# Supplementary material for: Modeling of loops in proteins: a multi-method approach
Source: BMC Struct Biol. 2010 Feb 11;10:5. doi: 10.1186/1472-6807-10-5 (PMC2837870; doi:10.1186/1472-6807-10-5)
Supplement: Additional file 1 — Student t-test. Results from two sample paired t-test of Table 2. [file 1472-6807-10-5-S1.GZ]

Archive with 188 entries (187 files):
- loop_test_data
- loop_test_data/153l_154-164.pdb
- loop_test_data/153l_98-109.pdb
- loop_test_data/1aac_58-66.pdb
- loop_test_data/1aaj_82-85.pdb
- loop_test_data/1acc_183-200.pdb
- loop_test_data/1ads_149-154.pdb
- loop_test_data/1ads_150-155.pdb
- loop_test_data/1ads_170-179.pdb
- loop_test_data/1ads_171-180.pdb
- loop_test_data/1ads_186-192.pdb
- loop_test_data/1ads_210-227.pdb
- loop_test_data/1ads_274-281.pdb
- loop_test_data/1ads_99-102.pdb
- loop_test_data/1ahj_101-118.pdb
- loop_test_data/1alc_34-41.pdb
- loop_test_data/1amp_98-113.pdb
- loop_test_data/1amp_98-115.pdb
- loop_test_data/1aoa_182-203.pdb
- loop_test_data/1arb_136-143.pdb
- loop_test_data/1arb_168-176.pdb
- loop_test_data/1arb_74-85.pdb
- loop_test_data/1awj_2-19.pdb
- loop_test_data/1azx_362-381.pdb
- loop_test_data/1b3k_322-343.pdb
- loop_test_data/1b57_209-226.pdb
- loop_test_data/1bkf_9-20.pdb
- loop_test_data/1br2_246-265.pdb
- loop_test_data/1br4_256-277.pdb
- loop_test_data/1br4_291-310.pdb
- loop_test_data/1br4_349-368.pdb
- loop_test_data/1br4_71-92.pdb
- loop_test_data/1brt_174-179.pdb
- loop_test_data/1brt_226-232.pdb
- loop_test_data/1brt_253-258.pdb
- loop_test_data/1brt_57-72.pdb
- loop_test_data/1bst_57-74.pdb
- loop_test_data/1byt_230-247.pdb
- loop_test_data/1byt_359-376.pdb
- loop_test_data/1byt_700-717.pdb
- loop_test_data/1byt_807-824.pdb
- loop_test_data/1cbs_66-71.pdb
- loop_test_data/1clq_380-401.pdb
- loop_test_data/1dad_116-122.pdb
- loop_test_data/1dad_42-52.pdb
- loop_test_data/1dhx_11-35.pdb
- loop_test_data/1dms_596-620.pdb
- loop_test_data/1dzg_367-389.pdb
- loop_test_data/1e04_351-372.pdb
- loop_test_data/1eah_247-271.pdb
- loop_test_data/1ede_180-185.pdb
- loop_test_data/1edg_167-182.pdb
- loop_test_data/1edg_233-248.pdb
- loop_test_data/1edg_309-315.pdb
- loop_test_data/1fkf_63-72.pdb
- loop_test_data/1frd_33-48.pdb
- loop_test_data/1frd_83-87.pdb
- loop_test_data/1gca_100-105.pdb
- loop_test_data/1gca_196-202.pdb
- loop_test_data/1gvp_49-58.pdb
- loop_test_data/1hbg_19-23.pdb
- loop_test_data/1hbq_158-162.pdb
- loop_test_data/1hbq_31-38.pdb
- loop_test_data/1hfb_86-109.pdb
- loop_test_data/1i19_415-438.pdb
- loop_test_data/1i50_46-68.pdb
- loop_test_data/1iab_136-153.pdb
- loop_test_data/1iab_142-148.pdb
- loop_test_data/1itk_157-178.pdb
- loop_test_data/1itk_179-200.pdb
- loop_test_data/1ixh_120-130.pdb
- loop_test_data/1ixh_84-93.pdb
- loop_test_data/1izl_21-43.pdb
- loop_test_data/1jez_117-138.pdb
- loop_test_data/1kk7_291-312.pdb
- loop_test_data/1kmh_117-141.pdb
- loop_test_data/1lif_64-70.pdb
- loop_test_data/1lzj_2-24.pdb
- loop_test_data/1mbd_17-23.pdb
- loop_test_data/1miu_93-116.pdb
- loop_test_data/1mnd_277-300.pdb
- loop_test_data/1mrp_233-238.pdb
- loop_test_data/1nar_10-25.pdb
- loop_test_data/1nar_10-27.pdb
- loop_test_data/1nar_10-31.pdb
- loop_test_data/1nar_192-199.pdb
- loop_test_data/1nfb_253-275.pdb
- loop_test_data/1nfp_37-40.pdb
- loop_test_data/1nfp_95-99.pdb
- loop_test_data/1nls_131-139.pdb
- loop_test_data/1nls_97-104.pdb
- loop_test_data/1noa_88-92.pdb
- loop_test_data/1nwp_84-91.pdb
- loop_test_data/1pbe_117-120.pdb
- loop_test_data/1php_135-141.pdb
- loop_test_data/1php_91-99.pdb
- loop_test_data/1plc_74-77.pdb
- loop_test_data/1ppn_190-199.pdb
- loop_test_data/1ppn_42-45.pdb
- loop_test_data/1prn_106-121.pdb
- loop_test_data/1prn_106-123.pdb
- loop_test_data/1prn_106-130.pdb
- loop_test_data/1prn_150-157.pdb
- loop_test_data/1prn_187-191.pdb
- loop_test_data/1qme_127-151.pdb
- loop_test_data/1rcf_111-114.pdb
- loop_test_data/1rge_37-52.pdb
- loop_test_data/1rge_73-78.pdb
- loop_test_data/1sbp_181-185.pdb
- loop_test_data/1scs_65-74.pdb
- loop_test_data/1tca_132-138.pdb
- loop_test_data/1tca_184-199.pdb
- loop_test_data/1tca_184-201.pdb
- loop_test_data/1tca_23-32.pdb
- loop_test_data/1tca_38-43.pdb
- loop_test_data/1tca_94-99.pdb
- loop_test_data/1thw_194-197.pdb
- loop_test_data/1tib_46-49.pdb
- loop_test_data/1tml_147-151.pdb
- loop_test_data/1tml_187-194.pdb
- loop_test_data/1tml_20-26.pdb
- loop_test_data/1tml_219-236.pdb
- loop_test_data/1tml_219-240.pdb
- loop_test_data/1tml_219-243.pdb
- loop_test_data/1tml_42-45.pdb
- loop_test_data/1tml_73-88.pdb
- loop_test_data/1uoz_224-247.pdb
- loop_test_data/1vcc_63-67.pdb
- loop_test_data/1whi_47-56.pdb
- loop_test_data/1xif_82-85.pdb
- loop_test_data/1xnb_116-124.pdb
- loop_test_data/1zba_16-40.pdb
- loop_test_data/2ayh_169-177.pdb
- loop_test_data/2ayh_194-201.pdb
- loop_test_data/2ayh_21-32.pdb
- loop_test_data/2ayh_81-86.pdb
- loop_test_data/2cmd_57-66.pdb
- loop_test_data/2e4y_311-335.pdb
- loop_test_data/2exo_161-164.pdb
- loop_test_data/2fqf_293-317.pdb
- loop_test_data/2gah_437-461.pdb
- loop_test_data/2hs0_319-343.pdb
- loop_test_data/2pth_8-18.pdb
- loop_test_data/2pth_95-101.pdb
- loop_test_data/2tgi_72-75.pdb
- loop_test_data/3pte_107-115.pdb
- loop_test_data/3pte_256-261.pdb
- loop_test_data/3pte_91-101.pdb
- loop_test_data/4gcr_116-119.pdb
- loop_test_data/5p21_104-109.pdb
- loop_test_data/5p21_83-89.pdb
- loop_test_data/7rsa_33-42.pdb
- loop_test_data/7rsa_47-50.pdb
- loop_test_data/7rsa_75-79.pdb
- loop_test_data/7rsa_87-96.pdb
- loop_test_data/o
- loop_test_data/135l_18-27.pdb
- loop_test_data/153l_131-135.pdb
- loop_test_data/1acc_36-53.pdb
- loop_test_data/1ads_210-225.pdb
- loop_test_data/1amp_181-190.pdb
- loop_test_data/1arb_41-50.pdb
- loop_test_data/1bkf_64-70.pdb
- loop_test_data/1br4_390-409.pdb
- loop_test_data/1bst_129-146.pdb
- loop_test_data/1cbs_21-24.pdb
- loop_test_data/1dhx_376-400.pdb
- loop_test_data/1ede_257-265.pdb
- loop_test_data/1frd_59-62.pdb
- loop_test_data/1hbg_46-52.pdb
- loop_test_data/1iab_136-151.pdb
- loop_test_data/1ixh_160-171.pdb
- loop_test_data/1kuh_37-41.pdb
- loop_test_data/1mrj_173-182.pdb
- loop_test_data/1nar_56-60.pdb
- loop_test_data/1noa_25-30.pdb
- loop_test_data/1plc_42-51.pdb
- loop_test_data/1prn_106-127.pdb
- loop_test_data/1rcf_122-132.pdb
- loop_test_data/1tca_157-161.pdb
- loop_test_data/1thw_18-25.pdb
- loop_test_data/1tml_219-234.pdb
- loop_test_data/1tml_73-90.pdb
- loop_test_data/1xnb_133-141.pdb
- loop_test_data/2cmd_188-192.pdb
- loop_test_data/2hbg_37-41.pdb
- loop_test_data/3pte_131-136.pdb
- loop_test_data/7rsa_110-119.pdb
