# Supplementary material for: Modeling of loops in proteins: a multi-method approach
Source: BMC Struct Biol. 2010 Feb 11;10:5. doi: 10.1186/1472-6807-10-5 (PMC2837870; doi:10.1186/1472-6807-10-5)
Supplement: Additional file 1 — Student t-test. Results from two sample paired t-test of Table 2. [file 1472-6807-10-5-S1.GZ › loop_test_data/153l_154-164.pdb]

HEADER    HYDROLASE(O-GLYCOSYL)                   05-MAY-94   153L              
TITLE     THE REFINED STRUCTURES OF GOOSE LYSOZYME AND ITS COMPLEX              
TITLE    2 WITH A BOUND TRISACCHARIDE SHOW THAT THE "GOOSE-TYPE                 
TITLE    3 LYSOZYMES LACK A CATALYTIC ASPARTATE                                 
COMPND    MOL_ID: 1;                                                            
COMPND   2 MOLECULE: GOOSE LYSOZYME;                                            
COMPND   3 CHAIN: A;                                                            
COMPND   4 EC: 3.2.1.17;                                                        
COMPND   5 ENGINEERED: YES                                                      
SOURCE    MOL_ID: 1                                                             
KEYWDS    HYDROLASE(O-GLYCOSYL)                                                 
EXPDTA    X-RAY DIFFRACTION                                                     
AUTHOR    L.H.WEAVER,M.G.GRUETTER,B.W.MATTHEWS                                  
REVDAT   1   26-JAN-95 153L    0                                                
JRNL        AUTH   L.H.WEAVER,M.G.GRUTTER,B.W.MATTHEWS                          
JRNL        TITL   THE REFINED STRUCTURES OF GOOSE LYSOZYME AND ITS             
JRNL        TITL 2 COMPLEX WITH A BOUND TRISACCHARIDE SHOW THAT THE             
JRNL        TITL 3 "GOOSE-TYPE" LYSOZYMES LACK A CATALYTIC ASPARTATE            
JRNL        TITL 4 RESIDUE.                                                     
JRNL        REF    J.MOL.BIOL.                   V. 245    54 1995              
JRNL        REFN   ASTM JMOBAK  UK ISSN 0022-2836                               
REMARK   1                                                                      
REMARK   1 REFERENCE 1                                                          
REMARK   1  AUTH   L.H.WEAVER,B.W.MATTHEWS                                      
REMARK   1  TITL   THE STRUCTURE OF BACTERIOPHAGE T4 LYSOZYME REFINED           
REMARK   1  TITL 2 AT 1.7 ANGSTROMS RESOLUTION                                  
REMARK   1  REF    J.MOL.BIOL.                   V. 193   189 1987              
REMARK   1  REFN   ASTM JMOBAK  UK ISSN 0022-2836                               
REMARK   2                                                                      
REMARK   2 RESOLUTION. 1.60 ANGSTROMS.                                          
REMARK   3                                                                      
REMARK   3 REFINEMENT.                                                          
REMARK   3   PROGRAM     : TNT                                                  
REMARK   3   AUTHORS     : TRONRUD,TEN EYCK,MATTHEWS                            
REMARK   3                                                                      
REMARK   3  DATA USED IN REFINEMENT.                                            
REMARK   3   RESOLUTION RANGE HIGH (ANGSTROMS) : 1.60                           
REMARK   3   RESOLUTION RANGE LOW  (ANGSTROMS) : 6.00                           
REMARK   3   DATA CUTOFF            (SIGMA(F)) : 0.000                          
REMARK   3   COMPLETENESS FOR RANGE        (%) : NULL                           
REMARK   3   NUMBER OF REFLECTIONS             : 20143                          
REMARK   3                                                                      
REMARK   3  USING DATA ABOVE SIGMA CUTOFF.                                      
REMARK   3   CROSS-VALIDATION METHOD          :NULL                             
REMARK   3   FREE R VALUE TEST SET SELECTION  :NULL                             
REMARK   3   R VALUE     (WORKING + TEST SET) :0.150                            
REMARK   3   R VALUE            (WORKING SET) :NULL                             
REMARK   3   FREE R VALUE                     :NULL                             
REMARK   3   FREE R VALUE TEST SET SIZE   (%) :NULL                             
REMARK   3   FREE R VALUE TEST SET COUNT      :NULL                             
REMARK   3                                                                      
REMARK   3  USING ALL DATA, NO SIGMA CUTOFF.                                    
REMARK   3   R VALUE   (WORKING + TEST SET, NO CUTOFF) : NULL                   
REMARK   3   R VALUE          (WORKING SET, NO CUTOFF) : NULL                   
REMARK   3   FREE R VALUE                  (NO CUTOFF) : NULL                   
REMARK   3   FREE R VALUE TEST SET SIZE (%, NO CUTOFF) : NULL                   
REMARK   3   FREE R VALUE TEST SET COUNT   (NO CUTOFF) : NULL                   
REMARK   3   TOTAL NUMBER OF REFLECTIONS   (NO CUTOFF) : NULL                   
REMARK   3                                                                      
REMARK   3  NUMBER OF NON-HYDROGEN ATOMS USED IN REFINEMENT.                    
REMARK   3   PROTEIN ATOMS            : 1432                                    
REMARK   3   NUCLEIC ACID ATOMS       : 0                                       
REMARK   3   HETEROGEN ATOMS          : 0                                       
REMARK   3   SOLVENT ATOMS            : 182                                     
REMARK   3                                                                      
REMARK   3  WILSON B VALUE (FROM FCALC, A**2) : NULL                            
REMARK   3                                                                      
REMARK   3  RMS DEVIATIONS FROM IDEAL VALUES.    RMS    WEIGHT  COUNT           
REMARK   3   BOND LENGTHS                 (A) : 0.017 ; NULL  ; NULL            
REMARK   3   BOND ANGLES            (DEGREES) : 2.700 ; NULL  ; NULL            
REMARK   3   TORSION ANGLES         (DEGREES) : NULL  ; NULL  ; NULL            
REMARK   3   PSEUDOROTATION ANGLES  (DEGREES) : NULL  ; NULL  ; NULL            
REMARK   3   TRIGONAL CARBON PLANES       (A) : NULL  ; NULL  ; NULL            
REMARK   3   GENERAL PLANES               (A) : NULL  ; NULL  ; NULL            
REMARK   3   ISOTROPIC THERMAL FACTORS (A**2) : NULL  ; NULL  ; NULL            
REMARK   3   NON-BONDED CONTACTS          (A) : NULL  ; NULL  ; NULL            
REMARK   3                                                                      
REMARK   3  INCORRECT CHIRAL-CENTERS (COUNT) : NULL                             
REMARK   3                                                                      
REMARK   3  BULK SOLVENT MODELING.                                              
REMARK   3   METHOD USED : NULL                                                 
REMARK   3   KSOL        : NULL                                                 
REMARK   3   BSOL        : NULL                                                 
REMARK   3                                                                      
REMARK   3  RESTRAINT LIBRARIES.                                                
REMARK   3   STEREOCHEMISTRY : NULL                                             
REMARK   3   ISOTROPIC THERMAL FACTOR RESTRAINTS : NULL                         
REMARK   3                                                                      
REMARK   3  OTHER REFINEMENT REMARKS: NULL                                      
REMARK   4                                                                      
REMARK   4 153L COMPLIES WITH FORMAT V. 3.0, 1-DEC-2006                         
REMARK   4                                                                      
REMARK   4 THIS IS THE REMEDIATED VERSION OF THIS PDB ENTRY.                    
REMARK   4 REMEDIATED DATA FILE REVISION 3.100 (2007-03-16)                     
REMARK 200                                                                      
REMARK 200 EXPERIMENTAL DETAILS                                                 
REMARK 200  EXPERIMENT TYPE                : X-RAY DIFFRACTION                  
REMARK 200  DATE OF DATA COLLECTION        : NULL                               
REMARK 200  TEMPERATURE           (KELVIN) : NULL                               
REMARK 200  PH                             : NULL                               
REMARK 200  NUMBER OF CRYSTALS USED        : NULL                               
REMARK 200                                                                      
REMARK 200  SYNCHROTRON              (Y/N) : NULL                               
REMARK 200  RADIATION SOURCE               : NULL                               
REMARK 200  BEAMLINE                       : NULL                               
REMARK 200  X-RAY GENERATOR MODEL          : NULL                               
REMARK 200  MONOCHROMATIC OR LAUE    (M/L) : NULL                               
REMARK 200  WAVELENGTH OR RANGE        (A) : NULL                               
REMARK 200  MONOCHROMATOR                  : NULL                               
REMARK 200  OPTICS                         : NULL                               
REMARK 200                                                                      
REMARK 200  DETECTOR TYPE                  : NULL                               
REMARK 200  DETECTOR MANUFACTURER          : NULL                               
REMARK 200  INTENSITY-INTEGRATION SOFTWARE : NULL                               
REMARK 200  DATA SCALING SOFTWARE          : NULL                               
REMARK 200                                                                      
REMARK 200  NUMBER OF UNIQUE REFLECTIONS   : NULL                               
REMARK 200  RESOLUTION RANGE HIGH      (A) : NULL                               
REMARK 200  RESOLUTION RANGE LOW       (A) : NULL                               
REMARK 200  REJECTION CRITERIA  (SIGMA(I)) : NULL                               
REMARK 200                                                                      
REMARK 200 OVERALL.                                                             
REMARK 200  COMPLETENESS FOR RANGE     (%) : NULL                               
REMARK 200  DATA REDUNDANCY                : NULL                               
REMARK 200  R MERGE                    (I) : NULL                               
REMARK 200  R SYM                      (I) : NULL                               
REMARK 200  <I/SIGMA(I)> FOR THE DATA SET  : NULL                               
REMARK 200                                                                      
REMARK 200 IN THE HIGHEST RESOLUTION SHELL.                                     
REMARK 200  HIGHEST RESOLUTION SHELL, RANGE HIGH (A) : NULL                     
REMARK 200  HIGHEST RESOLUTION SHELL, RANGE LOW  (A) : NULL                     
REMARK 200  COMPLETENESS FOR SHELL     (%) : NULL                               
REMARK 200  DATA REDUNDANCY IN SHELL       : NULL                               
REMARK 200  R MERGE FOR SHELL          (I) : NULL                               
REMARK 200  R SYM FOR SHELL            (I) : NULL                               
REMARK 200  <I/SIGMA(I)> FOR SHELL         : NULL                               
REMARK 200                                                                      
REMARK 200 DIFFRACTION PROTOCOL: NULL                                           
REMARK 200 METHOD USED TO DETERMINE THE STRUCTURE: NULL                         
REMARK 200 SOFTWARE USED: NULL                                                  
REMARK 200 STARTING MODEL: NULL                                                 
REMARK 200                                                                      
REMARK 200 REMARK: NULL                                                         
REMARK 280                                                                      
REMARK 280 CRYSTAL                                                              
REMARK 280 SOLVENT CONTENT, VS   (%): 50.88                                     
REMARK 280 MATTHEWS COEFFICIENT, VM (ANGSTROMS**3/DA): 2.50                     
REMARK 280                                                                      
REMARK 280 CRYSTALLIZATION CONDITIONS: NULL                                     
REMARK 290                                                                      
REMARK 290 CRYSTALLOGRAPHIC SYMMETRY                                            
REMARK 290 SYMMETRY OPERATORS FOR SPACE GROUP: P 1 21 1                         
REMARK 290                                                                      
REMARK 290      SYMOP   SYMMETRY                                                
REMARK 290     NNNMMM   OPERATOR                                                
REMARK 290       1555   X,Y,Z                                                   
REMARK 290       2555   -X,1/2+Y,-Z                                             
REMARK 290                                                                      
REMARK 290     WHERE NNN -> OPERATOR NUMBER                                     
REMARK 290           MMM -> TRANSLATION VECTOR                                  
REMARK 290                                                                      
REMARK 290 CRYSTALLOGRAPHIC SYMMETRY TRANSFORMATIONS                            
REMARK 290 THE FOLLOWING TRANSFORMATIONS OPERATE ON THE ATOM/HETATM             
REMARK 290 RECORDS IN THIS ENTRY TO PRODUCE CRYSTALLOGRAPHICALLY                
REMARK 290 RELATED MOLECULES.                                                   
REMARK 290   SMTRY1   1  1.000000  0.000000  0.000000        0.00000            
REMARK 290   SMTRY2   1  0.000000  1.000000  0.000000        0.00000            
REMARK 290   SMTRY3   1  0.000000  0.000000  1.000000        0.00000            
REMARK 290   SMTRY1   2 -1.000000  0.000000  0.000000        0.00000            
REMARK 290   SMTRY2   2  0.000000  1.000000  0.000000       32.85000            
REMARK 290   SMTRY3   2  0.000000  0.000000 -1.000000        0.00000            
REMARK 290                                                                      
REMARK 290 REMARK: NULL                                                         
REMARK 300                                                                      
REMARK 300 BIOMOLECULE: 1                                                       
REMARK 300 THIS ENTRY CONTAINS THE CRYSTALLOGRAPHIC ASYMMETRIC UNIT             
REMARK 300 WHICH CONSISTS OF 1 CHAIN(S). SEE REMARK 350 FOR                     
REMARK 300 INFORMATION ON GENERATING THE BIOLOGICAL MOLECULE(S).                
REMARK 350                                                                      
REMARK 350 GENERATING THE BIOMOLECULE                                           
REMARK 350 COORDINATES FOR A COMPLETE MULTIMER REPRESENTING THE KNOWN           
REMARK 350 BIOLOGICALLY SIGNIFICANT OLIGOMERIZATION STATE OF THE                
REMARK 350 MOLECULE CAN BE GENERATED BY APPLYING BIOMT TRANSFORMATIONS          
REMARK 350 GIVEN BELOW.  BOTH NON-CRYSTALLOGRAPHIC AND                          
REMARK 350 CRYSTALLOGRAPHIC OPERATIONS ARE GIVEN.                               
REMARK 350                                                                      
REMARK 350 BIOMOLECULE: 1                                                       
REMARK 350 APPLY THE FOLLOWING TO CHAINS: A                                     
REMARK 350   BIOMT1   1  1.000000  0.000000  0.000000        0.00000            
REMARK 350   BIOMT2   1  0.000000  1.000000  0.000000        0.00000            
REMARK 350   BIOMT3   1  0.000000  0.000000  1.000000        0.00000            
REMARK 525                                                                      
REMARK 525 SOLVENT                                                              
REMARK 525 THE FOLLOWING SOLVENT MOLECULES LIE FARTHER THAN EXPECTED            
REMARK 525 FROM THE PROTEIN OR NUCLEIC ACID MOLECULE AND MAY BE                 
REMARK 525 ASSOCIATED WITH A SYMMETRY RELATED MOLECULE (M=MODEL                 
REMARK 525 NUMBER; RES=RESIDUE NAME; C=CHAIN IDENTIFIER; SSEQ=SEQUENCE          
REMARK 525 NUMBER; I=INSERTION CODE):                                           
REMARK 525                                                                      
REMARK 525  M RES CSSEQI                                                        
REMARK 525    HOH   234        DISTANCE =  6.34 ANGSTROMS                       
REMARK 525    HOH   412        DISTANCE =  5.02 ANGSTROMS                       
DBREF  153L A    1   185  UNP    P00718   LYG_ANSAN        1    185             
SEQRES   1 A  185  ARG THR ASP CYS TYR GLY ASN VAL ASN ARG ILE ASP THR          
SEQRES   2 A  185  THR GLY ALA SER CYS LYS THR ALA LYS PRO GLU GLY LEU          
SEQRES   3 A  185  SER TYR CYS GLY VAL SER ALA SER LYS LYS ILE ALA GLU          
SEQRES   4 A  185  ARG ASP LEU GLN ALA MET ASP ARG TYR LYS THR ILE ILE          
SEQRES   5 A  185  LYS LYS VAL GLY GLU LYS LEU CYS VAL GLU PRO ALA VAL          
SEQRES   6 A  185  ILE ALA GLY ILE ILE SER ARG GLU SER HIS ALA GLY LYS          
SEQRES   7 A  185  VAL LEU LYS ASN GLY TRP GLY ASP ARG GLY ASN GLY PHE          
SEQRES   8 A  185  GLY LEU MET GLN VAL ASP LYS ARG SER HIS LYS PRO GLN          
SEQRES   9 A  185  GLY THR TRP ASN GLY GLU VAL HIS ILE THR GLN GLY THR          
SEQRES  10 A  185  THR ILE LEU ILE ASN PHE ILE LYS THR ILE GLN LYS LYS          
SEQRES  11 A  185  PHE PRO SER TRP THR LYS ASP GLN GLN LEU LYS GLY GLY          
SEQRES  12 A  185  ILE SER ALA TYR ASN ALA GLY ALA GLY ASN VAL ARG SER          
SEQRES  13 A  185  TYR ALA ARG MET ASP ILE GLY THR THR HIS ASP ASP TYR          
SEQRES  14 A  185  ALA ASN ASP VAL VAL ALA ARG ALA GLN TYR TYR LYS GLN          
SEQRES  15 A  185  HIS GLY TYR                                                  
FORMUL   2  HOH   *182(H2 O)                                                    
HELIX    1   1 ASN A    7  ILE A   11  5                                   5    
HELIX    2   2 SER A   17  LYS A   22  1                                   6    
HELIX    3   3 PRO A   23  GLY A   25  5                                   3    
HELIX    4   4 GLY A   30  ASP A   41  1                                  12    
HELIX    5   5 ASP A   41  ARG A   47  1                                   7    
HELIX    6   6 TYR A   48  CYS A   60  1                                  13    
HELIX    7   7 GLU A   62  HIS A   75  1                                  14    
HELIX    8   8 GLY A  109  PHE A  131  1                                  23    
HELIX    9   9 THR A  135  GLY A  150  1                                  16    
HELIX   10  10 ALA A  151  VAL A  154  5                                   4    
HELIX   11  11 THR A  164  ASP A  167  5                                   4    
HELIX   12  12 ASP A  168  HIS A  183  1                                  16    
SHEET    1   A 2 GLY A  90  PHE A  91  0                                        
SHEET    2   A 2 VAL A  96  ASP A  97 -1  N  VAL A  96   O  PHE A  91           
SSBOND   1 CYS A    4    CYS A   60                                             
SSBOND   2 CYS A   18    CYS A   29                                             
CRYST1   38.300   65.700   45.200  90.00 116.00  90.00 P 1 21 1      2          
ORIGX1      1.000000  0.000000  0.000000        0.00000                         
ORIGX2      0.000000  1.000000  0.000000        0.00000                         
ORIGX3      0.000000  0.000000  1.000000        0.00000                         
SCALE1      0.026110  0.000000  0.012735        0.00000                         
SCALE2      0.000000  0.015221  0.000000        0.00000                         
SCALE3      0.000000  0.000000  0.024615        0.00000                         
ATOM      1  N   ARG A   1       6.350  34.124  50.750  1.00 41.90           N  
ATOM      2  CA  ARG A   1       6.324  32.707  50.379  1.00 54.68           C  
ATOM      3  C   ARG A   1       6.334  32.484  48.874  1.00 14.63           C  
ATOM      4  O   ARG A   1       7.356  32.060  48.316  1.00 23.75           O  
ATOM      5  CB  ARG A   1       5.009  32.300  50.934  1.00 40.20           C  
ATOM      6  CG  ARG A   1       4.526  33.584  51.604  1.00 56.81           C  
ATOM      7  CD  ARG A   1       3.012  33.793  51.724  1.00 64.62           C  
ATOM      8  NE  ARG A   1       2.515  34.238  50.431  1.00 63.14           N  
ATOM      9  CZ  ARG A   1       2.352  33.394  49.423  1.00 37.38           C  
ATOM     10  NH1 ARG A   1       2.588  32.086  49.557  1.00 56.33           N  
ATOM     11  NH2 ARG A   1       1.895  33.858  48.262  1.00 59.78           N  
ATOM     12  N   THR A   2       5.206  32.767  48.261  1.00 15.22           N  
ATOM     13  CA  THR A   2       5.197  32.618  46.826  1.00 15.40           C  
ATOM     14  C   THR A   2       4.781  33.870  46.108  1.00 23.28           C  
ATOM     15  O   THR A   2       4.716  33.930  44.845  1.00 20.96           O  
ATOM     16  CB  THR A   2       4.452  31.426  46.229  1.00 12.40           C  
ATOM     17  OG1 THR A   2       3.089  31.502  46.538  1.00 20.80           O  
ATOM     18  CG2 THR A   2       5.066  30.133  46.701  1.00 26.07           C  
ATOM     19  N   ASP A   3       4.497  34.900  46.908  1.00 31.19           N  
ATOM     20  CA  ASP A   3       4.020  36.132  46.259  1.00 35.11           C  
ATOM     21  C   ASP A   3       4.987  37.273  45.992  1.00 19.94           C  
ATOM     22  O   ASP A   3       4.530  38.398  45.795  1.00 29.83           O  
ATOM     23  CB  ASP A   3       2.951  36.717  47.185  1.00 28.17           C  
ATOM     24  CG  ASP A   3       3.632  36.891  48.524  1.00 26.63           C  
ATOM     25  OD1 ASP A   3       4.821  36.990  48.715  1.00 43.06           O  
ATOM     26  OD2 ASP A   3       2.844  36.730  49.510  1.00 54.69           O  
ATOM     27  N   CYS A   4       6.285  37.076  46.089  1.00 17.27           N  
ATOM     28  CA  CYS A   4       7.131  38.210  45.919  1.00 16.83           C  
ATOM     29  C   CYS A   4       7.073  38.939  44.605  1.00 15.34           C  
ATOM     30  O   CYS A   4       7.459  40.095  44.530  1.00 22.22           O  
ATOM     31  CB  CYS A   4       8.597  37.815  46.045  1.00 14.54           C  
ATOM     32  SG  CYS A   4       8.982  37.124  47.655  1.00 23.95           S  
ATOM     33  N   TYR A   5       6.691  38.264  43.538  1.00 11.91           N  
ATOM     34  CA  TYR A   5       6.719  38.935  42.270  1.00 13.01           C  
ATOM     35  C   TYR A   5       5.366  39.179  41.653  1.00 13.67           C  
ATOM     36  O   TYR A   5       5.254  39.476  40.486  1.00 19.57           O  
ATOM     37  CB  TYR A   5       7.599  38.124  41.282  1.00 21.26           C  
ATOM     38  CG  TYR A   5       9.055  37.997  41.772  1.00 17.97           C  
ATOM     39  CD1 TYR A   5       9.974  39.045  41.627  1.00 28.24           C  
ATOM     40  CD2 TYR A   5       9.485  36.843  42.432  1.00 16.83           C  
ATOM     41  CE1 TYR A   5      11.281  38.964  42.115  1.00 29.20           C  
ATOM     42  CE2 TYR A   5      10.780  36.732  42.944  1.00 19.39           C  
ATOM     43  CZ  TYR A   5      11.672  37.794  42.763  1.00 27.35           C  
ATOM     44  OH  TYR A   5      12.956  37.704  43.225  1.00 26.92           O  
ATOM     45  N   GLY A   6       4.320  39.020  42.427  1.00 19.79           N  
ATOM     46  CA  GLY A   6       2.986  39.221  41.892  1.00 15.13           C  
ATOM     47  C   GLY A   6       2.071  38.002  41.992  1.00 17.68           C  
ATOM     48  O   GLY A   6       2.522  36.960  42.438  1.00 21.96           O  
ATOM     49  N   ASN A   7       0.819  38.158  41.541  1.00 18.97           N  
ATOM     50  CA  ASN A   7      -0.269  37.184  41.565  1.00 20.89           C  
ATOM     51  C   ASN A   7      -0.922  37.069  40.232  1.00 13.79           C  
ATOM     52  O   ASN A   7      -1.584  37.990  39.760  1.00 14.39           O  
ATOM     53  CB  ASN A   7      -1.372  37.625  42.536  1.00 19.21           C  
ATOM     54  CG  ASN A   7      -2.418  36.535  42.784  1.00 42.06           C  
ATOM     55  OD1 ASN A   7      -2.908  35.750  41.931  1.00 29.02           O  
ATOM     56  ND2 ASN A   7      -2.761  36.491  44.049  1.00 54.80           N  
ATOM     57  N   VAL A   8      -0.712  35.885  39.670  1.00 11.47           N  
ATOM     58  CA  VAL A   8      -1.140  35.549  38.341  1.00 13.53           C  
ATOM     59  C   VAL A   8      -2.639  35.725  38.151  1.00 16.44           C  
ATOM     60  O   VAL A   8      -3.136  36.042  37.068  1.00 16.78           O  
ATOM     61  CB  VAL A   8      -0.510  34.194  38.027  1.00 19.71           C  
ATOM     62  CG1 VAL A   8      -1.398  33.044  38.457  1.00 17.28           C  
ATOM     63  CG2 VAL A   8      -0.189  34.095  36.582  1.00 18.68           C  
ATOM     64  N   ASN A   9      -3.372  35.566  39.273  1.00 13.89           N  
ATOM     65  CA  ASN A   9      -4.817  35.710  39.211  1.00 15.89           C  
ATOM     66  C   ASN A   9      -5.282  37.131  38.900  1.00 19.52           C  
ATOM     67  O   ASN A   9      -6.363  37.351  38.370  1.00 24.16           O  
ATOM     68  CB  ASN A   9      -5.453  35.209  40.525  1.00 18.62           C  
ATOM     69  CG  ASN A   9      -5.642  33.701  40.533  1.00 25.59           C  
ATOM     70  OD1 ASN A   9      -5.791  33.101  41.607  1.00 43.87           O  
ATOM     71  ND2 ASN A   9      -5.758  33.116  39.347  1.00 19.67           N  
ATOM     72  N   ARG A  10      -4.438  38.091  39.261  1.00 18.23           N  
ATOM     73  CA  ARG A  10      -4.704  39.489  39.013  1.00 16.98           C  
ATOM     74  C   ARG A  10      -4.263  39.964  37.648  1.00 24.72           C  
ATOM     75  O   ARG A  10      -4.425  41.103  37.302  1.00 25.07           O  
ATOM     76  CB  ARG A  10      -4.096  40.343  40.107  1.00 16.61           C  
ATOM     77  CG  ARG A  10      -4.730  40.042  41.473  1.00 26.37           C  
ATOM     78  CD  ARG A  10      -4.331  41.112  42.502  1.00 32.41           C  
ATOM     79  NE  ARG A  10      -2.873  41.233  42.691  1.00 39.34           N  
ATOM     80  CZ  ARG A  10      -2.117  40.692  43.679  1.00 45.90           C  
ATOM     81  NH1 ARG A  10      -2.700  39.964  44.654  1.00 48.16           N  
ATOM     82  NH2 ARG A  10      -0.751  40.833  43.688  1.00 34.35           N  
ATOM     83  N   ILE A  11      -3.680  39.142  36.833  1.00 12.30           N  
ATOM     84  CA  ILE A  11      -3.243  39.663  35.555  1.00 11.67           C  
ATOM     85  C   ILE A  11      -4.311  39.453  34.499  1.00 15.07           C  
ATOM     86  O   ILE A  11      -4.925  38.395  34.322  1.00 14.87           O  
ATOM     87  CB  ILE A  11      -1.974  38.893  35.146  1.00 13.19           C  
ATOM     88  CG1 ILE A  11      -0.910  39.059  36.209  1.00 12.78           C  
ATOM     89  CG2 ILE A  11      -1.461  39.301  33.789  1.00 13.70           C  
ATOM     90  CD1 ILE A  11       0.369  38.265  35.902  1.00 16.40           C  
ATOM     91  N   ASP A  12      -4.476  40.480  33.721  1.00 10.40           N  
ATOM     92  CA  ASP A  12      -5.375  40.394  32.630  1.00  9.07           C  
ATOM     93  C   ASP A  12      -4.712  39.584  31.541  1.00 14.37           C  
ATOM     94  O   ASP A  12      -3.499  39.657  31.264  1.00 15.22           O  
ATOM     95  CB  ASP A  12      -5.654  41.801  32.052  1.00 16.23           C  
ATOM     96  CG  ASP A  12      -4.367  42.532  31.688  1.00 39.09           C  
ATOM     97  OD1 ASP A  12      -3.746  43.052  32.726  1.00 38.00           O  
ATOM     98  OD2 ASP A  12      -3.920  42.611  30.558  1.00 41.04           O  
ATOM     99  N   THR A  13      -5.525  38.788  30.877  1.00 13.21           N  
ATOM    100  CA  THR A  13      -5.049  37.945  29.754  1.00  8.47           C  
ATOM    101  C   THR A  13      -6.057  37.713  28.617  1.00 13.25           C  
ATOM    102  O   THR A  13      -7.262  37.494  28.840  1.00 13.51           O  
ATOM    103  CB  THR A  13      -4.537  36.539  30.242  1.00  9.34           C  
ATOM    104  OG1 THR A  13      -4.244  35.753  29.118  1.00 11.50           O  
ATOM    105  CG2 THR A  13      -5.553  35.801  31.126  1.00 11.42           C  
ATOM    106  N   THR A  14      -5.563  37.660  27.389  1.00  9.95           N  
ATOM    107  CA  THR A  14      -6.362  37.341  26.199  1.00 10.95           C  
ATOM    108  C   THR A  14      -6.104  35.904  25.761  1.00  9.21           C  
ATOM    109  O   THR A  14      -6.538  35.495  24.711  1.00 13.31           O  
ATOM    110  CB  THR A  14      -6.088  38.262  24.982  1.00 15.36           C  
ATOM    111  OG1 THR A  14      -4.672  38.329  24.862  1.00 16.69           O  
ATOM    112  CG2 THR A  14      -6.595  39.648  25.353  1.00 16.01           C  
ATOM    113  N   GLY A  15      -5.311  35.227  26.552  1.00  9.11           N  
ATOM    114  CA  GLY A  15      -4.936  33.832  26.340  1.00  5.18           C  
ATOM    115  C   GLY A  15      -4.211  33.514  25.039  1.00  8.25           C  
ATOM    116  O   GLY A  15      -3.504  34.361  24.452  1.00 10.14           O  
ATOM    117  N   ALA A  16      -4.417  32.269  24.592  1.00  8.97           N  
ATOM    118  CA  ALA A  16      -3.756  31.780  23.367  1.00  8.87           C  
ATOM    119  C   ALA A  16      -4.248  32.394  22.083  1.00 17.57           C  
ATOM    120  O   ALA A  16      -5.452  32.558  21.876  1.00 19.67           O  
ATOM    121  CB  ALA A  16      -3.874  30.254  23.209  1.00  8.52           C  
ATOM    122  N   SER A  17      -3.303  32.710  21.202  1.00 12.23           N  
ATOM    123  CA  SER A  17      -3.685  33.173  19.913  1.00 14.14           C  
ATOM    124  C   SER A  17      -4.115  31.925  19.160  1.00 10.86           C  
ATOM    125  O   SER A  17      -3.829  30.799  19.547  1.00 12.73           O  
ATOM    126  CB  SER A  17      -2.559  33.888  19.125  1.00 12.37           C  
ATOM    127  OG  SER A  17      -1.650  32.936  18.683  1.00 17.33           O  
ATOM    128  N   CYS A  18      -4.797  32.103  18.006  1.00 13.77           N  
ATOM    129  CA  CYS A  18      -5.198  30.985  17.165  1.00  9.49           C  
ATOM    130  C   CYS A  18      -3.982  30.271  16.634  1.00 13.30           C  
ATOM    131  O   CYS A  18      -4.062  29.071  16.323  1.00 17.10           O  
ATOM    132  CB  CYS A  18      -6.100  31.419  16.012  1.00 16.12           C  
ATOM    133  SG  CYS A  18      -7.706  31.985  16.654  1.00 20.13           S  
ATOM    134  N   LYS A  19      -2.844  31.038  16.581  1.00 16.65           N  
ATOM    135  CA  LYS A  19      -1.557  30.492  16.110  1.00 20.13           C  
ATOM    136  C   LYS A  19      -1.022  29.422  17.031  1.00 17.62           C  
ATOM    137  O   LYS A  19      -0.281  28.547  16.641  1.00 17.95           O  
ATOM    138  CB  LYS A  19      -0.506  31.547  15.866  1.00 22.36           C  
ATOM    139  CG  LYS A  19      -0.800  32.519  14.738  1.00 42.13           C  
ATOM    140  CD  LYS A  19       0.276  33.612  14.727  1.00 44.25           C  
ATOM    141  CE  LYS A  19      -0.238  34.996  14.316  1.00 47.61           C  
ATOM    142  NZ  LYS A  19       0.618  36.162  14.651  1.00 41.35           N  
ATOM    143  N   THR A  20      -1.419  29.524  18.281  1.00 12.67           N  
ATOM    144  CA  THR A  20      -1.066  28.574  19.262  1.00  9.28           C  
ATOM    145  C   THR A  20      -2.150  27.511  19.348  1.00 16.27           C  
ATOM    146  O   THR A  20      -1.834  26.333  19.405  1.00 12.35           O  
ATOM    147  CB  THR A  20      -0.901  29.250  20.641  1.00 12.91           C  
ATOM    148  OG1 THR A  20       0.255  30.052  20.550  1.00 12.58           O  
ATOM    149  CG2 THR A  20      -0.820  28.246  21.796  1.00 13.05           C  
ATOM    150  N   ALA A  21      -3.437  27.908  19.404  1.00 14.96           N  
ATOM    151  CA  ALA A  21      -4.510  26.920  19.569  1.00 14.60           C  
ATOM    152  C   ALA A  21      -4.745  25.888  18.490  1.00 15.23           C  
ATOM    153  O   ALA A  21      -4.960  24.732  18.804  1.00 14.72           O  
ATOM    154  CB  ALA A  21      -5.852  27.599  19.725  1.00 17.27           C  
ATOM    155  N   LYS A  22      -4.733  26.342  17.253  1.00 17.44           N  
ATOM    156  CA  LYS A  22      -5.049  25.511  16.089  1.00 18.22           C  
ATOM    157  C   LYS A  22      -4.242  24.274  15.957  1.00 22.35           C  
ATOM    158  O   LYS A  22      -4.822  23.199  15.864  1.00 22.93           O  
ATOM    159  CB  LYS A  22      -5.207  26.291  14.787  1.00 39.05           C  
ATOM    160  CG  LYS A  22      -6.647  26.126  14.333  1.00 47.04           C  
ATOM    161  CD  LYS A  22      -7.354  27.385  13.829  1.00 45.00           C  
ATOM    162  CE  LYS A  22      -8.433  27.917  14.749  1.00 43.97           C  
ATOM    163  NZ  LYS A  22      -9.105  29.144  14.303  1.00 45.18           N  
ATOM    164  N   PRO A  23      -2.922  24.522  15.986  1.00 21.44           N  
ATOM    165  CA  PRO A  23      -1.925  23.502  15.898  1.00 28.71           C  
ATOM    166  C   PRO A  23      -2.089  22.511  16.992  1.00 26.51           C  
ATOM    167  O   PRO A  23      -1.689  21.375  16.781  1.00 27.28           O  
ATOM    168  CB  PRO A  23      -0.557  24.142  15.992  1.00 24.31           C  
ATOM    169  CG  PRO A  23      -0.791  25.588  15.646  1.00 29.52           C  
ATOM    170  CD  PRO A  23      -2.261  25.853  15.928  1.00 23.69           C  
ATOM    171  N   GLU A  24      -2.689  22.912  18.125  1.00 23.52           N  
ATOM    172  CA  GLU A  24      -2.957  22.015  19.246  1.00 17.64           C  
ATOM    173  C   GLU A  24      -4.261  21.238  19.037  1.00 25.69           C  
ATOM    174  O   GLU A  24      -4.782  20.441  19.828  1.00 24.12           O  
ATOM    175  CB  GLU A  24      -3.031  22.814  20.547  1.00 21.94           C  
ATOM    176  CG  GLU A  24      -1.694  23.413  20.987  1.00 22.26           C  
ATOM    177  CD  GLU A  24      -0.712  22.342  21.368  1.00 38.56           C  
ATOM    178  OE1 GLU A  24      -1.042  21.180  21.542  1.00 32.28           O  
ATOM    179  OE2 GLU A  24       0.548  22.754  21.416  1.00 25.05           O  
ATOM    180  N   GLY A  25      -4.848  21.498  17.886  1.00 20.33           N  
ATOM    181  CA  GLY A  25      -6.039  20.790  17.561  1.00 19.74           C  
ATOM    182  C   GLY A  25      -7.309  21.416  18.022  1.00 52.11           C  
ATOM    183  O   GLY A  25      -8.293  20.693  18.015  1.00 29.97           O  
ATOM    184  N   LEU A  26      -7.316  22.696  18.396  1.00 21.00           N  
ATOM    185  CA  LEU A  26      -8.575  23.274  18.841  1.00 17.97           C  
ATOM    186  C   LEU A  26      -9.170  24.121  17.750  1.00 23.90           C  
ATOM    187  O   LEU A  26      -8.491  24.669  16.872  1.00 22.06           O  
ATOM    188  CB  LEU A  26      -8.417  24.039  20.169  1.00 16.04           C  
ATOM    189  CG  LEU A  26      -7.736  23.246  21.284  1.00 18.56           C  
ATOM    190  CD1 LEU A  26      -7.413  24.125  22.484  1.00 24.62           C  
ATOM    191  CD2 LEU A  26      -8.747  22.268  21.827  1.00 19.72           C  
ATOM    192  N   SER A  27     -10.489  24.216  17.815  1.00 22.27           N  
ATOM    193  CA  SER A  27     -11.145  25.033  16.835  1.00 30.87           C  
ATOM    194  C   SER A  27     -11.396  26.449  17.333  1.00 20.92           C  
ATOM    195  O   SER A  27     -11.949  27.244  16.630  1.00 25.71           O  
ATOM    196  CB  SER A  27     -12.496  24.404  16.524  1.00 41.55           C  
ATOM    197  OG  SER A  27     -13.299  24.257  17.706  1.00 39.93           O  
ATOM    198  N   TYR A  28     -11.045  26.799  18.531  1.00 12.99           N  
ATOM    199  CA  TYR A  28     -11.305  28.088  19.117  1.00 10.23           C  
ATOM    200  C   TYR A  28      -9.958  28.508  19.763  1.00 18.65           C  
ATOM    201  O   TYR A  28      -9.038  27.720  19.905  1.00 15.87           O  
ATOM    202  CB  TYR A  28     -12.490  28.044  20.163  1.00 11.69           C  
ATOM    203  CG  TYR A  28     -12.290  27.015  21.218  1.00 13.15           C  
ATOM    204  CD1 TYR A  28     -12.490  25.666  20.913  1.00 10.83           C  
ATOM    205  CD2 TYR A  28     -11.766  27.335  22.479  1.00  8.92           C  
ATOM    206  CE1 TYR A  28     -12.170  24.697  21.858  1.00 12.42           C  
ATOM    207  CE2 TYR A  28     -11.455  26.405  23.462  1.00 10.11           C  
ATOM    208  CZ  TYR A  28     -11.702  25.073  23.125  1.00 11.34           C  
ATOM    209  OH  TYR A  28     -11.428  24.143  24.069  1.00 16.53           O  
ATOM    210  N   CYS A  29      -9.879  29.796  20.107  1.00 13.59           N  
ATOM    211  CA  CYS A  29      -8.702  30.494  20.656  1.00 14.87           C  
ATOM    212  C   CYS A  29      -8.971  31.198  21.971  1.00 15.30           C  
ATOM    213  O   CYS A  29     -10.032  31.012  22.537  1.00 15.82           O  
ATOM    214  CB  CYS A  29      -8.184  31.409  19.558  1.00 12.80           C  
ATOM    215  SG  CYS A  29      -8.291  30.534  17.974  1.00 21.60           S  
ATOM    216  N   GLY A  30      -8.027  31.942  22.511  1.00 11.92           N  
ATOM    217  CA  GLY A  30      -8.211  32.652  23.762  1.00 10.10           C  
ATOM    218  C   GLY A  30      -7.973  31.916  25.050  1.00  8.06           C  
ATOM    219  O   GLY A  30      -7.376  30.871  25.088  1.00 10.09           O  
ATOM    220  N   VAL A  31      -8.468  32.528  26.103  1.00  9.23           N  
ATOM    221  CA  VAL A  31      -8.347  32.054  27.465  1.00  9.04           C  
ATOM    222  C   VAL A  31      -8.845  30.607  27.651  1.00 14.36           C  
ATOM    223  O   VAL A  31      -8.176  29.814  28.267  1.00 10.20           O  
ATOM    224  CB  VAL A  31      -8.997  32.998  28.493  1.00 13.63           C  
ATOM    225  CG1 VAL A  31      -8.900  32.417  29.864  1.00  7.42           C  
ATOM    226  CG2 VAL A  31      -8.331  34.384  28.439  1.00 18.87           C  
ATOM    227  N   SER A  32     -10.048  30.232  27.150  1.00 13.22           N  
ATOM    228  CA  SER A  32     -10.578  28.880  27.324  1.00 10.21           C  
ATOM    229  C   SER A  32      -9.703  27.879  26.604  1.00  5.16           C  
ATOM    230  O   SER A  32      -9.581  26.773  27.074  1.00  9.41           O  
ATOM    231  CB  SER A  32     -12.065  28.818  26.930  1.00 10.48           C  
ATOM    232  OG  SER A  32     -12.242  29.128  25.574  1.00 15.73           O  
ATOM    233  N   ALA A  33      -9.087  28.262  25.448  1.00  8.84           N  
ATOM    234  CA  ALA A  33      -8.180  27.353  24.716  1.00 13.00           C  
ATOM    235  C   ALA A  33      -6.927  27.102  25.553  1.00  8.21           C  
ATOM    236  O   ALA A  33      -6.474  25.991  25.723  1.00  6.80           O  
ATOM    237  CB  ALA A  33      -7.810  27.964  23.385  1.00 10.03           C  
ATOM    238  N   SER A  34      -6.393  28.175  26.139  1.00  8.82           N  
ATOM    239  CA  SER A  34      -5.237  28.075  27.011  1.00  6.80           C  
ATOM    240  C   SER A  34      -5.496  27.079  28.121  1.00 11.47           C  
ATOM    241  O   SER A  34      -4.659  26.220  28.486  1.00 10.62           O  
ATOM    242  CB  SER A  34      -4.805  29.401  27.630  1.00 10.24           C  
ATOM    243  OG  SER A  34      -4.262  30.193  26.591  1.00 11.52           O  
ATOM    244  N   LYS A  35      -6.657  27.263  28.747  1.00  8.67           N  
ATOM    245  CA  LYS A  35      -7.015  26.387  29.866  1.00  8.73           C  
ATOM    246  C   LYS A  35      -7.226  24.929  29.459  1.00  5.35           C  
ATOM    247  O   LYS A  35      -6.890  24.029  30.165  1.00 11.18           O  
ATOM    248  CB  LYS A  35      -8.229  26.926  30.628  1.00  8.70           C  
ATOM    249  CG  LYS A  35      -7.901  28.326  31.118  1.00 10.58           C  
ATOM    250  CD  LYS A  35      -8.929  28.703  32.142  1.00 19.90           C  
ATOM    251  CE  LYS A  35      -8.728  30.080  32.709  1.00 30.78           C  
ATOM    252  NZ  LYS A  35      -9.304  30.133  34.055  1.00 40.15           N  
ATOM    253  N   LYS A  36      -7.798  24.692  28.317  1.00  7.98           N  
ATOM    254  CA  LYS A  36      -8.014  23.356  27.773  1.00 12.58           C  
ATOM    255  C   LYS A  36      -6.619  22.689  27.526  1.00 11.19           C  
ATOM    256  O   LYS A  36      -6.359  21.568  27.882  1.00  8.51           O  
ATOM    257  CB  LYS A  36      -8.851  23.471  26.478  1.00 10.10           C  
ATOM    258  CG  LYS A  36      -9.004  22.119  25.820  1.00 12.63           C  
ATOM    259  CD  LYS A  36      -9.511  21.135  26.848  1.00 25.17           C  
ATOM    260  CE  LYS A  36     -10.155  19.895  26.284  1.00 30.10           C  
ATOM    261  NZ  LYS A  36     -10.944  19.284  27.367  1.00 28.76           N  
ATOM    262  N   ILE A  37      -5.693  23.395  26.911  1.00 11.14           N  
ATOM    263  CA  ILE A  37      -4.331  22.899  26.657  1.00 10.84           C  
ATOM    264  C   ILE A  37      -3.647  22.579  27.982  1.00  8.70           C  
ATOM    265  O   ILE A  37      -3.039  21.520  28.231  1.00  9.28           O  
ATOM    266  CB  ILE A  37      -3.527  23.855  25.776  1.00  7.01           C  
ATOM    267  CG1 ILE A  37      -4.192  24.067  24.409  1.00  6.65           C  
ATOM    268  CG2 ILE A  37      -2.125  23.233  25.639  1.00 10.48           C  
ATOM    269  CD1 ILE A  37      -3.675  25.210  23.527  1.00 11.25           C  
ATOM    270  N   ALA A  38      -3.777  23.495  28.968  1.00  7.34           N  
ATOM    271  CA  ALA A  38      -3.274  23.311  30.319  1.00  8.34           C  
ATOM    272  C   ALA A  38      -3.820  22.034  30.955  1.00 11.54           C  
ATOM    273  O   ALA A  38      -3.117  21.272  31.590  1.00  8.64           O  
ATOM    274  CB  ALA A  38      -3.573  24.483  31.203  1.00 10.66           C  
ATOM    275  N   GLU A  39      -5.130  21.836  30.794  1.00  8.67           N  
ATOM    276  CA  GLU A  39      -5.796  20.631  31.296  1.00  9.93           C  
ATOM    277  C   GLU A  39      -5.271  19.380  30.597  1.00  7.81           C  
ATOM    278  O   GLU A  39      -5.040  18.401  31.294  1.00 11.77           O  
ATOM    279  CB  GLU A  39      -7.350  20.713  31.166  1.00 12.96           C  
ATOM    280  CG  GLU A  39      -8.101  19.426  31.510  1.00 13.42           C  
ATOM    281  CD  GLU A  39      -9.594  19.563  31.201  1.00 14.22           C  
ATOM    282  OE1 GLU A  39      -9.898  19.457  29.941  1.00 26.15           O  
ATOM    283  OE2 GLU A  39     -10.334  19.933  32.052  1.00 21.07           O  
ATOM    284  N   ARG A  40      -5.048  19.357  29.292  1.00  8.20           N  
ATOM    285  CA  ARG A  40      -4.494  18.202  28.632  1.00 10.28           C  
ATOM    286  C   ARG A  40      -3.113  17.828  29.185  1.00 14.82           C  
ATOM    287  O   ARG A  40      -2.685  16.710  29.060  1.00 12.36           O  
ATOM    288  CB  ARG A  40      -4.239  18.513  27.182  1.00 13.25           C  
ATOM    289  CG  ARG A  40      -5.443  18.366  26.303  1.00 33.66           C  
ATOM    290  CD  ARG A  40      -5.273  18.993  24.925  1.00 36.16           C  
ATOM    291  NE  ARG A  40      -6.470  18.816  24.106  1.00 38.43           N  
ATOM    292  CZ  ARG A  40      -6.410  19.201  22.844  1.00 36.92           C  
ATOM    293  NH1 ARG A  40      -5.291  19.753  22.373  1.00 34.53           N  
ATOM    294  NH2 ARG A  40      -7.462  19.049  22.053  1.00 39.02           N  
ATOM    295  N   ASP A  41      -2.362  18.763  29.739  1.00 12.05           N  
ATOM    296  CA  ASP A  41      -1.027  18.542  30.299  1.00  8.70           C  
ATOM    297  C   ASP A  41      -1.007  18.310  31.774  1.00 10.32           C  
ATOM    298  O   ASP A  41       0.047  18.070  32.307  1.00 11.23           O  
ATOM    299  CB  ASP A  41      -0.104  19.761  30.044  1.00  8.68           C  
ATOM    300  CG  ASP A  41       0.330  20.032  28.632  1.00  7.85           C  
ATOM    301  OD1 ASP A  41       0.152  19.030  27.859  1.00  8.46           O  
ATOM    302  OD2 ASP A  41       0.740  21.096  28.211  1.00  9.65           O  
ATOM    303  N   LEU A  42      -2.111  18.384  32.502  1.00 10.28           N  
ATOM    304  CA  LEU A  42      -2.123  18.241  33.932  1.00  7.74           C  
ATOM    305  C   LEU A  42      -1.584  16.965  34.488  1.00  6.94           C  
ATOM    306  O   LEU A  42      -0.856  16.988  35.480  1.00 11.38           O  
ATOM    307  CB  LEU A  42      -3.578  18.462  34.393  1.00 10.85           C  
ATOM    308  CG  LEU A  42      -3.830  18.455  35.895  1.00 11.35           C  
ATOM    309  CD1 LEU A  42      -3.003  19.438  36.683  1.00 14.57           C  
ATOM    310  CD2 LEU A  42      -5.319  18.726  36.178  1.00 16.83           C  
ATOM    311  N   GLN A  43      -1.954  15.850  33.884  1.00 11.56           N  
ATOM    312  CA  GLN A  43      -1.478  14.572  34.413  1.00 13.43           C  
ATOM    313  C   GLN A  43       0.021  14.426  34.328  1.00  9.21           C  
ATOM    314  O   GLN A  43       0.655  13.962  35.274  1.00 11.97           O  
ATOM    315  CB  GLN A  43      -2.196  13.369  33.789  1.00 22.61           C  
ATOM    316  CG  GLN A  43      -3.761  13.446  33.910  1.00 37.73           C  
ATOM    317  CD  GLN A  43      -4.319  13.516  35.353  1.00 40.83           C  
ATOM    318  OE1 GLN A  43      -3.927  12.639  36.085  1.00 46.35           O  
ATOM    319  NE2 GLN A  43      -5.124  14.486  35.862  1.00 39.75           N  
ATOM    320  N   ALA A  44       0.557  14.873  33.203  1.00 10.13           N  
ATOM    321  CA  ALA A  44       2.031  14.847  33.042  1.00 11.73           C  
ATOM    322  C   ALA A  44       2.688  15.830  33.991  1.00 13.22           C  
ATOM    323  O   ALA A  44       3.701  15.560  34.606  1.00 14.33           O  
ATOM    324  CB  ALA A  44       2.447  15.091  31.608  1.00 12.79           C  
ATOM    325  N   MET A  45       2.074  17.008  34.135  1.00  9.50           N  
ATOM    326  CA  MET A  45       2.541  18.020  35.071  1.00 10.63           C  
ATOM    327  C   MET A  45       2.620  17.513  36.516  1.00 10.86           C  
ATOM    328  O   MET A  45       3.540  17.815  37.317  1.00 10.59           O  
ATOM    329  CB  MET A  45       1.633  19.286  35.046  1.00  9.78           C  
ATOM    330  CG  MET A  45       2.293  20.549  35.638  1.00  7.51           C  
ATOM    331  SD  MET A  45       3.649  21.203  34.570  1.00 10.45           S  
ATOM    332  CE  MET A  45       2.703  21.663  33.119  1.00  8.13           C  
ATOM    333  N   ASP A  46       1.548  16.782  36.872  1.00 10.91           N  
ATOM    334  CA  ASP A  46       1.419  16.253  38.232  1.00 14.91           C  
ATOM    335  C   ASP A  46       2.602  15.415  38.690  1.00  5.40           C  
ATOM    336  O   ASP A  46       2.875  15.288  39.902  1.00 10.38           O  
ATOM    337  CB  ASP A  46       0.067  15.566  38.493  1.00 13.05           C  
ATOM    338  CG  ASP A  46      -1.147  16.442  38.603  1.00 17.13           C  
ATOM    339  OD1 ASP A  46      -0.901  17.677  38.873  1.00 16.52           O  
ATOM    340  OD2 ASP A  46      -2.274  15.996  38.565  1.00 22.36           O  
ATOM    341  N   ARG A  47       3.302  14.863  37.676  1.00 12.21           N  
ATOM    342  CA  ARG A  47       4.527  14.081  37.992  1.00 15.65           C  
ATOM    343  C   ARG A  47       5.620  14.884  38.659  1.00 20.98           C  
ATOM    344  O   ARG A  47       6.488  14.344  39.366  1.00 19.63           O  
ATOM    345  CB  ARG A  47       5.236  13.394  36.849  1.00 17.41           C  
ATOM    346  CG  ARG A  47       4.270  12.603  35.997  1.00 38.69           C  
ATOM    347  CD  ARG A  47       5.108  11.649  35.150  1.00 49.16           C  
ATOM    348  NE  ARG A  47       4.711  11.495  33.753  1.00 60.21           N  
ATOM    349  CZ  ARG A  47       4.880  12.474  32.878  1.00 54.99           C  
ATOM    350  NH1 ARG A  47       5.392  13.618  33.315  1.00 37.29           N  
ATOM    351  NH2 ARG A  47       4.497  12.325  31.596  1.00 55.61           N  
ATOM    352  N   TYR A  48       5.580  16.200  38.412  1.00 14.23           N  
ATOM    353  CA  TYR A  48       6.590  17.113  38.921  1.00 18.49           C  
ATOM    354  C   TYR A  48       6.061  18.131  39.918  1.00 16.13           C  
ATOM    355  O   TYR A  48       6.756  19.072  40.283  1.00 14.22           O  
ATOM    356  CB  TYR A  48       7.210  17.867  37.703  1.00 13.25           C  
ATOM    357  CG  TYR A  48       7.589  16.922  36.634  1.00 10.31           C  
ATOM    358  CD1 TYR A  48       8.649  16.061  36.873  1.00 17.98           C  
ATOM    359  CD2 TYR A  48       6.972  16.905  35.390  1.00 12.57           C  
ATOM    360  CE1 TYR A  48       9.002  15.180  35.857  1.00 17.79           C  
ATOM    361  CE2 TYR A  48       7.334  16.040  34.361  1.00 12.88           C  
ATOM    362  CZ  TYR A  48       8.355  15.130  34.627  1.00 19.38           C  
ATOM    363  OH  TYR A  48       8.787  14.242  33.674  1.00 25.50           O  
ATOM    364  N   LYS A  49       4.814  17.962  40.315  1.00 12.96           N  
ATOM    365  CA  LYS A  49       4.189  18.900  41.197  1.00 13.07           C  
ATOM    366  C   LYS A  49       4.938  19.292  42.453  1.00 16.41           C  
ATOM    367  O   LYS A  49       5.061  20.486  42.810  1.00 13.03           O  
ATOM    368  CB  LYS A  49       2.727  18.556  41.345  1.00 12.33           C  
ATOM    369  CG  LYS A  49       1.886  19.404  42.266  1.00 15.25           C  
ATOM    370  CD  LYS A  49       0.379  19.201  42.038  1.00 18.63           C  
ATOM    371  CE  LYS A  49      -0.497  19.909  43.052  1.00 20.10           C  
ATOM    372  NZ  LYS A  49      -1.921  19.579  42.866  1.00 22.44           N  
ATOM    373  N   THR A  50       5.448  18.288  43.125  1.00 20.00           N  
ATOM    374  CA  THR A  50       6.173  18.540  44.355  1.00 17.29           C  
ATOM    375  C   THR A  50       7.384  19.395  44.140  1.00 12.31           C  
ATOM    376  O   THR A  50       7.649  20.304  44.884  1.00 16.80           O  
ATOM    377  CB  THR A  50       6.547  17.262  45.165  1.00 18.24           C  
ATOM    378  OG1 THR A  50       7.017  16.331  44.259  1.00 50.68           O  
ATOM    379  CG2 THR A  50       5.260  16.658  45.596  1.00 17.35           C  
ATOM    380  N   ILE A  51       8.104  19.083  43.092  1.00 18.38           N  
ATOM    381  CA  ILE A  51       9.346  19.808  42.740  1.00 22.08           C  
ATOM    382  C   ILE A  51       9.038  21.253  42.314  1.00 15.11           C  
ATOM    383  O   ILE A  51       9.755  22.161  42.741  1.00 13.96           O  
ATOM    384  CB  ILE A  51      10.250  19.045  41.722  1.00 17.45           C  
ATOM    385  CG1 ILE A  51      11.383  19.903  41.188  1.00 26.23           C  
ATOM    386  CG2 ILE A  51       9.487  18.573  40.488  1.00 34.80           C  
ATOM    387  CD1 ILE A  51      12.017  19.324  39.930  1.00 51.15           C  
ATOM    388  N   ILE A  52       7.956  21.400  41.494  1.00 11.06           N  
ATOM    389  CA  ILE A  52       7.519  22.699  41.018  1.00 13.38           C  
ATOM    390  C   ILE A  52       7.181  23.549  42.199  1.00  9.71           C  
ATOM    391  O   ILE A  52       7.533  24.727  42.288  1.00 10.85           O  
ATOM    392  CB  ILE A  52       6.352  22.566  40.048  1.00 11.30           C  
ATOM    393  CG1 ILE A  52       6.841  21.897  38.746  1.00 13.78           C  
ATOM    394  CG2 ILE A  52       5.722  23.928  39.766  1.00 12.37           C  
ATOM    395  CD1 ILE A  52       5.778  21.521  37.721  1.00  9.84           C  
ATOM    396  N   LYS A  53       6.441  22.981  43.149  1.00  9.83           N  
ATOM    397  CA  LYS A  53       6.078  23.720  44.318  1.00  8.40           C  
ATOM    398  C   LYS A  53       7.256  24.001  45.211  1.00 11.24           C  
ATOM    399  O   LYS A  53       7.387  25.072  45.765  1.00 15.98           O  
ATOM    400  CB  LYS A  53       4.978  23.016  45.047  1.00 15.35           C  
ATOM    401  CG  LYS A  53       3.638  23.227  44.293  1.00 20.46           C  
ATOM    402  CD  LYS A  53       2.540  22.290  44.745  1.00 19.11           C  
ATOM    403  CE  LYS A  53       1.902  22.828  46.008  1.00 37.47           C  
ATOM    404  NZ  LYS A  53       1.373  24.186  45.830  1.00 41.19           N  
ATOM    405  N   LYS A  54       8.184  23.064  45.360  1.00 18.30           N  
ATOM    406  CA  LYS A  54       9.384  23.302  46.166  1.00 15.20           C  
ATOM    407  C   LYS A  54      10.212  24.463  45.608  1.00 15.37           C  
ATOM    408  O   LYS A  54      10.594  25.374  46.332  1.00 14.78           O  
ATOM    409  CB  LYS A  54      10.213  22.023  46.147  1.00 14.50           C  
ATOM    410  CG  LYS A  54      11.440  21.956  47.049  1.00 41.65           C  
ATOM    411  CD  LYS A  54      12.307  20.703  46.914  1.00 41.72           C  
ATOM    412  CE  LYS A  54      13.211  20.586  48.127  1.00 49.95           C  
ATOM    413  NZ  LYS A  54      14.591  20.246  47.790  1.00 56.78           N  
ATOM    414  N   VAL A  55      10.451  24.465  44.292  1.00 13.94           N  
ATOM    415  CA  VAL A  55      11.203  25.547  43.674  1.00 11.58           C  
ATOM    416  C   VAL A  55      10.510  26.903  43.792  1.00 14.31           C  
ATOM    417  O   VAL A  55      11.114  27.927  44.053  1.00 14.43           O  
ATOM    418  CB  VAL A  55      11.498  25.222  42.243  1.00 12.19           C  
ATOM    419  CG1 VAL A  55      12.236  26.361  41.614  1.00 13.72           C  
ATOM    420  CG2 VAL A  55      12.390  23.994  42.209  1.00 13.67           C  
ATOM    421  N   GLY A  56       9.195  26.960  43.588  1.00 14.82           N  
ATOM    422  CA  GLY A  56       8.424  28.182  43.699  1.00 13.27           C  
ATOM    423  C   GLY A  56       8.533  28.747  45.098  1.00 16.70           C  
ATOM    424  O   GLY A  56       8.804  29.926  45.279  1.00 14.11           O  
ATOM    425  N   GLU A  57       8.362  27.872  46.087  1.00 13.88           N  
ATOM    426  CA  GLU A  57       8.493  28.266  47.485  1.00 17.95           C  
ATOM    427  C   GLU A  57       9.932  28.779  47.772  1.00 20.19           C  
ATOM    428  O   GLU A  57      10.113  29.771  48.412  1.00 21.99           O  
ATOM    429  CB  GLU A  57       7.953  27.171  48.446  1.00 12.98           C  
ATOM    430  CG  GLU A  57       7.745  27.700  49.897  1.00 50.86           C  
ATOM    431  CD  GLU A  57       6.491  28.558  50.147  1.00 42.11           C  
ATOM    432  OE1 GLU A  57       5.366  28.053  49.598  1.00 48.19           O  
ATOM    433  OE2 GLU A  57       6.523  29.629  50.784  1.00 54.72           O  
ATOM    434  N   LYS A  58      10.983  28.155  47.273  1.00 14.51           N  
ATOM    435  CA  LYS A  58      12.354  28.545  47.470  1.00 15.57           C  
ATOM    436  C   LYS A  58      12.653  29.917  46.910  1.00 21.51           C  
ATOM    437  O   LYS A  58      13.301  30.719  47.537  1.00 23.57           O  
ATOM    438  CB  LYS A  58      13.243  27.532  46.763  1.00 16.54           C  
ATOM    439  CG  LYS A  58      14.670  27.565  47.163  1.00 27.70           C  
ATOM    440  CD  LYS A  58      15.459  26.471  46.457  1.00 49.04           C  
ATOM    441  CE  LYS A  58      15.276  26.241  44.944  1.00 50.84           C  
ATOM    442  NZ  LYS A  58      16.111  25.120  44.436  1.00 32.25           N  
ATOM    443  N   LEU A  59      12.172  30.188  45.725  1.00 14.15           N  
ATOM    444  CA  LEU A  59      12.455  31.400  45.023  1.00 15.52           C  
ATOM    445  C   LEU A  59      11.390  32.472  45.120  1.00 21.64           C  
ATOM    446  O   LEU A  59      11.507  33.542  44.531  1.00 20.21           O  
ATOM    447  CB  LEU A  59      12.728  31.035  43.532  1.00 10.42           C  
ATOM    448  CG  LEU A  59      13.977  30.198  43.181  1.00 18.10           C  
ATOM    449  CD1 LEU A  59      14.244  30.180  41.684  1.00 19.32           C  
ATOM    450  CD2 LEU A  59      15.231  30.658  43.885  1.00 20.97           C  
ATOM    451  N   CYS A  60      10.364  32.175  45.858  1.00 15.78           N  
ATOM    452  CA  CYS A  60       9.287  33.118  46.044  1.00 16.70           C  
ATOM    453  C   CYS A  60       8.582  33.589  44.773  1.00 19.81           C  
ATOM    454  O   CYS A  60       8.328  34.791  44.527  1.00 19.59           O  
ATOM    455  CB  CYS A  60       9.723  34.272  46.964  1.00 20.96           C  
ATOM    456  SG  CYS A  60       8.317  35.157  47.689  1.00 22.61           S  
ATOM    457  N   VAL A  61       8.233  32.578  43.989  1.00 11.39           N  
ATOM    458  CA  VAL A  61       7.471  32.732  42.747  1.00 13.20           C  
ATOM    459  C   VAL A  61       6.328  31.693  42.703  1.00 16.48           C  
ATOM    460  O   VAL A  61       6.424  30.576  43.202  1.00 11.05           O  
ATOM    461  CB  VAL A  61       8.361  32.832  41.496  1.00 23.12           C  
ATOM    462  CG1 VAL A  61       8.973  31.489  41.259  1.00 22.36           C  
ATOM    463  CG2 VAL A  61       7.546  33.195  40.271  1.00 22.49           C  
ATOM    464  N   GLU A  62       5.190  32.033  42.131  1.00 13.76           N  
ATOM    465  CA  GLU A  62       4.104  31.086  42.114  1.00 10.42           C  
ATOM    466  C   GLU A  62       4.413  29.825  41.297  1.00 11.44           C  
ATOM    467  O   GLU A  62       4.793  29.916  40.117  1.00 10.73           O  
ATOM    468  CB  GLU A  62       2.852  31.795  41.541  1.00 17.22           C  
ATOM    469  CG  GLU A  62       2.347  32.945  42.459  1.00 23.63           C  
ATOM    470  CD  GLU A  62       1.120  33.550  41.883  1.00 18.90           C  
ATOM    471  OE1 GLU A  62       1.258  33.896  40.635  1.00 27.23           O  
ATOM    472  OE2 GLU A  62       0.091  33.573  42.489  1.00 27.92           O  
ATOM    473  N   PRO A  63       4.168  28.661  41.924  1.00 15.15           N  
ATOM    474  CA  PRO A  63       4.356  27.367  41.245  1.00 13.42           C  
ATOM    475  C   PRO A  63       3.520  27.280  39.971  1.00 13.95           C  
ATOM    476  O   PRO A  63       3.940  26.759  38.953  1.00 10.03           O  
ATOM    477  CB  PRO A  63       3.921  26.338  42.269  1.00  9.23           C  
ATOM    478  CG  PRO A  63       4.078  26.978  43.644  1.00 13.90           C  
ATOM    479  CD  PRO A  63       3.950  28.473  43.415  1.00 13.33           C  
ATOM    480  N   ALA A  64       2.305  27.856  39.992  1.00  9.89           N  
ATOM    481  CA  ALA A  64       1.431  27.861  38.836  1.00  5.91           C  
ATOM    482  C   ALA A  64       2.082  28.572  37.667  1.00  7.93           C  
ATOM    483  O   ALA A  64       1.834  28.174  36.534  1.00  8.41           O  
ATOM    484  CB  ALA A  64       0.236  28.667  39.229  1.00 15.77           C  
ATOM    485  N   VAL A  65       2.899  29.631  37.913  1.00 12.13           N  
ATOM    486  CA  VAL A  65       3.620  30.334  36.816  1.00 10.38           C  
ATOM    487  C   VAL A  65       4.664  29.369  36.168  1.00  6.25           C  
ATOM    488  O   VAL A  65       4.814  29.238  34.942  1.00  7.15           O  
ATOM    489  CB  VAL A  65       4.271  31.648  37.291  1.00 10.96           C  
ATOM    490  CG1 VAL A  65       5.140  32.200  36.163  1.00 15.87           C  
ATOM    491  CG2 VAL A  65       3.180  32.676  37.595  1.00 12.35           C  
ATOM    492  N   ILE A  66       5.391  28.675  37.031  1.00  9.27           N  
ATOM    493  CA  ILE A  66       6.408  27.664  36.575  1.00 10.92           C  
ATOM    494  C   ILE A  66       5.700  26.577  35.702  1.00  6.45           C  
ATOM    495  O   ILE A  66       6.069  26.242  34.564  1.00  7.07           O  
ATOM    496  CB  ILE A  66       7.201  27.066  37.767  1.00  8.69           C  
ATOM    497  CG1 ILE A  66       7.837  28.158  38.591  1.00  8.22           C  
ATOM    498  CG2 ILE A  66       8.213  26.014  37.286  1.00  8.62           C  
ATOM    499  CD1 ILE A  66       8.370  27.715  39.966  1.00 11.83           C  
ATOM    500  N   ALA A  67       4.553  26.052  36.233  1.00  8.97           N  
ATOM    501  CA  ALA A  67       3.699  25.071  35.542  1.00 10.47           C  
ATOM    502  C   ALA A  67       3.224  25.617  34.211  1.00  6.76           C  
ATOM    503  O   ALA A  67       3.293  24.924  33.179  1.00  7.09           O  
ATOM    504  CB  ALA A  67       2.561  24.528  36.406  1.00  9.86           C  
ATOM    505  N   GLY A  68       2.786  26.898  34.166  1.00  5.11           N  
ATOM    506  CA  GLY A  68       2.342  27.485  32.941  1.00  2.95           C  
ATOM    507  C   GLY A  68       3.425  27.550  31.881  1.00  3.98           C  
ATOM    508  O   GLY A  68       3.147  27.263  30.717  1.00  5.47           O  
ATOM    509  N   ILE A  69       4.648  27.929  32.310  1.00  5.93           N  
ATOM    510  CA  ILE A  69       5.798  27.952  31.393  1.00  5.11           C  
ATOM    511  C   ILE A  69       6.097  26.518  30.883  1.00  3.08           C  
ATOM    512  O   ILE A  69       6.286  26.307  29.668  1.00  5.66           O  
ATOM    513  CB  ILE A  69       7.022  28.608  32.062  1.00  7.97           C  
ATOM    514  CG1 ILE A  69       6.793  30.116  32.112  1.00 10.28           C  
ATOM    515  CG2 ILE A  69       8.332  28.413  31.256  1.00  9.56           C  
ATOM    516  CD1 ILE A  69       7.735  30.815  33.074  1.00 15.03           C  
ATOM    517  N   ILE A  70       6.092  25.588  31.822  1.00  6.45           N  
ATOM    518  CA  ILE A  70       6.317  24.147  31.502  1.00  5.22           C  
ATOM    519  C   ILE A  70       5.371  23.594  30.441  1.00  5.32           C  
ATOM    520  O   ILE A  70       5.735  22.961  29.432  1.00  6.53           O  
ATOM    521  CB  ILE A  70       6.484  23.254  32.727  1.00  6.81           C  
ATOM    522  CG1 ILE A  70       7.732  23.666  33.576  1.00  6.67           C  
ATOM    523  CG2 ILE A  70       6.466  21.777  32.250  1.00  9.98           C  
ATOM    524  CD1 ILE A  70       7.817  22.939  34.899  1.00 11.72           C  
ATOM    525  N   SER A  71       4.076  23.884  30.639  1.00  4.43           N  
ATOM    526  CA  SER A  71       3.091  23.480  29.674  1.00  2.55           C  
ATOM    527  C   SER A  71       3.367  24.048  28.285  1.00  5.28           C  
ATOM    528  O   SER A  71       3.354  23.400  27.227  1.00  5.10           O  
ATOM    529  CB  SER A  71       1.670  23.832  30.183  1.00  4.46           C  
ATOM    530  OG  SER A  71       0.732  23.576  29.157  1.00  6.51           O  
ATOM    531  N   ARG A  72       3.626  25.386  28.275  1.00  4.16           N  
ATOM    532  CA  ARG A  72       3.874  26.029  27.033  1.00  6.88           C  
ATOM    533  C   ARG A  72       5.156  25.590  26.339  1.00  4.03           C  
ATOM    534  O   ARG A  72       5.156  25.406  25.122  1.00  7.82           O  
ATOM    535  CB  ARG A  72       3.882  27.553  27.265  1.00  4.15           C  
ATOM    536  CG  ARG A  72       4.269  28.446  26.076  1.00  5.59           C  
ATOM    537  CD  ARG A  72       3.348  28.347  24.883  1.00  9.60           C  
ATOM    538  NE  ARG A  72       3.867  29.186  23.800  1.00 14.57           N  
ATOM    539  CZ  ARG A  72       3.249  30.197  23.203  1.00 16.31           C  
ATOM    540  NH1 ARG A  72       2.026  30.583  23.559  1.00  8.67           N  
ATOM    541  NH2 ARG A  72       3.890  30.866  22.251  1.00 10.72           N  
ATOM    542  N   GLU A  73       6.210  25.500  27.159  1.00  5.53           N  
ATOM    543  CA  GLU A  73       7.510  25.182  26.554  1.00  8.48           C  
ATOM    544  C   GLU A  73       7.715  23.753  26.067  1.00 10.23           C  
ATOM    545  O   GLU A  73       8.332  23.494  25.003  1.00 10.53           O  
ATOM    546  CB  GLU A  73       8.607  25.476  27.587  1.00  5.13           C  
ATOM    547  CG  GLU A  73       8.889  26.987  27.806  1.00  6.49           C  
ATOM    548  CD  GLU A  73       9.485  27.657  26.593  1.00 12.26           C  
ATOM    549  OE1 GLU A  73      10.058  27.104  25.657  1.00 10.32           O  
ATOM    550  OE2 GLU A  73       9.212  28.926  26.585  1.00 13.22           O  
ATOM    551  N   SER A  74       7.235  22.796  26.899  1.00  5.94           N  
ATOM    552  CA  SER A  74       7.465  21.346  26.576  1.00  8.51           C  
ATOM    553  C   SER A  74       6.305  20.353  26.751  1.00  6.63           C  
ATOM    554  O   SER A  74       6.493  19.131  26.694  1.00  9.17           O  
ATOM    555  CB  SER A  74       8.587  20.838  27.454  1.00  5.29           C  
ATOM    556  OG  SER A  74       8.198  20.907  28.788  1.00  7.61           O  
ATOM    557  N   HIS A  75       5.141  20.937  27.077  1.00 10.99           N  
ATOM    558  CA  HIS A  75       3.960  20.140  27.381  1.00 12.90           C  
ATOM    559  C   HIS A  75       4.307  19.165  28.492  1.00 15.83           C  
ATOM    560  O   HIS A  75       4.043  17.981  28.438  1.00 15.89           O  
ATOM    561  CB  HIS A  75       3.435  19.425  26.152  1.00  9.44           C  
ATOM    562  CG  HIS A  75       2.625  20.267  25.265  1.00  9.56           C  
ATOM    563  ND1 HIS A  75       1.475  20.939  25.724  1.00 11.32           N  
ATOM    564  CD2 HIS A  75       2.773  20.478  23.950  1.00 15.77           C  
ATOM    565  CE1 HIS A  75       0.996  21.571  24.682  1.00  9.38           C  
ATOM    566  NE2 HIS A  75       1.742  21.318  23.596  1.00 11.74           N  
ATOM    567  N   ALA A  76       4.983  19.654  29.516  1.00  8.40           N  
ATOM    568  CA  ALA A  76       5.366  18.810  30.629  1.00  8.51           C  
ATOM    569  C   ALA A  76       6.264  17.619  30.237  1.00 10.11           C  
ATOM    570  O   ALA A  76       6.205  16.557  30.821  1.00 12.95           O  
ATOM    571  CB  ALA A  76       4.145  18.347  31.420  1.00 15.02           C  
ATOM    572  N   GLY A  77       7.132  17.855  29.268  1.00 11.37           N  
ATOM    573  CA  GLY A  77       8.078  16.873  28.787  1.00 12.90           C  
ATOM    574  C   GLY A  77       7.609  16.001  27.634  1.00 19.08           C  
ATOM    575  O   GLY A  77       8.373  15.307  26.972  1.00 17.35           O  
ATOM    576  N   LYS A  78       6.312  15.986  27.338  1.00 14.53           N  
ATOM    577  CA  LYS A  78       5.767  15.135  26.301  1.00 11.26           C  
ATOM    578  C   LYS A  78       6.409  15.330  24.937  1.00 15.30           C  
ATOM    579  O   LYS A  78       6.420  14.410  24.146  1.00 18.07           O  
ATOM    580  CB  LYS A  78       4.242  15.399  26.208  1.00 15.42           C  
ATOM    581  CG  LYS A  78       3.426  14.452  27.038  1.00 43.93           C  
ATOM    582  CD  LYS A  78       2.752  14.991  28.269  1.00 42.34           C  
ATOM    583  CE  LYS A  78       1.835  16.183  28.049  1.00 40.97           C  
ATOM    584  NZ  LYS A  78       0.462  15.924  27.592  1.00 35.45           N  
ATOM    585  N   VAL A  79       6.858  16.534  24.559  1.00 10.73           N  
ATOM    586  CA  VAL A  79       7.383  16.719  23.221  1.00  9.52           C  
ATOM    587  C   VAL A  79       8.900  16.768  23.177  1.00  9.45           C  
ATOM    588  O   VAL A  79       9.473  17.240  22.194  1.00 19.09           O  
ATOM    589  CB  VAL A  79       6.870  17.944  22.469  1.00 20.49           C  
ATOM    590  CG1 VAL A  79       5.360  17.867  22.296  1.00 19.05           C  
ATOM    591  CG2 VAL A  79       7.137  19.147  23.332  1.00 20.31           C  
ATOM    592  N   LEU A  80       9.510  16.275  24.220  1.00 11.07           N  
ATOM    593  CA  LEU A  80      10.963  16.300  24.311  1.00  7.07           C  
ATOM    594  C   LEU A  80      11.553  14.941  24.036  1.00 17.65           C  
ATOM    595  O   LEU A  80      10.877  13.941  24.207  1.00 12.68           O  
ATOM    596  CB  LEU A  80      11.453  16.711  25.695  1.00  8.36           C  
ATOM    597  CG  LEU A  80      11.036  18.065  26.233  1.00 10.21           C  
ATOM    598  CD1 LEU A  80      11.549  18.371  27.630  1.00  9.86           C  
ATOM    599  CD2 LEU A  80      11.163  19.212  25.273  1.00 12.57           C  
ATOM    600  N   LYS A  81      12.838  14.948  23.670  1.00 10.41           N  
ATOM    601  CA  LYS A  81      13.622  13.748  23.388  1.00 11.87           C  
ATOM    602  C   LYS A  81      14.845  13.792  24.254  1.00  6.23           C  
ATOM    603  O   LYS A  81      15.767  14.571  24.010  1.00 13.01           O  
ATOM    604  CB  LYS A  81      13.989  13.573  21.928  1.00  8.65           C  
ATOM    605  CG  LYS A  81      12.797  13.376  21.018  1.00 10.34           C  
ATOM    606  CD  LYS A  81      11.996  12.078  21.210  1.00 10.46           C  
ATOM    607  CE  LYS A  81      11.152  11.734  19.993  1.00 11.50           C  
ATOM    608  NZ  LYS A  81      11.921  11.135  18.892  1.00  8.62           N  
ATOM    609  N   ASN A  82      14.767  13.020  25.298  1.00  9.30           N  
ATOM    610  CA  ASN A  82      15.837  12.986  26.251  1.00 16.62           C  
ATOM    611  C   ASN A  82      16.071  14.411  26.804  1.00 20.20           C  
ATOM    612  O   ASN A  82      17.199  14.857  27.048  1.00 16.05           O  
ATOM    613  CB  ASN A  82      17.156  12.396  25.666  1.00 29.09           C  
ATOM    614  CG  ASN A  82      17.304  10.874  25.661  1.00 20.49           C  
ATOM    615  OD1 ASN A  82      17.983  10.346  24.780  1.00 36.87           O  
ATOM    616  ND2 ASN A  82      16.563  10.168  26.502  1.00 37.77           N  
ATOM    617  N   GLY A  83      14.996  15.160  26.973  1.00 14.75           N  
ATOM    618  CA  GLY A  83      15.068  16.516  27.483  1.00 12.81           C  
ATOM    619  C   GLY A  83      15.256  17.603  26.457  1.00  9.97           C  
ATOM    620  O   GLY A  83      15.178  18.765  26.754  1.00 13.01           O  
ATOM    621  N   TRP A  84      15.514  17.315  25.205  1.00  9.47           N  
ATOM    622  CA  TRP A  84      15.754  18.308  24.180  1.00 10.34           C  
ATOM    623  C   TRP A  84      14.559  18.617  23.318  1.00 10.50           C  
ATOM    624  O   TRP A  84      13.800  17.733  22.981  1.00 11.67           O  
ATOM    625  CB  TRP A  84      16.825  17.844  23.176  1.00 10.11           C  
ATOM    626  CG  TRP A  84      18.140  17.726  23.824  1.00 11.51           C  
ATOM    627  CD1 TRP A  84      18.694  16.551  24.280  1.00 15.25           C  
ATOM    628  CD2 TRP A  84      18.993  18.817  24.268  1.00 12.96           C  
ATOM    629  NE1 TRP A  84      19.857  16.870  24.971  1.00 22.13           N  
ATOM    630  CE2 TRP A  84      20.076  18.239  24.972  1.00 36.23           C  
ATOM    631  CE3 TRP A  84      18.979  20.209  24.104  1.00 11.29           C  
ATOM    632  CZ2 TRP A  84      21.130  19.033  25.480  1.00 18.91           C  
ATOM    633  CZ3 TRP A  84      19.984  20.983  24.640  1.00 15.09           C  
ATOM    634  CH2 TRP A  84      21.049  20.410  25.332  1.00 20.73           C  
ATOM    635  N   GLY A  85      14.404  19.861  22.946  1.00  8.46           N  
ATOM    636  CA  GLY A  85      13.368  20.293  22.082  1.00  8.15           C  
ATOM    637  C   GLY A  85      13.704  19.924  20.692  1.00 10.67           C  
ATOM    638  O   GLY A  85      14.782  19.423  20.464  1.00 11.60           O  
ATOM    639  N   ASP A  86      12.752  20.130  19.813  1.00  8.12           N  
ATOM    640  CA  ASP A  86      12.882  19.687  18.436  1.00 11.17           C  
ATOM    641  C   ASP A  86      13.996  20.229  17.572  1.00 10.62           C  
ATOM    642  O   ASP A  86      14.249  19.666  16.517  1.00 15.13           O  
ATOM    643  CB  ASP A  86      11.661  19.891  17.563  1.00 25.12           C  
ATOM    644  CG  ASP A  86      10.362  19.369  18.051  1.00 41.74           C  
ATOM    645  OD1 ASP A  86      10.236  18.489  18.890  1.00 50.10           O  
ATOM    646  OD2 ASP A  86       9.382  19.906  17.360  1.00 40.88           O  
ATOM    647  N   ARG A  87      14.571  21.367  17.951  1.00 18.06           N  
ATOM    648  CA  ARG A  87      15.680  21.978  17.216  1.00 15.88           C  
ATOM    649  C   ARG A  87      16.994  21.693  17.931  1.00 19.20           C  
ATOM    650  O   ARG A  87      18.065  22.080  17.516  1.00 19.00           O  
ATOM    651  CB  ARG A  87      15.477  23.439  16.835  1.00 18.85           C  
ATOM    652  CG  ARG A  87      14.715  23.660  15.534  1.00 26.96           C  
ATOM    653  CD  ARG A  87      13.236  23.836  15.799  1.00 47.82           C  
ATOM    654  NE  ARG A  87      12.558  24.819  14.945  1.00 67.51           N  
ATOM    655  CZ  ARG A  87      12.448  24.846  13.586  1.00 72.31           C  
ATOM    656  NH1 ARG A  87      12.999  23.919  12.759  1.00 72.71           N  
ATOM    657  NH2 ARG A  87      11.758  25.874  13.028  1.00 68.41           N  
ATOM    658  N   GLY A  88      16.921  20.999  19.060  1.00 11.20           N  
ATOM    659  CA  GLY A  88      18.107  20.667  19.784  1.00 14.57           C  
ATOM    660  C   GLY A  88      18.687  21.799  20.573  1.00 18.50           C  
ATOM    661  O   GLY A  88      19.744  21.575  21.125  1.00 18.18           O  
ATOM    662  N   ASN A  89      18.043  22.962  20.694  1.00 13.75           N  
ATOM    663  CA  ASN A  89      18.611  24.062  21.483  1.00  6.08           C  
ATOM    664  C   ASN A  89      18.073  24.171  22.895  1.00 11.43           C  
ATOM    665  O   ASN A  89      18.735  24.482  23.855  1.00 12.66           O  
ATOM    666  CB  ASN A  89      18.352  25.377  20.765  1.00  9.59           C  
ATOM    667  CG  ASN A  89      19.096  25.409  19.475  1.00 15.87           C  
ATOM    668  OD1 ASN A  89      20.234  24.974  19.441  1.00 20.21           O  
ATOM    669  ND2 ASN A  89      18.370  25.649  18.410  1.00 18.33           N  
ATOM    670  N   GLY A  90      16.784  23.902  23.095  1.00 10.06           N  
ATOM    671  CA  GLY A  90      16.180  23.965  24.421  1.00  7.84           C  
ATOM    672  C   GLY A  90      16.282  22.674  25.185  1.00  5.71           C  
ATOM    673  O   GLY A  90      16.063  21.581  24.659  1.00  9.10           O  
ATOM    674  N   PHE A  91      16.606  22.788  26.435  1.00  7.42           N  
ATOM    675  CA  PHE A  91      16.760  21.648  27.301  1.00  7.70           C  
ATOM    676  C   PHE A  91      15.868  21.682  28.552  1.00  9.74           C  
ATOM    677  O   PHE A  91      15.803  22.716  29.219  1.00  9.97           O  
ATOM    678  CB  PHE A  91      18.221  21.679  27.878  1.00  7.26           C  
ATOM    679  CG  PHE A  91      18.533  20.534  28.829  1.00  9.99           C  
ATOM    680  CD1 PHE A  91      18.768  19.263  28.296  1.00 14.33           C  
ATOM    681  CD2 PHE A  91      18.529  20.685  30.222  1.00 13.23           C  
ATOM    682  CE1 PHE A  91      19.015  18.207  29.170  1.00 13.34           C  
ATOM    683  CE2 PHE A  91      18.835  19.667  31.128  1.00 14.23           C  
ATOM    684  CZ  PHE A  91      19.056  18.416  30.554  1.00 14.15           C  
ATOM    685  N   GLY A  92      15.223  20.574  28.926  1.00  9.00           N  
ATOM    686  CA  GLY A  92      14.452  20.532  30.136  1.00 10.45           C  
ATOM    687  C   GLY A  92      13.001  20.916  29.962  1.00  4.47           C  
ATOM    688  O   GLY A  92      12.609  21.416  28.925  1.00  7.46           O  
ATOM    689  N   LEU A  93      12.288  20.650  31.043  1.00  6.55           N  
ATOM    690  CA  LEU A  93      10.867  20.999  31.096  1.00  7.00           C  
ATOM    691  C   LEU A  93      10.587  22.480  30.757  1.00  9.86           C  
ATOM    692  O   LEU A  93       9.576  22.814  30.130  1.00  9.19           O  
ATOM    693  CB  LEU A  93      10.401  20.767  32.543  1.00  9.32           C  
ATOM    694  CG  LEU A  93      10.270  19.289  32.946  1.00  8.25           C  
ATOM    695  CD1 LEU A  93      10.019  19.107  34.419  1.00 11.64           C  
ATOM    696  CD2 LEU A  93       9.255  18.565  32.080  1.00 11.96           C  
ATOM    697  N   MET A  94      11.534  23.357  31.134  1.00  5.24           N  
ATOM    698  CA  MET A  94      11.432  24.787  30.941  1.00  7.14           C  
ATOM    699  C   MET A  94      12.151  25.298  29.736  1.00  8.64           C  
ATOM    700  O   MET A  94      12.091  26.479  29.402  1.00  9.00           O  
ATOM    701  CB  MET A  94      11.841  25.537  32.193  1.00 10.25           C  
ATOM    702  CG  MET A  94      10.979  25.213  33.393  1.00 11.47           C  
ATOM    703  SD  MET A  94      11.451  26.243  34.824  1.00 11.20           S  
ATOM    704  CE  MET A  94      10.725  27.871  34.432  1.00 13.46           C  
ATOM    705  N   GLN A  95      12.799  24.401  29.046  1.00  6.18           N  
ATOM    706  CA  GLN A  95      13.493  24.736  27.811  1.00  6.95           C  
ATOM    707  C   GLN A  95      14.552  25.838  27.883  1.00 10.28           C  
ATOM    708  O   GLN A  95      14.468  26.794  27.145  1.00 11.40           O  
ATOM    709  CB  GLN A  95      12.564  24.900  26.588  1.00  8.65           C  
ATOM    710  CG  GLN A  95      11.792  23.656  26.198  1.00  8.06           C  
ATOM    711  CD  GLN A  95      12.699  22.706  25.459  1.00  7.83           C  
ATOM    712  OE1 GLN A  95      12.856  22.856  24.265  1.00 10.28           O  
ATOM    713  NE2 GLN A  95      13.212  21.717  26.150  1.00  9.14           N  
ATOM    714  N   VAL A  96      15.506  25.683  28.773  1.00  9.88           N  
ATOM    715  CA  VAL A  96      16.618  26.606  28.812  1.00  9.35           C  
ATOM    716  C   VAL A  96      17.409  26.455  27.477  1.00  7.71           C  
ATOM    717  O   VAL A  96      17.830  25.369  27.073  1.00 10.09           O  
ATOM    718  CB  VAL A  96      17.515  26.242  29.985  1.00  8.26           C  
ATOM    719  CG1 VAL A  96      18.835  26.995  30.007  1.00 10.89           C  
ATOM    720  CG2 VAL A  96      16.767  26.469  31.308  1.00 12.89           C  
ATOM    721  N   ASP A  97      17.674  27.586  26.807  1.00  8.83           N  
ATOM    722  CA  ASP A  97      18.398  27.605  25.545  1.00 15.08           C  
ATOM    723  C   ASP A  97      19.922  27.542  25.767  1.00 11.32           C  
ATOM    724  O   ASP A  97      20.518  28.447  26.338  1.00 11.22           O  
ATOM    725  CB  ASP A  97      18.013  28.792  24.694  1.00 10.22           C  
ATOM    726  CG  ASP A  97      18.618  28.757  23.353  1.00 11.09           C  
ATOM    727  OD1 ASP A  97      19.533  28.076  23.012  1.00 17.65           O  
ATOM    728  OD2 ASP A  97      17.925  29.406  22.528  1.00 25.69           O  
ATOM    729  N   LYS A  98      20.465  26.421  25.298  1.00 15.48           N  
ATOM    730  CA  LYS A  98      21.867  26.056  25.411  1.00 12.79           C  
ATOM    731  C   LYS A  98      22.738  27.106  24.777  1.00 19.02           C  
ATOM    732  O   LYS A  98      23.881  27.220  25.237  1.00 13.26           O  
ATOM    733  CB  LYS A  98      22.190  24.702  24.816  1.00  8.55           C  
ATOM    734  CG  LYS A  98      22.347  24.753  23.333  1.00 10.20           C  
ATOM    735  CD  LYS A  98      22.497  23.357  22.787  1.00 13.39           C  
ATOM    736  CE  LYS A  98      22.653  23.416  21.297  1.00 18.93           C  
ATOM    737  NZ  LYS A  98      22.884  22.073  20.770  1.00 23.92           N  
ATOM    738  N   ARG A  99      22.205  27.816  23.759  1.00 13.55           N  
ATOM    739  CA  ARG A  99      22.963  28.899  23.090  1.00 17.05           C  
ATOM    740  C   ARG A  99      23.158  30.096  23.983  1.00 21.62           C  
ATOM    741  O   ARG A  99      24.084  30.850  23.764  1.00 19.07           O  
ATOM    742  CB  ARG A  99      22.326  29.423  21.819  1.00 14.31           C  
ATOM    743  CG  ARG A  99      22.054  28.253  20.919  1.00 17.14           C  
ATOM    744  CD  ARG A  99      21.221  28.568  19.692  1.00 25.67           C  
ATOM    745  NE  ARG A  99      19.865  28.791  20.078  1.00 15.94           N  
ATOM    746  CZ  ARG A  99      18.964  29.080  19.212  1.00 18.66           C  
ATOM    747  NH1 ARG A  99      19.251  29.159  17.921  1.00 18.68           N  
ATOM    748  NH2 ARG A  99      17.776  29.296  19.737  1.00 22.72           N  
ATOM    749  N   SER A 100      22.295  30.296  24.992  1.00 11.47           N  
ATOM    750  CA  SER A 100      22.406  31.448  25.884  1.00 18.07           C  
ATOM    751  C   SER A 100      22.871  31.141  27.273  1.00 13.75           C  
ATOM    752  O   SER A 100      23.330  31.995  27.964  1.00 15.57           O  
ATOM    753  CB  SER A 100      21.047  32.130  26.107  1.00 16.91           C  
ATOM    754  OG  SER A 100      20.520  32.416  24.843  1.00 39.39           O  
ATOM    755  N   HIS A 101      22.569  29.956  27.754  1.00 15.59           N  
ATOM    756  CA  HIS A 101      22.911  29.516  29.066  1.00 13.10           C  
ATOM    757  C   HIS A 101      23.302  28.052  29.031  1.00 11.80           C  
ATOM    758  O   HIS A 101      22.569  27.241  28.459  1.00 15.78           O  
ATOM    759  CB  HIS A 101      21.705  29.540  30.017  1.00 14.52           C  
ATOM    760  CG  HIS A 101      21.038  30.863  30.068  1.00 25.70           C  
ATOM    761  ND1 HIS A 101      21.456  31.840  30.958  1.00 32.41           N  
ATOM    762  CD2 HIS A 101      19.988  31.319  29.344  1.00 19.02           C  
ATOM    763  CE1 HIS A 101      20.661  32.872  30.778  1.00 19.60           C  
ATOM    764  NE2 HIS A 101      19.781  32.593  29.809  1.00 25.43           N  
ATOM    765  N   LYS A 102      24.412  27.682  29.705  1.00 10.46           N  
ATOM    766  CA  LYS A 102      24.760  26.272  29.762  1.00 12.97           C  
ATOM    767  C   LYS A 102      23.713  25.600  30.691  1.00  7.76           C  
ATOM    768  O   LYS A 102      23.537  26.032  31.844  1.00 12.14           O  
ATOM    769  CB  LYS A 102      26.165  26.100  30.377  1.00 16.17           C  
ATOM    770  CG  LYS A 102      26.911  24.901  29.839  1.00 26.09           C  
ATOM    771  CD  LYS A 102      27.356  24.022  30.931  1.00 22.72           C  
ATOM    772  CE  LYS A 102      27.357  22.663  30.312  1.00 33.62           C  
ATOM    773  NZ  LYS A 102      26.293  21.857  30.917  1.00 40.69           N  
ATOM    774  N   PRO A 103      23.111  24.507  30.197  1.00 10.32           N  
ATOM    775  CA  PRO A 103      22.098  23.833  30.980  1.00 15.82           C  
ATOM    776  C   PRO A 103      22.648  23.025  32.135  1.00 17.43           C  
ATOM    777  O   PRO A 103      23.612  22.330  32.001  1.00 17.82           O  
ATOM    778  CB  PRO A 103      21.219  23.006  30.013  1.00 11.47           C  
ATOM    779  CG  PRO A 103      21.528  23.544  28.635  1.00 16.11           C  
ATOM    780  CD  PRO A 103      22.951  24.063  28.791  1.00 17.64           C  
ATOM    781  N   GLN A 104      22.063  23.176  33.278  1.00  8.72           N  
ATOM    782  CA  GLN A 104      22.401  22.488  34.465  1.00  9.24           C  
ATOM    783  C   GLN A 104      21.327  21.456  34.840  1.00 20.32           C  
ATOM    784  O   GLN A 104      20.115  21.675  34.630  1.00 14.69           O  
ATOM    785  CB  GLN A 104      22.416  23.478  35.617  1.00 15.79           C  
ATOM    786  CG  GLN A 104      23.423  24.619  35.424  1.00 33.22           C  
ATOM    787  CD  GLN A 104      23.435  25.522  36.632  1.00 38.30           C  
ATOM    788  OE1 GLN A 104      23.885  26.666  36.589  1.00 40.25           O  
ATOM    789  NE2 GLN A 104      22.991  24.954  37.736  1.00 45.51           N  
ATOM    790  N   GLY A 105      21.764  20.339  35.453  1.00 17.61           N  
ATOM    791  CA  GLY A 105      20.904  19.247  35.940  1.00 11.62           C  
ATOM    792  C   GLY A 105      20.374  18.303  34.842  1.00 15.53           C  
ATOM    793  O   GLY A 105      20.696  18.382  33.644  1.00 17.81           O  
ATOM    794  N   THR A 106      19.543  17.346  35.295  1.00 11.83           N  
ATOM    795  CA  THR A 106      18.790  16.360  34.520  1.00 16.99           C  
ATOM    796  C   THR A 106      17.616  17.203  34.008  1.00 16.97           C  
ATOM    797  O   THR A 106      17.316  18.278  34.584  1.00 15.51           O  
ATOM    798  CB  THR A 106      18.272  15.245  35.463  1.00 24.35           C  
ATOM    799  OG1 THR A 106      17.589  15.840  36.546  1.00 24.08           O  
ATOM    800  CG2 THR A 106      19.505  14.683  36.136  1.00 36.69           C  
ATOM    801  N   TRP A 107      17.003  16.715  32.945  1.00 14.41           N  
ATOM    802  CA  TRP A 107      16.024  17.491  32.258  1.00 12.72           C  
ATOM    803  C   TRP A 107      14.742  17.715  32.994  1.00 15.07           C  
ATOM    804  O   TRP A 107      13.979  18.611  32.641  1.00 11.07           O  
ATOM    805  CB  TRP A 107      15.822  16.929  30.834  1.00 12.69           C  
ATOM    806  CG  TRP A 107      15.054  15.628  30.904  1.00 15.69           C  
ATOM    807  CD1 TRP A 107      15.587  14.419  31.156  1.00 28.26           C  
ATOM    808  CD2 TRP A 107      13.623  15.397  30.812  1.00 18.70           C  
ATOM    809  NE1 TRP A 107      14.617  13.462  31.180  1.00 22.11           N  
ATOM    810  CE2 TRP A 107      13.391  14.017  30.978  1.00 28.67           C  
ATOM    811  CE3 TRP A 107      12.509  16.213  30.612  1.00 16.77           C  
ATOM    812  CZ2 TRP A 107      12.100  13.448  30.936  1.00 30.24           C  
ATOM    813  CZ3 TRP A 107      11.249  15.643  30.530  1.00 16.52           C  
ATOM    814  CH2 TRP A 107      11.030  14.284  30.718  1.00 20.04           C  
ATOM    815  N   ASN A 108      14.491  16.877  33.959  1.00 11.72           N  
ATOM    816  CA  ASN A 108      13.233  16.971  34.660  1.00 14.38           C  
ATOM    817  C   ASN A 108      13.328  17.042  36.151  1.00 19.49           C  
ATOM    818  O   ASN A 108      12.375  16.651  36.845  1.00 17.03           O  
ATOM    819  CB  ASN A 108      12.298  15.871  34.208  1.00 11.23           C  
ATOM    820  CG  ASN A 108      12.927  14.567  34.581  1.00 27.54           C  
ATOM    821  OD1 ASN A 108      14.055  14.499  35.071  1.00 18.39           O  
ATOM    822  ND2 ASN A 108      12.183  13.510  34.359  1.00 29.23           N  
ATOM    823  N   GLY A 109      14.457  17.622  36.618  1.00 14.31           N  
ATOM    824  CA  GLY A 109      14.713  17.733  38.065  1.00 12.04           C  
ATOM    825  C   GLY A 109      14.716  19.118  38.653  1.00 15.49           C  
ATOM    826  O   GLY A 109      14.544  20.084  37.908  1.00 15.90           O  
ATOM    827  N   GLU A 110      14.905  19.174  39.962  1.00  9.74           N  
ATOM    828  CA  GLU A 110      14.931  20.413  40.729  1.00 12.03           C  
ATOM    829  C   GLU A 110      16.027  21.398  40.281  1.00 13.98           C  
ATOM    830  O   GLU A 110      15.861  22.613  40.316  1.00 13.31           O  
ATOM    831  CB  GLU A 110      14.991  20.118  42.237  1.00 10.55           C  
ATOM    832  CG  GLU A 110      15.042  21.431  42.986  1.00 19.81           C  
ATOM    833  CD  GLU A 110      15.071  21.153  44.450  1.00 45.79           C  
ATOM    834  OE1 GLU A 110      15.139  20.017  44.841  1.00 34.90           O  
ATOM    835  OE2 GLU A 110      15.091  22.206  45.232  1.00 32.99           O  
ATOM    836  N   VAL A 111      17.177  20.895  39.843  1.00 13.49           N  
ATOM    837  CA  VAL A 111      18.261  21.775  39.393  1.00 15.74           C  
ATOM    838  C   VAL A 111      17.871  22.554  38.154  1.00 12.67           C  
ATOM    839  O   VAL A 111      18.068  23.765  38.003  1.00 10.80           O  
ATOM    840  CB  VAL A 111      19.667  21.144  39.289  1.00 18.26           C  
ATOM    841  CG1 VAL A 111      20.727  22.025  38.558  1.00 14.51           C  
ATOM    842  CG2 VAL A 111      20.079  20.813  40.712  1.00 18.87           C  
ATOM    843  N   HIS A 112      17.297  21.835  37.257  1.00 12.19           N  
ATOM    844  CA  HIS A 112      16.788  22.411  36.031  1.00 14.16           C  
ATOM    845  C   HIS A 112      15.667  23.454  36.272  1.00  7.46           C  
ATOM    846  O   HIS A 112      15.707  24.555  35.767  1.00  8.27           O  
ATOM    847  CB  HIS A 112      16.331  21.310  35.045  1.00 11.27           C  
ATOM    848  CG  HIS A 112      15.475  21.922  33.999  1.00  7.36           C  
ATOM    849  ND1 HIS A 112      16.006  22.688  33.001  1.00  7.90           N  
ATOM    850  CD2 HIS A 112      14.120  22.008  33.932  1.00  8.64           C  
ATOM    851  CE1 HIS A 112      14.981  23.153  32.263  1.00 11.51           C  
ATOM    852  NE2 HIS A 112      13.871  22.736  32.812  1.00  8.44           N  
ATOM    853  N   ILE A 113      14.639  23.086  37.001  1.00  9.63           N  
ATOM    854  CA  ILE A 113      13.541  24.001  37.272  1.00 11.75           C  
ATOM    855  C   ILE A 113      14.097  25.191  37.990  1.00 13.54           C  
ATOM    856  O   ILE A 113      13.669  26.311  37.761  1.00 11.30           O  
ATOM    857  CB  ILE A 113      12.475  23.274  38.055  1.00  8.22           C  
ATOM    858  CG1 ILE A 113      11.984  22.120  37.187  1.00 11.55           C  
ATOM    859  CG2 ILE A 113      11.302  24.213  38.312  1.00 12.76           C  
ATOM    860  CD1 ILE A 113      10.969  21.196  37.844  1.00 19.81           C  
ATOM    861  N   THR A 114      15.069  24.988  38.891  1.00 10.97           N  
ATOM    862  CA  THR A 114      15.711  26.119  39.584  1.00 15.25           C  
ATOM    863  C   THR A 114      16.357  27.078  38.589  1.00  9.81           C  
ATOM    864  O   THR A 114      16.200  28.299  38.649  1.00 10.67           O  
ATOM    865  CB  THR A 114      16.705  25.650  40.671  1.00 18.45           C  
ATOM    866  OG1 THR A 114      15.970  24.895  41.611  1.00 13.93           O  
ATOM    867  CG2 THR A 114      17.427  26.748  41.428  1.00 13.02           C  
ATOM    868  N   GLN A 115      17.134  26.536  37.674  1.00  9.28           N  
ATOM    869  CA  GLN A 115      17.798  27.340  36.682  1.00  9.22           C  
ATOM    870  C   GLN A 115      16.793  28.099  35.834  1.00 13.79           C  
ATOM    871  O   GLN A 115      16.901  29.327  35.639  1.00  9.28           O  
ATOM    872  CB  GLN A 115      18.736  26.477  35.824  1.00  9.70           C  
ATOM    873  CG  GLN A 115      19.470  27.369  34.814  1.00 12.34           C  
ATOM    874  CD  GLN A 115      20.423  26.694  33.896  1.00 12.86           C  
ATOM    875  OE1 GLN A 115      21.278  27.325  33.295  1.00 18.95           O  
ATOM    876  NE2 GLN A 115      20.077  25.486  33.589  1.00 10.39           N  
ATOM    877  N   GLY A 116      15.803  27.402  35.302  1.00  7.73           N  
ATOM    878  CA  GLY A 116      14.810  28.067  34.482  1.00  5.23           C  
ATOM    879  C   GLY A 116      14.075  29.173  35.233  1.00  8.59           C  
ATOM    880  O   GLY A 116      13.815  30.258  34.721  1.00 10.23           O  
ATOM    881  N   THR A 117      13.721  28.879  36.472  1.00  9.25           N  
ATOM    882  CA  THR A 117      12.976  29.831  37.304  1.00 10.55           C  
ATOM    883  C   THR A 117      13.858  31.038  37.617  1.00 16.61           C  
ATOM    884  O   THR A 117      13.392  32.169  37.642  1.00 10.88           O  
ATOM    885  CB  THR A 117      12.374  29.132  38.544  1.00 10.02           C  
ATOM    886  OG1 THR A 117      11.501  28.199  38.004  1.00 12.41           O  
ATOM    887  CG2 THR A 117      11.577  30.130  39.332  1.00 13.76           C  
ATOM    888  N   THR A 118      15.157  30.802  37.818  1.00  9.65           N  
ATOM    889  CA  THR A 118      16.067  31.883  38.088  1.00  9.15           C  
ATOM    890  C   THR A 118      16.163  32.805  36.898  1.00  9.35           C  
ATOM    891  O   THR A 118      16.209  34.053  36.998  1.00 12.26           O  
ATOM    892  CB  THR A 118      17.425  31.326  38.630  1.00 12.73           C  
ATOM    893  OG1 THR A 118      17.205  30.739  39.875  1.00 14.74           O  
ATOM    894  CG2 THR A 118      18.504  32.393  38.709  1.00 17.32           C  
ATOM    895  N   ILE A 119      16.184  32.223  35.707  1.00  7.62           N  
ATOM    896  CA  ILE A 119      16.253  33.038  34.530  1.00  7.24           C  
ATOM    897  C   ILE A 119      15.011  33.926  34.449  1.00 14.07           C  
ATOM    898  O   ILE A 119      15.055  35.095  34.135  1.00 12.59           O  
ATOM    899  CB  ILE A 119      16.504  32.188  33.290  1.00 10.38           C  
ATOM    900  CG1 ILE A 119      17.963  31.661  33.302  1.00 12.37           C  
ATOM    901  CG2 ILE A 119      16.225  32.855  31.955  1.00 12.98           C  
ATOM    902  CD1 ILE A 119      18.135  30.389  32.442  1.00 14.65           C  
ATOM    903  N   LEU A 120      13.875  33.333  34.719  1.00 10.44           N  
ATOM    904  CA  LEU A 120      12.631  34.046  34.728  1.00  9.33           C  
ATOM    905  C   LEU A 120      12.693  35.188  35.721  1.00  6.72           C  
ATOM    906  O   LEU A 120      12.341  36.339  35.432  1.00 11.13           O  
ATOM    907  CB  LEU A 120      11.392  33.151  35.037  1.00 10.72           C  
ATOM    908  CG  LEU A 120      10.088  33.979  35.300  1.00 15.66           C  
ATOM    909  CD1 LEU A 120       9.493  34.537  34.013  1.00 10.48           C  
ATOM    910  CD2 LEU A 120       9.103  33.060  36.012  1.00 18.06           C  
ATOM    911  N   ILE A 121      13.063  34.926  36.957  1.00  9.53           N  
ATOM    912  CA  ILE A 121      13.148  35.984  37.955  1.00 11.23           C  
ATOM    913  C   ILE A 121      14.046  37.134  37.497  1.00 12.83           C  
ATOM    914  O   ILE A 121      13.774  38.314  37.697  1.00 11.96           O  
ATOM    915  CB  ILE A 121      13.550  35.396  39.316  1.00 14.26           C  
ATOM    916  CG1 ILE A 121      12.392  34.571  39.811  1.00 12.00           C  
ATOM    917  CG2 ILE A 121      13.887  36.488  40.337  1.00 17.22           C  
ATOM    918  CD1 ILE A 121      12.861  33.772  41.002  1.00 29.95           C  
ATOM    919  N   ASN A 122      15.156  36.801  36.836  1.00 14.69           N  
ATOM    920  CA  ASN A 122      16.038  37.847  36.344  1.00 15.46           C  
ATOM    921  C   ASN A 122      15.353  38.751  35.326  1.00 11.68           C  
ATOM    922  O   ASN A 122      15.600  39.956  35.260  1.00 14.39           O  
ATOM    923  CB  ASN A 122      17.366  37.300  35.789  1.00 14.60           C  
ATOM    924  CG  ASN A 122      18.244  36.563  36.820  1.00 31.89           C  
ATOM    925  OD1 ASN A 122      19.045  35.646  36.502  1.00 36.59           O  
ATOM    926  ND2 ASN A 122      18.015  36.891  38.089  1.00 30.46           N  
ATOM    927  N   PHE A 123      14.475  38.207  34.508  1.00 10.96           N  
ATOM    928  CA  PHE A 123      13.700  38.945  33.523  1.00  9.44           C  
ATOM    929  C   PHE A 123      12.667  39.809  34.241  1.00  9.05           C  
ATOM    930  O   PHE A 123      12.447  40.917  33.841  1.00 12.67           O  
ATOM    931  CB  PHE A 123      13.030  37.961  32.571  1.00  7.95           C  
ATOM    932  CG  PHE A 123      13.957  37.521  31.458  1.00 13.14           C  
ATOM    933  CD1 PHE A 123      14.637  38.476  30.699  1.00 16.98           C  
ATOM    934  CD2 PHE A 123      14.130  36.164  31.170  1.00 14.73           C  
ATOM    935  CE1 PHE A 123      15.437  38.085  29.629  1.00 16.81           C  
ATOM    936  CE2 PHE A 123      14.923  35.758  30.098  1.00 12.12           C  
ATOM    937  CZ  PHE A 123      15.602  36.725  29.356  1.00 13.39           C  
ATOM    938  N   ILE A 124      12.050  39.261  35.279  1.00 10.43           N  
ATOM    939  CA  ILE A 124      11.094  39.991  36.104  1.00 11.89           C  
ATOM    940  C   ILE A 124      11.779  41.234  36.687  1.00 15.58           C  
ATOM    941  O   ILE A 124      11.263  42.367  36.555  1.00 11.63           O  
ATOM    942  CB  ILE A 124      10.366  39.183  37.189  1.00 12.13           C  
ATOM    943  CG1 ILE A 124       9.573  38.087  36.478  1.00 17.59           C  
ATOM    944  CG2 ILE A 124       9.428  40.092  38.011  1.00 11.09           C  
ATOM    945  CD1 ILE A 124       9.260  37.052  37.531  1.00 14.77           C  
ATOM    946  N   LYS A 125      12.958  41.016  37.321  1.00 12.28           N  
ATOM    947  CA  LYS A 125      13.702  42.131  37.878  1.00 11.00           C  
ATOM    948  C   LYS A 125      14.061  43.185  36.892  1.00 10.71           C  
ATOM    949  O   LYS A 125      14.092  44.330  37.238  1.00 16.34           O  
ATOM    950  CB  LYS A 125      14.932  41.649  38.598  1.00 18.62           C  
ATOM    951  CG  LYS A 125      14.420  40.916  39.829  1.00 24.52           C  
ATOM    952  CD  LYS A 125      15.509  40.025  40.350  1.00 32.71           C  
ATOM    953  CE  LYS A 125      15.291  39.543  41.746  1.00 42.28           C  
ATOM    954  NZ  LYS A 125      15.961  40.515  42.598  1.00 49.99           N  
ATOM    955  N   THR A 126      14.413  42.792  35.699  1.00 12.03           N  
ATOM    956  CA  THR A 126      14.757  43.722  34.692  1.00 11.61           C  
ATOM    957  C   THR A 126      13.580  44.532  34.317  1.00 20.17           C  
ATOM    958  O   THR A 126      13.732  45.702  34.143  1.00 12.68           O  
ATOM    959  CB  THR A 126      15.232  42.950  33.469  1.00 20.15           C  
ATOM    960  OG1 THR A 126      16.423  42.270  33.816  1.00 19.05           O  
ATOM    961  CG2 THR A 126      15.412  43.865  32.270  1.00 19.01           C  
ATOM    962  N   ILE A 127      12.419  43.913  34.169  1.00 10.38           N  
ATOM    963  CA  ILE A 127      11.202  44.641  33.830  1.00 10.00           C  
ATOM    964  C   ILE A 127      10.802  45.606  34.985  1.00  8.96           C  
ATOM    965  O   ILE A 127      10.309  46.731  34.737  1.00 15.86           O  
ATOM    966  CB  ILE A 127      10.050  43.660  33.500  1.00 11.30           C  
ATOM    967  CG1 ILE A 127      10.345  42.904  32.198  1.00 18.79           C  
ATOM    968  CG2 ILE A 127       8.691  44.355  33.437  1.00 12.21           C  
ATOM    969  CD1 ILE A 127      10.704  43.777  31.019  1.00 16.48           C  
ATOM    970  N   GLN A 128      10.992  45.169  36.247  1.00 11.06           N  
ATOM    971  CA  GLN A 128      10.649  46.016  37.405  1.00 15.50           C  
ATOM    972  C   GLN A 128      11.437  47.326  37.365  1.00 22.02           C  
ATOM    973  O   GLN A 128      10.947  48.407  37.661  1.00 16.48           O  
ATOM    974  CB  GLN A 128      10.905  45.270  38.744  1.00 13.08           C  
ATOM    975  CG  GLN A 128       9.968  44.051  38.995  1.00 15.78           C  
ATOM    976  CD  GLN A 128      10.084  43.454  40.390  1.00 19.48           C  
ATOM    977  OE1 GLN A 128       9.210  42.732  40.946  1.00 23.64           O  
ATOM    978  NE2 GLN A 128      11.288  43.647  40.875  1.00 18.83           N  
ATOM    979  N   LYS A 129      12.694  47.215  36.922  1.00 19.07           N  
ATOM    980  CA  LYS A 129      13.561  48.374  36.791  1.00 20.66           C  
ATOM    981  C   LYS A 129      13.209  49.262  35.607  1.00 12.29           C  
ATOM    982  O   LYS A 129      13.290  50.512  35.623  1.00 16.95           O  
ATOM    983  CB  LYS A 129      15.051  48.047  36.891  1.00 18.14           C  
ATOM    984  CG  LYS A 129      15.462  47.471  38.229  1.00 34.93           C  
ATOM    985  CD  LYS A 129      16.819  46.810  38.012  1.00 57.26           C  
ATOM    986  CE  LYS A 129      17.045  45.428  38.636  1.00 71.80           C  
ATOM    987  NZ  LYS A 129      17.762  44.445  37.766  1.00 57.77           N  
ATOM    988  N   LYS A 130      12.847  48.601  34.500  1.00 11.25           N  
ATOM    989  CA  LYS A 130      12.515  49.212  33.257  1.00 13.33           C  
ATOM    990  C   LYS A 130      11.184  49.983  33.305  1.00 28.95           C  
ATOM    991  O   LYS A 130      11.041  51.023  32.690  1.00 15.31           O  
ATOM    992  CB  LYS A 130      12.581  48.174  32.179  1.00  8.92           C  
ATOM    993  CG  LYS A 130      12.294  48.663  30.820  1.00 12.04           C  
ATOM    994  CD  LYS A 130      12.493  47.582  29.791  1.00 14.43           C  
ATOM    995  CE  LYS A 130      12.461  48.204  28.435  1.00 16.06           C  
ATOM    996  NZ  LYS A 130      12.609  47.286  27.320  1.00 15.56           N  
ATOM    997  N   PHE A 131      10.208  49.495  34.068  1.00 14.03           N  
ATOM    998  CA  PHE A 131       8.905  50.158  34.183  1.00 14.14           C  
ATOM    999  C   PHE A 131       8.418  50.191  35.635  1.00 14.47           C  
ATOM   1000  O   PHE A 131       7.549  49.461  36.112  1.00 14.11           O  
ATOM   1001  CB  PHE A 131       7.911  49.299  33.441  1.00 13.96           C  
ATOM   1002  CG  PHE A 131       8.151  49.207  32.000  1.00 14.12           C  
ATOM   1003  CD1 PHE A 131       7.895  50.283  31.159  1.00 11.98           C  
ATOM   1004  CD2 PHE A 131       8.563  47.992  31.458  1.00 12.72           C  
ATOM   1005  CE1 PHE A 131       8.078  50.144  29.789  1.00 16.84           C  
ATOM   1006  CE2 PHE A 131       8.790  47.865  30.093  1.00  9.71           C  
ATOM   1007  CZ  PHE A 131       8.544  48.942  29.257  1.00 12.53           C  
ATOM   1008  N   PRO A 132       9.050  51.046  36.400  1.00 16.20           N  
ATOM   1009  CA  PRO A 132       8.757  51.127  37.805  1.00 19.22           C  
ATOM   1010  C   PRO A 132       7.409  51.779  38.146  1.00 19.88           C  
ATOM   1011  O   PRO A 132       6.980  51.800  39.295  1.00 27.69           O  
ATOM   1012  CB  PRO A 132       9.974  51.806  38.416  1.00 39.49           C  
ATOM   1013  CG  PRO A 132      10.783  52.407  37.278  1.00 36.27           C  
ATOM   1014  CD  PRO A 132      10.168  51.927  35.982  1.00 16.81           C  
ATOM   1015  N   SER A 133       6.709  52.284  37.145  1.00 24.48           N  
ATOM   1016  CA  SER A 133       5.391  52.859  37.381  1.00 26.04           C  
ATOM   1017  C   SER A 133       4.298  51.807  37.126  1.00 19.37           C  
ATOM   1018  O   SER A 133       3.122  52.083  37.234  1.00 22.09           O  
ATOM   1019  CB  SER A 133       5.158  54.067  36.493  1.00 24.68           C  
ATOM   1020  OG  SER A 133       4.775  53.676  35.182  1.00 37.44           O  
ATOM   1021  N   TRP A 134       4.669  50.565  36.744  1.00 15.58           N  
ATOM   1022  CA  TRP A 134       3.706  49.478  36.574  1.00 10.79           C  
ATOM   1023  C   TRP A 134       3.447  48.855  37.956  1.00 11.68           C  
ATOM   1024  O   TRP A 134       4.213  48.937  38.929  1.00 11.15           O  
ATOM   1025  CB  TRP A 134       4.233  48.296  35.678  1.00  9.33           C  
ATOM   1026  CG  TRP A 134       4.310  48.670  34.227  1.00 12.10           C  
ATOM   1027  CD1 TRP A 134       4.055  49.880  33.628  1.00 15.29           C  
ATOM   1028  CD2 TRP A 134       4.655  47.768  33.145  1.00 11.13           C  
ATOM   1029  NE1 TRP A 134       4.263  49.801  32.257  1.00 17.21           N  
ATOM   1030  CE2 TRP A 134       4.649  48.516  31.950  1.00 16.08           C  
ATOM   1031  CE3 TRP A 134       5.000  46.404  33.107  1.00 10.15           C  
ATOM   1032  CZ2 TRP A 134       4.928  47.907  30.735  1.00 15.03           C  
ATOM   1033  CZ3 TRP A 134       5.285  45.845  31.909  1.00 11.62           C  
ATOM   1034  CH2 TRP A 134       5.249  46.586  30.759  1.00 10.49           C  
ATOM   1035  N   THR A 135       2.340  48.121  38.045  1.00 15.23           N  
ATOM   1036  CA  THR A 135       1.995  47.390  39.237  1.00 12.07           C  
ATOM   1037  C   THR A 135       2.828  46.114  39.206  1.00 14.46           C  
ATOM   1038  O   THR A 135       3.448  45.735  38.210  1.00 11.90           O  
ATOM   1039  CB  THR A 135       0.499  47.058  39.334  1.00 14.55           C  
ATOM   1040  OG1 THR A 135       0.437  46.015  38.415  1.00 13.98           O  
ATOM   1041  CG2 THR A 135      -0.480  48.207  38.992  1.00 12.53           C  
ATOM   1042  N   LYS A 136       2.963  45.495  40.350  1.00 12.22           N  
ATOM   1043  CA  LYS A 136       3.768  44.303  40.491  1.00 10.67           C  
ATOM   1044  C   LYS A 136       3.319  43.220  39.549  1.00 16.73           C  
ATOM   1045  O   LYS A 136       4.095  42.533  38.938  1.00 10.92           O  
ATOM   1046  CB  LYS A 136       3.823  43.834  41.941  1.00 11.43           C  
ATOM   1047  CG  LYS A 136       4.956  42.906  42.282  1.00 33.18           C  
ATOM   1048  CD  LYS A 136       5.636  43.334  43.542  1.00 33.04           C  
ATOM   1049  CE  LYS A 136       4.739  42.819  44.609  1.00 35.24           C  
ATOM   1050  NZ  LYS A 136       5.477  42.687  45.859  1.00 52.42           N  
ATOM   1051  N   ASP A 137       2.003  43.049  39.421  1.00 14.76           N  
ATOM   1052  CA  ASP A 137       1.433  42.029  38.563  1.00 14.90           C  
ATOM   1053  C   ASP A 137       1.678  42.302  37.090  1.00 10.06           C  
ATOM   1054  O   ASP A 137       1.847  41.382  36.317  1.00 10.07           O  
ATOM   1055  CB  ASP A 137      -0.093  41.833  38.822  1.00 17.12           C  
ATOM   1056  CG  ASP A 137      -0.438  41.750  40.285  1.00 14.21           C  
ATOM   1057  OD1 ASP A 137       0.255  40.887  40.971  1.00 16.53           O  
ATOM   1058  OD2 ASP A 137      -1.243  42.491  40.782  1.00 31.01           O  
ATOM   1059  N   GLN A 138       1.675  43.567  36.718  1.00  6.65           N  
ATOM   1060  CA  GLN A 138       1.946  43.939  35.355  1.00  5.38           C  
ATOM   1061  C   GLN A 138       3.402  43.577  35.023  1.00  8.98           C  
ATOM   1062  O   GLN A 138       3.734  43.102  33.912  1.00 10.89           O  
ATOM   1063  CB  GLN A 138       1.812  45.473  35.178  1.00  7.32           C  
ATOM   1064  CG  GLN A 138       0.298  45.824  35.082  1.00 13.18           C  
ATOM   1065  CD  GLN A 138       0.095  47.287  34.744  1.00 24.20           C  
ATOM   1066  OE1 GLN A 138      -0.518  47.719  33.761  1.00 41.55           O  
ATOM   1067  NE2 GLN A 138       0.770  48.073  35.508  1.00  8.83           N  
ATOM   1068  N   GLN A 139       4.239  43.816  36.028  1.00  8.35           N  
ATOM   1069  CA  GLN A 139       5.676  43.518  35.900  1.00  9.51           C  
ATOM   1070  C   GLN A 139       5.921  42.019  35.691  1.00 10.98           C  
ATOM   1071  O   GLN A 139       6.752  41.612  34.893  1.00 10.62           O  
ATOM   1072  CB  GLN A 139       6.558  44.072  37.036  1.00 10.14           C  
ATOM   1073  CG  GLN A 139       6.561  45.620  36.993  1.00 12.06           C  
ATOM   1074  CD  GLN A 139       6.931  46.224  38.328  1.00 12.34           C  
ATOM   1075  OE1 GLN A 139       6.854  45.605  39.383  1.00 13.65           O  
ATOM   1076  NE2 GLN A 139       7.309  47.497  38.315  1.00 15.40           N  
ATOM   1077  N   LEU A 140       5.186  41.215  36.427  1.00 10.04           N  
ATOM   1078  CA  LEU A 140       5.226  39.747  36.315  1.00  9.91           C  
ATOM   1079  C   LEU A 140       4.886  39.343  34.875  1.00  9.85           C  
ATOM   1080  O   LEU A 140       5.534  38.524  34.266  1.00  9.00           O  
ATOM   1081  CB  LEU A 140       4.243  39.128  37.327  1.00 11.43           C  
ATOM   1082  CG  LEU A 140       4.110  37.611  37.272  1.00 14.78           C  
ATOM   1083  CD1 LEU A 140       5.495  37.001  37.500  1.00 13.35           C  
ATOM   1084  CD2 LEU A 140       3.147  37.236  38.429  1.00 13.12           C  
ATOM   1085  N   LYS A 141       3.838  39.919  34.335  1.00  7.24           N  
ATOM   1086  CA  LYS A 141       3.467  39.679  33.002  1.00  8.00           C  
ATOM   1087  C   LYS A 141       4.581  39.969  32.028  1.00  9.89           C  
ATOM   1088  O   LYS A 141       4.862  39.144  31.147  1.00  8.59           O  
ATOM   1089  CB  LYS A 141       2.092  40.266  32.662  1.00  9.92           C  
ATOM   1090  CG  LYS A 141       1.496  39.775  31.344  1.00 12.83           C  
ATOM   1091  CD  LYS A 141       0.296  40.617  30.859  1.00 10.66           C  
ATOM   1092  CE  LYS A 141      -0.423  39.886  29.712  1.00 10.98           C  
ATOM   1093  NZ  LYS A 141      -1.688  40.464  29.178  1.00 13.26           N  
ATOM   1094  N   GLY A 142       5.153  41.168  32.151  1.00  8.38           N  
ATOM   1095  CA  GLY A 142       6.249  41.598  31.289  1.00 10.83           C  
ATOM   1096  C   GLY A 142       7.446  40.665  31.420  1.00  7.16           C  
ATOM   1097  O   GLY A 142       8.088  40.317  30.413  1.00  8.02           O  
ATOM   1098  N   GLY A 143       7.732  40.213  32.652  1.00  8.64           N  
ATOM   1099  CA  GLY A 143       8.856  39.275  32.882  1.00 11.03           C  
ATOM   1100  C   GLY A 143       8.675  37.957  32.155  1.00  9.76           C  
ATOM   1101  O   GLY A 143       9.580  37.441  31.526  1.00  9.26           O  
ATOM   1102  N   ILE A 144       7.457  37.441  32.155  1.00  6.83           N  
ATOM   1103  CA  ILE A 144       7.121  36.214  31.442  1.00  4.84           C  
ATOM   1104  C   ILE A 144       7.254  36.378  29.934  1.00  6.35           C  
ATOM   1105  O   ILE A 144       7.700  35.525  29.208  1.00  8.13           O  
ATOM   1106  CB  ILE A 144       5.685  35.712  31.795  1.00  7.12           C  
ATOM   1107  CG1 ILE A 144       5.569  35.362  33.264  1.00  4.94           C  
ATOM   1108  CG2 ILE A 144       5.213  34.596  30.827  1.00  9.62           C  
ATOM   1109  CD1 ILE A 144       4.129  35.301  33.781  1.00 12.47           C  
ATOM   1110  N   SER A 145       6.838  37.512  29.366  1.00  5.72           N  
ATOM   1111  CA  SER A 145       6.942  37.796  27.971  1.00  3.41           C  
ATOM   1112  C   SER A 145       8.418  37.853  27.570  1.00  5.98           C  
ATOM   1113  O   SER A 145       8.791  37.342  26.499  1.00  7.86           O  
ATOM   1114  CB  SER A 145       6.246  39.136  27.771  1.00 10.09           C  
ATOM   1115  OG  SER A 145       6.038  39.261  26.395  1.00 12.38           O  
ATOM   1116  N   ALA A 146       9.213  38.432  28.464  1.00  5.83           N  
ATOM   1117  CA  ALA A 146      10.645  38.567  28.187  1.00  7.53           C  
ATOM   1118  C   ALA A 146      11.389  37.230  28.174  1.00 16.39           C  
ATOM   1119  O   ALA A 146      12.419  37.019  27.505  1.00 10.71           O  
ATOM   1120  CB  ALA A 146      11.270  39.456  29.231  1.00 11.87           C  
ATOM   1121  N   TYR A 147      10.871  36.328  28.993  1.00 10.15           N  
ATOM   1122  CA  TYR A 147      11.382  34.960  29.078  1.00  9.05           C  
ATOM   1123  C   TYR A 147      11.458  34.400  27.656  1.00 14.00           C  
ATOM   1124  O   TYR A 147      12.333  33.647  27.293  1.00 13.53           O  
ATOM   1125  CB  TYR A 147      10.424  34.099  29.948  1.00 11.22           C  
ATOM   1126  CG  TYR A 147      10.993  32.710  30.179  1.00  8.75           C  
ATOM   1127  CD1 TYR A 147      11.921  32.509  31.216  1.00 12.02           C  
ATOM   1128  CD2 TYR A 147      10.606  31.631  29.400  1.00 11.72           C  
ATOM   1129  CE1 TYR A 147      12.505  31.271  31.436  1.00 12.30           C  
ATOM   1130  CE2 TYR A 147      11.162  30.373  29.653  1.00 10.98           C  
ATOM   1131  CZ  TYR A 147      12.104  30.178  30.656  1.00 13.67           C  
ATOM   1132  OH  TYR A 147      12.642  28.914  30.855  1.00 14.47           O  
ATOM   1133  N   ASN A 148      10.470  34.709  26.818  1.00  7.86           N  
ATOM   1134  CA  ASN A 148      10.408  34.238  25.450  1.00  6.11           C  
ATOM   1135  C   ASN A 148      11.192  35.097  24.505  1.00 13.55           C  
ATOM   1136  O   ASN A 148      11.879  34.594  23.646  1.00 14.62           O  
ATOM   1137  CB  ASN A 148       8.964  34.151  24.884  1.00  7.47           C  
ATOM   1138  CG  ASN A 148       8.943  33.727  23.458  1.00 13.04           C  
ATOM   1139  OD1 ASN A 148       8.705  34.518  22.605  1.00 10.17           O  
ATOM   1140  ND2 ASN A 148       9.043  32.446  23.166  1.00 12.64           N  
ATOM   1141  N   ALA A 149      11.006  36.409  24.559  1.00  9.70           N  
ATOM   1142  CA  ALA A 149      11.617  37.253  23.577  1.00 10.16           C  
ATOM   1143  C   ALA A 149      12.676  38.247  24.020  1.00  6.98           C  
ATOM   1144  O   ALA A 149      13.144  39.009  23.207  1.00 11.43           O  
ATOM   1145  CB  ALA A 149      10.494  37.992  22.877  1.00 14.17           C  
ATOM   1146  N   GLY A 150      13.049  38.260  25.253  1.00  8.60           N  
ATOM   1147  CA  GLY A 150      14.022  39.192  25.729  1.00 18.63           C  
ATOM   1148  C   GLY A 150      13.361  40.481  26.238  1.00 13.39           C  
ATOM   1149  O   GLY A 150      12.237  40.867  25.860  1.00 13.99           O  
ATOM   1150  N   ALA A 151      14.092  41.135  27.137  1.00 14.63           N  
ATOM   1151  CA  ALA A 151      13.629  42.366  27.722  1.00 17.59           C  
ATOM   1152  C   ALA A 151      13.431  43.505  26.748  1.00 16.40           C  
ATOM   1153  O   ALA A 151      12.563  44.360  26.942  1.00 10.25           O  
ATOM   1154  CB  ALA A 151      14.270  42.740  29.056  1.00 21.85           C  
ATOM   1155  N   GLY A 152      14.253  43.481  25.722  1.00 11.56           N  
ATOM   1156  CA  GLY A 152      14.152  44.503  24.770  1.00 10.99           C  
ATOM   1157  C   GLY A 152      12.838  44.527  24.067  1.00 16.14           C  
ATOM   1158  O   GLY A 152      12.435  45.535  23.497  1.00 14.86           O  
ATOM   1159  N   ASN A 153      12.196  43.368  23.989  1.00 10.92           N  
ATOM   1160  CA  ASN A 153      10.943  43.258  23.241  1.00  8.61           C  
ATOM   1161  C   ASN A 153       9.768  43.866  24.020  1.00  8.23           C  
ATOM   1162  O   ASN A 153       8.689  44.048  23.437  1.00 11.66           O  
ATOM   1163  CB  ASN A 153      10.620  41.766  22.876  1.00  8.76           C  
ATOM   1164  CG  ASN A 153       9.585  41.626  21.752  1.00  7.89           C  
ATOM   1165  OD1 ASN A 153       9.809  42.130  20.631  1.00 12.55           O  
ATOM   1166  ND2 ASN A 153       8.409  41.054  22.009  1.00 10.21           N  
ATOM   1167  N   VAL A 154       9.981  44.124  25.317  1.00  7.47           N  
ATOM   1168  CA  VAL A 154       8.901  44.672  26.156  1.00  9.41           C  
ATOM   1169  C   VAL A 154       9.037  46.198  26.177  1.00  9.50           C  
ATOM   1170  O   VAL A 154       9.830  46.798  26.859  1.00 11.94           O  
ATOM   1171  CB  VAL A 154       8.831  44.035  27.541  1.00  9.51           C  
ATOM   1172  CG1 VAL A 154       7.717  44.585  28.452  1.00 13.00           C  
ATOM   1173  CG2 VAL A 154       8.981  42.515  27.454  1.00  9.85           C  
ATOM   1174  N   ARG A 155       8.224  46.849  25.390  1.00 10.38           N  
ATOM   1175  CA  ARG A 155       8.311  48.315  25.264  1.00 11.33           C  
ATOM   1176  C   ARG A 155       7.096  49.031  25.824  1.00 14.72           C  
ATOM   1177  O   ARG A 155       7.105  50.213  25.966  1.00 13.10           O  
ATOM   1178  CB  ARG A 155       8.493  48.736  23.808  1.00 12.09           C  
ATOM   1179  CG  ARG A 155       9.632  48.062  23.092  1.00 14.97           C  
ATOM   1180  CD  ARG A 155       9.771  48.570  21.655  1.00 18.09           C  
ATOM   1181  NE  ARG A 155      10.374  47.455  20.889  1.00 27.82           N  
ATOM   1182  CZ  ARG A 155       9.818  47.088  19.728  1.00 45.98           C  
ATOM   1183  NH1 ARG A 155       8.786  47.864  19.433  1.00 52.10           N  
ATOM   1184  NH2 ARG A 155      10.200  46.052  18.882  1.00 41.26           N  
ATOM   1185  N   SER A 156       6.052  48.281  26.102  1.00 12.03           N  
ATOM   1186  CA  SER A 156       4.770  48.721  26.628  1.00 13.36           C  
ATOM   1187  C   SER A 156       4.013  47.553  27.269  1.00 15.78           C  
ATOM   1188  O   SER A 156       4.293  46.381  27.038  1.00 12.62           O  
ATOM   1189  CB  SER A 156       3.914  49.217  25.465  1.00 10.77           C  
ATOM   1190  OG  SER A 156       3.325  48.166  24.708  1.00 13.54           O  
ATOM   1191  N   TYR A 157       2.992  47.867  28.028  1.00 13.61           N  
ATOM   1192  CA  TYR A 157       2.179  46.835  28.610  1.00 10.90           C  
ATOM   1193  C   TYR A 157       1.250  46.163  27.603  1.00 10.19           C  
ATOM   1194  O   TYR A 157       1.130  44.958  27.509  1.00 12.04           O  
ATOM   1195  CB  TYR A 157       1.404  47.405  29.837  1.00 16.16           C  
ATOM   1196  CG  TYR A 157       0.626  46.300  30.507  1.00 10.98           C  
ATOM   1197  CD1 TYR A 157       1.359  45.433  31.318  1.00 15.30           C  
ATOM   1198  CD2 TYR A 157      -0.739  46.085  30.317  1.00 19.74           C  
ATOM   1199  CE1 TYR A 157       0.771  44.316  31.899  1.00 15.77           C  
ATOM   1200  CE2 TYR A 157      -1.356  45.003  30.936  1.00 17.86           C  
ATOM   1201  CZ  TYR A 157      -0.606  44.150  31.743  1.00 20.44           C  
ATOM   1202  OH  TYR A 157      -1.221  43.088  32.350  1.00 27.06           O  
ATOM   1203  N   ALA A 158       0.543  46.955  26.795  1.00 15.06           N  
ATOM   1204  CA  ALA A 158      -0.449  46.513  25.864  1.00 13.73           C  
ATOM   1205  C   ALA A 158       0.042  45.677  24.726  1.00 17.64           C  
ATOM   1206  O   ALA A 158      -0.720  44.815  24.326  1.00 14.17           O  
ATOM   1207  CB  ALA A 158      -1.227  47.673  25.262  1.00 15.58           C  
ATOM   1208  N   ARG A 159       1.248  45.946  24.185  1.00  9.18           N  
ATOM   1209  CA  ARG A 159       1.709  45.192  23.029  1.00  9.36           C  
ATOM   1210  C   ARG A 159       2.929  44.315  23.319  1.00  8.11           C  
ATOM   1211  O   ARG A 159       3.616  43.851  22.362  1.00  9.81           O  
ATOM   1212  CB  ARG A 159       2.081  46.222  21.924  1.00 11.32           C  
ATOM   1213  CG  ARG A 159       0.874  46.897  21.226  1.00 15.34           C  
ATOM   1214  CD  ARG A 159       1.168  48.219  20.471  1.00 15.09           C  
ATOM   1215  NE  ARG A 159       1.907  49.169  21.321  1.00 14.29           N  
ATOM   1216  CZ  ARG A 159       1.312  49.949  22.231  1.00 29.72           C  
ATOM   1217  NH1 ARG A 159      -0.008  50.011  22.395  1.00 26.75           N  
ATOM   1218  NH2 ARG A 159       2.018  50.734  22.999  1.00 25.71           N  
ATOM   1219  N   MET A 160       3.199  44.031  24.605  1.00  7.69           N  
ATOM   1220  CA  MET A 160       4.384  43.261  25.009  1.00  7.70           C  
ATOM   1221  C   MET A 160       4.549  41.961  24.266  1.00 25.39           C  
ATOM   1222  O   MET A 160       5.673  41.617  23.908  1.00 10.75           O  
ATOM   1223  CB  MET A 160       4.380  43.053  26.511  1.00 11.28           C  
ATOM   1224  CG  MET A 160       3.352  42.032  27.007  1.00  8.80           C  
ATOM   1225  SD  MET A 160       3.599  41.642  28.731  1.00 11.31           S  
ATOM   1226  CE  MET A 160       3.466  43.216  29.533  1.00 15.66           C  
ATOM   1227  N   ASP A 161       3.423  41.248  24.015  1.00  9.04           N  
ATOM   1228  CA  ASP A 161       3.504  39.932  23.388  1.00  3.70           C  
ATOM   1229  C   ASP A 161       3.701  39.963  21.913  1.00  5.33           C  
ATOM   1230  O   ASP A 161       4.007  38.937  21.358  1.00  9.98           O  
ATOM   1231  CB  ASP A 161       2.331  39.025  23.703  1.00  7.48           C  
ATOM   1232  CG  ASP A 161       2.415  38.278  25.010  1.00  9.78           C  
ATOM   1233  OD1 ASP A 161       3.576  38.089  25.614  1.00  7.08           O  
ATOM   1234  OD2 ASP A 161       1.424  37.703  25.396  1.00 11.17           O  
ATOM   1235  N   ILE A 162       3.589  41.119  21.265  1.00  9.02           N  
ATOM   1236  CA  ILE A 162       3.869  41.155  19.821  1.00  8.52           C  
ATOM   1237  C   ILE A 162       5.367  40.965  19.625  1.00  8.03           C  
ATOM   1238  O   ILE A 162       6.197  41.598  20.284  1.00 13.58           O  
ATOM   1239  CB  ILE A 162       3.295  42.382  19.178  1.00  9.35           C  
ATOM   1240  CG1 ILE A 162       1.762  42.261  19.332  1.00 21.99           C  
ATOM   1241  CG2 ILE A 162       3.545  42.379  17.682  1.00 10.99           C  
ATOM   1242  CD1 ILE A 162       1.161  43.618  19.031  1.00 30.05           C  
ATOM   1243  N   GLY A 163       5.657  39.997  18.788  1.00 10.06           N  
ATOM   1244  CA  GLY A 163       7.051  39.680  18.615  1.00  8.44           C  
ATOM   1245  C   GLY A 163       7.478  38.427  19.369  1.00 13.39           C  
ATOM   1246  O   GLY A 163       8.555  37.872  19.156  1.00 13.05           O  
ATOM   1247  N   THR A 164       6.674  37.980  20.335  1.00 11.08           N  
ATOM   1248  CA  THR A 164       6.967  36.755  21.000  1.00  5.15           C  
ATOM   1249  C   THR A 164       6.443  35.647  20.029  1.00 10.65           C  
ATOM   1250  O   THR A 164       5.687  35.840  19.052  1.00  9.31           O  
ATOM   1251  CB  THR A 164       6.161  36.630  22.308  1.00  4.23           C  
ATOM   1252  OG1 THR A 164       4.764  36.505  22.086  1.00  9.43           O  
ATOM   1253  CG2 THR A 164       6.558  37.535  23.419  1.00 10.85           C  
ATOM   1254  N   THR A 165       6.802  34.367  20.325  1.00 11.62           N  
ATOM   1255  CA  THR A 165       6.326  33.216  19.545  1.00 16.27           C  
ATOM   1256  C   THR A 165       4.792  33.217  19.540  1.00  8.41           C  
ATOM   1257  O   THR A 165       4.185  33.191  20.586  1.00  7.96           O  
ATOM   1258  CB  THR A 165       6.858  31.885  20.120  1.00 16.67           C  
ATOM   1259  OG1 THR A 165       8.265  32.005  20.119  1.00 12.59           O  
ATOM   1260  CG2 THR A 165       6.437  30.712  19.218  1.00 15.00           C  
ATOM   1261  N   HIS A 166       4.203  33.242  18.374  1.00  8.77           N  
ATOM   1262  CA  HIS A 166       2.747  33.293  18.184  1.00 14.53           C  
ATOM   1263  C   HIS A 166       2.097  34.584  18.639  1.00 16.26           C  
ATOM   1264  O   HIS A 166       0.865  34.627  18.662  1.00 13.65           O  
ATOM   1265  CB  HIS A 166       1.976  32.138  18.827  1.00 14.05           C  
ATOM   1266  CG  HIS A 166       2.440  30.835  18.328  1.00 17.85           C  
ATOM   1267  ND1 HIS A 166       2.279  29.714  19.114  1.00 18.18           N  
ATOM   1268  CD2 HIS A 166       3.053  30.554  17.144  1.00 19.51           C  
ATOM   1269  CE1 HIS A 166       2.824  28.766  18.378  1.00 23.27           C  
ATOM   1270  NE2 HIS A 166       3.304  29.225  17.217  1.00 20.05           N  
ATOM   1271  N   ASP A 167       2.890  35.588  18.993  1.00 11.56           N  
ATOM   1272  CA  ASP A 167       2.395  36.864  19.464  1.00  8.33           C  
ATOM   1273  C   ASP A 167       1.499  36.738  20.681  1.00 11.89           C  
ATOM   1274  O   ASP A 167       0.586  37.571  20.848  1.00 11.37           O  
ATOM   1275  CB  ASP A 167       1.694  37.735  18.430  1.00 10.48           C  
ATOM   1276  CG  ASP A 167       2.555  38.142  17.264  1.00 17.17           C  
ATOM   1277  OD1 ASP A 167       3.793  38.343  17.473  1.00 12.07           O  
ATOM   1278  OD2 ASP A 167       2.149  38.170  16.153  1.00 29.21           O  
ATOM   1279  N   ASP A 168       1.788  35.742  21.553  1.00  9.35           N  
ATOM   1280  CA  ASP A 168       0.889  35.519  22.703  1.00  5.92           C  
ATOM   1281  C   ASP A 168       1.487  34.926  23.914  1.00  7.25           C  
ATOM   1282  O   ASP A 168       0.753  34.446  24.777  1.00  8.85           O  
ATOM   1283  CB  ASP A 168      -0.252  34.555  22.239  1.00 12.22           C  
ATOM   1284  CG  ASP A 168       0.176  33.151  21.899  1.00 10.53           C  
ATOM   1285  OD1 ASP A 168       1.455  32.898  22.015  1.00  7.62           O  
ATOM   1286  OD2 ASP A 168      -0.574  32.264  21.635  1.00 14.02           O  
ATOM   1287  N   TYR A 169       2.824  34.923  23.925  1.00  5.61           N  
ATOM   1288  CA  TYR A 169       3.522  34.255  24.955  1.00  8.78           C  
ATOM   1289  C   TYR A 169       2.986  34.349  26.385  1.00  5.97           C  
ATOM   1290  O   TYR A 169       2.556  33.367  27.048  1.00  8.09           O  
ATOM   1291  CB  TYR A 169       5.082  34.282  24.781  1.00  6.90           C  
ATOM   1292  CG  TYR A 169       5.835  33.291  25.677  1.00  6.73           C  
ATOM   1293  CD1 TYR A 169       6.155  33.581  27.013  1.00  6.67           C  
ATOM   1294  CD2 TYR A 169       6.163  32.012  25.201  1.00  6.29           C  
ATOM   1295  CE1 TYR A 169       6.768  32.643  27.842  1.00  7.83           C  
ATOM   1296  CE2 TYR A 169       6.806  31.074  26.013  1.00  3.97           C  
ATOM   1297  CZ  TYR A 169       7.089  31.379  27.335  1.00  4.36           C  
ATOM   1298  OH  TYR A 169       7.761  30.518  28.151  1.00 11.42           O  
ATOM   1299  N   ALA A 170       3.119  35.547  26.902  1.00  3.99           N  
ATOM   1300  CA  ALA A 170       2.735  35.778  28.275  1.00  4.12           C  
ATOM   1301  C   ALA A 170       1.214  35.644  28.503  1.00  4.05           C  
ATOM   1302  O   ALA A 170       0.805  35.141  29.548  1.00  5.61           O  
ATOM   1303  CB  ALA A 170       3.137  37.163  28.745  1.00  8.72           C  
ATOM   1304  N   ASN A 171       0.421  36.126  27.551  1.00 10.50           N  
ATOM   1305  CA  ASN A 171      -1.049  36.004  27.689  1.00  9.45           C  
ATOM   1306  C   ASN A 171      -1.438  34.518  27.835  1.00  8.48           C  
ATOM   1307  O   ASN A 171      -2.184  34.084  28.718  1.00  7.41           O  
ATOM   1308  CB  ASN A 171      -1.707  36.635  26.454  1.00  5.05           C  
ATOM   1309  CG  ASN A 171      -1.952  38.120  26.617  1.00  8.53           C  
ATOM   1310  OD1 ASN A 171      -2.481  38.633  27.580  1.00 11.17           O  
ATOM   1311  ND2 ASN A 171      -1.294  38.829  25.759  1.00 15.90           N  
ATOM   1312  N   ASP A 172      -0.876  33.724  26.963  1.00  4.51           N  
ATOM   1313  CA  ASP A 172      -1.108  32.270  27.028  1.00  6.50           C  
ATOM   1314  C   ASP A 172      -0.651  31.661  28.337  1.00  7.68           C  
ATOM   1315  O   ASP A 172      -1.358  30.968  29.095  1.00  6.69           O  
ATOM   1316  CB  ASP A 172      -0.478  31.555  25.813  1.00  8.50           C  
ATOM   1317  CG  ASP A 172      -0.707  30.067  25.659  1.00  8.18           C  
ATOM   1318  OD1 ASP A 172      -1.754  29.524  26.275  1.00  9.25           O  
ATOM   1319  OD2 ASP A 172       0.082  29.384  25.079  1.00  8.81           O  
ATOM   1320  N   VAL A 173       0.659  31.839  28.658  1.00  5.60           N  
ATOM   1321  CA  VAL A 173       1.218  31.348  29.901  1.00  4.33           C  
ATOM   1322  C   VAL A 173       0.439  31.721  31.126  1.00  5.43           C  
ATOM   1323  O   VAL A 173       0.197  30.936  32.036  1.00  8.38           O  
ATOM   1324  CB  VAL A 173       2.742  31.621  30.059  1.00  7.19           C  
ATOM   1325  CG1 VAL A 173       3.208  31.401  31.456  1.00  5.18           C  
ATOM   1326  CG2 VAL A 173       3.531  30.877  29.003  1.00  8.46           C  
ATOM   1327  N   VAL A 174       0.053  32.984  31.185  1.00  7.31           N  
ATOM   1328  CA  VAL A 174      -0.739  33.455  32.325  1.00  8.16           C  
ATOM   1329  C   VAL A 174      -2.107  32.720  32.413  1.00  1.59           C  
ATOM   1330  O   VAL A 174      -2.478  32.340  33.562  1.00  6.52           O  
ATOM   1331  CB  VAL A 174      -0.925  35.014  32.289  1.00 11.48           C  
ATOM   1332  CG1 VAL A 174      -2.070  35.595  33.192  1.00 10.89           C  
ATOM   1333  CG2 VAL A 174       0.417  35.692  32.613  1.00  9.79           C  
ATOM   1334  N   ALA A 175      -2.736  32.510  31.255  1.00  5.45           N  
ATOM   1335  CA  ALA A 175      -4.031  31.811  31.261  1.00  6.11           C  
ATOM   1336  C   ALA A 175      -3.853  30.356  31.746  1.00 13.38           C  
ATOM   1337  O   ALA A 175      -4.645  29.839  32.569  1.00  9.30           O  
ATOM   1338  CB  ALA A 175      -4.712  31.933  29.908  1.00  8.77           C  
ATOM   1339  N   ARG A 176      -2.752  29.703  31.267  1.00  5.64           N  
ATOM   1340  CA  ARG A 176      -2.432  28.341  31.688  1.00  6.07           C  
ATOM   1341  C   ARG A 176      -2.164  28.277  33.184  1.00  6.77           C  
ATOM   1342  O   ARG A 176      -2.607  27.368  33.905  1.00  8.50           O  
ATOM   1343  CB  ARG A 176      -1.288  27.733  30.906  1.00  4.29           C  
ATOM   1344  CG  ARG A 176      -1.582  27.688  29.449  1.00  4.37           C  
ATOM   1345  CD  ARG A 176      -0.557  26.851  28.756  1.00  2.73           C  
ATOM   1346  NE  ARG A 176      -0.590  27.073  27.343  1.00  5.98           N  
ATOM   1347  CZ  ARG A 176      -0.057  26.283  26.430  1.00  7.14           C  
ATOM   1348  NH1 ARG A 176       0.578  25.151  26.712  1.00  6.70           N  
ATOM   1349  NH2 ARG A 176      -0.112  26.614  25.173  1.00 10.06           N  
ATOM   1350  N   ALA A 177      -1.405  29.263  33.677  1.00  5.98           N  
ATOM   1351  CA  ALA A 177      -1.060  29.423  35.053  1.00  6.12           C  
ATOM   1352  C   ALA A 177      -2.309  29.594  35.904  1.00  7.77           C  
ATOM   1353  O   ALA A 177      -2.376  29.034  36.989  1.00  9.48           O  
ATOM   1354  CB  ALA A 177      -0.062  30.527  35.313  1.00  6.79           C  
ATOM   1355  N   GLN A 178      -3.281  30.359  35.415  1.00  8.58           N  
ATOM   1356  CA  GLN A 178      -4.515  30.521  36.199  1.00 20.80           C  
ATOM   1357  C   GLN A 178      -5.276  29.176  36.388  1.00 11.27           C  
ATOM   1358  O   GLN A 178      -5.788  28.909  37.456  1.00 15.38           O  
ATOM   1359  CB  GLN A 178      -5.390  31.611  35.605  1.00 19.49           C  
ATOM   1360  CG  GLN A 178      -4.854  33.037  35.726  1.00 13.09           C  
ATOM   1361  CD  GLN A 178      -5.609  34.098  34.941  1.00 15.56           C  
ATOM   1362  OE1 GLN A 178      -6.433  33.816  34.050  1.00 21.31           O  
ATOM   1363  NE2 GLN A 178      -5.145  35.316  35.175  1.00 13.31           N  
ATOM   1364  N   TYR A 179      -5.278  28.340  35.349  1.00  9.52           N  
ATOM   1365  CA  TYR A 179      -5.818  26.985  35.395  1.00 11.42           C  
ATOM   1366  C   TYR A 179      -5.058  26.196  36.503  1.00 14.55           C  
ATOM   1367  O   TYR A 179      -5.607  25.616  37.467  1.00 11.27           O  
ATOM   1368  CB  TYR A 179      -5.686  26.286  34.032  1.00  9.66           C  
ATOM   1369  CG  TYR A 179      -6.130  24.845  34.113  1.00 14.73           C  
ATOM   1370  CD1 TYR A 179      -7.474  24.476  33.992  1.00 16.97           C  
ATOM   1371  CD2 TYR A 179      -5.193  23.847  34.375  1.00  9.34           C  
ATOM   1372  CE1 TYR A 179      -7.840  23.137  34.164  1.00 14.01           C  
ATOM   1373  CE2 TYR A 179      -5.537  22.507  34.497  1.00 11.31           C  
ATOM   1374  CZ  TYR A 179      -6.889  22.152  34.423  1.00 20.01           C  
ATOM   1375  OH  TYR A 179      -7.242  20.831  34.562  1.00 22.78           O  
ATOM   1376  N   TYR A 180      -3.698  26.185  36.421  1.00 10.05           N  
ATOM   1377  CA  TYR A 180      -2.906  25.511  37.439  1.00  6.75           C  
ATOM   1378  C   TYR A 180      -3.177  25.908  38.862  1.00  5.61           C  
ATOM   1379  O   TYR A 180      -3.203  25.093  39.741  1.00  9.94           O  
ATOM   1380  CB  TYR A 180      -1.414  25.324  37.094  1.00  6.89           C  
ATOM   1381  CG  TYR A 180      -1.221  24.534  35.838  1.00  7.44           C  
ATOM   1382  CD1 TYR A 180      -1.616  23.197  35.714  1.00  6.67           C  
ATOM   1383  CD2 TYR A 180      -0.619  25.086  34.710  1.00  4.87           C  
ATOM   1384  CE1 TYR A 180      -1.477  22.478  34.533  1.00  8.39           C  
ATOM   1385  CE2 TYR A 180      -0.465  24.406  33.508  1.00  6.08           C  
ATOM   1386  CZ  TYR A 180      -0.881  23.072  33.424  1.00  7.22           C  
ATOM   1387  OH  TYR A 180      -0.770  22.394  32.244  1.00 11.73           O  
ATOM   1388  N   LYS A 181      -3.297  27.201  39.068  1.00  9.07           N  
ATOM   1389  CA  LYS A 181      -3.518  27.750  40.391  1.00 13.20           C  
ATOM   1390  C   LYS A 181      -4.781  27.119  40.986  1.00 15.75           C  
ATOM   1391  O   LYS A 181      -4.831  26.788  42.146  1.00 16.79           O  
ATOM   1392  CB  LYS A 181      -3.580  29.269  40.277  1.00 14.18           C  
ATOM   1393  CG  LYS A 181      -3.454  29.856  41.659  1.00 31.97           C  
ATOM   1394  CD  LYS A 181      -2.673  31.140  41.701  1.00 25.76           C  
ATOM   1395  CE  LYS A 181      -2.271  31.423  43.125  1.00 32.69           C  
ATOM   1396  NZ  LYS A 181      -2.172  32.862  43.251  1.00 45.31           N  
ATOM   1397  N   GLN A 182      -5.763  26.925  40.121  1.00 15.43           N  
ATOM   1398  CA  GLN A 182      -7.041  26.317  40.479  1.00 20.44           C  
ATOM   1399  C   GLN A 182      -6.928  24.855  40.872  1.00 45.14           C  
ATOM   1400  O   GLN A 182      -7.829  24.286  41.454  1.00 32.97           O  
ATOM   1401  CB  GLN A 182      -7.825  26.246  39.172  1.00 33.08           C  
ATOM   1402  CG  GLN A 182      -9.296  26.595  39.290  1.00 43.02           C  
ATOM   1403  CD  GLN A 182     -10.132  25.728  38.366  1.00 56.03           C  
ATOM   1404  OE1 GLN A 182     -10.584  26.165  37.310  1.00 56.76           O  
ATOM   1405  NE2 GLN A 182     -10.303  24.462  38.716  1.00 68.36           N  
ATOM   1406  N   HIS A 183      -5.828  24.230  40.476  1.00 31.53           N  
ATOM   1407  CA  HIS A 183      -5.521  22.817  40.661  1.00 12.57           C  
ATOM   1408  C   HIS A 183      -4.419  22.527  41.654  1.00 10.12           C  
ATOM   1409  O   HIS A 183      -3.649  21.579  41.550  1.00 24.72           O  
ATOM   1410  CB  HIS A 183      -5.258  22.131  39.286  1.00 21.18           C  
ATOM   1411  CG  HIS A 183      -6.496  22.081  38.459  1.00 18.16           C  
ATOM   1412  ND1 HIS A 183      -7.236  20.926  38.396  1.00 29.15           N  
ATOM   1413  CD2 HIS A 183      -7.160  23.061  37.773  1.00 16.73           C  
ATOM   1414  CE1 HIS A 183      -8.282  21.259  37.634  1.00 31.08           C  
ATOM   1415  NE2 HIS A 183      -8.294  22.542  37.244  1.00 31.43           N  
ATOM   1416  N   GLY A 184      -4.306  23.408  42.620  1.00 16.29           N  
ATOM   1417  CA  GLY A 184      -3.378  23.280  43.710  1.00 22.02           C  
ATOM   1418  C   GLY A 184      -1.948  23.629  43.431  1.00 28.84           C  
ATOM   1419  O   GLY A 184      -1.081  23.259  44.200  1.00 21.44           O  
ATOM   1420  N   TYR A 185      -1.667  24.305  42.338  1.00 13.00           N  
ATOM   1421  CA  TYR A 185      -0.283  24.614  42.212  1.00 10.61           C  
ATOM   1422  C   TYR A 185       0.000  25.933  42.899  1.00 14.42           C  
ATOM   1423  O   TYR A 185       0.977  26.147  43.638  1.00 23.71           O  
ATOM   1424  CB  TYR A 185       0.082  24.707  40.741  1.00 13.13           C  
ATOM   1425  CG  TYR A 185       0.272  23.384  40.112  1.00 11.65           C  
ATOM   1426  CD1 TYR A 185      -0.826  22.577  39.816  1.00 12.10           C  
ATOM   1427  CD2 TYR A 185       1.571  22.993  39.794  1.00 13.59           C  
ATOM   1428  CE1 TYR A 185      -0.610  21.318  39.264  1.00 15.10           C  
ATOM   1429  CE2 TYR A 185       1.797  21.754  39.196  1.00 14.09           C  
ATOM   1430  CZ  TYR A 185       0.697  20.938  38.951  1.00 15.88           C  
ATOM   1431  OH  TYR A 185       0.911  19.691  38.450  1.00 16.29           O  
ATOM   1432  OXT TYR A 185      -0.485  26.946  42.473  1.00 19.46           O  
TER    1433      TYR A 185                                                      
MASTER      181    0    0   12    2    0    0    6 1614    1    4   15          
END                                                                             
