# Supplementary material for: Modeling of loops in proteins: a multi-method approach
Source: BMC Struct Biol. 2010 Feb 11;10:5. doi: 10.1186/1472-6807-10-5 (PMC2837870; doi:10.1186/1472-6807-10-5)
Supplement: Additional file 1 — Student t-test. Results from two sample paired t-test of Table 2. [file 1472-6807-10-5-S1.GZ › loop_test_data/1aac_58-66.pdb]

HEADER    ELECTRON TRANSPORT                      07-SEP-95   1AAC              
TITLE     AMICYANIN OXIDIZED, 1.31 ANGSTROMS                                    
COMPND    MOL_ID: 1;                                                            
COMPND   2 MOLECULE: AMICYANIN;                                                 
COMPND   3 CHAIN: A                                                             
SOURCE    MOL_ID: 1;                                                            
SOURCE   2 ORGANISM_SCIENTIFIC: PARACOCCUS DENITRIFICANS;                       
SOURCE   3 STRAIN: NCIB 8944                                                    
KEYWDS    ELECTRON TRANSPORT                                                    
EXPDTA    X-RAY DIFFRACTION                                                     
AUTHOR    L.M.CUNANE,Z.-W.CHEN,R.C.E.DURLEY,F.S.MATHEWS                         
REVDAT   1   08-MAR-96 1AAC    0                                                
JRNL        AUTH   L.M.CUNANE,Z.W.CHEN,R.C.DURLEY,F.S.MATHEWS                   
JRNL        TITL   X-RAY STRUCTURE OF THE CUPREDOXIN AMICYANIN, FROM            
JRNL        TITL 2 PARACOCCUS DENITRIFICANS, REFINED AT 1.31 A                  
JRNL        TITL 3 RESOLUTION.                                                  
JRNL        REF    ACTA CRYSTALLOGR.,SECT.D      V.  52   676 1996              
JRNL        REFN   ASTM ABCRE6  DK ISSN 0907-4449                               
REMARK   1                                                                      
REMARK   1 REFERENCE 1                                                          
REMARK   1  AUTH   R.DURLEY,L.CHEN,L.W.LIM,F.S.MATHEWS,V.L.DAVIDSON             
REMARK   1  TITL   CRYSTAL STRUCTURE ANALYSIS OF AMICYANIN AND                  
REMARK   1  TITL 2 APOAMICYANIN FROM PARACOCCUS DENITRIFICANS AT 2.0            
REMARK   1  TITL 3 ANGSTROMS AND 1.8 ANGSTROMS RESOLUTION                       
REMARK   1  REF    PROTEIN SCI.                  V.   2   739 1993              
REMARK   1  REFN   ASTM PRCIEI  US ISSN 0961-8368                               
REMARK   2                                                                      
REMARK   2 RESOLUTION. 1.31 ANGSTROMS.                                          
REMARK   3                                                                      
REMARK   3 REFINEMENT.                                                          
REMARK   3   PROGRAM     : X-PLOR 2.1                                           
REMARK   3   AUTHORS     : BRUNGER                                              
REMARK   3                                                                      
REMARK   3  DATA USED IN REFINEMENT.                                            
REMARK   3   RESOLUTION RANGE HIGH (ANGSTROMS) : 1.31                           
REMARK   3   RESOLUTION RANGE LOW  (ANGSTROMS) : 8.00                           
REMARK   3   DATA CUTOFF            (SIGMA(F)) : 2.000                          
REMARK   3   DATA CUTOFF HIGH         (ABS(F)) : NULL                           
REMARK   3   DATA CUTOFF LOW          (ABS(F)) : NULL                           
REMARK   3   COMPLETENESS (WORKING+TEST)   (%) : 99.0                           
REMARK   3   NUMBER OF REFLECTIONS             : 21098                          
REMARK   3                                                                      
REMARK   3  FIT TO DATA USED IN REFINEMENT.                                     
REMARK   3   CROSS-VALIDATION METHOD          : NULL                            
REMARK   3   FREE R VALUE TEST SET SELECTION  : NULL                            
REMARK   3   R VALUE            (WORKING SET) : 0.155                           
REMARK   3   FREE R VALUE                     : NULL                            
REMARK   3   FREE R VALUE TEST SET SIZE   (%) : NULL                            
REMARK   3   FREE R VALUE TEST SET COUNT      : NULL                            
REMARK   3   ESTIMATED ERROR OF FREE R VALUE  : NULL                            
REMARK   3                                                                      
REMARK   3  FIT IN THE HIGHEST RESOLUTION BIN.                                  
REMARK   3   TOTAL NUMBER OF BINS USED           : NULL                         
REMARK   3   BIN RESOLUTION RANGE HIGH       (A) : NULL                         
REMARK   3   BIN RESOLUTION RANGE LOW        (A) : NULL                         
REMARK   3   BIN COMPLETENESS (WORKING+TEST) (%) : NULL                         
REMARK   3   REFLECTIONS IN BIN    (WORKING SET) : NULL                         
REMARK   3   BIN R VALUE           (WORKING SET) : NULL                         
REMARK   3   BIN FREE R VALUE                    : NULL                         
REMARK   3   BIN FREE R VALUE TEST SET SIZE  (%) : NULL                         
REMARK   3   BIN FREE R VALUE TEST SET COUNT     : NULL                         
REMARK   3   ESTIMATED ERROR OF BIN FREE R VALUE : NULL                         
REMARK   3                                                                      
REMARK   3  NUMBER OF NON-HYDROGEN ATOMS USED IN REFINEMENT.                    
REMARK   3   PROTEIN ATOMS            : 855                                     
REMARK   3   NUCLEIC ACID ATOMS       : 0                                       
REMARK   3   HETEROGEN ATOMS          : 1                                       
REMARK   3   SOLVENT ATOMS            : 158                                     
REMARK   3                                                                      
REMARK   3  B VALUES.                                                           
REMARK   3   FROM WILSON PLOT           (A**2) : NULL                           
REMARK   3   MEAN B VALUE      (OVERALL, A**2) : 9.95                           
REMARK   3   OVERALL ANISOTROPIC B VALUE.                                       
REMARK   3    B11 (A**2) : NULL                                                 
REMARK   3    B22 (A**2) : NULL                                                 
REMARK   3    B33 (A**2) : NULL                                                 
REMARK   3    B12 (A**2) : NULL                                                 
REMARK   3    B13 (A**2) : NULL                                                 
REMARK   3    B23 (A**2) : NULL                                                 
REMARK   3                                                                      
REMARK   3  ESTIMATED COORDINATE ERROR.                                         
REMARK   3   ESD FROM LUZZATI PLOT        (A) : 0.12                            
REMARK   3   ESD FROM SIGMAA              (A) : NULL                            
REMARK   3   LOW RESOLUTION CUTOFF        (A) : NULL                            
REMARK   3                                                                      
REMARK   3  CROSS-VALIDATED ESTIMATED COORDINATE ERROR.                         
REMARK   3   ESD FROM C-V LUZZATI PLOT    (A) : NULL                            
REMARK   3   ESD FROM C-V SIGMAA          (A) : NULL                            
REMARK   3                                                                      
REMARK   3  RMS DEVIATIONS FROM IDEAL VALUES.                                   
REMARK   3   BOND LENGTHS                 (A) : 0.010                           
REMARK   3   BOND ANGLES            (DEGREES) : 2.52                            
REMARK   3   DIHEDRAL ANGLES        (DEGREES) : 27.84                           
REMARK   3   IMPROPER ANGLES        (DEGREES) : 1.04                            
REMARK   3                                                                      
REMARK   3  ISOTROPIC THERMAL MODEL : NULL                                      
REMARK   3                                                                      
REMARK   3  ISOTROPIC THERMAL FACTOR RESTRAINTS.    RMS    SIGMA                
REMARK   3   MAIN-CHAIN BOND              (A**2) : NULL  ; NULL                 
REMARK   3   MAIN-CHAIN ANGLE             (A**2) : NULL  ; NULL                 
REMARK   3   SIDE-CHAIN BOND              (A**2) : NULL  ; NULL                 
REMARK   3   SIDE-CHAIN ANGLE             (A**2) : NULL  ; NULL                 
REMARK   3                                                                      
REMARK   3  NCS MODEL : NULL                                                    
REMARK   3                                                                      
REMARK   3  NCS RESTRAINTS.                         RMS   SIGMA/WEIGHT          
REMARK   3   GROUP  1  POSITIONAL            (A) : NULL  ; NULL                 
REMARK   3   GROUP  1  B-FACTOR           (A**2) : NULL  ; NULL                 
REMARK   3                                                                      
REMARK   3  PARAMETER FILE  1  : NULL                                           
REMARK   3  TOPOLOGY FILE  1   : NULL                                           
REMARK   3                                                                      
REMARK   3  OTHER REFINEMENT REMARKS: NULL                                      
REMARK   4                                                                      
REMARK   4 1AAC COMPLIES WITH FORMAT V. 3.0, 1-DEC-2006                         
REMARK   4                                                                      
REMARK   4 THIS IS THE REMEDIATED VERSION OF THIS PDB ENTRY.                    
REMARK   4 REMEDIATED DATA FILE REVISION 3.101 (2007-05-29)                     
REMARK 200                                                                      
REMARK 200 EXPERIMENTAL DETAILS                                                 
REMARK 200  EXPERIMENT TYPE                : X-RAY DIFFRACTION                  
REMARK 200  DATE OF DATA COLLECTION        : 20-JUN-1991                        
REMARK 200  TEMPERATURE           (KELVIN) : NULL                               
REMARK 200  PH                             : NULL                               
REMARK 200  NUMBER OF CRYSTALS USED        : NULL                               
REMARK 200                                                                      
REMARK 200  SYNCHROTRON              (Y/N) : N                                  
REMARK 200  RADIATION SOURCE               : NULL                               
REMARK 200  BEAMLINE                       : NULL                               
REMARK 200  X-RAY GENERATOR MODEL          : NULL                               
REMARK 200  MONOCHROMATIC OR LAUE    (M/L) : M                                  
REMARK 200  WAVELENGTH OR RANGE        (A) : NULL                               
REMARK 200  MONOCHROMATOR                  : NULL                               
REMARK 200  OPTICS                         : NULL                               
REMARK 200                                                                      
REMARK 200  DETECTOR TYPE                  : MULTIWIRE AREA DETECTOR            
REMARK 200  DETECTOR MANUFACTURER          : XUONG-HAMLIN MULTIWIRE             
REMARK 200  INTENSITY-INTEGRATION SOFTWARE : SDMS                               
REMARK 200  DATA SCALING SOFTWARE          : NULL                               
REMARK 200                                                                      
REMARK 200  NUMBER OF UNIQUE REFLECTIONS   : 21219                              
REMARK 200  RESOLUTION RANGE HIGH      (A) : 1.310                              
REMARK 200  RESOLUTION RANGE LOW       (A) : 20.160                             
REMARK 200  REJECTION CRITERIA  (SIGMA(I)) : NULL                               
REMARK 200                                                                      
REMARK 200 OVERALL.                                                             
REMARK 200  COMPLETENESS FOR RANGE     (%) : 99.0                               
REMARK 200  DATA REDUNDANCY                : 5.000                              
REMARK 200  R MERGE                    (I) : 0.04990                            
REMARK 200  R SYM                      (I) : NULL                               
REMARK 200  <I/SIGMA(I)> FOR THE DATA SET  : NULL                               
REMARK 200                                                                      
REMARK 200 IN THE HIGHEST RESOLUTION SHELL.                                     
REMARK 200  HIGHEST RESOLUTION SHELL, RANGE HIGH (A) : NULL                     
REMARK 200  HIGHEST RESOLUTION SHELL, RANGE LOW  (A) : NULL                     
REMARK 200  COMPLETENESS FOR SHELL     (%) : NULL                               
REMARK 200  DATA REDUNDANCY IN SHELL       : NULL                               
REMARK 200  R MERGE FOR SHELL          (I) : NULL                               
REMARK 200  R SYM FOR SHELL            (I) : NULL                               
REMARK 200  <I/SIGMA(I)> FOR SHELL         : NULL                               
REMARK 200                                                                      
REMARK 200 DIFFRACTION PROTOCOL: NULL                                           
REMARK 200 METHOD USED TO DETERMINE THE STRUCTURE: NULL                         
REMARK 200 SOFTWARE USED: X-PLOR 2.1                                            
REMARK 200 STARTING MODEL: NULL                                                 
REMARK 200                                                                      
REMARK 200 REMARK: NULL                                                         
REMARK 280                                                                      
REMARK 280 CRYSTAL                                                              
REMARK 280 SOLVENT CONTENT, VS   (%): 36.81                                     
REMARK 280 MATTHEWS COEFFICIENT, VM (ANGSTROMS**3/DA): 1.95                     
REMARK 280                                                                      
REMARK 280 CRYSTALLIZATION CONDITIONS: NULL                                     
REMARK 290                                                                      
REMARK 290 CRYSTALLOGRAPHIC SYMMETRY                                            
REMARK 290 SYMMETRY OPERATORS FOR SPACE GROUP: P 1 21 1                         
REMARK 290                                                                      
REMARK 290      SYMOP   SYMMETRY                                                
REMARK 290     NNNMMM   OPERATOR                                                
REMARK 290       1555   X,Y,Z                                                   
REMARK 290       2555   -X,1/2+Y,-Z                                             
REMARK 290                                                                      
REMARK 290     WHERE NNN -> OPERATOR NUMBER                                     
REMARK 290           MMM -> TRANSLATION VECTOR                                  
REMARK 290                                                                      
REMARK 290 CRYSTALLOGRAPHIC SYMMETRY TRANSFORMATIONS                            
REMARK 290 THE FOLLOWING TRANSFORMATIONS OPERATE ON THE ATOM/HETATM             
REMARK 290 RECORDS IN THIS ENTRY TO PRODUCE CRYSTALLOGRAPHICALLY                
REMARK 290 RELATED MOLECULES.                                                   
REMARK 290   SMTRY1   1  1.000000  0.000000  0.000000        0.00000            
REMARK 290   SMTRY2   1  0.000000  1.000000  0.000000        0.00000            
REMARK 290   SMTRY3   1  0.000000  0.000000  1.000000        0.00000            
REMARK 290   SMTRY1   2 -1.000000  0.000000  0.000000        0.00000            
REMARK 290   SMTRY2   2  0.000000  1.000000  0.000000       28.27000            
REMARK 290   SMTRY3   2  0.000000  0.000000 -1.000000        0.00000            
REMARK 290                                                                      
REMARK 290 REMARK: NULL                                                         
REMARK 300                                                                      
REMARK 300 BIOMOLECULE: 1                                                       
REMARK 300 THIS ENTRY CONTAINS THE CRYSTALLOGRAPHIC ASYMMETRIC UNIT             
REMARK 300 WHICH CONSISTS OF 1 CHAIN(S). SEE REMARK 350 FOR                     
REMARK 300 INFORMATION ON GENERATING THE BIOLOGICAL MOLECULE(S).                
REMARK 350                                                                      
REMARK 350 GENERATING THE BIOMOLECULE                                           
REMARK 350 COORDINATES FOR A COMPLETE MULTIMER REPRESENTING THE KNOWN           
REMARK 350 BIOLOGICALLY SIGNIFICANT OLIGOMERIZATION STATE OF THE                
REMARK 350 MOLECULE CAN BE GENERATED BY APPLYING BIOMT TRANSFORMATIONS          
REMARK 350 GIVEN BELOW.  BOTH NON-CRYSTALLOGRAPHIC AND                          
REMARK 350 CRYSTALLOGRAPHIC OPERATIONS ARE GIVEN.                               
REMARK 350                                                                      
REMARK 350 BIOMOLECULE: 1                                                       
REMARK 350 APPLY THE FOLLOWING TO CHAINS: A                                     
REMARK 350   BIOMT1   1  1.000000  0.000000  0.000000        0.00000            
REMARK 350   BIOMT2   1  0.000000  1.000000  0.000000        0.00000            
REMARK 350   BIOMT3   1  0.000000  0.000000  1.000000        0.00000            
DBREF  1AAC A    1   105  UNP    P22364   AMCY_PARDE      27    131             
SEQRES   1 A  105  ASP LYS ALA THR ILE PRO SER GLU SER PRO PHE ALA ALA          
SEQRES   2 A  105  ALA GLU VAL ALA ASP GLY ALA ILE VAL VAL ASP ILE ALA          
SEQRES   3 A  105  LYS MET LYS TYR GLU THR PRO GLU LEU HIS VAL LYS VAL          
SEQRES   4 A  105  GLY ASP THR VAL THR TRP ILE ASN ARG GLU ALA MET PRO          
SEQRES   5 A  105  HIS ASN VAL HIS PHE VAL ALA GLY VAL LEU GLY GLU ALA          
SEQRES   6 A  105  ALA LEU LYS GLY PRO MET MET LYS LYS GLU GLN ALA TYR          
SEQRES   7 A  105  SER LEU THR PHE THR GLU ALA GLY THR TYR ASP TYR HIS          
SEQRES   8 A  105  CYS THR PRO HIS PRO PHE MET ARG GLY LYS VAL VAL VAL          
SEQRES   9 A  105  GLU                                                          
HET     CU    107       1                                                       
HETNAM      CU COPPER (II) ION                                                  
FORMUL   2   CU    CU 2+                                                        
FORMUL   3  HOH   *138(H2 O)                                                    
HELIX    1   1 ALA A   13  GLU A   15  5                                   3    
SHEET    1   A 3 ILE A  21  ILE A  25  0                                        
SHEET    2   A 3 THR A  42  ASN A  47  1  N  THR A  44   O  ILE A  21           
SHEET    3   A 3 GLN A  76  THR A  81 -1  N  LEU A  80   O  VAL A  43           
SHEET    1   B 3 GLU A  34  VAL A  37  0                                        
SHEET    2   B 3 HIS A  95  VAL A 104  1  N  LYS A 101   O  LEU A  35           
SHEET    3   B 3 GLY A  86  CYS A  92 -1  N  CYS A  92   O  HIS A  95           
SITE     1 CU2  5  CU   107  HIS A  53  CYS A  92  HIS A  95                    
SITE     2 CU2  5 MET A  98                                                     
CRYST1   28.950   56.540   27.550  90.00  96.38  90.00 P 1 21 1      2          
ORIGX1      1.000000  0.000000  0.000000        0.00000                         
ORIGX2      0.000000  1.000000  0.000000        0.00000                         
ORIGX3      0.000000  0.000000  1.000000        0.00000                         
SCALE1      0.034542  0.000000  0.003862        0.00000                         
SCALE2      0.000000  0.017687  0.000000        0.00000                         
SCALE3      0.000000  0.000000  0.036524        0.00000                         
ATOM      1  N   ASP A   1      26.292 -19.084  21.666  1.00 25.21           N  
ATOM      2  CA  ASP A   1      25.378 -18.141  21.012  1.00 23.28           C  
ATOM      3  C   ASP A   1      25.370 -18.654  19.581  1.00 20.34           C  
ATOM      4  O   ASP A   1      26.212 -19.485  19.238  1.00 21.21           O  
ATOM      5  CB  ASP A   1      25.877 -16.681  20.968  1.00 26.82           C  
ATOM      6  CG  ASP A   1      25.496 -15.748  22.114  1.00 30.40           C  
ATOM      7  OD1 ASP A   1      24.375 -15.783  22.619  1.00 31.06           O  
ATOM      8  OD2 ASP A   1      26.347 -14.943  22.487  1.00 32.86           O  
ATOM      9  N   LYS A   2      24.449 -18.230  18.725  1.00 15.27           N  
ATOM     10  CA  LYS A   2      24.390 -18.799  17.407  1.00 12.32           C  
ATOM     11  C   LYS A   2      24.793 -17.768  16.369  1.00 10.96           C  
ATOM     12  O   LYS A   2      24.711 -18.033  15.178  1.00 10.60           O  
ATOM     13  CB  LYS A   2      22.977 -19.307  17.175  1.00 11.26           C  
ATOM     14  CG  LYS A   2      22.679 -20.429  18.153  1.00 10.87           C  
ATOM     15  CD  LYS A   2      21.321 -20.969  17.918  1.00 11.73           C  
ATOM     16  CE  LYS A   2      21.090 -22.010  19.008  1.00 11.66           C  
ATOM     17  NZ  LYS A   2      19.863 -22.704  18.700  1.00 12.90           N  
ATOM     18  N   ALA A   3      25.250 -16.592  16.778  1.00 10.57           N  
ATOM     19  CA  ALA A   3      25.772 -15.617  15.840  1.00 10.31           C  
ATOM     20  C   ALA A   3      26.853 -14.827  16.549  1.00 10.74           C  
ATOM     21  O   ALA A   3      26.813 -14.738  17.783  1.00 12.31           O  
ATOM     22  CB  ALA A   3      24.705 -14.626  15.382  1.00 10.48           C  
ATOM     23  N   THR A   4      27.864 -14.344  15.842  1.00  9.61           N  
ATOM     24  CA  THR A   4      28.837 -13.442  16.439  1.00  9.47           C  
ATOM     25  C   THR A   4      28.677 -12.098  15.727  1.00  8.80           C  
ATOM     26  O   THR A   4      28.111 -12.008  14.617  1.00  8.64           O  
ATOM     27  CB  THR A   4      30.277 -14.017  16.289  1.00 10.55           C  
ATOM     28  OG1 THR A   4      30.596 -14.090  14.919  1.00 11.87           O  
ATOM     29  CG2 THR A   4      30.393 -15.407  16.928  1.00 11.53           C  
ATOM     30  N   ILE A   5      29.136 -11.018  16.358  1.00  8.00           N  
ATOM     31  CA  ILE A   5      28.913  -9.665  15.865  1.00  7.94           C  
ATOM     32  C   ILE A   5      30.272  -9.070  15.524  1.00  7.78           C  
ATOM     33  O   ILE A   5      31.080  -8.806  16.437  1.00  8.81           O  
ATOM     34  CB  ILE A   5      28.211  -8.823  16.963  1.00  8.48           C  
ATOM     35  CG1 ILE A   5      26.899  -9.479  17.374  1.00  9.73           C  
ATOM     36  CG2 ILE A   5      27.922  -7.424  16.446  1.00  9.03           C  
ATOM     37  CD1 ILE A   5      26.228  -8.799  18.575  1.00 12.42           C  
ATOM     38  N   PRO A   6      30.618  -8.841  14.264  1.00  7.58           N  
ATOM     39  CA  PRO A   6      31.906  -8.243  13.886  1.00  8.02           C  
ATOM     40  C   PRO A   6      32.059  -6.827  14.433  1.00  8.62           C  
ATOM     41  O   PRO A   6      33.123  -6.483  14.961  1.00  9.36           O  
ATOM     42  CB  PRO A   6      31.929  -8.271  12.386  1.00  7.98           C  
ATOM     43  CG  PRO A   6      30.972  -9.378  12.022  1.00  9.48           C  
ATOM     44  CD  PRO A   6      29.880  -9.313  13.099  1.00  8.27           C  
ATOM     45  N   SER A   7      31.004  -6.008  14.353  1.00  7.47           N  
ATOM     46  CA  SER A   7      31.049  -4.632  14.810  1.00  7.70           C  
ATOM     47  C   SER A   7      29.779  -4.322  15.586  1.00  8.36           C  
ATOM     48  O   SER A   7      28.663  -4.454  15.059  1.00  7.69           O  
ATOM     49  CB  SER A   7      31.174  -3.721  13.593  1.00  8.29           C  
ATOM     50  OG  SER A   7      31.190  -2.357  13.978  1.00  8.30           O  
ATOM     51  N   GLU A   8      29.924  -3.920  16.850  1.00  8.16           N  
ATOM     52  CA  GLU A   8      28.768  -3.589  17.658  1.00 10.01           C  
ATOM     53  C   GLU A   8      28.070  -2.338  17.149  1.00 10.10           C  
ATOM     54  O   GLU A   8      26.845  -2.250  17.275  1.00 12.06           O  
ATOM     55  CB  GLU A   8      29.172  -3.351  19.113  1.00 12.56           C  
ATOM     56  CG  GLU A   8      29.727  -4.582  19.836  1.00 16.36           C  
ATOM     57  CD  GLU A   8      28.742  -5.671  20.246  0.75 19.02           C  
ATOM     58  OE1 GLU A   8      27.528  -5.463  20.179  0.75 21.36           O  
ATOM     59  OE2 GLU A   8      29.202  -6.741  20.659  0.75 21.10           O  
ATOM     60  N  1SER A   9      28.896  -1.412  16.619  0.85  9.75           N  
ATOM     61  N  2SER A   9      28.784  -1.354  16.645  0.15  9.49           N  
ATOM     62  CA 1SER A   9      28.547  -0.125  15.988  0.85 10.13           C  
ATOM     63  CA 2SER A   9      28.096  -0.203  16.120  0.15  8.56           C  
ATOM     64  C  1SER A   9      28.085  -0.306  14.534  0.85  8.50           C  
ATOM     65  C  2SER A   9      28.041  -0.281  14.596  0.15  8.24           C  
ATOM     66  O  1SER A   9      28.747  -1.098  13.852  0.85  7.65           O  
ATOM     67  O  2SER A   9      28.818  -1.025  13.986  0.15  7.98           O  
ATOM     68  CB 1SER A   9      29.801   0.813  16.007  0.85 11.09           C  
ATOM     69  CB 2SER A   9      28.826   1.019  16.641  0.15  8.89           C  
ATOM     70  OG 1SER A   9      29.825   1.987  15.152  0.85 12.25           O  
ATOM     71  OG 2SER A   9      28.570   1.121  18.042  0.15  9.35           O  
ATOM     72  N   PRO A  10      27.094   0.397  13.944  1.00  7.30           N  
ATOM     73  CA  PRO A  10      26.932   0.412  12.498  1.00  7.09           C  
ATOM     74  C   PRO A  10      28.165   1.013  11.843  1.00  7.10           C  
ATOM     75  O   PRO A  10      28.905   1.794  12.462  1.00  8.04           O  
ATOM     76  CB  PRO A  10      25.708   1.244  12.259  1.00  8.34           C  
ATOM     77  CG  PRO A  10      25.017   1.297  13.588  1.00  9.92           C  
ATOM     78  CD  PRO A  10      26.146   1.303  14.586  1.00  8.03           C  
ATOM     79  N   PHE A  11      28.361   0.680  10.580  1.00  6.37           N  
ATOM     80  CA  PHE A  11      29.488   1.217   9.844  1.00  6.81           C  
ATOM     81  C   PHE A  11      29.028   1.625   8.462  1.00  6.78           C  
ATOM     82  O   PHE A  11      27.866   1.398   8.104  1.00  6.94           O  
ATOM     83  CB  PHE A  11      30.635   0.174   9.788  1.00  6.93           C  
ATOM     84  CG  PHE A  11      30.245  -1.241   9.395  1.00  7.43           C  
ATOM     85  CD1 PHE A  11      29.831  -2.130  10.370  1.00  7.82           C  
ATOM     86  CD2 PHE A  11      30.349  -1.640   8.075  1.00  8.25           C  
ATOM     87  CE1 PHE A  11      29.470  -3.404  10.012  1.00  8.43           C  
ATOM     88  CE2 PHE A  11      29.981  -2.923   7.739  1.00  8.63           C  
ATOM     89  CZ  PHE A  11      29.559  -3.804   8.707  1.00  8.75           C  
ATOM     90  N   ALA A  12      29.866   2.291   7.673  1.00  6.70           N  
ATOM     91  CA  ALA A  12      29.431   2.815   6.390  1.00  6.76           C  
ATOM     92  C   ALA A  12      29.210   1.739   5.344  1.00  7.33           C  
ATOM     93  O   ALA A  12      29.932   0.746   5.319  1.00  7.18           O  
ATOM     94  CB  ALA A  12      30.471   3.788   5.860  1.00  6.72           C  
ATOM     95  N   ALA A  13      28.249   1.953   4.428  1.00  7.86           N  
ATOM     96  CA  ALA A  13      28.012   1.036   3.320  1.00  8.60           C  
ATOM     97  C   ALA A  13      29.290   0.785   2.513  1.00  8.98           C  
ATOM     98  O   ALA A  13      29.559  -0.336   2.069  1.00  9.97           O  
ATOM     99  CB  ALA A  13      26.949   1.632   2.419  1.00  8.92           C  
ATOM    100  N   ALA A  14      30.133   1.807   2.357  1.00  9.73           N  
ATOM    101  CA  ALA A  14      31.392   1.654   1.659  1.00 11.18           C  
ATOM    102  C   ALA A  14      32.379   0.732   2.371  1.00 11.04           C  
ATOM    103  O   ALA A  14      33.322   0.240   1.760  1.00 12.54           O  
ATOM    104  CB  ALA A  14      32.078   3.012   1.482  1.00 12.96           C  
ATOM    105  N   GLU A  15      32.169   0.426   3.647  1.00  9.65           N  
ATOM    106  CA  GLU A  15      33.092  -0.407   4.404  1.00  9.76           C  
ATOM    107  C   GLU A  15      32.672  -1.861   4.484  1.00 10.21           C  
ATOM    108  O   GLU A  15      33.274  -2.673   5.196  1.00 10.38           O  
ATOM    109  CB  GLU A  15      33.220   0.166   5.800  1.00  8.74           C  
ATOM    110  CG  GLU A  15      33.838   1.553   5.724  1.00  8.68           C  
ATOM    111  CD  GLU A  15      33.833   2.343   7.028  1.00  8.10           C  
ATOM    112  OE1 GLU A  15      32.964   2.137   7.864  1.00  7.78           O  
ATOM    113  OE2 GLU A  15      34.711   3.175   7.210  1.00  9.11           O  
ATOM    114  N   VAL A  16      31.603  -2.221   3.785  1.00 10.79           N  
ATOM    115  CA  VAL A  16      31.115  -3.590   3.763  1.00 12.85           C  
ATOM    116  C   VAL A  16      32.163  -4.479   3.093  1.00 14.71           C  
ATOM    117  O   VAL A  16      32.772  -4.085   2.095  1.00 15.25           O  
ATOM    118  CB  VAL A  16      29.759  -3.561   3.024  1.00 13.02           C  
ATOM    119  CG1 VAL A  16      29.217  -4.930   2.660  1.00 12.38           C  
ATOM    120  CG2 VAL A  16      28.778  -2.924   3.997  1.00 11.91           C  
ATOM    121  N   ALA A  17      32.411  -5.648   3.692  1.00 17.29           N  
ATOM    122  CA  ALA A  17      33.429  -6.584   3.205  1.00 20.32           C  
ATOM    123  C   ALA A  17      33.182  -7.082   1.784  1.00 22.99           C  
ATOM    124  O   ALA A  17      32.039  -7.169   1.325  1.00 23.33           O  
ATOM    125  CB  ALA A  17      33.472  -7.778   4.153  1.00 19.12           C  
ATOM    126  N   ASP A  18      34.240  -7.373   1.036  1.00 25.29           N  
ATOM    127  CA  ASP A  18      34.080  -7.894  -0.306  1.00 27.64           C  
ATOM    128  C   ASP A  18      33.401  -9.225  -0.244  1.00 27.94           C  
ATOM    129  O   ASP A  18      33.578 -10.052   0.659  1.00 28.36           O  
ATOM    130  CB  ASP A  18      35.426  -8.064  -0.991  1.00 29.89           C  
ATOM    131  CG  ASP A  18      36.065  -6.794  -1.515  1.00 32.12           C  
ATOM    132  OD1 ASP A  18      35.435  -5.751  -1.561  1.00 33.09           O  
ATOM    133  OD2 ASP A  18      37.216  -6.892  -1.892  1.00 34.35           O  
ATOM    134  N   GLY A  19      32.528  -9.403  -1.232  1.00 27.56           N  
ATOM    135  CA  GLY A  19      31.708 -10.634  -1.313  1.00 26.92           C  
ATOM    136  C   GLY A  19      30.806 -10.836  -0.067  1.00 26.35           C  
ATOM    137  O   GLY A  19      30.625 -11.933   0.522  1.00 27.44           O  
ATOM    138  N   ALA A  20      30.313  -9.702   0.405  1.00 23.17           N  
ATOM    139  CA  ALA A  20      29.393  -9.683   1.528  1.00 19.57           C  
ATOM    140  C   ALA A  20      28.026 -10.168   1.057  1.00 16.38           C  
ATOM    141  O   ALA A  20      27.691  -9.928  -0.106  1.00 17.12           O  
ATOM    142  CB  ALA A  20      29.249  -8.285   2.081  1.00 19.38           C  
ATOM    143  N   ILE A  21      27.242 -10.794   1.924  1.00 14.17           N  
ATOM    144  CA  ILE A  21      25.881 -11.238   1.583  1.00 11.70           C  
ATOM    145  C   ILE A  21      24.989 -10.131   2.126  1.00 10.43           C  
ATOM    146  O   ILE A  21      24.687 -10.044   3.319  1.00 10.97           O  
ATOM    147  CB  ILE A  21      25.599 -12.598   2.242  1.00 11.82           C  
ATOM    148  CG1 ILE A  21      26.551 -13.622   1.606  1.00 13.33           C  
ATOM    149  CG2 ILE A  21      24.168 -13.056   1.976  1.00 11.55           C  
ATOM    150  CD1 ILE A  21      26.761 -14.801   2.553  1.00 14.18           C  
ATOM    151  N   VAL A  22      24.558  -9.274   1.211  1.00  8.23           N  
ATOM    152  CA  VAL A  22      23.847  -8.061   1.553  1.00  7.77           C  
ATOM    153  C   VAL A  22      22.337  -8.175   1.431  1.00  6.95           C  
ATOM    154  O   VAL A  22      21.828  -8.661   0.417  1.00  7.76           O  
ATOM    155  CB  VAL A  22      24.371  -6.917   0.651  1.00  8.65           C  
ATOM    156  CG1 VAL A  22      23.563  -5.649   0.849  1.00  9.18           C  
ATOM    157  CG2 VAL A  22      25.830  -6.652   0.992  1.00  9.90           C  
ATOM    158  N   VAL A  23      21.640  -7.673   2.438  1.00  5.99           N  
ATOM    159  CA  VAL A  23      20.196  -7.501   2.410  1.00  6.37           C  
ATOM    160  C   VAL A  23      20.008  -5.988   2.482  1.00  6.47           C  
ATOM    161  O   VAL A  23      20.435  -5.334   3.442  1.00  6.64           O  
ATOM    162  CB  VAL A  23      19.505  -8.150   3.631  1.00  6.57           C  
ATOM    163  CG1 VAL A  23      18.008  -7.873   3.589  1.00  7.51           C  
ATOM    164  CG2 VAL A  23      19.757  -9.646   3.617  1.00  7.96           C  
ATOM    165  N   ASP A  24      19.408  -5.401   1.458  1.00  6.52           N  
ATOM    166  CA  ASP A  24      19.093  -3.982   1.466  1.00  6.66           C  
ATOM    167  C   ASP A  24      17.810  -3.699   2.226  1.00  6.87           C  
ATOM    168  O   ASP A  24      16.887  -4.530   2.246  1.00  7.29           O  
ATOM    169  CB  ASP A  24      18.927  -3.459   0.040  1.00  8.35           C  
ATOM    170  CG  ASP A  24      20.235  -3.343  -0.726  1.00 10.40           C  
ATOM    171  OD1 ASP A  24      21.246  -2.954  -0.142  1.00 11.33           O  
ATOM    172  OD2 ASP A  24      20.241  -3.640  -1.921  1.00 14.44           O  
ATOM    173  N   ILE A  25      17.729  -2.530   2.849  1.00  6.79           N  
ATOM    174  CA  ILE A  25      16.500  -2.121   3.513  1.00  7.21           C  
ATOM    175  C   ILE A  25      16.066  -0.864   2.785  1.00  7.61           C  
ATOM    176  O   ILE A  25      16.843   0.096   2.702  1.00  7.64           O  
ATOM    177  CB  ILE A  25      16.743  -1.807   5.009  1.00  7.56           C  
ATOM    178  CG1 ILE A  25      17.452  -2.957   5.709  1.00  8.10           C  
ATOM    179  CG2 ILE A  25      15.376  -1.497   5.633  1.00  8.61           C  
ATOM    180  CD1 ILE A  25      17.912  -2.593   7.124  1.00  9.52           C  
ATOM    181  N   ALA A  26      14.871  -0.837   2.209  1.00  7.50           N  
ATOM    182  CA  ALA A  26      14.398   0.375   1.556  1.00  8.41           C  
ATOM    183  C   ALA A  26      12.879   0.284   1.468  1.00  8.69           C  
ATOM    184  O   ALA A  26      12.303  -0.810   1.607  1.00  7.77           O  
ATOM    185  CB  ALA A  26      14.958   0.513   0.144  1.00  9.05           C  
ATOM    186  N   LYS A  27      12.195   1.432   1.299  1.00  9.56           N  
ATOM    187  CA  LYS A  27      10.724   1.489   1.214  1.00  9.80           C  
ATOM    188  C   LYS A  27      10.050   0.777   2.402  1.00  9.30           C  
ATOM    189  O   LYS A  27       9.066   0.046   2.288  1.00  9.22           O  
ATOM    190  CB 1LYS A  27      10.191   0.836  -0.101  0.60 11.73           C  
ATOM    191  CB 2LYS A  27      10.263   0.857  -0.109  0.40  9.91           C  
ATOM    192  CG 1LYS A  27      11.061   0.690  -1.351  0.60 15.20           C  
ATOM    193  CG 2LYS A  27      10.740   1.657  -1.303  0.40  9.80           C  
ATOM    194  CD 1LYS A  27      11.755   1.976  -1.729  0.60 17.57           C  
ATOM    195  CD 2LYS A  27      10.186   1.131  -2.621  0.40  9.79           C  
ATOM    196  CE 1LYS A  27      12.885   1.744  -2.723  0.60 19.88           C  
ATOM    197  CE 2LYS A  27      10.801  -0.190  -3.018  0.40 10.79           C  
ATOM    198  NZ 1LYS A  27      13.584   2.996  -2.956  0.60 21.85           N  
ATOM    199  NZ 2LYS A  27      10.295  -0.582  -4.319  0.40 11.93           N  
ATOM    200  N   MET A  28      10.634   0.910   3.602  1.00  8.86           N  
ATOM    201  CA  MET A  28      10.147   0.295   4.838  1.00  8.69           C  
ATOM    202  C   MET A  28      10.015  -1.223   4.778  1.00  8.54           C  
ATOM    203  O   MET A  28       9.091  -1.806   5.372  1.00  8.56           O  
ATOM    204  CB  MET A  28       8.781   0.916   5.227  1.00  9.72           C  
ATOM    205  CG  MET A  28       8.805   2.433   5.423  1.00 11.34           C  
ATOM    206  SD  MET A  28       9.889   3.065   6.732  1.00 13.91           S  
ATOM    207  CE  MET A  28       9.072   2.420   8.144  1.00 12.68           C  
ATOM    208  N   LYS A  29      10.911  -1.906   4.044  1.00  8.35           N  
ATOM    209  CA  LYS A  29      10.882  -3.362   4.004  1.00  9.09           C  
ATOM    210  C   LYS A  29      12.303  -3.918   3.912  1.00  8.22           C  
ATOM    211  O   LYS A  29      13.229  -3.215   3.479  1.00  8.79           O  
ATOM    212  CB 1LYS A  29      10.156  -3.865   2.744  0.60 10.71           C  
ATOM    213  CB 2LYS A  29      10.020  -3.860   2.841  0.40 10.12           C  
ATOM    214  CG 1LYS A  29       8.726  -3.403   2.513  0.60 12.92           C  
ATOM    215  CG 2LYS A  29      10.427  -3.589   1.436  0.40 11.08           C  
ATOM    216  CD 1LYS A  29       8.259  -3.658   1.093  0.60 14.38           C  
ATOM    217  CD 2LYS A  29       9.334  -4.190   0.574  0.40 12.32           C  
ATOM    218  CE 1LYS A  29       6.888  -3.022   1.003  0.60 16.17           C  
ATOM    219  CE 2LYS A  29       9.713  -4.180  -0.893  0.40 13.69           C  
ATOM    220  NZ 1LYS A  29       6.463  -2.937  -0.372  0.60 18.57           N  
ATOM    221  NZ 2LYS A  29      10.856  -5.036  -1.171  0.40 13.68           N  
ATOM    222  N   TYR A  30      12.505  -5.147   4.391  1.00  7.03           N  
ATOM    223  CA  TYR A  30      13.753  -5.845   4.132  1.00  6.32           C  
ATOM    224  C   TYR A  30      13.588  -6.391   2.706  1.00  7.32           C  
ATOM    225  O   TYR A  30      12.631  -7.147   2.425  1.00  7.33           O  
ATOM    226  CB  TYR A  30      13.951  -7.000   5.122  1.00  6.85           C  
ATOM    227  CG  TYR A  30      14.046  -6.511   6.565  1.00  6.11           C  
ATOM    228  CD1 TYR A  30      15.172  -5.805   6.987  1.00  5.53           C  
ATOM    229  CD2 TYR A  30      13.012  -6.791   7.448  1.00  6.01           C  
ATOM    230  CE1 TYR A  30      15.253  -5.384   8.303  1.00  6.05           C  
ATOM    231  CE2 TYR A  30      13.093  -6.375   8.757  1.00  5.57           C  
ATOM    232  CZ  TYR A  30      14.212  -5.677   9.176  1.00  6.63           C  
ATOM    233  OH  TYR A  30      14.296  -5.311  10.510  1.00  7.18           O  
ATOM    234  N   GLU A  31      14.475  -6.012   1.780  1.00  6.73           N  
ATOM    235  CA  GLU A  31      14.275  -6.364   0.381  1.00  9.00           C  
ATOM    236  C   GLU A  31      14.385  -7.837   0.068  1.00  8.09           C  
ATOM    237  O   GLU A  31      13.798  -8.308  -0.905  1.00  9.32           O  
ATOM    238  CB  GLU A  31      15.250  -5.624  -0.515  1.00 11.08           C  
ATOM    239  CG  GLU A  31      14.875  -4.166  -0.619  1.00 15.93           C  
ATOM    240  CD  GLU A  31      15.393  -3.454  -1.870  1.00 18.65           C  
ATOM    241  OE1 GLU A  31      16.245  -3.989  -2.596  1.00 18.88           O  
ATOM    242  OE2 GLU A  31      14.902  -2.352  -2.128  1.00 21.54           O  
ATOM    243  N   THR A  32      15.115  -8.584   0.888  1.00  7.62           N  
ATOM    244  CA  THR A  32      15.144 -10.026   0.769  1.00  7.30           C  
ATOM    245  C   THR A  32      14.603 -10.539   2.103  1.00  8.26           C  
ATOM    246  O   THR A  32      15.375 -10.733   3.053  1.00  8.38           O  
ATOM    247  CB  THR A  32      16.585 -10.539   0.539  1.00  8.18           C  
ATOM    248  OG1 THR A  32      17.100  -9.904  -0.637  1.00  8.06           O  
ATOM    249  CG2 THR A  32      16.614 -12.048   0.413  1.00  7.73           C  
ATOM    250  N   PRO A  33      13.291 -10.743   2.257  1.00  8.12           N  
ATOM    251  CA  PRO A  33      12.722 -11.107   3.546  1.00  8.68           C  
ATOM    252  C   PRO A  33      12.984 -12.546   3.963  1.00  8.74           C  
ATOM    253  O   PRO A  33      12.811 -12.857   5.138  1.00  9.27           O  
ATOM    254  CB  PRO A  33      11.257 -10.746   3.388  1.00  9.90           C  
ATOM    255  CG  PRO A  33      10.981 -10.902   1.918  1.00  9.71           C  
ATOM    256  CD  PRO A  33      12.274 -10.441   1.257  1.00  8.92           C  
ATOM    257  N   GLU A  34      13.382 -13.435   3.044  1.00  8.42           N  
ATOM    258  CA  GLU A  34      13.757 -14.780   3.406  1.00  9.28           C  
ATOM    259  C   GLU A  34      15.079 -15.051   2.730  1.00  9.18           C  
ATOM    260  O   GLU A  34      15.182 -15.191   1.499  1.00 10.74           O  
ATOM    261  CB  GLU A  34      12.737 -15.766   2.918  1.00 11.88           C  
ATOM    262  CG  GLU A  34      13.097 -17.186   3.358  1.00 16.35           C  
ATOM    263  CD  GLU A  34      12.089 -18.246   2.934  1.00 20.02           C  
ATOM    264  OE1 GLU A  34      10.917 -17.921   2.684  1.00 23.03           O  
ATOM    265  OE2 GLU A  34      12.477 -19.410   2.873  1.00 21.03           O  
ATOM    266  N   LEU A  35      16.136 -15.084   3.506  1.00  7.94           N  
ATOM    267  CA  LEU A  35      17.468 -15.255   2.972  1.00  7.34           C  
ATOM    268  C   LEU A  35      17.984 -16.619   3.396  1.00  7.68           C  
ATOM    269  O   LEU A  35      17.777 -16.992   4.555  1.00  8.75           O  
ATOM    270  CB  LEU A  35      18.344 -14.132   3.519  1.00  8.07           C  
ATOM    271  CG  LEU A  35      19.803 -14.159   3.093  1.00  7.57           C  
ATOM    272  CD1 LEU A  35      19.920 -13.706   1.665  1.00  9.60           C  
ATOM    273  CD2 LEU A  35      20.623 -13.268   4.003  1.00  9.37           C  
ATOM    274  N   HIS A  36      18.639 -17.369   2.504  1.00  6.91           N  
ATOM    275  CA  HIS A  36      19.181 -18.672   2.822  1.00  6.97           C  
ATOM    276  C   HIS A  36      20.686 -18.594   2.731  1.00  7.53           C  
ATOM    277  O   HIS A  36      21.214 -18.203   1.679  1.00  8.26           O  
ATOM    278  CB  HIS A  36      18.677 -19.740   1.842  1.00  8.42           C  
ATOM    279  CG  HIS A  36      17.215 -20.089   2.046  1.00  9.59           C  
ATOM    280  ND1 HIS A  36      16.741 -21.219   2.558  1.00 11.21           N  
ATOM    281  CD2 HIS A  36      16.144 -19.293   1.746  1.00 11.25           C  
ATOM    282  CE1 HIS A  36      15.437 -21.149   2.579  1.00 11.46           C  
ATOM    283  NE2 HIS A  36      15.085 -19.994   2.088  1.00 11.69           N  
ATOM    284  N   VAL A  37      21.395 -18.894   3.818  1.00  7.05           N  
ATOM    285  CA  VAL A  37      22.841 -18.828   3.840  1.00  7.29           C  
ATOM    286  C   VAL A  37      23.357 -20.128   4.448  1.00  7.74           C  
ATOM    287  O   VAL A  37      22.579 -20.980   4.874  1.00  8.68           O  
ATOM    288  CB  VAL A  37      23.392 -17.603   4.687  1.00  7.51           C  
ATOM    289  CG1 VAL A  37      22.863 -16.286   4.105  1.00  7.92           C  
ATOM    290  CG2 VAL A  37      23.014 -17.734   6.160  1.00  7.59           C  
ATOM    291  N   LYS A  38      24.679 -20.271   4.537  1.00  8.45           N  
ATOM    292  CA  LYS A  38      25.361 -21.456   5.044  1.00  9.55           C  
ATOM    293  C   LYS A  38      25.913 -21.113   6.411  1.00  9.03           C  
ATOM    294  O   LYS A  38      26.185 -19.940   6.684  1.00  8.12           O  
ATOM    295  CB 1LYS A  38      26.539 -21.862   4.154  0.65 11.14           C  
ATOM    296  CB 2LYS A  38      26.564 -21.846   4.188  0.35 10.72           C  
ATOM    297  CG 1LYS A  38      26.213 -22.232   2.715  0.65 13.55           C  
ATOM    298  CG 2LYS A  38      26.415 -22.354   2.766  0.35 12.25           C  
ATOM    299  CD 1LYS A  38      27.500 -22.553   1.936  0.65 15.47           C  
ATOM    300  CD 2LYS A  38      25.973 -23.809   2.728  0.35 13.03           C  
ATOM    301  CE 1LYS A  38      28.562 -21.432   1.893  0.65 16.67           C  
ATOM    302  CE 2LYS A  38      24.477 -23.892   2.623  0.35 14.01           C  
ATOM    303  NZ 1LYS A  38      28.072 -20.191   1.305  0.65 16.31           N  
ATOM    304  NZ 2LYS A  38      24.042 -23.450   1.314  0.35 14.33           N  
ATOM    305  N   VAL A  39      26.139 -22.133   7.250  1.00  8.75           N  
ATOM    306  CA  VAL A  39      26.828 -21.965   8.529  1.00  9.09           C  
ATOM    307  C   VAL A  39      28.178 -21.297   8.278  1.00  8.76           C  
ATOM    308  O   VAL A  39      28.916 -21.707   7.371  1.00  9.60           O  
ATOM    309  CB  VAL A  39      27.038 -23.338   9.196  1.00  8.84           C  
ATOM    310  CG1 VAL A  39      27.985 -23.233  10.382  1.00 10.60           C  
ATOM    311  CG2 VAL A  39      25.694 -23.841   9.670  1.00 10.08           C  
ATOM    312  N   GLY A  40      28.466 -20.242   9.016  1.00  8.39           N  
ATOM    313  CA  GLY A  40      29.717 -19.533   8.887  1.00  8.81           C  
ATOM    314  C   GLY A  40      29.613 -18.266   8.036  1.00  8.58           C  
ATOM    315  O   GLY A  40      30.536 -17.440   8.012  1.00  9.62           O  
ATOM    316  N   ASP A  41      28.504 -18.082   7.331  1.00  7.94           N  
ATOM    317  CA  ASP A  41      28.343 -16.891   6.520  1.00  8.19           C  
ATOM    318  C   ASP A  41      28.019 -15.647   7.326  1.00  7.52           C  
ATOM    319  O   ASP A  41      27.376 -15.723   8.380  1.00  8.01           O  
ATOM    320  CB  ASP A  41      27.242 -17.101   5.497  1.00  8.70           C  
ATOM    321  CG  ASP A  41      27.632 -17.945   4.286  1.00  9.91           C  
ATOM    322  OD1 ASP A  41      28.803 -18.218   4.031  1.00 11.88           O  
ATOM    323  OD2 ASP A  41      26.726 -18.334   3.574  1.00 10.10           O  
ATOM    324  N   THR A  42      28.495 -14.504   6.843  1.00  7.55           N  
ATOM    325  CA  THR A  42      28.196 -13.227   7.468  1.00  7.95           C  
ATOM    326  C   THR A  42      27.137 -12.544   6.604  1.00  7.63           C  
ATOM    327  O   THR A  42      27.311 -12.400   5.382  1.00  7.99           O  
ATOM    328  CB  THR A  42      29.462 -12.340   7.536  1.00  8.86           C  
ATOM    329  OG1 THR A  42      30.435 -13.059   8.313  1.00 10.42           O  
ATOM    330  CG2 THR A  42      29.178 -10.960   8.131  1.00  9.03           C  
ATOM    331  N   VAL A  43      26.033 -12.133   7.206  1.00  6.26           N  
ATOM    332  CA  VAL A  43      24.989 -11.395   6.512  1.00  6.02           C  
ATOM    333  C   VAL A  43      25.177  -9.932   6.900  1.00  5.72           C  
ATOM    334  O   VAL A  43      25.403  -9.622   8.081  1.00  5.22           O  
ATOM    335  CB  VAL A  43      23.607 -11.908   6.978  1.00  6.87           C  
ATOM    336  CG1 VAL A  43      22.472 -11.070   6.395  1.00  7.62           C  
ATOM    337  CG2 VAL A  43      23.495 -13.374   6.566  1.00  7.89           C  
ATOM    338  N   THR A  44      25.051  -9.027   5.949  1.00  5.12           N  
ATOM    339  CA  THR A  44      25.158  -7.607   6.224  1.00  5.34           C  
ATOM    340  C   THR A  44      23.892  -6.922   5.740  1.00  5.30           C  
ATOM    341  O   THR A  44      23.509  -7.067   4.567  1.00  6.85           O  
ATOM    342  CB  THR A  44      26.376  -6.990   5.498  1.00  5.44           C  
ATOM    343  OG1 THR A  44      27.544  -7.680   5.964  1.00  6.05           O  
ATOM    344  CG2 THR A  44      26.508  -5.488   5.759  1.00  6.09           C  
ATOM    345  N   TRP A  45      23.203  -6.222   6.629  1.00  4.68           N  
ATOM    346  CA  TRP A  45      22.054  -5.421   6.244  1.00  4.51           C  
ATOM    347  C   TRP A  45      22.568  -4.014   5.959  1.00  4.94           C  
ATOM    348  O   TRP A  45      23.440  -3.503   6.686  1.00  5.40           O  
ATOM    349  CB  TRP A  45      21.038  -5.369   7.385  1.00  5.26           C  
ATOM    350  CG  TRP A  45      20.310  -6.695   7.625  1.00  5.33           C  
ATOM    351  CD1 TRP A  45      19.079  -6.925   7.072  1.00  4.89           C  
ATOM    352  CD2 TRP A  45      20.749  -7.769   8.384  1.00  5.46           C  
ATOM    353  NE1 TRP A  45      18.739  -8.139   7.470  1.00  5.41           N  
ATOM    354  CE2 TRP A  45      19.703  -8.676   8.252  1.00  5.57           C  
ATOM    355  CE3 TRP A  45      21.867  -8.089   9.143  1.00  6.12           C  
ATOM    356  CZ2 TRP A  45      19.749  -9.913   8.890  1.00  7.25           C  
ATOM    357  CZ3 TRP A  45      21.905  -9.318   9.775  1.00  7.58           C  
ATOM    358  CH2 TRP A  45      20.862 -10.221   9.648  1.00  7.40           C  
ATOM    359  N   ILE A  46      22.068  -3.352   4.919  1.00  5.16           N  
ATOM    360  CA  ILE A  46      22.453  -1.974   4.623  1.00  5.55           C  
ATOM    361  C   ILE A  46      21.161  -1.163   4.510  1.00  6.17           C  
ATOM    362  O   ILE A  46      20.261  -1.490   3.718  1.00  6.56           O  
ATOM    363  CB  ILE A  46      23.233  -1.852   3.285  1.00  6.15           C  
ATOM    364  CG1 ILE A  46      24.464  -2.764   3.293  1.00  6.59           C  
ATOM    365  CG2 ILE A  46      23.655  -0.399   3.093  1.00  7.60           C  
ATOM    366  CD1 ILE A  46      25.360  -2.624   2.066  1.00  7.93           C  
ATOM    367  N   ASN A  47      21.050  -0.100   5.310  1.00  6.03           N  
ATOM    368  CA  ASN A  47      19.890   0.774   5.248  1.00  6.52           C  
ATOM    369  C   ASN A  47      20.099   1.747   4.092  1.00  7.73           C  
ATOM    370  O   ASN A  47      21.060   2.538   4.087  1.00  8.33           O  
ATOM    371  CB  ASN A  47      19.735   1.553   6.550  1.00  6.36           C  
ATOM    372  CG  ASN A  47      18.415   2.321   6.575  1.00  6.34           C  
ATOM    373  OD1 ASN A  47      17.587   2.209   5.661  1.00  7.05           O  
ATOM    374  ND2 ASN A  47      18.185   3.118   7.600  1.00  7.50           N  
ATOM    375  N   ARG A  48      19.231   1.693   3.088  1.00  8.56           N  
ATOM    376  CA  ARG A  48      19.350   2.559   1.939  1.00 10.21           C  
ATOM    377  C   ARG A  48      18.455   3.777   2.057  1.00 11.63           C  
ATOM    378  O   ARG A  48      18.459   4.614   1.145  1.00 13.08           O  
ATOM    379  CB  ARG A  48      18.981   1.797   0.674  1.00 10.76           C  
ATOM    380  CG  ARG A  48      19.814   0.568   0.430  1.00 11.52           C  
ATOM    381  CD  ARG A  48      21.283   0.946   0.246  1.00 12.41           C  
ATOM    382  NE  ARG A  48      22.002  -0.233  -0.191  1.00 13.63           N  
ATOM    383  CZ  ARG A  48      23.274  -0.230  -0.546  1.00 13.96           C  
ATOM    384  NH1 ARG A  48      23.997   0.880  -0.528  1.00 13.84           N  
ATOM    385  NH2 ARG A  48      23.824  -1.372  -0.936  1.00 15.31           N  
ATOM    386  N   GLU A  49      17.690   3.952   3.128  1.00 11.73           N  
ATOM    387  CA  GLU A  49      16.823   5.111   3.196  1.00 12.44           C  
ATOM    388  C   GLU A  49      17.055   5.903   4.461  1.00 12.82           C  
ATOM    389  O   GLU A  49      17.792   5.475   5.357  1.00 11.97           O  
ATOM    390  CB  GLU A  49      15.380   4.651   3.081  1.00 13.11           C  
ATOM    391  CG  GLU A  49      14.794   3.822   4.199  1.00 12.69           C  
ATOM    392  CD  GLU A  49      13.354   3.401   3.928  1.00 13.36           C  
ATOM    393  OE1 GLU A  49      12.712   3.916   3.010  1.00 16.14           O  
ATOM    394  OE2 GLU A  49      12.858   2.528   4.622  1.00 11.06           O  
ATOM    395  N   ALA A  50      16.520   7.135   4.472  1.00 13.11           N  
ATOM    396  CA  ALA A  50      16.764   8.058   5.564  1.00 13.39           C  
ATOM    397  C   ALA A  50      16.168   7.667   6.907  1.00 13.46           C  
ATOM    398  O   ALA A  50      16.729   8.020   7.949  1.00 14.53           O  
ATOM    399  CB  ALA A  50      16.241   9.430   5.171  1.00 14.46           C  
ATOM    400  N   MET A  51      15.040   6.957   6.914  1.00 12.58           N  
ATOM    401  CA  MET A  51      14.386   6.508   8.133  1.00 12.52           C  
ATOM    402  C   MET A  51      15.252   5.439   8.794  1.00 10.96           C  
ATOM    403  O   MET A  51      15.576   4.466   8.123  1.00  9.64           O  
ATOM    404  CB  MET A  51      13.019   5.945   7.755  1.00 15.03           C  
ATOM    405  CG  MET A  51      12.134   5.409   8.855  1.00 18.53           C  
ATOM    406  SD  MET A  51      11.969   6.567  10.226  1.00 25.19           S  
ATOM    407  CE  MET A  51      11.149   7.988   9.548  1.00 22.66           C  
ATOM    408  N   PRO A  52      15.668   5.557  10.066  1.00  9.95           N  
ATOM    409  CA  PRO A  52      16.509   4.566  10.725  1.00  9.20           C  
ATOM    410  C   PRO A  52      15.822   3.223  10.889  1.00  8.48           C  
ATOM    411  O   PRO A  52      14.618   3.157  11.181  1.00  8.75           O  
ATOM    412  CB  PRO A  52      16.878   5.193  12.046  1.00 10.02           C  
ATOM    413  CG  PRO A  52      16.820   6.674  11.734  1.00 11.43           C  
ATOM    414  CD  PRO A  52      15.553   6.753  10.901  1.00 10.97           C  
ATOM    415  N   HIS A  53      16.576   2.131  10.730  1.00  6.70           N  
ATOM    416  CA  HIS A  53      16.032   0.778  10.889  1.00  6.43           C  
ATOM    417  C   HIS A  53      17.088  -0.066  11.587  1.00  5.80           C  
ATOM    418  O   HIS A  53      18.259   0.312  11.595  1.00  6.01           O  
ATOM    419  CB  HIS A  53      15.717   0.099   9.533  1.00  6.77           C  
ATOM    420  CG  HIS A  53      14.652   0.774   8.668  1.00  6.68           C  
ATOM    421  ND1 HIS A  53      13.378   0.752   9.010  1.00  7.39           N  
ATOM    422  CD2 HIS A  53      14.875   1.404   7.479  1.00  7.11           C  
ATOM    423  CE1 HIS A  53      12.769   1.374   8.031  1.00  7.61           C  
ATOM    424  NE2 HIS A  53      13.650   1.758   7.132  1.00  7.41           N  
ATOM    425  N   ASN A  54      16.689  -1.195  12.175  1.00  4.92           N  
ATOM    426  CA  ASN A  54      17.658  -2.107  12.766  1.00  5.06           C  
ATOM    427  C   ASN A  54      17.132  -3.509  12.492  1.00  5.24           C  
ATOM    428  O   ASN A  54      16.177  -3.673  11.717  1.00  5.54           O  
ATOM    429  CB  ASN A  54      17.784  -1.872  14.295  1.00  5.35           C  
ATOM    430  CG  ASN A  54      16.594  -2.355  15.114  1.00  5.46           C  
ATOM    431  OD1 ASN A  54      15.457  -2.457  14.625  1.00  6.36           O  
ATOM    432  ND2 ASN A  54      16.793  -2.621  16.402  1.00  6.20           N  
ATOM    433  N   VAL A  55      17.793  -4.528  13.042  1.00  4.70           N  
ATOM    434  CA  VAL A  55      17.296  -5.891  13.052  1.00  5.44           C  
ATOM    435  C   VAL A  55      17.261  -6.291  14.530  1.00  5.73           C  
ATOM    436  O   VAL A  55      18.150  -5.933  15.315  1.00  6.27           O  
ATOM    437  CB  VAL A  55      18.205  -6.872  12.244  1.00  6.03           C  
ATOM    438  CG1 VAL A  55      18.121  -6.447  10.786  1.00  7.04           C  
ATOM    439  CG2 VAL A  55      19.660  -6.856  12.672  1.00  7.68           C  
ATOM    440  N   HIS A  56      16.234  -7.029  14.926  1.00  4.82           N  
ATOM    441  CA  HIS A  56      15.979  -7.379  16.316  1.00  4.53           C  
ATOM    442  C   HIS A  56      15.473  -8.811  16.343  1.00  4.52           C  
ATOM    443  O   HIS A  56      14.465  -9.165  15.706  1.00  5.43           O  
ATOM    444  CB  HIS A  56      14.940  -6.410  16.837  1.00  6.23           C  
ATOM    445  CG  HIS A  56      14.467  -6.546  18.281  1.00  7.34           C  
ATOM    446  ND1 HIS A  56      13.662  -5.660  18.840  1.00  8.03           N  
ATOM    447  CD2 HIS A  56      14.734  -7.537  19.200  1.00  8.30           C  
ATOM    448  CE1 HIS A  56      13.417  -6.057  20.061  1.00  8.88           C  
ATOM    449  NE2 HIS A  56      14.056  -7.184  20.268  1.00  9.16           N  
ATOM    450  N   PHE A  57      16.239  -9.647  17.047  1.00  4.54           N  
ATOM    451  CA  PHE A  57      15.920 -11.061  17.243  1.00  5.94           C  
ATOM    452  C   PHE A  57      15.506 -11.183  18.715  1.00  6.08           C  
ATOM    453  O   PHE A  57      16.275 -10.762  19.593  1.00  6.52           O  
ATOM    454  CB  PHE A  57      17.150 -11.942  16.981  1.00  5.51           C  
ATOM    455  CG  PHE A  57      17.665 -11.860  15.550  1.00  5.59           C  
ATOM    456  CD1 PHE A  57      18.408 -10.766  15.148  1.00  5.87           C  
ATOM    457  CD2 PHE A  57      17.391 -12.894  14.661  1.00  6.19           C  
ATOM    458  CE1 PHE A  57      18.875 -10.708  13.844  1.00  6.42           C  
ATOM    459  CE2 PHE A  57      17.861 -12.825  13.368  1.00  7.16           C  
ATOM    460  CZ  PHE A  57      18.604 -11.734  12.963  1.00  6.99           C  
ATOM    461  N   VAL A  58      14.340 -11.741  19.035  1.00  6.37           N  
ATOM    462  CA  VAL A  58      13.932 -11.794  20.435  1.00  7.60           C  
ATOM    463  C   VAL A  58      14.702 -12.851  21.235  1.00  7.25           C  
ATOM    464  O   VAL A  58      15.452 -13.673  20.676  1.00  7.31           O  
ATOM    465  CB  VAL A  58      12.394 -12.038  20.554  1.00  9.01           C  
ATOM    466  CG1 VAL A  58      11.677 -10.932  19.787  1.00  9.85           C  
ATOM    467  CG2 VAL A  58      12.011 -13.408  20.076  1.00  9.59           C  
ATOM    468  N   ALA A  59      14.587 -12.825  22.566  1.00  6.89           N  
ATOM    469  CA  ALA A  59      15.316 -13.765  23.405  1.00  7.37           C  
ATOM    470  C   ALA A  59      15.075 -15.221  23.035  1.00  7.23           C  
ATOM    471  O   ALA A  59      13.964 -15.634  22.687  1.00  7.82           O  
ATOM    472  CB  ALA A  59      14.919 -13.595  24.866  1.00  6.96           C  
ATOM    473  N   GLY A  60      16.155 -15.977  23.059  1.00  7.85           N  
ATOM    474  CA  GLY A  60      16.074 -17.393  22.787  1.00  9.00           C  
ATOM    475  C   GLY A  60      16.297 -17.703  21.320  1.00 10.37           C  
ATOM    476  O   GLY A  60      16.402 -18.886  20.987  1.00 12.46           O  
ATOM    477  N   VAL A  61      16.370 -16.718  20.419  1.00  9.04           N  
ATOM    478  CA  VAL A  61      16.521 -17.029  18.997  1.00  8.51           C  
ATOM    479  C   VAL A  61      17.993 -17.185  18.636  1.00  8.29           C  
ATOM    480  O   VAL A  61      18.394 -18.224  18.105  1.00  9.14           O  
ATOM    481  CB  VAL A  61      15.819 -15.900  18.158  1.00  8.37           C  
ATOM    482  CG1 VAL A  61      16.038 -16.115  16.645  1.00  8.45           C  
ATOM    483  CG2 VAL A  61      14.314 -15.927  18.440  1.00  8.07           C  
ATOM    484  N   LEU A  62      18.832 -16.178  18.849  1.00  8.43           N  
ATOM    485  CA  LEU A  62      20.244 -16.290  18.543  1.00  9.65           C  
ATOM    486  C   LEU A  62      21.078 -16.545  19.772  1.00 10.90           C  
ATOM    487  O   LEU A  62      22.290 -16.773  19.684  1.00 11.56           O  
ATOM    488  CB  LEU A  62      20.771 -15.026  17.886  1.00 10.62           C  
ATOM    489  CG  LEU A  62      20.287 -14.791  16.470  1.00 11.69           C  
ATOM    490  CD1 LEU A  62      20.899 -13.515  15.958  1.00 13.16           C  
ATOM    491  CD2 LEU A  62      20.676 -15.965  15.573  1.00 11.47           C  
ATOM    492  N   GLY A  63      20.461 -16.446  20.942  1.00 11.11           N  
ATOM    493  CA  GLY A  63      21.156 -16.644  22.197  1.00 10.26           C  
ATOM    494  C   GLY A  63      20.124 -16.471  23.279  1.00  9.99           C  
ATOM    495  O   GLY A  63      18.921 -16.303  23.022  1.00  9.54           O  
ATOM    496  N   GLU A  64      20.610 -16.496  24.513  1.00  9.17           N  
ATOM    497  CA  GLU A  64      19.729 -16.413  25.651  1.00  9.18           C  
ATOM    498  C   GLU A  64      19.009 -15.083  25.708  1.00  9.04           C  
ATOM    499  O   GLU A  64      17.792 -15.076  25.927  1.00 10.09           O  
ATOM    500  CB  GLU A  64      20.527 -16.629  26.918  1.00  9.70           C  
ATOM    501  CG  GLU A  64      21.010 -18.082  26.971  1.00 11.15           C  
ATOM    502  CD  GLU A  64      21.853 -18.427  28.189  1.00 13.30           C  
ATOM    503  OE1 GLU A  64      22.281 -17.521  28.878  1.00 13.71           O  
ATOM    504  OE2 GLU A  64      22.063 -19.600  28.470  1.00 16.16           O  
ATOM    505  N   ALA A  65      19.740 -13.987  25.475  1.00  9.00           N  
ATOM    506  CA  ALA A  65      19.129 -12.671  25.468  1.00  8.86           C  
ATOM    507  C   ALA A  65      18.677 -12.284  24.058  1.00  8.22           C  
ATOM    508  O   ALA A  65      19.104 -12.893  23.053  1.00  8.58           O  
ATOM    509  CB  ALA A  65      20.116 -11.609  25.942  1.00 10.30           C  
ATOM    510  N   ALA A  66      17.792 -11.291  23.987  1.00  6.73           N  
ATOM    511  CA  ALA A  66      17.408 -10.687  22.723  1.00  7.22           C  
ATOM    512  C   ALA A  66      18.643 -10.017  22.123  1.00  7.82           C  
ATOM    513  O   ALA A  66      19.562  -9.578  22.840  1.00  8.25           O  
ATOM    514  CB  ALA A  66      16.355  -9.608  22.928  1.00  6.80           C  
ATOM    515  N   LEU A  67      18.737  -9.994  20.799  1.00  7.48           N  
ATOM    516  CA  LEU A  67      19.808  -9.283  20.128  1.00  9.01           C  
ATOM    517  C   LEU A  67      19.082  -8.152  19.426  1.00  9.13           C  
ATOM    518  O   LEU A  67      18.428  -8.361  18.390  1.00  9.08           O  
ATOM    519  CB  LEU A  67      20.526 -10.171  19.099  1.00 10.86           C  
ATOM    520  CG  LEU A  67      21.906  -9.680  18.599  1.00 13.72           C  
ATOM    521  CD1 LEU A  67      22.589 -10.811  17.876  1.00 14.12           C  
ATOM    522  CD2 LEU A  67      21.784  -8.513  17.639  1.00 14.91           C  
ATOM    523  N   LYS A  68      19.146  -6.961  20.005  1.00  9.88           N  
ATOM    524  CA  LYS A  68      18.504  -5.777  19.473  1.00 10.06           C  
ATOM    525  C   LYS A  68      19.633  -4.995  18.825  1.00 10.34           C  
ATOM    526  O   LYS A  68      20.419  -4.326  19.503  1.00 10.52           O  
ATOM    527  CB  LYS A  68      17.873  -4.962  20.596  1.00 11.66           C  
ATOM    528  CG  LYS A  68      17.086  -3.775  20.037  1.00 14.54           C  
ATOM    529  CD  LYS A  68      16.561  -2.846  21.121  1.00 16.51           C  
ATOM    530  CE  LYS A  68      15.654  -3.592  22.073  1.00 18.66           C  
ATOM    531  NZ  LYS A  68      15.293  -2.742  23.192  1.00 19.30           N  
ATOM    532  N   GLY A  69      19.730  -5.075  17.499  1.00  8.76           N  
ATOM    533  CA  GLY A  69      20.805  -4.416  16.788  1.00  8.06           C  
ATOM    534  C   GLY A  69      20.734  -2.888  16.862  1.00  7.87           C  
ATOM    535  O   GLY A  69      19.668  -2.309  17.124  1.00  7.67           O  
ATOM    536  N   PRO A  70      21.835  -2.175  16.621  1.00  7.64           N  
ATOM    537  CA  PRO A  70      21.868  -0.715  16.656  1.00  8.23           C  
ATOM    538  C   PRO A  70      21.043  -0.111  15.527  1.00  7.70           C  
ATOM    539  O   PRO A  70      20.879  -0.740  14.474  1.00  7.29           O  
ATOM    540  CB  PRO A  70      23.349  -0.386  16.563  1.00  9.40           C  
ATOM    541  CG  PRO A  70      23.854  -1.510  15.688  1.00  9.22           C  
ATOM    542  CD  PRO A  70      23.137  -2.720  16.266  1.00  8.52           C  
ATOM    543  N   MET A  71      20.538   1.103  15.705  1.00  7.96           N  
ATOM    544  CA  MET A  71      19.807   1.769  14.640  1.00  8.56           C  
ATOM    545  C   MET A  71      20.795   2.217  13.562  1.00  8.88           C  
ATOM    546  O   MET A  71      21.842   2.809  13.829  1.00  9.89           O  
ATOM    547  CB  MET A  71      19.066   2.970  15.201  1.00  9.87           C  
ATOM    548  CG  MET A  71      18.019   2.621  16.255  1.00 11.00           C  
ATOM    549  SD  MET A  71      16.792   1.365  15.771  1.00 13.73           S  
ATOM    550  CE  MET A  71      16.060   2.260  14.445  1.00 13.01           C  
ATOM    551  N   MET A  72      20.514   1.869  12.309  1.00  8.84           N  
ATOM    552  CA  MET A  72      21.337   2.189  11.156  1.00  8.26           C  
ATOM    553  C   MET A  72      20.742   3.421  10.511  1.00  8.28           C  
ATOM    554  O   MET A  72      19.547   3.444  10.172  1.00  8.61           O  
ATOM    555  CB  MET A  72      21.320   1.064  10.122  1.00  9.31           C  
ATOM    556  CG  MET A  72      22.132  -0.167  10.496  1.00 11.95           C  
ATOM    557  SD  MET A  72      21.858  -1.505   9.310  1.00 13.06           S  
ATOM    558  CE  MET A  72      20.541  -2.240  10.205  1.00 12.49           C  
ATOM    559  N   LYS A  73      21.535   4.465  10.346  1.00  8.58           N  
ATOM    560  CA  LYS A  73      21.086   5.638   9.601  1.00  9.59           C  
ATOM    561  C   LYS A  73      21.277   5.374   8.106  1.00  9.10           C  
ATOM    562  O   LYS A  73      21.708   4.269   7.724  1.00  7.85           O  
ATOM    563  CB 1LYS A  73      21.904   6.840  10.062  0.50 11.24           C  
ATOM    564  CB 2LYS A  73      21.883   6.868  10.061  0.50 11.34           C  
ATOM    565  CG 1LYS A  73      21.429   7.190  11.453  0.50 13.36           C  
ATOM    566  CG 2LYS A  73      21.458   7.191  11.485  0.50 14.49           C  
ATOM    567  CD 1LYS A  73      22.369   8.132  12.159  0.50 16.15           C  
ATOM    568  CD 2LYS A  73      21.728   8.635  11.864  0.50 17.18           C  
ATOM    569  CE 1LYS A  73      21.737   8.591  13.475  0.50 17.42           C  
ATOM    570  CE 2LYS A  73      21.085   8.950  13.224  0.50 18.50           C  
ATOM    571  NZ 1LYS A  73      21.378   7.487  14.348  0.50 18.50           N  
ATOM    572  NZ 2LYS A  73      19.630   8.934  13.187  0.50 19.72           N  
ATOM    573  N   LYS A  74      20.985   6.320   7.205  1.00  9.05           N  
ATOM    574  CA  LYS A  74      21.097   6.084   5.777  1.00  9.46           C  
ATOM    575  C   LYS A  74      22.547   5.768   5.423  1.00  8.91           C  
ATOM    576  O   LYS A  74      23.505   6.360   5.935  1.00  9.12           O  
ATOM    577  CB 1LYS A  74      20.627   7.329   5.032  0.50 10.32           C  
ATOM    578  CB 2LYS A  74      20.640   7.310   4.981  0.50 10.82           C  
ATOM    579  CG 1LYS A  74      20.367   7.058   3.563  0.50 11.26           C  
ATOM    580  CG 2LYS A  74      20.497   7.007   3.485  0.50 12.02           C  
ATOM    581  CD 1LYS A  74      19.749   8.281   2.901  0.50 12.23           C  
ATOM    582  CD 2LYS A  74      19.959   8.158   2.632  0.50 14.19           C  
ATOM    583  CE 1LYS A  74      19.458   7.974   1.442  0.50 12.46           C  
ATOM    584  CE 2LYS A  74      20.932   9.320   2.465  0.50 14.38           C  
ATOM    585  NZ 1LYS A  74      20.681   7.655   0.735  0.50 14.35           N  
ATOM    586  NZ 2LYS A  74      20.974  10.193   3.629  0.50 16.86           N  
ATOM    587  N   GLU A  75      22.651   4.737   4.592  1.00  8.74           N  
ATOM    588  CA  GLU A  75      23.892   4.149   4.097  1.00  9.45           C  
ATOM    589  C   GLU A  75      24.849   3.685   5.194  1.00  8.31           C  
ATOM    590  O   GLU A  75      26.085   3.771   5.118  1.00  8.52           O  
ATOM    591  CB 1GLU A  75      24.640   5.154   3.176  0.50 10.10           C  
ATOM    592  CB 2GLU A  75      24.625   5.163   3.176  0.50 10.92           C  
ATOM    593  CG 1GLU A  75      23.837   5.558   1.932  0.50 12.09           C  
ATOM    594  CG 2GLU A  75      23.955   5.405   1.812  0.50 13.57           C  
ATOM    595  CD 1GLU A  75      23.157   4.414   1.185  0.50 13.35           C  
ATOM    596  CD 2GLU A  75      24.135   4.313   0.758  0.50 14.41           C  
ATOM    597  OE11GLU A  75      23.774   3.367   0.977  0.50 14.50           O  
ATOM    598  OE12GLU A  75      25.261   3.864   0.546  0.50 16.80           O  
ATOM    599  OE21GLU A  75      21.994   4.580   0.811  0.50 15.86           O  
ATOM    600  OE22GLU A  75      23.156   3.932   0.112  0.50 16.32           O  
ATOM    601  N   GLN A  76      24.238   3.154   6.250  1.00  6.90           N  
ATOM    602  CA  GLN A  76      24.997   2.451   7.267  1.00  6.02           C  
ATOM    603  C   GLN A  76      24.613   0.963   7.198  1.00  6.02           C  
ATOM    604  O   GLN A  76      23.535   0.598   6.706  1.00  6.83           O  
ATOM    605  CB  GLN A  76      24.697   2.992   8.653  1.00  6.96           C  
ATOM    606  CG  GLN A  76      25.261   4.395   8.860  1.00  6.72           C  
ATOM    607  CD  GLN A  76      25.391   4.704  10.333  1.00  7.15           C  
ATOM    608  OE1 GLN A  76      24.422   4.576  11.092  1.00  8.14           O  
ATOM    609  NE2 GLN A  76      26.567   5.091  10.788  1.00  7.42           N  
ATOM    610  N   ALA A  77      25.485   0.130   7.751  1.00  6.33           N  
ATOM    611  CA  ALA A  77      25.416  -1.310   7.631  1.00  5.75           C  
ATOM    612  C   ALA A  77      25.679  -1.948   8.977  1.00  5.60           C  
ATOM    613  O   ALA A  77      26.260  -1.326   9.875  1.00  5.62           O  
ATOM    614  CB  ALA A  77      26.467  -1.812   6.660  1.00  5.77           C  
ATOM    615  N   TYR A  78      25.245  -3.194   9.106  1.00  5.14           N  
ATOM    616  CA  TYR A  78      25.448  -3.978  10.318  1.00  4.90           C  
ATOM    617  C   TYR A  78      25.545  -5.444   9.903  1.00  5.21           C  
ATOM    618  O   TYR A  78      24.752  -5.887   9.069  1.00  5.79           O  
ATOM    619  CB  TYR A  78      24.264  -3.750  11.274  1.00  6.07           C  
ATOM    620  CG  TYR A  78      24.335  -4.541  12.582  1.00  6.19           C  
ATOM    621  CD1 TYR A  78      25.279  -4.206  13.547  1.00  7.00           C  
ATOM    622  CD2 TYR A  78      23.412  -5.550  12.808  1.00  7.11           C  
ATOM    623  CE1 TYR A  78      25.307  -4.910  14.727  1.00  7.77           C  
ATOM    624  CE2 TYR A  78      23.439  -6.250  13.996  1.00  7.42           C  
ATOM    625  CZ  TYR A  78      24.371  -5.906  14.951  1.00  7.87           C  
ATOM    626  OH  TYR A  78      24.348  -6.555  16.168  1.00  9.30           O  
ATOM    627  N   SER A  79      26.466  -6.219  10.488  1.00  5.18           N  
ATOM    628  CA  SER A  79      26.700  -7.612  10.117  1.00  5.13           C  
ATOM    629  C   SER A  79      26.522  -8.579  11.280  1.00  5.15           C  
ATOM    630  O   SER A  79      26.757  -8.237  12.451  1.00  5.15           O  
ATOM    631  CB  SER A  79      28.122  -7.823   9.607  1.00  6.23           C  
ATOM    632  OG  SER A  79      28.414  -6.990   8.501  1.00  7.95           O  
ATOM    633  N   LEU A  80      26.083  -9.788  10.941  1.00  4.63           N  
ATOM    634  CA  LEU A  80      26.024 -10.884  11.899  1.00  5.65           C  
ATOM    635  C   LEU A  80      26.578 -12.115  11.190  1.00  5.77           C  
ATOM    636  O   LEU A  80      26.279 -12.326  10.004  1.00  5.58           O  
ATOM    637  CB  LEU A  80      24.589 -11.218  12.355  1.00  6.14           C  
ATOM    638  CG  LEU A  80      23.921 -10.169  13.228  1.00  7.72           C  
ATOM    639  CD1 LEU A  80      22.465 -10.556  13.474  1.00  8.19           C  
ATOM    640  CD2 LEU A  80      24.693 -10.049  14.554  1.00  8.15           C  
ATOM    641  N   THR A  81      27.432 -12.887  11.870  1.00  5.82           N  
ATOM    642  CA  THR A  81      27.969 -14.123  11.320  1.00  6.53           C  
ATOM    643  C   THR A  81      27.206 -15.261  11.981  1.00  6.90           C  
ATOM    644  O   THR A  81      27.229 -15.367  13.219  1.00  7.98           O  
ATOM    645  CB  THR A  81      29.466 -14.217  11.632  1.00  7.46           C  
ATOM    646  OG1 THR A  81      30.098 -13.085  11.036  1.00  9.21           O  
ATOM    647  CG2 THR A  81      30.084 -15.498  11.071  1.00  8.98           C  
ATOM    648  N   PHE A  82      26.522 -16.112  11.219  1.00  5.75           N  
ATOM    649  CA  PHE A  82      25.693 -17.171  11.780  1.00  5.24           C  
ATOM    650  C   PHE A  82      26.510 -18.440  11.954  1.00  6.66           C  
ATOM    651  O   PHE A  82      27.173 -18.873  11.007  1.00  7.60           O  
ATOM    652  CB  PHE A  82      24.511 -17.406  10.854  1.00  6.56           C  
ATOM    653  CG  PHE A  82      23.530 -16.253  10.970  1.00  6.20           C  
ATOM    654  CD1 PHE A  82      23.681 -15.142  10.164  1.00  6.25           C  
ATOM    655  CD2 PHE A  82      22.511 -16.300  11.896  1.00  7.17           C  
ATOM    656  CE1 PHE A  82      22.812 -14.082  10.274  1.00  7.01           C  
ATOM    657  CE2 PHE A  82      21.641 -15.227  12.001  1.00  8.08           C  
ATOM    658  CZ  PHE A  82      21.790 -14.114  11.191  1.00  8.07           C  
ATOM    659  N   THR A  83      26.479 -19.040  13.142  1.00  6.25           N  
ATOM    660  CA  THR A  83      27.363 -20.163  13.449  1.00  6.79           C  
ATOM    661  C   THR A  83      26.652 -21.501  13.625  1.00  6.87           C  
ATOM    662  O   THR A  83      27.321 -22.517  13.845  1.00  7.17           O  
ATOM    663  CB  THR A  83      28.179 -19.862  14.736  1.00  7.65           C  
ATOM    664  OG1 THR A  83      27.258 -19.756  15.811  1.00  9.12           O  
ATOM    665  CG2 THR A  83      28.970 -18.558  14.651  1.00  8.93           C  
ATOM    666  N   GLU A  84      25.325 -21.542  13.518  1.00  6.49           N  
ATOM    667  CA  GLU A  84      24.599 -22.785  13.726  1.00  6.27           C  
ATOM    668  C   GLU A  84      23.408 -22.808  12.790  1.00  6.88           C  
ATOM    669  O   GLU A  84      22.720 -21.783  12.651  1.00  7.02           O  
ATOM    670  CB  GLU A  84      24.127 -22.859  15.186  1.00  6.12           C  
ATOM    671  CG  GLU A  84      23.333 -24.121  15.472  1.00  6.99           C  
ATOM    672  CD  GLU A  84      22.977 -24.378  16.925  1.00  6.97           C  
ATOM    673  OE1 GLU A  84      23.695 -23.944  17.824  1.00  6.83           O  
ATOM    674  OE2 GLU A  84      21.960 -25.039  17.131  1.00  7.49           O  
ATOM    675  N   ALA A  85      23.150 -23.927  12.112  1.00  6.64           N  
ATOM    676  CA  ALA A  85      21.975 -24.045  11.260  1.00  7.61           C  
ATOM    677  C   ALA A  85      20.654 -23.831  12.002  1.00  7.67           C  
ATOM    678  O   ALA A  85      20.549 -24.117  13.203  1.00  8.87           O  
ATOM    679  CB  ALA A  85      21.934 -25.432  10.619  1.00  8.60           C  
ATOM    680  N   GLY A  86      19.638 -23.343  11.310  1.00  7.46           N  
ATOM    681  CA  GLY A  86      18.324 -23.142  11.886  1.00  7.35           C  
ATOM    682  C   GLY A  86      17.623 -22.002  11.174  1.00  7.60           C  
ATOM    683  O   GLY A  86      18.163 -21.468  10.199  1.00  8.20           O  
ATOM    684  N   THR A  87      16.446 -21.606  11.646  1.00  8.09           N  
ATOM    685  CA  THR A  87      15.680 -20.519  11.055  1.00  8.50           C  
ATOM    686  C   THR A  87      15.551 -19.468  12.142  1.00  8.97           C  
ATOM    687  O   THR A  87      15.139 -19.738  13.281  1.00  9.78           O  
ATOM    688  CB  THR A  87      14.273 -21.014  10.593  1.00 10.59           C  
ATOM    689  OG1 THR A  87      14.473 -21.962   9.538  1.00 13.96           O  
ATOM    690  CG2 THR A  87      13.396 -19.879  10.067  1.00 11.58           C  
ATOM    691  N   TYR A  88      15.933 -18.246  11.785  1.00  7.40           N  
ATOM    692  CA  TYR A  88      16.009 -17.145  12.731  1.00  7.35           C  
ATOM    693  C   TYR A  88      15.199 -15.950  12.257  1.00  6.82           C  
ATOM    694  O   TYR A  88      15.555 -15.281  11.277  1.00  7.19           O  
ATOM    695  CB  TYR A  88      17.479 -16.737  12.924  1.00  8.18           C  
ATOM    696  CG  TYR A  88      18.368 -17.907  13.338  1.00  7.89           C  
ATOM    697  CD1 TYR A  88      18.259 -18.443  14.605  1.00  9.08           C  
ATOM    698  CD2 TYR A  88      19.263 -18.443  12.431  1.00  9.38           C  
ATOM    699  CE1 TYR A  88      19.041 -19.522  14.969  1.00  9.70           C  
ATOM    700  CE2 TYR A  88      20.052 -19.529  12.795  1.00  8.68           C  
ATOM    701  CZ  TYR A  88      19.931 -20.054  14.064  1.00  8.81           C  
ATOM    702  OH  TYR A  88      20.707 -21.137  14.450  1.00  9.70           O  
ATOM    703  N   ASP A  89      14.080 -15.713  12.926  1.00  6.58           N  
ATOM    704  CA  ASP A  89      13.191 -14.620  12.557  1.00  7.28           C  
ATOM    705  C   ASP A  89      13.633 -13.328  13.193  1.00  6.14           C  
ATOM    706  O   ASP A  89      14.158 -13.360  14.313  1.00  6.39           O  
ATOM    707  CB  ASP A  89      11.783 -14.830  13.035  1.00 10.73           C  
ATOM    708  CG  ASP A  89      11.069 -16.026  12.448  1.00 14.32           C  
ATOM    709  OD1 ASP A  89      11.408 -16.481  11.366  1.00 17.07           O  
ATOM    710  OD2 ASP A  89      10.153 -16.514  13.094  1.00 19.48           O  
ATOM    711  N   TYR A  90      13.390 -12.203  12.534  1.00  4.88           N  
ATOM    712  CA  TYR A  90      13.740 -10.922  13.122  1.00  5.26           C  
ATOM    713  C   TYR A  90      12.738  -9.865  12.677  1.00  5.40           C  
ATOM    714  O   TYR A  90      11.958 -10.097  11.734  1.00  5.82           O  
ATOM    715  CB  TYR A  90      15.167 -10.528  12.693  1.00  5.39           C  
ATOM    716  CG  TYR A  90      15.429 -10.359  11.198  1.00  4.59           C  
ATOM    717  CD1 TYR A  90      15.799 -11.429  10.391  1.00  5.23           C  
ATOM    718  CD2 TYR A  90      15.312  -9.104  10.631  1.00  5.64           C  
ATOM    719  CE1 TYR A  90      16.050 -11.224   9.046  1.00  5.14           C  
ATOM    720  CE2 TYR A  90      15.557  -8.907   9.291  1.00  5.47           C  
ATOM    721  CZ  TYR A  90      15.919  -9.963   8.508  1.00  4.76           C  
ATOM    722  OH  TYR A  90      16.144  -9.719   7.168  1.00  6.08           O  
ATOM    723  N   HIS A  91      12.743  -8.717  13.339  1.00  5.27           N  
ATOM    724  CA  HIS A  91      11.902  -7.619  12.935  1.00  4.80           C  
ATOM    725  C   HIS A  91      12.659  -6.324  13.179  1.00  5.04           C  
ATOM    726  O   HIS A  91      13.772  -6.332  13.734  1.00  5.56           O  
ATOM    727  CB  HIS A  91      10.583  -7.648  13.732  1.00  6.07           C  
ATOM    728  CG  HIS A  91      10.709  -7.444  15.232  1.00  6.93           C  
ATOM    729  ND1 HIS A  91      11.061  -8.359  16.120  1.00  8.44           N  
ATOM    730  CD2 HIS A  91      10.497  -6.261  15.908  1.00  8.09           C  
ATOM    731  CE1 HIS A  91      11.078  -7.793  17.302  1.00  9.33           C  
ATOM    732  NE2 HIS A  91      10.738  -6.525  17.181  1.00  9.35           N  
ATOM    733  N   CYS A  92      12.070  -5.197  12.800  1.00  4.79           N  
ATOM    734  CA  CYS A  92      12.663  -3.894  13.049  1.00  5.44           C  
ATOM    735  C   CYS A  92      12.038  -3.356  14.340  1.00  6.07           C  
ATOM    736  O   CYS A  92      10.802  -3.216  14.406  1.00  6.15           O  
ATOM    737  CB  CYS A  92      12.355  -2.989  11.877  1.00  6.43           C  
ATOM    738  SG  CYS A  92      13.050  -1.337  12.135  1.00  6.57           S  
ATOM    739  N   THR A  93      12.804  -3.015  15.384  1.00  5.88           N  
ATOM    740  CA  THR A  93      12.228  -2.579  16.647  1.00  6.60           C  
ATOM    741  C   THR A  93      11.218  -1.429  16.524  1.00  7.05           C  
ATOM    742  O   THR A  93      10.103  -1.628  17.041  1.00  7.91           O  
ATOM    743  CB  THR A  93      13.361  -2.188  17.624  1.00  7.21           C  
ATOM    744  OG1 THR A  93      14.282  -3.267  17.704  1.00  6.78           O  
ATOM    745  CG2 THR A  93      12.814  -1.893  19.016  1.00  8.81           C  
ATOM    746  N   PRO A  94      11.460  -0.248  15.911  1.00  7.05           N  
ATOM    747  CA  PRO A  94      10.460   0.815  15.821  1.00  7.51           C  
ATOM    748  C   PRO A  94       9.335   0.525  14.835  1.00  7.68           C  
ATOM    749  O   PRO A  94       8.271   1.153  14.907  1.00  8.15           O  
ATOM    750  CB  PRO A  94      11.270   2.056  15.459  1.00  7.60           C  
ATOM    751  CG  PRO A  94      12.419   1.482  14.641  1.00  8.08           C  
ATOM    752  CD  PRO A  94      12.755   0.229  15.428  1.00  7.16           C  
ATOM    753  N   HIS A  95       9.539  -0.454  13.939  1.00  6.96           N  
ATOM    754  CA  HIS A  95       8.594  -0.728  12.857  1.00  7.46           C  
ATOM    755  C   HIS A  95       8.327  -2.235  12.826  1.00  7.40           C  
ATOM    756  O   HIS A  95       8.796  -2.906  11.895  1.00  6.80           O  
ATOM    757  CB  HIS A  95       9.185  -0.271  11.501  1.00  7.50           C  
ATOM    758  CG  HIS A  95       9.817   1.123  11.475  1.00  8.46           C  
ATOM    759  ND1 HIS A  95      11.075   1.281  11.084  1.00  9.51           N  
ATOM    760  CD2 HIS A  95       9.227   2.301  11.843  1.00  9.40           C  
ATOM    761  CE1 HIS A  95      11.312   2.566  11.199  1.00  9.61           C  
ATOM    762  NE2 HIS A  95      10.220   3.160  11.645  1.00  9.37           N  
ATOM    763  N   PRO A  96       7.620  -2.838  13.800  1.00  7.55           N  
ATOM    764  CA  PRO A  96       7.518  -4.286  13.932  1.00  7.59           C  
ATOM    765  C   PRO A  96       6.750  -4.967  12.806  1.00  7.58           C  
ATOM    766  O   PRO A  96       6.753  -6.185  12.688  1.00  8.18           O  
ATOM    767  CB  PRO A  96       6.904  -4.494  15.300  1.00  8.22           C  
ATOM    768  CG  PRO A  96       6.120  -3.240  15.545  1.00  8.34           C  
ATOM    769  CD  PRO A  96       7.030  -2.168  14.962  1.00  8.83           C  
ATOM    770  N   PHE A  97       6.080  -4.203  11.943  1.00  7.11           N  
ATOM    771  CA  PHE A  97       5.480  -4.778  10.739  1.00  7.30           C  
ATOM    772  C   PHE A  97       6.557  -5.192   9.714  1.00  7.15           C  
ATOM    773  O   PHE A  97       6.259  -5.912   8.758  1.00  8.19           O  
ATOM    774  CB  PHE A  97       4.500  -3.753  10.127  1.00  7.70           C  
ATOM    775  CG  PHE A  97       5.082  -2.360   9.900  1.00  8.67           C  
ATOM    776  CD1 PHE A  97       5.837  -2.081   8.763  1.00  8.78           C  
ATOM    777  CD2 PHE A  97       4.873  -1.378  10.858  1.00  9.29           C  
ATOM    778  CE1 PHE A  97       6.385  -0.825   8.602  1.00 10.57           C  
ATOM    779  CE2 PHE A  97       5.424  -0.129  10.690  1.00 10.07           C  
ATOM    780  CZ  PHE A  97       6.171   0.143   9.559  1.00 10.61           C  
ATOM    781  N   MET A  98       7.803  -4.718   9.857  1.00  6.75           N  
ATOM    782  CA  MET A  98       8.923  -5.104   8.994  1.00  6.57           C  
ATOM    783  C   MET A  98       9.471  -6.398   9.570  1.00  7.11           C  
ATOM    784  O   MET A  98      10.028  -6.383  10.678  1.00  7.09           O  
ATOM    785  CB  MET A  98      10.057  -4.083   9.015  1.00  6.75           C  
ATOM    786  CG  MET A  98       9.659  -2.748   8.476  1.00  7.81           C  
ATOM    787  SD  MET A  98      11.028  -1.572   8.525  1.00  8.22           S  
ATOM    788  CE  MET A  98      12.299  -2.353   7.559  1.00  9.75           C  
ATOM    789  N   ARG A  99       9.303  -7.521   8.881  1.00  7.41           N  
ATOM    790  CA  ARG A  99       9.707  -8.821   9.391  1.00  7.91           C  
ATOM    791  C   ARG A  99      10.566  -9.513   8.345  1.00  8.06           C  
ATOM    792  O   ARG A  99      10.383  -9.286   7.142  1.00  7.95           O  
ATOM    793  CB 1ARG A  99       8.467  -9.657   9.661  0.85 10.73           C  
ATOM    794  CB 2ARG A  99       8.502  -9.706   9.703  0.15  8.82           C  
ATOM    795  CG 1ARG A  99       7.456  -9.028  10.637  0.85 12.31           C  
ATOM    796  CG 2ARG A  99       7.766  -9.346  10.996  0.15  9.24           C  
ATOM    797  CD 1ARG A  99       7.422  -9.761  11.955  0.85 14.72           C  
ATOM    798  CD 2ARG A  99       6.740 -10.410  11.399  0.15  9.81           C  
ATOM    799  NE 1ARG A  99       6.907  -8.872  12.983  0.85 15.42           N  
ATOM    800  NE 2ARG A  99       5.567 -10.423  10.541  0.15 10.25           N  
ATOM    801  CZ 1ARG A  99       7.040  -9.130  14.284  0.85 14.31           C  
ATOM    802  CZ 2ARG A  99       5.307 -11.392   9.654  0.15 10.71           C  
ATOM    803  NH11ARG A  99       7.639 -10.240  14.726  0.85 14.71           N  
ATOM    804  NH12ARG A  99       6.113 -12.439   9.484  0.15 10.83           N  
ATOM    805  NH21ARG A  99       6.610  -8.228  15.151  0.85 14.07           N  
ATOM    806  NH22ARG A  99       4.198 -11.304   8.923  0.15 10.73           N  
ATOM    807  N   GLY A 100      11.534 -10.336   8.757  1.00  7.09           N  
ATOM    808  CA  GLY A 100      12.343 -11.105   7.827  1.00  6.39           C  
ATOM    809  C   GLY A 100      12.820 -12.372   8.533  1.00  6.77           C  
ATOM    810  O   GLY A 100      12.558 -12.549   9.738  1.00  6.79           O  
ATOM    811  N   LYS A 101      13.502 -13.268   7.831  1.00  6.92           N  
ATOM    812  CA  LYS A 101      14.085 -14.438   8.459  1.00  7.31           C  
ATOM    813  C   LYS A 101      15.366 -14.766   7.710  1.00  7.15           C  
ATOM    814  O   LYS A 101      15.500 -14.494   6.507  1.00  6.18           O  
ATOM    815  CB 1LYS A 101      13.147 -15.639   8.452  0.50  8.78           C  
ATOM    816  CB 2LYS A 101      13.280 -15.721   8.326  0.50  9.99           C  
ATOM    817  CG 1LYS A 101      12.667 -16.195   7.141  0.50  9.26           C  
ATOM    818  CG 2LYS A 101      11.777 -15.704   8.255  0.50 12.29           C  
ATOM    819  CD 1LYS A 101      12.153 -17.597   7.430  0.50 11.78           C  
ATOM    820  CD 2LYS A 101      11.318 -17.116   7.918  0.50 14.04           C  
ATOM    821  CE 1LYS A 101      11.243 -18.076   6.316  0.50 13.63           C  
ATOM    822  CE 2LYS A 101       9.806 -17.245   8.009  0.50 15.62           C  
ATOM    823  NZ 1LYS A 101      11.025 -19.512   6.379  0.50 15.44           N  
ATOM    824  NZ 2LYS A 101       9.358 -17.120   9.385  0.50 16.48           N  
ATOM    825  N   VAL A 102      16.289 -15.384   8.443  1.00  6.71           N  
ATOM    826  CA  VAL A 102      17.523 -15.900   7.870  1.00  6.58           C  
ATOM    827  C   VAL A 102      17.457 -17.405   8.104  1.00  7.09           C  
ATOM    828  O   VAL A 102      17.274 -17.838   9.253  1.00  6.90           O  
ATOM    829  CB  VAL A 102      18.781 -15.320   8.579  1.00  6.66           C  
ATOM    830  CG1 VAL A 102      20.046 -15.913   7.945  1.00  7.62           C  
ATOM    831  CG2 VAL A 102      18.810 -13.790   8.442  1.00  6.90           C  
ATOM    832  N   VAL A 103      17.568 -18.206   7.058  1.00  6.41           N  
ATOM    833  CA  VAL A 103      17.552 -19.658   7.157  1.00  7.20           C  
ATOM    834  C   VAL A 103      19.009 -20.060   6.948  1.00  6.67           C  
ATOM    835  O   VAL A 103      19.575 -19.813   5.879  1.00  7.58           O  
ATOM    836  CB  VAL A 103      16.653 -20.276   6.051  1.00  7.49           C  
ATOM    837  CG1 VAL A 103      16.668 -21.792   6.180  1.00  9.25           C  
ATOM    838  CG2 VAL A 103      15.227 -19.752   6.159  1.00  9.22           C  
ATOM    839  N   VAL A 104      19.663 -20.605   7.959  1.00  6.83           N  
ATOM    840  CA  VAL A 104      21.061 -21.012   7.897  1.00  7.28           C  
ATOM    841  C   VAL A 104      21.030 -22.527   7.716  1.00  8.87           C  
ATOM    842  O   VAL A 104      20.438 -23.266   8.521  1.00  8.09           O  
ATOM    843  CB  VAL A 104      21.779 -20.618   9.216  1.00  7.42           C  
ATOM    844  CG1 VAL A 104      23.255 -20.981   9.151  1.00  7.15           C  
ATOM    845  CG2 VAL A 104      21.613 -19.123   9.452  1.00  7.88           C  
ATOM    846  N   GLU A 105      21.711 -22.963   6.665  1.00 10.73           N  
ATOM    847  CA  GLU A 105      21.699 -24.347   6.221  1.00 13.74           C  
ATOM    848  C   GLU A 105      23.089 -24.965   6.287  1.00 15.22           C  
ATOM    849  O   GLU A 105      23.196 -26.188   6.235  1.00 18.68           O  
ATOM    850  CB  GLU A 105      21.198 -24.403   4.781  1.00 15.06           C  
ATOM    851  CG  GLU A 105      19.875 -23.696   4.632  1.00 17.18           C  
ATOM    852  CD  GLU A 105      19.333 -23.553   3.228  1.00 18.57           C  
ATOM    853  OE1 GLU A 105      20.079 -23.424   2.256  1.00 19.52           O  
ATOM    854  OE2 GLU A 105      18.118 -23.575   3.129  1.00 20.08           O  
ATOM    855  OXT GLU A 105      24.088 -24.249   6.331  1.00 15.85           O  
TER     856      GLU A 105                                                      
MASTER      197    0    1    1    6    0    2    6 1014    1    0    9          
END                                                                             
