# Supplementary material for: Modeling of loops in proteins: a multi-method approach
Source: BMC Struct Biol. 2010 Feb 11;10:5. doi: 10.1186/1472-6807-10-5 (PMC2837870; doi:10.1186/1472-6807-10-5)
Supplement: Additional file 1 — Student t-test. Results from two sample paired t-test of Table 2. [file 1472-6807-10-5-S1.GZ › loop_test_data/1aaj_82-85.pdb]

HEADER    ELECTRON TRANSPORT                      09-APR-92   1AAJ              
TITLE     CRYSTAL STRUCTURE ANALYSIS OF AMICYANIN AND APOAMICYANIN              
TITLE    2 FROM PARACOCCUS DENITRIFICANS AT 2.0 ANGSTROMS AND 1.8               
TITLE    3 ANGSTROMS RESOLUTION                                                 
COMPND    MOL_ID: 1;                                                            
COMPND   2 MOLECULE: AMICYANIN;                                                 
COMPND   3 CHAIN: A;                                                            
COMPND   4 ENGINEERED: YES                                                      
SOURCE    MOL_ID: 1;                                                            
SOURCE   2 ORGANISM_SCIENTIFIC: PARACOCCUS DENITRIFICANS                        
KEYWDS    ELECTRON TRANSPORT                                                    
EXPDTA    X-RAY DIFFRACTION                                                     
AUTHOR    R.C.E.DURLEY,L.CHEN,L.W.LIM,F.S.MATHEWS                               
REVDAT   2   01-APR-03 1AAJ    1       JRNL                                     
REVDAT   1   31-OCT-93 1AAJ    0                                                
JRNL        AUTH   R.DURLEY,L.CHEN,L.W.LIM,F.S.MATHEWS,V.L.DAVIDSON             
JRNL        TITL   CRYSTAL STRUCTURE ANALYSIS OF AMICYANIN AND                  
JRNL        TITL 2 APOAMICYANIN FROM PARACOCCUS DENITRIFICANS AT 2.0            
JRNL        TITL 3 A AND 1.8 A RESOLUTION.                                      
JRNL        REF    PROTEIN SCI.                  V.   2   739 1993              
JRNL        REFN   ASTM PRCIEI  US ISSN 0961-8368                               
REMARK   1                                                                      
REMARK   2                                                                      
REMARK   2 RESOLUTION. 1.80 ANGSTROMS.                                          
REMARK   3                                                                      
REMARK   3 REFINEMENT.                                                          
REMARK   3   PROGRAM     : X-PLOR                                               
REMARK   3   AUTHORS     : BRUNGER                                              
REMARK   3                                                                      
REMARK   3  DATA USED IN REFINEMENT.                                            
REMARK   3   RESOLUTION RANGE HIGH (ANGSTROMS) : 1.80                           
REMARK   3   RESOLUTION RANGE LOW  (ANGSTROMS) : NULL                           
REMARK   3   DATA CUTOFF            (SIGMA(F)) : NULL                           
REMARK   3   DATA CUTOFF HIGH         (ABS(F)) : NULL                           
REMARK   3   DATA CUTOFF LOW          (ABS(F)) : NULL                           
REMARK   3   COMPLETENESS (WORKING+TEST)   (%) : NULL                           
REMARK   3   NUMBER OF REFLECTIONS             : NULL                           
REMARK   3                                                                      
REMARK   3  FIT TO DATA USED IN REFINEMENT.                                     
REMARK   3   CROSS-VALIDATION METHOD          : NULL                            
REMARK   3   FREE R VALUE TEST SET SELECTION  : NULL                            
REMARK   3   R VALUE            (WORKING SET) : 0.155                           
REMARK   3   FREE R VALUE                     : NULL                            
REMARK   3   FREE R VALUE TEST SET SIZE   (%) : NULL                            
REMARK   3   FREE R VALUE TEST SET COUNT      : NULL                            
REMARK   3   ESTIMATED ERROR OF FREE R VALUE  : NULL                            
REMARK   3                                                                      
REMARK   3  FIT IN THE HIGHEST RESOLUTION BIN.                                  
REMARK   3   TOTAL NUMBER OF BINS USED           : NULL                         
REMARK   3   BIN RESOLUTION RANGE HIGH       (A) : NULL                         
REMARK   3   BIN RESOLUTION RANGE LOW        (A) : NULL                         
REMARK   3   BIN COMPLETENESS (WORKING+TEST) (%) : NULL                         
REMARK   3   REFLECTIONS IN BIN    (WORKING SET) : NULL                         
REMARK   3   BIN R VALUE           (WORKING SET) : NULL                         
REMARK   3   BIN FREE R VALUE                    : NULL                         
REMARK   3   BIN FREE R VALUE TEST SET SIZE  (%) : NULL                         
REMARK   3   BIN FREE R VALUE TEST SET COUNT     : NULL                         
REMARK   3   ESTIMATED ERROR OF BIN FREE R VALUE : NULL                         
REMARK   3                                                                      
REMARK   3  NUMBER OF NON-HYDROGEN ATOMS USED IN REFINEMENT.                    
REMARK   3   PROTEIN ATOMS            : 807                                     
REMARK   3   NUCLEIC ACID ATOMS       : 0                                       
REMARK   3   HETEROGEN ATOMS          : 0                                       
REMARK   3   SOLVENT ATOMS            : 98                                      
REMARK   3                                                                      
REMARK   3  B VALUES.                                                           
REMARK   3   FROM WILSON PLOT           (A**2) : NULL                           
REMARK   3   MEAN B VALUE      (OVERALL, A**2) : NULL                           
REMARK   3   OVERALL ANISOTROPIC B VALUE.                                       
REMARK   3    B11 (A**2) : NULL                                                 
REMARK   3    B22 (A**2) : NULL                                                 
REMARK   3    B33 (A**2) : NULL                                                 
REMARK   3    B12 (A**2) : NULL                                                 
REMARK   3    B13 (A**2) : NULL                                                 
REMARK   3    B23 (A**2) : NULL                                                 
REMARK   3                                                                      
REMARK   3  ESTIMATED COORDINATE ERROR.                                         
REMARK   3   ESD FROM LUZZATI PLOT        (A) : NULL                            
REMARK   3   ESD FROM SIGMAA              (A) : NULL                            
REMARK   3   LOW RESOLUTION CUTOFF        (A) : NULL                            
REMARK   3                                                                      
REMARK   3  CROSS-VALIDATED ESTIMATED COORDINATE ERROR.                         
REMARK   3   ESD FROM C-V LUZZATI PLOT    (A) : NULL                            
REMARK   3   ESD FROM C-V SIGMAA          (A) : NULL                            
REMARK   3                                                                      
REMARK   3  RMS DEVIATIONS FROM IDEAL VALUES.                                   
REMARK   3   BOND LENGTHS                 (A) : 0.011                           
REMARK   3   BOND ANGLES            (DEGREES) : 2.81                            
REMARK   3   DIHEDRAL ANGLES        (DEGREES) : NULL                            
REMARK   3   IMPROPER ANGLES        (DEGREES) : NULL                            
REMARK   3                                                                      
REMARK   3  ISOTROPIC THERMAL MODEL : NULL                                      
REMARK   3                                                                      
REMARK   3  ISOTROPIC THERMAL FACTOR RESTRAINTS.    RMS    SIGMA                
REMARK   3   MAIN-CHAIN BOND              (A**2) : NULL  ; NULL                 
REMARK   3   MAIN-CHAIN ANGLE             (A**2) : NULL  ; NULL                 
REMARK   3   SIDE-CHAIN BOND              (A**2) : NULL  ; NULL                 
REMARK   3   SIDE-CHAIN ANGLE             (A**2) : NULL  ; NULL                 
REMARK   3                                                                      
REMARK   3  NCS MODEL : NULL                                                    
REMARK   3                                                                      
REMARK   3  NCS RESTRAINTS.                         RMS   SIGMA/WEIGHT          
REMARK   3   GROUP  1  POSITIONAL            (A) : NULL  ; NULL                 
REMARK   3   GROUP  1  B-FACTOR           (A**2) : NULL  ; NULL                 
REMARK   3                                                                      
REMARK   3  PARAMETER FILE  1  : NULL                                           
REMARK   3  TOPOLOGY FILE  1   : NULL                                           
REMARK   3                                                                      
REMARK   3  OTHER REFINEMENT REMARKS: NULL                                      
REMARK   4                                                                      
REMARK   4 1AAJ COMPLIES WITH FORMAT V. 3.0, 1-DEC-2006                         
REMARK   4                                                                      
REMARK   4 THIS IS THE REMEDIATED VERSION OF THIS PDB ENTRY.                    
REMARK   4 REMEDIATED DATA FILE REVISION 3.100 (2007-03-16)                     
REMARK 200                                                                      
REMARK 200 EXPERIMENTAL DETAILS                                                 
REMARK 200  EXPERIMENT TYPE                : X-RAY DIFFRACTION                  
REMARK 200  DATE OF DATA COLLECTION        : NULL                               
REMARK 200  TEMPERATURE           (KELVIN) : NULL                               
REMARK 200  PH                             : NULL                               
REMARK 200  NUMBER OF CRYSTALS USED        : NULL                               
REMARK 200                                                                      
REMARK 200  SYNCHROTRON              (Y/N) : NULL                               
REMARK 200  RADIATION SOURCE               : NULL                               
REMARK 200  BEAMLINE                       : NULL                               
REMARK 200  X-RAY GENERATOR MODEL          : NULL                               
REMARK 200  MONOCHROMATIC OR LAUE    (M/L) : NULL                               
REMARK 200  WAVELENGTH OR RANGE        (A) : NULL                               
REMARK 200  MONOCHROMATOR                  : NULL                               
REMARK 200  OPTICS                         : NULL                               
REMARK 200                                                                      
REMARK 200  DETECTOR TYPE                  : NULL                               
REMARK 200  DETECTOR MANUFACTURER          : NULL                               
REMARK 200  INTENSITY-INTEGRATION SOFTWARE : NULL                               
REMARK 200  DATA SCALING SOFTWARE          : NULL                               
REMARK 200                                                                      
REMARK 200  NUMBER OF UNIQUE REFLECTIONS   : NULL                               
REMARK 200  RESOLUTION RANGE HIGH      (A) : NULL                               
REMARK 200  RESOLUTION RANGE LOW       (A) : NULL                               
REMARK 200  REJECTION CRITERIA  (SIGMA(I)) : NULL                               
REMARK 200                                                                      
REMARK 200 OVERALL.                                                             
REMARK 200  COMPLETENESS FOR RANGE     (%) : NULL                               
REMARK 200  DATA REDUNDANCY                : NULL                               
REMARK 200  R MERGE                    (I) : NULL                               
REMARK 200  R SYM                      (I) : NULL                               
REMARK 200  <I/SIGMA(I)> FOR THE DATA SET  : NULL                               
REMARK 200                                                                      
REMARK 200 IN THE HIGHEST RESOLUTION SHELL.                                     
REMARK 200  HIGHEST RESOLUTION SHELL, RANGE HIGH (A) : NULL                     
REMARK 200  HIGHEST RESOLUTION SHELL, RANGE LOW  (A) : NULL                     
REMARK 200  COMPLETENESS FOR SHELL     (%) : NULL                               
REMARK 200  DATA REDUNDANCY IN SHELL       : NULL                               
REMARK 200  R MERGE FOR SHELL          (I) : NULL                               
REMARK 200  R SYM FOR SHELL            (I) : NULL                               
REMARK 200  <I/SIGMA(I)> FOR SHELL         : NULL                               
REMARK 200                                                                      
REMARK 200 DIFFRACTION PROTOCOL: NULL                                           
REMARK 200 METHOD USED TO DETERMINE THE STRUCTURE: NULL                         
REMARK 200 SOFTWARE USED: X-PLOR                                                
REMARK 200 STARTING MODEL: NULL                                                 
REMARK 200                                                                      
REMARK 200 REMARK: NULL                                                         
REMARK 280                                                                      
REMARK 280 CRYSTAL                                                              
REMARK 280 SOLVENT CONTENT, VS   (%): 36.81                                     
REMARK 280 MATTHEWS COEFFICIENT, VM (ANGSTROMS**3/DA): 1.95                     
REMARK 280                                                                      
REMARK 280 CRYSTALLIZATION CONDITIONS: NULL                                     
REMARK 290                                                                      
REMARK 290 CRYSTALLOGRAPHIC SYMMETRY                                            
REMARK 290 SYMMETRY OPERATORS FOR SPACE GROUP: P 1 21 1                         
REMARK 290                                                                      
REMARK 290      SYMOP   SYMMETRY                                                
REMARK 290     NNNMMM   OPERATOR                                                
REMARK 290       1555   X,Y,Z                                                   
REMARK 290       2555   -X,1/2+Y,-Z                                             
REMARK 290                                                                      
REMARK 290     WHERE NNN -> OPERATOR NUMBER                                     
REMARK 290           MMM -> TRANSLATION VECTOR                                  
REMARK 290                                                                      
REMARK 290 CRYSTALLOGRAPHIC SYMMETRY TRANSFORMATIONS                            
REMARK 290 THE FOLLOWING TRANSFORMATIONS OPERATE ON THE ATOM/HETATM             
REMARK 290 RECORDS IN THIS ENTRY TO PRODUCE CRYSTALLOGRAPHICALLY                
REMARK 290 RELATED MOLECULES.                                                   
REMARK 290   SMTRY1   1  1.000000  0.000000  0.000000        0.00000            
REMARK 290   SMTRY2   1  0.000000  1.000000  0.000000        0.00000            
REMARK 290   SMTRY3   1  0.000000  0.000000  1.000000        0.00000            
REMARK 290   SMTRY1   2 -1.000000  0.000000  0.000000        0.00000            
REMARK 290   SMTRY2   2  0.000000  1.000000  0.000000       28.27000            
REMARK 290   SMTRY3   2  0.000000  0.000000 -1.000000        0.00000            
REMARK 290                                                                      
REMARK 290 REMARK: NULL                                                         
REMARK 300                                                                      
REMARK 300 BIOMOLECULE: 1                                                       
REMARK 300 THIS ENTRY CONTAINS THE CRYSTALLOGRAPHIC ASYMMETRIC UNIT             
REMARK 300 WHICH CONSISTS OF 1 CHAIN(S). SEE REMARK 350 FOR                     
REMARK 300 INFORMATION ON GENERATING THE BIOLOGICAL MOLECULE(S).                
REMARK 350                                                                      
REMARK 350 GENERATING THE BIOMOLECULE                                           
REMARK 350 COORDINATES FOR A COMPLETE MULTIMER REPRESENTING THE KNOWN           
REMARK 350 BIOLOGICALLY SIGNIFICANT OLIGOMERIZATION STATE OF THE                
REMARK 350 MOLECULE CAN BE GENERATED BY APPLYING BIOMT TRANSFORMATIONS          
REMARK 350 GIVEN BELOW.  BOTH NON-CRYSTALLOGRAPHIC AND                          
REMARK 350 CRYSTALLOGRAPHIC OPERATIONS ARE GIVEN.                               
REMARK 350                                                                      
REMARK 350 BIOMOLECULE: 1                                                       
REMARK 350 APPLY THE FOLLOWING TO CHAINS: A                                     
REMARK 350   BIOMT1   1  1.000000  0.000000  0.000000        0.00000            
REMARK 350   BIOMT2   1  0.000000  1.000000  0.000000        0.00000            
REMARK 350   BIOMT3   1  0.000000  0.000000  1.000000        0.00000            
REMARK 525                                                                      
REMARK 525 SOLVENT                                                              
REMARK 525 THE FOLLOWING SOLVENT MOLECULES LIE FARTHER THAN EXPECTED            
REMARK 525 FROM THE PROTEIN OR NUCLEIC ACID MOLECULE AND MAY BE                 
REMARK 525 ASSOCIATED WITH A SYMMETRY RELATED MOLECULE (M=MODEL                 
REMARK 525 NUMBER; RES=RESIDUE NAME; C=CHAIN IDENTIFIER; SSEQ=SEQUENCE          
REMARK 525 NUMBER; I=INSERTION CODE):                                           
REMARK 525                                                                      
REMARK 525  M RES CSSEQI                                                        
REMARK 525    HOH   555        DISTANCE =  5.94 ANGSTROMS                       
REMARK 525    HOH   576        DISTANCE =  5.75 ANGSTROMS                       
DBREF  1AAJ A    1   105  UNP    P22364   AMCY_PARDE      27    131             
SEQRES   1 A  105  ASP LYS ALA THR ILE PRO SER GLU SER PRO PHE ALA ALA          
SEQRES   2 A  105  ALA GLU VAL ALA ASP GLY ALA ILE VAL VAL ASP ILE ALA          
SEQRES   3 A  105  LYS MET LYS TYR GLU THR PRO GLU LEU HIS VAL LYS VAL          
SEQRES   4 A  105  GLY ASP THR VAL THR TRP ILE ASN ARG GLU ALA MET PRO          
SEQRES   5 A  105  HIS ASN VAL HIS PHE VAL ALA GLY VAL LEU GLY GLU ALA          
SEQRES   6 A  105  ALA LEU LYS GLY PRO MET MET LYS LYS GLU GLN ALA TYR          
SEQRES   7 A  105  SER LEU THR PHE THR GLU ALA GLY THR TYR ASP TYR HIS          
SEQRES   8 A  105  CYS THR PRO HIS PRO PHE MET ARG GLY LYS VAL VAL VAL          
SEQRES   9 A  105  GLU                                                          
FORMUL   2  HOH   *98(H2 O)                                                     
HELIX    1   1 ALA A   14  VAL A   16  5                                   3    
SHEET    1  S1 5 LYS A   2  ALA A  13  0                                        
SHEET    2  S1 5 GLU A  75  THR A  83 -1                                        
SHEET    3  S1 5 ASP A  41  ARG A  48 -1                                        
SHEET    4  S1 5 ILE A  21  ALA A  26  1                                        
SHEET    5  S1 5 LYS A  29  GLU A  31 -1                                        
SHEET    1  S2 5 PRO A  33  VAL A  37  0                                        
SHEET    2  S2 5 GLY A 100  GLU A 105  1                                        
SHEET    3  S2 5 GLY A  86  HIS A  91 -1                                        
SHEET    4  S2 5 HIS A  53  PHE A  57 -1                                        
SHEET    5  S2 5 LEU A  67  MET A  72 -1                                        
TURN     1  T1 ALA A  17  ALA A  20     TYPE III                                
TURN     2  T2 ALA A  26  LYS A  29     TYPE III'                               
TURN     3  T3 LYS A  38  ASP A  41     TYPE II                                 
TURN     4  T4 VAL A  58  VAL A  61     TYPE II                                 
TURN     5  T5 LYS A  73  GLN A  76     TYPE II                                 
TURN     6  T6 CYS A  92  HIS A  95     TYPE I (NEAR REVERSE TURN)              
TURN     7  T7 HIS A  95  MET A  98     TYPE I                                  
CRYST1   28.950   56.540   27.550  90.00  96.38  90.00 P 1 21 1      2          
ORIGX1      1.000000  0.000000  0.000000        0.00000                         
ORIGX2      0.000000  1.000000  0.000000        0.00000                         
ORIGX3      0.000000  0.000000  1.000000        0.00000                         
SCALE1      0.034542  0.000000  0.003862        0.00000                         
SCALE2      0.000000  0.017687  0.000000        0.00000                         
SCALE3      0.000000  0.000000  0.036524        0.00000                         
ATOM      1  N   ASP A   1      25.824 -18.547  21.875  1.00 26.10           N  
ATOM      2  CA  ASP A   1      25.130 -17.690  20.946  1.00 24.02           C  
ATOM      3  C   ASP A   1      25.342 -18.306  19.589  1.00 20.34           C  
ATOM      4  O   ASP A   1      26.329 -19.003  19.358  1.00 21.77           O  
ATOM      5  CB  ASP A   1      25.691 -16.283  20.931  1.00 29.35           C  
ATOM      6  CG  ASP A   1      25.201 -15.494  22.138  1.00 33.94           C  
ATOM      7  OD1 ASP A   1      25.791 -15.651  23.209  1.00 37.34           O  
ATOM      8  OD2 ASP A   1      24.238 -14.727  21.999  1.00 37.25           O  
ATOM      9  N   LYS A   2      24.426 -18.058  18.693  1.00 13.86           N  
ATOM     10  CA  LYS A   2      24.434 -18.628  17.378  1.00 11.58           C  
ATOM     11  C   LYS A   2      24.816 -17.554  16.360  1.00 12.10           C  
ATOM     12  O   LYS A   2      24.781 -17.810  15.156  1.00 10.11           O  
ATOM     13  CB  LYS A   2      23.045 -19.180  17.151  1.00 11.66           C  
ATOM     14  CG  LYS A   2      22.679 -20.186  18.239  1.00 10.69           C  
ATOM     15  CD  LYS A   2      21.350 -20.799  17.900  1.00 10.98           C  
ATOM     16  CE  LYS A   2      21.091 -21.795  19.027  1.00  9.36           C  
ATOM     17  NZ  LYS A   2      19.879 -22.529  18.727  1.00 11.60           N  
ATOM     18  N   ALA A   3      25.244 -16.369  16.792  1.00 11.03           N  
ATOM     19  CA  ALA A   3      25.681 -15.330  15.896  1.00 12.70           C  
ATOM     20  C   ALA A   3      26.817 -14.608  16.590  1.00 13.81           C  
ATOM     21  O   ALA A   3      26.917 -14.614  17.808  1.00 15.92           O  
ATOM     22  CB  ALA A   3      24.579 -14.332  15.617  1.00 11.07           C  
ATOM     23  N   THR A   4      27.745 -14.083  15.811  1.00 13.47           N  
ATOM     24  CA  THR A   4      28.882 -13.307  16.260  1.00 13.18           C  
ATOM     25  C   THR A   4      28.634 -11.900  15.699  1.00 10.80           C  
ATOM     26  O   THR A   4      28.044 -11.803  14.613  1.00 10.74           O  
ATOM     27  CB  THR A   4      30.057 -14.104  15.649  1.00 14.83           C  
ATOM     28  OG1 THR A   4      30.426 -15.051  16.661  1.00 19.78           O  
ATOM     29  CG2 THR A   4      31.131 -13.246  15.093  1.00 17.29           C  
ATOM     30  N   ILE A   5      29.052 -10.808  16.346  1.00  9.78           N  
ATOM     31  CA  ILE A   5      28.853  -9.455  15.850  1.00  7.80           C  
ATOM     32  C   ILE A   5      30.227  -8.872  15.500  1.00  9.18           C  
ATOM     33  O   ILE A   5      31.021  -8.609  16.423  1.00  8.84           O  
ATOM     34  CB  ILE A   5      28.174  -8.581  16.940  1.00  7.91           C  
ATOM     35  CG1 ILE A   5      26.862  -9.224  17.377  1.00  7.82           C  
ATOM     36  CG2 ILE A   5      27.910  -7.183  16.393  1.00  7.63           C  
ATOM     37  CD1 ILE A   5      26.151  -8.445  18.490  1.00 13.54           C  
ATOM     38  N   PRO A   6      30.596  -8.625  14.237  1.00  8.49           N  
ATOM     39  CA  PRO A   6      31.885  -8.027  13.842  1.00  8.59           C  
ATOM     40  C   PRO A   6      32.024  -6.608  14.381  1.00  9.45           C  
ATOM     41  O   PRO A   6      33.074  -6.257  14.932  1.00 10.63           O  
ATOM     42  CB  PRO A   6      31.881  -8.055  12.349  1.00  7.01           C  
ATOM     43  CG  PRO A   6      30.957  -9.197  12.022  1.00  8.67           C  
ATOM     44  CD  PRO A   6      29.843  -9.049  13.055  1.00  9.47           C  
ATOM     45  N   SER A   7      30.973  -5.779  14.264  1.00  6.59           N  
ATOM     46  CA  SER A   7      31.004  -4.416  14.754  1.00  6.45           C  
ATOM     47  C   SER A   7      29.728  -4.100  15.544  1.00  8.12           C  
ATOM     48  O   SER A   7      28.589  -4.207  15.057  1.00  7.10           O  
ATOM     49  CB  SER A   7      31.145  -3.470  13.556  1.00  7.65           C  
ATOM     50  OG  SER A   7      31.156  -2.129  14.009  1.00  8.08           O  
ATOM     51  N   GLU A   8      29.907  -3.687  16.800  1.00  8.69           N  
ATOM     52  CA  GLU A   8      28.779  -3.339  17.653  1.00 12.84           C  
ATOM     53  C   GLU A   8      28.050  -2.114  17.150  1.00 11.27           C  
ATOM     54  O   GLU A   8      26.830  -2.059  17.266  1.00 13.72           O  
ATOM     55  CB  GLU A   8      29.232  -3.043  19.076  1.00 16.64           C  
ATOM     56  CG  GLU A   8      29.820  -4.241  19.816  1.00 25.80           C  
ATOM     57  CD  GLU A   8      28.847  -5.341  20.241  1.00 31.51           C  
ATOM     58  OE1 GLU A   8      27.649  -5.085  20.422  1.00 36.33           O  
ATOM     59  OE2 GLU A   8      29.303  -6.473  20.416  1.00 35.50           O  
ATOM     60  N   SER A   9      28.821  -1.146  16.666  1.00 10.47           N  
ATOM     61  CA  SER A   9      28.350   0.088  16.035  1.00 12.14           C  
ATOM     62  C   SER A   9      28.009  -0.120  14.554  1.00  9.36           C  
ATOM     63  O   SER A   9      28.696  -0.922  13.911  1.00  8.08           O  
ATOM     64  CB  SER A   9      29.463   1.160  16.194  1.00 15.91           C  
ATOM     65  OG  SER A   9      29.746   2.121  15.141  1.00 17.33           O  
ATOM     66  N   PRO A  10      27.020   0.541  13.934  1.00  7.86           N  
ATOM     67  CA  PRO A  10      26.873   0.612  12.487  1.00  7.52           C  
ATOM     68  C   PRO A  10      28.117   1.235  11.836  1.00  8.06           C  
ATOM     69  O   PRO A  10      28.834   2.067  12.406  1.00  7.24           O  
ATOM     70  CB  PRO A  10      25.658   1.460  12.246  1.00  8.26           C  
ATOM     71  CG  PRO A  10      24.956   1.510  13.575  1.00 10.44           C  
ATOM     72  CD  PRO A  10      26.115   1.509  14.557  1.00  7.00           C  
ATOM     73  N   PHE A  11      28.317   0.872  10.584  1.00  8.21           N  
ATOM     74  CA  PHE A  11      29.443   1.391   9.843  1.00  8.24           C  
ATOM     75  C   PHE A  11      28.971   1.808   8.450  1.00  7.81           C  
ATOM     76  O   PHE A  11      27.813   1.590   8.090  1.00  8.05           O  
ATOM     77  CB  PHE A  11      30.562   0.313   9.808  1.00  7.60           C  
ATOM     78  CG  PHE A  11      30.179  -1.109   9.388  1.00  9.26           C  
ATOM     79  CD1 PHE A  11      29.757  -2.019  10.342  1.00  9.63           C  
ATOM     80  CD2 PHE A  11      30.240  -1.480   8.050  1.00 11.24           C  
ATOM     81  CE1 PHE A  11      29.389  -3.296   9.967  1.00  9.17           C  
ATOM     82  CE2 PHE A  11      29.870  -2.756   7.683  1.00 10.11           C  
ATOM     83  CZ  PHE A  11      29.446  -3.654   8.638  1.00 11.56           C  
ATOM     84  N   ALA A  12      29.810   2.484   7.666  1.00  7.54           N  
ATOM     85  CA  ALA A  12      29.371   3.029   6.396  1.00  7.90           C  
ATOM     86  C   ALA A  12      29.135   1.941   5.354  1.00  7.92           C  
ATOM     87  O   ALA A  12      29.873   0.953   5.319  1.00  8.47           O  
ATOM     88  CB  ALA A  12      30.434   4.018   5.887  1.00  7.20           C  
ATOM     89  N   ALA A  13      28.164   2.133   4.450  1.00  8.09           N  
ATOM     90  CA  ALA A  13      27.935   1.192   3.362  1.00  8.99           C  
ATOM     91  C   ALA A  13      29.226   1.026   2.568  1.00 10.20           C  
ATOM     92  O   ALA A  13      29.506  -0.072   2.101  1.00 11.40           O  
ATOM     93  CB  ALA A  13      26.827   1.702   2.440  1.00  8.28           C  
ATOM     94  N   ALA A  14      30.086   2.051   2.452  1.00 11.37           N  
ATOM     95  CA  ALA A  14      31.352   1.907   1.747  1.00 11.89           C  
ATOM     96  C   ALA A  14      32.341   0.960   2.416  1.00 12.78           C  
ATOM     97  O   ALA A  14      33.292   0.494   1.796  1.00 13.61           O  
ATOM     98  CB  ALA A  14      32.033   3.266   1.618  1.00 14.74           C  
ATOM     99  N   GLU A  15      32.150   0.643   3.680  1.00 11.44           N  
ATOM    100  CA  GLU A  15      33.061  -0.212   4.417  1.00 11.52           C  
ATOM    101  C   GLU A  15      32.598  -1.642   4.478  1.00 11.22           C  
ATOM    102  O   GLU A  15      33.099  -2.426   5.285  1.00 12.43           O  
ATOM    103  CB  GLU A  15      33.213   0.341   5.828  1.00  9.98           C  
ATOM    104  CG  GLU A  15      33.808   1.740   5.738  1.00  9.78           C  
ATOM    105  CD  GLU A  15      33.764   2.525   7.038  1.00 12.01           C  
ATOM    106  OE1 GLU A  15      32.825   2.354   7.808  1.00  8.82           O  
ATOM    107  OE2 GLU A  15      34.669   3.318   7.268  1.00 10.57           O  
ATOM    108  N   VAL A  16      31.557  -1.972   3.727  1.00 10.68           N  
ATOM    109  CA  VAL A  16      31.056  -3.329   3.739  1.00 13.26           C  
ATOM    110  C   VAL A  16      32.099  -4.230   3.072  1.00 15.85           C  
ATOM    111  O   VAL A  16      32.694  -3.826   2.071  1.00 17.43           O  
ATOM    112  CB  VAL A  16      29.686  -3.306   3.012  1.00 13.35           C  
ATOM    113  CG1 VAL A  16      29.107  -4.666   2.691  1.00 13.34           C  
ATOM    114  CG2 VAL A  16      28.737  -2.645   3.975  1.00 10.12           C  
ATOM    115  N   ALA A  17      32.368  -5.424   3.627  1.00 19.50           N  
ATOM    116  CA  ALA A  17      33.331  -6.385   3.061  1.00 23.03           C  
ATOM    117  C   ALA A  17      33.027  -6.829   1.629  1.00 25.44           C  
ATOM    118  O   ALA A  17      31.869  -6.976   1.215  1.00 24.18           O  
ATOM    119  CB  ALA A  17      33.377  -7.632   3.939  1.00 20.09           C  
ATOM    120  N   ASP A  18      34.075  -7.137   0.855  1.00 29.35           N  
ATOM    121  CA  ASP A  18      33.948  -7.530  -0.541  1.00 33.85           C  
ATOM    122  C   ASP A  18      33.027  -8.700  -0.818  1.00 35.22           C  
ATOM    123  O   ASP A  18      32.173  -8.619  -1.709  1.00 37.06           O  
ATOM    124  CB  ASP A  18      35.298  -7.899  -1.156  1.00 35.95           C  
ATOM    125  CG  ASP A  18      36.152  -6.708  -1.607  1.00 38.63           C  
ATOM    126  OD1 ASP A  18      35.635  -5.604  -1.853  1.00 40.75           O  
ATOM    127  OD2 ASP A  18      37.364  -6.901  -1.719  1.00 42.30           O  
ATOM    128  N   GLY A  19      33.131  -9.789  -0.055  1.00 36.16           N  
ATOM    129  CA  GLY A  19      32.258 -10.939  -0.323  1.00 36.32           C  
ATOM    130  C   GLY A  19      30.974 -10.913   0.495  1.00 34.90           C  
ATOM    131  O   GLY A  19      30.474 -11.980   0.891  1.00 36.77           O  
ATOM    132  N   ALA A  20      30.480  -9.703   0.783  1.00 31.38           N  
ATOM    133  CA  ALA A  20      29.387  -9.561   1.711  1.00 25.85           C  
ATOM    134  C   ALA A  20      28.029  -9.913   1.146  1.00 20.45           C  
ATOM    135  O   ALA A  20      27.726  -9.513   0.018  1.00 19.69           O  
ATOM    136  CB  ALA A  20      29.331  -8.131   2.221  1.00 24.94           C  
ATOM    137  N   ILE A  21      27.231 -10.623   1.957  1.00 17.24           N  
ATOM    138  CA  ILE A  21      25.866 -11.022   1.588  1.00 14.30           C  
ATOM    139  C   ILE A  21      24.994  -9.892   2.119  1.00 12.71           C  
ATOM    140  O   ILE A  21      24.770  -9.740   3.322  1.00 13.07           O  
ATOM    141  CB  ILE A  21      25.498 -12.377   2.236  1.00 12.08           C  
ATOM    142  CG1 ILE A  21      26.415 -13.444   1.646  1.00 15.30           C  
ATOM    143  CG2 ILE A  21      24.057 -12.781   1.934  1.00 11.68           C  
ATOM    144  CD1 ILE A  21      26.552 -14.640   2.593  1.00 13.88           C  
ATOM    145  N   VAL A  22      24.511  -9.066   1.199  1.00  8.98           N  
ATOM    146  CA  VAL A  22      23.805  -7.850   1.563  1.00  8.34           C  
ATOM    147  C   VAL A  22      22.309  -7.941   1.419  1.00  8.01           C  
ATOM    148  O   VAL A  22      21.789  -8.378   0.374  1.00  9.32           O  
ATOM    149  CB  VAL A  22      24.301  -6.669   0.713  1.00  8.07           C  
ATOM    150  CG1 VAL A  22      23.504  -5.402   0.996  1.00  9.27           C  
ATOM    151  CG2 VAL A  22      25.739  -6.382   1.078  1.00  9.72           C  
ATOM    152  N   VAL A  23      21.640  -7.470   2.471  1.00  6.00           N  
ATOM    153  CA  VAL A  23      20.205  -7.283   2.433  1.00  7.10           C  
ATOM    154  C   VAL A  23      19.974  -5.769   2.480  1.00  7.70           C  
ATOM    155  O   VAL A  23      20.387  -5.099   3.426  1.00  7.88           O  
ATOM    156  CB  VAL A  23      19.518  -7.963   3.648  1.00  8.10           C  
ATOM    157  CG1 VAL A  23      18.019  -7.666   3.637  1.00  7.36           C  
ATOM    158  CG2 VAL A  23      19.788  -9.461   3.598  1.00  7.54           C  
ATOM    159  N   ASP A  24      19.337  -5.208   1.457  1.00  7.62           N  
ATOM    160  CA  ASP A  24      19.028  -3.783   1.461  1.00  8.50           C  
ATOM    161  C   ASP A  24      17.738  -3.525   2.223  1.00  8.29           C  
ATOM    162  O   ASP A  24      16.820  -4.353   2.218  1.00  7.81           O  
ATOM    163  CB  ASP A  24      18.890  -3.279   0.016  1.00  9.07           C  
ATOM    164  CG  ASP A  24      20.207  -3.161  -0.747  1.00 10.97           C  
ATOM    165  OD1 ASP A  24      21.215  -2.778  -0.164  1.00 10.13           O  
ATOM    166  OD2 ASP A  24      20.222  -3.449  -1.945  1.00 15.38           O  
ATOM    167  N   ILE A  25      17.648  -2.390   2.902  1.00  8.26           N  
ATOM    168  CA  ILE A  25      16.433  -1.998   3.580  1.00  7.21           C  
ATOM    169  C   ILE A  25      15.980  -0.772   2.800  1.00  8.92           C  
ATOM    170  O   ILE A  25      16.736   0.212   2.773  1.00  9.22           O  
ATOM    171  CB  ILE A  25      16.718  -1.611   5.040  1.00  6.89           C  
ATOM    172  CG1 ILE A  25      17.383  -2.726   5.814  1.00  5.54           C  
ATOM    173  CG2 ILE A  25      15.370  -1.256   5.673  1.00  7.18           C  
ATOM    174  CD1 ILE A  25      17.821  -2.321   7.233  1.00  7.95           C  
ATOM    175  N   ALA A  26      14.818  -0.737   2.148  1.00  9.03           N  
ATOM    176  CA  ALA A  26      14.355   0.457   1.447  1.00  9.76           C  
ATOM    177  C   ALA A  26      12.830   0.370   1.377  1.00  9.67           C  
ATOM    178  O   ALA A  26      12.278  -0.721   1.492  1.00  7.36           O  
ATOM    179  CB  ALA A  26      14.884   0.529   0.016  1.00 10.49           C  
ATOM    180  N   LYS A  27      12.138   1.519   1.296  1.00 11.76           N  
ATOM    181  CA  LYS A  27      10.670   1.584   1.190  1.00 12.16           C  
ATOM    182  C   LYS A  27       9.969   0.864   2.332  1.00 10.50           C  
ATOM    183  O   LYS A  27       9.015   0.126   2.150  1.00 11.01           O  
ATOM    184  CB  LYS A  27      10.237   0.980  -0.150  1.00 14.68           C  
ATOM    185  CG  LYS A  27      10.765   1.846  -1.285  1.00 20.74           C  
ATOM    186  CD  LYS A  27      11.102   1.101  -2.568  1.00 25.38           C  
ATOM    187  CE  LYS A  27       9.955   0.324  -3.180  1.00 28.97           C  
ATOM    188  NZ  LYS A  27      10.347  -0.087  -4.516  1.00 31.29           N  
ATOM    189  N   MET A  28      10.507   1.078   3.529  1.00  9.65           N  
ATOM    190  CA  MET A  28      10.060   0.444   4.780  1.00 10.58           C  
ATOM    191  C   MET A  28       9.943  -1.082   4.702  1.00 10.70           C  
ATOM    192  O   MET A  28       9.043  -1.686   5.302  1.00 10.61           O  
ATOM    193  CB  MET A  28       8.714   1.062   5.192  1.00 11.02           C  
ATOM    194  CG  MET A  28       8.774   2.582   5.430  1.00 12.34           C  
ATOM    195  SD  MET A  28       9.747   3.206   6.835  1.00 16.06           S  
ATOM    196  CE  MET A  28       8.884   2.413   8.147  1.00 15.10           C  
ATOM    197  N   LYS A  29      10.874  -1.746   3.988  1.00 10.23           N  
ATOM    198  CA  LYS A  29      10.857  -3.196   3.803  1.00 11.76           C  
ATOM    199  C   LYS A  29      12.269  -3.757   3.795  1.00 10.19           C  
ATOM    200  O   LYS A  29      13.214  -3.078   3.378  1.00 10.40           O  
ATOM    201  CB  LYS A  29      10.259  -3.610   2.458  1.00 14.04           C  
ATOM    202  CG  LYS A  29       8.804  -3.284   2.273  1.00 19.77           C  
ATOM    203  CD  LYS A  29       8.295  -3.463   0.848  1.00 21.77           C  
ATOM    204  CE  LYS A  29       6.930  -2.779   0.893  1.00 24.15           C  
ATOM    205  NZ  LYS A  29       6.332  -2.707  -0.422  1.00 29.54           N  
ATOM    206  N   TYR A  30      12.476  -4.993   4.254  1.00  9.32           N  
ATOM    207  CA  TYR A  30      13.751  -5.665   4.057  1.00  8.11           C  
ATOM    208  C   TYR A  30      13.565  -6.208   2.636  1.00 10.12           C  
ATOM    209  O   TYR A  30      12.588  -6.943   2.366  1.00  9.13           O  
ATOM    210  CB  TYR A  30      13.938  -6.825   5.048  1.00  7.02           C  
ATOM    211  CG  TYR A  30      14.031  -6.340   6.500  1.00  7.18           C  
ATOM    212  CD1 TYR A  30      15.173  -5.685   6.920  1.00  5.90           C  
ATOM    213  CD2 TYR A  30      12.982  -6.583   7.382  1.00  7.40           C  
ATOM    214  CE1 TYR A  30      15.255  -5.277   8.245  1.00  7.82           C  
ATOM    215  CE2 TYR A  30      13.060  -6.186   8.707  1.00  6.29           C  
ATOM    216  CZ  TYR A  30      14.200  -5.537   9.119  1.00  8.29           C  
ATOM    217  OH  TYR A  30      14.288  -5.140  10.445  1.00  6.90           O  
ATOM    218  N   GLU A  31      14.434  -5.835   1.704  1.00  8.18           N  
ATOM    219  CA  GLU A  31      14.278  -6.220   0.313  1.00 10.75           C  
ATOM    220  C   GLU A  31      14.384  -7.694   0.010  1.00  8.73           C  
ATOM    221  O   GLU A  31      13.876  -8.150  -1.017  1.00 10.56           O  
ATOM    222  CB  GLU A  31      15.291  -5.502  -0.560  1.00 11.96           C  
ATOM    223  CG  GLU A  31      14.800  -4.102  -0.831  1.00 17.90           C  
ATOM    224  CD  GLU A  31      15.471  -3.347  -1.977  1.00 20.23           C  
ATOM    225  OE1 GLU A  31      16.331  -3.883  -2.682  1.00 20.02           O  
ATOM    226  OE2 GLU A  31      15.090  -2.201  -2.175  1.00 23.01           O  
ATOM    227  N   THR A  32      15.091  -8.457   0.839  1.00  8.83           N  
ATOM    228  CA  THR A  32      15.091  -9.900   0.727  1.00  7.09           C  
ATOM    229  C   THR A  32      14.560 -10.416   2.081  1.00  8.92           C  
ATOM    230  O   THR A  32      15.337 -10.640   3.021  1.00  8.81           O  
ATOM    231  CB  THR A  32      16.517 -10.418   0.469  1.00  7.94           C  
ATOM    232  OG1 THR A  32      17.032  -9.717  -0.666  1.00  8.24           O  
ATOM    233  CG2 THR A  32      16.521 -11.920   0.279  1.00  5.08           C  
ATOM    234  N   PRO A  33      13.242 -10.604   2.254  1.00  9.16           N  
ATOM    235  CA  PRO A  33      12.661 -10.966   3.539  1.00 10.31           C  
ATOM    236  C   PRO A  33      12.984 -12.394   3.955  1.00 10.46           C  
ATOM    237  O   PRO A  33      12.930 -12.703   5.140  1.00  8.95           O  
ATOM    238  CB  PRO A  33      11.188 -10.664   3.348  1.00  9.81           C  
ATOM    239  CG  PRO A  33      10.945 -10.894   1.896  1.00  9.36           C  
ATOM    240  CD  PRO A  33      12.221 -10.409   1.241  1.00  9.27           C  
ATOM    241  N   GLU A  34      13.320 -13.289   3.018  1.00  9.49           N  
ATOM    242  CA  GLU A  34      13.706 -14.637   3.361  1.00 10.73           C  
ATOM    243  C   GLU A  34      15.052 -14.869   2.711  1.00  9.36           C  
ATOM    244  O   GLU A  34      15.143 -14.917   1.478  1.00 12.33           O  
ATOM    245  CB  GLU A  34      12.684 -15.614   2.825  1.00 11.24           C  
ATOM    246  CG  GLU A  34      13.016 -17.056   3.224  1.00 17.18           C  
ATOM    247  CD  GLU A  34      11.968 -18.081   2.803  1.00 20.69           C  
ATOM    248  OE1 GLU A  34      10.768 -17.782   2.830  1.00 23.56           O  
ATOM    249  OE2 GLU A  34      12.354 -19.188   2.445  1.00 22.93           O  
ATOM    250  N   LEU A  35      16.106 -14.951   3.483  1.00  8.62           N  
ATOM    251  CA  LEU A  35      17.444 -15.068   2.922  1.00  7.89           C  
ATOM    252  C   LEU A  35      17.980 -16.423   3.350  1.00  9.20           C  
ATOM    253  O   LEU A  35      17.784 -16.772   4.522  1.00  9.17           O  
ATOM    254  CB  LEU A  35      18.283 -13.930   3.476  1.00  8.31           C  
ATOM    255  CG  LEU A  35      19.565 -13.324   2.882  1.00 11.34           C  
ATOM    256  CD1 LEU A  35      20.638 -13.482   3.919  1.00  9.79           C  
ATOM    257  CD2 LEU A  35      19.927 -13.890   1.535  1.00 12.09           C  
ATOM    258  N   HIS A  36      18.624 -17.204   2.460  1.00  8.41           N  
ATOM    259  CA  HIS A  36      19.181 -18.502   2.783  1.00  6.91           C  
ATOM    260  C   HIS A  36      20.683 -18.397   2.652  1.00  8.50           C  
ATOM    261  O   HIS A  36      21.221 -18.018   1.610  1.00  8.02           O  
ATOM    262  CB  HIS A  36      18.672 -19.567   1.826  1.00  8.36           C  
ATOM    263  CG  HIS A  36      17.212 -19.922   2.027  1.00  7.15           C  
ATOM    264  ND1 HIS A  36      16.726 -21.053   2.519  1.00 10.31           N  
ATOM    265  CD2 HIS A  36      16.155 -19.113   1.732  1.00 10.25           C  
ATOM    266  CE1 HIS A  36      15.428 -20.962   2.546  1.00 10.68           C  
ATOM    267  NE2 HIS A  36      15.087 -19.797   2.074  1.00 10.65           N  
ATOM    268  N   VAL A  37      21.377 -18.790   3.705  1.00  7.12           N  
ATOM    269  CA  VAL A  37      22.787 -18.547   3.871  1.00  7.97           C  
ATOM    270  C   VAL A  37      23.352 -19.837   4.424  1.00  9.43           C  
ATOM    271  O   VAL A  37      22.570 -20.686   4.843  1.00 11.47           O  
ATOM    272  CB  VAL A  37      22.729 -17.308   4.800  1.00 11.64           C  
ATOM    273  CG1 VAL A  37      23.339 -17.578   6.156  1.00  8.08           C  
ATOM    274  CG2 VAL A  37      23.248 -16.141   3.998  1.00 10.14           C  
ATOM    275  N   LYS A  38      24.658 -20.054   4.505  1.00 10.78           N  
ATOM    276  CA  LYS A  38      25.120 -21.255   5.159  1.00 13.35           C  
ATOM    277  C   LYS A  38      25.908 -20.941   6.417  1.00 11.20           C  
ATOM    278  O   LYS A  38      26.235 -19.782   6.672  1.00  8.58           O  
ATOM    279  CB  LYS A  38      25.927 -22.081   4.149  1.00 19.62           C  
ATOM    280  CG  LYS A  38      27.045 -21.458   3.371  1.00 26.30           C  
ATOM    281  CD  LYS A  38      27.194 -22.292   2.092  1.00 30.02           C  
ATOM    282  CE  LYS A  38      28.388 -21.792   1.268  1.00 33.35           C  
ATOM    283  NZ  LYS A  38      29.626 -21.973   2.022  1.00 34.60           N  
ATOM    284  N   VAL A  39      26.144 -21.931   7.272  1.00 10.56           N  
ATOM    285  CA  VAL A  39      26.878 -21.763   8.526  1.00 10.40           C  
ATOM    286  C   VAL A  39      28.226 -21.102   8.276  1.00 10.18           C  
ATOM    287  O   VAL A  39      28.994 -21.516   7.405  1.00 10.76           O  
ATOM    288  CB  VAL A  39      27.109 -23.143   9.198  1.00  9.82           C  
ATOM    289  CG1 VAL A  39      27.951 -22.988  10.464  1.00 10.72           C  
ATOM    290  CG2 VAL A  39      25.776 -23.754   9.585  1.00  9.94           C  
ATOM    291  N   GLY A  40      28.493 -20.052   9.021  1.00  7.45           N  
ATOM    292  CA  GLY A  40      29.744 -19.337   8.929  1.00  8.71           C  
ATOM    293  C   GLY A  40      29.611 -18.104   8.045  1.00  8.41           C  
ATOM    294  O   GLY A  40      30.549 -17.301   7.957  1.00 10.60           O  
ATOM    295  N   ASP A  41      28.495 -17.899   7.360  1.00  7.32           N  
ATOM    296  CA  ASP A  41      28.367 -16.717   6.538  1.00  8.88           C  
ATOM    297  C   ASP A  41      28.053 -15.464   7.331  1.00  8.77           C  
ATOM    298  O   ASP A  41      27.365 -15.525   8.345  1.00  9.22           O  
ATOM    299  CB  ASP A  41      27.264 -16.882   5.505  1.00  8.51           C  
ATOM    300  CG  ASP A  41      27.640 -17.733   4.295  1.00 11.43           C  
ATOM    301  OD1 ASP A  41      28.814 -17.991   4.025  1.00 11.69           O  
ATOM    302  OD2 ASP A  41      26.730 -18.145   3.599  1.00 11.38           O  
ATOM    303  N   THR A  42      28.586 -14.325   6.877  1.00 10.12           N  
ATOM    304  CA  THR A  42      28.231 -13.026   7.425  1.00  9.16           C  
ATOM    305  C   THR A  42      27.144 -12.369   6.562  1.00  9.42           C  
ATOM    306  O   THR A  42      27.301 -12.247   5.336  1.00 10.65           O  
ATOM    307  CB  THR A  42      29.449 -12.125   7.450  1.00  8.07           C  
ATOM    308  OG1 THR A  42      30.365 -12.815   8.286  1.00  9.87           O  
ATOM    309  CG2 THR A  42      29.204 -10.727   8.008  1.00  7.45           C  
ATOM    310  N   VAL A  43      26.034 -11.935   7.162  1.00  7.99           N  
ATOM    311  CA  VAL A  43      24.977 -11.208   6.473  1.00  6.89           C  
ATOM    312  C   VAL A  43      25.174  -9.748   6.869  1.00  6.92           C  
ATOM    313  O   VAL A  43      25.434  -9.450   8.053  1.00  4.24           O  
ATOM    314  CB  VAL A  43      23.593 -11.714   6.945  1.00  7.48           C  
ATOM    315  CG1 VAL A  43      22.466 -10.913   6.343  1.00  8.33           C  
ATOM    316  CG2 VAL A  43      23.426 -13.164   6.507  1.00  8.47           C  
ATOM    317  N   THR A  44      25.042  -8.833   5.914  1.00  5.68           N  
ATOM    318  CA  THR A  44      25.147  -7.413   6.189  1.00  6.17           C  
ATOM    319  C   THR A  44      23.862  -6.714   5.746  1.00  7.72           C  
ATOM    320  O   THR A  44      23.450  -6.826   4.579  1.00  9.31           O  
ATOM    321  CB  THR A  44      26.344  -6.805   5.439  1.00  4.16           C  
ATOM    322  OG1 THR A  44      27.496  -7.485   5.902  1.00  5.09           O  
ATOM    323  CG2 THR A  44      26.494  -5.298   5.681  1.00  3.44           C  
ATOM    324  N   TRP A  45      23.186  -6.008   6.656  1.00  6.57           N  
ATOM    325  CA  TRP A  45      22.019  -5.241   6.264  1.00  6.36           C  
ATOM    326  C   TRP A  45      22.499  -3.828   5.958  1.00  7.57           C  
ATOM    327  O   TRP A  45      23.376  -3.323   6.679  1.00  6.82           O  
ATOM    328  CB  TRP A  45      21.007  -5.203   7.405  1.00  7.23           C  
ATOM    329  CG  TRP A  45      20.266  -6.524   7.622  1.00  6.41           C  
ATOM    330  CD1 TRP A  45      19.038  -6.744   7.062  1.00  5.00           C  
ATOM    331  CD2 TRP A  45      20.717  -7.589   8.372  1.00  7.02           C  
ATOM    332  NE1 TRP A  45      18.697  -7.958   7.457  1.00  6.76           N  
ATOM    333  CE2 TRP A  45      19.672  -8.495   8.229  1.00  7.76           C  
ATOM    334  CE3 TRP A  45      21.846  -7.879   9.136  1.00  8.00           C  
ATOM    335  CZ2 TRP A  45      19.766  -9.727   8.865  1.00  8.75           C  
ATOM    336  CZ3 TRP A  45      21.927  -9.114   9.751  1.00  6.13           C  
ATOM    337  CH2 TRP A  45      20.888 -10.020   9.624  1.00  6.29           C  
ATOM    338  N   ILE A  46      21.996  -3.188   4.897  1.00  7.15           N  
ATOM    339  CA  ILE A  46      22.356  -1.805   4.628  1.00  7.37           C  
ATOM    340  C   ILE A  46      21.055  -1.016   4.512  1.00  6.96           C  
ATOM    341  O   ILE A  46      20.147  -1.336   3.734  1.00  7.01           O  
ATOM    342  CB  ILE A  46      23.174  -1.645   3.310  1.00  8.25           C  
ATOM    343  CG1 ILE A  46      24.467  -2.469   3.368  1.00  9.21           C  
ATOM    344  CG2 ILE A  46      23.572  -0.181   3.130  1.00  8.13           C  
ATOM    345  CD1 ILE A  46      25.387  -2.356   2.144  1.00  9.33           C  
ATOM    346  N   ASN A  47      20.957   0.047   5.301  1.00  7.04           N  
ATOM    347  CA  ASN A  47      19.812   0.932   5.240  1.00  7.36           C  
ATOM    348  C   ASN A  47      20.010   1.943   4.110  1.00  9.29           C  
ATOM    349  O   ASN A  47      20.972   2.722   4.074  1.00  9.65           O  
ATOM    350  CB  ASN A  47      19.644   1.660   6.568  1.00  6.91           C  
ATOM    351  CG  ASN A  47      18.345   2.456   6.611  1.00  7.39           C  
ATOM    352  OD1 ASN A  47      18.139   3.229   7.531  1.00 10.03           O  
ATOM    353  ND2 ASN A  47      17.376   2.350   5.705  1.00  3.44           N  
ATOM    354  N   ARG A  48      19.142   1.871   3.109  1.00  9.77           N  
ATOM    355  CA  ARG A  48      19.253   2.755   1.964  1.00 10.86           C  
ATOM    356  C   ARG A  48      18.329   3.950   2.081  1.00 13.62           C  
ATOM    357  O   ARG A  48      18.221   4.738   1.136  1.00 14.36           O  
ATOM    358  CB  ARG A  48      18.908   2.004   0.679  1.00 11.48           C  
ATOM    359  CG  ARG A  48      19.748   0.769   0.388  1.00 11.66           C  
ATOM    360  CD  ARG A  48      21.214   1.149   0.270  1.00 14.37           C  
ATOM    361  NE  ARG A  48      21.938  -0.022  -0.150  1.00 15.57           N  
ATOM    362  CZ  ARG A  48      23.196   0.019  -0.569  1.00 16.53           C  
ATOM    363  NH1 ARG A  48      23.882   1.153  -0.629  1.00 18.76           N  
ATOM    364  NH2 ARG A  48      23.766  -1.115  -0.945  1.00 19.88           N  
ATOM    365  N   GLU A  49      17.618   4.138   3.191  1.00 13.89           N  
ATOM    366  CA  GLU A  49      16.701   5.257   3.209  1.00 15.93           C  
ATOM    367  C   GLU A  49      16.950   6.087   4.431  1.00 15.27           C  
ATOM    368  O   GLU A  49      17.697   5.659   5.307  1.00 13.03           O  
ATOM    369  CB  GLU A  49      15.259   4.755   3.154  1.00 16.33           C  
ATOM    370  CG  GLU A  49      14.634   4.067   4.326  1.00 15.29           C  
ATOM    371  CD  GLU A  49      13.257   3.506   3.978  1.00 16.80           C  
ATOM    372  OE1 GLU A  49      12.575   4.009   3.079  1.00 20.06           O  
ATOM    373  OE2 GLU A  49      12.857   2.532   4.602  1.00 13.24           O  
ATOM    374  N   ALA A  50      16.402   7.308   4.416  1.00 16.94           N  
ATOM    375  CA  ALA A  50      16.618   8.249   5.501  1.00 16.13           C  
ATOM    376  C   ALA A  50      16.024   7.822   6.824  1.00 15.55           C  
ATOM    377  O   ALA A  50      16.590   8.208   7.844  1.00 17.65           O  
ATOM    378  CB  ALA A  50      16.031   9.618   5.150  1.00 17.32           C  
ATOM    379  N   MET A  51      14.891   7.128   6.916  1.00 14.61           N  
ATOM    380  CA  MET A  51      14.322   6.697   8.201  1.00 13.79           C  
ATOM    381  C   MET A  51      15.205   5.634   8.842  1.00 11.99           C  
ATOM    382  O   MET A  51      15.472   4.659   8.154  1.00 10.43           O  
ATOM    383  CB  MET A  51      12.916   6.124   7.970  1.00 17.28           C  
ATOM    384  CG  MET A  51      12.111   5.631   9.160  1.00 21.35           C  
ATOM    385  SD  MET A  51      11.833   6.924  10.397  1.00 28.75           S  
ATOM    386  CE  MET A  51      11.018   8.208   9.488  1.00 23.99           C  
ATOM    387  N   PRO A  52      15.667   5.743  10.089  1.00 10.31           N  
ATOM    388  CA  PRO A  52      16.504   4.745  10.742  1.00 10.17           C  
ATOM    389  C   PRO A  52      15.806   3.410  10.927  1.00  9.30           C  
ATOM    390  O   PRO A  52      14.604   3.358  11.212  1.00  9.62           O  
ATOM    391  CB  PRO A  52      16.909   5.372  12.055  1.00  8.68           C  
ATOM    392  CG  PRO A  52      16.864   6.844  11.725  1.00 12.53           C  
ATOM    393  CD  PRO A  52      15.554   6.923  10.939  1.00 12.94           C  
ATOM    394  N   HIS A  53      16.553   2.317  10.783  1.00  7.43           N  
ATOM    395  CA  HIS A  53      15.999   0.986  10.945  1.00  5.98           C  
ATOM    396  C   HIS A  53      17.025   0.137  11.645  1.00  5.26           C  
ATOM    397  O   HIS A  53      18.193   0.498  11.692  1.00  4.34           O  
ATOM    398  CB  HIS A  53      15.683   0.317   9.593  1.00  6.53           C  
ATOM    399  CG  HIS A  53      14.580   0.994   8.781  1.00  7.72           C  
ATOM    400  ND1 HIS A  53      13.297   1.127   9.102  1.00  9.24           N  
ATOM    401  CD2 HIS A  53      14.773   1.569   7.551  1.00  8.55           C  
ATOM    402  CE1 HIS A  53      12.703   1.753   8.123  1.00 10.72           C  
ATOM    403  NE2 HIS A  53      13.587   2.017   7.202  1.00 10.06           N  
ATOM    404  N   ASN A  54      16.650  -1.010  12.202  1.00  4.82           N  
ATOM    405  CA  ASN A  54      17.620  -1.931  12.767  1.00  4.77           C  
ATOM    406  C   ASN A  54      17.101  -3.353  12.511  1.00  5.89           C  
ATOM    407  O   ASN A  54      16.103  -3.535  11.798  1.00  6.67           O  
ATOM    408  CB  ASN A  54      17.766  -1.664  14.279  1.00  4.51           C  
ATOM    409  CG  ASN A  54      16.572  -2.133  15.129  1.00  7.85           C  
ATOM    410  OD1 ASN A  54      15.431  -2.254  14.658  1.00  7.71           O  
ATOM    411  ND2 ASN A  54      16.770  -2.399  16.416  1.00  8.24           N  
ATOM    412  N   VAL A  55      17.782  -4.373  13.022  1.00  5.53           N  
ATOM    413  CA  VAL A  55      17.249  -5.715  13.044  1.00  5.32           C  
ATOM    414  C   VAL A  55      17.195  -6.088  14.524  1.00  5.42           C  
ATOM    415  O   VAL A  55      18.090  -5.743  15.308  1.00  6.82           O  
ATOM    416  CB  VAL A  55      18.130  -6.735  12.274  1.00  5.61           C  
ATOM    417  CG1 VAL A  55      18.028  -6.314  10.816  1.00  5.33           C  
ATOM    418  CG2 VAL A  55      19.592  -6.772  12.704  1.00  6.94           C  
ATOM    419  N   HIS A  56      16.155  -6.819  14.904  1.00  5.87           N  
ATOM    420  CA  HIS A  56      15.913  -7.175  16.301  1.00  5.87           C  
ATOM    421  C   HIS A  56      15.481  -8.629  16.335  1.00  5.02           C  
ATOM    422  O   HIS A  56      14.505  -9.012  15.677  1.00  6.05           O  
ATOM    423  CB  HIS A  56      14.820  -6.238  16.793  1.00  6.05           C  
ATOM    424  CG  HIS A  56      14.432  -6.359  18.250  1.00  9.29           C  
ATOM    425  ND1 HIS A  56      13.614  -5.504  18.830  1.00  9.19           N  
ATOM    426  CD2 HIS A  56      14.820  -7.304  19.174  1.00  8.71           C  
ATOM    427  CE1 HIS A  56      13.478  -5.882  20.060  1.00  9.32           C  
ATOM    428  NE2 HIS A  56      14.184  -6.960  20.262  1.00 10.71           N  
ATOM    429  N   PHE A  57      16.198  -9.457  17.075  1.00  5.24           N  
ATOM    430  CA  PHE A  57      15.879 -10.873  17.209  1.00  6.07           C  
ATOM    431  C   PHE A  57      15.442 -11.008  18.658  1.00  6.47           C  
ATOM    432  O   PHE A  57      16.216 -10.586  19.533  1.00  6.28           O  
ATOM    433  CB  PHE A  57      17.127 -11.763  16.966  1.00  6.44           C  
ATOM    434  CG  PHE A  57      17.646 -11.724  15.526  1.00  7.18           C  
ATOM    435  CD1 PHE A  57      18.432 -10.660  15.090  1.00  8.14           C  
ATOM    436  CD2 PHE A  57      17.313 -12.749  14.667  1.00  7.35           C  
ATOM    437  CE1 PHE A  57      18.884 -10.631  13.782  1.00  7.26           C  
ATOM    438  CE2 PHE A  57      17.766 -12.715  13.366  1.00  8.30           C  
ATOM    439  CZ  PHE A  57      18.547 -11.661  12.920  1.00  9.57           C  
ATOM    440  N   VAL A  58      14.271 -11.563  18.966  1.00  6.43           N  
ATOM    441  CA  VAL A  58      13.873 -11.656  20.371  1.00  7.68           C  
ATOM    442  C   VAL A  58      14.659 -12.674  21.187  1.00  6.81           C  
ATOM    443  O   VAL A  58      15.435 -13.459  20.645  1.00  7.56           O  
ATOM    444  CB  VAL A  58      12.356 -11.961  20.520  1.00  8.86           C  
ATOM    445  CG1 VAL A  58      11.618 -10.851  19.748  1.00 10.38           C  
ATOM    446  CG2 VAL A  58      11.983 -13.362  20.073  1.00  8.74           C  
ATOM    447  N   ALA A  59      14.539 -12.669  22.514  1.00  7.32           N  
ATOM    448  CA  ALA A  59      15.282 -13.590  23.360  1.00  8.65           C  
ATOM    449  C   ALA A  59      15.056 -15.052  23.008  1.00  7.04           C  
ATOM    450  O   ALA A  59      13.950 -15.485  22.641  1.00  8.89           O  
ATOM    451  CB  ALA A  59      14.887 -13.392  24.817  1.00  6.63           C  
ATOM    452  N   GLY A  60      16.147 -15.800  23.053  1.00  8.50           N  
ATOM    453  CA  GLY A  60      16.097 -17.219  22.800  1.00  8.59           C  
ATOM    454  C   GLY A  60      16.301 -17.539  21.336  1.00 10.86           C  
ATOM    455  O   GLY A  60      16.461 -18.711  21.009  1.00 13.67           O  
ATOM    456  N   VAL A  61      16.328 -16.582  20.398  1.00 10.56           N  
ATOM    457  CA  VAL A  61      16.485 -16.893  18.976  1.00  8.73           C  
ATOM    458  C   VAL A  61      17.973 -17.005  18.642  1.00  9.74           C  
ATOM    459  O   VAL A  61      18.399 -18.059  18.173  1.00 10.15           O  
ATOM    460  CB  VAL A  61      15.759 -15.773  18.158  1.00  9.37           C  
ATOM    461  CG1 VAL A  61      16.015 -15.879  16.639  1.00  7.69           C  
ATOM    462  CG2 VAL A  61      14.244 -15.929  18.376  1.00  7.28           C  
ATOM    463  N   LEU A  62      18.829 -16.004  18.836  1.00  8.45           N  
ATOM    464  CA  LEU A  62      20.255 -16.133  18.533  1.00 11.02           C  
ATOM    465  C   LEU A  62      21.077 -16.390  19.778  1.00 13.29           C  
ATOM    466  O   LEU A  62      22.273 -16.724  19.724  1.00 13.63           O  
ATOM    467  CB  LEU A  62      20.822 -14.867  17.864  1.00 11.38           C  
ATOM    468  CG  LEU A  62      20.318 -14.553  16.467  1.00 12.18           C  
ATOM    469  CD1 LEU A  62      21.005 -13.303  15.956  1.00 16.33           C  
ATOM    470  CD2 LEU A  62      20.628 -15.701  15.522  1.00 12.63           C  
ATOM    471  N   GLY A  63      20.445 -16.236  20.932  1.00 13.61           N  
ATOM    472  CA  GLY A  63      21.097 -16.447  22.193  1.00 13.02           C  
ATOM    473  C   GLY A  63      20.043 -16.291  23.260  1.00 11.81           C  
ATOM    474  O   GLY A  63      18.852 -16.122  22.968  1.00  9.55           O  
ATOM    475  N   GLU A  64      20.521 -16.343  24.500  1.00 10.42           N  
ATOM    476  CA  GLU A  64      19.659 -16.253  25.664  1.00  9.52           C  
ATOM    477  C   GLU A  64      18.936 -14.917  25.739  1.00  9.22           C  
ATOM    478  O   GLU A  64      17.720 -14.862  25.905  1.00 11.21           O  
ATOM    479  CB  GLU A  64      20.503 -16.461  26.883  1.00 10.33           C  
ATOM    480  CG  GLU A  64      21.012 -17.903  26.930  1.00 12.25           C  
ATOM    481  CD  GLU A  64      21.845 -18.255  28.158  1.00 15.97           C  
ATOM    482  OE1 GLU A  64      22.339 -17.347  28.817  1.00 15.93           O  
ATOM    483  OE2 GLU A  64      21.997 -19.437  28.467  1.00 19.73           O  
ATOM    484  N   ALA A  65      19.696 -13.843  25.525  1.00  9.38           N  
ATOM    485  CA  ALA A  65      19.107 -12.522  25.495  1.00  9.25           C  
ATOM    486  C   ALA A  65      18.635 -12.124  24.097  1.00  8.57           C  
ATOM    487  O   ALA A  65      19.014 -12.769  23.108  1.00  9.89           O  
ATOM    488  CB  ALA A  65      20.120 -11.477  25.958  1.00 10.14           C  
ATOM    489  N   ALA A  66      17.793 -11.090  23.966  1.00  7.31           N  
ATOM    490  CA  ALA A  66      17.398 -10.538  22.673  1.00  7.05           C  
ATOM    491  C   ALA A  66      18.618  -9.821  22.100  1.00  8.28           C  
ATOM    492  O   ALA A  66      19.491  -9.330  22.840  1.00  8.91           O  
ATOM    493  CB  ALA A  66      16.290  -9.497  22.818  1.00  5.39           C  
ATOM    494  N   LEU A  67      18.713  -9.763  20.778  1.00  9.93           N  
ATOM    495  CA  LEU A  67      19.764  -9.023  20.133  1.00 11.44           C  
ATOM    496  C   LEU A  67      19.003  -7.945  19.401  1.00 10.73           C  
ATOM    497  O   LEU A  67      18.364  -8.192  18.385  1.00  9.55           O  
ATOM    498  CB  LEU A  67      20.570  -9.882  19.137  1.00 14.47           C  
ATOM    499  CG  LEU A  67      21.541  -9.221  18.101  1.00 18.97           C  
ATOM    500  CD1 LEU A  67      22.272  -7.997  18.622  1.00 20.49           C  
ATOM    501  CD2 LEU A  67      22.544 -10.289  17.727  1.00 19.17           C  
ATOM    502  N   LYS A  68      19.049  -6.756  19.979  1.00 11.87           N  
ATOM    503  CA  LYS A  68      18.416  -5.589  19.417  1.00 12.03           C  
ATOM    504  C   LYS A  68      19.578  -4.812  18.827  1.00 12.88           C  
ATOM    505  O   LYS A  68      20.347  -4.192  19.568  1.00 10.76           O  
ATOM    506  CB  LYS A  68      17.746  -4.817  20.524  1.00 13.12           C  
ATOM    507  CG  LYS A  68      16.979  -3.642  19.964  1.00 16.53           C  
ATOM    508  CD  LYS A  68      16.540  -2.708  21.079  1.00 20.42           C  
ATOM    509  CE  LYS A  68      15.705  -3.396  22.159  1.00 21.95           C  
ATOM    510  NZ  LYS A  68      15.367  -2.474  23.239  1.00 23.96           N  
ATOM    511  N   GLY A  69      19.740  -4.900  17.506  1.00 11.40           N  
ATOM    512  CA  GLY A  69      20.847  -4.224  16.858  1.00 10.19           C  
ATOM    513  C   GLY A  69      20.745  -2.698  16.912  1.00 10.63           C  
ATOM    514  O   GLY A  69      19.652  -2.142  17.072  1.00 10.00           O  
ATOM    515  N   PRO A  70      21.823  -1.953  16.693  1.00  9.00           N  
ATOM    516  CA  PRO A  70      21.856  -0.493  16.694  1.00  9.54           C  
ATOM    517  C   PRO A  70      21.039   0.088  15.559  1.00  9.96           C  
ATOM    518  O   PRO A  70      20.853  -0.554  14.513  1.00  8.61           O  
ATOM    519  CB  PRO A  70      23.341  -0.169  16.580  1.00 10.62           C  
ATOM    520  CG  PRO A  70      23.812  -1.281  15.679  1.00  9.56           C  
ATOM    521  CD  PRO A  70      23.113  -2.484  16.317  1.00 10.44           C  
ATOM    522  N   MET A  71      20.505   1.282  15.736  1.00  9.99           N  
ATOM    523  CA  MET A  71      19.794   1.956  14.661  1.00 10.54           C  
ATOM    524  C   MET A  71      20.796   2.406  13.597  1.00 10.74           C  
ATOM    525  O   MET A  71      21.843   2.980  13.896  1.00 11.94           O  
ATOM    526  CB  MET A  71      19.037   3.177  15.205  1.00 10.46           C  
ATOM    527  CG  MET A  71      17.977   2.830  16.260  1.00 11.50           C  
ATOM    528  SD  MET A  71      16.743   1.583  15.804  1.00 15.96           S  
ATOM    529  CE  MET A  71      16.092   2.393  14.384  1.00 13.04           C  
ATOM    530  N   MET A  72      20.480   2.090  12.346  1.00 10.99           N  
ATOM    531  CA  MET A  72      21.306   2.391  11.198  1.00  9.29           C  
ATOM    532  C   MET A  72      20.709   3.601  10.503  1.00  9.50           C  
ATOM    533  O   MET A  72      19.517   3.603  10.185  1.00  7.34           O  
ATOM    534  CB  MET A  72      21.308   1.252  10.190  1.00 10.68           C  
ATOM    535  CG  MET A  72      21.979  -0.022  10.638  1.00 12.66           C  
ATOM    536  SD  MET A  72      21.726  -1.308   9.393  1.00 16.23           S  
ATOM    537  CE  MET A  72      20.405  -2.114  10.222  1.00 11.45           C  
ATOM    538  N   LYS A  73      21.503   4.654  10.342  1.00  8.73           N  
ATOM    539  CA  LYS A  73      21.067   5.803   9.562  1.00 10.29           C  
ATOM    540  C   LYS A  73      21.202   5.445   8.100  1.00 10.19           C  
ATOM    541  O   LYS A  73      21.663   4.360   7.731  1.00  9.67           O  
ATOM    542  CB  LYS A  73      21.934   7.020   9.825  1.00 12.71           C  
ATOM    543  CG  LYS A  73      21.522   7.915  10.956  1.00 19.03           C  
ATOM    544  CD  LYS A  73      21.786   7.411  12.349  1.00 24.68           C  
ATOM    545  CE  LYS A  73      21.532   8.556  13.360  1.00 28.58           C  
ATOM    546  NZ  LYS A  73      20.159   9.068  13.327  1.00 31.96           N  
ATOM    547  N   LYS A  74      20.846   6.390   7.238  1.00 10.92           N  
ATOM    548  CA  LYS A  74      20.953   6.247   5.786  1.00 11.29           C  
ATOM    549  C   LYS A  74      22.391   5.927   5.410  1.00 10.75           C  
ATOM    550  O   LYS A  74      23.351   6.530   5.919  1.00  8.63           O  
ATOM    551  CB  LYS A  74      20.450   7.571   5.202  1.00 14.31           C  
ATOM    552  CG  LYS A  74      20.746   8.015   3.783  1.00 19.97           C  
ATOM    553  CD  LYS A  74      19.845   7.482   2.739  1.00 24.70           C  
ATOM    554  CE  LYS A  74      20.130   8.287   1.474  1.00 27.33           C  
ATOM    555  NZ  LYS A  74      19.353   7.799   0.344  1.00 31.22           N  
ATOM    556  N   GLU A  75      22.526   4.922   4.536  1.00 10.76           N  
ATOM    557  CA  GLU A  75      23.803   4.384   4.088  1.00  9.83           C  
ATOM    558  C   GLU A  75      24.746   3.897   5.184  1.00  9.29           C  
ATOM    559  O   GLU A  75      25.983   3.990   5.060  1.00  9.05           O  
ATOM    560  CB  GLU A  75      24.553   5.415   3.200  1.00 12.49           C  
ATOM    561  CG  GLU A  75      23.800   5.663   1.888  1.00 16.93           C  
ATOM    562  CD  GLU A  75      23.512   4.455   0.987  1.00 21.64           C  
ATOM    563  OE1 GLU A  75      24.338   3.555   0.869  1.00 25.18           O  
ATOM    564  OE2 GLU A  75      22.442   4.430   0.373  1.00 27.97           O  
ATOM    565  N   GLN A  76      24.174   3.380   6.274  1.00  8.78           N  
ATOM    566  CA  GLN A  76      24.940   2.662   7.282  1.00  6.92           C  
ATOM    567  C   GLN A  76      24.576   1.179   7.204  1.00  6.71           C  
ATOM    568  O   GLN A  76      23.516   0.813   6.673  1.00  6.90           O  
ATOM    569  CB  GLN A  76      24.657   3.179   8.698  1.00  7.30           C  
ATOM    570  CG  GLN A  76      25.155   4.618   8.855  1.00  7.28           C  
ATOM    571  CD  GLN A  76      25.409   4.913  10.304  1.00  9.43           C  
ATOM    572  OE1 GLN A  76      24.474   4.803  11.095  1.00 11.39           O  
ATOM    573  NE2 GLN A  76      26.622   5.223  10.736  1.00  7.34           N  
ATOM    574  N   ALA A  77      25.453   0.338   7.753  1.00  7.64           N  
ATOM    575  CA  ALA A  77      25.360  -1.096   7.629  1.00  6.10           C  
ATOM    576  C   ALA A  77      25.656  -1.738   8.958  1.00  6.44           C  
ATOM    577  O   ALA A  77      26.268  -1.106   9.828  1.00  7.00           O  
ATOM    578  CB  ALA A  77      26.378  -1.604   6.633  1.00  5.42           C  
ATOM    579  N   TYR A  78      25.246  -3.002   9.107  1.00  5.57           N  
ATOM    580  CA  TYR A  78      25.450  -3.768  10.336  1.00  5.82           C  
ATOM    581  C   TYR A  78      25.508  -5.237   9.920  1.00  3.92           C  
ATOM    582  O   TYR A  78      24.711  -5.671   9.075  1.00  5.72           O  
ATOM    583  CB  TYR A  78      24.281  -3.525  11.302  1.00  6.77           C  
ATOM    584  CG  TYR A  78      24.354  -4.307  12.619  1.00  7.07           C  
ATOM    585  CD1 TYR A  78      25.282  -3.959  13.590  1.00  8.26           C  
ATOM    586  CD2 TYR A  78      23.438  -5.328  12.848  1.00  8.82           C  
ATOM    587  CE1 TYR A  78      25.285  -4.643  14.793  1.00  8.64           C  
ATOM    588  CE2 TYR A  78      23.439  -6.017  14.049  1.00  7.36           C  
ATOM    589  CZ  TYR A  78      24.358  -5.660  15.003  1.00  7.54           C  
ATOM    590  OH  TYR A  78      24.336  -6.306  16.213  1.00  8.19           O  
ATOM    591  N   SER A  79      26.444  -5.986  10.500  1.00  5.12           N  
ATOM    592  CA  SER A  79      26.687  -7.375  10.109  1.00  6.28           C  
ATOM    593  C   SER A  79      26.503  -8.363  11.259  1.00  6.20           C  
ATOM    594  O   SER A  79      26.724  -8.030  12.435  1.00  5.56           O  
ATOM    595  CB  SER A  79      28.122  -7.591   9.610  1.00  6.68           C  
ATOM    596  OG  SER A  79      28.374  -6.825   8.443  1.00  9.41           O  
ATOM    597  N   LEU A  80      26.107  -9.586  10.909  1.00  4.29           N  
ATOM    598  CA  LEU A  80      26.031 -10.670  11.881  1.00  6.54           C  
ATOM    599  C   LEU A  80      26.583 -11.909  11.180  1.00  6.62           C  
ATOM    600  O   LEU A  80      26.271 -12.138   9.994  1.00  6.19           O  
ATOM    601  CB  LEU A  80      24.576 -10.920  12.319  1.00  5.13           C  
ATOM    602  CG  LEU A  80      23.917  -9.868  13.206  1.00  7.51           C  
ATOM    603  CD1 LEU A  80      22.469 -10.251  13.419  1.00  8.10           C  
ATOM    604  CD2 LEU A  80      24.654  -9.759  14.540  1.00  6.52           C  
ATOM    605  N   THR A  81      27.448 -12.665  11.856  1.00  7.24           N  
ATOM    606  CA  THR A  81      27.976 -13.900  11.289  1.00  7.84           C  
ATOM    607  C   THR A  81      27.197 -15.027  11.963  1.00  9.54           C  
ATOM    608  O   THR A  81      27.209 -15.127  13.201  1.00 10.09           O  
ATOM    609  CB  THR A  81      29.464 -14.023  11.595  1.00  7.72           C  
ATOM    610  OG1 THR A  81      30.072 -12.852  11.062  1.00  9.09           O  
ATOM    611  CG2 THR A  81      30.077 -15.313  11.028  1.00  9.01           C  
ATOM    612  N   PHE A  82      26.517 -15.874  11.198  1.00  7.87           N  
ATOM    613  CA  PHE A  82      25.712 -16.946  11.776  1.00  7.33           C  
ATOM    614  C   PHE A  82      26.528 -18.215  11.932  1.00  8.82           C  
ATOM    615  O   PHE A  82      27.170 -18.681  10.987  1.00  8.56           O  
ATOM    616  CB  PHE A  82      24.493 -17.219  10.897  1.00  6.87           C  
ATOM    617  CG  PHE A  82      23.501 -16.063  10.968  1.00  5.58           C  
ATOM    618  CD1 PHE A  82      23.704 -14.937  10.182  1.00  4.91           C  
ATOM    619  CD2 PHE A  82      22.424 -16.114  11.834  1.00  6.91           C  
ATOM    620  CE1 PHE A  82      22.829 -13.869  10.269  1.00  6.74           C  
ATOM    621  CE2 PHE A  82      21.557 -15.039  11.905  1.00  7.17           C  
ATOM    622  CZ  PHE A  82      21.754 -13.912  11.128  1.00  6.05           C  
ATOM    623  N   THR A  83      26.524 -18.796  13.137  1.00  9.02           N  
ATOM    624  CA  THR A  83      27.391 -19.928  13.458  1.00  7.98           C  
ATOM    625  C   THR A  83      26.666 -21.262  13.618  1.00  7.86           C  
ATOM    626  O   THR A  83      27.332 -22.283  13.826  1.00  7.67           O  
ATOM    627  CB  THR A  83      28.189 -19.617  14.755  1.00  7.68           C  
ATOM    628  OG1 THR A  83      27.253 -19.506  15.827  1.00 11.25           O  
ATOM    629  CG2 THR A  83      28.980 -18.319  14.639  1.00  9.49           C  
ATOM    630  N   GLU A  84      25.344 -21.311  13.485  1.00  6.83           N  
ATOM    631  CA  GLU A  84      24.625 -22.538  13.718  1.00  7.09           C  
ATOM    632  C   GLU A  84      23.448 -22.528  12.783  1.00  9.05           C  
ATOM    633  O   GLU A  84      22.833 -21.480  12.559  1.00  9.26           O  
ATOM    634  CB  GLU A  84      24.132 -22.601  15.171  1.00  6.23           C  
ATOM    635  CG  GLU A  84      23.324 -23.872  15.429  1.00  7.66           C  
ATOM    636  CD  GLU A  84      22.990 -24.165  16.877  1.00  6.24           C  
ATOM    637  OE1 GLU A  84      23.704 -23.736  17.772  1.00  6.06           O  
ATOM    638  OE2 GLU A  84      22.006 -24.857  17.095  1.00  7.36           O  
ATOM    639  N   ALA A  85      23.179 -23.674  12.173  1.00  8.74           N  
ATOM    640  CA  ALA A  85      22.017 -23.820  11.301  1.00 10.07           C  
ATOM    641  C   ALA A  85      20.693 -23.613  12.030  1.00  9.92           C  
ATOM    642  O   ALA A  85      20.616 -23.900  13.234  1.00 10.39           O  
ATOM    643  CB  ALA A  85      21.975 -25.227  10.671  1.00 10.39           C  
ATOM    644  N   GLY A  86      19.669 -23.118  11.346  1.00  9.39           N  
ATOM    645  CA  GLY A  86      18.348 -22.919  11.904  1.00  9.13           C  
ATOM    646  C   GLY A  86      17.633 -21.790  11.180  1.00 10.19           C  
ATOM    647  O   GLY A  86      18.182 -21.274  10.199  1.00  9.16           O  
ATOM    648  N   THR A  87      16.433 -21.383  11.629  1.00 10.32           N  
ATOM    649  CA  THR A  87      15.630 -20.320  11.032  1.00 11.03           C  
ATOM    650  C   THR A  87      15.536 -19.245  12.101  1.00 10.79           C  
ATOM    651  O   THR A  87      15.117 -19.515  13.235  1.00 10.76           O  
ATOM    652  CB  THR A  87      14.213 -20.816  10.675  1.00 11.71           C  
ATOM    653  OG1 THR A  87      14.370 -21.741   9.607  1.00 14.36           O  
ATOM    654  CG2 THR A  87      13.283 -19.707  10.173  1.00 13.41           C  
ATOM    655  N   TYR A  88      15.954 -18.032  11.754  1.00  8.20           N  
ATOM    656  CA  TYR A  88      16.047 -16.933  12.703  1.00  6.91           C  
ATOM    657  C   TYR A  88      15.210 -15.757  12.254  1.00  7.15           C  
ATOM    658  O   TYR A  88      15.560 -15.050  11.307  1.00  9.27           O  
ATOM    659  CB  TYR A  88      17.508 -16.526  12.845  1.00  7.21           C  
ATOM    660  CG  TYR A  88      18.378 -17.707  13.258  1.00  9.05           C  
ATOM    661  CD1 TYR A  88      18.323 -18.164  14.557  1.00  8.86           C  
ATOM    662  CD2 TYR A  88      19.225 -18.305  12.343  1.00 10.41           C  
ATOM    663  CE1 TYR A  88      19.109 -19.229  14.944  1.00 10.87           C  
ATOM    664  CE2 TYR A  88      20.025 -19.374  12.732  1.00 10.31           C  
ATOM    665  CZ  TYR A  88      19.958 -19.827  14.035  1.00 10.21           C  
ATOM    666  OH  TYR A  88      20.726 -20.898  14.438  1.00 10.43           O  
ATOM    667  N   ASP A  89      14.034 -15.583  12.841  1.00  7.66           N  
ATOM    668  CA  ASP A  89      13.169 -14.467  12.501  1.00  8.63           C  
ATOM    669  C   ASP A  89      13.606 -13.160  13.130  1.00  7.05           C  
ATOM    670  O   ASP A  89      14.162 -13.162  14.233  1.00  8.09           O  
ATOM    671  CB  ASP A  89      11.746 -14.757  12.938  1.00 12.87           C  
ATOM    672  CG  ASP A  89      11.074 -15.926  12.214  1.00 17.69           C  
ATOM    673  OD1 ASP A  89      11.272 -16.121  11.022  1.00 21.58           O  
ATOM    674  OD2 ASP A  89      10.340 -16.667  12.854  1.00 24.50           O  
ATOM    675  N   TYR A  90      13.362 -12.040  12.470  1.00  5.73           N  
ATOM    676  CA  TYR A  90      13.700 -10.755  13.058  1.00  6.39           C  
ATOM    677  C   TYR A  90      12.706  -9.689  12.620  1.00  6.29           C  
ATOM    678  O   TYR A  90      11.934  -9.914  11.678  1.00  7.60           O  
ATOM    679  CB  TYR A  90      15.145 -10.338  12.660  1.00  6.36           C  
ATOM    680  CG  TYR A  90      15.421 -10.171  11.178  1.00  7.59           C  
ATOM    681  CD1 TYR A  90      15.768 -11.238  10.351  1.00  6.20           C  
ATOM    682  CD2 TYR A  90      15.305  -8.910  10.637  1.00  7.34           C  
ATOM    683  CE1 TYR A  90      15.995 -11.034   9.002  1.00  6.70           C  
ATOM    684  CE2 TYR A  90      15.522  -8.723   9.290  1.00  6.92           C  
ATOM    685  CZ  TYR A  90      15.876  -9.777   8.483  1.00  5.88           C  
ATOM    686  OH  TYR A  90      16.119  -9.551   7.136  1.00  7.88           O  
ATOM    687  N   HIS A  91      12.684  -8.539  13.301  1.00  6.64           N  
ATOM    688  CA  HIS A  91      11.830  -7.432  12.913  1.00  6.59           C  
ATOM    689  C   HIS A  91      12.603  -6.141  13.157  1.00  4.88           C  
ATOM    690  O   HIS A  91      13.728  -6.168  13.674  1.00  6.11           O  
ATOM    691  CB  HIS A  91      10.499  -7.450  13.736  1.00  5.55           C  
ATOM    692  CG  HIS A  91      10.684  -7.256  15.224  1.00  6.45           C  
ATOM    693  ND1 HIS A  91      11.020  -8.193  16.087  1.00  7.49           N  
ATOM    694  CD2 HIS A  91      10.561  -6.066  15.888  1.00  6.14           C  
ATOM    695  CE1 HIS A  91      11.111  -7.644  17.270  1.00  7.96           C  
ATOM    696  NE2 HIS A  91      10.826  -6.362  17.152  1.00  7.15           N  
ATOM    697  N   CYS A  92      12.028  -5.008  12.776  1.00  5.23           N  
ATOM    698  CA  CYS A  92      12.622  -3.703  13.034  1.00  4.98           C  
ATOM    699  C   CYS A  92      11.986  -3.180  14.322  1.00  5.57           C  
ATOM    700  O   CYS A  92      10.747  -3.084  14.396  1.00  6.06           O  
ATOM    701  CB  CYS A  92      12.314  -2.772  11.858  1.00  6.11           C  
ATOM    702  SG  CYS A  92      13.046  -1.135  12.118  1.00  8.16           S  
ATOM    703  N   THR A  93      12.752  -2.822  15.356  1.00  5.92           N  
ATOM    704  CA  THR A  93      12.186  -2.408  16.624  1.00  6.76           C  
ATOM    705  C   THR A  93      11.181  -1.257  16.507  1.00  7.45           C  
ATOM    706  O   THR A  93      10.052  -1.460  16.979  1.00  7.04           O  
ATOM    707  CB  THR A  93      13.337  -2.027  17.607  1.00  6.84           C  
ATOM    708  OG1 THR A  93      14.261  -3.100  17.686  1.00  7.55           O  
ATOM    709  CG2 THR A  93      12.821  -1.773  19.002  1.00  9.40           C  
ATOM    710  N   PRO A  94      11.425  -0.072  15.909  1.00  7.49           N  
ATOM    711  CA  PRO A  94      10.412   0.961  15.781  1.00  8.41           C  
ATOM    712  C   PRO A  94       9.317   0.668  14.794  1.00  8.18           C  
ATOM    713  O   PRO A  94       8.275   1.311  14.875  1.00  9.37           O  
ATOM    714  CB  PRO A  94      11.178   2.212  15.413  1.00  8.72           C  
ATOM    715  CG  PRO A  94      12.346   1.649  14.630  1.00  7.90           C  
ATOM    716  CD  PRO A  94      12.729   0.453  15.495  1.00  6.56           C  
ATOM    717  N   HIS A  95       9.535  -0.269  13.855  1.00  7.44           N  
ATOM    718  CA  HIS A  95       8.586  -0.530  12.783  1.00  8.48           C  
ATOM    719  C   HIS A  95       8.304  -2.030  12.748  1.00  8.20           C  
ATOM    720  O   HIS A  95       8.726  -2.681  11.794  1.00  6.38           O  
ATOM    721  CB  HIS A  95       9.175  -0.077  11.433  1.00  9.11           C  
ATOM    722  CG  HIS A  95       9.773   1.325  11.444  1.00 12.60           C  
ATOM    723  ND1 HIS A  95      11.050   1.635  11.187  1.00 14.14           N  
ATOM    724  CD2 HIS A  95       9.094   2.489  11.737  1.00 13.40           C  
ATOM    725  CE1 HIS A  95      11.177   2.924  11.309  1.00 13.74           C  
ATOM    726  NE2 HIS A  95      10.015   3.429  11.638  1.00 11.71           N  
ATOM    727  N   PRO A  96       7.619  -2.672  13.729  1.00  9.63           N  
ATOM    728  CA  PRO A  96       7.569  -4.129  13.860  1.00  8.14           C  
ATOM    729  C   PRO A  96       6.790  -4.810  12.742  1.00  6.73           C  
ATOM    730  O   PRO A  96       6.839  -6.017  12.592  1.00  7.26           O  
ATOM    731  CB  PRO A  96       7.007  -4.339  15.253  1.00  8.27           C  
ATOM    732  CG  PRO A  96       6.153  -3.121  15.491  1.00  9.65           C  
ATOM    733  CD  PRO A  96       6.993  -2.022  14.890  1.00  9.99           C  
ATOM    734  N   PHE A  97       6.081  -4.050  11.900  1.00  8.15           N  
ATOM    735  CA  PHE A  97       5.450  -4.611  10.705  1.00  9.27           C  
ATOM    736  C   PHE A  97       6.524  -5.032   9.680  1.00  9.28           C  
ATOM    737  O   PHE A  97       6.235  -5.785   8.749  1.00  9.65           O  
ATOM    738  CB  PHE A  97       4.477  -3.581  10.070  1.00  8.87           C  
ATOM    739  CG  PHE A  97       5.055  -2.191   9.804  1.00 11.47           C  
ATOM    740  CD1 PHE A  97       5.815  -1.953   8.660  1.00 10.34           C  
ATOM    741  CD2 PHE A  97       4.852  -1.175  10.733  1.00 12.11           C  
ATOM    742  CE1 PHE A  97       6.367  -0.705   8.449  1.00 11.05           C  
ATOM    743  CE2 PHE A  97       5.412   0.071  10.507  1.00 11.53           C  
ATOM    744  CZ  PHE A  97       6.169   0.299   9.374  1.00 10.13           C  
ATOM    745  N   MET A  98       7.778  -4.567   9.797  1.00  9.33           N  
ATOM    746  CA  MET A  98       8.896  -4.983   8.940  1.00  8.05           C  
ATOM    747  C   MET A  98       9.430  -6.273   9.545  1.00  7.72           C  
ATOM    748  O   MET A  98       9.961  -6.245  10.658  1.00  5.78           O  
ATOM    749  CB  MET A  98      10.012  -3.957   8.948  1.00  6.66           C  
ATOM    750  CG  MET A  98       9.617  -2.634   8.323  1.00  8.90           C  
ATOM    751  SD  MET A  98      10.942  -1.399   8.468  1.00 11.15           S  
ATOM    752  CE  MET A  98      12.239  -2.218   7.575  1.00 10.64           C  
ATOM    753  N   ARG A  99       9.316  -7.401   8.849  1.00  7.67           N  
ATOM    754  CA  ARG A  99       9.688  -8.700   9.379  1.00  8.43           C  
ATOM    755  C   ARG A  99      10.537  -9.379   8.325  1.00  9.03           C  
ATOM    756  O   ARG A  99      10.360  -9.117   7.132  1.00  7.36           O  
ATOM    757  CB  ARG A  99       8.457  -9.572   9.617  1.00 11.30           C  
ATOM    758  CG  ARG A  99       7.422  -8.981  10.587  1.00 14.14           C  
ATOM    759  CD  ARG A  99       7.468  -9.677  11.919  1.00 17.94           C  
ATOM    760  NE  ARG A  99       6.955  -8.784  12.939  1.00 21.06           N  
ATOM    761  CZ  ARG A  99       7.122  -9.021  14.242  1.00 20.07           C  
ATOM    762  NH1 ARG A  99       7.764 -10.113  14.689  1.00 19.26           N  
ATOM    763  NH2 ARG A  99       6.663  -8.114  15.104  1.00 18.32           N  
ATOM    764  N   GLY A 100      11.470 -10.226   8.731  1.00  8.60           N  
ATOM    765  CA  GLY A 100      12.252 -11.002   7.796  1.00  8.52           C  
ATOM    766  C   GLY A 100      12.786 -12.204   8.566  1.00  7.36           C  
ATOM    767  O   GLY A 100      12.622 -12.322   9.785  1.00  8.13           O  
ATOM    768  N   LYS A 101      13.449 -13.119   7.865  1.00  8.79           N  
ATOM    769  CA  LYS A 101      14.098 -14.255   8.484  1.00  7.37           C  
ATOM    770  C   LYS A 101      15.363 -14.615   7.700  1.00  8.70           C  
ATOM    771  O   LYS A 101      15.523 -14.331   6.496  1.00  5.50           O  
ATOM    772  CB  LYS A 101      13.138 -15.435   8.507  1.00 10.13           C  
ATOM    773  CG  LYS A 101      12.832 -16.051   7.181  1.00 14.70           C  
ATOM    774  CD  LYS A 101      11.933 -17.237   7.373  1.00 20.23           C  
ATOM    775  CE  LYS A 101      10.573 -16.720   7.764  1.00 22.73           C  
ATOM    776  NZ  LYS A 101       9.703 -17.845   8.024  1.00 29.01           N  
ATOM    777  N   VAL A 102      16.301 -15.197   8.443  1.00  8.47           N  
ATOM    778  CA  VAL A 102      17.523 -15.720   7.865  1.00  9.11           C  
ATOM    779  C   VAL A 102      17.484 -17.241   8.086  1.00 10.22           C  
ATOM    780  O   VAL A 102      17.325 -17.687   9.234  1.00  9.45           O  
ATOM    781  CB  VAL A 102      18.766 -15.112   8.553  1.00  9.10           C  
ATOM    782  CG1 VAL A 102      20.041 -15.682   7.904  1.00  8.96           C  
ATOM    783  CG2 VAL A 102      18.759 -13.589   8.400  1.00  9.60           C  
ATOM    784  N   VAL A 103      17.566 -18.043   7.018  1.00  7.95           N  
ATOM    785  CA  VAL A 103      17.557 -19.483   7.113  1.00  8.24           C  
ATOM    786  C   VAL A 103      19.014 -19.870   6.920  1.00  8.31           C  
ATOM    787  O   VAL A 103      19.575 -19.664   5.840  1.00 10.01           O  
ATOM    788  CB  VAL A 103      16.679 -20.108   6.011  1.00  8.08           C  
ATOM    789  CG1 VAL A 103      16.642 -21.613   6.224  1.00  8.09           C  
ATOM    790  CG2 VAL A 103      15.268 -19.523   6.052  1.00  9.99           C  
ATOM    791  N   VAL A 104      19.674 -20.382   7.948  1.00  7.31           N  
ATOM    792  CA  VAL A 104      21.074 -20.781   7.893  1.00  7.63           C  
ATOM    793  C   VAL A 104      21.065 -22.288   7.712  1.00 10.90           C  
ATOM    794  O   VAL A 104      20.492 -23.044   8.525  1.00  9.98           O  
ATOM    795  CB  VAL A 104      21.774 -20.392   9.192  1.00  7.50           C  
ATOM    796  CG1 VAL A 104      23.264 -20.750   9.122  1.00  7.28           C  
ATOM    797  CG2 VAL A 104      21.530 -18.890   9.417  1.00  6.96           C  
ATOM    798  N   GLU A 105      21.702 -22.763   6.660  1.00 13.19           N  
ATOM    799  CA  GLU A 105      21.646 -24.183   6.376  1.00 16.37           C  
ATOM    800  C   GLU A 105      23.011 -24.823   6.256  1.00 17.80           C  
ATOM    801  O   GLU A 105      24.017 -24.134   6.364  1.00 20.02           O  
ATOM    802  CB  GLU A 105      20.774 -24.352   5.119  1.00 17.76           C  
ATOM    803  CG  GLU A 105      20.890 -23.293   4.047  1.00 21.14           C  
ATOM    804  CD  GLU A 105      19.744 -23.253   3.049  1.00 22.81           C  
ATOM    805  OE1 GLU A 105      18.576 -23.267   3.441  1.00 22.61           O  
ATOM    806  OE2 GLU A 105      20.039 -23.198   1.860  1.00 26.69           O  
ATOM    807  OXT GLU A 105      23.096 -26.039   6.150  1.00 22.65           O  
TER     808      GLU A 105                                                      
MASTER      200    0    0    1   10    7    0    6  905    1    0    9          
END                                                                             
