# Supplementary material for: Modeling of loops in proteins: a multi-method approach
Source: BMC Struct Biol. 2010 Feb 11;10:5. doi: 10.1186/1472-6807-10-5 (PMC2837870; doi:10.1186/1472-6807-10-5)
Supplement: Additional file 1 — Student t-test. Results from two sample paired t-test of Table 2. [file 1472-6807-10-5-S1.GZ › loop_test_data/1acc_183-200.pdb]

ATOM      1  N   SER A   1      32.211  27.189   5.161  1.00 80.56           N
ATOM      2  CA  SER A   1      32.855  27.153   6.505  1.00 79.26           C
ATOM      3  C   SER A   1      34.257  27.749   6.470  1.00 78.22           C
ATOM      4  O   SER A   1      35.270  27.033   6.450  1.00 76.49           O
ATOM      5  CB  SER A   1      32.868  25.722   7.053  1.00 81.86           C
ATOM      6  OG  SER A   1      33.279  24.789   6.068  1.00 85.26           O
ATOM      7  N   SER A   2      34.299  29.084   6.461  1.00 78.43           N
ATOM      8  CA  SER A   2      35.578  29.779   6.416  1.00 77.48           C
ATOM      9  C   SER A   2      36.302  30.100   7.702  1.00 75.50           C
ATOM     10  O   SER A   2      37.418  30.634   7.694  1.00 78.81           O
ATOM     11  CB  SER A   2      35.562  30.958   5.462  1.00 76.93           C
ATOM     12  OG  SER A   2      34.559  31.861   5.810  1.00 81.09           O
ATOM     13  N   SER A   3      35.575  29.950   8.825  1.00 70.97           N
ATOM     14  CA  SER A   3      36.266  30.246  10.105  1.00 65.81           C
ATOM     15  C   SER A   3      36.737  28.881  10.615  1.00 64.91           C
ATOM     16  O   SER A   3      36.146  28.260  11.510  1.00 63.90           O
ATOM     17  CB  SER A   3      35.185  30.842  11.026  1.00 65.19           C
ATOM     18  OG  SER A   3      35.819  31.150  12.260  1.00 64.23           O
ATOM     19  N   GLN A   4      37.691  28.343   9.879  1.00 61.50           N
ATOM     20  CA  GLN A   4      38.326  27.037  10.110  1.00 56.35           C
ATOM     21  C   GLN A   4      39.794  27.349  10.334  1.00 51.06           C
ATOM     22  O   GLN A   4      40.363  28.137   9.596  1.00 54.76           O
ATOM     23  CB  GLN A   4      38.180  26.217   8.827  1.00 55.80           C
ATOM     24  CG  GLN A   4      38.425  27.078   7.574  1.00 53.43           C
ATOM     25  CD  GLN A   4      38.067  26.399   6.268  1.00 55.92           C
ATOM     26  OE1 GLN A   4      38.327  26.935   5.188  1.00 53.10           O
ATOM     27  NE2 GLN A   4      37.475  25.216   6.353  1.00 57.12           N
ATOM     28  N   GLY A   5      40.419  26.706  11.308  1.00 46.81           N
ATOM     29  CA  GLY A   5      41.820  26.978  11.557  1.00 40.41           C
ATOM     30  C   GLY A   5      42.052  27.446  12.973  1.00 33.35           C
ATOM     31  O   GLY A   5      41.185  27.303  13.832  1.00 36.36           O
ATOM     32  N   LEU A   6      43.237  27.973  13.235  1.00 28.02           N
ATOM     33  CA  LEU A   6      43.555  28.442  14.572  1.00 26.34           C
ATOM     34  C   LEU A   6      43.243  29.922  14.752  1.00 22.11           C
ATOM     35  O   LEU A   6      43.136  30.665  13.779  1.00 16.36           O
ATOM     36  CB  LEU A   6      45.028  28.161  14.885  1.00 24.75           C
ATOM     37  CG  LEU A   6      45.443  26.690  14.751  1.00 26.99           C
ATOM     38  CD1 LEU A   6      46.930  26.532  15.011  1.00 23.93           C
ATOM     39  CD2 LEU A   6      44.634  25.829  15.709  1.00 15.86           C
ATOM     40  N   LEU A   7      42.968  30.316  15.991  1.00 22.29           N
ATOM     41  CA  LEU A   7      42.712  31.715  16.291  1.00 20.82           C
ATOM     42  C   LEU A   7      44.060  32.266  16.730  1.00 18.87           C
ATOM     43  O   LEU A   7      44.672  31.747  17.667  1.00 17.66           O
ATOM     44  CB  LEU A   7      41.693  31.873  17.422  1.00 21.31           C
ATOM     45  CG  LEU A   7      41.489  33.326  17.874  1.00 21.00           C
ATOM     46  CD1 LEU A   7      40.981  34.175  16.716  1.00 22.14           C
ATOM     47  CD2 LEU A   7      40.529  33.389  19.044  1.00 24.39           C
ATOM     48  N   GLY A   8      44.516  33.309  16.053  1.00 18.61           N
ATOM     49  CA  GLY A   8      45.800  33.891  16.381  1.00 19.86           C
ATOM     50  C   GLY A   8      45.758  35.289  16.957  1.00 21.92           C
ATOM     51  O   GLY A   8      44.932  36.120  16.570  1.00 19.95           O
ATOM     52  N   TYR A   9      46.626  35.519  17.936  1.00 20.48           N
ATOM     53  CA  TYR A   9      46.764  36.811  18.594  1.00 17.91           C
ATOM     54  C   TYR A   9      48.163  37.293  18.231  1.00 21.34           C
ATOM     55  O   TYR A   9      49.143  36.594  18.486  1.00 20.25           O
ATOM     56  CB  TYR A   9      46.639  36.654  20.111  1.00 15.77           C
ATOM     57  CG  TYR A   9      45.282  36.173  20.565  1.00 18.54           C
ATOM     58  CD1 TYR A   9      44.956  34.816  20.546  1.00 21.03           C
ATOM     59  CD2 TYR A   9      44.314  37.077  20.992  1.00 22.73           C
ATOM     60  CE1 TYR A   9      43.696  34.375  20.940  1.00 24.91           C
ATOM     61  CE2 TYR A   9      43.054  36.648  21.389  1.00 23.03           C
ATOM     62  CZ  TYR A   9      42.751  35.300  21.359  1.00 24.62           C
ATOM     63  OH  TYR A   9      41.501  34.891  21.740  1.00 25.53           O
ATOM     64  N   TYR A  10      48.253  38.462  17.605  1.00 18.86           N
ATOM     65  CA  TYR A  10      49.538  39.012  17.183  1.00 17.63           C
ATOM     66  C   TYR A  10      49.906  40.258  17.971  1.00 21.06           C
ATOM     67  O   TYR A  10      49.248  41.290  17.857  1.00 21.57           O
ATOM     68  CB  TYR A  10      49.502  39.336  15.691  1.00 13.51           C
ATOM     69  CG  TYR A  10      49.190  38.144  14.823  1.00 20.00           C
ATOM     70  CD1 TYR A  10      47.923  37.556  14.838  1.00 21.70           C
ATOM     71  CD2 TYR A  10      50.163  37.590  13.998  1.00 20.75           C
ATOM     72  CE1 TYR A  10      47.635  36.450  14.056  1.00 20.04           C
ATOM     73  CE2 TYR A  10      49.886  36.483  13.209  1.00 25.95           C
ATOM     74  CZ  TYR A  10      48.622  35.919  13.245  1.00 27.23           C
ATOM     75  OH  TYR A  10      48.354  34.834  12.460  1.00 23.99           O
ATOM     76  N   PHE A  11      50.982  40.171  18.740  1.00 23.97           N
ATOM     77  CA  PHE A  11      51.418  41.293  19.560  1.00 22.87           C
ATOM     78  C   PHE A  11      52.618  42.030  18.992  1.00 24.86           C
ATOM     79  O   PHE A  11      53.482  41.436  18.348  1.00 26.79           O
ATOM     80  CB  PHE A  11      51.749  40.814  20.972  1.00 21.45           C
ATOM     81  CG  PHE A  11      50.710  39.912  21.564  1.00 25.41           C
ATOM     82  CD1 PHE A  11      50.683  38.559  21.240  1.00 22.87           C
ATOM     83  CD2 PHE A  11      49.764  40.406  22.454  1.00 23.37           C
ATOM     84  CE1 PHE A  11      49.729  37.711  21.792  1.00 21.40           C
ATOM     85  CE2 PHE A  11      48.806  39.565  23.011  1.00 18.41           C
ATOM     86  CZ  PHE A  11      48.791  38.214  22.680  1.00 14.91           C
ATOM     87  N   SER A  12      52.638  43.341  19.201  1.00 26.91           N
ATOM     88  CA  SER A  12      53.745  44.170  18.750  1.00 29.23           C
ATOM     89  C   SER A  12      54.862  44.069  19.785  1.00 31.66           C
ATOM     90  O   SER A  12      56.038  44.074  19.439  1.00 32.76           O
ATOM     91  CB  SER A  12      53.302  45.627  18.569  1.00 27.93           C
ATOM     92  OG  SER A  12      52.681  46.132  19.738  1.00 21.75           O
ATOM     93  N   ASP A  13      54.489  43.941  21.057  1.00 31.57           N
ATOM     94  CA  ASP A  13      55.482  43.820  22.116  1.00 31.07           C
ATOM     95  C   ASP A  13      56.028  42.393  22.156  1.00 34.42           C
ATOM     96  O   ASP A  13      55.446  41.475  21.579  1.00 31.06           O
ATOM     97  CB  ASP A  13      54.894  44.218  23.472  1.00 29.34           C
ATOM     98  CG  ASP A  13      53.943  43.183  24.023  1.00 32.11           C
ATOM     99  OD1 ASP A  13      52.991  42.801  23.312  1.00 38.07           O
ATOM    100  OD2 ASP A  13      54.159  42.745  25.170  1.00 33.35           O
ATOM    101  N   LEU A  14      57.131  42.214  22.870  1.00 35.51           N
ATOM    102  CA  LEU A  14      57.790  40.920  22.971  1.00 37.27           C
ATOM    103  C   LEU A  14      57.174  39.915  23.943  1.00 41.00           C
ATOM    104  O   LEU A  14      57.389  38.709  23.801  1.00 39.04           O
ATOM    105  CB  LEU A  14      59.267  41.145  23.308  1.00 38.51           C
ATOM    106  CG  LEU A  14      60.244  39.979  23.476  1.00 42.33           C
ATOM    107  CD1 LEU A  14      60.184  39.030  22.288  1.00 41.65           C
ATOM    108  CD2 LEU A  14      61.642  40.549  23.637  1.00 42.54           C
ATOM    109  N   ASN A  15      56.383  40.390  24.901  1.00 42.09           N
ATOM    110  CA  ASN A  15      55.808  39.481  25.889  1.00 43.71           C
ATOM    111  C   ASN A  15      54.284  39.398  26.015  1.00 43.19           C
ATOM    112  O   ASN A  15      53.745  39.422  27.122  1.00 44.55           O
ATOM    113  CB  ASN A  15      56.442  39.719  27.269  1.00 51.68           C
ATOM    114  CG  ASN A  15      57.474  40.837  27.261  1.00 57.21           C
ATOM    115  OD1 ASN A  15      57.126  42.017  27.300  1.00 60.96           O
ATOM    116  ND2 ASN A  15      58.751  40.469  27.215  1.00 60.16           N
ATOM    117  N   PHE A  16      53.602  39.269  24.879  1.00 38.65           N
ATOM    118  CA  PHE A  16      52.143  39.118  24.818  1.00 37.89           C
ATOM    119  C   PHE A  16      51.290  40.139  25.589  1.00 37.19           C
ATOM    120  O   PHE A  16      50.268  39.772  26.172  1.00 35.32           O
ATOM    121  CB  PHE A  16      51.756  37.703  25.275  1.00 36.23           C
ATOM    122  CG  PHE A  16      52.688  36.630  24.785  1.00 37.32           C
ATOM    123  CD1 PHE A  16      52.802  36.353  23.429  1.00 37.84           C
ATOM    124  CD2 PHE A  16      53.458  35.899  25.685  1.00 41.16           C
ATOM    125  CE1 PHE A  16      53.675  35.369  22.974  1.00 41.22           C
ATOM    126  CE2 PHE A  16      54.335  34.913  25.239  1.00 38.51           C
ATOM    127  CZ  PHE A  16      54.440  34.648  23.880  1.00 39.35           C
ATOM    128  N   GLN A  17      51.634  41.421  25.494  1.00 34.67           N
ATOM    129  CA  GLN A  17      50.901  42.465  26.216  1.00 33.70           C
ATOM    130  C   GLN A  17      50.101  43.433  25.354  1.00 33.81           C
ATOM    131  O   GLN A  17      49.065  43.942  25.786  1.00 35.15           O
ATOM    132  CB  GLN A  17      51.866  43.292  27.065  1.00 34.70           C
ATOM    133  CG  GLN A  17      52.715  42.492  28.019  1.00 36.45           C
ATOM    134  CD  GLN A  17      51.901  41.874  29.125  1.00 36.52           C
ATOM    135  OE1 GLN A  17      51.792  42.435  30.214  1.00 41.52           O
ATOM    136  NE2 GLN A  17      51.327  40.711  28.857  1.00 40.77           N
ATOM    137  N   ALA A  18      50.569  43.673  24.134  1.00 29.50           N
ATOM    138  CA  ALA A  18      49.916  44.620  23.237  1.00 26.94           C
ATOM    139  C   ALA A  18      49.278  43.975  22.012  1.00 25.13           C
ATOM    140  O   ALA A  18      49.843  44.009  20.918  1.00 26.15           O
ATOM    141  CB  ALA A  18      50.916  45.689  22.809  1.00 24.10           C
ATOM    142  N   PRO A  19      48.073  43.397  22.174  1.00 24.72           N
ATOM    143  CA  PRO A  19      47.394  42.756  21.043  1.00 21.96           C
ATOM    144  C   PRO A  19      47.156  43.777  19.939  1.00 22.54           C
ATOM    145  O   PRO A  19      46.634  44.867  20.191  1.00 23.13           O
ATOM    146  CB  PRO A  19      46.067  42.294  21.654  1.00 20.55           C
ATOM    147  CG  PRO A  19      46.360  42.185  23.122  1.00 20.15           C
ATOM    148  CD  PRO A  19      47.210  43.394  23.365  1.00 22.15           C
ATOM    149  N   MET A  20      47.590  43.434  18.733  1.00 22.21           N
ATOM    150  CA  MET A  20      47.435  44.295  17.571  1.00 21.89           C
ATOM    151  C   MET A  20      46.400  43.708  16.636  1.00 22.25           C
ATOM    152  O   MET A  20      45.518  44.411  16.149  1.00 24.08           O
ATOM    153  CB  MET A  20      48.765  44.433  16.826  1.00 24.12           C
ATOM    154  CG  MET A  20      49.720  45.432  17.438  1.00 23.56           C
ATOM    155  SD  MET A  20      49.024  47.094  17.428  1.00 26.71           S
ATOM    156  CE  MET A  20      48.866  47.394  19.179  1.00 18.03           C
ATOM    157  N   VAL A  21      46.537  42.411  16.376  1.00 22.17           N
ATOM    158  CA  VAL A  21      45.642  41.698  15.478  1.00 20.46           C
ATOM    159  C   VAL A  21      45.181  40.386  16.094  1.00 21.63           C
ATOM    160  O   VAL A  21      45.994  39.559  16.527  1.00 22.85           O
ATOM    161  CB  VAL A  21      46.295  41.368  14.123  1.00 21.77           C
ATOM    162  CG1 VAL A  21      45.316  40.627  13.218  1.00 23.59           C
ATOM    163  CG2 VAL A  21      46.791  42.625  13.440  1.00 23.74           C
ATOM    164  N   VAL A  22      43.879  40.212  16.142  1.00 21.03           N
ATOM    165  CA  VAL A  22      43.269  38.945  16.569  1.00 18.56           C
ATOM    166  C   VAL A  22      42.505  38.525  15.315  1.00 18.88           C
ATOM    167  O   VAL A  22      41.689  39.297  14.798  1.00 17.74           O
ATOM    168  CB  VAL A  22      42.310  39.220  17.712  1.00 19.42           C
ATOM    169  CG1 VAL A  22      41.618  37.943  18.089  1.00 20.62           C
ATOM    170  CG2 VAL A  22      43.087  39.805  18.856  1.00 13.83           C
ATOM    171  N   THR A  23      42.763  37.327  14.824  1.00 23.17           N
ATOM    172  CA  THR A  23      42.116  36.849  13.604  1.00 23.44           C
ATOM    173  C   THR A  23      42.360  35.346  13.492  1.00 25.06           C
ATOM    174  O   THR A  23      43.138  34.784  14.260  1.00 25.54           O
ATOM    175  CB  THR A  23      42.718  37.604  12.392  1.00 25.67           C
ATOM    176  OG1 THR A  23      42.043  37.257  11.178  1.00 25.06           O
ATOM    177  CG2 THR A  23      44.207  37.289  12.241  1.00 26.54           C
ATOM    178  N   SER A  24      41.669  34.685  12.572  1.00 24.94           N
ATOM    179  CA  SER A  24      41.877  33.256  12.389  1.00 23.96           C
ATOM    180  C   SER A  24      42.496  32.926  11.036  1.00 24.58           C
ATOM    181  O   SER A  24      42.388  33.695  10.075  1.00 21.48           O
ATOM    182  CB  SER A  24      40.577  32.468  12.596  1.00 28.17           C
ATOM    183  OG  SER A  24      39.590  32.798  11.640  1.00 30.42           O
ATOM    184  N   SER A  25      43.226  31.820  11.002  1.00 26.86           N
ATOM    185  CA  SER A  25      43.866  31.347   9.782  1.00 30.48           C
ATOM    186  C   SER A  25      42.999  30.194   9.300  1.00 33.92           C
ATOM    187  O   SER A  25      42.305  29.584  10.112  1.00 37.88           O
ATOM    188  CB  SER A  25      45.275  30.825  10.098  1.00 30.87           C
ATOM    189  OG  SER A  25      45.239  29.697  10.972  1.00 33.88           O
ATOM    190  N   THR A  26      42.972  29.923   7.998  1.00 33.22           N
ATOM    191  CA  THR A  26      42.185  28.789   7.526  1.00 33.00           C
ATOM    192  C   THR A  26      43.017  27.514   7.587  1.00 29.54           C
ATOM    193  O   THR A  26      42.528  26.465   8.021  1.00 27.72           O
ATOM    194  CB  THR A  26      41.571  28.979   6.106  1.00 37.41           C
ATOM    195  OG1 THR A  26      42.549  29.475   5.184  1.00 39.14           O
ATOM    196  CG2 THR A  26      40.384  29.926   6.156  1.00 40.93           C
ATOM    197  N   THR A  27      44.281  27.613   7.183  1.00 27.48           N
ATOM    198  CA  THR A  27      45.191  26.473   7.193  1.00 26.66           C
ATOM    199  C   THR A  27      46.356  26.688   8.160  1.00 23.89           C
ATOM    200  O   THR A  27      46.297  27.541   9.048  1.00 25.47           O
ATOM    201  CB  THR A  27      45.764  26.162   5.775  1.00 27.95           C
ATOM    202  OG1 THR A  27      46.726  27.156   5.393  1.00 32.52           O
ATOM    203  CG2 THR A  27      44.654  26.118   4.740  1.00 25.53           C
ATOM    204  N   GLY A  28      47.392  25.867   8.014  1.00 22.58           N
ATOM    205  CA  GLY A  28      48.564  25.973   8.864  1.00 21.47           C
ATOM    206  C   GLY A  28      49.364  27.239   8.620  1.00 21.94           C
ATOM    207  O   GLY A  28      50.312  27.526   9.349  1.00 27.06           O
ATOM    208  N   ASP A  29      49.028  27.964   7.558  1.00 23.72           N
ATOM    209  CA  ASP A  29      49.708  29.211   7.236  1.00 22.41           C
ATOM    210  C   ASP A  29      49.178  30.287   8.182  1.00 25.97           C
ATOM    211  O   ASP A  29      48.066  30.770   8.017  1.00 30.35           O
ATOM    212  CB  ASP A  29      49.429  29.604   5.782  1.00 18.96           C
ATOM    213  CG  ASP A  29      50.373  30.677   5.272  1.00 19.64           C
ATOM    214  OD1 ASP A  29      50.875  31.477   6.084  1.00 20.86           O
ATOM    215  OD2 ASP A  29      50.625  30.716   4.051  1.00 31.90           O
ATOM    216  N   LEU A  30      49.974  30.651   9.179  1.00 23.42           N
ATOM    217  CA  LEU A  30      49.556  31.659  10.149  1.00 21.41           C
ATOM    218  C   LEU A  30      50.131  33.047   9.830  1.00 24.79           C
ATOM    219  O   LEU A  30      50.146  33.938  10.678  1.00 27.99           O
ATOM    220  CB  LEU A  30      49.972  31.212  11.557  1.00 21.33           C
ATOM    221  CG  LEU A  30      49.716  29.738  11.903  1.00 20.70           C
ATOM    222  CD1 LEU A  30      50.246  29.417  13.284  1.00 22.40           C
ATOM    223  CD2 LEU A  30      48.237  29.413  11.816  1.00 24.69           C
ATOM    224  N   SER A  31      50.597  33.224   8.599  1.00 27.76           N
ATOM    225  CA  SER A  31      51.201  34.479   8.148  1.00 28.28           C
ATOM    226  C   SER A  31      50.274  35.688   7.963  1.00 29.58           C
ATOM    227  O   SER A  31      49.133  35.549   7.537  1.00 32.01           O
ATOM    228  CB  SER A  31      51.925  34.245   6.815  1.00 31.80           C
ATOM    229  OG  SER A  31      52.788  33.121   6.878  1.00 32.03           O
ATOM    230  N   ILE A  32      50.766  36.880   8.301  1.00 27.21           N
ATOM    231  CA  ILE A  32      50.006  38.111   8.078  1.00 26.31           C
ATOM    232  C   ILE A  32      50.889  39.062   7.281  1.00 28.06           C
ATOM    233  O   ILE A  32      51.804  39.683   7.825  1.00 26.39           O
ATOM    234  CB  ILE A  32      49.541  38.841   9.370  1.00 25.63           C
ATOM    235  CG1 ILE A  32      48.327  38.142   9.981  1.00 22.44           C
ATOM    236  CG2 ILE A  32      49.125  40.282   9.038  1.00 23.23           C
ATOM    237  CD1 ILE A  32      47.670  38.936  11.096  1.00 20.23           C
ATOM    238  N   PRO A  33      50.645  39.158   5.968  1.00 30.82           N
ATOM    239  CA  PRO A  33      51.414  40.036   5.083  1.00 31.07           C
ATOM    240  C   PRO A  33      51.267  41.486   5.530  1.00 29.73           C
ATOM    241  O   PRO A  33      50.220  41.875   6.050  1.00 28.78           O
ATOM    242  CB  PRO A  33      50.737  39.824   3.729  1.00 31.71           C
ATOM    243  CG  PRO A  33      50.184  38.443   3.821  1.00 32.51           C
ATOM    244  CD  PRO A  33      49.629  38.408   5.210  1.00 31.34           C
ATOM    245  N   SER A  34      52.329  42.269   5.376  1.00 32.87           N
ATOM    246  CA  SER A  34      52.279  43.679   5.744  1.00 35.11           C
ATOM    247  C   SER A  34      51.243  44.364   4.858  1.00 34.35           C
ATOM    248  O   SER A  34      50.687  45.403   5.216  1.00 33.43           O
ATOM    249  CB  SER A  34      53.654  44.334   5.572  1.00 39.72           C
ATOM    250  OG  SER A  34      54.236  44.015   4.316  1.00 47.09           O
ATOM    251  N   SER A  35      50.992  43.757   3.701  1.00 35.38           N
ATOM    252  CA  SER A  35      50.020  44.259   2.739  1.00 40.16           C
ATOM    253  C   SER A  35      48.654  44.488   3.382  1.00 42.53           C
ATOM    254  O   SER A  35      47.940  45.416   3.013  1.00 43.61           O
ATOM    255  CB  SER A  35      49.895  43.281   1.567  1.00 40.21           C
ATOM    256  OG  SER A  35      49.801  41.937   2.016  1.00 41.87           O
ATOM    257  N   GLU A  36      48.315  43.651   4.360  1.00 44.15           N
ATOM    258  CA  GLU A  36      47.038  43.754   5.057  1.00 46.68           C
ATOM    259  C   GLU A  36      47.157  44.374   6.454  1.00 44.14           C
ATOM    260  O   GLU A  36      46.324  44.111   7.323  1.00 45.02           O
ATOM    261  CB  GLU A  36      46.385  42.370   5.155  1.00 49.55           C
ATOM    262  CG  GLU A  36      47.230  41.346   5.896  1.00 58.50           C
ATOM    263  CD  GLU A  36      46.591  39.972   5.976  1.00 67.09           C
ATOM    264  OE1 GLU A  36      45.756  39.627   5.113  1.00 72.56           O
ATOM    265  OE2 GLU A  36      46.943  39.227   6.909  1.00 69.94           O
ATOM    266  N   LEU A  37      48.226  45.134   6.687  1.00 41.24           N
ATOM    267  CA  LEU A  37      48.443  45.781   7.980  1.00 40.02           C
ATOM    268  C   LEU A  37      48.246  47.287   7.952  1.00 42.40           C
ATOM    269  O   LEU A  37      48.657  47.990   8.875  1.00 40.57           O
ATOM    270  CB  LEU A  37      49.843  45.474   8.505  1.00 34.58           C
ATOM    271  CG  LEU A  37      49.965  44.112   9.173  1.00 32.05           C
ATOM    272  CD1 LEU A  37      51.321  43.983   9.836  1.00 30.62           C
ATOM    273  CD2 LEU A  37      48.853  43.970  10.200  1.00 28.70           C
ATOM    274  N   GLU A  38      47.573  47.763   6.914  1.00 45.74           N
ATOM    275  CA  GLU A  38      47.321  49.181   6.722  1.00 50.48           C
ATOM    276  C   GLU A  38      46.811  49.961   7.943  1.00 50.64           C
ATOM    277  O   GLU A  38      47.368  51.001   8.290  1.00 54.79           O
ATOM    278  CB  GLU A  38      46.375  49.364   5.537  1.00 57.98           C
ATOM    279  CG  GLU A  38      46.530  50.686   4.828  1.00 72.07           C
ATOM    280  CD  GLU A  38      45.962  50.673   3.424  1.00 80.65           C
ATOM    281  OE1 GLU A  38      46.206  49.692   2.687  1.00 85.33           O
ATOM    282  OE2 GLU A  38      45.283  51.651   3.051  1.00 84.23           O
ATOM    283  N   ASN A  39      45.770  49.464   8.605  1.00 47.70           N
ATOM    284  CA  ASN A  39      45.207  50.169   9.763  1.00 44.73           C
ATOM    285  C   ASN A  39      46.027  50.068  11.044  1.00 41.94           C
ATOM    286  O   ASN A  39      45.596  50.533  12.105  1.00 38.69           O
ATOM    287  CB  ASN A  39      43.787  49.696  10.057  1.00 47.23           C
ATOM    288  CG  ASN A  39      42.969  49.488   8.812  1.00 49.80           C
ATOM    289  OD1 ASN A  39      43.176  50.145   7.790  1.00 52.48           O
ATOM    290  ND2 ASN A  39      42.011  48.585   8.898  1.00 46.69           N
ATOM    291  N   ILE A  40      47.181  49.422  10.964  1.00 39.54           N
ATOM    292  CA  ILE A  40      48.057  49.280  12.115  1.00 37.92           C
ATOM    293  C   ILE A  40      49.198  50.276  11.931  1.00 38.62           C
ATOM    294  O   ILE A  40      49.679  50.470  10.822  1.00 40.63           O
ATOM    295  CB  ILE A  40      48.604  47.829  12.220  1.00 34.96           C
ATOM    296  CG1 ILE A  40      47.446  46.854  12.451  1.00 34.89           C
ATOM    297  CG2 ILE A  40      49.611  47.704  13.357  1.00 35.69           C
ATOM    298  CD1 ILE A  40      46.637  47.148  13.702  1.00 33.77           C
ATOM    299  N   PRO A  41      49.561  51.009  12.996  1.00 38.69           N
ATOM    300  CA  PRO A  41      50.657  51.975  12.864  1.00 40.33           C
ATOM    301  C   PRO A  41      51.956  51.281  12.450  1.00 38.98           C
ATOM    302  O   PRO A  41      52.304  50.230  12.989  1.00 38.34           O
ATOM    303  CB  PRO A  41      50.739  52.603  14.262  1.00 34.42           C
ATOM    304  CG  PRO A  41      50.044  51.615  15.156  1.00 39.44           C
ATOM    305  CD  PRO A  41      48.926  51.106  14.318  1.00 39.32           C
ATOM    306  N   SER A  42      52.642  51.872  11.474  1.00 39.51           N
ATOM    307  CA  SER A  42      53.895  51.356  10.918  1.00 38.17           C
ATOM    308  C   SER A  42      54.821  50.622  11.885  1.00 36.42           C
ATOM    309  O   SER A  42      55.343  49.554  11.562  1.00 31.58           O
ATOM    310  CB  SER A  42      54.664  52.496  10.247  1.00 41.59           C
ATOM    311  OG  SER A  42      55.922  52.069   9.757  1.00 46.05           O
ATOM    312  N   GLU A  43      55.002  51.184  13.075  1.00 39.43           N
ATOM    313  CA  GLU A  43      55.884  50.579  14.062  1.00 43.14           C
ATOM    314  C   GLU A  43      55.330  49.314  14.712  1.00 41.63           C
ATOM    315  O   GLU A  43      56.064  48.350  14.911  1.00 42.63           O
ATOM    316  CB  GLU A  43      56.266  51.597  15.139  1.00 48.90           C
ATOM    317  CG  GLU A  43      55.101  52.121  15.961  1.00 58.42           C
ATOM    318  CD  GLU A  43      55.554  52.958  17.140  1.00 65.16           C
ATOM    319  OE1 GLU A  43      56.429  52.494  17.903  1.00 66.65           O
ATOM    320  OE2 GLU A  43      55.032  54.080  17.306  1.00 70.33           O
ATOM    321  N   ASN A  44      54.043  49.320  15.042  1.00 39.94           N
ATOM    322  CA  ASN A  44      53.422  48.165  15.684  1.00 37.90           C
ATOM    323  C   ASN A  44      53.198  47.007  14.718  1.00 37.11           C
ATOM    324  O   ASN A  44      52.699  45.946  15.104  1.00 37.17           O
ATOM    325  CB  ASN A  44      52.105  48.571  16.343  1.00 36.19           C
ATOM    326  CG  ASN A  44      52.278  49.718  17.314  1.00 32.66           C
ATOM    327  OD1 ASN A  44      52.100  50.879  16.953  1.00 34.27           O
ATOM    328  ND2 ASN A  44      52.675  49.405  18.533  1.00 32.25           N
ATOM    329  N   GLN A  45      53.535  47.224  13.451  1.00 36.64           N
ATOM    330  CA  GLN A  45      53.382  46.191  12.437  1.00 35.98           C
ATOM    331  C   GLN A  45      54.453  45.116  12.594  1.00 38.88           C
ATOM    332  O   GLN A  45      54.418  44.096  11.908  1.00 38.37           O
ATOM    333  CB  GLN A  45      53.450  46.799  11.040  1.00 34.65           C
ATOM    334  CG  GLN A  45      52.399  47.858  10.790  1.00 36.48           C
ATOM    335  CD  GLN A  45      52.250  48.194   9.325  1.00 38.18           C
ATOM    336  OE1 GLN A  45      52.726  47.462   8.453  1.00 42.81           O
ATOM    337  NE2 GLN A  45      51.582  49.295   9.044  1.00 33.05           N
ATOM    338  N   TYR A  46      55.411  45.372  13.481  1.00 36.96           N
ATOM    339  CA  TYR A  46      56.502  44.442  13.759  1.00 36.37           C
ATOM    340  C   TYR A  46      56.120  43.536  14.929  1.00 35.23           C
ATOM    341  O   TYR A  46      56.404  43.846  16.086  1.00 34.95           O
ATOM    342  CB  TYR A  46      57.781  45.212  14.106  1.00 38.87           C
ATOM    343  CG  TYR A  46      58.356  46.040  12.976  1.00 36.67           C
ATOM    344  CD1 TYR A  46      57.825  47.288  12.656  1.00 36.47           C
ATOM    345  CD2 TYR A  46      59.447  45.583  12.241  1.00 40.57           C
ATOM    346  CE1 TYR A  46      58.371  48.064  11.636  1.00 38.76           C
ATOM    347  CE2 TYR A  46      60.001  46.348  11.219  1.00 39.04           C
ATOM    348  CZ  TYR A  46      59.459  47.586  10.921  1.00 39.20           C
ATOM    349  OH  TYR A  46      60.011  48.336   9.907  1.00 43.83           O
ATOM    350  N   PHE A  47      55.454  42.429  14.628  1.00 35.55           N
ATOM    351  CA  PHE A  47      55.025  41.487  15.655  1.00 31.93           C
ATOM    352  C   PHE A  47      56.177  40.780  16.351  1.00 32.05           C
ATOM    353  O   PHE A  47      56.877  39.975  15.748  1.00 37.35           O
ATOM    354  CB  PHE A  47      54.064  40.461  15.054  1.00 25.86           C
ATOM    355  CG  PHE A  47      52.890  41.081  14.366  1.00 22.31           C
ATOM    356  CD1 PHE A  47      52.309  42.242  14.874  1.00 23.54           C
ATOM    357  CD2 PHE A  47      52.380  40.531  13.197  1.00 21.29           C
ATOM    358  CE1 PHE A  47      51.242  42.848  14.225  1.00 14.92           C
ATOM    359  CE2 PHE A  47      51.311  41.131  12.539  1.00 16.87           C
ATOM    360  CZ  PHE A  47      50.742  42.292  13.057  1.00 15.30           C
ATOM    361  N   GLN A  48      56.352  41.074  17.633  1.00 31.07           N
ATOM    362  CA  GLN A  48      57.415  40.460  18.416  1.00 28.64           C
ATOM    363  C   GLN A  48      56.973  39.173  19.110  1.00 29.82           C
ATOM    364  O   GLN A  48      57.810  38.414  19.599  1.00 26.82           O
ATOM    365  CB  GLN A  48      57.951  41.439  19.456  1.00 26.68           C
ATOM    366  CG  GLN A  48      58.686  42.639  18.892  1.00 30.69           C
ATOM    367  CD  GLN A  48      59.330  43.466  19.986  1.00 37.69           C
ATOM    368  OE1 GLN A  48      60.137  42.958  20.766  1.00 42.90           O
ATOM    369  NE2 GLN A  48      58.954  44.734  20.075  1.00 39.57           N
ATOM    370  N   SER A  49      55.665  38.943  19.182  1.00 29.77           N
ATOM    371  CA  SER A  49      55.138  37.738  19.818  1.00 25.76           C
ATOM    372  C   SER A  49      53.790  37.317  19.226  1.00 22.34           C
ATOM    373  O   SER A  49      53.239  38.015  18.371  1.00 24.73           O
ATOM    374  CB  SER A  49      55.037  37.922  21.341  1.00 28.39           C
ATOM    375  OG  SER A  49      54.005  38.819  21.721  1.00 29.11           O
ATOM    376  N   ALA A  50      53.302  36.142  19.620  1.00 22.69           N
ATOM    377  CA  ALA A  50      52.022  35.633  19.128  1.00 19.51           C
ATOM    378  C   ALA A  50      51.603  34.323  19.782  1.00 24.09           C
ATOM    379  O   ALA A  50      52.437  33.531  20.228  1.00 28.18           O
ATOM    380  CB  ALA A  50      52.056  35.469  17.617  1.00 20.21           C
ATOM    381  N   ILE A  51      50.296  34.103  19.824  1.00 22.40           N
ATOM    382  CA  ILE A  51      49.728  32.902  20.416  1.00 21.29           C
ATOM    383  C   ILE A  51      48.621  32.374  19.515  1.00 18.90           C
ATOM    384  O   ILE A  51      47.849  33.148  18.948  1.00 22.50           O
ATOM    385  CB  ILE A  51      49.134  33.202  21.816  1.00 19.33           C
ATOM    386  CG1 ILE A  51      50.239  33.670  22.765  1.00 19.03           C
ATOM    387  CG2 ILE A  51      48.435  31.970  22.385  1.00 20.35           C
ATOM    388  CD1 ILE A  51      49.736  34.132  24.115  1.00 21.51           C
ATOM    389  N   TRP A  52      48.590  31.060  19.333  1.00 16.63           N
ATOM    390  CA  TRP A  52      47.557  30.430  18.529  1.00 14.26           C
ATOM    391  C   TRP A  52      46.897  29.375  19.371  1.00 16.07           C
ATOM    392  O   TRP A  52      47.527  28.767  20.239  1.00 19.43           O
ATOM    393  CB  TRP A  52      48.117  29.811  17.259  1.00 15.42           C
ATOM    394  CG  TRP A  52      48.621  30.821  16.317  1.00 16.25           C
ATOM    395  CD1 TRP A  52      47.911  31.473  15.354  1.00 19.05           C
ATOM    396  CD2 TRP A  52      49.960  31.303  16.230  1.00 18.97           C
ATOM    397  NE1 TRP A  52      48.731  32.336  14.669  1.00 22.51           N
ATOM    398  CE2 TRP A  52      49.995  32.254  15.189  1.00 22.22           C
ATOM    399  CE3 TRP A  52      51.137  31.030  16.937  1.00 16.51           C
ATOM    400  CZ2 TRP A  52      51.167  32.923  14.825  1.00 22.44           C
ATOM    401  CZ3 TRP A  52      52.301  31.692  16.578  1.00 13.92           C
ATOM    402  CH2 TRP A  52      52.305  32.634  15.534  1.00 19.28           C
ATOM    403  N   SER A  53      45.631  29.133  19.078  1.00 19.53           N
ATOM    404  CA  SER A  53      44.852  28.179  19.831  1.00 20.72           C
ATOM    405  C   SER A  53      43.756  27.592  18.958  1.00 19.02           C
ATOM    406  O   SER A  53      43.285  28.223  18.006  1.00 16.31           O
ATOM    407  CB  SER A  53      44.256  28.891  21.051  1.00 26.49           C
ATOM    408  OG  SER A  53      43.407  28.051  21.811  1.00 35.71           O
ATOM    409  N   GLY A  54      43.378  26.364  19.280  1.00 18.94           N
ATOM    410  CA  GLY A  54      42.344  25.675  18.543  1.00 20.97           C
ATOM    411  C   GLY A  54      42.437  24.202  18.860  1.00 19.91           C
ATOM    412  O   GLY A  54      42.761  23.820  19.985  1.00 21.45           O
ATOM    413  N   PHE A  55      42.141  23.376  17.867  1.00 23.35           N
ATOM    414  CA  PHE A  55      42.194  21.926  18.003  1.00 26.64           C
ATOM    415  C   PHE A  55      42.638  21.338  16.679  1.00 32.69           C
ATOM    416  O   PHE A  55      42.567  21.995  15.638  1.00 33.82           O
ATOM    417  CB  PHE A  55      40.810  21.342  18.309  1.00 19.98           C
ATOM    418  CG  PHE A  55      40.279  21.693  19.660  1.00 24.55           C
ATOM    419  CD1 PHE A  55      40.781  21.078  20.799  1.00 24.91           C
ATOM    420  CD2 PHE A  55      39.261  22.631  19.796  1.00 22.02           C
ATOM    421  CE1 PHE A  55      40.284  21.394  22.059  1.00 29.25           C
ATOM    422  CE2 PHE A  55      38.755  22.956  21.051  1.00 24.27           C
ATOM    423  CZ  PHE A  55      39.267  22.334  22.185  1.00 28.60           C
ATOM    424  N   ILE A  56      43.123  20.105  16.731  1.00 34.08           N
ATOM    425  CA  ILE A  56      43.519  19.392  15.529  1.00 37.18           C
ATOM    426  C   ILE A  56      42.629  18.165  15.510  1.00 40.11           C
ATOM    427  O   ILE A  56      42.295  17.614  16.562  1.00 40.12           O
ATOM    428  CB  ILE A  56      44.981  18.891  15.545  1.00 36.51           C
ATOM    429  CG1 ILE A  56      45.724  19.390  16.781  1.00 40.40           C
ATOM    430  CG2 ILE A  56      45.683  19.295  14.252  1.00 37.37           C
ATOM    431  CD1 ILE A  56      47.145  18.887  16.890  1.00 45.69           C
ATOM    432  N   LYS A  57      42.214  17.759  14.321  1.00 41.55           N
ATOM    433  CA  LYS A  57      41.378  16.581  14.173  1.00 43.48           C
ATOM    434  C   LYS A  57      41.894  15.772  12.999  1.00 43.93           C
ATOM    435  O   LYS A  57      42.177  16.320  11.936  1.00 40.74           O
ATOM    436  CB  LYS A  57      39.907  16.965  13.999  1.00 43.15           C
ATOM    437  CG  LYS A  57      39.636  18.107  13.042  1.00 45.41           C
ATOM    438  CD  LYS A  57      38.237  18.648  13.272  1.00 47.09           C
ATOM    439  CE  LYS A  57      37.885  19.736  12.282  1.00 48.27           C
ATOM    440  NZ  LYS A  57      37.754  19.186  10.910  1.00 52.04           N
ATOM    441  N   VAL A  58      42.100  14.481  13.232  1.00 46.97           N
ATOM    442  CA  VAL A  58      42.619  13.596  12.201  1.00 48.04           C
ATOM    443  C   VAL A  58      41.615  12.520  11.787  1.00 49.33           C
ATOM    444  O   VAL A  58      40.978  11.879  12.630  1.00 49.81           O
ATOM    445  CB  VAL A  58      43.964  12.964  12.652  1.00 48.15           C
ATOM    446  CG1 VAL A  58      43.737  11.831  13.646  1.00 44.64           C
ATOM    447  CG2 VAL A  58      44.763  12.509  11.452  1.00 50.55           C
ATOM    448  N   LYS A  59      41.474  12.338  10.481  1.00 52.12           N
ATOM    449  CA  LYS A  59      40.549  11.362   9.926  1.00 53.48           C
ATOM    450  C   LYS A  59      40.998   9.917  10.118  1.00 53.60           C
ATOM    451  O   LYS A  59      40.178   8.998  10.061  1.00 52.43           O
ATOM    452  CB  LYS A  59      40.332  11.623   8.436  1.00 58.26           C
ATOM    453  CG  LYS A  59      39.270  10.730   7.840  1.00 62.63           C
ATOM    454  CD  LYS A  59      39.255  10.759   6.332  1.00 66.69           C
ATOM    455  CE  LYS A  59      38.224   9.771   5.821  1.00 70.52           C
ATOM    456  NZ  LYS A  59      38.406   8.427   6.446  1.00 70.75           N
ATOM    457  N   LYS A  60      42.295   9.715  10.321  1.00 55.87           N
ATOM    458  CA  LYS A  60      42.844   8.375  10.504  1.00 58.40           C
ATOM    459  C   LYS A  60      44.019   8.357  11.482  1.00 56.04           C
ATOM    460  O   LYS A  60      44.994   9.091  11.307  1.00 56.13           O
ATOM    461  CB  LYS A  60      43.254   7.788   9.145  1.00 62.40           C
ATOM    462  CG  LYS A  60      42.111   7.082   8.407  1.00 67.43           C
ATOM    463  CD  LYS A  60      42.267   7.114   6.888  1.00 70.61           C
ATOM    464  CE  LYS A  60      41.988   8.504   6.327  1.00 73.32           C
ATOM    465  NZ  LYS A  60      42.013   8.552   4.836  1.00 70.81           N
ATOM    466  N   SER A  61      43.886   7.552  12.533  1.00 50.86           N
ATOM    467  CA  SER A  61      44.914   7.402  13.563  1.00 47.60           C
ATOM    468  C   SER A  61      46.306   7.222  12.968  1.00 44.18           C
ATOM    469  O   SER A  61      46.470   6.553  11.947  1.00 45.38           O
ATOM    470  CB  SER A  61      44.584   6.212  14.467  1.00 49.36           C
ATOM    471  OG  SER A  61      43.493   6.508  15.322  1.00 52.27           O
ATOM    472  N   ASP A  62      47.303   7.829  13.609  1.00 40.52           N
ATOM    473  CA  ASP A  62      48.683   7.751  13.139  1.00 34.68           C
ATOM    474  C   ASP A  62      49.601   8.545  14.070  1.00 32.72           C
ATOM    475  O   ASP A  62      49.144   9.178  15.020  1.00 30.85           O
ATOM    476  CB  ASP A  62      48.772   8.315  11.714  1.00 35.24           C
ATOM    477  CG  ASP A  62      50.035   7.893  10.979  1.00 31.86           C
ATOM    478  OD1 ASP A  62      50.854   7.131  11.535  1.00 32.49           O
ATOM    479  OD2 ASP A  62      50.202   8.325   9.822  1.00 33.99           O
ATOM    480  N   GLU A  63      50.897   8.501  13.794  1.00 33.65           N
ATOM    481  CA  GLU A  63      51.886   9.212  14.590  1.00 35.57           C
ATOM    482  C   GLU A  63      52.468  10.381  13.795  1.00 32.55           C
ATOM    483  O   GLU A  63      52.926  10.211  12.662  1.00 30.14           O
ATOM    484  CB  GLU A  63      52.964   8.236  15.058  1.00 41.34           C
ATOM    485  CG  GLU A  63      52.517   7.389  16.239  1.00 47.98           C
ATOM    486  CD  GLU A  63      53.257   6.074  16.349  1.00 53.57           C
ATOM    487  OE1 GLU A  63      54.429   6.074  16.782  1.00 54.57           O
ATOM    488  OE2 GLU A  63      52.659   5.033  16.000  1.00 57.51           O
ATOM    489  N   TYR A  64      52.417  11.569  14.393  1.00 29.57           N
ATOM    490  CA  TYR A  64      52.883  12.799  13.752  1.00 26.52           C
ATOM    491  C   TYR A  64      53.986  13.558  14.474  1.00 24.67           C
ATOM    492  O   TYR A  64      54.164  13.418  15.676  1.00 25.00           O
ATOM    493  CB  TYR A  64      51.704  13.755  13.564  1.00 24.57           C
ATOM    494  CG  TYR A  64      50.594  13.186  12.726  1.00 22.21           C
ATOM    495  CD1 TYR A  64      49.616  12.371  13.293  1.00 24.85           C
ATOM    496  CD2 TYR A  64      50.536  13.437  11.358  1.00 24.00           C
ATOM    497  CE1 TYR A  64      48.614  11.813  12.516  1.00 26.17           C
ATOM    498  CE2 TYR A  64      49.538  12.885  10.573  1.00 25.15           C
ATOM    499  CZ  TYR A  64      48.582  12.074  11.159  1.00 24.46           C
ATOM    500  OH  TYR A  64      47.607  11.497  10.389  1.00 30.48           O
ATOM    501  N   THR A  65      54.686  14.394  13.715  1.00 25.01           N
ATOM    502  CA  THR A  65      55.762  15.236  14.228  1.00 27.90           C
ATOM    503  C   THR A  65      55.372  16.644  13.774  1.00 30.22           C
ATOM    504  O   THR A  65      55.108  16.855  12.588  1.00 29.38           O
ATOM    505  CB  THR A  65      57.125  14.882  13.575  1.00 33.46           C
ATOM    506  OG1 THR A  65      57.309  13.459  13.555  1.00 36.77           O
ATOM    507  CG2 THR A  65      58.273  15.524  14.343  1.00 35.15           C
ATOM    508  N   PHE A  66      55.267  17.590  14.700  1.00 31.18           N
ATOM    509  CA  PHE A  66      54.897  18.957  14.343  1.00 31.38           C
ATOM    510  C   PHE A  66      56.108  19.868  14.216  1.00 32.42           C
ATOM    511  O   PHE A  66      57.043  19.781  14.998  1.00 34.37           O
ATOM    512  CB  PHE A  66      53.926  19.547  15.369  1.00 30.60           C
ATOM    513  CG  PHE A  66      52.631  18.800  15.481  1.00 31.28           C
ATOM    514  CD1 PHE A  66      51.584  19.056  14.602  1.00 28.37           C
ATOM    515  CD2 PHE A  66      52.457  17.839  16.470  1.00 31.67           C
ATOM    516  CE1 PHE A  66      50.380  18.365  14.709  1.00 30.49           C
ATOM    517  CE2 PHE A  66      51.259  17.144  16.585  1.00 32.92           C
ATOM    518  CZ  PHE A  66      50.219  17.406  15.703  1.00 32.78           C
ATOM    519  N   ALA A  67      56.057  20.778  13.250  1.00 28.41           N
ATOM    520  CA  ALA A  67      57.150  21.716  13.031  1.00 31.32           C
ATOM    521  C   ALA A  67      56.602  23.052  12.547  1.00 30.82           C
ATOM    522  O   ALA A  67      55.451  23.141  12.116  1.00 27.71           O
ATOM    523  CB  ALA A  67      58.136  21.151  12.022  1.00 33.58           C
ATOM    524  N   THR A  68      57.416  24.096  12.647  1.00 27.24           N
ATOM    525  CA  THR A  68      57.005  25.429  12.218  1.00 29.19           C
ATOM    526  C   THR A  68      58.135  26.111  11.454  1.00 33.30           C
ATOM    527  O   THR A  68      59.278  25.647  11.473  1.00 37.73           O
ATOM    528  CB  THR A  68      56.612  26.325  13.422  1.00 26.61           C
ATOM    529  OG1 THR A  68      57.790  26.735  14.126  1.00 26.55           O
ATOM    530  CG2 THR A  68      55.713  25.570  14.392  1.00 24.56           C
ATOM    531  N   SER A  69      57.811  27.223  10.801  1.00 31.18           N
ATOM    532  CA  SER A  69      58.787  27.987  10.031  1.00 32.51           C
ATOM    533  C   SER A  69      59.994  28.406  10.867  1.00 34.19           C
ATOM    534  O   SER A  69      61.074  28.648  10.325  1.00 34.96           O
ATOM    535  CB  SER A  69      58.127  29.233   9.439  1.00 29.33           C
ATOM    536  OG  SER A  69      57.056  28.877   8.583  1.00 34.14           O
ATOM    537  N   ALA A  70      59.820  28.432  12.185  1.00 34.80           N
ATOM    538  CA  ALA A  70      60.884  28.835  13.093  1.00 34.89           C
ATOM    539  C   ALA A  70      60.775  28.115  14.433  1.00 34.20           C
ATOM    540  O   ALA A  70      60.402  28.722  15.440  1.00 35.45           O
ATOM    541  CB  ALA A  70      60.821  30.340  13.306  1.00 34.82           C
ATOM    542  N   ASP A  71      61.104  26.826  14.456  1.00 33.07           N
ATOM    543  CA  ASP A  71      61.023  26.061  15.697  1.00 34.49           C
ATOM    544  C   ASP A  71      61.806  26.691  16.848  1.00 35.12           C
ATOM    545  O   ASP A  71      61.456  26.505  18.008  1.00 36.75           O
ATOM    546  CB  ASP A  71      61.468  24.610  15.484  1.00 38.29           C
ATOM    547  CG  ASP A  71      60.381  23.749  14.861  1.00 39.66           C
ATOM    548  OD1 ASP A  71      59.246  23.743  15.382  1.00 44.80           O
ATOM    549  OD2 ASP A  71      60.663  23.073  13.851  1.00 41.92           O
ATOM    550  N   ASN A  72      62.840  27.460  16.522  1.00 37.58           N
ATOM    551  CA  ASN A  72      63.667  28.117  17.534  1.00 39.74           C
ATOM    552  C   ASN A  72      62.986  29.187  18.399  1.00 39.44           C
ATOM    553  O   ASN A  72      63.407  29.425  19.535  1.00 39.66           O
ATOM    554  CB  ASN A  72      64.956  28.679  16.908  1.00 45.28           C
ATOM    555  CG  ASN A  72      64.717  29.422  15.597  1.00 51.45           C
ATOM    556  OD1 ASN A  72      65.668  29.769  14.894  1.00 58.79           O
ATOM    557  ND2 ASN A  72      63.459  29.654  15.259  1.00 52.80           N
ATOM    558  N   HIS A  73      61.956  29.839  17.866  1.00 37.30           N
ATOM    559  CA  HIS A  73      61.234  30.891  18.590  1.00 35.13           C
ATOM    560  C   HIS A  73      59.825  30.443  18.949  1.00 33.01           C
ATOM    561  O   HIS A  73      58.940  31.276  19.158  1.00 36.20           O
ATOM    562  CB  HIS A  73      61.104  32.132  17.707  1.00 37.57           C
ATOM    563  CG  HIS A  73      62.406  32.644  17.180  1.00 42.56           C
ATOM    564  ND1 HIS A  73      62.975  32.168  16.021  1.00 44.59           N
ATOM    565  CD2 HIS A  73      63.241  33.598  17.647  1.00 44.74           C
ATOM    566  CE1 HIS A  73      64.108  32.808  15.793  1.00 47.14           C
ATOM    567  NE2 HIS A  73      64.292  33.682  16.767  1.00 48.59           N
ATOM    568  N   VAL A  74      59.629  29.138  19.065  1.00 33.63           N
ATOM    569  CA  VAL A  74      58.307  28.589  19.324  1.00 30.19           C
ATOM    570  C   VAL A  74      58.222  27.543  20.427  1.00 29.30           C
ATOM    571  O   VAL A  74      59.199  26.882  20.755  1.00 31.81           O
ATOM    572  CB  VAL A  74      57.760  27.970  18.001  1.00 26.10           C
ATOM    573  CG1 VAL A  74      56.529  27.108  18.236  1.00 24.82           C
ATOM    574  CG2 VAL A  74      57.450  29.067  17.009  1.00 24.07           C
ATOM    575  N   THR A  75      57.029  27.419  20.993  1.00 29.22           N
ATOM    576  CA  THR A  75      56.736  26.425  22.008  1.00 28.48           C
ATOM    577  C   THR A  75      55.295  26.041  21.711  1.00 28.65           C
ATOM    578  O   THR A  75      54.408  26.893  21.651  1.00 30.11           O
ATOM    579  CB  THR A  75      56.850  26.967  23.443  1.00 28.78           C
ATOM    580  OG1 THR A  75      58.048  27.741  23.576  1.00 32.79           O
ATOM    581  CG2 THR A  75      56.917  25.807  24.425  1.00 17.55           C
ATOM    582  N   MET A  76      55.089  24.771  21.406  1.00 23.88           N
ATOM    583  CA  MET A  76      53.767  24.276  21.091  1.00 19.68           C
ATOM    584  C   MET A  76      53.452  23.111  22.008  1.00 23.47           C
ATOM    585  O   MET A  76      54.350  22.389  22.439  1.00 26.22           O
ATOM    586  CB  MET A  76      53.718  23.842  19.625  1.00 16.54           C
ATOM    587  CG  MET A  76      52.478  23.072  19.221  1.00 20.17           C
ATOM    588  SD  MET A  76      52.575  22.572  17.500  1.00 27.23           S
ATOM    589  CE  MET A  76      51.043  21.719  17.326  1.00 28.87           C
ATOM    590  N   TRP A  77      52.179  22.982  22.352  1.00 24.32           N
ATOM    591  CA  TRP A  77      51.705  21.910  23.212  1.00 26.54           C
ATOM    592  C   TRP A  77      50.514  21.276  22.521  1.00 30.79           C
ATOM    593  O   TRP A  77      49.827  21.930  21.734  1.00 33.11           O
ATOM    594  CB  TRP A  77      51.210  22.463  24.553  1.00 23.79           C
ATOM    595  CG  TRP A  77      52.230  23.162  25.379  1.00 24.07           C
ATOM    596  CD1 TRP A  77      52.905  22.649  26.445  1.00 24.53           C
ATOM    597  CD2 TRP A  77      52.675  24.517  25.235  1.00 23.96           C
ATOM    598  NE1 TRP A  77      53.743  23.598  26.978  1.00 28.04           N
ATOM    599  CE2 TRP A  77      53.618  24.756  26.257  1.00 23.53           C
ATOM    600  CE3 TRP A  77      52.358  25.555  24.350  1.00 24.27           C
ATOM    601  CZ2 TRP A  77      54.260  25.988  26.411  1.00 22.44           C
ATOM    602  CZ3 TRP A  77      52.997  26.782  24.503  1.00 24.77           C
ATOM    603  CH2 TRP A  77      53.933  26.988  25.531  1.00 22.00           C
ATOM    604  N   VAL A  78      50.345  19.977  22.716  1.00 35.40           N
ATOM    605  CA  VAL A  78      49.190  19.281  22.174  1.00 39.13           C
ATOM    606  C   VAL A  78      48.637  18.558  23.392  1.00 41.07           C
ATOM    607  O   VAL A  78      49.312  17.706  23.975  1.00 41.40           O
ATOM    608  CB  VAL A  78      49.546  18.297  21.035  1.00 39.96           C
ATOM    609  CG1 VAL A  78      48.297  17.531  20.606  1.00 39.20           C
ATOM    610  CG2 VAL A  78      50.102  19.061  19.837  1.00 34.66           C
ATOM    611  N   ASP A  79      47.419  18.918  23.785  1.00 45.49           N
ATOM    612  CA  ASP A  79      46.777  18.355  24.971  1.00 50.32           C
ATOM    613  C   ASP A  79      47.600  18.702  26.209  1.00 51.57           C
ATOM    614  O   ASP A  79      47.564  17.980  27.210  1.00 51.01           O
ATOM    615  CB  ASP A  79      46.632  16.833  24.860  1.00 53.92           C
ATOM    616  CG  ASP A  79      45.336  16.409  24.197  1.00 58.37           C
ATOM    617  OD1 ASP A  79      44.376  17.210  24.159  1.00 58.80           O
ATOM    618  OD2 ASP A  79      45.274  15.254  23.732  1.00 60.73           O
ATOM    619  N   ASP A  80      48.301  19.832  26.142  1.00 52.21           N
ATOM    620  CA  ASP A  80      49.170  20.323  27.212  1.00 54.95           C
ATOM    621  C   ASP A  80      50.488  19.563  27.286  1.00 53.00           C
ATOM    622  O   ASP A  80      51.288  19.762  28.203  1.00 56.42           O
ATOM    623  CB  ASP A  80      48.463  20.311  28.571  1.00 57.42           C
ATOM    624  CG  ASP A  80      47.576  21.523  28.780  1.00 62.76           C
ATOM    625  OD1 ASP A  80      47.706  22.512  28.025  1.00 66.00           O
ATOM    626  OD2 ASP A  80      46.753  21.492  29.717  1.00 66.39           O
ATOM    627  N   GLN A  81      50.687  18.668  26.328  1.00 50.62           N
ATOM    628  CA  GLN A  81      51.904  17.880  26.220  1.00 48.33           C
ATOM    629  C   GLN A  81      52.810  18.670  25.277  1.00 43.42           C
ATOM    630  O   GLN A  81      52.513  18.810  24.093  1.00 42.52           O
ATOM    631  CB  GLN A  81      51.561  16.502  25.645  1.00 53.40           C
ATOM    632  CG  GLN A  81      52.714  15.727  25.031  1.00 58.26           C
ATOM    633  CD  GLN A  81      52.306  14.326  24.603  1.00 58.61           C
ATOM    634  OE1 GLN A  81      53.103  13.585  24.031  1.00 59.92           O
ATOM    635  NE2 GLN A  81      51.062  13.953  24.893  1.00 61.55           N
ATOM    636  N   GLU A  82      53.880  19.238  25.822  1.00 37.97           N
ATOM    637  CA  GLU A  82      54.815  20.042  25.037  1.00 34.79           C
ATOM    638  C   GLU A  82      55.516  19.263  23.924  1.00 33.67           C
ATOM    639  O   GLU A  82      56.220  18.291  24.181  1.00 35.25           O
ATOM    640  CB  GLU A  82      55.843  20.687  25.960  1.00 35.76           C
ATOM    641  CG  GLU A  82      56.799  21.621  25.259  1.00 38.78           C
ATOM    642  CD  GLU A  82      57.787  22.239  26.215  1.00 42.42           C
ATOM    643  OE1 GLU A  82      57.361  23.034  27.080  1.00 47.55           O
ATOM    644  OE2 GLU A  82      58.989  21.920  26.109  1.00 43.35           O
ATOM    645  N   VAL A  83      55.345  19.726  22.690  1.00 32.59           N
ATOM    646  CA  VAL A  83      55.927  19.075  21.519  1.00 32.48           C
ATOM    647  C   VAL A  83      57.137  19.786  20.891  1.00 32.30           C
ATOM    648  O   VAL A  83      58.067  19.132  20.433  1.00 34.51           O
ATOM    649  CB  VAL A  83      54.828  18.820  20.455  1.00 35.52           C
ATOM    650  CG1 VAL A  83      55.430  18.407  19.149  1.00 40.18           C
ATOM    651  CG2 VAL A  83      53.881  17.731  20.936  1.00 33.16           C
ATOM    652  N   ILE A  84      57.127  21.115  20.877  1.00 32.58           N
ATOM    653  CA  ILE A  84      58.231  21.893  20.305  1.00 30.23           C
ATOM    654  C   ILE A  84      58.789  22.847  21.368  1.00 30.94           C
ATOM    655  O   ILE A  84      58.140  23.077  22.392  1.00 31.62           O
ATOM    656  CB  ILE A  84      57.744  22.701  19.063  1.00 28.41           C
ATOM    657  CG1 ILE A  84      57.321  21.742  17.946  1.00 24.49           C
ATOM    658  CG2 ILE A  84      58.831  23.646  18.555  1.00 25.17           C
ATOM    659  CD1 ILE A  84      56.568  22.408  16.818  1.00 23.88           C
ATOM    660  N   ASN A  85      59.993  23.365  21.138  1.00 35.14           N
ATOM    661  CA  ASN A  85      60.644  24.305  22.054  1.00 38.59           C
ATOM    662  C   ASN A  85      61.927  24.886  21.441  1.00 42.26           C
ATOM    663  O   ASN A  85      62.633  25.655  22.129  1.00 46.21           O
ATOM    664  CB  ASN A  85      60.962  23.627  23.391  1.00 39.68           C
ATOM    665  CG  ASN A  85      61.115  24.624  24.530  1.00 41.88           C
ATOM    666  OD1 ASN A  85      60.372  24.575  25.508  1.00 45.82           O
ATOM    667  ND2 ASN A  85      62.075  25.531  24.410  1.00 46.39           N
ATOM    668  N   SER A  86      61.266  18.289  19.957  1.00 71.09           N
ATOM    669  CA  SER A  86      60.308  17.881  18.889  1.00 70.34           C
ATOM    670  C   SER A  86      60.349  16.381  18.593  1.00 67.68           C
ATOM    671  O   SER A  86      61.236  15.895  17.884  1.00 66.20           O
ATOM    672  CB  SER A  86      60.574  18.677  17.610  1.00 74.78           C
ATOM    673  OG  SER A  86      59.651  18.339  16.597  1.00 82.08           O
ATOM    674  N   ASN A  87      59.390  15.655  19.166  1.00 66.26           N
ATOM    675  CA  ASN A  87      59.272  14.209  18.981  1.00 65.17           C
ATOM    676  C   ASN A  87      57.904  13.886  18.389  1.00 61.42           C
ATOM    677  O   ASN A  87      56.969  14.668  18.521  1.00 60.80           O
ATOM    678  CB  ASN A  87      59.382  13.479  20.324  1.00 68.52           C
ATOM    679  CG  ASN A  87      60.585  13.905  21.133  1.00 71.97           C
ATOM    680  OD1 ASN A  87      60.461  14.243  22.312  1.00 71.62           O
ATOM    681  ND2 ASN A  87      61.755  13.878  20.514  1.00 75.10           N
ATOM    682  N   LYS A  88      57.772  12.686  17.831  1.00 57.19           N
ATOM    683  CA  LYS A  88      56.519  12.231  17.231  1.00 54.50           C
ATOM    684  C   LYS A  88      55.413  12.037  18.281  1.00 51.83           C
ATOM    685  O   LYS A  88      55.697  11.756  19.442  1.00 51.85           O
ATOM    686  CB  LYS A  88      56.777  10.939  16.450  1.00 56.98           C
ATOM    687  CG  LYS A  88      55.550  10.268  15.877  1.00 57.27           C
ATOM    688  CD  LYS A  88      55.879   9.558  14.576  1.00 59.09           C
ATOM    689  CE  LYS A  88      56.034  10.555  13.442  1.00 59.66           C
ATOM    690  NZ  LYS A  88      56.258   9.890  12.134  1.00 61.01           N
ATOM    691  N   ILE A  89      54.155  12.163  17.865  1.00 48.00           N
ATOM    692  CA  ILE A  89      53.021  12.027  18.775  1.00 44.70           C
ATOM    693  C   ILE A  89      51.820  11.374  18.088  1.00 41.46           C
ATOM    694  O   ILE A  89      51.406  11.794  17.007  1.00 38.91           O
ATOM    695  CB  ILE A  89      52.608  13.416  19.338  1.00 46.90           C
ATOM    696  CG1 ILE A  89      51.447  13.279  20.325  1.00 50.98           C
ATOM    697  CG2 ILE A  89      52.246  14.365  18.204  1.00 47.18           C
ATOM    698  CD1 ILE A  89      50.881  14.609  20.789  1.00 54.17           C
ATOM    699  N   ARG A  90      51.248  10.356  18.722  1.00 40.30           N
ATOM    700  CA  ARG A  90      50.104   9.679  18.129  1.00 40.01           C
ATOM    701  C   ARG A  90      48.776  10.390  18.350  1.00 37.48           C
ATOM    702  O   ARG A  90      48.477  10.860  19.452  1.00 32.19           O
ATOM    703  CB  ARG A  90      49.999   8.228  18.590  1.00 40.30           C
ATOM    704  CG  ARG A  90      48.900   7.491  17.850  1.00 42.33           C
ATOM    705  CD  ARG A  90      48.978   6.000  18.022  1.00 46.52           C
ATOM    706  NE  ARG A  90      47.869   5.339  17.340  1.00 49.88           N
ATOM    707  CZ  ARG A  90      47.905   4.900  16.085  1.00 50.47           C
ATOM    708  NH1 ARG A  90      49.001   5.047  15.350  1.00 47.90           N
ATOM    709  NH2 ARG A  90      46.847   4.288  15.572  1.00 49.57           N
ATOM    710  N   LEU A  91      47.985  10.448  17.285  1.00 38.37           N
ATOM    711  CA  LEU A  91      46.678  11.088  17.291  1.00 40.36           C
ATOM    712  C   LEU A  91      45.630  10.122  16.734  1.00 40.73           C
ATOM    713  O   LEU A  91      45.698   9.727  15.571  1.00 40.91           O
ATOM    714  CB  LEU A  91      46.724  12.361  16.435  1.00 43.27           C
ATOM    715  CG  LEU A  91      47.232  13.702  16.993  1.00 42.05           C
ATOM    716  CD1 LEU A  91      48.531  13.572  17.768  1.00 40.19           C
ATOM    717  CD2 LEU A  91      47.404  14.671  15.837  1.00 42.49           C
ATOM    718  N   GLU A  92      44.673   9.736  17.573  1.00 44.07           N
ATOM    719  CA  GLU A  92      43.615   8.813  17.169  1.00 47.88           C
ATOM    720  C   GLU A  92      42.512   9.521  16.381  1.00 48.72           C
ATOM    721  O   GLU A  92      42.236  10.702  16.601  1.00 48.84           O
ATOM    722  CB  GLU A  92      43.008   8.111  18.394  1.00 51.15           C
ATOM    723  CG  GLU A  92      44.014   7.461  19.362  1.00 58.93           C
ATOM    724  CD  GLU A  92      44.738   6.235  18.805  1.00 64.00           C
ATOM    725  OE1 GLU A  92      44.857   6.088  17.569  1.00 67.23           O
ATOM    726  OE2 GLU A  92      45.207   5.414  19.622  1.00 66.80           O
ATOM    727  N   LYS A  93      41.893   8.792  15.456  1.00 50.06           N
ATOM    728  CA  LYS A  93      40.813   9.317  14.627  1.00 48.39           C
ATOM    729  C   LYS A  93      39.531   9.496  15.441  1.00 49.41           C
ATOM    730  O   LYS A  93      39.090   8.579  16.137  1.00 49.40           O
ATOM    731  CB  LYS A  93      40.562   8.383  13.436  1.00 47.11           C
ATOM    732  CG  LYS A  93      40.328   6.924  13.816  1.00 46.50           C
ATOM    733  CD  LYS A  93      38.877   6.486  13.630  1.00 50.09           C
ATOM    734  CE  LYS A  93      38.524   6.236  12.164  1.00 51.00           C
ATOM    735  NZ  LYS A  93      38.313   7.479  11.371  1.00 49.90           N
ATOM    736  N   GLY A  94      38.922  10.673  15.337  1.00 49.82           N
ATOM    737  CA  GLY A  94      37.700  10.937  16.078  1.00 49.97           C
ATOM    738  C   GLY A  94      37.943  11.648  17.396  1.00 48.75           C
ATOM    739  O   GLY A  94      37.061  11.702  18.253  1.00 46.72           O
ATOM    740  N   ARG A  95      39.165  12.135  17.577  1.00 47.91           N
ATOM    741  CA  ARG A  95      39.544  12.862  18.780  1.00 47.41           C
ATOM    742  C   ARG A  95      40.026  14.253  18.404  1.00 45.61           C
ATOM    743  O   ARG A  95      40.731  14.427  17.407  1.00 45.98           O
ATOM    744  CB  ARG A  95      40.688  12.160  19.512  1.00 49.51           C
ATOM    745  CG  ARG A  95      40.299  11.024  20.430  1.00 56.21           C
ATOM    746  CD  ARG A  95      41.352  10.884  21.521  1.00 59.26           C
ATOM    747  NE  ARG A  95      41.504  12.133  22.267  1.00 61.43           N
ATOM    748  CZ  ARG A  95      42.445  12.368  23.176  1.00 60.75           C
ATOM    749  NH1 ARG A  95      43.347  11.441  23.469  1.00 58.48           N
ATOM    750  NH2 ARG A  95      42.487  13.543  23.791  1.00 60.37           N
ATOM    751  N   LEU A  96      39.638  15.241  19.200  1.00 41.21           N
ATOM    752  CA  LEU A  96      40.071  16.610  18.979  1.00 35.80           C
ATOM    753  C   LEU A  96      41.219  16.839  19.956  1.00 32.34           C
ATOM    754  O   LEU A  96      41.116  16.485  21.134  1.00 30.19           O
ATOM    755  CB  LEU A  96      38.927  17.594  19.244  1.00 34.56           C
ATOM    756  CG  LEU A  96      37.794  17.598  18.213  1.00 34.31           C
ATOM    757  CD1 LEU A  96      36.690  18.560  18.623  1.00 32.72           C
ATOM    758  CD2 LEU A  96      38.352  17.988  16.863  1.00 37.11           C
ATOM    759  N   TYR A  97      42.333  17.357  19.455  1.00 28.91           N
ATOM    760  CA  TYR A  97      43.501  17.618  20.289  1.00 30.03           C
ATOM    761  C   TYR A  97      43.751  19.120  20.391  1.00 29.10           C
ATOM    762  O   TYR A  97      43.936  19.791  19.378  1.00 28.30           O
ATOM    763  CB  TYR A  97      44.727  16.896  19.716  1.00 30.17           C
ATOM    764  CG  TYR A  97      44.587  15.387  19.722  1.00 31.15           C
ATOM    765  CD1 TYR A  97      44.924  14.647  20.851  1.00 34.01           C
ATOM    766  CD2 TYR A  97      44.072  14.705  18.618  1.00 29.72           C
ATOM    767  CE1 TYR A  97      44.749  13.270  20.890  1.00 30.70           C
ATOM    768  CE2 TYR A  97      43.893  13.324  18.647  1.00 28.67           C
ATOM    769  CZ  TYR A  97      44.232  12.616  19.788  1.00 26.64           C
ATOM    770  OH  TYR A  97      44.044  11.258  19.843  1.00 31.40           O
ATOM    771  N   GLN A  98      43.729  19.646  21.613  1.00 27.76           N
ATOM    772  CA  GLN A  98      43.939  21.077  21.839  1.00 31.52           C
ATOM    773  C   GLN A  98      45.362  21.507  21.506  1.00 28.18           C
ATOM    774  O   GLN A  98      46.315  20.785  21.799  1.00 25.65           O
ATOM    775  CB  GLN A  98      43.611  21.447  23.292  1.00 36.58           C
ATOM    776  CG  GLN A  98      43.087  22.876  23.474  1.00 49.63           C
ATOM    777  CD  GLN A  98      44.060  23.807  24.181  1.00 57.35           C
ATOM    778  OE1 GLN A  98      44.790  23.397  25.083  1.00 63.83           O
ATOM    779  NE2 GLN A  98      44.021  25.083  23.820  1.00 60.69           N
ATOM    780  N   ILE A  99      45.483  22.635  20.809  1.00 28.15           N
ATOM    781  CA  ILE A  99      46.789  23.181  20.448  1.00 29.00           C
ATOM    782  C   ILE A  99      46.979  24.546  21.079  1.00 27.81           C
ATOM    783  O   ILE A  99      46.058  25.361  21.127  1.00 26.71           O
ATOM    784  CB  ILE A  99      46.959  23.473  18.941  1.00 27.27           C
ATOM    785  CG1 ILE A  99      46.392  22.369  18.069  1.00 32.03           C
ATOM    786  CG2 ILE A  99      48.436  23.656  18.621  1.00 26.56           C
ATOM    787  CD1 ILE A  99      46.577  22.667  16.588  1.00 38.38           C
ATOM    788  N   LYS A 100      48.231  24.834  21.395  1.00 26.94           N
ATOM    789  CA  LYS A 100      48.636  26.101  21.966  1.00 27.94           C
ATOM    790  C   LYS A 100      50.032  26.318  21.408  1.00 25.63           C
ATOM    791  O   LYS A 100      50.924  25.495  21.615  1.00 22.61           O
ATOM    792  CB  LYS A 100      48.682  26.015  23.490  1.00 36.20           C
ATOM    793  CG  LYS A 100      49.257  27.248  24.163  1.00 43.66           C
ATOM    794  CD  LYS A 100      48.186  28.032  24.887  1.00 51.15           C
ATOM    795  CE  LYS A 100      48.803  29.045  25.831  1.00 54.08           C
ATOM    796  NZ  LYS A 100      47.776  29.622  26.736  1.00 58.62           N
ATOM    797  N   ILE A 101      50.193  27.379  20.628  1.00 21.27           N
ATOM    798  CA  ILE A 101      51.477  27.704  20.024  1.00 20.57           C
ATOM    799  C   ILE A 101      51.928  29.070  20.518  1.00 23.30           C
ATOM    800  O   ILE A 101      51.182  30.044  20.437  1.00 22.03           O
ATOM    801  CB  ILE A 101      51.372  27.772  18.485  1.00 17.40           C
ATOM    802  CG1 ILE A 101      50.816  26.463  17.926  1.00 16.20           C
ATOM    803  CG2 ILE A 101      52.730  28.082  17.874  1.00 18.42           C
ATOM    804  CD1 ILE A 101      50.563  26.501  16.430  1.00 19.23           C
ATOM    805  N   GLN A 102      53.146  29.140  21.032  1.00 27.04           N
ATOM    806  CA  GLN A 102      53.697  30.395  21.521  1.00 28.96           C
ATOM    807  C   GLN A 102      54.837  30.832  20.606  1.00 29.44           C
ATOM    808  O   GLN A 102      55.581  29.999  20.090  1.00 30.14           O
ATOM    809  CB  GLN A 102      54.204  30.216  22.946  1.00 32.06           C
ATOM    810  CG  GLN A 102      55.050  31.356  23.447  1.00 36.02           C
ATOM    811  CD  GLN A 102      55.744  31.013  24.735  1.00 36.10           C
ATOM    812  OE1 GLN A 102      55.116  30.953  25.792  1.00 36.95           O
ATOM    813  NE2 GLN A 102      57.044  30.765  24.659  1.00 45.14           N
ATOM    814  N   TYR A 103      54.983  32.137  20.418  1.00 27.78           N
ATOM    815  CA  TYR A 103      56.031  32.656  19.552  1.00 26.49           C
ATOM    816  C   TYR A 103      56.555  34.006  20.010  1.00 29.98           C
ATOM    817  O   TYR A 103      55.783  34.931  20.236  1.00 31.28           O
ATOM    818  CB  TYR A 103      55.502  32.766  18.121  1.00 22.36           C
ATOM    819  CG  TYR A 103      56.389  33.539  17.175  1.00 20.40           C
ATOM    820  CD1 TYR A 103      57.411  32.905  16.474  1.00 24.23           C
ATOM    821  CD2 TYR A 103      56.181  34.902  16.951  1.00 21.94           C
ATOM    822  CE1 TYR A 103      58.198  33.601  15.569  1.00 17.73           C
ATOM    823  CE2 TYR A 103      56.964  35.609  16.049  1.00 20.52           C
ATOM    824  CZ  TYR A 103      57.967  34.949  15.359  1.00 21.89           C
ATOM    825  OH  TYR A 103      58.724  35.618  14.436  1.00 23.84           O
ATOM    826  N   GLN A 104      57.873  34.121  20.122  1.00 33.30           N
ATOM    827  CA  GLN A 104      58.503  35.371  20.528  1.00 35.36           C
ATOM    828  C   GLN A 104      59.701  35.665  19.640  1.00 37.43           C
ATOM    829  O   GLN A 104      60.488  34.772  19.324  1.00 34.46           O
ATOM    830  CB  GLN A 104      58.923  35.313  21.992  1.00 33.46           C
ATOM    831  CG  GLN A 104      57.753  35.288  22.943  1.00 35.26           C
ATOM    832  CD  GLN A 104      58.186  35.191  24.382  1.00 37.13           C
ATOM    833  OE1 GLN A 104      58.363  34.097  24.914  1.00 38.15           O
ATOM    834  NE2 GLN A 104      58.372  36.336  25.022  1.00 38.76           N
ATOM    835  N   ARG A 105      59.843  36.926  19.258  1.00 40.62           N
ATOM    836  CA  ARG A 105      60.918  37.323  18.382  1.00 46.40           C
ATOM    837  C   ARG A 105      61.309  38.770  18.545  1.00 49.13           C
ATOM    838  O   ARG A 105      60.762  39.679  17.932  1.00 45.67           O
ATOM    839  CB  ARG A 105      60.501  37.079  16.934  1.00 46.85           C
ATOM    840  CG  ARG A 105      61.627  37.139  15.940  1.00 54.14           C
ATOM    841  CD  ARG A 105      61.824  35.794  15.287  1.00 59.06           C
ATOM    842  NE  ARG A 105      62.818  35.864  14.224  1.00 62.50           N
ATOM    843  CZ  ARG A 105      62.526  35.948  12.930  1.00 65.24           C
ATOM    844  NH1 ARG A 105      61.262  35.967  12.526  1.00 66.95           N
ATOM    845  NH2 ARG A 105      63.502  36.032  12.037  1.00 65.84           N
ATOM    846  N   GLU A 106      62.295  38.995  19.380  1.00 52.23           N
ATOM    847  CA  GLU A 106      62.834  40.319  19.629  1.00 56.88           C
ATOM    848  C   GLU A 106      63.226  41.159  18.478  1.00 59.79           C
ATOM    849  O   GLU A 106      62.904  42.314  18.409  1.00 60.24           O
ATOM    850  CB  GLU A 106      63.945  40.282  20.617  1.00 57.94           C
ATOM    851  CG  GLU A 106      64.242  41.626  21.309  1.00 63.05           C
ATOM    852  CD  GLU A 106      65.694  41.779  21.745  1.00 67.00           C
ATOM    853  OE1 GLU A 106      66.235  40.867  22.414  1.00 70.00           O
ATOM    854  OE2 GLU A 106      66.285  42.834  21.428  1.00 69.08           O
ATOM    855  N   ASN A 107      63.873  40.589  17.439  1.00 64.06           N
ATOM    856  CA  ASN A 107      64.445  41.456  16.422  1.00 70.11           C
ATOM    857  C   ASN A 107      63.748  41.597  15.025  1.00 71.96           C
ATOM    858  O   ASN A 107      64.366  41.340  13.973  1.00 75.89           O
ATOM    859  CB  ASN A 107      65.958  41.112  16.396  1.00 70.80           C
ATOM    860  CG  ASN A 107      66.795  41.622  15.176  1.00 71.31           C
ATOM    861  OD1 ASN A 107      67.830  41.048  14.869  1.00 73.86           O
ATOM    862  ND2 ASN A 107      66.412  42.740  14.580  1.00 70.61           N
ATOM    863  N   PRO A 108      62.425  41.968  15.023  1.00 71.66           N
ATOM    864  CA  PRO A 108      61.756  42.095  13.728  1.00 69.97           C
ATOM    865  C   PRO A 108      62.321  43.202  12.885  1.00 68.76           C
ATOM    866  O   PRO A 108      62.229  44.374  13.251  1.00 70.47           O
ATOM    867  CB  PRO A 108      60.330  42.425  14.135  1.00 68.66           C
ATOM    868  CG  PRO A 108      60.152  41.809  15.419  1.00 70.37           C
ATOM    869  CD  PRO A 108      61.475  42.108  16.114  1.00 71.44           C
ATOM    870  N   THR A 109      62.856  42.817  11.746  1.00 67.13           N
ATOM    871  CA  THR A 109      63.421  43.765  10.802  1.00 67.08           C
ATOM    872  C   THR A 109      62.401  43.818   9.654  1.00 65.78           C
ATOM    873  O   THR A 109      62.375  44.745   8.841  1.00 67.33           O
ATOM    874  CB  THR A 109      64.809  43.271  10.333  1.00 67.97           C
ATOM    875  OG1 THR A 109      65.486  44.308   9.611  1.00 71.69           O
ATOM    876  CG2 THR A 109      64.674  42.024   9.464  1.00 71.53           C
ATOM    877  N   GLU A 110      61.539  42.806   9.638  1.00 63.44           N
ATOM    878  CA  GLU A 110      60.473  42.654   8.656  1.00 61.44           C
ATOM    879  C   GLU A 110      59.167  42.984   9.389  1.00 58.08           C
ATOM    880  O   GLU A 110      59.145  43.043  10.618  1.00 56.07           O
ATOM    881  CB  GLU A 110      60.461  41.198   8.162  1.00 65.87           C
ATOM    882  CG  GLU A 110      59.509  40.874   7.009  1.00 73.08           C
ATOM    883  CD  GLU A 110      59.689  39.453   6.470  1.00 76.66           C
ATOM    884  OE1 GLU A 110      60.744  38.835   6.729  1.00 74.23           O
ATOM    885  OE2 GLU A 110      58.775  38.953   5.780  1.00 79.75           O
ATOM    886  N   LYS A 111      58.127  43.322   8.634  1.00 52.94           N
ATOM    887  CA  LYS A 111      56.822  43.620   9.219  1.00 45.60           C
ATOM    888  C   LYS A 111      55.937  42.394   8.981  1.00 43.12           C
ATOM    889  O   LYS A 111      56.278  41.535   8.162  1.00 43.04           O
ATOM    890  CB  LYS A 111      56.205  44.861   8.562  1.00 44.86           C
ATOM    891  CG  LYS A 111      56.896  46.184   8.889  1.00 42.22           C
ATOM    892  CD  LYS A 111      56.255  47.330   8.111  1.00 44.56           C
ATOM    893  CE  LYS A 111      56.720  48.699   8.584  1.00 41.47           C
ATOM    894  NZ  LYS A 111      55.937  49.787   7.929  1.00 41.19           N
ATOM    895  N   GLY A 112      54.780  42.345   9.636  1.00 38.21           N
ATOM    896  CA  GLY A 112      53.887  41.208   9.478  1.00 32.82           C
ATOM    897  C   GLY A 112      54.501  39.934  10.030  1.00 29.61           C
ATOM    898  O   GLY A 112      55.389  39.990  10.871  1.00 27.35           O
ATOM    899  N   LEU A 113      53.997  38.780   9.611  1.00 28.45           N
ATOM    900  CA  LEU A 113      54.560  37.527  10.091  1.00 29.10           C
ATOM    901  C   LEU A 113      54.474  36.449   9.026  1.00 32.70           C
ATOM    902  O   LEU A 113      53.464  36.327   8.339  1.00 33.65           O
ATOM    903  CB  LEU A 113      53.857  37.061  11.376  1.00 26.54           C
ATOM    904  CG  LEU A 113      54.562  35.979  12.207  1.00 23.03           C
ATOM    905  CD1 LEU A 113      55.978  36.429  12.539  1.00 24.54           C
ATOM    906  CD2 LEU A 113      53.786  35.690  13.486  1.00 22.07           C
ATOM    907  N   ASP A 114      55.583  35.751   8.816  1.00 34.86           N
ATOM    908  CA  ASP A 114      55.627  34.651   7.868  1.00 36.93           C
ATOM    909  C   ASP A 114      55.843  33.468   8.785  1.00 35.76           C
ATOM    910  O   ASP A 114      56.943  33.240   9.278  1.00 39.06           O
ATOM    911  CB  ASP A 114      56.786  34.784   6.889  1.00 39.78           C
ATOM    912  CG  ASP A 114      56.724  33.745   5.794  1.00 43.39           C
ATOM    913  OD1 ASP A 114      55.661  33.647   5.142  1.00 48.92           O
ATOM    914  OD2 ASP A 114      57.716  33.012   5.605  1.00 44.71           O
ATOM    915  N   PHE A 115      54.774  32.729   9.033  1.00 33.94           N
ATOM    916  CA  PHE A 115      54.841  31.626   9.966  1.00 31.57           C
ATOM    917  C   PHE A 115      53.864  30.520   9.590  1.00 35.89           C
ATOM    918  O   PHE A 115      52.651  30.715   9.651  1.00 41.15           O
ATOM    919  CB  PHE A 115      54.489  32.206  11.336  1.00 26.64           C
ATOM    920  CG  PHE A 115      54.659  31.264  12.474  1.00 26.09           C
ATOM    921  CD1 PHE A 115      53.660  30.355  12.794  1.00 29.21           C
ATOM    922  CD2 PHE A 115      55.800  31.312  13.260  1.00 26.57           C
ATOM    923  CE1 PHE A 115      53.785  29.520  13.892  1.00 29.31           C
ATOM    924  CE2 PHE A 115      55.934  30.483  14.361  1.00 26.71           C
ATOM    925  CZ  PHE A 115      54.926  29.579  14.674  1.00 28.28           C
ATOM    926  N   LYS A 116      54.391  29.347   9.250  1.00 34.94           N
ATOM    927  CA  LYS A 116      53.555  28.211   8.876  1.00 32.23           C
ATOM    928  C   LYS A 116      53.705  27.045   9.852  1.00 32.54           C
ATOM    929  O   LYS A 116      54.743  26.882  10.493  1.00 32.28           O
ATOM    930  CB  LYS A 116      53.886  27.736   7.458  1.00 31.54           C
ATOM    931  CG  LYS A 116      53.726  28.793   6.380  1.00 36.03           C
ATOM    932  CD  LYS A 116      53.840  28.175   4.999  1.00 42.79           C
ATOM    933  CE  LYS A 116      53.482  29.175   3.912  1.00 47.49           C
ATOM    934  NZ  LYS A 116      53.556  28.577   2.550  1.00 51.10           N
ATOM    935  N   LEU A 117      52.653  26.239   9.952  1.00 32.91           N
ATOM    936  CA  LEU A 117      52.619  25.073  10.832  1.00 32.35           C
ATOM    937  C   LEU A 117      52.581  23.792   9.990  1.00 31.28           C
ATOM    938  O   LEU A 117      51.680  23.612   9.167  1.00 28.88           O
ATOM    939  CB  LEU A 117      51.382  25.151  11.736  1.00 31.16           C
ATOM    940  CG  LEU A 117      50.997  23.937  12.584  1.00 30.25           C
ATOM    941  CD1 LEU A 117      52.059  23.663  13.635  1.00 33.27           C
ATOM    942  CD2 LEU A 117      49.645  24.184  13.240  1.00 32.64           C
ATOM    943  N   TYR A 118      53.566  22.917  10.195  1.00 30.65           N
ATOM    944  CA  TYR A 118      53.670  21.652   9.460  1.00 27.36           C
ATOM    945  C   TYR A 118      53.572  20.429  10.369  1.00 27.98           C
ATOM    946  O   TYR A 118      53.719  20.528  11.589  1.00 27.17           O
ATOM    947  CB  TYR A 118      55.027  21.547   8.757  1.00 22.72           C
ATOM    948  CG  TYR A 118      55.404  22.699   7.863  1.00 24.58           C
ATOM    949  CD1 TYR A 118      55.929  23.878   8.395  1.00 24.86           C
ATOM    950  CD2 TYR A 118      55.277  22.597   6.482  1.00 21.00           C
ATOM    951  CE1 TYR A 118      56.319  24.924   7.569  1.00 24.61           C
ATOM    952  CE2 TYR A 118      55.663  23.634   5.650  1.00 24.36           C
ATOM    953  CZ  TYR A 118      56.182  24.794   6.197  1.00 26.29           C
ATOM    954  OH  TYR A 118      56.548  25.819   5.358  1.00 31.46           O
ATOM    955  N   TRP A 119      53.360  19.273   9.751  1.00 29.47           N
ATOM    956  CA  TRP A 119      53.306  17.993  10.454  1.00 32.48           C
ATOM    957  C   TRP A 119      53.636  16.864   9.480  1.00 34.14           C
ATOM    958  O   TRP A 119      53.318  16.946   8.297  1.00 35.73           O
ATOM    959  CB  TRP A 119      51.968  17.764  11.191  1.00 26.05           C
ATOM    960  CG  TRP A 119      50.722  17.613  10.351  1.00 29.82           C
ATOM    961  CD1 TRP A 119      50.537  18.016   9.058  1.00 24.97           C
ATOM    962  CD2 TRP A 119      49.474  17.036  10.772  1.00 24.30           C
ATOM    963  NE1 TRP A 119      49.256  17.732   8.654  1.00 22.95           N
ATOM    964  CE2 TRP A 119      48.582  17.130   9.682  1.00 21.15           C
ATOM    965  CE3 TRP A 119      49.023  16.453  11.965  1.00 23.79           C
ATOM    966  CZ2 TRP A 119      47.263  16.661   9.747  1.00 22.87           C
ATOM    967  CZ3 TRP A 119      47.708  15.987  12.030  1.00 25.95           C
ATOM    968  CH2 TRP A 119      46.846  16.094  10.925  1.00 22.53           C
ATOM    969  N   THR A 120      54.366  15.866   9.961  1.00 35.24           N
ATOM    970  CA  THR A 120      54.763  14.740   9.123  1.00 34.91           C
ATOM    971  C   THR A 120      54.182  13.454   9.703  1.00 33.51           C
ATOM    972  O   THR A 120      54.230  13.247  10.918  1.00 33.48           O
ATOM    973  CB  THR A 120      56.311  14.618   9.065  1.00 36.53           C
ATOM    974  OG1 THR A 120      56.896  15.905   8.807  1.00 34.65           O
ATOM    975  CG2 THR A 120      56.735  13.658   7.967  1.00 34.87           C
ATOM    976  N   ASP A 121      53.578  12.615   8.866  1.00 31.11           N
ATOM    977  CA  ASP A 121      53.031  11.362   9.376  1.00 31.37           C
ATOM    978  C   ASP A 121      54.110  10.283   9.462  1.00 34.21           C
ATOM    979  O   ASP A 121      55.298  10.601   9.369  1.00 31.57           O
ATOM    980  CB  ASP A 121      51.790  10.890   8.586  1.00 28.96           C
ATOM    981  CG  ASP A 121      52.042  10.690   7.092  1.00 31.72           C
ATOM    982  OD1 ASP A 121      53.192  10.754   6.622  1.00 32.60           O
ATOM    983  OD2 ASP A 121      51.047  10.459   6.377  1.00 32.27           O
ATOM    984  N   SER A 122      53.704   9.041   9.710  1.00 35.97           N
ATOM    985  CA  SER A 122      54.632   7.923   9.819  1.00 38.11           C
ATOM    986  C   SER A 122      55.422   7.793   8.517  1.00 38.30           C
ATOM    987  O   SER A 122      56.647   7.624   8.543  1.00 39.27           O
ATOM    988  CB  SER A 122      53.875   6.625  10.128  1.00 38.20           C
ATOM    989  OG  SER A 122      52.739   6.506   9.288  1.00 48.94           O
ATOM    990  N   GLN A 123      54.700   7.815   7.366  1.00 40.99           N
ATOM    991  CA  GLN A 123      55.397   7.837   6.117  1.00 41.63           C
ATOM    992  C   GLN A 123      56.000   9.203   6.094  1.00 42.45           C
ATOM    993  O   GLN A 123      55.548  10.057   6.873  1.00 45.60           O
ATOM    994  CB  GLN A 123      54.374   7.767   4.966  1.00 44.09           C
ATOM    995  CG  GLN A 123      53.617   6.432   4.837  1.00 50.70           C
ATOM    996  CD  GLN A 123      53.115   6.096   3.429  1.00 61.05           C
ATOM    997  OE1 GLN A 123      53.868   5.595   2.588  1.00 60.91           O
ATOM    998  NE2 GLN A 123      51.828   6.305   3.193  1.00 60.69           N
ATOM    999  N   ASN A 124      57.033   9.523   5.322  1.00 41.81           N
ATOM   1000  CA  ASN A 124      57.565  10.873   5.472  1.00 40.44           C
ATOM   1001  C   ASN A 124      56.897  12.035   4.759  1.00 38.11           C
ATOM   1002  O   ASN A 124      57.562  12.941   4.254  1.00 39.32           O
ATOM   1003  CB  ASN A 124      59.094  10.908   5.336  1.00 47.49           C
ATOM   1004  CG  ASN A 124      59.782  10.867   6.682  1.00 56.59           C
ATOM   1005  OD1 ASN A 124      60.613  11.724   7.004  1.00 63.36           O
ATOM   1006  ND2 ASN A 124      59.388   9.915   7.506  1.00 58.44           N
ATOM   1007  N   LYS A 125      55.572  12.061   4.822  1.00 33.55           N
ATOM   1008  CA  LYS A 125      54.783  13.126   4.203  1.00 29.00           C
ATOM   1009  C   LYS A 125      54.676  14.323   5.149  1.00 29.44           C
ATOM   1010  O   LYS A 125      54.058  14.225   6.207  1.00 26.87           O
ATOM   1011  CB  LYS A 125      53.382  12.609   3.864  1.00 28.00           C
ATOM   1012  CG  LYS A 125      52.475  13.628   3.197  1.00 27.80           C
ATOM   1013  CD  LYS A 125      51.147  13.002   2.806  1.00 25.22           C
ATOM   1014  CE  LYS A 125      50.279  12.731   4.018  1.00 28.86           C
ATOM   1015  NZ  LYS A 125      49.911  14.001   4.698  1.00 34.69           N
ATOM   1016  N   LYS A 126      55.352  15.414   4.801  1.00 29.20           N
ATOM   1017  CA  LYS A 126      55.319  16.636   5.601  1.00 31.43           C
ATOM   1018  C   LYS A 126      54.570  17.711   4.829  1.00 34.47           C
ATOM   1019  O   LYS A 126      54.903  18.005   3.680  1.00 41.15           O
ATOM   1020  CB  LYS A 126      56.728  17.155   5.896  1.00 30.01           C
ATOM   1021  CG  LYS A 126      56.711  18.474   6.670  1.00 30.25           C
ATOM   1022  CD  LYS A 126      57.752  19.469   6.181  1.00 38.05           C
ATOM   1023  CE  LYS A 126      59.078  19.311   6.905  1.00 43.90           C
ATOM   1024  NZ  LYS A 126      60.046  20.374   6.510  1.00 47.45           N
ATOM   1025  N   GLU A 127      53.609  18.354   5.475  1.00 33.84           N
ATOM   1026  CA  GLU A 127      52.849  19.399   4.810  1.00 29.83           C
ATOM   1027  C   GLU A 127      52.204  20.369   5.780  1.00 27.60           C
ATOM   1028  O   GLU A 127      51.989  20.053   6.950  1.00 23.44           O
ATOM   1029  CB  GLU A 127      51.778  18.789   3.899  1.00 30.53           C
ATOM   1030  CG  GLU A 127      50.757  17.906   4.607  1.00 41.39           C
ATOM   1031  CD  GLU A 127      49.685  17.378   3.669  1.00 47.08           C
ATOM   1032  OE1 GLU A 127      49.981  17.171   2.473  1.00 51.89           O
ATOM   1033  OE2 GLU A 127      48.543  17.168   4.129  1.00 47.00           O
ATOM   1034  N   VAL A 128      52.002  21.596   5.306  1.00 27.52           N
ATOM   1035  CA  VAL A 128      51.347  22.621   6.106  1.00 27.76           C
ATOM   1036  C   VAL A 128      49.985  22.015   6.425  1.00 26.48           C
ATOM   1037  O   VAL A 128      49.315  21.512   5.523  1.00 28.08           O
ATOM   1038  CB  VAL A 128      51.163  23.927   5.291  1.00 25.13           C
ATOM   1039  CG1 VAL A 128      50.191  24.860   5.986  1.00 28.35           C
ATOM   1040  CG2 VAL A 128      52.498  24.624   5.106  1.00 22.07           C
ATOM   1041  N   ILE A 129      49.604  22.025   7.699  1.00 25.22           N
ATOM   1042  CA  ILE A 129      48.331  21.446   8.116  1.00 24.01           C
ATOM   1043  C   ILE A 129      47.165  22.072   7.359  1.00 29.25           C
ATOM   1044  O   ILE A 129      47.075  23.297   7.243  1.00 29.42           O
ATOM   1045  CB  ILE A 129      48.115  21.595   9.633  1.00 20.45           C
ATOM   1046  CG1 ILE A 129      49.376  21.151  10.380  1.00 18.70           C
ATOM   1047  CG2 ILE A 129      46.925  20.755  10.073  1.00 18.45           C
ATOM   1048  CD1 ILE A 129      49.175  20.887  11.858  1.00 22.85           C
ATOM   1049  N   SER A 130      46.273  21.235   6.846  1.00 30.16           N
ATOM   1050  CA  SER A 130      45.138  21.724   6.080  1.00 30.48           C
ATOM   1051  C   SER A 130      44.006  22.264   6.942  1.00 28.17           C
ATOM   1052  O   SER A 130      43.987  22.094   8.168  1.00 28.57           O
ATOM   1053  CB  SER A 130      44.618  20.641   5.120  1.00 32.52           C
ATOM   1054  OG  SER A 130      43.655  19.793   5.726  1.00 38.43           O
ATOM   1055  N   SER A 131      43.098  22.979   6.288  1.00 26.97           N
ATOM   1056  CA  SER A 131      41.932  23.558   6.941  1.00 27.49           C
ATOM   1057  C   SER A 131      41.095  22.412   7.505  1.00 26.09           C
ATOM   1058  O   SER A 131      40.395  22.563   8.507  1.00 28.80           O
ATOM   1059  CB  SER A 131      41.097  24.333   5.916  1.00 25.94           C
ATOM   1060  OG  SER A 131      41.851  24.645   4.750  1.00 35.47           O
ATOM   1061  N   ASP A 132      41.179  21.267   6.835  1.00 26.30           N
ATOM   1062  CA  ASP A 132      40.446  20.063   7.207  1.00 28.87           C
ATOM   1063  C   ASP A 132      40.771  19.525   8.603  1.00 26.36           C
ATOM   1064  O   ASP A 132      39.930  18.881   9.224  1.00 26.14           O
ATOM   1065  CB  ASP A 132      40.702  18.949   6.177  1.00 38.35           C
ATOM   1066  CG  ASP A 132      40.248  19.316   4.762  1.00 46.39           C
ATOM   1067  OD1 ASP A 132      40.203  20.515   4.414  1.00 52.78           O
ATOM   1068  OD2 ASP A 132      39.951  18.385   3.983  1.00 49.79           O
ATOM   1069  N   ASN A 133      41.965  19.814   9.107  1.00 25.13           N
ATOM   1070  CA  ASN A 133      42.373  19.300  10.414  1.00 26.22           C
ATOM   1071  C   ASN A 133      42.354  20.305  11.549  1.00 28.13           C
ATOM   1072  O   ASN A 133      42.495  19.937  12.717  1.00 29.45           O
ATOM   1073  CB  ASN A 133      43.770  18.694  10.317  1.00 28.47           C
ATOM   1074  CG  ASN A 133      43.882  17.682   9.207  1.00 28.82           C
ATOM   1075  OD1 ASN A 133      43.237  16.637   9.235  1.00 30.64           O
ATOM   1076  ND2 ASN A 133      44.698  17.989   8.216  1.00 24.79           N
ATOM   1077  N   LEU A 134      42.202  21.577  11.212  1.00 30.00           N
ATOM   1078  CA  LEU A 134      42.198  22.622  12.219  1.00 26.22           C
ATOM   1079  C   LEU A 134      40.816  23.170  12.504  1.00 24.19           C
ATOM   1080  O   LEU A 134      39.927  23.123  11.656  1.00 26.10           O
ATOM   1081  CB  LEU A 134      43.125  23.750  11.781  1.00 15.45           C
ATOM   1082  CG  LEU A 134      44.531  23.227  11.504  1.00 16.27           C
ATOM   1083  CD1 LEU A 134      45.367  24.265  10.791  1.00 17.06           C
ATOM   1084  CD2 LEU A 134      45.167  22.797  12.810  1.00 11.45           C
ATOM   1085  N   GLN A 135      40.637  23.654  13.723  1.00 25.16           N
ATOM   1086  CA  GLN A 135      39.375  24.242  14.123  1.00 25.60           C
ATOM   1087  C   GLN A 135      39.599  25.148  15.316  1.00 27.57           C
ATOM   1088  O   GLN A 135      40.484  24.911  16.147  1.00 25.90           O
ATOM   1089  CB  GLN A 135      38.328  23.172  14.433  1.00 28.18           C
ATOM   1090  CG  GLN A 135      38.285  22.699  15.868  1.00 27.40           C
ATOM   1091  CD  GLN A 135      37.214  21.656  16.085  1.00 33.36           C
ATOM   1092  OE1 GLN A 135      36.599  21.586  17.145  1.00 44.27           O
ATOM   1093  NE2 GLN A 135      37.003  20.814  15.081  1.00 36.82           N
ATOM   1094  N   LEU A 136      38.827  26.224  15.349  1.00 25.29           N
ATOM   1095  CA  LEU A 136      38.888  27.221  16.400  1.00 21.21           C
ATOM   1096  C   LEU A 136      38.557  26.679  17.779  1.00 17.76           C
ATOM   1097  O   LEU A 136      37.940  25.626  17.920  1.00 17.39           O
ATOM   1098  CB  LEU A 136      37.897  28.340  16.087  1.00 26.63           C
ATOM   1099  CG  LEU A 136      38.310  29.592  15.315  1.00 32.07           C
ATOM   1100  CD1 LEU A 136      39.056  29.254  14.042  1.00 33.51           C
ATOM   1101  CD2 LEU A 136      37.057  30.384  15.001  1.00 36.56           C
ATOM   1102  N   PRO A 137      39.048  27.358  18.823  1.00 13.14           N
ATOM   1103  CA  PRO A 137      38.748  26.905  20.180  1.00 14.62           C
ATOM   1104  C   PRO A 137      37.246  27.110  20.404  1.00 20.36           C
ATOM   1105  O   PRO A 137      36.605  27.883  19.680  1.00 20.17           O
ATOM   1106  CB  PRO A 137      39.597  27.838  21.051  1.00  6.98           C
ATOM   1107  CG  PRO A 137      39.866  29.033  20.165  1.00 10.29           C
ATOM   1108  CD  PRO A 137      40.076  28.411  18.828  1.00 11.74           C
ATOM   1109  N   GLU A 138      36.689  26.416  21.389  1.00 22.97           N
ATOM   1110  CA  GLU A 138      35.266  26.527  21.682  1.00 23.66           C
ATOM   1111  C   GLU A 138      35.028  27.772  22.527  1.00 23.63           C
ATOM   1112  O   GLU A 138      34.941  27.693  23.752  1.00 20.23           O
ATOM   1113  CB  GLU A 138      34.780  25.274  22.418  1.00 25.90           C
ATOM   1114  CG  GLU A 138      33.267  25.087  22.421  1.00 31.15           C
ATOM   1115  CD  GLU A 138      32.681  24.954  21.023  1.00 37.98           C
ATOM   1116  OE1 GLU A 138      33.281  24.256  20.179  1.00 45.74           O
ATOM   1117  OE2 GLU A 138      31.614  25.547  20.766  1.00 46.19           O
ATOM   1118  N   LEU A 139      34.948  28.919  21.858  1.00 20.35           N
ATOM   1119  CA  LEU A 139      34.739  30.199  22.524  1.00 19.87           C
ATOM   1120  C   LEU A 139      33.286  30.410  22.935  1.00 20.92           C
ATOM   1121  O   LEU A 139      32.643  31.384  22.536  1.00 16.69           O
ATOM   1122  CB  LEU A 139      35.222  31.336  21.620  1.00 12.07           C
ATOM   1123  CG  LEU A 139      36.713  31.249  21.288  1.00  8.83           C
ATOM   1124  CD1 LEU A 139      37.074  32.212  20.172  1.00  7.25           C
ATOM   1125  CD2 LEU A 139      37.531  31.519  22.541  1.00  2.97           C
ATOM   1126  N   LYS A 140      32.752  29.440  23.665  1.00 18.96           N
ATOM   1127  CA  LYS A 140      31.385  29.505  24.152  1.00 22.77           C
ATOM   1128  C   LYS A 140      31.420  29.787  25.646  1.00 22.92           C
ATOM   1129  O   LYS A 140      32.465  29.658  26.282  1.00 26.99           O
ATOM   1130  CB  LYS A 140      30.656  28.195  23.856  1.00 21.49           C
ATOM   1131  CG  LYS A 140      30.421  27.960  22.374  1.00 19.39           C
ATOM   1132  CD  LYS A 140      29.530  29.040  21.785  1.00 19.17           C
ATOM   1133  CE  LYS A 140      29.177  28.743  20.343  1.00 23.28           C
ATOM   1134  NZ  LYS A 140      28.068  29.618  19.863  1.00 20.47           N
ATOM   1135  N   GLN A 141      30.280  30.161  26.215  1.00 20.92           N
ATOM   1136  CA  GLN A 141      30.243  30.471  27.636  1.00 20.99           C
ATOM   1137  C   GLN A 141      30.677  29.290  28.498  1.00 24.45           C
ATOM   1138  O   GLN A 141      30.459  28.125  28.143  1.00 23.22           O
ATOM   1139  CB  GLN A 141      28.861  30.969  28.051  1.00 20.09           C
ATOM   1140  CG  GLN A 141      28.873  31.657  29.398  1.00 25.24           C
ATOM   1141  CD  GLN A 141      27.598  32.410  29.687  1.00 30.07           C
ATOM   1142  OE1 GLN A 141      27.589  33.635  29.730  1.00 27.37           O
ATOM   1143  NE2 GLN A 141      26.516  31.675  29.920  1.00 32.31           N
ATOM   1144  N   LYS A 142      31.317  29.600  29.618  1.00 25.08           N
ATOM   1145  CA  LYS A 142      31.804  28.587  30.537  1.00 28.43           C
ATOM   1146  C   LYS A 142      30.818  28.264  31.650  1.00 27.65           C
ATOM   1147  O   LYS A 142      29.952  29.075  31.989  1.00 28.85           O
ATOM   1148  CB  LYS A 142      33.137  29.034  31.145  1.00 32.63           C
ATOM   1149  CG  LYS A 142      34.308  28.956  30.181  1.00 37.87           C
ATOM   1150  CD  LYS A 142      35.157  30.224  30.173  1.00 41.54           C
ATOM   1151  CE  LYS A 142      35.855  30.507  31.493  1.00 43.30           C
ATOM   1152  NZ  LYS A 142      35.057  31.398  32.380  1.00 48.43           N
ATOM   1153  N   SER A 143      30.945  27.055  32.188  1.00 26.76           N
ATOM   1154  CA  SER A 143      30.107  26.599  33.292  1.00 29.19           C
ATOM   1155  C   SER A 143      30.479  27.467  34.484  1.00 32.73           C
ATOM   1156  O   SER A 143      31.412  28.275  34.412  1.00 36.43           O
ATOM   1157  CB  SER A 143      30.438  25.148  33.662  1.00 25.35           C
ATOM   1158  OG  SER A 143      30.645  24.326  32.524  1.00 37.22           O
ATOM   1159  N   SER A 144      29.772  27.280  35.588  1.00 37.06           N
ATOM   1160  CA  SER A 144      30.071  28.033  36.793  1.00 43.34           C
ATOM   1161  C   SER A 144      31.178  27.338  37.591  1.00 45.83           C
ATOM   1162  O   SER A 144      31.242  26.086  37.574  1.00 48.18           O
ATOM   1163  CB  SER A 144      28.807  28.224  37.632  1.00 43.96           C
ATOM   1164  OG  SER A 144      27.984  29.214  37.035  1.00 49.62           O
ATOM   1165  N   VAL A 145      46.919  34.963  27.091  1.00 52.64           N
ATOM   1166  CA  VAL A 145      45.566  34.948  26.464  1.00 50.02           C
ATOM   1167  C   VAL A 145      44.496  35.252  27.532  1.00 45.04           C
ATOM   1168  O   VAL A 145      43.669  34.403  27.879  1.00 47.24           O
ATOM   1169  CB  VAL A 145      45.329  33.593  25.710  1.00 53.25           C
ATOM   1170  CG1 VAL A 145      45.397  32.404  26.666  1.00 50.08           C
ATOM   1171  CG2 VAL A 145      44.024  33.622  24.928  1.00 56.09           C
ATOM   1172  N   PRO A 146      44.514  36.489  28.067  1.00 38.58           N
ATOM   1173  CA  PRO A 146      43.605  37.005  29.096  1.00 33.66           C
ATOM   1174  C   PRO A 146      42.248  37.230  28.467  1.00 25.20           C
ATOM   1175  O   PRO A 146      42.044  38.196  27.734  1.00 23.71           O
ATOM   1176  CB  PRO A 146      44.239  38.346  29.491  1.00 35.72           C
ATOM   1177  CG  PRO A 146      45.595  38.356  28.810  1.00 40.54           C
ATOM   1178  CD  PRO A 146      45.365  37.577  27.565  1.00 38.59           C
ATOM   1179  N   ASP A 147      41.328  36.333  28.769  1.00 23.86           N
ATOM   1180  CA  ASP A 147      39.993  36.387  28.213  1.00 19.68           C
ATOM   1181  C   ASP A 147      39.077  35.770  29.259  1.00 18.99           C
ATOM   1182  O   ASP A 147      38.683  34.606  29.155  1.00 22.45           O
ATOM   1183  CB  ASP A 147      40.002  35.573  26.918  1.00 18.86           C
ATOM   1184  CG  ASP A 147      38.674  35.567  26.205  1.00 18.06           C
ATOM   1185  OD1 ASP A 147      37.754  36.323  26.581  1.00 19.17           O
ATOM   1186  OD2 ASP A 147      38.563  34.782  25.247  1.00 20.90           O
ATOM   1187  N   ARG A 148      38.820  36.541  30.311  1.00 19.32           N
ATOM   1188  CA  ARG A 148      37.983  36.113  31.424  1.00 19.15           C
ATOM   1189  C   ARG A 148      36.657  35.447  31.062  1.00 21.62           C
ATOM   1190  O   ARG A 148      36.246  34.501  31.736  1.00 24.45           O
ATOM   1191  CB  ARG A 148      37.721  37.285  32.378  1.00 23.07           C
ATOM   1192  CG  ARG A 148      38.944  37.764  33.148  1.00 28.42           C
ATOM   1193  CD  ARG A 148      38.591  38.866  34.144  1.00 31.94           C
ATOM   1194  NE  ARG A 148      38.213  40.118  33.489  1.00 34.93           N
ATOM   1195  CZ  ARG A 148      38.827  41.282  33.685  1.00 34.72           C
ATOM   1196  NH1 ARG A 148      39.854  41.365  34.520  1.00 38.92           N
ATOM   1197  NH2 ARG A 148      38.417  42.367  33.045  1.00 31.88           N
ATOM   1198  N   ASP A 149      35.984  35.930  30.021  1.00 20.05           N
ATOM   1199  CA  ASP A 149      34.693  35.358  29.639  1.00 18.85           C
ATOM   1200  C   ASP A 149      34.705  34.346  28.497  1.00 20.14           C
ATOM   1201  O   ASP A 149      33.651  33.892  28.051  1.00 20.96           O
ATOM   1202  CB  ASP A 149      33.673  36.467  29.358  1.00 17.50           C
ATOM   1203  CG  ASP A 149      34.118  37.423  28.265  1.00 17.83           C
ATOM   1204  OD1 ASP A 149      35.084  37.120  27.536  1.00 17.90           O
ATOM   1205  OD2 ASP A 149      33.489  38.491  28.132  1.00 23.82           O
ATOM   1206  N   ASN A 150      35.890  34.053  27.976  1.00 19.03           N
ATOM   1207  CA  ASN A 150      36.045  33.079  26.901  1.00 19.10           C
ATOM   1208  C   ASN A 150      35.324  33.405  25.590  1.00 18.15           C
ATOM   1209  O   ASN A 150      34.965  32.501  24.837  1.00 19.31           O
ATOM   1210  CB  ASN A 150      35.631  31.691  27.398  1.00 20.05           C
ATOM   1211  CG  ASN A 150      36.109  30.573  26.494  1.00 26.55           C
ATOM   1212  OD1 ASN A 150      35.331  29.713  26.088  1.00 24.51           O
ATOM   1213  ND2 ASN A 150      37.405  30.559  26.202  1.00 27.74           N
ATOM   1214  N   ASP A 151      35.090  34.685  25.312  1.00 16.04           N
ATOM   1215  CA  ASP A 151      34.449  35.028  24.045  1.00 14.59           C
ATOM   1216  C   ASP A 151      35.503  35.152  22.944  1.00 14.69           C
ATOM   1217  O   ASP A 151      35.194  35.071  21.760  1.00 11.29           O
ATOM   1218  CB  ASP A 151      33.545  36.279  24.141  1.00 14.50           C
ATOM   1219  CG  ASP A 151      34.275  37.537  24.611  1.00 20.80           C
ATOM   1220  OD1 ASP A 151      35.517  37.633  24.497  1.00 15.67           O
ATOM   1221  OD2 ASP A 151      33.577  38.458  25.091  1.00 17.11           O
ATOM   1222  N   GLY A 152      36.761  35.307  23.346  1.00 16.63           N
ATOM   1223  CA  GLY A 152      37.840  35.413  22.378  1.00 18.43           C
ATOM   1224  C   GLY A 152      38.547  36.754  22.316  1.00 19.57           C
ATOM   1225  O   GLY A 152      39.672  36.843  21.833  1.00 23.22           O
ATOM   1226  N   ILE A 153      37.876  37.814  22.746  1.00 17.22           N
ATOM   1227  CA  ILE A 153      38.480  39.143  22.725  1.00 14.78           C
ATOM   1228  C   ILE A 153      39.222  39.365  24.039  1.00 14.28           C
ATOM   1229  O   ILE A 153      38.662  39.137  25.108  1.00 12.77           O
ATOM   1230  CB  ILE A 153      37.409  40.257  22.584  1.00 16.48           C
ATOM   1231  CG1 ILE A 153      36.393  39.896  21.499  1.00 13.28           C
ATOM   1232  CG2 ILE A 153      38.078  41.593  22.253  1.00 11.59           C
ATOM   1233  CD1 ILE A 153      35.189  40.824  21.454  1.00 14.69           C
ATOM   1234  N   PRO A 154      40.503  39.774  23.973  1.00 17.92           N
ATOM   1235  CA  PRO A 154      41.317  40.028  25.169  1.00 15.56           C
ATOM   1236  C   PRO A 154      40.593  41.018  26.082  1.00 12.84           C
ATOM   1237  O   PRO A 154      39.923  41.928  25.590  1.00 21.85           O
ATOM   1238  CB  PRO A 154      42.582  40.649  24.582  1.00 15.17           C
ATOM   1239  CG  PRO A 154      42.720  39.936  23.287  1.00 15.06           C
ATOM   1240  CD  PRO A 154      41.307  39.949  22.750  1.00 16.78           C
ATOM   1241  N   ASP A 155      40.729  40.843  27.395  1.00 13.23           N
ATOM   1242  CA  ASP A 155      40.070  41.723  28.364  1.00 19.57           C
ATOM   1243  C   ASP A 155      40.411  43.183  28.123  1.00 20.91           C
ATOM   1244  O   ASP A 155      39.560  44.063  28.251  1.00 21.12           O
ATOM   1245  CB  ASP A 155      40.493  41.385  29.796  1.00 25.26           C
ATOM   1246  CG  ASP A 155      40.286  39.933  30.149  1.00 28.98           C
ATOM   1247  OD1 ASP A 155      39.407  39.279  29.552  1.00 30.24           O
ATOM   1248  OD2 ASP A 155      41.010  39.447  31.042  1.00 35.30           O
ATOM   1249  N   SER A 156      41.693  43.431  27.878  1.00 23.34           N
ATOM   1250  CA  SER A 156      42.198  44.773  27.636  1.00 24.11           C
ATOM   1251  C   SER A 156      41.477  45.481  26.496  1.00 19.94           C
ATOM   1252  O   SER A 156      41.086  46.638  26.630  1.00 22.31           O
ATOM   1253  CB  SER A 156      43.707  44.725  27.367  1.00 24.77           C
ATOM   1254  OG  SER A 156      44.035  43.753  26.386  1.00 26.13           O
ATOM   1255  N   LEU A 157      41.307  44.787  25.377  1.00 21.76           N
ATOM   1256  CA  LEU A 157      40.637  45.368  24.223  1.00 18.69           C
ATOM   1257  C   LEU A 157      39.171  45.688  24.473  1.00 20.63           C
ATOM   1258  O   LEU A 157      38.680  46.723  24.029  1.00 21.10           O
ATOM   1259  CB  LEU A 157      40.779  44.461  23.003  1.00 15.77           C
ATOM   1260  CG  LEU A 157      42.218  44.335  22.509  1.00 20.25           C
ATOM   1261  CD1 LEU A 157      42.250  43.615  21.174  1.00 16.23           C
ATOM   1262  CD2 LEU A 157      42.826  45.720  22.378  1.00 21.12           C
ATOM   1263  N   GLU A 158      38.463  44.786  25.146  1.00 17.16           N
ATOM   1264  CA  GLU A 158      37.054  45.013  25.442  1.00 18.20           C
ATOM   1265  C   GLU A 158      36.890  46.277  26.284  1.00 19.12           C
ATOM   1266  O   GLU A 158      36.048  47.129  25.991  1.00 20.06           O
ATOM   1267  CB  GLU A 158      36.446  43.801  26.157  1.00 16.16           C
ATOM   1268  CG  GLU A 158      36.310  42.573  25.268  1.00 10.06           C
ATOM   1269  CD  GLU A 158      35.324  41.552  25.813  1.00 12.21           C
ATOM   1270  OE1 GLU A 158      34.105  41.727  25.609  1.00 15.06           O
ATOM   1271  OE2 GLU A 158      35.764  40.566  26.436  1.00 13.25           O
ATOM   1272  N   VAL A 159      37.738  46.406  27.300  1.00 20.52           N
ATOM   1273  CA  VAL A 159      37.734  47.545  28.214  1.00 19.98           C
ATOM   1274  C   VAL A 159      38.192  48.868  27.585  1.00 22.76           C
ATOM   1275  O   VAL A 159      37.619  49.927  27.862  1.00 22.25           O
ATOM   1276  CB  VAL A 159      38.636  47.248  29.441  1.00 20.89           C
ATOM   1277  CG1 VAL A 159      38.924  48.519  30.232  1.00 21.15           C
ATOM   1278  CG2 VAL A 159      37.978  46.214  30.335  1.00 21.74           C
ATOM   1279  N   GLU A 160      39.236  48.799  26.766  1.00 20.83           N
ATOM   1280  CA  GLU A 160      39.816  49.977  26.124  1.00 22.28           C
ATOM   1281  C   GLU A 160      39.148  50.426  24.830  1.00 23.54           C
ATOM   1282  O   GLU A 160      39.042  51.626  24.552  1.00 25.00           O
ATOM   1283  CB  GLU A 160      41.308  49.735  25.875  1.00 28.15           C
ATOM   1284  CG  GLU A 160      42.151  49.734  27.147  1.00 36.14           C
ATOM   1285  CD  GLU A 160      43.146  48.584  27.219  1.00 43.49           C
ATOM   1286  OE1 GLU A 160      43.740  48.220  26.180  1.00 46.47           O
ATOM   1287  OE2 GLU A 160      43.331  48.038  28.328  1.00 45.17           O
ATOM   1288  N   GLY A 161      38.716  49.463  24.032  1.00 16.73           N
ATOM   1289  CA  GLY A 161      38.089  49.784  22.770  1.00 14.86           C
ATOM   1290  C   GLY A 161      38.772  48.995  21.680  1.00 16.78           C
ATOM   1291  O   GLY A 161      39.999  48.848  21.672  1.00 22.33           O
ATOM   1292  N   TYR A 162      37.974  48.484  20.757  1.00 15.11           N
ATOM   1293  CA  TYR A 162      38.484  47.696  19.656  1.00 11.67           C
ATOM   1294  C   TYR A 162      37.612  47.932  18.437  1.00 11.82           C
ATOM   1295  O   TYR A 162      36.589  48.609  18.513  1.00 16.69           O
ATOM   1296  CB  TYR A 162      38.490  46.209  20.034  1.00 13.82           C
ATOM   1297  CG  TYR A 162      37.134  45.641  20.413  1.00 11.62           C
ATOM   1298  CD1 TYR A 162      36.649  45.738  21.719  1.00 11.32           C
ATOM   1299  CD2 TYR A 162      36.350  44.982  19.469  1.00 13.47           C
ATOM   1300  CE1 TYR A 162      35.416  45.188  22.072  1.00 12.99           C
ATOM   1301  CE2 TYR A 162      35.123  44.430  19.811  1.00 12.22           C
ATOM   1302  CZ  TYR A 162      34.662  44.533  21.110  1.00 15.26           C
ATOM   1303  OH  TYR A 162      33.448  43.968  21.425  1.00 16.00           O
ATOM   1304  N   THR A 163      38.022  47.375  17.311  1.00 18.21           N
ATOM   1305  CA  THR A 163      37.273  47.521  16.076  1.00 19.42           C
ATOM   1306  C   THR A 163      37.596  46.322  15.206  1.00 20.82           C
ATOM   1307  O   THR A 163      38.449  45.501  15.558  1.00 18.09           O
ATOM   1308  CB  THR A 163      37.664  48.826  15.334  1.00 18.36           C
ATOM   1309  OG1 THR A 163      36.809  49.019  14.204  1.00 18.40           O
ATOM   1310  CG2 THR A 163      39.106  48.770  14.854  1.00 16.67           C
ATOM   1311  N   VAL A 164      36.824  46.140  14.148  1.00 19.15           N
ATOM   1312  CA  VAL A 164      37.092  45.046  13.242  1.00 22.06           C
ATOM   1313  C   VAL A 164      37.168  45.581  11.825  1.00 24.64           C
ATOM   1314  O   VAL A 164      36.456  46.511  11.456  1.00 17.51           O
ATOM   1315  CB  VAL A 164      36.055  43.888  13.361  1.00 20.59           C
ATOM   1316  CG1 VAL A 164      35.972  43.404  14.802  1.00 19.21           C
ATOM   1317  CG2 VAL A 164      34.689  44.313  12.850  1.00 24.99           C
ATOM   1318  N   ASP A 165      38.124  45.055  11.074  1.00 30.28           N
ATOM   1319  CA  ASP A 165      38.303  45.450   9.694  1.00 32.58           C
ATOM   1320  C   ASP A 165      38.391  44.192   8.866  1.00 31.97           C
ATOM   1321  O   ASP A 165      39.232  43.319   9.102  1.00 30.00           O
ATOM   1322  CB  ASP A 165      39.560  46.293   9.494  1.00 37.94           C
ATOM   1323  CG  ASP A 165      39.677  46.827   8.075  1.00 44.56           C
ATOM   1324  OD1 ASP A 165      38.678  47.368   7.558  1.00 47.86           O
ATOM   1325  OD2 ASP A 165      40.761  46.702   7.473  1.00 52.74           O
ATOM   1326  N   VAL A 166      37.447  44.076   7.951  1.00 32.92           N
ATOM   1327  CA  VAL A 166      37.351  42.953   7.051  1.00 34.62           C
ATOM   1328  C   VAL A 166      38.380  43.117   5.942  1.00 36.99           C
ATOM   1329  O   VAL A 166      38.304  44.048   5.149  1.00 37.37           O
ATOM   1330  CB  VAL A 166      35.934  42.897   6.446  1.00 35.06           C
ATOM   1331  CG1 VAL A 166      35.817  41.767   5.443  1.00 38.21           C
ATOM   1332  CG2 VAL A 166      34.905  42.743   7.558  1.00 36.47           C
ATOM   1333  N   LYS A 167      39.383  42.248   5.929  1.00 41.07           N
ATOM   1334  CA  LYS A 167      40.397  42.301   4.886  1.00 46.21           C
ATOM   1335  C   LYS A 167      39.822  41.501   3.714  1.00 49.00           C
ATOM   1336  O   LYS A 167      38.622  41.220   3.692  1.00 48.93           O
ATOM   1337  CB  LYS A 167      41.717  41.708   5.388  1.00 45.35           C
ATOM   1338  CG  LYS A 167      42.142  42.221   6.769  1.00 46.54           C
ATOM   1339  CD  LYS A 167      42.278  43.741   6.829  1.00 42.95           C
ATOM   1340  CE  LYS A 167      43.476  44.230   6.034  1.00 44.90           C
ATOM   1341  NZ  LYS A 167      43.585  45.715   6.014  1.00 41.08           N
ATOM   1342  N   ASN A 168      40.647  41.115   2.748  1.00 50.78           N
ATOM   1343  CA  ASN A 168      40.109  40.370   1.613  1.00 53.86           C
ATOM   1344  C   ASN A 168      39.599  38.946   1.866  1.00 53.55           C
ATOM   1345  O   ASN A 168      38.752  38.460   1.116  1.00 55.13           O
ATOM   1346  CB  ASN A 168      41.046  40.422   0.397  1.00 57.76           C
ATOM   1347  CG  ASN A 168      42.456  39.979   0.713  1.00 62.81           C
ATOM   1348  OD1 ASN A 168      43.408  40.431   0.076  1.00 60.99           O
ATOM   1349  ND2 ASN A 168      42.601  39.095   1.692  1.00 64.55           N
ATOM   1350  N   LYS A 169      40.073  38.283   2.917  1.00 51.39           N
ATOM   1351  CA  LYS A 169      39.608  36.924   3.205  1.00 48.30           C
ATOM   1352  C   LYS A 169      39.348  36.700   4.691  1.00 44.16           C
ATOM   1353  O   LYS A 169      38.782  35.683   5.087  1.00 43.84           O
ATOM   1354  CB  LYS A 169      40.616  35.877   2.698  1.00 51.92           C
ATOM   1355  CG  LYS A 169      41.701  35.481   3.704  1.00 54.94           C
ATOM   1356  CD  LYS A 169      42.243  34.083   3.431  1.00 56.60           C
ATOM   1357  CE  LYS A 169      42.815  33.431   4.689  1.00 55.76           C
ATOM   1358  NZ  LYS A 169      41.774  32.800   5.553  1.00 54.73           N
ATOM   1359  N   ARG A 170      39.820  37.633   5.509  1.00 41.69           N
ATOM   1360  CA  ARG A 170      39.671  37.544   6.956  1.00 36.49           C
ATOM   1361  C   ARG A 170      39.095  38.828   7.517  1.00 31.80           C
ATOM   1362  O   ARG A 170      38.980  39.834   6.822  1.00 32.95           O
ATOM   1363  CB  ARG A 170      41.043  37.343   7.609  1.00 36.37           C
ATOM   1364  CG  ARG A 170      41.875  36.232   7.016  1.00 38.95           C
ATOM   1365  CD  ARG A 170      43.347  36.602   6.998  1.00 39.01           C
ATOM   1366  NE  ARG A 170      44.106  35.891   8.020  1.00 38.37           N
ATOM   1367  CZ  ARG A 170      45.410  36.040   8.222  1.00 38.01           C
ATOM   1368  NH1 ARG A 170      46.110  36.878   7.475  1.00 32.93           N
ATOM   1369  NH2 ARG A 170      46.017  35.347   9.174  1.00 44.95           N
ATOM   1370  N   THR A 171      38.811  38.785   8.808  1.00 24.61           N
ATOM   1371  CA  THR A 171      38.300  39.916   9.558  1.00 26.32           C
ATOM   1372  C   THR A 171      39.322  40.093  10.685  1.00 25.13           C
ATOM   1373  O   THR A 171      39.696  39.130  11.342  1.00 25.56           O
ATOM   1374  CB  THR A 171      36.877  39.621  10.112  1.00 26.21           C
ATOM   1375  OG1 THR A 171      35.908  39.826   9.072  1.00 29.96           O
ATOM   1376  CG2 THR A 171      36.540  40.527  11.286  1.00 29.49           C
ATOM   1377  N   PHE A 172      39.889  41.289  10.799  1.00 23.07           N
ATOM   1378  CA  PHE A 172      40.873  41.556  11.845  1.00 23.75           C
ATOM   1379  C   PHE A 172      40.248  42.334  12.991  1.00 23.41           C
ATOM   1380  O   PHE A 172      39.552  43.322  12.765  1.00 21.63           O
ATOM   1381  CB  PHE A 172      42.049  42.384  11.305  1.00 26.89           C
ATOM   1382  CG  PHE A 172      43.002  41.624  10.418  1.00 26.38           C
ATOM   1383  CD1 PHE A 172      42.740  40.317  10.020  1.00 29.56           C
ATOM   1384  CD2 PHE A 172      44.170  42.238   9.971  1.00 28.04           C
ATOM   1385  CE1 PHE A 172      43.627  39.635   9.191  1.00 30.10           C
ATOM   1386  CE2 PHE A 172      45.060  41.567   9.145  1.00 25.85           C
ATOM   1387  CZ  PHE A 172      44.786  40.263   8.754  1.00 30.29           C
ATOM   1388  N   LEU A 173      40.463  41.868  14.215  1.00 23.18           N
ATOM   1389  CA  LEU A 173      39.961  42.572  15.385  1.00 19.54           C
ATOM   1390  C   LEU A 173      41.209  43.278  15.903  1.00 20.77           C
ATOM   1391  O   LEU A 173      42.222  42.632  16.187  1.00 21.89           O
ATOM   1392  CB  LEU A 173      39.401  41.594  16.425  1.00 13.41           C
ATOM   1393  CG  LEU A 173      38.491  42.180  17.514  1.00  9.77           C
ATOM   1394  CD1 LEU A 173      37.445  41.156  17.918  1.00 12.97           C
ATOM   1395  CD2 LEU A 173      39.294  42.645  18.719  1.00 10.74           C
ATOM   1396  N   SER A 174      41.142  44.596  16.026  1.00 20.69           N
ATOM   1397  CA  SER A 174      42.294  45.366  16.473  1.00 20.39           C
ATOM   1398  C   SER A 174      41.925  46.414  17.514  1.00 21.25           C
ATOM   1399  O   SER A 174      40.755  46.776  17.656  1.00 23.25           O
ATOM   1400  CB  SER A 174      42.948  46.042  15.262  1.00 17.75           C
ATOM   1401  OG  SER A 174      43.450  45.081  14.346  1.00 18.63           O
ATOM   1402  N   PRO A 175      42.905  46.867  18.317  1.00 20.48           N
ATOM   1403  CA  PRO A 175      42.545  47.881  19.309  1.00 19.54           C
ATOM   1404  C   PRO A 175      42.137  49.164  18.591  1.00 19.41           C
ATOM   1405  O   PRO A 175      42.525  49.389  17.442  1.00 18.57           O
ATOM   1406  CB  PRO A 175      43.841  48.058  20.105  1.00 17.18           C
ATOM   1407  CG  PRO A 175      44.908  47.711  19.117  1.00 17.50           C
ATOM   1408  CD  PRO A 175      44.329  46.504  18.426  1.00 21.66           C
ATOM   1409  N   TRP A 176      41.321  49.982  19.246  1.00 21.17           N
ATOM   1410  CA  TRP A 176      40.883  51.225  18.636  1.00 26.32           C
ATOM   1411  C   TRP A 176      42.027  52.215  18.530  1.00 29.72           C
ATOM   1412  O   TRP A 176      42.775  52.413  19.483  1.00 31.84           O
ATOM   1413  CB  TRP A 176      39.742  51.865  19.425  1.00 28.07           C
ATOM   1414  CG  TRP A 176      39.242  53.112  18.768  1.00 28.07           C
ATOM   1415  CD1 TRP A 176      39.363  54.394  19.227  1.00 31.44           C
ATOM   1416  CD2 TRP A 176      38.565  53.201  17.509  1.00 27.43           C
ATOM   1417  NE1 TRP A 176      38.807  55.274  18.329  1.00 30.02           N
ATOM   1418  CE2 TRP A 176      38.317  54.568  17.262  1.00 29.76           C
ATOM   1419  CE3 TRP A 176      38.159  52.255  16.559  1.00 25.59           C
ATOM   1420  CZ2 TRP A 176      37.660  55.015  16.110  1.00 27.85           C
ATOM   1421  CZ3 TRP A 176      37.506  52.699  15.414  1.00 25.03           C
ATOM   1422  CH2 TRP A 176      37.271  54.069  15.197  1.00 27.25           C
ATOM   1423  N   ILE A 177      42.182  52.788  17.343  1.00 32.62           N
ATOM   1424  CA  ILE A 177      43.215  53.782  17.092  1.00 34.94           C
ATOM   1425  C   ILE A 177      42.523  54.942  16.387  1.00 36.26           C
ATOM   1426  O   ILE A 177      42.230  54.873  15.193  1.00 36.32           O
ATOM   1427  CB  ILE A 177      44.360  53.211  16.222  1.00 34.31           C
ATOM   1428  CG1 ILE A 177      45.043  52.056  16.961  1.00 31.90           C
ATOM   1429  CG2 ILE A 177      45.378  54.298  15.906  1.00 35.57           C
ATOM   1430  CD1 ILE A 177      46.132  51.378  16.179  1.00 34.21           C
ATOM   1431  N   SER A 178      42.227  55.979  17.161  1.00 42.88           N
ATOM   1432  CA  SER A 178      41.543  57.179  16.693  1.00 49.37           C
ATOM   1433  C   SER A 178      41.978  57.732  15.343  1.00 52.61           C
ATOM   1434  O   SER A 178      41.222  57.672  14.373  1.00 54.74           O
ATOM   1435  CB  SER A 178      41.653  58.290  17.739  1.00 50.56           C
ATOM   1436  OG  SER A 178      40.835  58.028  18.864  1.00 57.70           O
ATOM   1437  N   ASN A 179      43.185  58.288  15.291  1.00 54.11           N
ATOM   1438  CA  ASN A 179      43.691  58.886  14.060  1.00 54.07           C
ATOM   1439  C   ASN A 179      43.530  58.005  12.824  1.00 51.32           C
ATOM   1440  O   ASN A 179      43.010  58.455  11.803  1.00 55.73           O
ATOM   1441  CB  ASN A 179      45.145  59.354  14.225  1.00 58.41           C
ATOM   1442  CG  ASN A 179      46.148  58.217  14.197  1.00 62.06           C
ATOM   1443  OD1 ASN A 179      46.070  57.272  14.984  1.00 63.52           O
ATOM   1444  ND2 ASN A 179      47.113  58.314  13.294  1.00 62.94           N
ATOM   1445  N   ILE A 180      43.907  56.737  12.936  1.00 45.40           N
ATOM   1446  CA  ILE A 180      43.803  55.818  11.809  1.00 41.54           C
ATOM   1447  C   ILE A 180      42.380  55.333  11.514  1.00 38.88           C
ATOM   1448  O   ILE A 180      41.866  55.520  10.410  1.00 38.43           O
ATOM   1449  CB  ILE A 180      44.706  54.575  12.015  1.00 40.69           C
ATOM   1450  CG1 ILE A 180      46.162  55.002  12.215  1.00 40.05           C
ATOM   1451  CG2 ILE A 180      44.598  53.639  10.814  1.00 40.54           C
ATOM   1452  CD1 ILE A 180      47.089  53.862  12.582  1.00 38.64           C
ATOM   1453  N   HIS A 181      41.764  54.697  12.504  1.00 35.66           N
ATOM   1454  CA  HIS A 181      40.430  54.112  12.378  1.00 30.62           C
ATOM   1455  C   HIS A 181      39.214  54.991  12.112  1.00 29.58           C
ATOM   1456  O   HIS A 181      38.358  54.614  11.314  1.00 25.66           O
ATOM   1457  CB  HIS A 181      40.153  53.221  13.583  1.00 30.73           C
ATOM   1458  CG  HIS A 181      41.169  52.145  13.784  1.00 27.93           C
ATOM   1459  ND1 HIS A 181      41.385  51.538  14.998  1.00 25.14           N
ATOM   1460  CD2 HIS A 181      42.044  51.574  12.917  1.00 27.99           C
ATOM   1461  CE1 HIS A 181      42.348  50.641  14.879  1.00 30.84           C
ATOM   1462  NE2 HIS A 181      42.763  50.646  13.622  1.00 28.63           N
ATOM   1463  N   GLU A 182      39.095  56.102  12.831  1.00 29.48           N
ATOM   1464  CA  GLU A 182      37.962  57.016  12.671  1.00 31.69           C
ATOM   1465  C   GLU A 182      37.747  57.423  11.210  1.00 31.30           C
ATOM   1466  O   GLU A 182      36.690  57.183  10.637  1.00 29.65           O
ATOM   1467  CB  GLU A 182      38.178  58.262  13.537  1.00 36.06           C
ATOM   1468  CG  GLU A 182      36.907  58.889  14.094  1.00 47.82           C
ATOM   1469  CD  GLU A 182      37.165  59.691  15.359  1.00 55.74           C
ATOM   1470  OE1 GLU A 182      37.451  59.072  16.407  1.00 59.34           O
ATOM   1471  OE2 GLU A 182      37.087  60.936  15.311  1.00 61.71           O
ATOM   1472  N   LYS A 183      38.779  57.991  10.597  1.00 33.48           N
ATOM   1473  CA  LYS A 183      38.689  58.439   9.211  1.00 35.69           C
ATOM   1474  C   LYS A 183      38.634  57.318   8.181  1.00 35.48           C
ATOM   1475  O   LYS A 183      38.590  57.568   6.973  1.00 35.44           O
ATOM   1476  CB  LYS A 183      39.830  59.401   8.904  1.00 37.27           C
ATOM   1477  CG  LYS A 183      39.738  60.659   9.731  1.00 39.71           C
ATOM   1478  CD  LYS A 183      40.938  61.552   9.550  1.00 43.84           C
ATOM   1479  CE  LYS A 183      40.781  62.802  10.393  1.00 46.97           C
ATOM   1480  NZ  LYS A 183      39.488  63.487  10.110  1.00 49.44           N
ATOM   1481  N   LYS A 184      38.670  56.083   8.663  1.00 35.01           N
ATOM   1482  CA  LYS A 184      38.599  54.917   7.800  1.00 34.91           C
ATOM   1483  C   LYS A 184      37.159  54.405   7.845  1.00 34.21           C
ATOM   1484  O   LYS A 184      36.792  53.460   7.141  1.00 32.58           O
ATOM   1485  CB  LYS A 184      39.573  53.851   8.301  1.00 38.91           C
ATOM   1486  CG  LYS A 184      39.979  52.838   7.255  1.00 46.47           C
ATOM   1487  CD  LYS A 184      41.480  52.605   7.270  1.00 49.71           C
ATOM   1488  CE  LYS A 184      42.248  53.847   6.837  1.00 53.97           C
ATOM   1489  NZ  LYS A 184      43.673  53.536   6.533  1.00 54.28           N
ATOM   1490  N   GLY A 185      36.346  55.070   8.661  1.00 31.50           N
ATOM   1491  CA  GLY A 185      34.952  54.708   8.812  1.00 30.63           C
ATOM   1492  C   GLY A 185      34.719  53.419   9.572  1.00 31.08           C
ATOM   1493  O   GLY A 185      33.839  52.653   9.193  1.00 33.04           O
ATOM   1494  N   LEU A 186      35.564  53.135  10.560  1.00 28.39           N
ATOM   1495  CA  LEU A 186      35.416  51.931  11.374  1.00 24.21           C
ATOM   1496  C   LEU A 186      34.709  52.283  12.684  1.00 23.98           C
ATOM   1497  O   LEU A 186      34.898  53.375  13.224  1.00 27.00           O
ATOM   1498  CB  LEU A 186      36.781  51.296  11.670  1.00 21.69           C
ATOM   1499  CG  LEU A 186      37.652  50.820  10.500  1.00 16.19           C
ATOM   1500  CD1 LEU A 186      38.946  50.228  11.037  1.00 19.41           C
ATOM   1501  CD2 LEU A 186      36.912  49.792   9.657  1.00 21.05           C
ATOM   1502  N   THR A 187      33.971  51.321  13.224  1.00 20.98           N
ATOM   1503  CA  THR A 187      33.216  51.493  14.461  1.00 21.52           C
ATOM   1504  C   THR A 187      34.020  51.109  15.701  1.00 23.16           C
ATOM   1505  O   THR A 187      34.676  50.068  15.736  1.00 26.31           O
ATOM   1506  CB  THR A 187      31.919  50.645  14.427  1.00 21.92           C
ATOM   1507  OG1 THR A 187      31.112  51.047  13.317  1.00 22.75           O
ATOM   1508  CG2 THR A 187      31.114  50.825  15.707  1.00 16.88           C
ATOM   1509  N   LYS A 188      33.979  51.955  16.721  1.00 21.90           N
ATOM   1510  CA  LYS A 188      34.690  51.671  17.957  1.00 22.81           C
ATOM   1511  C   LYS A 188      33.797  50.879  18.899  1.00 25.13           C
ATOM   1512  O   LYS A 188      32.704  51.319  19.250  1.00 25.10           O
ATOM   1513  CB  LYS A 188      35.124  52.958  18.652  1.00 21.66           C
ATOM   1514  CG  LYS A 188      35.874  52.686  19.936  1.00 24.04           C
ATOM   1515  CD  LYS A 188      36.182  53.944  20.706  1.00 32.52           C
ATOM   1516  CE  LYS A 188      37.088  53.610  21.874  1.00 38.85           C
ATOM   1517  NZ  LYS A 188      37.463  54.808  22.663  1.00 43.63           N
ATOM   1518  N   TYR A 189      34.264  49.709  19.313  1.00 22.36           N
ATOM   1519  CA  TYR A 189      33.491  48.885  20.223  1.00 16.69           C
ATOM   1520  C   TYR A 189      34.125  48.814  21.580  1.00 17.83           C
ATOM   1521  O   TYR A 189      35.330  48.989  21.741  1.00 17.18           O
ATOM   1522  CB  TYR A 189      33.360  47.456  19.715  1.00 15.03           C
ATOM   1523  CG  TYR A 189      32.671  47.331  18.400  1.00 10.01           C
ATOM   1524  CD1 TYR A 189      31.302  47.568  18.283  1.00 13.32           C
ATOM   1525  CD2 TYR A 189      33.386  46.977  17.264  1.00 12.73           C
ATOM   1526  CE1 TYR A 189      30.667  47.454  17.066  1.00  9.23           C
ATOM   1527  CE2 TYR A 189      32.764  46.861  16.042  1.00 18.27           C
ATOM   1528  CZ  TYR A 189      31.405  47.102  15.954  1.00 21.12           C
ATOM   1529  OH  TYR A 189      30.779  47.007  14.759  1.00 22.11           O
ATOM   1530  N   LYS A 190      33.279  48.539  22.554  1.00 20.80           N
ATOM   1531  CA  LYS A 190      33.685  48.380  23.928  1.00 17.61           C
ATOM   1532  C   LYS A 190      32.651  47.414  24.462  1.00 18.45           C
ATOM   1533  O   LYS A 190      31.455  47.532  24.174  1.00 18.68           O
ATOM   1534  CB  LYS A 190      33.687  49.725  24.655  1.00 24.01           C
ATOM   1535  CG  LYS A 190      34.786  50.647  24.117  1.00 29.11           C
ATOM   1536  CD  LYS A 190      34.749  52.046  24.680  1.00 30.38           C
ATOM   1537  CE  LYS A 190      35.470  52.118  26.007  1.00 32.52           C
ATOM   1538  NZ  LYS A 190      34.898  51.162  26.991  1.00 42.85           N
ATOM   1539  N   SER A 191      33.136  46.381  25.124  1.00 12.26           N
ATOM   1540  CA  SER A 191      32.264  45.366  25.666  1.00 13.53           C
ATOM   1541  C   SER A 191      32.756  44.962  27.038  1.00 14.81           C
ATOM   1542  O   SER A 191      33.769  45.473  27.523  1.00 15.16           O
ATOM   1543  CB  SER A 191      32.214  44.166  24.715  1.00 14.51           C
ATOM   1544  OG  SER A 191      33.491  43.891  24.158  1.00 14.85           O
ATOM   1545  N   SER A 192      31.977  44.131  27.714  1.00 10.41           N
ATOM   1546  CA  SER A 192      32.362  43.672  29.029  1.00 10.51           C
ATOM   1547  C   SER A 192      33.279  42.473  28.918  1.00 15.52           C
ATOM   1548  O   SER A 192      32.982  41.508  28.209  1.00 16.73           O
ATOM   1549  CB  SER A 192      31.143  43.297  29.865  1.00 10.49           C
ATOM   1550  OG  SER A 192      31.553  42.712  31.089  1.00  9.38           O
ATOM   1551  N   PRO A 193      34.438  42.542  29.583  1.00 17.35           N
ATOM   1552  CA  PRO A 193      35.431  41.468  29.586  1.00 18.93           C
ATOM   1553  C   PRO A 193      34.991  40.366  30.552  1.00 14.82           C
ATOM   1554  O   PRO A 193      35.695  39.379  30.752  1.00 16.68           O
ATOM   1555  CB  PRO A 193      36.681  42.182  30.087  1.00 18.94           C
ATOM   1556  CG  PRO A 193      36.114  43.145  31.082  1.00 19.95           C
ATOM   1557  CD  PRO A 193      34.918  43.706  30.350  1.00 17.16           C
ATOM   1558  N   GLU A 194      33.850  40.583  31.200  1.00 16.80           N
ATOM   1559  CA  GLU A 194      33.303  39.620  32.150  1.00 17.12           C
ATOM   1560  C   GLU A 194      32.066  38.943  31.590  1.00 16.22           C
ATOM   1561  O   GLU A 194      31.559  37.991  32.183  1.00 20.96           O
ATOM   1562  CB  GLU A 194      32.893  40.306  33.452  1.00 18.23           C
ATOM   1563  CG  GLU A 194      33.801  41.420  33.913  1.00 31.25           C
ATOM   1564  CD  GLU A 194      35.134  40.951  34.451  1.00 38.88           C
ATOM   1565  OE1 GLU A 194      35.351  39.727  34.593  1.00 40.77           O
ATOM   1566  OE2 GLU A 194      35.970  41.828  34.748  1.00 46.40           O
ATOM   1567  N   LYS A 195      31.541  39.459  30.488  1.00 15.56           N
ATOM   1568  CA  LYS A 195      30.343  38.878  29.904  1.00 17.11           C
ATOM   1569  C   LYS A 195      30.537  38.360  28.491  1.00 14.21           C
ATOM   1570  O   LYS A 195      30.866  39.117  27.577  1.00 12.76           O
ATOM   1571  CB  LYS A 195      29.181  39.874  29.953  1.00 16.31           C
ATOM   1572  CG  LYS A 195      28.748  40.241  31.366  1.00 21.72           C
ATOM   1573  CD  LYS A 195      27.519  41.137  31.360  1.00 23.84           C
ATOM   1574  CE  LYS A 195      26.260  40.363  31.008  1.00 17.43           C
ATOM   1575  NZ  LYS A 195      25.142  41.287  30.690  1.00 25.86           N
ATOM   1576  N   TRP A 196      30.393  37.048  28.344  1.00  7.68           N
ATOM   1577  CA  TRP A 196      30.524  36.384  27.056  1.00  7.34           C
ATOM   1578  C   TRP A 196      29.662  37.137  26.033  1.00  8.52           C
ATOM   1579  O   TRP A 196      30.083  37.350  24.898  1.00 13.10           O
ATOM   1580  CB  TRP A 196      30.120  34.915  27.209  1.00 10.58           C
ATOM   1581  CG  TRP A 196      30.161  34.106  25.957  1.00  9.99           C
ATOM   1582  CD1 TRP A 196      31.246  33.481  25.409  1.00  9.43           C
ATOM   1583  CD2 TRP A 196      29.050  33.795  25.118  1.00 12.91           C
ATOM   1584  NE1 TRP A 196      30.872  32.795  24.277  1.00 10.45           N
ATOM   1585  CE2 TRP A 196      29.527  32.972  24.076  1.00 12.35           C
ATOM   1586  CE3 TRP A 196      27.691  34.135  25.144  1.00 11.47           C
ATOM   1587  CZ2 TRP A 196      28.693  32.481  23.067  1.00 12.55           C
ATOM   1588  CZ3 TRP A 196      26.862  33.649  24.144  1.00  7.64           C
ATOM   1589  CH2 TRP A 196      27.367  32.830  23.119  1.00  7.98           C
ATOM   1590  N   SER A 197      28.466  37.540  26.449  1.00  9.91           N
ATOM   1591  CA  SER A 197      27.556  38.335  25.620  1.00 10.49           C
ATOM   1592  C   SER A 197      27.274  39.535  26.514  1.00  8.97           C
ATOM   1593  O   SER A 197      26.718  39.386  27.605  1.00  8.95           O
ATOM   1594  CB  SER A 197      26.250  37.591  25.327  1.00 15.03           C
ATOM   1595  OG  SER A 197      25.364  38.390  24.554  1.00 14.31           O
ATOM   1596  N   THR A 198      27.730  40.713  26.115  1.00 12.65           N
ATOM   1597  CA  THR A 198      27.515  41.875  26.958  1.00 12.54           C
ATOM   1598  C   THR A 198      26.051  42.276  27.152  1.00 10.20           C
ATOM   1599  O   THR A 198      25.707  42.790  28.207  1.00  9.87           O
ATOM   1600  CB  THR A 198      28.407  43.063  26.545  1.00 12.25           C
ATOM   1601  OG1 THR A 198      29.782  42.678  26.669  1.00 17.80           O
ATOM   1602  CG2 THR A 198      28.178  44.250  27.467  1.00  8.48           C
ATOM   1603  N   ALA A 199      25.194  42.003  26.171  1.00 14.00           N
ATOM   1604  CA  ALA A 199      23.769  42.324  26.283  1.00 18.31           C
ATOM   1605  C   ALA A 199      22.977  41.125  26.814  1.00 20.67           C
ATOM   1606  O   ALA A 199      21.746  41.093  26.728  1.00 24.17           O
ATOM   1607  CB  ALA A 199      23.215  42.763  24.935  1.00 16.71           C
ATOM   1608  N   SER A 200      23.698  40.121  27.311  1.00 18.96           N
ATOM   1609  CA  SER A 200      23.104  38.904  27.861  1.00 15.89           C
ATOM   1610  C   SER A 200      22.274  38.077  26.874  1.00 14.63           C
ATOM   1611  O   SER A 200      21.381  37.325  27.281  1.00 15.91           O
ATOM   1612  CB  SER A 200      22.267  39.231  29.102  1.00 15.09           C
ATOM   1613  OG  SER A 200      23.088  39.542  30.215  1.00 23.61           O
ATOM   1614  N   ASP A 201      22.509  38.259  25.577  1.00 12.21           N
ATOM   1615  CA  ASP A 201      21.778  37.488  24.580  1.00 14.21           C
ATOM   1616  C   ASP A 201      22.570  36.227  24.171  1.00 13.30           C
ATOM   1617  O   ASP A 201      23.670  36.009  24.660  1.00 12.13           O
ATOM   1618  CB  ASP A 201      21.335  38.370  23.394  1.00 10.30           C
ATOM   1619  CG  ASP A 201      22.487  38.906  22.571  1.00 11.09           C
ATOM   1620  OD1 ASP A 201      23.456  38.167  22.304  1.00 13.15           O
ATOM   1621  OD2 ASP A 201      22.394  40.073  22.145  1.00  9.78           O
ATOM   1622  N   PRO A 202      22.040  35.409  23.241  1.00 13.97           N
ATOM   1623  CA  PRO A 202      22.760  34.191  22.842  1.00 15.25           C
ATOM   1624  C   PRO A 202      23.962  34.266  21.896  1.00 14.39           C
ATOM   1625  O   PRO A 202      24.445  33.236  21.453  1.00 12.40           O
ATOM   1626  CB  PRO A 202      21.648  33.354  22.227  1.00 11.27           C
ATOM   1627  CG  PRO A 202      20.851  34.379  21.522  1.00  8.16           C
ATOM   1628  CD  PRO A 202      20.736  35.474  22.558  1.00 12.94           C
ATOM   1629  N   TYR A 203      24.423  35.461  21.549  1.00 12.08           N
ATOM   1630  CA  TYR A 203      25.564  35.580  20.637  1.00 12.05           C
ATOM   1631  C   TYR A 203      26.673  36.345  21.352  1.00 14.70           C
ATOM   1632  O   TYR A 203      26.398  37.369  21.956  1.00 17.10           O
ATOM   1633  CB  TYR A 203      25.135  36.332  19.375  1.00 11.46           C
ATOM   1634  CG  TYR A 203      23.723  36.013  18.912  1.00 18.02           C
ATOM   1635  CD1 TYR A 203      23.448  34.865  18.166  1.00 19.53           C
ATOM   1636  CD2 TYR A 203      22.667  36.879  19.198  1.00 18.70           C
ATOM   1637  CE1 TYR A 203      22.154  34.593  17.712  1.00 20.02           C
ATOM   1638  CE2 TYR A 203      21.379  36.615  18.751  1.00 15.18           C
ATOM   1639  CZ  TYR A 203      21.129  35.479  18.010  1.00 16.23           C
ATOM   1640  OH  TYR A 203      19.847  35.274  17.567  1.00 21.56           O
ATOM   1641  N   SER A 204      27.909  35.850  21.315  1.00 12.90           N
ATOM   1642  CA  SER A 204      28.994  36.547  22.012  1.00 11.52           C
ATOM   1643  C   SER A 204      29.468  37.815  21.322  1.00  4.59           C
ATOM   1644  O   SER A 204      29.224  38.021  20.128  1.00  8.72           O
ATOM   1645  CB  SER A 204      30.193  35.622  22.273  1.00  9.23           C
ATOM   1646  OG  SER A 204      31.013  35.460  21.131  1.00  6.73           O
ATOM   1647  N   ASP A 205      30.207  38.624  22.078  1.00  8.23           N
ATOM   1648  CA  ASP A 205      30.753  39.885  21.594  1.00  7.22           C
ATOM   1649  C   ASP A 205      31.633  39.646  20.371  1.00 10.40           C
ATOM   1650  O   ASP A 205      31.599  40.414  19.408  1.00 11.06           O
ATOM   1651  CB  ASP A 205      31.559  40.561  22.711  1.00  4.66           C
ATOM   1652  CG  ASP A 205      30.719  40.847  23.951  1.00 12.20           C
ATOM   1653  OD1 ASP A 205      29.491  41.034  23.816  1.00  8.85           O
ATOM   1654  OD2 ASP A 205      31.287  40.892  25.064  1.00 15.71           O
ATOM   1655  N   PHE A 206      32.429  38.580  20.427  1.00 14.15           N
ATOM   1656  CA  PHE A 206      33.321  38.201  19.336  1.00 13.80           C
ATOM   1657  C   PHE A 206      32.538  37.658  18.137  1.00 15.38           C
ATOM   1658  O   PHE A 206      32.868  37.966  16.993  1.00 16.20           O
ATOM   1659  CB  PHE A 206      34.338  37.165  19.833  1.00 11.69           C
ATOM   1660  CG  PHE A 206      35.311  36.699  18.780  1.00 14.28           C
ATOM   1661  CD1 PHE A 206      36.395  37.490  18.407  1.00 19.55           C
ATOM   1662  CD2 PHE A 206      35.153  35.453  18.177  1.00 14.83           C
ATOM   1663  CE1 PHE A 206      37.306  37.044  17.448  1.00 18.04           C
ATOM   1664  CE2 PHE A 206      36.057  35.001  17.220  1.00 13.56           C
ATOM   1665  CZ  PHE A 206      37.135  35.797  16.856  1.00 15.55           C
ATOM   1666  N   GLU A 207      31.531  36.826  18.395  1.00 14.14           N
ATOM   1667  CA  GLU A 207      30.710  36.269  17.322  1.00 11.86           C
ATOM   1668  C   GLU A 207      30.000  37.401  16.584  1.00 11.70           C
ATOM   1669  O   GLU A 207      29.929  37.403  15.354  1.00 10.84           O
ATOM   1670  CB  GLU A 207      29.686  35.273  17.878  1.00 13.54           C
ATOM   1671  CG  GLU A 207      30.281  33.926  18.293  1.00 15.29           C
ATOM   1672  CD  GLU A 207      29.307  33.039  19.061  1.00 15.69           C
ATOM   1673  OE1 GLU A 207      28.212  33.510  19.435  1.00 18.05           O
ATOM   1674  OE2 GLU A 207      29.649  31.865  19.307  1.00 20.56           O
ATOM   1675  N   LYS A 208      29.511  38.380  17.341  1.00 13.70           N
ATOM   1676  CA  LYS A 208      28.817  39.527  16.768  1.00 12.01           C
ATOM   1677  C   LYS A 208      29.681  40.378  15.837  1.00 10.83           C
ATOM   1678  O   LYS A 208      29.395  40.474  14.653  1.00 10.25           O
ATOM   1679  CB  LYS A 208      28.231  40.419  17.870  1.00 11.94           C
ATOM   1680  CG  LYS A 208      26.922  39.925  18.466  1.00  8.31           C
ATOM   1681  CD  LYS A 208      26.345  40.942  19.441  1.00  5.28           C
ATOM   1682  CE  LYS A 208      24.990  40.494  19.966  1.00  9.28           C
ATOM   1683  NZ  LYS A 208      24.402  41.468  20.928  1.00 10.94           N
ATOM   1684  N   VAL A 209      30.757  40.951  16.366  1.00 12.11           N
ATOM   1685  CA  VAL A 209      31.621  41.828  15.571  1.00 15.94           C
ATOM   1686  C   VAL A 209      32.403  41.154  14.453  1.00 15.14           C
ATOM   1687  O   VAL A 209      32.867  41.799  13.512  1.00 16.07           O
ATOM   1688  CB  VAL A 209      32.611  42.603  16.476  1.00 18.58           C
ATOM   1689  CG1 VAL A 209      31.842  43.400  17.514  1.00 14.83           C
ATOM   1690  CG2 VAL A 209      33.595  41.649  17.151  1.00 16.65           C
ATOM   1691  N   THR A 210      32.585  39.852  14.583  1.00 22.34           N
ATOM   1692  CA  THR A 210      33.343  39.099  13.612  1.00 19.11           C
ATOM   1693  C   THR A 210      32.462  38.485  12.512  1.00 21.51           C
ATOM   1694  O   THR A 210      32.964  37.979  11.510  1.00 22.52           O
ATOM   1695  CB  THR A 210      34.181  38.058  14.365  1.00 22.16           C
ATOM   1696  OG1 THR A 210      35.501  38.013  13.826  1.00 29.42           O
ATOM   1697  CG2 THR A 210      33.535  36.710  14.322  1.00 11.16           C
ATOM   1698  N   GLY A 211      31.147  38.551  12.700  1.00 18.97           N
ATOM   1699  CA  GLY A 211      30.227  38.020  11.708  1.00 19.38           C
ATOM   1700  C   GLY A 211      29.921  36.537  11.801  1.00 16.46           C
ATOM   1701  O   GLY A 211      29.376  35.957  10.869  1.00 18.53           O
ATOM   1702  N   ARG A 212      30.295  35.912  12.910  1.00 16.20           N
ATOM   1703  CA  ARG A 212      30.029  34.493  13.117  1.00 15.41           C
ATOM   1704  C   ARG A 212      28.671  34.441  13.791  1.00 16.19           C
ATOM   1705  O   ARG A 212      28.546  33.988  14.926  1.00 11.44           O
ATOM   1706  CB  ARG A 212      31.112  33.899  14.016  1.00 13.84           C
ATOM   1707  CG  ARG A 212      32.453  33.838  13.321  1.00 15.81           C
ATOM   1708  CD  ARG A 212      33.582  33.378  14.222  1.00 20.09           C
ATOM   1709  NE  ARG A 212      34.766  33.105  13.412  1.00 24.41           N
ATOM   1710  CZ  ARG A 212      35.830  33.897  13.313  1.00 28.63           C
ATOM   1711  NH1 ARG A 212      35.893  35.034  13.988  1.00 26.86           N
ATOM   1712  NH2 ARG A 212      36.819  33.571  12.491  1.00 25.95           N
ATOM   1713  N   ILE A 213      27.655  34.888  13.062  1.00 18.83           N
ATOM   1714  CA  ILE A 213      26.313  34.974  13.610  1.00 15.40           C
ATOM   1715  C   ILE A 213      25.211  34.830  12.558  1.00 12.44           C
ATOM   1716  O   ILE A 213      25.440  35.005  11.364  1.00  9.35           O
ATOM   1717  CB  ILE A 213      26.179  36.347  14.333  1.00 15.15           C
ATOM   1718  CG1 ILE A 213      24.900  36.439  15.159  1.00 12.56           C
ATOM   1719  CG2 ILE A 213      26.258  37.486  13.323  1.00 15.18           C
ATOM   1720  CD1 ILE A 213      24.860  37.677  16.029  1.00 10.97           C
ATOM   1721  N   ASP A 214      24.010  34.535  13.042  1.00 14.37           N
ATOM   1722  CA  ASP A 214      22.816  34.373  12.224  1.00 11.74           C
ATOM   1723  C   ASP A 214      22.685  35.588  11.307  1.00 12.02           C
ATOM   1724  O   ASP A 214      22.711  36.734  11.760  1.00 14.43           O
ATOM   1725  CB  ASP A 214      21.599  34.265  13.154  1.00 10.42           C
ATOM   1726  CG  ASP A 214      20.310  33.905  12.429  1.00  6.50           C
ATOM   1727  OD1 ASP A 214      20.147  34.222  11.237  1.00 12.52           O
ATOM   1728  OD2 ASP A 214      19.433  33.307  13.075  1.00 15.13           O
ATOM   1729  N   LYS A 215      22.523  35.314  10.021  1.00 11.53           N
ATOM   1730  CA  LYS A 215      22.382  36.329   8.987  1.00 17.52           C
ATOM   1731  C   LYS A 215      21.135  37.188   9.192  1.00 17.94           C
ATOM   1732  O   LYS A 215      21.028  38.282   8.638  1.00 14.05           O
ATOM   1733  CB  LYS A 215      22.308  35.627   7.626  1.00 26.30           C
ATOM   1734  CG  LYS A 215      21.958  36.515   6.453  1.00 41.99           C
ATOM   1735  CD  LYS A 215      21.869  35.713   5.168  1.00 52.65           C
ATOM   1736  CE  LYS A 215      21.724  36.639   3.974  1.00 58.28           C
ATOM   1737  NZ  LYS A 215      21.701  35.899   2.684  1.00 63.04           N
ATOM   1738  N   ASN A 216      20.200  36.682   9.990  1.00 16.33           N
ATOM   1739  CA  ASN A 216      18.940  37.371  10.245  1.00 18.39           C
ATOM   1740  C   ASN A 216      18.899  38.262  11.475  1.00 16.98           C
ATOM   1741  O   ASN A 216      17.850  38.810  11.810  1.00 17.62           O
ATOM   1742  CB  ASN A 216      17.804  36.358  10.290  1.00 13.70           C
ATOM   1743  CG  ASN A 216      17.727  35.542   9.030  1.00 14.62           C
ATOM   1744  OD1 ASN A 216      17.966  34.337   9.040  1.00 23.44           O
ATOM   1745  ND2 ASN A 216      17.450  36.206   7.920  1.00 17.29           N
ATOM   1746  N   VAL A 217      19.999  38.306  12.218  1.00 16.28           N
ATOM   1747  CA  VAL A 217      20.075  39.173  13.384  1.00 13.48           C
ATOM   1748  C   VAL A 217      20.177  40.584  12.793  1.00 13.70           C
ATOM   1749  O   VAL A 217      20.910  40.796  11.825  1.00 17.05           O
ATOM   1750  CB  VAL A 217      21.316  38.836  14.242  1.00 11.99           C
ATOM   1751  CG1 VAL A 217      21.512  39.870  15.335  1.00 12.16           C
ATOM   1752  CG2 VAL A 217      21.155  37.454  14.859  1.00 11.90           C
ATOM   1753  N   SER A 218      19.436  41.534  13.354  1.00 10.69           N
ATOM   1754  CA  SER A 218      19.438  42.906  12.841  1.00 11.73           C
ATOM   1755  C   SER A 218      20.820  43.544  12.890  1.00 11.74           C
ATOM   1756  O   SER A 218      21.570  43.345  13.849  1.00 10.74           O
ATOM   1757  CB  SER A 218      18.454  43.776  13.625  1.00 12.07           C
ATOM   1758  OG  SER A 218      17.182  43.164  13.717  1.00 14.26           O
ATOM   1759  N   PRO A 219      21.181  44.317  11.851  1.00 14.40           N
ATOM   1760  CA  PRO A 219      22.487  44.977  11.808  1.00 14.63           C
ATOM   1761  C   PRO A 219      22.883  45.694  13.097  1.00 13.44           C
ATOM   1762  O   PRO A 219      23.980  45.476  13.595  1.00 20.41           O
ATOM   1763  CB  PRO A 219      22.368  45.932  10.608  1.00 14.93           C
ATOM   1764  CG  PRO A 219      20.889  45.919  10.237  1.00 16.90           C
ATOM   1765  CD  PRO A 219      20.446  44.539  10.597  1.00 16.16           C
ATOM   1766  N   GLU A 220      21.987  46.497  13.666  1.00 12.24           N
ATOM   1767  CA  GLU A 220      22.312  47.214  14.903  1.00 13.33           C
ATOM   1768  C   GLU A 220      22.603  46.285  16.082  1.00 14.08           C
ATOM   1769  O   GLU A 220      23.335  46.644  16.996  1.00 14.94           O
ATOM   1770  CB  GLU A 220      21.203  48.196  15.300  1.00 14.16           C
ATOM   1771  CG  GLU A 220      19.907  47.549  15.769  1.00 11.87           C
ATOM   1772  CD  GLU A 220      18.897  47.403  14.658  1.00 15.05           C
ATOM   1773  OE1 GLU A 220      19.296  47.072  13.524  1.00 13.09           O
ATOM   1774  OE2 GLU A 220      17.699  47.631  14.918  1.00 26.13           O
ATOM   1775  N   ALA A 221      21.993  45.103  16.094  1.00 12.54           N
ATOM   1776  CA  ALA A 221      22.223  44.177  17.198  1.00 13.74           C
ATOM   1777  C   ALA A 221      23.537  43.413  17.085  1.00 11.20           C
ATOM   1778  O   ALA A 221      23.802  42.503  17.870  1.00 11.90           O
ATOM   1779  CB  ALA A 221      21.055  43.225  17.358  1.00 15.42           C
ATOM   1780  N   ARG A 222      24.316  43.724  16.054  1.00 14.16           N
ATOM   1781  CA  ARG A 222      25.621  43.100  15.878  1.00 15.49           C
ATOM   1782  C   ARG A 222      26.625  43.899  16.702  1.00 15.37           C
ATOM   1783  O   ARG A 222      27.806  43.573  16.776  1.00 16.16           O
ATOM   1784  CB  ARG A 222      25.990  43.024  14.401  1.00 13.35           C
ATOM   1785  CG  ARG A 222      25.210  41.921  13.701  1.00 25.20           C
ATOM   1786  CD  ARG A 222      24.906  42.258  12.263  1.00 29.66           C
ATOM   1787  NE  ARG A 222      23.859  41.399  11.713  1.00 30.46           N
ATOM   1788  CZ  ARG A 222      24.083  40.266  11.055  1.00 30.02           C
ATOM   1789  NH1 ARG A 222      25.326  39.839  10.863  1.00 20.30           N
ATOM   1790  NH2 ARG A 222      23.067  39.581  10.551  1.00 26.82           N
ATOM   1791  N   HIS A 223      26.105  44.905  17.397  1.00 10.59           N
ATOM   1792  CA  HIS A 223      26.906  45.731  18.277  1.00 13.79           C
ATOM   1793  C   HIS A 223      26.764  45.024  19.618  1.00 12.61           C
ATOM   1794  O   HIS A 223      25.653  44.724  20.045  1.00 14.98           O
ATOM   1795  CB  HIS A 223      26.338  47.152  18.368  1.00  9.76           C
ATOM   1796  CG  HIS A 223      27.173  48.079  19.197  1.00  9.90           C
ATOM   1797  ND1 HIS A 223      27.702  49.250  18.705  1.00 12.70           N
ATOM   1798  CD2 HIS A 223      27.608  47.982  20.476  1.00  8.58           C
ATOM   1799  CE1 HIS A 223      28.431  49.835  19.640  1.00  8.01           C
ATOM   1800  NE2 HIS A 223      28.389  49.080  20.726  1.00 12.01           N
ATOM   1801  N   PRO A 224      27.888  44.732  20.294  1.00 14.54           N
ATOM   1802  CA  PRO A 224      27.857  44.047  21.592  1.00 13.28           C
ATOM   1803  C   PRO A 224      27.079  44.718  22.728  1.00 13.51           C
ATOM   1804  O   PRO A 224      26.903  44.134  23.789  1.00 15.74           O
ATOM   1805  CB  PRO A 224      29.343  43.881  21.931  1.00 12.77           C
ATOM   1806  CG  PRO A 224      30.020  44.961  21.137  1.00 11.41           C
ATOM   1807  CD  PRO A 224      29.276  44.914  19.836  1.00 14.14           C
ATOM   1808  N   LEU A 225      26.687  45.975  22.560  1.00 10.94           N
ATOM   1809  CA  LEU A 225      25.929  46.617  23.625  1.00 10.84           C
ATOM   1810  C   LEU A 225      24.438  46.691  23.275  1.00  9.26           C
ATOM   1811  O   LEU A 225      23.634  47.208  24.049  1.00  9.83           O
ATOM   1812  CB  LEU A 225      26.516  47.993  23.970  1.00 14.75           C
ATOM   1813  CG  LEU A 225      28.006  47.999  24.356  1.00 10.88           C
ATOM   1814  CD1 LEU A 225      28.473  49.418  24.617  1.00 12.58           C
ATOM   1815  CD2 LEU A 225      28.265  47.127  25.572  1.00  4.76           C
ATOM   1816  N   VAL A 226      24.080  46.186  22.097  1.00  9.28           N
ATOM   1817  CA  VAL A 226      22.685  46.163  21.657  1.00 11.10           C
ATOM   1818  C   VAL A 226      22.179  44.717  21.652  1.00  8.50           C
ATOM   1819  O   VAL A 226      22.728  43.859  20.962  1.00 12.80           O
ATOM   1820  CB  VAL A 226      22.507  46.784  20.247  1.00  7.54           C
ATOM   1821  CG1 VAL A 226      21.048  46.695  19.810  1.00  5.61           C
ATOM   1822  CG2 VAL A 226      22.954  48.238  20.249  1.00  6.63           C
ATOM   1823  N   ALA A 227      21.135  44.457  22.435  1.00 13.58           N
ATOM   1824  CA  ALA A 227      20.547  43.123  22.548  1.00 10.21           C
ATOM   1825  C   ALA A 227      19.886  42.600  21.275  1.00  9.69           C
ATOM   1826  O   ALA A 227      19.234  43.341  20.556  1.00  8.33           O
ATOM   1827  CB  ALA A 227      19.547  43.092  23.698  1.00  8.29           C
ATOM   1828  N   ALA A 228      20.099  41.319  20.989  1.00  9.24           N
ATOM   1829  CA  ALA A 228      19.497  40.679  19.825  1.00  8.86           C
ATOM   1830  C   ALA A 228      18.467  39.691  20.368  1.00 14.00           C
ATOM   1831  O   ALA A 228      18.828  38.665  20.955  1.00 13.91           O
ATOM   1832  CB  ALA A 228      20.556  39.960  18.999  1.00  7.49           C
ATOM   1833  N   TYR A 229      17.187  40.025  20.213  1.00 14.19           N
ATOM   1834  CA  TYR A 229      16.090  39.192  20.702  1.00 11.95           C
ATOM   1835  C   TYR A 229      14.793  39.469  19.933  1.00 15.83           C
ATOM   1836  O   TYR A 229      14.583  40.573  19.439  1.00 12.99           O
ATOM   1837  CB  TYR A 229      15.877  39.441  22.200  1.00 10.21           C
ATOM   1838  CG  TYR A 229      15.394  40.837  22.546  1.00 15.05           C
ATOM   1839  CD1 TYR A 229      16.253  41.936  22.485  1.00 14.85           C
ATOM   1840  CD2 TYR A 229      14.076  41.056  22.937  1.00 12.27           C
ATOM   1841  CE1 TYR A 229      15.806  43.218  22.803  1.00 15.70           C
ATOM   1842  CE2 TYR A 229      13.621  42.329  23.257  1.00 14.22           C
ATOM   1843  CZ  TYR A 229      14.488  43.407  23.190  1.00 15.97           C
ATOM   1844  OH  TYR A 229      14.034  44.665  23.523  1.00 15.52           O
ATOM   1845  N   PRO A 230      13.905  38.463  19.820  1.00 12.67           N
ATOM   1846  CA  PRO A 230      12.645  38.667  19.094  1.00 10.41           C
ATOM   1847  C   PRO A 230      11.622  39.422  19.934  1.00  8.91           C
ATOM   1848  O   PRO A 230      11.700  39.409  21.156  1.00  8.40           O
ATOM   1849  CB  PRO A 230      12.143  37.234  18.846  1.00  8.30           C
ATOM   1850  CG  PRO A 230      13.304  36.328  19.228  1.00  8.07           C
ATOM   1851  CD  PRO A 230      13.995  37.083  20.320  1.00 13.01           C
ATOM   1852  N   ILE A 231      10.703  40.109  19.263  1.00  7.96           N
ATOM   1853  CA  ILE A 231       9.602  40.835  19.902  1.00 10.15           C
ATOM   1854  C   ILE A 231       8.461  40.597  18.918  1.00  7.26           C
ATOM   1855  O   ILE A 231       8.543  40.996  17.758  1.00 10.38           O
ATOM   1856  CB  ILE A 231       9.869  42.354  20.060  1.00 13.51           C
ATOM   1857  CG1 ILE A 231      11.092  42.593  20.950  1.00 11.30           C
ATOM   1858  CG2 ILE A 231       8.662  43.027  20.718  1.00 11.96           C
ATOM   1859  CD1 ILE A 231      11.503  44.048  21.050  1.00 10.66           C
ATOM   1860  N   VAL A 232       7.465  39.835  19.354  1.00  9.02           N
ATOM   1861  CA  VAL A 232       6.341  39.472  18.497  1.00  9.82           C
ATOM   1862  C   VAL A 232       4.958  39.866  19.013  1.00  8.10           C
ATOM   1863  O   VAL A 232       4.661  39.722  20.194  1.00  9.06           O
ATOM   1864  CB  VAL A 232       6.333  37.930  18.276  1.00 11.36           C
ATOM   1865  CG1 VAL A 232       5.278  37.526  17.260  1.00  6.96           C
ATOM   1866  CG2 VAL A 232       7.710  37.446  17.844  1.00 13.45           C
ATOM   1867  N   HIS A 233       4.100  40.305  18.099  1.00 12.80           N
ATOM   1868  CA  HIS A 233       2.716  40.654  18.415  1.00 11.98           C
ATOM   1869  C   HIS A 233       1.921  40.198  17.193  1.00 13.51           C
ATOM   1870  O   HIS A 233       2.519  39.820  16.180  1.00 12.29           O
ATOM   1871  CB  HIS A 233       2.544  42.160  18.704  1.00  9.56           C
ATOM   1872  CG  HIS A 233       2.631  43.042  17.498  1.00  6.31           C
ATOM   1873  ND1 HIS A 233       1.524  43.422  16.770  1.00 12.07           N
ATOM   1874  CD2 HIS A 233       3.689  43.662  16.917  1.00  5.80           C
ATOM   1875  CE1 HIS A 233       1.894  44.236  15.797  1.00  3.39           C
ATOM   1876  NE2 HIS A 233       3.202  44.396  15.867  1.00  9.57           N
ATOM   1877  N   VAL A 234       0.597  40.146  17.279  1.00 10.92           N
ATOM   1878  CA  VAL A 234      -0.181  39.707  16.125  1.00 10.68           C
ATOM   1879  C   VAL A 234      -0.878  40.858  15.417  1.00  7.55           C
ATOM   1880  O   VAL A 234      -1.384  41.783  16.051  1.00  9.35           O
ATOM   1881  CB  VAL A 234      -1.234  38.628  16.494  1.00  6.88           C
ATOM   1882  CG1 VAL A 234      -1.991  38.188  15.248  1.00  2.22           C
ATOM   1883  CG2 VAL A 234      -0.559  37.426  17.133  1.00 10.44           C
ATOM   1884  N   ASP A 235      -0.875  40.810  14.090  1.00 10.11           N
ATOM   1885  CA  ASP A 235      -1.539  41.839  13.313  1.00 15.26           C
ATOM   1886  C   ASP A 235      -2.755  41.300  12.580  1.00 12.27           C
ATOM   1887  O   ASP A 235      -2.633  40.463  11.685  1.00 12.50           O
ATOM   1888  CB  ASP A 235      -0.604  42.486  12.295  1.00 19.39           C
ATOM   1889  CG  ASP A 235      -1.278  43.623  11.550  1.00 26.87           C
ATOM   1890  OD1 ASP A 235      -1.660  44.605  12.212  1.00 29.65           O
ATOM   1891  OD2 ASP A 235      -1.467  43.527  10.322  1.00 33.89           O
ATOM   1892  N   MET A 236      -3.931  41.753  12.997  1.00 15.74           N
ATOM   1893  CA  MET A 236      -5.175  41.355  12.358  1.00 12.79           C
ATOM   1894  C   MET A 236      -5.408  42.333  11.209  1.00 12.96           C
ATOM   1895  O   MET A 236      -5.416  43.544  11.412  1.00 13.97           O
ATOM   1896  CB  MET A 236      -6.331  41.406  13.358  1.00 17.00           C
ATOM   1897  CG  MET A 236      -7.655  40.892  12.801  1.00 14.12           C
ATOM   1898  SD  MET A 236      -8.980  40.827  14.029  1.00 15.47           S
ATOM   1899  CE  MET A 236      -8.491  39.386  14.992  1.00 11.79           C
ATOM   1900  N   GLU A 237      -5.556  41.795  10.001  1.00 13.57           N
ATOM   1901  CA  GLU A 237      -5.760  42.604   8.798  1.00 14.31           C
ATOM   1902  C   GLU A 237      -7.220  42.866   8.460  1.00 17.08           C
ATOM   1903  O   GLU A 237      -7.556  43.863   7.824  1.00 15.65           O
ATOM   1904  CB  GLU A 237      -5.117  41.919   7.600  1.00 18.84           C
ATOM   1905  CG  GLU A 237      -3.701  41.450   7.837  1.00 19.85           C
ATOM   1906  CD  GLU A 237      -2.986  41.139   6.546  1.00 20.03           C
ATOM   1907  OE1 GLU A 237      -3.635  40.639   5.606  1.00 23.47           O
ATOM   1908  OE2 GLU A 237      -1.776  41.416   6.460  1.00 26.07           O
ATOM   1909  N   ASN A 238      -8.073  41.909   8.795  1.00 18.54           N
ATOM   1910  CA  ASN A 238      -9.495  42.028   8.526  1.00 18.39           C
ATOM   1911  C   ASN A 238     -10.257  40.986   9.307  1.00 19.12           C
ATOM   1912  O   ASN A 238      -9.691  39.988   9.759  1.00 17.83           O
ATOM   1913  CB  ASN A 238      -9.792  41.901   7.033  1.00 22.56           C
ATOM   1914  CG  ASN A 238      -9.170  40.676   6.419  1.00 28.37           C
ATOM   1915  OD1 ASN A 238      -9.201  39.588   6.994  1.00 39.99           O
ATOM   1916  ND2 ASN A 238      -8.615  40.840   5.232  1.00 29.42           N
ATOM   1917  N   ILE A 239     -11.560  41.190   9.404  1.00 14.10           N
ATOM   1918  CA  ILE A 239     -12.403  40.308  10.179  1.00 16.84           C
ATOM   1919  C   ILE A 239     -13.758  40.103   9.501  1.00 22.01           C
ATOM   1920  O   ILE A 239     -14.199  40.935   8.707  1.00 21.55           O
ATOM   1921  CB  ILE A 239     -12.591  40.943  11.574  1.00 15.25           C
ATOM   1922  CG1 ILE A 239     -13.208  39.962  12.563  1.00 11.52           C
ATOM   1923  CG2 ILE A 239     -13.415  42.221  11.460  1.00 13.38           C
ATOM   1924  CD1 ILE A 239     -13.315  40.535  13.957  1.00 13.44           C
ATOM   1925  N   ILE A 240     -14.392  38.971   9.784  1.00 22.94           N
ATOM   1926  CA  ILE A 240     -15.704  38.672   9.227  1.00 21.52           C
ATOM   1927  C   ILE A 240     -16.589  38.060  10.306  1.00 21.30           C
ATOM   1928  O   ILE A 240     -16.208  37.096  10.970  1.00 17.48           O
ATOM   1929  CB  ILE A 240     -15.622  37.747   7.976  1.00 21.00           C
ATOM   1930  CG1 ILE A 240     -17.030  37.421   7.466  1.00 24.58           C
ATOM   1931  CG2 ILE A 240     -14.836  36.482   8.286  1.00 26.86           C
ATOM   1932  CD1 ILE A 240     -17.055  36.564   6.214  1.00 28.20           C
ATOM   1933  N   LEU A 241     -17.720  38.709  10.552  1.00 22.65           N
ATOM   1934  CA  LEU A 241     -18.678  38.248  11.545  1.00 24.76           C
ATOM   1935  C   LEU A 241     -19.824  37.536  10.832  1.00 26.76           C
ATOM   1936  O   LEU A 241     -20.194  37.905   9.714  1.00 25.25           O
ATOM   1937  CB  LEU A 241     -19.186  39.428  12.382  1.00 23.37           C
ATOM   1938  CG  LEU A 241     -18.493  39.662  13.733  1.00 25.90           C
ATOM   1939  CD1 LEU A 241     -17.003  39.371  13.656  1.00 23.70           C
ATOM   1940  CD2 LEU A 241     -18.738  41.084  14.205  1.00 22.44           C
ATOM   1941  N   SER A 242     -20.379  36.517  11.476  1.00 24.85           N
ATOM   1942  CA  SER A 242     -21.464  35.747  10.883  1.00 27.49           C
ATOM   1943  C   SER A 242     -22.348  35.119  11.950  1.00 29.38           C
ATOM   1944  O   SER A 242     -21.952  35.004  13.107  1.00 28.49           O
ATOM   1945  CB  SER A 242     -20.890  34.657   9.971  1.00 26.89           C
ATOM   1946  OG  SER A 242     -20.057  33.760  10.691  1.00 31.69           O
ATOM   1947  N   LYS A 243     -23.576  34.774  11.574  1.00 37.47           N
ATOM   1948  CA  LYS A 243     -24.497  34.150  12.514  1.00 43.63           C
ATOM   1949  C   LYS A 243     -24.183  32.662  12.596  1.00 46.27           C
ATOM   1950  O   LYS A 243     -24.191  31.950  11.586  1.00 45.35           O
ATOM   1951  CB  LYS A 243     -25.950  34.375  12.091  1.00 49.81           C
ATOM   1952  CG  LYS A 243     -26.967  33.967  13.147  1.00 56.52           C
ATOM   1953  CD  LYS A 243     -28.379  34.314  12.709  1.00 62.69           C
ATOM   1954  CE  LYS A 243     -29.387  33.965  13.786  1.00 67.13           C
ATOM   1955  NZ  LYS A 243     -30.751  34.480  13.480  1.00 68.18           N
ATOM   1956  N   ASN A 244     -23.896  32.212  13.810  1.00 51.19           N
ATOM   1957  CA  ASN A 244     -23.547  30.825  14.079  1.00 57.04           C
ATOM   1958  C   ASN A 244     -24.685  29.848  13.825  1.00 61.05           C
ATOM   1959  O   ASN A 244     -25.851  30.237  13.695  1.00 62.78           O
ATOM   1960  CB  ASN A 244     -23.054  30.686  15.517  1.00 59.13           C
ATOM   1961  CG  ASN A 244     -22.297  29.400  15.756  1.00 62.76           C
ATOM   1962  OD1 ASN A 244     -21.648  28.872  14.853  1.00 68.01           O
ATOM   1963  ND2 ASN A 244     -22.345  28.906  16.987  1.00 63.23           N
ATOM   1964  N   GLU A 245     -24.324  28.573  13.766  1.00 64.80           N
ATOM   1965  CA  GLU A 245     -25.263  27.494  13.515  1.00 66.15           C
ATOM   1966  C   GLU A 245     -25.421  26.615  14.758  1.00 67.27           C
ATOM   1967  O   GLU A 245     -24.414  26.040  15.221  1.00 67.32           O
ATOM   1968  CB  GLU A 245     -24.763  26.685  12.314  1.00 67.98           C
ATOM   1969  CG  GLU A 245     -24.400  27.579  11.123  1.00 71.46           C
ATOM   1970  CD  GLU A 245     -23.538  26.895  10.078  1.00 72.01           C
ATOM   1971  OE1 GLU A 245     -22.318  26.751  10.307  1.00 72.52           O
ATOM   1972  OE2 GLU A 245     -24.076  26.530   9.013  1.00 75.01           O
ATOM   1973  N   THR A 246     -23.811  38.567   7.644  1.00 35.98           N
ATOM   1974  CA  THR A 246     -22.327  38.575   7.452  1.00 35.67           C
ATOM   1975  C   THR A 246     -21.712  39.982   7.411  1.00 35.73           C
ATOM   1976  O   THR A 246     -22.053  40.804   6.551  1.00 36.93           O
ATOM   1977  CB  THR A 246     -21.926  37.762   6.185  1.00 35.01           C
ATOM   1978  OG1 THR A 246     -21.714  36.389   6.543  1.00 35.85           O
ATOM   1979  CG2 THR A 246     -20.666  38.317   5.526  1.00 29.15           C
ATOM   1980  N   ILE A 247     -20.820  40.253   8.361  1.00 29.59           N
ATOM   1981  CA  ILE A 247     -20.135  41.538   8.445  1.00 23.39           C
ATOM   1982  C   ILE A 247     -18.630  41.360   8.256  1.00 22.04           C
ATOM   1983  O   ILE A 247     -17.914  40.936   9.161  1.00 20.66           O
ATOM   1984  CB  ILE A 247     -20.426  42.254   9.777  1.00 24.61           C
ATOM   1985  CG1 ILE A 247     -21.922  42.568   9.873  1.00 25.49           C
ATOM   1986  CG2 ILE A 247     -19.614  43.542   9.875  1.00 24.59           C
ATOM   1987  CD1 ILE A 247     -22.343  43.171  11.191  1.00 25.48           C
ATOM   1988  N   SER A 248     -18.181  41.719   7.060  1.00 20.34           N
ATOM   1989  CA  SER A 248     -16.791  41.628   6.628  1.00 23.02           C
ATOM   1990  C   SER A 248     -16.164  43.036   6.665  1.00 24.19           C
ATOM   1991  O   SER A 248     -16.607  43.926   5.936  1.00 23.23           O
ATOM   1992  CB  SER A 248     -16.803  41.068   5.200  1.00 22.89           C
ATOM   1993  OG  SER A 248     -15.515  40.852   4.662  1.00 31.54           O
ATOM   1994  N   LYS A 249     -15.177  43.252   7.536  1.00 20.56           N
ATOM   1995  CA  LYS A 249     -14.534  44.570   7.661  1.00 20.16           C
ATOM   1996  C   LYS A 249     -13.006  44.547   7.747  1.00 19.91           C
ATOM   1997  O   LYS A 249     -12.408  43.556   8.166  1.00 15.52           O
ATOM   1998  CB  LYS A 249     -15.051  45.290   8.914  1.00 19.36           C
ATOM   1999  CG  LYS A 249     -16.536  45.600   8.939  1.00 19.06           C
ATOM   2000  CD  LYS A 249     -16.893  46.684   7.941  1.00 23.65           C
ATOM   2001  CE  LYS A 249     -18.379  46.985   7.967  1.00 22.97           C
ATOM   2002  NZ  LYS A 249     -18.765  47.887   6.851  1.00 22.44           N
ATOM   2003  N   ASN A 250     -12.385  45.671   7.402  1.00 20.58           N
ATOM   2004  CA  ASN A 250     -10.933  45.809   7.485  1.00 20.31           C
ATOM   2005  C   ASN A 250     -10.599  46.225   8.915  1.00 17.44           C
ATOM   2006  O   ASN A 250     -11.424  46.838   9.595  1.00 16.28           O
ATOM   2007  CB  ASN A 250     -10.429  46.877   6.515  1.00 26.19           C
ATOM   2008  CG  ASN A 250      -8.921  47.032   6.555  1.00 39.51           C
ATOM   2009  OD1 ASN A 250      -8.187  46.096   6.248  1.00 45.18           O
ATOM   2010  ND2 ASN A 250      -8.453  48.223   6.902  1.00 45.05           N
ATOM   2011  N   THR A 251      -9.433  45.814   9.400  1.00 17.90           N
ATOM   2012  CA  THR A 251      -9.001  46.161  10.753  1.00 16.41           C
ATOM   2013  C   THR A 251      -7.604  46.790  10.752  1.00 13.93           C
ATOM   2014  O   THR A 251      -6.836  46.606   9.811  1.00 12.96           O
ATOM   2015  CB  THR A 251      -9.001  44.917  11.699  1.00 10.14           C
ATOM   2016  OG1 THR A 251      -8.253  43.847  11.112  1.00 15.26           O
ATOM   2017  CG2 THR A 251     -10.413  44.423  11.952  1.00  9.33           C
ATOM   2018  N   SER A 252      -7.318  47.584  11.780  1.00 15.95           N
ATOM   2019  CA  SER A 252      -6.014  48.230  11.951  1.00 16.81           C
ATOM   2020  C   SER A 252      -5.526  47.766  13.315  1.00 12.75           C
ATOM   2021  O   SER A 252      -6.256  47.871  14.302  1.00 10.99           O
ATOM   2022  CB  SER A 252      -6.141  49.760  11.952  1.00 20.58           C
ATOM   2023  OG  SER A 252      -6.480  50.263  10.668  1.00 32.58           O
ATOM   2024  N   THR A 253      -4.321  47.213  13.370  1.00 10.72           N
ATOM   2025  CA  THR A 253      -3.774  46.720  14.629  1.00 12.88           C
ATOM   2026  C   THR A 253      -2.501  47.474  15.002  1.00 10.83           C
ATOM   2027  O   THR A 253      -1.731  47.847  14.132  1.00  8.77           O
ATOM   2028  CB  THR A 253      -3.476  45.201  14.542  1.00 11.75           C
ATOM   2029  OG1 THR A 253      -4.660  44.497  14.139  1.00 12.26           O
ATOM   2030  CG2 THR A 253      -3.030  44.660  15.885  1.00  6.52           C
ATOM   2031  N   SER A 254      -2.301  47.708  16.295  1.00 11.60           N
ATOM   2032  CA  SER A 254      -1.108  48.410  16.752  1.00 12.82           C
ATOM   2033  C   SER A 254      -0.498  47.749  17.974  1.00 14.59           C
ATOM   2034  O   SER A 254      -1.209  47.388  18.919  1.00 15.15           O
ATOM   2035  CB  SER A 254      -1.418  49.876  17.083  1.00 12.38           C
ATOM   2036  OG  SER A 254      -1.839  50.598  15.941  1.00 17.17           O
ATOM   2037  N   ARG A 255       0.805  47.503  17.908  1.00 15.43           N
ATOM   2038  CA  ARG A 255       1.550  46.934  19.016  1.00 12.74           C
ATOM   2039  C   ARG A 255       1.446  48.018  20.074  1.00 12.98           C
ATOM   2040  O   ARG A 255       1.528  49.204  19.775  1.00 13.16           O
ATOM   2041  CB  ARG A 255       3.007  46.713  18.630  1.00 13.57           C
ATOM   2042  CG  ARG A 255       3.849  46.196  19.768  1.00 18.68           C
ATOM   2043  CD  ARG A 255       5.326  46.251  19.443  1.00 22.19           C
ATOM   2044  NE  ARG A 255       6.113  45.987  20.643  1.00 25.58           N
ATOM   2045  CZ  ARG A 255       6.531  46.926  21.486  1.00 34.73           C
ATOM   2046  NH1 ARG A 255       6.255  48.205  21.261  1.00 37.73           N
ATOM   2047  NH2 ARG A 255       7.169  46.581  22.596  1.00 34.38           N
ATOM   2048  N   THR A 256       1.315  47.619  21.323  1.00 13.76           N
ATOM   2049  CA  THR A 256       1.115  48.606  22.353  1.00 12.62           C
ATOM   2050  C   THR A 256       2.108  48.590  23.522  1.00 18.86           C
ATOM   2051  O   THR A 256       2.976  47.730  23.588  1.00 17.93           O
ATOM   2052  CB  THR A 256      -0.348  48.474  22.818  1.00 15.54           C
ATOM   2053  OG1 THR A 256      -0.873  49.763  23.122  1.00 28.03           O
ATOM   2054  CG2 THR A 256      -0.481  47.536  23.990  1.00  4.18           C
ATOM   2055  N   HIS A 257       2.087  49.665  24.308  1.00 15.32           N
ATOM   2056  CA  HIS A 257       2.914  49.803  25.508  1.00 13.95           C
ATOM   2057  C   HIS A 257       2.052  50.585  26.483  1.00 15.38           C
ATOM   2058  O   HIS A 257       1.801  51.772  26.280  1.00 15.79           O
ATOM   2059  CB  HIS A 257       4.214  50.579  25.260  1.00 16.57           C
ATOM   2060  CG  HIS A 257       5.002  50.831  26.512  1.00 17.49           C
ATOM   2061  ND1 HIS A 257       5.818  49.876  27.080  1.00 18.15           N
ATOM   2062  CD2 HIS A 257       5.044  51.900  27.342  1.00 20.73           C
ATOM   2063  CE1 HIS A 257       6.321  50.341  28.210  1.00 19.49           C
ATOM   2064  NE2 HIS A 257       5.868  51.569  28.392  1.00 19.19           N
ATOM   2065  N   THR A 258       1.620  49.929  27.546  1.00 20.88           N
ATOM   2066  CA  THR A 258       0.764  50.564  28.533  1.00 29.71           C
ATOM   2067  C   THR A 258       1.515  51.399  29.568  1.00 34.20           C
ATOM   2068  O   THR A 258       2.486  50.944  30.181  1.00 37.17           O
ATOM   2069  CB  THR A 258      -0.141  49.515  29.238  1.00 31.70           C
ATOM   2070  OG1 THR A 258      -1.104  49.007  28.307  1.00 34.87           O
ATOM   2071  CG2 THR A 258      -0.889  50.132  30.407  1.00 36.27           C
ATOM   2072  N   SER A 259       1.079  52.644  29.719  1.00 39.30           N
ATOM   2073  CA  SER A 259       1.657  53.560  30.690  1.00 42.28           C
ATOM   2074  C   SER A 259       0.823  53.439  31.960  1.00 44.61           C
ATOM   2075  O   SER A 259      -0.341  53.028  31.909  1.00 46.12           O
ATOM   2076  CB  SER A 259       1.643  54.993  30.155  1.00 42.62           C
ATOM   2077  OG  SER A 259       2.646  55.162  29.166  1.00 45.12           O
ATOM   2078  N   GLU A 260       1.422  53.734  33.106  1.00 47.81           N
ATOM   2079  CA  GLU A 260       0.698  53.608  34.359  1.00 54.48           C
ATOM   2080  C   GLU A 260       0.093  54.912  34.885  1.00 57.47           C
ATOM   2081  O   GLU A 260       0.415  55.998  34.397  1.00 59.04           O
ATOM   2082  CB  GLU A 260       1.584  52.929  35.411  1.00 56.38           C
ATOM   2083  CG  GLU A 260       2.324  51.676  34.905  1.00 60.10           C
ATOM   2084  CD  GLU A 260       1.485  50.798  33.978  1.00 64.54           C
ATOM   2085  OE1 GLU A 260       0.437  50.275  34.413  1.00 67.86           O
ATOM   2086  OE2 GLU A 260       1.883  50.629  32.806  1.00 62.25           O
ATOM   2087  N   VAL A 261      -0.791  54.767  35.876  1.00 61.81           N
ATOM   2088  CA  VAL A 261      -1.513  55.861  36.542  1.00 64.77           C
ATOM   2089  C   VAL A 261      -2.748  56.374  35.788  1.00 66.36           C
ATOM   2090  O   VAL A 261      -3.608  57.008  36.441  1.00 67.35           O
ATOM   2091  CB  VAL A 261      -0.575  57.045  36.952  1.00 66.30           C
ATOM   2092  CG1 VAL A 261      -1.344  58.145  37.681  1.00 65.21           C
ATOM   2093  CG2 VAL A 261       0.563  56.531  37.818  1.00 70.01           C
ATOM   2094  N   VAL A 262       1.074  58.482  31.487  1.00 57.40           N
ATOM   2095  CA  VAL A 262       1.765  59.557  32.256  1.00 57.47           C
ATOM   2096  C   VAL A 262       3.177  59.115  32.637  1.00 57.64           C
ATOM   2097  O   VAL A 262       4.059  59.941  32.890  1.00 58.61           O
ATOM   2098  CB  VAL A 262       0.958  59.909  33.540  1.00 57.11           C
ATOM   2099  CG1 VAL A 262       1.800  60.715  34.524  1.00 58.09           C
ATOM   2100  CG2 VAL A 262      -0.292  60.689  33.168  1.00 59.05           C
ATOM   2101  N   SER A 263       3.378  57.803  32.671  1.00 55.02           N
ATOM   2102  CA  SER A 263       4.659  57.221  33.040  1.00 52.89           C
ATOM   2103  C   SER A 263       4.735  55.832  32.409  1.00 50.86           C
ATOM   2104  O   SER A 263       3.874  54.986  32.659  1.00 50.87           O
ATOM   2105  CB  SER A 263       4.731  57.126  34.570  1.00 53.18           C
ATOM   2106  OG  SER A 263       5.986  56.668  35.039  1.00 56.93           O
ATOM   2107  N   ALA A 264       5.736  55.618  31.556  1.00 49.47           N
ATOM   2108  CA  ALA A 264       5.925  54.334  30.880  1.00 47.94           C
ATOM   2109  C   ALA A 264       5.935  53.159  31.864  1.00 48.12           C
ATOM   2110  O   ALA A 264       6.229  53.329  33.049  1.00 45.41           O
ATOM   2111  CB  ALA A 264       7.214  54.355  30.065  1.00 44.79           C
ATOM   2112  N   GLY A 265       5.634  51.965  31.360  1.00 50.52           N
ATOM   2113  CA  GLY A 265       5.597  50.787  32.211  1.00 52.56           C
ATOM   2114  C   GLY A 265       6.808  49.871  32.151  1.00 54.15           C
ATOM   2115  O   GLY A 265       7.705  50.057  31.326  1.00 54.34           O
ATOM   2116  N   PHE A 266       6.809  48.868  33.028  1.00 55.53           N
ATOM   2117  CA  PHE A 266       7.890  47.883  33.128  1.00 56.86           C
ATOM   2118  C   PHE A 266       7.586  46.604  32.357  1.00 54.43           C
ATOM   2119  O   PHE A 266       8.430  45.712  32.273  1.00 52.38           O
ATOM   2120  CB  PHE A 266       8.099  47.466  34.583  1.00 61.45           C
ATOM   2121  CG  PHE A 266       8.263  48.605  35.531  1.00 65.98           C
ATOM   2122  CD1 PHE A 266       9.231  49.573  35.315  1.00 67.52           C
ATOM   2123  CD2 PHE A 266       7.467  48.692  36.667  1.00 70.74           C
ATOM   2124  CE1 PHE A 266       9.408  50.607  36.217  1.00 69.83           C
ATOM   2125  CE2 PHE A 266       7.638  49.726  37.577  1.00 73.78           C
ATOM   2126  CZ  PHE A 266       8.613  50.688  37.351  1.00 73.29           C
ATOM   2127  N   SER A 267       6.348  46.472  31.899  1.00 52.87           N
ATOM   2128  CA  SER A 267       5.924  45.281  31.175  1.00 51.93           C
ATOM   2129  C   SER A 267       6.796  44.881  29.999  1.00 48.31           C
ATOM   2130  O   SER A 267       7.208  45.719  29.204  1.00 47.20           O
ATOM   2131  CB  SER A 267       4.468  45.412  30.719  1.00 56.55           C
ATOM   2132  OG  SER A 267       3.580  45.155  31.799  1.00 65.30           O
ATOM   2133  N   ASN A 268       7.136  43.597  29.967  1.00 48.53           N
ATOM   2134  CA  ASN A 268       7.929  43.010  28.893  1.00 47.72           C
ATOM   2135  C   ASN A 268       7.034  41.910  28.347  1.00 46.47           C
ATOM   2136  O   ASN A 268       7.421  40.748  28.270  1.00 50.91           O
ATOM   2137  CB  ASN A 268       9.230  42.410  29.429  1.00 43.98           C
ATOM   2138  CG  ASN A 268      10.129  43.444  30.059  1.00 43.91           C
ATOM   2139  OD1 ASN A 268      10.326  43.451  31.275  1.00 47.17           O
ATOM   2140  ND2 ASN A 268      10.669  44.336  29.244  1.00 43.16           N
ATOM   2141  N   SER A 269       5.775  42.273  28.138  1.00 41.97           N
ATOM   2142  CA  SER A 269       4.759  41.372  27.617  1.00 39.08           C
ATOM   2143  C   SER A 269       4.344  41.911  26.261  1.00 35.63           C
ATOM   2144  O   SER A 269       4.450  43.108  26.026  1.00 40.83           O
ATOM   2145  CB  SER A 269       3.550  41.364  28.554  1.00 43.09           C
ATOM   2146  OG  SER A 269       3.090  42.684  28.811  1.00 41.54           O
ATOM   2147  N   ASN A 270       3.875  41.049  25.368  1.00 30.22           N
ATOM   2148  CA  ASN A 270       3.460  41.525  24.053  1.00 24.27           C
ATOM   2149  C   ASN A 270       1.948  41.678  23.987  1.00 22.66           C
ATOM   2150  O   ASN A 270       1.206  40.916  24.612  1.00 21.38           O
ATOM   2151  CB  ASN A 270       3.941  40.585  22.953  1.00 26.30           C
ATOM   2152  CG  ASN A 270       5.409  40.236  23.084  1.00 31.42           C
ATOM   2153  OD1 ASN A 270       6.284  41.100  23.015  1.00 22.35           O
ATOM   2154  ND2 ASN A 270       5.687  38.953  23.279  1.00 28.03           N
ATOM   2155  N   SER A 271       1.493  42.655  23.214  1.00 20.40           N
ATOM   2156  CA  SER A 271       0.071  42.920  23.071  1.00 17.64           C
ATOM   2157  C   SER A 271      -0.193  43.923  21.957  1.00 18.83           C
ATOM   2158  O   SER A 271       0.636  44.795  21.666  1.00 15.13           O
ATOM   2159  CB  SER A 271      -0.495  43.457  24.392  1.00 21.25           C
ATOM   2160  OG  SER A 271      -1.913  43.512  24.381  1.00 23.84           O
ATOM   2161  N   SER A 272      -1.331  43.757  21.296  1.00 19.92           N
ATOM   2162  CA  SER A 272      -1.734  44.656  20.231  1.00 17.37           C
ATOM   2163  C   SER A 272      -3.238  44.912  20.312  1.00 19.71           C
ATOM   2164  O   SER A 272      -4.000  44.074  20.808  1.00 19.94           O
ATOM   2165  CB  SER A 272      -1.333  44.102  18.856  1.00 18.51           C
ATOM   2166  OG  SER A 272      -1.942  42.860  18.563  1.00 13.92           O
ATOM   2167  N   THR A 273      -3.659  46.088  19.858  1.00 17.06           N
ATOM   2168  CA  THR A 273      -5.071  46.443  19.875  1.00 10.25           C
ATOM   2169  C   THR A 273      -5.577  46.586  18.449  1.00 10.30           C
ATOM   2170  O   THR A 273      -4.907  47.155  17.588  1.00  8.66           O
ATOM   2171  CB  THR A 273      -5.332  47.726  20.692  1.00 13.14           C
ATOM   2172  OG1 THR A 273      -5.013  47.482  22.063  1.00 15.31           O
ATOM   2173  CG2 THR A 273      -6.793  48.133  20.616  1.00 10.00           C
ATOM   2174  N   VAL A 274      -6.738  45.992  18.203  1.00 10.86           N
ATOM   2175  CA  VAL A 274      -7.370  45.993  16.894  1.00 10.42           C
ATOM   2176  C   VAL A 274      -8.590  46.902  16.881  1.00 10.14           C
ATOM   2177  O   VAL A 274      -9.429  46.836  17.778  1.00 12.11           O
ATOM   2178  CB  VAL A 274      -7.868  44.571  16.533  1.00  7.13           C
ATOM   2179  CG1 VAL A 274      -8.164  44.469  15.054  1.00  6.71           C
ATOM   2180  CG2 VAL A 274      -6.862  43.523  16.968  1.00  9.43           C
ATOM   2181  N   ALA A 275      -8.683  47.745  15.862  1.00 13.23           N
ATOM   2182  CA  ALA A 275      -9.823  48.634  15.700  1.00 13.61           C
ATOM   2183  C   ALA A 275     -10.484  48.136  14.421  1.00 14.41           C
ATOM   2184  O   ALA A 275      -9.814  47.958  13.407  1.00 13.04           O
ATOM   2185  CB  ALA A 275      -9.363  50.081  15.544  1.00 12.50           C
ATOM   2186  N   ILE A 276     -11.760  47.780  14.507  1.00 16.49           N
ATOM   2187  CA  ILE A 276     -12.492  47.288  13.342  1.00 15.08           C
ATOM   2188  C   ILE A 276     -13.160  48.463  12.635  1.00 12.32           C
ATOM   2189  O   ILE A 276     -13.757  49.323  13.285  1.00 12.74           O
ATOM   2190  CB  ILE A 276     -13.566  46.254  13.753  1.00 14.10           C
ATOM   2191  CG1 ILE A 276     -12.936  45.154  14.617  1.00 13.94           C
ATOM   2192  CG2 ILE A 276     -14.200  45.641  12.512  1.00 15.48           C
ATOM   2193  CD1 ILE A 276     -13.934  44.354  15.425  1.00 14.62           C
ATOM   2194  N   ASP A 277     -13.092  48.476  11.307  1.00 14.38           N
ATOM   2195  CA  ASP A 277     -13.678  49.556  10.518  1.00 19.03           C
ATOM   2196  C   ASP A 277     -15.135  49.799  10.896  1.00 22.05           C
ATOM   2197  O   ASP A 277     -15.961  48.885  10.873  1.00 21.81           O
ATOM   2198  CB  ASP A 277     -13.566  49.265   9.017  1.00 13.73           C
ATOM   2199  CG  ASP A 277     -13.919  50.473   8.149  1.00 22.27           C
ATOM   2200  OD1 ASP A 277     -14.312  51.532   8.685  1.00 24.24           O
ATOM   2201  OD2 ASP A 277     -13.791  50.366   6.914  1.00 23.24           O
ATOM   2202  N   HIS A 278     -15.433  51.045  11.245  1.00 23.31           N
ATOM   2203  CA  HIS A 278     -16.771  51.455  11.645  1.00 25.19           C
ATOM   2204  C   HIS A 278     -17.589  52.047  10.494  1.00 24.23           C
ATOM   2205  O   HIS A 278     -18.765  52.361  10.674  1.00 27.74           O
ATOM   2206  CB  HIS A 278     -16.672  52.498  12.762  1.00 25.62           C
ATOM   2207  CG  HIS A 278     -16.333  53.873  12.273  1.00 32.71           C
ATOM   2208  ND1 HIS A 278     -15.077  54.215  11.813  1.00 30.18           N
ATOM   2209  CD2 HIS A 278     -17.096  54.983  12.139  1.00 32.66           C
ATOM   2210  CE1 HIS A 278     -15.088  55.474  11.410  1.00 32.31           C
ATOM   2211  NE2 HIS A 278     -16.298  55.962  11.599  1.00 36.32           N
ATOM   2212  N   SER A 279     -16.969  52.208   9.328  1.00 25.81           N
ATOM   2213  CA  SER A 279     -17.636  52.803   8.167  1.00 29.88           C
ATOM   2214  C   SER A 279     -18.403  51.851   7.262  1.00 34.92           C
ATOM   2215  O   SER A 279     -18.175  50.639   7.275  1.00 34.83           O
ATOM   2216  CB  SER A 279     -16.626  53.571   7.315  1.00 29.37           C
ATOM   2217  OG  SER A 279     -16.044  54.629   8.045  1.00 27.95           O
ATOM   2218  N   LEU A 280     -19.333  52.413   6.493  1.00 37.54           N
ATOM   2219  CA  LEU A 280     -20.129  51.644   5.546  1.00 40.40           C
ATOM   2220  C   LEU A 280     -19.221  51.073   4.472  1.00 40.98           C
ATOM   2221  O   LEU A 280     -18.332  51.754   3.967  1.00 38.40           O
ATOM   2222  CB  LEU A 280     -21.180  52.528   4.868  1.00 42.65           C
ATOM   2223  CG  LEU A 280     -22.477  52.818   5.617  1.00 47.02           C
ATOM   2224  CD1 LEU A 280     -23.318  53.809   4.836  1.00 50.76           C
ATOM   2225  CD2 LEU A 280     -23.237  51.528   5.837  1.00 50.98           C
ATOM   2226  N   SER A 281     -19.440  49.811   4.142  1.00 43.94           N
ATOM   2227  CA  SER A 281     -18.668  49.137   3.113  1.00 48.17           C
ATOM   2228  C   SER A 281     -19.661  48.772   2.015  1.00 50.98           C
ATOM   2229  O   SER A 281     -19.334  48.763   0.824  1.00 51.01           O
ATOM   2230  CB  SER A 281     -18.013  47.880   3.690  1.00 48.82           C
ATOM   2231  OG  SER A 281     -17.275  47.177   2.702  1.00 58.18           O
ATOM   2232  N   LEU A 282     -20.887  48.488   2.441  1.00 54.52           N
ATOM   2233  CA  LEU A 282     -21.990  48.126   1.564  1.00 56.54           C
ATOM   2234  C   LEU A 282     -23.124  49.111   1.849  1.00 58.23           C
ATOM   2235  O   LEU A 282     -23.265  50.124   1.161  1.00 61.19           O
ATOM   2236  CB  LEU A 282     -22.457  46.696   1.868  1.00 56.90           C
ATOM   2237  CG  LEU A 282     -21.653  45.467   1.425  1.00 56.21           C
ATOM   2238  CD1 LEU A 282     -20.183  45.569   1.786  1.00 57.49           C
ATOM   2239  CD2 LEU A 282     -22.267  44.238   2.070  1.00 55.41           C
ATOM   2240  N   ALA A 283     -23.880  48.825   2.908  1.00 59.06           N
ATOM   2241  CA  ALA A 283     -25.010  49.641   3.355  1.00 59.11           C
ATOM   2242  C   ALA A 283     -25.423  49.205   4.764  1.00 61.50           C
ATOM   2243  O   ALA A 283     -24.858  48.261   5.316  1.00 61.95           O
ATOM   2244  CB  ALA A 283     -26.186  49.477   2.403  1.00 57.21           C
ATOM   2245  N   GLY A 284     -26.419  49.881   5.334  1.00 62.15           N
ATOM   2246  CA  GLY A 284     -26.898  49.519   6.661  1.00 64.23           C
ATOM   2247  C   GLY A 284     -26.377  50.312   7.848  1.00 66.30           C
ATOM   2248  O   GLY A 284     -27.194  50.975   8.520  1.00 69.05           O
ATOM   2249  N   GLY A 285     -29.206  40.782  12.122  1.00 80.35           N
ATOM   2250  CA  GLY A 285     -30.305  40.190  12.898  1.00 79.98           C
ATOM   2251  C   GLY A 285     -29.750  39.186  13.910  1.00 78.39           C
ATOM   2252  O   GLY A 285     -29.244  38.117  13.538  1.00 80.55           O
ATOM   2253  N   LEU A 286     -29.866  39.572  15.167  1.00 76.46           N
ATOM   2254  CA  LEU A 286     -29.406  38.756  16.300  1.00 73.91           C
ATOM   2255  C   LEU A 286     -30.373  38.901  17.477  1.00 70.27           C
ATOM   2256  O   LEU A 286     -30.853  40.004  17.777  1.00 71.15           O
ATOM   2257  CB  LEU A 286     -28.014  39.213  16.743  1.00 76.92           C
ATOM   2258  CG  LEU A 286     -27.468  38.407  17.923  1.00 79.48           C
ATOM   2259  CD1 LEU A 286     -27.336  36.913  17.617  1.00 79.49           C
ATOM   2260  CD2 LEU A 286     -26.076  38.863  18.366  1.00 80.89           C
ATOM   2261  N   ASN A 287     -30.575  37.789  18.226  1.00 65.73           N
ATOM   2262  CA  ASN A 287     -31.402  37.816  19.411  1.00 62.27           C
ATOM   2263  C   ASN A 287     -30.697  37.105  20.549  1.00 57.78           C
ATOM   2264  O   ASN A 287     -29.772  36.332  20.326  1.00 56.18           O
ATOM   2265  CB  ASN A 287     -32.787  37.229  19.160  1.00 66.31           C
ATOM   2266  CG  ASN A 287     -32.755  36.031  18.240  1.00 68.93           C
ATOM   2267  OD1 ASN A 287     -32.917  36.147  17.020  1.00 69.34           O
ATOM   2268  ND2 ASN A 287     -32.514  34.874  18.819  1.00 69.09           N
ATOM   2269  N   THR A 288     -31.112  37.435  21.765  1.00 54.89           N
ATOM   2270  CA  THR A 288     -30.550  36.906  23.005  1.00 53.66           C
ATOM   2271  C   THR A 288     -30.179  35.418  23.118  1.00 51.26           C
ATOM   2272  O   THR A 288     -29.614  34.998  24.131  1.00 51.53           O
ATOM   2273  CB  THR A 288     -31.442  37.320  24.209  1.00 54.44           C
ATOM   2274  OG1 THR A 288     -30.619  37.808  25.279  1.00 55.04           O
ATOM   2275  CG2 THR A 288     -32.286  36.149  24.705  1.00 58.83           C
ATOM   2276  N   ALA A 289     -30.527  34.615  22.120  1.00 49.44           N
ATOM   2277  CA  ALA A 289     -30.209  33.192  22.167  1.00 50.93           C
ATOM   2278  C   ALA A 289     -29.484  32.710  20.919  1.00 50.97           C
ATOM   2279  O   ALA A 289     -29.538  31.524  20.570  1.00 51.70           O
ATOM   2280  CB  ALA A 289     -31.474  32.383  22.391  1.00 56.32           C
ATOM   2281  N   ASP A 290     -28.881  33.647  20.203  1.00 47.99           N
ATOM   2282  CA  ASP A 290     -28.133  33.308  19.010  1.00 45.25           C
ATOM   2283  C   ASP A 290     -26.649  33.409  19.333  1.00 43.35           C
ATOM   2284  O   ASP A 290     -26.254  33.878  20.395  1.00 38.70           O
ATOM   2285  CB  ASP A 290     -28.439  34.275  17.868  1.00 47.96           C
ATOM   2286  CG  ASP A 290     -29.810  34.104  17.273  1.00 50.37           C
ATOM   2287  OD1 ASP A 290     -30.451  33.069  17.524  1.00 53.01           O
ATOM   2288  OD2 ASP A 290     -30.231  35.006  16.515  1.00 50.04           O
ATOM   2289  N   THR A 291     -25.827  32.972  18.394  1.00 41.83           N
ATOM   2290  CA  THR A 291     -24.392  33.031  18.567  1.00 36.73           C
ATOM   2291  C   THR A 291     -23.831  33.541  17.255  1.00 34.15           C
ATOM   2292  O   THR A 291     -24.405  33.302  16.191  1.00 31.35           O
ATOM   2293  CB  THR A 291     -23.800  31.636  18.880  1.00 38.11           C
ATOM   2294  OG1 THR A 291     -24.191  31.220  20.196  1.00 41.19           O
ATOM   2295  CG2 THR A 291     -22.295  31.669  18.794  1.00 32.36           C
ATOM   2296  N   ALA A 292     -22.791  34.355  17.343  1.00 30.73           N
ATOM   2297  CA  ALA A 292     -22.147  34.869  16.152  1.00 28.20           C
ATOM   2298  C   ALA A 292     -20.785  34.198  16.090  1.00 29.05           C
ATOM   2299  O   ALA A 292     -20.220  33.813  17.118  1.00 29.68           O
ATOM   2300  CB  ALA A 292     -22.001  36.378  16.226  1.00 30.23           C
ATOM   2301  N   ARG A 293     -20.288  34.014  14.878  1.00 29.18           N
ATOM   2302  CA  ARG A 293     -18.999  33.389  14.662  1.00 28.32           C
ATOM   2303  C   ARG A 293     -18.034  34.458  14.156  1.00 26.36           C
ATOM   2304  O   ARG A 293     -18.433  35.390  13.456  1.00 23.19           O
ATOM   2305  CB  ARG A 293     -19.150  32.263  13.644  1.00 28.90           C
ATOM   2306  CG  ARG A 293     -17.941  31.379  13.508  1.00 40.47           C
ATOM   2307  CD  ARG A 293     -18.150  30.381  12.394  1.00 50.64           C
ATOM   2308  NE  ARG A 293     -16.910  29.704  12.030  1.00 55.78           N
ATOM   2309  CZ  ARG A 293     -16.848  28.623  11.262  1.00 52.46           C
ATOM   2310  NH1 ARG A 293     -17.960  28.087  10.775  1.00 51.49           N
ATOM   2311  NH2 ARG A 293     -15.672  28.087  10.965  1.00 51.96           N
ATOM   2312  N   LEU A 294     -16.773  34.345  14.551  1.00 26.30           N
ATOM   2313  CA  LEU A 294     -15.753  35.304  14.159  1.00 21.71           C
ATOM   2314  C   LEU A 294     -14.576  34.632  13.474  1.00 20.63           C
ATOM   2315  O   LEU A 294     -14.042  33.645  13.970  1.00 21.12           O
ATOM   2316  CB  LEU A 294     -15.254  36.048  15.412  1.00 22.18           C
ATOM   2317  CG  LEU A 294     -14.133  37.104  15.422  1.00 21.42           C
ATOM   2318  CD1 LEU A 294     -14.147  37.800  16.774  1.00 15.81           C
ATOM   2319  CD2 LEU A 294     -12.752  36.502  15.168  1.00 17.43           C
ATOM   2320  N   ASN A 295     -14.176  35.164  12.329  1.00 16.10           N
ATOM   2321  CA  ASN A 295     -13.003  34.651  11.643  1.00 16.59           C
ATOM   2322  C   ASN A 295     -12.212  35.894  11.266  1.00 16.98           C
ATOM   2323  O   ASN A 295     -12.756  37.000  11.275  1.00 17.97           O
ATOM   2324  CB  ASN A 295     -13.351  33.801  10.418  1.00 17.51           C
ATOM   2325  CG  ASN A 295     -12.289  32.744  10.130  1.00 19.08           C
ATOM   2326  OD1 ASN A 295     -12.381  31.996   9.158  1.00 24.22           O
ATOM   2327  ND2 ASN A 295     -11.267  32.686  10.980  1.00 18.80           N
ATOM   2328  N   ALA A 296     -10.925  35.737  10.989  1.00 18.45           N
ATOM   2329  CA  ALA A 296     -10.090  36.884  10.656  1.00 15.70           C
ATOM   2330  C   ALA A 296      -8.774  36.458  10.031  1.00 16.35           C
ATOM   2331  O   ALA A 296      -8.372  35.302  10.149  1.00 16.61           O
ATOM   2332  CB  ALA A 296      -9.816  37.694  11.921  1.00 10.81           C
ATOM   2333  N   ASN A 297      -8.117  37.393   9.355  1.00 17.97           N
ATOM   2334  CA  ASN A 297      -6.821  37.133   8.734  1.00 14.65           C
ATOM   2335  C   ASN A 297      -5.751  37.801   9.591  1.00 14.19           C
ATOM   2336  O   ASN A 297      -5.913  38.950  10.011  1.00  9.82           O
ATOM   2337  CB  ASN A 297      -6.786  37.658   7.297  1.00 13.25           C
ATOM   2338  CG  ASN A 297      -7.410  36.687   6.308  1.00 17.16           C
ATOM   2339  OD1 ASN A 297      -7.146  35.482   6.355  1.00 15.92           O
ATOM   2340  ND2 ASN A 297      -8.238  37.199   5.408  1.00 16.60           N
ATOM   2341  N   ILE A 298      -4.679  37.072   9.893  1.00 15.48           N
ATOM   2342  CA  ILE A 298      -3.608  37.601  10.739  1.00 14.64           C
ATOM   2343  C   ILE A 298      -2.197  37.288  10.251  1.00 13.83           C
ATOM   2344  O   ILE A 298      -1.987  36.425   9.396  1.00  9.17           O
ATOM   2345  CB  ILE A 298      -3.684  37.030  12.179  1.00 16.53           C
ATOM   2346  CG1 ILE A 298      -3.322  35.540  12.169  1.00 11.92           C
ATOM   2347  CG2 ILE A 298      -5.067  37.242  12.777  1.00 16.63           C
ATOM   2348  CD1 ILE A 298      -3.029  34.963  13.527  1.00 11.17           C
ATOM   2349  N   ARG A 299      -1.230  37.973  10.851  1.00 16.70           N
ATOM   2350  CA  ARG A 299       0.185  37.781  10.555  1.00 14.23           C
ATOM   2351  C   ARG A 299       0.939  38.062  11.852  1.00 12.77           C
ATOM   2352  O   ARG A 299       0.493  38.868  12.671  1.00 11.77           O
ATOM   2353  CB  ARG A 299       0.669  38.744   9.458  1.00 13.10           C
ATOM   2354  CG  ARG A 299      -0.232  38.824   8.232  1.00 15.09           C
ATOM   2355  CD  ARG A 299       0.461  39.470   7.048  1.00 14.74           C
ATOM   2356  NE  ARG A 299       1.219  38.491   6.285  1.00 21.57           N
ATOM   2357  CZ  ARG A 299       0.935  38.122   5.041  1.00 15.61           C
ATOM   2358  NH1 ARG A 299      -0.088  38.657   4.387  1.00 15.75           N
ATOM   2359  NH2 ARG A 299       1.634  37.152   4.479  1.00 21.15           N
ATOM   2360  N   TYR A 300       1.996  37.297  12.108  1.00 12.04           N
ATOM   2361  CA  TYR A 300       2.814  37.524  13.294  1.00 10.37           C
ATOM   2362  C   TYR A 300       3.795  38.605  12.872  1.00 11.51           C
ATOM   2363  O   TYR A 300       4.199  38.653  11.708  1.00 11.93           O
ATOM   2364  CB  TYR A 300       3.573  36.258  13.696  1.00  7.96           C
ATOM   2365  CG  TYR A 300       2.686  35.189  14.276  1.00  6.71           C
ATOM   2366  CD1 TYR A 300       1.989  34.318  13.444  1.00 11.19           C
ATOM   2367  CD2 TYR A 300       2.504  35.078  15.655  1.00  4.91           C
ATOM   2368  CE1 TYR A 300       1.126  33.370  13.964  1.00  9.64           C
ATOM   2369  CE2 TYR A 300       1.639  34.128  16.188  1.00 12.64           C
ATOM   2370  CZ  TYR A 300       0.954  33.281  15.329  1.00  9.04           C
ATOM   2371  OH  TYR A 300       0.073  32.350  15.797  1.00 20.86           O
ATOM   2372  N   VAL A 301       4.159  39.489  13.790  1.00 13.21           N
ATOM   2373  CA  VAL A 301       5.085  40.560  13.447  1.00 11.00           C
ATOM   2374  C   VAL A 301       6.273  40.583  14.403  1.00 10.71           C
ATOM   2375  O   VAL A 301       6.091  40.538  15.617  1.00 13.43           O
ATOM   2376  CB  VAL A 301       4.378  41.946  13.472  1.00 13.12           C
ATOM   2377  CG1 VAL A 301       5.247  42.997  12.800  1.00 11.16           C
ATOM   2378  CG2 VAL A 301       3.015  41.870  12.794  1.00  9.71           C
ATOM   2379  N   ASN A 302       7.483  40.566  13.848  1.00  8.00           N
ATOM   2380  CA  ASN A 302       8.699  40.620  14.660  1.00 11.32           C
ATOM   2381  C   ASN A 302       9.310  42.007  14.483  1.00 11.46           C
ATOM   2382  O   ASN A 302       9.760  42.360  13.394  1.00 12.10           O
ATOM   2383  CB  ASN A 302       9.706  39.551  14.222  1.00  8.73           C
ATOM   2384  CG  ASN A 302      10.890  39.421  15.180  1.00  8.13           C
ATOM   2385  OD1 ASN A 302      11.068  40.225  16.094  1.00 11.69           O
ATOM   2386  ND2 ASN A 302      11.694  38.385  14.979  1.00  6.31           N
ATOM   2387  N   THR A 303       9.255  42.807  15.540  1.00 11.34           N
ATOM   2388  CA  THR A 303       9.796  44.160  15.526  1.00 11.08           C
ATOM   2389  C   THR A 303      11.055  44.202  16.401  1.00 12.99           C
ATOM   2390  O   THR A 303      11.522  45.273  16.806  1.00  9.23           O
ATOM   2391  CB  THR A 303       8.751  45.155  16.059  1.00  5.56           C
ATOM   2392  OG1 THR A 303       8.411  44.802  17.404  1.00  9.45           O
ATOM   2393  CG2 THR A 303       7.485  45.101  15.211  1.00  4.68           C
ATOM   2394  N   GLY A 304      11.562  43.010  16.722  1.00 10.43           N
ATOM   2395  CA  GLY A 304      12.753  42.872  17.542  1.00  3.23           C
ATOM   2396  C   GLY A 304      14.027  42.790  16.722  1.00  4.05           C
ATOM   2397  O   GLY A 304      14.044  43.194  15.564  1.00  5.87           O
ATOM   2398  N   THR A 305      15.061  42.165  17.281  1.00  9.55           N
ATOM   2399  CA  THR A 305      16.360  42.061  16.609  1.00  9.09           C
ATOM   2400  C   THR A 305      16.906  40.660  16.305  1.00 13.14           C
ATOM   2401  O   THR A 305      18.028  40.524  15.807  1.00 11.55           O
ATOM   2402  CB  THR A 305      17.435  42.812  17.408  1.00  5.28           C
ATOM   2403  OG1 THR A 305      17.262  42.540  18.801  1.00  4.62           O
ATOM   2404  CG2 THR A 305      17.358  44.308  17.159  1.00  9.11           C
ATOM   2405  N   ALA A 306      16.147  39.619  16.628  1.00 11.74           N
ATOM   2406  CA  ALA A 306      16.577  38.247  16.368  1.00 11.42           C
ATOM   2407  C   ALA A 306      15.395  37.467  15.811  1.00 12.01           C
ATOM   2408  O   ALA A 306      14.253  37.723  16.183  1.00 10.79           O
ATOM   2409  CB  ALA A 306      17.088  37.600  17.643  1.00  8.29           C
ATOM   2410  N   PRO A 307      15.648  36.514  14.900  1.00 13.38           N
ATOM   2411  CA  PRO A 307      14.558  35.731  14.315  1.00 12.52           C
ATOM   2412  C   PRO A 307      14.044  34.572  15.172  1.00 15.98           C
ATOM   2413  O   PRO A 307      14.553  34.309  16.258  1.00  9.94           O
ATOM   2414  CB  PRO A 307      15.175  35.231  13.012  1.00 14.45           C
ATOM   2415  CG  PRO A 307      16.588  34.960  13.414  1.00 11.75           C
ATOM   2416  CD  PRO A 307      16.947  36.143  14.301  1.00 12.57           C
ATOM   2417  N   ILE A 308      12.971  33.951  14.695  1.00 17.09           N
ATOM   2418  CA  ILE A 308      12.356  32.801  15.349  1.00 14.53           C
ATOM   2419  C   ILE A 308      12.367  31.684  14.311  1.00 11.55           C
ATOM   2420  O   ILE A 308      12.202  31.935  13.114  1.00  9.93           O
ATOM   2421  CB  ILE A 308      10.922  33.121  15.846  1.00 13.35           C
ATOM   2422  CG1 ILE A 308      11.007  33.928  17.143  1.00 10.21           C
ATOM   2423  CG2 ILE A 308      10.127  31.840  16.083  1.00 16.61           C
ATOM   2424  CD1 ILE A 308       9.693  34.506  17.600  1.00 15.14           C
ATOM   2425  N   TYR A 309      12.591  30.462  14.775  1.00 15.34           N
ATOM   2426  CA  TYR A 309      12.690  29.305  13.901  1.00 14.51           C
ATOM   2427  C   TYR A 309      11.674  28.185  14.066  1.00 13.92           C
ATOM   2428  O   TYR A 309      11.114  27.718  13.082  1.00 14.14           O
ATOM   2429  CB  TYR A 309      14.095  28.708  14.024  1.00 16.28           C
ATOM   2430  CG  TYR A 309      15.150  29.544  13.357  1.00 15.90           C
ATOM   2431  CD1 TYR A 309      15.398  29.407  11.996  1.00 21.35           C
ATOM   2432  CD2 TYR A 309      15.852  30.520  14.063  1.00 15.29           C
ATOM   2433  CE1 TYR A 309      16.305  30.222  11.346  1.00 20.30           C
ATOM   2434  CE2 TYR A 309      16.766  31.347  13.418  1.00 14.77           C
ATOM   2435  CZ  TYR A 309      16.981  31.191  12.057  1.00 16.07           C
ATOM   2436  OH  TYR A 309      17.831  32.026  11.381  1.00 17.65           O
ATOM   2437  N   ASN A 310      11.387  27.791  15.301  1.00 13.33           N
ATOM   2438  CA  ASN A 310      10.489  26.660  15.503  1.00 16.59           C
ATOM   2439  C   ASN A 310       9.314  26.754  16.477  1.00 16.28           C
ATOM   2440  O   ASN A 310       8.659  25.745  16.736  1.00 18.45           O
ATOM   2441  CB  ASN A 310      11.326  25.420  15.837  1.00 17.05           C
ATOM   2442  CG  ASN A 310      12.049  25.540  17.174  1.00 18.52           C
ATOM   2443  OD1 ASN A 310      11.965  26.566  17.850  1.00 20.58           O
ATOM   2444  ND2 ASN A 310      12.736  24.484  17.578  1.00 17.81           N
ATOM   2445  N   VAL A 311       9.047  27.931  17.037  1.00 16.36           N
ATOM   2446  CA  VAL A 311       7.923  28.090  17.966  1.00 13.34           C
ATOM   2447  C   VAL A 311       7.353  29.506  17.915  1.00 19.17           C
ATOM   2448  O   VAL A 311       8.027  30.471  18.283  1.00 20.19           O
ATOM   2449  CB  VAL A 311       8.317  27.789  19.455  1.00 12.13           C
ATOM   2450  CG1 VAL A 311       7.150  28.100  20.389  1.00 10.21           C
ATOM   2451  CG2 VAL A 311       8.730  26.334  19.635  1.00 16.98           C
ATOM   2452  N   LEU A 312       6.153  29.645  17.365  1.00 17.64           N
ATOM   2453  CA  LEU A 312       5.490  30.940  17.325  1.00 18.23           C
ATOM   2454  C   LEU A 312       4.820  31.077  18.686  1.00 17.76           C
ATOM   2455  O   LEU A 312       4.271  30.118  19.201  1.00 18.66           O
ATOM   2456  CB  LEU A 312       4.463  30.993  16.192  1.00 13.41           C
ATOM   2457  CG  LEU A 312       5.115  31.069  14.808  1.00 11.77           C
ATOM   2458  CD1 LEU A 312       4.073  31.013  13.709  1.00  9.89           C
ATOM   2459  CD2 LEU A 312       5.933  32.348  14.707  1.00 12.22           C
ATOM   2460  N   PRO A 313       4.895  32.265  19.303  1.00 17.04           N
ATOM   2461  CA  PRO A 313       4.276  32.443  20.620  1.00 15.47           C
ATOM   2462  C   PRO A 313       2.755  32.303  20.586  1.00 18.05           C
ATOM   2463  O   PRO A 313       2.141  32.595  19.564  1.00 16.04           O
ATOM   2464  CB  PRO A 313       4.708  33.855  20.996  1.00 18.80           C
ATOM   2465  CG  PRO A 313       4.709  34.551  19.676  1.00 13.73           C
ATOM   2466  CD  PRO A 313       5.387  33.550  18.774  1.00 13.89           C
ATOM   2467  N   THR A 314       2.164  31.915  21.717  1.00 16.43           N
ATOM   2468  CA  THR A 314       0.714  31.739  21.825  1.00 17.08           C
ATOM   2469  C   THR A 314       0.041  33.085  22.079  1.00 19.27           C
ATOM   2470  O   THR A 314       0.568  33.914  22.830  1.00 17.41           O
ATOM   2471  CB  THR A 314       0.336  30.782  22.976  1.00 20.11           C
ATOM   2472  OG1 THR A 314       1.131  29.599  22.902  1.00 26.27           O
ATOM   2473  CG2 THR A 314      -1.124  30.375  22.875  1.00 18.94           C
ATOM   2474  N   THR A 315      -1.188  33.225  21.585  1.00 18.23           N
ATOM   2475  CA  THR A 315      -1.946  34.467  21.697  1.00 16.91           C
ATOM   2476  C   THR A 315      -3.404  34.288  22.143  1.00 17.89           C
ATOM   2477  O   THR A 315      -4.087  33.367  21.698  1.00 16.59           O
ATOM   2478  CB  THR A 315      -1.976  35.175  20.323  1.00 20.01           C
ATOM   2479  OG1 THR A 315      -0.640  35.428  19.878  1.00 19.09           O
ATOM   2480  CG2 THR A 315      -2.743  36.487  20.396  1.00 22.38           C
ATOM   2481  N   SER A 316      -3.882  35.193  22.994  1.00 17.44           N
ATOM   2482  CA  SER A 316      -5.269  35.174  23.462  1.00 14.16           C
ATOM   2483  C   SER A 316      -6.025  36.322  22.789  1.00 16.00           C
ATOM   2484  O   SER A 316      -5.596  37.474  22.886  1.00 14.98           O
ATOM   2485  CB  SER A 316      -5.345  35.387  24.983  1.00 13.25           C
ATOM   2486  OG  SER A 316      -4.855  34.283  25.730  1.00 23.38           O
ATOM   2487  N   LEU A 317      -7.080  36.021  22.033  1.00 16.70           N
ATOM   2488  CA  LEU A 317      -7.879  37.090  21.424  1.00 17.50           C
ATOM   2489  C   LEU A 317      -8.864  37.462  22.523  1.00 17.29           C
ATOM   2490  O   LEU A 317      -9.636  36.619  22.983  1.00 18.99           O
ATOM   2491  CB  LEU A 317      -8.637  36.619  20.181  1.00 14.05           C
ATOM   2492  CG  LEU A 317      -9.578  37.676  19.580  1.00 11.88           C
ATOM   2493  CD1 LEU A 317      -8.792  38.758  18.850  1.00 10.34           C
ATOM   2494  CD2 LEU A 317     -10.563  37.019  18.634  1.00 13.14           C
ATOM   2495  N   VAL A 318      -8.851  38.726  22.926  1.00 18.18           N
ATOM   2496  CA  VAL A 318      -9.698  39.188  24.017  1.00 16.16           C
ATOM   2497  C   VAL A 318     -10.729  40.268  23.674  1.00 21.09           C
ATOM   2498  O   VAL A 318     -10.442  41.196  22.920  1.00 16.35           O
ATOM   2499  CB  VAL A 318      -8.803  39.711  25.171  1.00 14.76           C
ATOM   2500  CG1 VAL A 318      -9.638  40.100  26.370  1.00  8.06           C
ATOM   2501  CG2 VAL A 318      -7.763  38.663  25.552  1.00 16.45           C
ATOM   2502  N   LEU A 319     -11.952  40.079  24.167  1.00 21.11           N
ATOM   2503  CA  LEU A 319     -13.029  41.053  23.993  1.00 22.52           C
ATOM   2504  C   LEU A 319     -13.107  41.769  25.336  1.00 23.94           C
ATOM   2505  O   LEU A 319     -13.069  41.119  26.384  1.00 24.91           O
ATOM   2506  CB  LEU A 319     -14.375  40.367  23.722  1.00 23.65           C
ATOM   2507  CG  LEU A 319     -15.602  41.292  23.743  1.00 24.35           C
ATOM   2508  CD1 LEU A 319     -15.587  42.199  22.530  1.00 21.15           C
ATOM   2509  CD2 LEU A 319     -16.888  40.487  23.772  1.00 23.12           C
ATOM   2510  N   GLY A 320     -13.225  43.090  25.310  1.00 23.73           N
ATOM   2511  CA  GLY A 320     -13.306  43.848  26.544  1.00 25.08           C
ATOM   2512  C   GLY A 320     -12.104  43.669  27.453  1.00 27.37           C
ATOM   2513  O   GLY A 320     -11.018  43.289  27.014  1.00 30.69           O
ATOM   2514  N   LYS A 321     -12.295  43.964  28.733  1.00 29.97           N
ATOM   2515  CA  LYS A 321     -11.226  43.846  29.714  1.00 32.74           C
ATOM   2516  C   LYS A 321     -10.586  42.475  29.862  1.00 32.86           C
ATOM   2517  O   LYS A 321      -9.370  42.391  30.049  1.00 36.40           O
ATOM   2518  CB  LYS A 321     -11.694  44.333  31.081  1.00 40.24           C
ATOM   2519  CG  LYS A 321     -11.700  45.836  31.225  1.00 44.93           C
ATOM   2520  CD  LYS A 321     -12.379  46.229  32.515  1.00 48.87           C
ATOM   2521  CE  LYS A 321     -12.465  47.731  32.659  1.00 49.99           C
ATOM   2522  NZ  LYS A 321     -13.264  48.093  33.859  1.00 52.98           N
ATOM   2523  N   ASN A 322     -11.372  41.405  29.818  1.00 32.19           N
ATOM   2524  CA  ASN A 322     -10.791  40.077  29.971  1.00 30.30           C
ATOM   2525  C   ASN A 322     -11.619  38.868  29.546  1.00 28.45           C
ATOM   2526  O   ASN A 322     -11.514  37.794  30.146  1.00 31.63           O
ATOM   2527  CB  ASN A 322     -10.244  39.880  31.398  1.00 38.18           C
ATOM   2528  CG  ASN A 322     -11.329  39.886  32.475  1.00 46.37           C
ATOM   2529  OD1 ASN A 322     -11.041  39.625  33.646  1.00 52.04           O
ATOM   2530  ND2 ASN A 322     -12.562  40.180  32.097  1.00 49.64           N
ATOM   2531  N   GLN A 323     -12.387  39.016  28.473  1.00 21.83           N
ATOM   2532  CA  GLN A 323     -13.193  37.913  27.967  1.00 20.02           C
ATOM   2533  C   GLN A 323     -12.460  37.288  26.798  1.00 20.86           C
ATOM   2534  O   GLN A 323     -12.512  37.793  25.675  1.00 20.77           O
ATOM   2535  CB  GLN A 323     -14.556  38.404  27.497  1.00 19.68           C
ATOM   2536  CG  GLN A 323     -15.405  39.011  28.580  1.00 22.74           C
ATOM   2537  CD  GLN A 323     -16.467  39.912  28.002  1.00 25.59           C
ATOM   2538  OE1 GLN A 323     -17.406  39.448  27.356  1.00 23.37           O
ATOM   2539  NE2 GLN A 323     -16.293  41.212  28.169  1.00 26.78           N
ATOM   2540  N   THR A 324     -11.756  36.198  27.061  1.00 20.15           N
ATOM   2541  CA  THR A 324     -11.023  35.530  26.002  1.00 20.76           C
ATOM   2542  C   THR A 324     -12.018  34.801  25.104  1.00 19.00           C
ATOM   2543  O   THR A 324     -12.925  34.118  25.588  1.00 21.61           O
ATOM   2544  CB  THR A 324      -9.972  34.559  26.579  1.00 18.89           C
ATOM   2545  OG1 THR A 324      -9.150  35.259  27.527  1.00 21.01           O
ATOM   2546  CG2 THR A 324      -9.084  34.017  25.471  1.00 19.53           C
ATOM   2547  N   LEU A 325     -11.911  35.050  23.803  1.00 17.05           N
ATOM   2548  CA  LEU A 325     -12.787  34.427  22.821  1.00 17.49           C
ATOM   2549  C   LEU A 325     -12.054  33.340  22.053  1.00 18.08           C
ATOM   2550  O   LEU A 325     -12.664  32.613  21.282  1.00 17.74           O
ATOM   2551  CB  LEU A 325     -13.296  35.460  21.810  1.00 20.32           C
ATOM   2552  CG  LEU A 325     -14.082  36.707  22.221  1.00 17.61           C
ATOM   2553  CD1 LEU A 325     -14.524  37.427  20.954  1.00 17.95           C
ATOM   2554  CD2 LEU A 325     -15.289  36.342  23.069  1.00 18.15           C
ATOM   2555  N   ALA A 326     -10.732  33.297  22.188  1.00 19.60           N
ATOM   2556  CA  ALA A 326      -9.944  32.300  21.472  1.00 18.40           C
ATOM   2557  C   ALA A 326      -8.476  32.306  21.860  1.00 22.13           C
ATOM   2558  O   ALA A 326      -7.949  33.311  22.345  1.00 13.29           O
ATOM   2559  CB  ALA A 326     -10.064  32.525  19.965  1.00 19.49           C
ATOM   2560  N   THR A 327      -7.830  31.168  21.636  1.00 21.86           N
ATOM   2561  CA  THR A 327      -6.411  30.998  21.894  1.00 24.34           C
ATOM   2562  C   THR A 327      -5.817  30.570  20.557  1.00 25.28           C
ATOM   2563  O   THR A 327      -6.094  29.481  20.055  1.00 31.08           O
ATOM   2564  CB  THR A 327      -6.128  29.911  22.951  1.00 20.82           C
ATOM   2565  OG1 THR A 327      -6.672  30.308  24.218  1.00 22.54           O
ATOM   2566  CG2 THR A 327      -4.626  29.706  23.105  1.00 23.14           C
ATOM   2567  N   ILE A 328      -5.024  31.456  19.972  1.00 22.48           N
ATOM   2568  CA  ILE A 328      -4.393  31.209  18.686  1.00 22.09           C
ATOM   2569  C   ILE A 328      -3.032  30.549  18.885  1.00 22.58           C
ATOM   2570  O   ILE A 328      -2.210  31.049  19.644  1.00 21.89           O
ATOM   2571  CB  ILE A 328      -4.232  32.534  17.925  1.00 20.86           C
ATOM   2572  CG1 ILE A 328      -5.575  33.275  17.906  1.00 23.12           C
ATOM   2573  CG2 ILE A 328      -3.732  32.280  16.513  1.00 17.53           C
ATOM   2574  CD1 ILE A 328      -5.518  34.653  17.297  1.00 24.47           C
ATOM   2575  N   LYS A 329      -2.853  29.371  18.294  1.00 24.23           N
ATOM   2576  CA  LYS A 329      -1.590  28.641  18.401  1.00 24.63           C
ATOM   2577  C   LYS A 329      -1.104  28.161  17.037  1.00 26.31           C
ATOM   2578  O   LYS A 329      -1.913  27.825  16.165  1.00 29.63           O
ATOM   2579  CB  LYS A 329      -1.731  27.398  19.290  1.00 26.84           C
ATOM   2580  CG  LYS A 329      -2.168  27.602  20.734  1.00 27.34           C
ATOM   2581  CD  LYS A 329      -2.046  26.264  21.466  1.00 28.87           C
ATOM   2582  CE  LYS A 329      -2.776  26.230  22.800  1.00 27.40           C
ATOM   2583  NZ  LYS A 329      -2.087  26.974  23.877  1.00 31.14           N
ATOM   2584  N   ALA A 330       0.212  28.138  16.865  1.00 26.39           N
ATOM   2585  CA  ALA A 330       0.846  27.656  15.644  1.00 27.96           C
ATOM   2586  C   ALA A 330       1.462  26.310  16.006  1.00 31.47           C
ATOM   2587  O   ALA A 330       1.634  26.006  17.185  1.00 31.89           O
ATOM   2588  CB  ALA A 330       1.914  28.616  15.181  1.00 27.57           C
ATOM   2589  N   LYS A 331       1.760  25.494  14.995  1.00 32.27           N
ATOM   2590  CA  LYS A 331       2.328  24.165  15.228  1.00 30.45           C
ATOM   2591  C   LYS A 331       3.830  24.229  15.409  1.00 27.22           C
ATOM   2592  O   LYS A 331       4.557  24.574  14.472  1.00 22.99           O
ATOM   2593  CB  LYS A 331       1.980  23.218  14.066  1.00 35.97           C
ATOM   2594  CG  LYS A 331       0.483  23.041  13.763  1.00 44.94           C
ATOM   2595  CD  LYS A 331      -0.166  21.940  14.601  1.00 46.09           C
ATOM   2596  CE  LYS A 331       0.204  20.582  14.060  1.00 48.04           C
ATOM   2597  NZ  LYS A 331      -0.312  19.470  14.894  1.00 50.32           N
ATOM   2598  N   GLU A 332       4.300  23.864  16.597  1.00 21.95           N
ATOM   2599  CA  GLU A 332       5.724  23.873  16.881  1.00 20.52           C
ATOM   2600  C   GLU A 332       6.435  23.023  15.842  1.00 23.46           C
ATOM   2601  O   GLU A 332       5.924  21.983  15.416  1.00 25.51           O
ATOM   2602  CB  GLU A 332       6.007  23.314  18.275  1.00 14.07           C
ATOM   2603  CG  GLU A 332       5.535  24.198  19.412  1.00 17.86           C
ATOM   2604  CD  GLU A 332       6.016  23.721  20.767  1.00 20.47           C
ATOM   2605  OE1 GLU A 332       6.590  22.617  20.851  1.00 27.75           O
ATOM   2606  OE2 GLU A 332       5.827  24.459  21.750  1.00 17.51           O
ATOM   2607  N   ASN A 333       7.607  23.485  15.425  1.00 26.76           N
ATOM   2608  CA  ASN A 333       8.424  22.789  14.437  1.00 26.90           C
ATOM   2609  C   ASN A 333       7.787  22.574  13.077  1.00 26.92           C
ATOM   2610  O   ASN A 333       8.240  21.731  12.294  1.00 24.47           O
ATOM   2611  CB  ASN A 333       8.900  21.456  14.992  1.00 29.50           C
ATOM   2612  CG  ASN A 333      10.086  21.609  15.886  1.00 34.02           C
ATOM   2613  OD1 ASN A 333       9.953  21.879  17.083  1.00 37.80           O
ATOM   2614  ND2 ASN A 333      11.260  21.437  15.315  1.00 42.16           N
ATOM   2615  N   GLN A 334       6.703  23.290  12.811  1.00 29.58           N
ATOM   2616  CA  GLN A 334       6.033  23.170  11.531  1.00 32.72           C
ATOM   2617  C   GLN A 334       5.920  24.527  10.842  1.00 34.11           C
ATOM   2618  O   GLN A 334       5.026  24.738  10.022  1.00 36.76           O
ATOM   2619  CB  GLN A 334       4.660  22.501  11.692  1.00 33.79           C
ATOM   2620  CG  GLN A 334       4.736  21.069  12.233  1.00 46.27           C
ATOM   2621  CD  GLN A 334       3.386  20.371  12.305  1.00 51.19           C
ATOM   2622  OE1 GLN A 334       3.047  19.761  13.317  1.00 55.24           O
ATOM   2623  NE2 GLN A 334       2.623  20.431  11.218  1.00 56.08           N
ATOM   2624  N   LEU A 335       6.836  25.441  11.167  1.00 30.86           N
ATOM   2625  CA  LEU A 335       6.838  26.762  10.546  1.00 27.31           C
ATOM   2626  C   LEU A 335       7.219  26.582   9.085  1.00 26.40           C
ATOM   2627  O   LEU A 335       7.981  25.678   8.734  1.00 27.42           O
ATOM   2628  CB  LEU A 335       7.840  27.710  11.216  1.00 25.89           C
ATOM   2629  CG  LEU A 335       7.764  28.006  12.717  1.00 29.76           C
ATOM   2630  CD1 LEU A 335       8.054  29.484  12.940  1.00 28.16           C
ATOM   2631  CD2 LEU A 335       6.400  27.646  13.285  1.00 33.15           C
ATOM   2632  N   SER A 336       6.656  27.418   8.228  1.00 23.95           N
ATOM   2633  CA  SER A 336       6.921  27.347   6.802  1.00 23.50           C
ATOM   2634  C   SER A 336       8.054  28.277   6.389  1.00 21.93           C
ATOM   2635  O   SER A 336       8.477  28.281   5.232  1.00 20.55           O
ATOM   2636  CB  SER A 336       5.652  27.708   6.036  1.00 28.02           C
ATOM   2637  OG  SER A 336       5.120  28.935   6.501  1.00 32.75           O
ATOM   2638  N   GLN A 337       8.540  29.054   7.345  1.00 19.44           N
ATOM   2639  CA  GLN A 337       9.607  30.018   7.110  1.00 20.64           C
ATOM   2640  C   GLN A 337       9.996  30.541   8.476  1.00 21.02           C
ATOM   2641  O   GLN A 337       9.307  30.287   9.468  1.00 24.57           O
ATOM   2642  CB  GLN A 337       9.067  31.188   6.280  1.00 21.54           C
ATOM   2643  CG  GLN A 337       7.779  31.757   6.867  1.00 26.43           C
ATOM   2644  CD  GLN A 337       7.308  33.040   6.223  1.00 23.63           C
ATOM   2645  OE1 GLN A 337       7.582  34.123   6.723  1.00 33.36           O
ATOM   2646  NE2 GLN A 337       6.484  32.917   5.191  1.00 17.89           N
ATOM   2647  N   ILE A 338      11.073  31.303   8.536  1.00 22.30           N
ATOM   2648  CA  ILE A 338      11.471  31.859   9.809  1.00 21.87           C
ATOM   2649  C   ILE A 338      10.720  33.181   9.949  1.00 17.05           C
ATOM   2650  O   ILE A 338      10.088  33.639   9.001  1.00 18.22           O
ATOM   2651  CB  ILE A 338      13.005  32.058   9.898  1.00 26.64           C
ATOM   2652  CG1 ILE A 338      13.427  33.376   9.259  1.00 26.82           C
ATOM   2653  CG2 ILE A 338      13.719  30.909   9.193  1.00 30.46           C
ATOM   2654  CD1 ILE A 338      14.764  33.864   9.731  1.00 30.64           C
ATOM   2655  N   LEU A 339      10.633  33.689  11.171  1.00 15.40           N
ATOM   2656  CA  LEU A 339       9.980  34.969  11.407  1.00 11.39           C
ATOM   2657  C   LEU A 339      11.142  35.909  11.701  1.00  9.45           C
ATOM   2658  O   LEU A 339      11.697  35.912  12.801  1.00  9.06           O
ATOM   2659  CB  LEU A 339       9.005  34.882  12.586  1.00  9.99           C
ATOM   2660  CG  LEU A 339       8.398  36.176  13.146  1.00 13.20           C
ATOM   2661  CD1 LEU A 339       7.774  37.028  12.054  1.00 12.20           C
ATOM   2662  CD2 LEU A 339       7.374  35.832  14.207  1.00  7.94           C
ATOM   2663  N   ALA A 340      11.566  36.622  10.665  1.00 12.04           N
ATOM   2664  CA  ALA A 340      12.689  37.548  10.724  1.00 15.94           C
ATOM   2665  C   ALA A 340      12.392  38.901  11.368  1.00 16.48           C
ATOM   2666  O   ALA A 340      11.241  39.335  11.428  1.00 15.91           O
ATOM   2667  CB  ALA A 340      13.244  37.754   9.317  1.00 12.30           C
ATOM   2668  N   PRO A 341      13.434  39.557  11.913  1.00 14.68           N
ATOM   2669  CA  PRO A 341      13.310  40.871  12.556  1.00 12.56           C
ATOM   2670  C   PRO A 341      12.805  41.857  11.507  1.00  8.71           C
ATOM   2671  O   PRO A 341      13.111  41.702  10.328  1.00  7.75           O
ATOM   2672  CB  PRO A 341      14.752  41.189  12.947  1.00 10.97           C
ATOM   2673  CG  PRO A 341      15.326  39.850  13.218  1.00  9.40           C
ATOM   2674  CD  PRO A 341      14.806  39.040  12.062  1.00 11.95           C
ATOM   2675  N   ASN A 342      11.991  42.822  11.925  1.00 10.25           N
ATOM   2676  CA  ASN A 342      11.425  43.823  11.012  1.00 11.50           C
ATOM   2677  C   ASN A 342      10.701  43.107   9.870  1.00  9.65           C
ATOM   2678  O   ASN A 342      10.739  43.534   8.717  1.00  9.89           O
ATOM   2679  CB  ASN A 342      12.535  44.728  10.453  1.00 15.97           C
ATOM   2680  CG  ASN A 342      11.994  45.863   9.601  1.00 18.92           C
ATOM   2681  OD1 ASN A 342      12.358  46.015   8.430  1.00 26.93           O
ATOM   2682  ND2 ASN A 342      11.113  46.654  10.174  1.00 15.96           N
ATOM   2683  N   ASN A 343      10.040  41.999  10.195  1.00 13.69           N
ATOM   2684  CA  ASN A 343       9.350  41.219   9.175  1.00 14.27           C
ATOM   2685  C   ASN A 343       8.085  40.513   9.677  1.00 11.75           C
ATOM   2686  O   ASN A 343       7.706  40.655  10.844  1.00  8.32           O
ATOM   2687  CB  ASN A 343      10.325  40.214   8.553  1.00 16.14           C
ATOM   2688  CG  ASN A 343      10.145  40.084   7.058  1.00 17.22           C
ATOM   2689  OD1 ASN A 343      11.101  40.192   6.292  1.00 21.15           O
ATOM   2690  ND2 ASN A 343       8.903  39.922   6.632  1.00 18.10           N
ATOM   2691  N   TYR A 344       7.447  39.746   8.794  1.00 11.30           N
ATOM   2692  CA  TYR A 344       6.199  39.042   9.092  1.00 15.27           C
ATOM   2693  C   TYR A 344       6.156  37.537   8.884  1.00 15.54           C
ATOM   2694  O   TYR A 344       6.931  36.973   8.128  1.00 16.08           O
ATOM   2695  CB  TYR A 344       5.090  39.594   8.212  1.00  9.55           C
ATOM   2696  CG  TYR A 344       4.795  41.040   8.411  1.00 14.48           C
ATOM   2697  CD1 TYR A 344       5.510  42.019   7.725  1.00 16.27           C
ATOM   2698  CD2 TYR A 344       3.769  41.434   9.255  1.00 13.25           C
ATOM   2699  CE1 TYR A 344       5.198  43.358   7.874  1.00 22.08           C
ATOM   2700  CE2 TYR A 344       3.449  42.755   9.411  1.00 22.33           C
ATOM   2701  CZ  TYR A 344       4.157  43.712   8.720  1.00 25.79           C
ATOM   2702  OH  TYR A 344       3.759  45.003   8.865  1.00 29.20           O
ATOM   2703  N   TYR A 345       5.129  36.923   9.469  1.00 15.24           N
ATOM   2704  CA  TYR A 345       4.892  35.495   9.325  1.00 18.67           C
ATOM   2705  C   TYR A 345       3.393  35.236   9.131  1.00 16.05           C
ATOM   2706  O   TYR A 345       2.615  35.307  10.086  1.00 12.09           O
ATOM   2707  CB  TYR A 345       5.398  34.702  10.533  1.00 18.28           C
ATOM   2708  CG  TYR A 345       5.276  33.207  10.320  1.00 28.22           C
ATOM   2709  CD1 TYR A 345       4.031  32.575  10.366  1.00 31.38           C
ATOM   2710  CD2 TYR A 345       6.391  32.436  10.008  1.00 28.40           C
ATOM   2711  CE1 TYR A 345       3.900  31.222  10.098  1.00 33.47           C
ATOM   2712  CE2 TYR A 345       6.270  31.078   9.743  1.00 33.21           C
ATOM   2713  CZ  TYR A 345       5.024  30.480   9.789  1.00 36.47           C
ATOM   2714  OH  TYR A 345       4.910  29.140   9.538  1.00 41.06           O
ATOM   2715  N   PRO A 346       2.981  34.859   7.908  1.00 15.79           N
ATOM   2716  CA  PRO A 346       3.829  34.667   6.725  1.00 14.80           C
ATOM   2717  C   PRO A 346       4.281  36.001   6.148  1.00 17.89           C
ATOM   2718  O   PRO A 346       3.713  37.049   6.473  1.00 19.47           O
ATOM   2719  CB  PRO A 346       2.894  33.962   5.734  1.00 11.32           C
ATOM   2720  CG  PRO A 346       1.798  33.399   6.587  1.00 16.58           C
ATOM   2721  CD  PRO A 346       1.593  34.473   7.607  1.00 18.80           C
ATOM   2722  N   SER A 347       5.271  35.944   5.264  1.00 19.12           N
ATOM   2723  CA  SER A 347       5.810  37.133   4.611  1.00 20.02           C
ATOM   2724  C   SER A 347       4.696  37.830   3.844  1.00 20.03           C
ATOM   2725  O   SER A 347       3.784  37.180   3.332  1.00 19.40           O
ATOM   2726  CB  SER A 347       6.936  36.749   3.655  1.00 20.40           C
ATOM   2727  OG  SER A 347       7.883  35.940   4.319  1.00 28.97           O
ATOM   2728  N   LYS A 348       4.772  39.153   3.779  1.00 18.47           N
ATOM   2729  CA  LYS A 348       3.775  39.976   3.111  1.00 17.42           C
ATOM   2730  C   LYS A 348       3.415  39.660   1.666  1.00 20.75           C
ATOM   2731  O   LYS A 348       2.402  40.147   1.177  1.00 28.73           O
ATOM   2732  CB  LYS A 348       4.151  41.451   3.230  1.00 17.12           C
ATOM   2733  CG  LYS A 348       3.922  42.040   4.607  1.00 14.49           C
ATOM   2734  CD  LYS A 348       2.453  41.965   4.991  1.00 19.56           C
ATOM   2735  CE  LYS A 348       2.073  43.068   5.961  1.00 18.04           C
ATOM   2736  NZ  LYS A 348       2.188  44.415   5.335  1.00 21.21           N
ATOM   2737  N   ASN A 349       4.264  38.925   0.957  1.00 19.58           N
ATOM   2738  CA  ASN A 349       3.955  38.580  -0.427  1.00 19.11           C
ATOM   2739  C   ASN A 349       3.197  37.256  -0.499  1.00 19.16           C
ATOM   2740  O   ASN A 349       2.980  36.712  -1.578  1.00 23.70           O
ATOM   2741  CB  ASN A 349       5.229  38.526  -1.279  1.00 15.73           C
ATOM   2742  CG  ASN A 349       6.215  37.488  -0.798  1.00 14.76           C
ATOM   2743  OD1 ASN A 349       6.287  37.184   0.389  1.00 17.04           O
ATOM   2744  ND2 ASN A 349       6.982  36.930  -1.730  1.00 19.03           N
ATOM   2745  N   LEU A 350       2.887  36.702   0.670  1.00 18.24           N
ATOM   2746  CA  LEU A 350       2.156  35.441   0.768  1.00 19.38           C
ATOM   2747  C   LEU A 350       0.815  35.687   1.469  1.00 21.02           C
ATOM   2748  O   LEU A 350       0.640  36.696   2.158  1.00 22.47           O
ATOM   2749  CB  LEU A 350       2.968  34.416   1.569  1.00 14.31           C
ATOM   2750  CG  LEU A 350       4.447  34.178   1.239  1.00 16.41           C
ATOM   2751  CD1 LEU A 350       5.029  33.210   2.253  1.00 16.32           C
ATOM   2752  CD2 LEU A 350       4.627  33.640  -0.171  1.00 13.19           C
ATOM   2753  N   ALA A 351      -0.098  34.730   1.360  1.00 17.93           N
ATOM   2754  CA  ALA A 351      -1.411  34.853   1.983  1.00 18.38           C
ATOM   2755  C   ALA A 351      -1.309  34.901   3.509  1.00 19.54           C
ATOM   2756  O   ALA A 351      -0.352  34.400   4.094  1.00 16.04           O
ATOM   2757  CB  ALA A 351      -2.305  33.689   1.555  1.00 13.54           C
ATOM   2758  N   PRO A 352      -2.238  35.615   4.167  1.00 18.75           N
ATOM   2759  CA  PRO A 352      -2.182  35.673   5.632  1.00 19.87           C
ATOM   2760  C   PRO A 352      -2.760  34.390   6.242  1.00 18.42           C
ATOM   2761  O   PRO A 352      -3.212  33.504   5.517  1.00 18.46           O
ATOM   2762  CB  PRO A 352      -3.036  36.901   5.957  1.00 13.79           C
ATOM   2763  CG  PRO A 352      -4.011  36.951   4.830  1.00 12.87           C
ATOM   2764  CD  PRO A 352      -3.154  36.637   3.634  1.00 16.09           C
ATOM   2765  N   ILE A 353      -2.726  34.295   7.567  1.00 19.20           N
ATOM   2766  CA  ILE A 353      -3.250  33.130   8.279  1.00 16.38           C
ATOM   2767  C   ILE A 353      -4.695  33.362   8.722  1.00 18.55           C
ATOM   2768  O   ILE A 353      -4.991  34.343   9.408  1.00 15.93           O
ATOM   2769  CB  ILE A 353      -2.401  32.811   9.542  1.00 17.87           C
ATOM   2770  CG1 ILE A 353      -0.999  32.347   9.143  1.00 13.85           C
ATOM   2771  CG2 ILE A 353      -3.094  31.759  10.408  1.00 18.16           C
ATOM   2772  CD1 ILE A 353      -0.036  32.245  10.311  1.00 11.27           C
ATOM   2773  N   ALA A 354      -5.591  32.469   8.316  1.00 16.87           N
ATOM   2774  CA  ALA A 354      -6.995  32.556   8.706  1.00 13.98           C
ATOM   2775  C   ALA A 354      -7.116  31.826  10.048  1.00 14.09           C
ATOM   2776  O   ALA A 354      -6.466  30.796  10.238  1.00 21.24           O
ATOM   2777  CB  ALA A 354      -7.872  31.889   7.654  1.00 13.11           C
ATOM   2778  N   LEU A 355      -7.879  32.375  10.991  1.00 13.60           N
ATOM   2779  CA  LEU A 355      -8.040  31.733  12.295  1.00 11.87           C
ATOM   2780  C   LEU A 355      -8.709  30.374  12.152  1.00 16.42           C
ATOM   2781  O   LEU A 355      -8.461  29.464  12.946  1.00 15.92           O
ATOM   2782  CB  LEU A 355      -8.820  32.633  13.268  1.00 14.01           C
ATOM   2783  CG  LEU A 355      -8.160  33.974  13.605  1.00 18.28           C
ATOM   2784  CD1 LEU A 355      -8.948  34.629  14.723  1.00 13.16           C
ATOM   2785  CD2 LEU A 355      -6.704  33.788  14.023  1.00 14.45           C
ATOM   2786  N   ASN A 356      -9.603  30.282  11.177  1.00 16.51           N
ATOM   2787  CA  ASN A 356     -10.255  29.047  10.855  1.00 20.84           C
ATOM   2788  C   ASN A 356      -9.996  28.936   9.373  1.00 22.38           C
ATOM   2789  O   ASN A 356     -10.588  29.651   8.562  1.00 23.78           O
ATOM   2790  CB  ASN A 356     -11.795  29.081  11.134  1.00 27.77           C
ATOM   2791  CG  ASN A 356     -12.134  29.005  12.601  1.00 28.84           C
ATOM   2792  OD1 ASN A 356     -13.301  29.043  12.959  1.00 27.00           O
ATOM   2793  ND2 ASN A 356     -11.123  28.860  13.453  1.00 32.13           N
ATOM   2794  N   ALA A 357      -9.027  28.112   8.996  1.00 26.58           N
ATOM   2795  CA  ALA A 357      -8.647  27.965   7.575  1.00 35.12           C
ATOM   2796  C   ALA A 357      -9.731  27.293   6.739  1.00 42.53           C
ATOM   2797  O   ALA A 357     -10.419  26.395   7.218  1.00 45.21           O
ATOM   2798  CB  ALA A 357      -7.335  27.195   7.448  1.00 34.44           C
ATOM   2799  N   GLN A 358      -9.877  27.728   5.488  1.00 51.02           N
ATOM   2800  CA  GLN A 358     -10.878  27.155   4.584  1.00 59.80           C
ATOM   2801  C   GLN A 358     -10.717  25.634   4.568  1.00 61.05           C
ATOM   2802  O   GLN A 358     -11.675  24.889   4.380  1.00 63.06           O
ATOM   2803  CB  GLN A 358     -10.701  27.715   3.165  1.00 67.62           C
ATOM   2804  CG  GLN A 358     -11.795  27.289   2.184  1.00 78.66           C
ATOM   2805  CD  GLN A 358     -11.590  27.817   0.769  1.00 84.73           C
ATOM   2806  OE1 GLN A 358     -12.321  27.446  -0.150  1.00 89.64           O
ATOM   2807  NE2 GLN A 358     -10.600  28.686   0.590  1.00 86.63           N
ATOM   2808  N   ASP A 359      -9.477  25.203   4.773  1.00 63.41           N
ATOM   2809  CA  ASP A 359      -9.079  23.801   4.811  1.00 66.11           C
ATOM   2810  C   ASP A 359      -9.699  23.072   6.017  1.00 63.50           C
ATOM   2811  O   ASP A 359     -10.618  22.263   5.887  1.00 61.16           O
ATOM   2812  CB  ASP A 359      -7.547  23.758   4.940  1.00 74.05           C
ATOM   2813  CG  ASP A 359      -6.909  22.623   4.163  1.00 79.49           C
ATOM   2814  OD1 ASP A 359      -7.257  21.446   4.400  1.00 82.08           O
ATOM   2815  OD2 ASP A 359      -6.028  22.916   3.328  1.00 81.78           O
ATOM   2816  N   ASP A 360      -9.127  23.365   7.177  1.00 60.93           N
ATOM   2817  CA  ASP A 360      -9.456  22.815   8.493  1.00 58.86           C
ATOM   2818  C   ASP A 360     -10.929  22.785   8.983  1.00 58.18           C
ATOM   2819  O   ASP A 360     -11.436  23.792   9.466  1.00 59.59           O
ATOM   2820  CB  ASP A 360      -8.581  23.584   9.500  1.00 58.40           C
ATOM   2821  CG  ASP A 360      -8.394  22.862  10.820  1.00 60.29           C
ATOM   2822  OD1 ASP A 360      -8.874  21.722  10.978  1.00 62.59           O
ATOM   2823  OD2 ASP A 360      -7.742  23.451  11.711  1.00 58.89           O
ATOM   2824  N   PHE A 361     -11.594  21.625   8.892  1.00 57.39           N
ATOM   2825  CA  PHE A 361     -12.982  21.483   9.384  1.00 53.74           C
ATOM   2826  C   PHE A 361     -12.931  21.260  10.883  1.00 50.18           C
ATOM   2827  O   PHE A 361     -13.955  21.244  11.571  1.00 47.94           O
ATOM   2828  CB  PHE A 361     -13.715  20.277   8.755  1.00 57.07           C
ATOM   2829  CG  PHE A 361     -12.892  19.004   8.691  1.00 58.30           C
ATOM   2830  CD1 PHE A 361     -12.633  18.231   9.827  1.00 59.49           C
ATOM   2831  CD2 PHE A 361     -12.370  18.588   7.473  1.00 58.42           C
ATOM   2832  CE1 PHE A 361     -11.857  17.068   9.735  1.00 62.57           C
ATOM   2833  CE2 PHE A 361     -11.599  17.432   7.373  1.00 59.84           C
ATOM   2834  CZ  PHE A 361     -11.340  16.671   8.502  1.00 60.03           C
ATOM   2835  N   SER A 362     -11.727  21.018  11.367  1.00 44.14           N
ATOM   2836  CA  SER A 362     -11.550  20.742  12.767  1.00 40.54           C
ATOM   2837  C   SER A 362     -10.896  21.870  13.559  1.00 39.79           C
ATOM   2838  O   SER A 362     -10.148  21.616  14.503  1.00 40.56           O
ATOM   2839  CB  SER A 362     -10.776  19.437  12.909  1.00 38.98           C
ATOM   2840  OG  SER A 362     -11.152  18.757  14.086  1.00 37.56           O
ATOM   2841  N   SER A 363     -11.122  23.113  13.147  1.00 36.41           N
ATOM   2842  CA  SER A 363     -10.566  24.245  13.884  1.00 32.71           C
ATOM   2843  C   SER A 363     -11.594  24.720  14.907  1.00 28.37           C
ATOM   2844  O   SER A 363     -12.794  24.713  14.641  1.00 30.38           O
ATOM   2845  CB  SER A 363     -10.162  25.390  12.943  1.00 32.60           C
ATOM   2846  OG  SER A 363     -10.795  25.288  11.680  1.00 31.79           O
ATOM   2847  N   THR A 364     -11.138  25.064  16.106  1.00 25.02           N
ATOM   2848  CA  THR A 364     -12.062  25.535  17.133  1.00 29.63           C
ATOM   2849  C   THR A 364     -12.695  26.845  16.668  1.00 31.10           C
ATOM   2850  O   THR A 364     -11.994  27.793  16.325  1.00 31.21           O
ATOM   2851  CB  THR A 364     -11.355  25.701  18.496  1.00 30.43           C
ATOM   2852  OG1 THR A 364     -10.924  24.413  18.955  1.00 34.26           O
ATOM   2853  CG2 THR A 364     -12.297  26.304  19.529  1.00 26.51           C
ATOM   2854  N   PRO A 365     -14.036  26.886  16.599  1.00 30.50           N
ATOM   2855  CA  PRO A 365     -14.765  28.080  16.162  1.00 25.45           C
ATOM   2856  C   PRO A 365     -14.653  29.171  17.208  1.00 21.37           C
ATOM   2857  O   PRO A 365     -14.612  28.872  18.399  1.00 21.71           O
ATOM   2858  CB  PRO A 365     -16.219  27.594  16.083  1.00 27.99           C
ATOM   2859  CG  PRO A 365     -16.128  26.085  16.119  1.00 29.33           C
ATOM   2860  CD  PRO A 365     -14.974  25.837  17.027  1.00 28.49           C
ATOM   2861  N   ILE A 366     -14.606  30.421  16.768  1.00 21.84           N
ATOM   2862  CA  ILE A 366     -14.538  31.548  17.687  1.00 20.70           C
ATOM   2863  C   ILE A 366     -15.970  32.063  17.759  1.00 20.21           C
ATOM   2864  O   ILE A 366     -16.510  32.644  16.812  1.00 19.99           O
ATOM   2865  CB  ILE A 366     -13.540  32.602  17.209  1.00 14.84           C
ATOM   2866  CG1 ILE A 366     -12.195  31.916  16.956  1.00 14.44           C
ATOM   2867  CG2 ILE A 366     -13.358  33.670  18.286  1.00 13.99           C
ATOM   2868  CD1 ILE A 366     -11.377  32.542  15.872  1.00 19.90           C
ATOM   2869  N   THR A 367     -16.564  31.830  18.917  1.00 21.55           N
ATOM   2870  CA  THR A 367     -17.955  32.124  19.200  1.00 23.81           C
ATOM   2871  C   THR A 367     -18.243  33.257  20.196  1.00 23.96           C
ATOM   2872  O   THR A 367     -17.486  33.491  21.133  1.00 22.17           O
ATOM   2873  CB  THR A 367     -18.584  30.790  19.678  1.00 24.18           C
ATOM   2874  OG1 THR A 367     -18.901  29.971  18.543  1.00 30.38           O
ATOM   2875  CG2 THR A 367     -19.785  30.993  20.567  1.00 27.70           C
ATOM   2876  N   MET A 368     -19.348  33.967  19.976  1.00 23.79           N
ATOM   2877  CA  MET A 368     -19.762  35.052  20.865  1.00 24.39           C
ATOM   2878  C   MET A 368     -21.252  34.944  21.129  1.00 23.59           C
ATOM   2879  O   MET A 368     -22.027  34.684  20.207  1.00 22.66           O
ATOM   2880  CB  MET A 368     -19.520  36.424  20.233  1.00 27.36           C
ATOM   2881  CG  MET A 368     -18.086  36.791  19.950  1.00 32.13           C
ATOM   2882  SD  MET A 368     -18.015  38.473  19.299  1.00 29.47           S
ATOM   2883  CE  MET A 368     -18.411  38.183  17.575  1.00 26.60           C
ATOM   2884  N   ASN A 369     -21.653  35.135  22.380  1.00 24.03           N
ATOM   2885  CA  ASN A 369     -23.071  35.104  22.705  1.00 29.03           C
ATOM   2886  C   ASN A 369     -23.669  36.439  22.252  1.00 30.63           C
ATOM   2887  O   ASN A 369     -22.966  37.281  21.681  1.00 27.15           O
ATOM   2888  CB  ASN A 369     -23.311  34.845  24.204  1.00 26.94           C
ATOM   2889  CG  ASN A 369     -22.718  35.917  25.103  1.00 30.19           C
ATOM   2890  OD1 ASN A 369     -22.737  37.101  24.783  1.00 32.27           O
ATOM   2891  ND2 ASN A 369     -22.217  35.500  26.262  1.00 31.72           N
ATOM   2892  N   TYR A 370     -24.960  36.630  22.492  1.00 32.68           N
ATOM   2893  CA  TYR A 370     -25.650  37.850  22.097  1.00 32.08           C
ATOM   2894  C   TYR A 370     -25.107  39.114  22.772  1.00 31.58           C
ATOM   2895  O   TYR A 370     -24.972  40.154  22.123  1.00 34.02           O
ATOM   2896  CB  TYR A 370     -27.154  37.691  22.350  1.00 33.89           C
ATOM   2897  CG  TYR A 370     -27.971  38.951  22.180  1.00 33.69           C
ATOM   2898  CD1 TYR A 370     -28.250  39.466  20.915  1.00 36.97           C
ATOM   2899  CD2 TYR A 370     -28.465  39.630  23.290  1.00 34.72           C
ATOM   2900  CE1 TYR A 370     -29.002  40.627  20.761  1.00 34.42           C
ATOM   2901  CE2 TYR A 370     -29.216  40.787  23.149  1.00 36.14           C
ATOM   2902  CZ  TYR A 370     -29.478  41.282  21.885  1.00 35.01           C
ATOM   2903  OH  TYR A 370     -30.198  42.445  21.754  1.00 41.35           O
ATOM   2904  N   ASN A 371     -24.833  39.034  24.071  1.00 28.11           N
ATOM   2905  CA  ASN A 371     -24.309  40.172  24.827  1.00 31.77           C
ATOM   2906  C   ASN A 371     -22.918  40.569  24.350  1.00 33.39           C
ATOM   2907  O   ASN A 371     -22.572  41.752  24.323  1.00 33.70           O
ATOM   2908  CB  ASN A 371     -24.222  39.844  26.319  1.00 35.06           C
ATOM   2909  CG  ASN A 371     -25.547  39.416  26.905  1.00 43.54           C
ATOM   2910  OD1 ASN A 371     -25.783  38.229  27.130  1.00 51.73           O
ATOM   2911  ND2 ASN A 371     -26.412  40.385  27.191  1.00 41.22           N
ATOM   2912  N   GLN A 372     -22.101  39.566  24.043  1.00 32.36           N
ATOM   2913  CA  GLN A 372     -20.739  39.791  23.585  1.00 30.22           C
ATOM   2914  C   GLN A 372     -20.698  40.504  22.250  1.00 28.24           C
ATOM   2915  O   GLN A 372     -19.895  41.417  22.056  1.00 29.15           O
ATOM   2916  CB  GLN A 372     -19.974  38.471  23.514  1.00 28.27           C
ATOM   2917  CG  GLN A 372     -19.683  37.899  24.886  1.00 27.80           C
ATOM   2918  CD  GLN A 372     -18.959  36.573  24.838  1.00 28.07           C
ATOM   2919  OE1 GLN A 372     -19.190  35.753  23.950  1.00 27.68           O
ATOM   2920  NE2 GLN A 372     -18.070  36.355  25.801  1.00 26.91           N
ATOM   2921  N   PHE A 373     -21.542  40.067  21.323  1.00 26.22           N
ATOM   2922  CA  PHE A 373     -21.597  40.691  20.016  1.00 24.01           C
ATOM   2923  C   PHE A 373     -21.993  42.160  20.163  1.00 24.32           C
ATOM   2924  O   PHE A 373     -21.538  43.008  19.395  1.00 23.90           O
ATOM   2925  CB  PHE A 373     -22.583  39.960  19.105  1.00 22.68           C
ATOM   2926  CG  PHE A 373     -22.731  40.596  17.759  1.00 22.79           C
ATOM   2927  CD1 PHE A 373     -21.780  40.386  16.769  1.00 24.63           C
ATOM   2928  CD2 PHE A 373     -23.794  41.453  17.497  1.00 25.53           C
ATOM   2929  CE1 PHE A 373     -21.883  41.027  15.539  1.00 27.05           C
ATOM   2930  CE2 PHE A 373     -23.905  42.097  16.274  1.00 26.24           C
ATOM   2931  CZ  PHE A 373     -22.947  41.885  15.292  1.00 24.56           C
ATOM   2932  N   LEU A 374     -22.865  42.451  21.125  1.00 24.45           N
ATOM   2933  CA  LEU A 374     -23.295  43.824  21.367  1.00 28.13           C
ATOM   2934  C   LEU A 374     -22.131  44.635  21.915  1.00 26.71           C
ATOM   2935  O   LEU A 374     -21.973  45.808  21.582  1.00 29.50           O
ATOM   2936  CB  LEU A 374     -24.459  43.872  22.361  1.00 28.56           C
ATOM   2937  CG  LEU A 374     -25.796  43.251  21.953  1.00 28.03           C
ATOM   2938  CD1 LEU A 374     -26.787  43.426  23.089  1.00 19.88           C
ATOM   2939  CD2 LEU A 374     -26.321  43.897  20.680  1.00 28.18           C
ATOM   2940  N   GLU A 375     -21.349  44.014  22.793  1.00 27.23           N
ATOM   2941  CA  GLU A 375     -20.193  44.668  23.390  1.00 29.56           C
ATOM   2942  C   GLU A 375     -19.168  44.981  22.312  1.00 26.92           C
ATOM   2943  O   GLU A 375     -18.596  46.068  22.293  1.00 30.34           O
ATOM   2944  CB  GLU A 375     -19.562  43.773  24.453  1.00 31.46           C
ATOM   2945  CG  GLU A 375     -18.476  44.463  25.261  1.00 34.36           C
ATOM   2946  CD  GLU A 375     -17.930  43.600  26.383  1.00 34.24           C
ATOM   2947  OE1 GLU A 375     -18.472  42.497  26.621  1.00 37.47           O
ATOM   2948  OE2 GLU A 375     -16.956  44.031  27.033  1.00 32.61           O
ATOM   2949  N   LEU A 376     -18.947  44.015  21.427  1.00 25.51           N
ATOM   2950  CA  LEU A 376     -18.004  44.170  20.329  1.00 25.63           C
ATOM   2951  C   LEU A 376     -18.464  45.303  19.418  1.00 25.45           C
ATOM   2952  O   LEU A 376     -17.651  46.067  18.911  1.00 23.26           O
ATOM   2953  CB  LEU A 376     -17.902  42.869  19.527  1.00 22.76           C
ATOM   2954  CG  LEU A 376     -16.847  42.822  18.418  1.00 22.72           C
ATOM   2955  CD1 LEU A 376     -15.455  42.830  19.023  1.00 21.03           C
ATOM   2956  CD2 LEU A 376     -17.044  41.581  17.572  1.00 23.09           C
ATOM   2957  N   GLU A 377     -19.766  45.375  19.165  1.00 24.59           N
ATOM   2958  CA  GLU A 377     -20.305  46.426  18.314  1.00 23.57           C
ATOM   2959  C   GLU A 377     -20.160  47.785  18.990  1.00 21.34           C
ATOM   2960  O   GLU A 377     -19.884  48.791  18.342  1.00 26.06           O
ATOM   2961  CB  GLU A 377     -21.777  46.169  18.006  1.00 25.48           C
ATOM   2962  CG  GLU A 377     -22.434  47.332  17.285  1.00 34.28           C
ATOM   2963  CD  GLU A 377     -23.907  47.125  17.032  1.00 38.83           C
ATOM   2964  OE1 GLU A 377     -24.599  46.563  17.907  1.00 41.77           O
ATOM   2965  OE2 GLU A 377     -24.375  47.542  15.953  1.00 43.88           O
ATOM   2966  N   LYS A 378     -20.392  47.795  20.294  1.00 17.92           N
ATOM   2967  CA  LYS A 378     -20.307  48.990  21.118  1.00 21.64           C
ATOM   2968  C   LYS A 378     -18.890  49.572  21.135  1.00 24.93           C
ATOM   2969  O   LYS A 378     -18.707  50.793  21.149  1.00 22.55           O
ATOM   2970  CB  LYS A 378     -20.756  48.613  22.532  1.00 26.04           C
ATOM   2971  CG  LYS A 378     -20.659  49.678  23.598  1.00 37.42           C
ATOM   2972  CD  LYS A 378     -21.184  49.104  24.907  1.00 48.27           C
ATOM   2973  CE  LYS A 378     -20.886  50.006  26.088  1.00 56.54           C
ATOM   2974  NZ  LYS A 378     -21.492  49.475  27.343  1.00 61.30           N
ATOM   2975  N   THR A 379     -17.897  48.691  21.130  1.00 23.78           N
ATOM   2976  CA  THR A 379     -16.493  49.090  21.173  1.00 24.30           C
ATOM   2977  C   THR A 379     -15.740  49.010  19.848  1.00 19.42           C
ATOM   2978  O   THR A 379     -14.854  49.820  19.599  1.00 21.55           O
ATOM   2979  CB  THR A 379     -15.715  48.235  22.188  1.00 25.48           C
ATOM   2980  OG1 THR A 379     -15.925  46.849  21.898  1.00 24.68           O
ATOM   2981  CG2 THR A 379     -16.176  48.527  23.606  1.00 27.06           C
ATOM   2982  N   LYS A 380     -16.087  48.027  19.019  1.00 19.00           N
ATOM   2983  CA  LYS A 380     -15.436  47.789  17.726  1.00 20.60           C
ATOM   2984  C   LYS A 380     -13.912  47.705  17.897  1.00 22.08           C
ATOM   2985  O   LYS A 380     -13.142  48.102  17.019  1.00 16.43           O
ATOM   2986  CB  LYS A 380     -15.853  48.851  16.695  1.00 20.63           C
ATOM   2987  CG  LYS A 380     -17.327  48.737  16.276  1.00 20.26           C
ATOM   2988  CD  LYS A 380     -17.709  49.713  15.165  1.00 18.98           C
ATOM   2989  CE  LYS A 380     -19.161  49.522  14.722  1.00 14.77           C
ATOM   2990  NZ  LYS A 380     -20.127  49.693  15.842  1.00 16.25           N
ATOM   2991  N   GLN A 381     -13.511  47.030  18.972  1.00 20.71           N
ATOM   2992  CA  GLN A 381     -12.109  46.881  19.346  1.00 23.27           C
ATOM   2993  C   GLN A 381     -11.817  45.495  19.939  1.00 25.68           C
ATOM   2994  O   GLN A 381     -12.673  44.904  20.591  1.00 22.50           O
ATOM   2995  CB  GLN A 381     -11.804  47.955  20.387  1.00 19.13           C
ATOM   2996  CG  GLN A 381     -10.360  48.319  20.583  1.00 34.37           C
ATOM   2997  CD  GLN A 381     -10.238  49.648  21.295  1.00 36.27           C
ATOM   2998  OE1 GLN A 381     -10.171  49.710  22.523  1.00 37.70           O
ATOM   2999  NE2 GLN A 381     -10.277  50.724  20.532  1.00 36.55           N
ATOM   3000  N   LEU A 382     -10.624  44.969  19.665  1.00 23.22           N
ATOM   3001  CA  LEU A 382     -10.194  43.667  20.184  1.00 17.97           C
ATOM   3002  C   LEU A 382      -8.730  43.767  20.630  1.00 18.14           C
ATOM   3003  O   LEU A 382      -7.998  44.637  20.160  1.00 13.60           O
ATOM   3004  CB  LEU A 382     -10.369  42.572  19.118  1.00 10.07           C
ATOM   3005  CG  LEU A 382     -11.812  42.098  18.900  1.00 14.39           C
ATOM   3006  CD1 LEU A 382     -11.950  41.261  17.637  1.00  9.31           C
ATOM   3007  CD2 LEU A 382     -12.268  41.316  20.120  1.00 13.57           C
ATOM   3008  N   ARG A 383      -8.313  42.894  21.544  1.00 15.98           N
ATOM   3009  CA  ARG A 383      -6.940  42.895  22.052  1.00 16.03           C
ATOM   3010  C   ARG A 383      -6.304  41.537  21.782  1.00 16.07           C
ATOM   3011  O   ARG A 383      -6.966  40.501  21.871  1.00 14.88           O
ATOM   3012  CB  ARG A 383      -6.925  43.169  23.562  1.00 14.22           C
ATOM   3013  CG  ARG A 383      -5.557  43.548  24.141  1.00 18.18           C
ATOM   3014  CD  ARG A 383      -5.439  43.197  25.628  1.00 11.42           C
ATOM   3015  NE  ARG A 383      -6.733  43.160  26.297  1.00 23.92           N
ATOM   3016  CZ  ARG A 383      -7.008  42.448  27.385  1.00 22.79           C
ATOM   3017  NH1 ARG A 383      -6.085  41.696  27.967  1.00 21.81           N
ATOM   3018  NH2 ARG A 383      -8.235  42.464  27.869  1.00 34.20           N
ATOM   3019  N   LEU A 384      -5.025  41.547  21.431  1.00 14.85           N
ATOM   3020  CA  LEU A 384      -4.289  40.324  21.153  1.00 11.63           C
ATOM   3021  C   LEU A 384      -3.088  40.228  22.085  1.00 15.10           C
ATOM   3022  O   LEU A 384      -2.110  40.952  21.933  1.00 14.94           O
ATOM   3023  CB  LEU A 384      -3.850  40.297  19.688  1.00 10.18           C
ATOM   3024  CG  LEU A 384      -4.984  40.069  18.686  1.00 11.72           C
ATOM   3025  CD1 LEU A 384      -4.668  40.724  17.358  1.00 14.37           C
ATOM   3026  CD2 LEU A 384      -5.231  38.579  18.519  1.00 11.66           C
ATOM   3027  N   ASP A 385      -3.218  39.390  23.109  1.00 14.67           N
ATOM   3028  CA  ASP A 385      -2.152  39.188  24.083  1.00 13.79           C
ATOM   3029  C   ASP A 385      -1.314  37.986  23.686  1.00 16.93           C
ATOM   3030  O   ASP A 385      -1.822  36.869  23.589  1.00 15.61           O
ATOM   3031  CB  ASP A 385      -2.744  39.004  25.475  1.00 11.18           C
ATOM   3032  CG  ASP A 385      -3.514  40.220  25.934  1.00 18.46           C
ATOM   3033  OD1 ASP A 385      -3.273  41.312  25.382  1.00 17.55           O
ATOM   3034  OD2 ASP A 385      -4.357  40.083  26.839  1.00 20.87           O
ATOM   3035  N   THR A 386      -0.020  38.221  23.517  1.00 10.89           N
ATOM   3036  CA  THR A 386       0.923  37.203  23.081  1.00 11.17           C
ATOM   3037  C   THR A 386       2.033  36.943  24.100  1.00 16.26           C
ATOM   3038  O   THR A 386       2.639  37.883  24.605  1.00 14.97           O
ATOM   3039  CB  THR A 386       1.550  37.661  21.758  1.00 14.07           C
ATOM   3040  OG1 THR A 386       0.520  37.799  20.774  1.00 16.85           O
ATOM   3041  CG2 THR A 386       2.593  36.687  21.271  1.00 11.52           C
ATOM   3042  N   ASP A 387       2.309  35.672  24.397  1.00 14.35           N
ATOM   3043  CA  ASP A 387       3.367  35.353  25.354  1.00 15.82           C
ATOM   3044  C   ASP A 387       4.758  35.481  24.734  1.00 12.70           C
ATOM   3045  O   ASP A 387       4.892  35.744  23.536  1.00 13.04           O
ATOM   3046  CB  ASP A 387       3.160  33.973  26.013  1.00 14.65           C
ATOM   3047  CG  ASP A 387       3.192  32.808  25.024  1.00 17.58           C
ATOM   3048  OD1 ASP A 387       3.721  32.943  23.901  1.00 11.57           O
ATOM   3049  OD2 ASP A 387       2.695  31.726  25.397  1.00 22.83           O
ATOM   3050  N   GLN A 388       5.786  35.261  25.543  1.00 15.57           N
ATOM   3051  CA  GLN A 388       7.160  35.372  25.075  1.00 15.92           C
ATOM   3052  C   GLN A 388       7.803  34.022  24.870  1.00 17.84           C
ATOM   3053  O   GLN A 388       8.987  33.843  25.146  1.00 15.11           O
ATOM   3054  CB  GLN A 388       7.994  36.162  26.071  1.00 20.60           C
ATOM   3055  CG  GLN A 388       7.422  37.495  26.448  1.00 18.69           C
ATOM   3056  CD  GLN A 388       8.428  38.313  27.206  1.00 22.98           C
ATOM   3057  OE1 GLN A 388       9.037  39.221  26.656  1.00 29.14           O
ATOM   3058  NE2 GLN A 388       8.645  37.966  28.471  1.00 26.65           N
ATOM   3059  N   VAL A 389       7.004  33.063  24.418  1.00 15.54           N
ATOM   3060  CA  VAL A 389       7.506  31.718  24.179  1.00 15.05           C
ATOM   3061  C   VAL A 389       7.914  31.564  22.725  1.00 14.43           C
ATOM   3062  O   VAL A 389       7.075  31.444  21.828  1.00 15.52           O
ATOM   3063  CB  VAL A 389       6.478  30.645  24.621  1.00 16.29           C
ATOM   3064  CG1 VAL A 389       7.023  29.238  24.373  1.00 13.63           C
ATOM   3065  CG2 VAL A 389       6.156  30.814  26.101  1.00  7.60           C
ATOM   3066  N   TYR A 390       9.196  31.805  22.503  1.00 13.81           N
ATOM   3067  CA  TYR A 390       9.814  31.705  21.218  1.00 14.15           C
ATOM   3068  C   TYR A 390      10.472  30.345  21.280  1.00 17.54           C
ATOM   3069  O   TYR A 390      10.233  29.622  22.234  1.00 24.41           O
ATOM   3070  CB  TYR A 390      10.797  32.886  21.003  1.00 13.67           C
ATOM   3071  CG  TYR A 390      10.168  34.223  21.350  1.00 14.98           C
ATOM   3072  CD1 TYR A 390       8.800  34.447  21.138  1.00 14.76           C
ATOM   3073  CD2 TYR A 390      10.923  35.257  21.893  1.00 14.85           C
ATOM   3074  CE1 TYR A 390       8.207  35.669  21.456  1.00 11.06           C
ATOM   3075  CE2 TYR A 390      10.334  36.489  22.212  1.00 15.86           C
ATOM   3076  CZ  TYR A 390       8.976  36.682  21.988  1.00 14.44           C
ATOM   3077  OH  TYR A 390       8.378  37.885  22.268  1.00 13.82           O
ATOM   3078  N   GLY A 391      11.240  29.909  20.298  1.00 18.01           N
ATOM   3079  CA  GLY A 391      11.819  28.576  20.440  1.00 20.02           C
ATOM   3080  C   GLY A 391      13.307  28.518  20.690  1.00 14.02           C
ATOM   3081  O   GLY A 391      13.867  29.182  21.573  1.00  6.64           O
ATOM   3082  N   ASN A 392      13.941  27.659  19.909  1.00 16.51           N
ATOM   3083  CA  ASN A 392      15.366  27.463  19.978  1.00 16.61           C
ATOM   3084  C   ASN A 392      16.052  28.510  19.128  1.00 18.38           C
ATOM   3085  O   ASN A 392      15.489  29.026  18.165  1.00 17.86           O
ATOM   3086  CB  ASN A 392      15.708  26.049  19.538  1.00 14.00           C
ATOM   3087  CG  ASN A 392      15.053  25.011  20.420  1.00 16.65           C
ATOM   3088  OD1 ASN A 392      14.215  24.235  19.974  1.00 21.21           O
ATOM   3089  ND2 ASN A 392      15.402  25.021  21.698  1.00 16.15           N
ATOM   3090  N   ILE A 393      17.290  28.799  19.492  1.00 17.97           N
ATOM   3091  CA  ILE A 393      18.084  29.820  18.839  1.00 17.15           C
ATOM   3092  C   ILE A 393      19.076  29.245  17.834  1.00 17.55           C
ATOM   3093  O   ILE A 393      19.664  28.193  18.077  1.00 15.68           O
ATOM   3094  CB  ILE A 393      18.839  30.603  19.929  1.00 14.41           C
ATOM   3095  CG1 ILE A 393      17.849  30.999  21.029  1.00  9.97           C
ATOM   3096  CG2 ILE A 393      19.534  31.817  19.345  1.00 15.14           C
ATOM   3097  CD1 ILE A 393      18.476  31.502  22.295  1.00  9.04           C
ATOM   3098  N   ALA A 394      19.204  29.893  16.681  1.00 14.02           N
ATOM   3099  CA  ALA A 394      20.160  29.458  15.675  1.00 14.87           C
ATOM   3100  C   ALA A 394      21.507  30.008  16.133  1.00 17.77           C
ATOM   3101  O   ALA A 394      21.770  31.199  16.019  1.00 13.78           O
ATOM   3102  CB  ALA A 394      19.792  30.011  14.308  1.00 12.67           C
ATOM   3103  N   THR A 395      22.332  29.142  16.710  1.00 20.98           N
ATOM   3104  CA  THR A 395      23.638  29.553  17.211  1.00 20.91           C
ATOM   3105  C   THR A 395      24.814  29.165  16.316  1.00 24.22           C
ATOM   3106  O   THR A 395      24.682  28.352  15.393  1.00 23.09           O
ATOM   3107  CB  THR A 395      23.882  29.015  18.643  1.00 20.51           C
ATOM   3108  OG1 THR A 395      23.775  27.588  18.649  1.00 18.72           O
ATOM   3109  CG2 THR A 395      22.849  29.579  19.607  1.00 17.83           C
ATOM   3110  N   TYR A 396      25.954  29.799  16.565  1.00 20.78           N
ATOM   3111  CA  TYR A 396      27.172  29.543  15.814  1.00 16.76           C
ATOM   3112  C   TYR A 396      27.912  28.349  16.402  1.00 17.29           C
ATOM   3113  O   TYR A 396      28.157  28.306  17.601  1.00 18.92           O
ATOM   3114  CB  TYR A 396      28.089  30.761  15.877  1.00 16.12           C
ATOM   3115  CG  TYR A 396      29.353  30.579  15.083  1.00  9.87           C
ATOM   3116  CD1 TYR A 396      29.336  30.674  13.697  1.00  5.77           C
ATOM   3117  CD2 TYR A 396      30.562  30.295  15.711  1.00 11.18           C
ATOM   3118  CE1 TYR A 396      30.488  30.490  12.954  1.00 11.77           C
ATOM   3119  CE2 TYR A 396      31.719  30.107  14.974  1.00  5.56           C
ATOM   3120  CZ  TYR A 396      31.673  30.209  13.600  1.00  9.37           C
ATOM   3121  OH  TYR A 396      32.824  30.038  12.886  1.00 12.20           O
ATOM   3122  N   ASN A 397      28.367  27.441  15.548  1.00 19.12           N
ATOM   3123  CA  ASN A 397      29.094  26.265  16.022  1.00 25.56           C
ATOM   3124  C   ASN A 397      30.565  26.334  15.615  1.00 23.13           C
ATOM   3125  O   ASN A 397      30.885  26.356  14.430  1.00 18.99           O
ATOM   3126  CB  ASN A 397      28.448  24.985  15.483  1.00 25.82           C
ATOM   3127  CG  ASN A 397      29.164  23.728  15.946  1.00 30.18           C
ATOM   3128  OD1 ASN A 397      30.140  23.297  15.335  1.00 39.22           O
ATOM   3129  ND2 ASN A 397      28.678  23.125  17.025  1.00 32.57           N
ATOM   3130  N   PHE A 398      31.457  26.409  16.598  1.00 24.27           N
ATOM   3131  CA  PHE A 398      32.888  26.489  16.317  1.00 32.69           C
ATOM   3132  C   PHE A 398      33.508  25.252  15.654  1.00 35.53           C
ATOM   3133  O   PHE A 398      34.494  25.379  14.936  1.00 34.98           O
ATOM   3134  CB  PHE A 398      33.663  26.922  17.570  1.00 33.25           C
ATOM   3135  CG  PHE A 398      33.502  28.385  17.897  1.00 35.35           C
ATOM   3136  CD1 PHE A 398      34.259  29.345  17.230  1.00 38.24           C
ATOM   3137  CD2 PHE A 398      32.556  28.810  18.826  1.00 35.81           C
ATOM   3138  CE1 PHE A 398      34.076  30.708  17.480  1.00 39.21           C
ATOM   3139  CE2 PHE A 398      32.366  30.170  19.083  1.00 33.10           C
ATOM   3140  CZ  PHE A 398      33.126  31.120  18.406  1.00 32.85           C
ATOM   3141  N   GLU A 399      32.907  24.078  15.850  1.00 35.27           N
ATOM   3142  CA  GLU A 399      33.419  22.849  15.232  1.00 38.67           C
ATOM   3143  C   GLU A 399      33.358  22.968  13.714  1.00 36.73           C
ATOM   3144  O   GLU A 399      34.350  22.762  13.017  1.00 37.25           O
ATOM   3145  CB  GLU A 399      32.576  21.627  15.610  1.00 44.60           C
ATOM   3146  CG  GLU A 399      32.525  21.246  17.070  1.00 57.22           C
ATOM   3147  CD  GLU A 399      31.729  19.969  17.283  1.00 62.96           C
ATOM   3148  OE1 GLU A 399      30.490  19.998  17.105  1.00 62.59           O
ATOM   3149  OE2 GLU A 399      32.343  18.931  17.610  1.00 67.30           O
ATOM   3150  N   ASN A 400      32.153  23.201  13.205  1.00 35.63           N
ATOM   3151  CA  ASN A 400      31.946  23.319  11.768  1.00 35.33           C
ATOM   3152  C   ASN A 400      31.874  24.741  11.231  1.00 34.39           C
ATOM   3153  O   ASN A 400      31.834  24.939  10.020  1.00 32.51           O
ATOM   3154  CB  ASN A 400      30.718  22.511  11.322  1.00 37.94           C
ATOM   3155  CG  ASN A 400      29.466  22.835  12.120  1.00 37.41           C
ATOM   3156  OD1 ASN A 400      29.151  23.996  12.377  1.00 43.29           O
ATOM   3157  ND2 ASN A 400      28.720  21.795  12.485  1.00 37.55           N
ATOM   3158  N   GLY A 401      31.880  25.727  12.119  1.00 32.67           N
ATOM   3159  CA  GLY A 401      31.824  27.112  11.681  1.00 31.04           C
ATOM   3160  C   GLY A 401      30.595  27.451  10.857  1.00 29.22           C
ATOM   3161  O   GLY A 401      30.700  28.073   9.801  1.00 26.61           O
ATOM   3162  N   ARG A 402      29.438  26.978  11.310  1.00 30.55           N
ATOM   3163  CA  ARG A 402      28.170  27.241  10.639  1.00 28.87           C
ATOM   3164  C   ARG A 402      27.124  27.575  11.687  1.00 24.71           C
ATOM   3165  O   ARG A 402      27.240  27.167  12.845  1.00 23.53           O
ATOM   3166  CB  ARG A 402      27.720  26.031   9.810  1.00 32.82           C
ATOM   3167  CG  ARG A 402      28.529  25.850   8.542  1.00 40.97           C
ATOM   3168  CD  ARG A 402      28.178  24.598   7.766  1.00 50.51           C
ATOM   3169  NE  ARG A 402      29.191  24.365   6.740  1.00 61.67           N
ATOM   3170  CZ  ARG A 402      29.018  23.632   5.644  1.00 65.08           C
ATOM   3171  NH1 ARG A 402      27.856  23.041   5.403  1.00 68.76           N
ATOM   3172  NH2 ARG A 402      30.026  23.477   4.795  1.00 66.88           N
ATOM   3173  N   VAL A 403      26.138  28.369  11.291  1.00 24.14           N
ATOM   3174  CA  VAL A 403      25.051  28.772  12.172  1.00 20.29           C
ATOM   3175  C   VAL A 403      23.927  27.760  11.990  1.00 18.01           C
ATOM   3176  O   VAL A 403      23.527  27.459  10.868  1.00 18.82           O
ATOM   3177  CB  VAL A 403      24.555  30.192  11.820  1.00 15.95           C
ATOM   3178  CG1 VAL A 403      23.331  30.553  12.648  1.00 12.22           C
ATOM   3179  CG2 VAL A 403      25.669  31.199  12.059  1.00 15.76           C
ATOM   3180  N   ARG A 404      23.421  27.222  13.089  1.00 17.53           N
ATOM   3181  CA  ARG A 404      22.368  26.227  12.993  1.00 20.71           C
ATOM   3182  C   ARG A 404      21.450  26.272  14.203  1.00 17.87           C
ATOM   3183  O   ARG A 404      21.851  26.711  15.272  1.00 14.49           O
ATOM   3184  CB  ARG A 404      23.005  24.843  12.864  1.00 30.10           C
ATOM   3185  CG  ARG A 404      22.076  23.765  12.364  1.00 45.00           C
ATOM   3186  CD  ARG A 404      21.987  22.629  13.363  1.00 58.12           C
ATOM   3187  NE  ARG A 404      21.154  21.535  12.874  1.00 66.50           N
ATOM   3188  CZ  ARG A 404      19.857  21.638  12.600  1.00 69.20           C
ATOM   3189  NH1 ARG A 404      19.220  22.791  12.763  1.00 70.19           N
ATOM   3190  NH2 ARG A 404      19.195  20.581  12.156  1.00 73.82           N
ATOM   3191  N   VAL A 405      20.193  25.880  14.012  1.00 18.60           N
ATOM   3192  CA  VAL A 405      19.246  25.868  15.119  1.00 18.92           C
ATOM   3193  C   VAL A 405      19.757  24.851  16.126  1.00 13.97           C
ATOM   3194  O   VAL A 405      19.908  23.676  15.809  1.00 17.35           O
ATOM   3195  CB  VAL A 405      17.818  25.485  14.671  1.00 18.49           C
ATOM   3196  CG1 VAL A 405      16.869  25.513  15.865  1.00 18.28           C
ATOM   3197  CG2 VAL A 405      17.332  26.438  13.590  1.00 17.80           C
ATOM   3198  N   ASP A 406      20.013  25.333  17.333  1.00 14.87           N
ATOM   3199  CA  ASP A 406      20.535  24.533  18.429  1.00 16.94           C
ATOM   3200  C   ASP A 406      19.401  24.152  19.382  1.00 19.23           C
ATOM   3201  O   ASP A 406      18.753  25.019  19.966  1.00 16.80           O
ATOM   3202  CB  ASP A 406      21.615  25.361  19.142  1.00 20.05           C
ATOM   3203  CG  ASP A 406      22.137  24.714  20.414  1.00 23.79           C
ATOM   3204  OD1 ASP A 406      22.107  23.472  20.546  1.00 28.57           O
ATOM   3205  OD2 ASP A 406      22.607  25.469  21.287  1.00 24.18           O
ATOM   3206  N   THR A 407      19.157  22.850  19.519  1.00 16.52           N
ATOM   3207  CA  THR A 407      18.101  22.348  20.397  1.00 19.35           C
ATOM   3208  C   THR A 407      18.415  22.575  21.876  1.00 17.10           C
ATOM   3209  O   THR A 407      17.546  22.419  22.731  1.00 20.10           O
ATOM   3210  CB  THR A 407      17.804  20.871  20.069  1.00 22.17           C
ATOM   3211  OG1 THR A 407      19.036  20.145  19.999  1.00 24.44           O
ATOM   3212  CG2 THR A 407      17.078  20.753  18.741  1.00 21.18           C
ATOM   3213  N   GLY A 408      19.669  22.921  22.167  1.00 17.00           N
ATOM   3214  CA  GLY A 408      20.071  23.169  23.539  1.00 15.82           C
ATOM   3215  C   GLY A 408      19.927  24.624  23.950  1.00 18.15           C
ATOM   3216  O   GLY A 408      20.082  24.956  25.124  1.00 18.71           O
ATOM   3217  N   SER A 409      19.741  25.506  22.972  1.00 17.81           N
ATOM   3218  CA  SER A 409      19.570  26.933  23.244  1.00 19.76           C
ATOM   3219  C   SER A 409      18.103  27.305  23.097  1.00 14.93           C
ATOM   3220  O   SER A 409      17.499  27.046  22.061  1.00 20.92           O
ATOM   3221  CB  SER A 409      20.407  27.774  22.280  1.00 22.19           C
ATOM   3222  OG  SER A 409      21.789  27.578  22.510  1.00 25.47           O
ATOM   3223  N   ASN A 410      17.553  27.975  24.103  1.00 17.61           N
ATOM   3224  CA  ASN A 410      16.146  28.359  24.068  1.00 12.32           C
ATOM   3225  C   ASN A 410      15.941  29.799  24.531  1.00 10.78           C
ATOM   3226  O   ASN A 410      16.514  30.226  25.534  1.00 12.75           O
ATOM   3227  CB  ASN A 410      15.330  27.400  24.939  1.00 13.87           C
ATOM   3228  CG  ASN A 410      13.842  27.575  24.756  1.00 18.54           C
ATOM   3229  OD1 ASN A 410      13.297  28.627  25.066  1.00 16.10           O
ATOM   3230  ND2 ASN A 410      13.188  26.559  24.193  1.00 13.95           N
ATOM   3231  N   TRP A 411      15.160  30.556  23.768  1.00  9.82           N
ATOM   3232  CA  TRP A 411      14.874  31.952  24.084  1.00  9.77           C
ATOM   3233  C   TRP A 411      14.379  32.230  25.497  1.00 11.66           C
ATOM   3234  O   TRP A 411      14.722  33.260  26.084  1.00 12.45           O
ATOM   3235  CB  TRP A 411      13.890  32.527  23.071  1.00  8.00           C
ATOM   3236  CG  TRP A 411      14.546  32.889  21.799  1.00  2.00           C
ATOM   3237  CD1 TRP A 411      14.344  32.319  20.583  1.00  2.00           C
ATOM   3238  CD2 TRP A 411      15.548  33.893  21.618  1.00  5.78           C
ATOM   3239  NE1 TRP A 411      15.156  32.906  19.647  1.00  5.87           N
ATOM   3240  CE2 TRP A 411      15.901  33.883  20.254  1.00  5.67           C
ATOM   3241  CE3 TRP A 411      16.169  34.814  22.473  1.00  6.01           C
ATOM   3242  CZ2 TRP A 411      16.872  34.740  19.723  1.00  6.57           C
ATOM   3243  CZ3 TRP A 411      17.133  35.669  21.949  1.00  5.01           C
ATOM   3244  CH2 TRP A 411      17.466  35.632  20.582  1.00  4.38           C
ATOM   3245  N   SER A 412      13.609  31.301  26.050  1.00 12.65           N
ATOM   3246  CA  SER A 412      13.059  31.435  27.395  1.00 15.23           C
ATOM   3247  C   SER A 412      14.138  31.537  28.469  1.00 15.34           C
ATOM   3248  O   SER A 412      13.916  32.109  29.538  1.00 18.26           O
ATOM   3249  CB  SER A 412      12.117  30.267  27.699  1.00 20.08           C
ATOM   3250  OG  SER A 412      10.885  30.430  27.019  1.00 26.45           O
ATOM   3251  N   GLU A 413      15.307  30.981  28.180  1.00 15.07           N
ATOM   3252  CA  GLU A 413      16.432  31.006  29.104  1.00 19.35           C
ATOM   3253  C   GLU A 413      17.166  32.344  28.979  1.00 17.15           C
ATOM   3254  O   GLU A 413      17.745  32.846  29.939  1.00 23.47           O
ATOM   3255  CB  GLU A 413      17.374  29.842  28.769  1.00 22.57           C
ATOM   3256  CG  GLU A 413      16.673  28.484  28.830  1.00 30.53           C
ATOM   3257  CD  GLU A 413      17.407  27.357  28.117  1.00 36.26           C
ATOM   3258  OE1 GLU A 413      18.550  27.548  27.644  1.00 43.63           O
ATOM   3259  OE2 GLU A 413      16.816  26.261  28.032  1.00 35.44           O
ATOM   3260  N   VAL A 414      17.059  32.937  27.796  1.00 15.77           N
ATOM   3261  CA  VAL A 414      17.711  34.195  27.446  1.00 18.18           C
ATOM   3262  C   VAL A 414      16.997  35.500  27.821  1.00 19.72           C
ATOM   3263  O   VAL A 414      17.609  36.411  28.386  1.00 14.76           O
ATOM   3264  CB  VAL A 414      17.997  34.212  25.927  1.00 18.37           C
ATOM   3265  CG1 VAL A 414      18.581  35.539  25.498  1.00 21.63           C
ATOM   3266  CG2 VAL A 414      18.936  33.075  25.567  1.00 20.70           C
ATOM   3267  N   LEU A 415      15.719  35.606  27.471  1.00 17.10           N
ATOM   3268  CA  LEU A 415      14.951  36.818  27.739  1.00 14.57           C
ATOM   3269  C   LEU A 415      15.023  37.401  29.154  1.00 10.91           C
ATOM   3270  O   LEU A 415      15.178  38.608  29.304  1.00 15.21           O
ATOM   3271  CB  LEU A 415      13.496  36.654  27.278  1.00 14.49           C
ATOM   3272  CG  LEU A 415      13.295  36.370  25.782  1.00 13.07           C
ATOM   3273  CD1 LEU A 415      11.815  36.246  25.475  1.00 19.66           C
ATOM   3274  CD2 LEU A 415      13.924  37.466  24.929  1.00 18.12           C
ATOM   3275  N   PRO A 416      14.931  36.565  30.209  1.00 10.94           N
ATOM   3276  CA  PRO A 416      15.002  37.152  31.553  1.00  9.45           C
ATOM   3277  C   PRO A 416      16.308  37.889  31.855  1.00 13.73           C
ATOM   3278  O   PRO A 416      16.306  38.892  32.571  1.00 10.13           O
ATOM   3279  CB  PRO A 416      14.836  35.937  32.464  1.00 11.41           C
ATOM   3280  CG  PRO A 416      14.000  35.015  31.654  1.00 11.11           C
ATOM   3281  CD  PRO A 416      14.638  35.124  30.292  1.00 13.99           C
ATOM   3282  N   GLN A 417      17.419  37.357  31.352  1.00 14.62           N
ATOM   3283  CA  GLN A 417      18.738  37.951  31.565  1.00 18.67           C
ATOM   3284  C   GLN A 417      18.895  39.261  30.794  1.00 15.87           C
ATOM   3285  O   GLN A 417      19.433  40.231  31.322  1.00 17.47           O
ATOM   3286  CB  GLN A 417      19.836  36.949  31.187  1.00 21.55           C
ATOM   3287  CG  GLN A 417      19.832  35.686  32.056  1.00 29.04           C
ATOM   3288  CD  GLN A 417      20.738  34.583  31.528  1.00 36.90           C
ATOM   3289  OE1 GLN A 417      21.214  34.638  30.395  1.00 46.63           O
ATOM   3290  NE2 GLN A 417      20.985  33.576  32.357  1.00 37.17           N
ATOM   3291  N   ILE A 418      18.420  39.275  29.551  1.00 12.81           N
ATOM   3292  CA  ILE A 418      18.472  40.471  28.711  1.00 14.82           C
ATOM   3293  C   ILE A 418      17.683  41.578  29.408  1.00 16.47           C
ATOM   3294  O   ILE A 418      18.136  42.711  29.510  1.00 15.60           O
ATOM   3295  CB  ILE A 418      17.828  40.203  27.319  1.00 15.43           C
ATOM   3296  CG1 ILE A 418      18.761  39.359  26.450  1.00  5.00           C
ATOM   3297  CG2 ILE A 418      17.470  41.513  26.620  1.00 13.35           C
ATOM   3298  CD1 ILE A 418      18.149  38.941  25.130  1.00  3.15           C
ATOM   3299  N   GLN A 419      16.496  41.220  29.887  1.00 17.59           N
ATOM   3300  CA  GLN A 419      15.597  42.147  30.568  1.00 16.60           C
ATOM   3301  C   GLN A 419      16.111  42.710  31.892  1.00 15.33           C
ATOM   3302  O   GLN A 419      15.734  43.809  32.293  1.00 15.90           O
ATOM   3303  CB  GLN A 419      14.240  41.472  30.786  1.00 12.68           C
ATOM   3304  CG  GLN A 419      13.479  41.205  29.495  1.00 15.82           C
ATOM   3305  CD  GLN A 419      12.295  40.272  29.686  1.00 24.61           C
ATOM   3306  OE1 GLN A 419      11.919  39.938  30.813  1.00 25.45           O
ATOM   3307  NE2 GLN A 419      11.725  39.817  28.581  1.00 23.58           N
ATOM   3308  N   GLU A 420      16.921  41.930  32.595  1.00 14.16           N
ATOM   3309  CA  GLU A 420      17.474  42.343  33.882  1.00 15.93           C
ATOM   3310  C   GLU A 420      18.766  43.159  33.761  1.00 12.29           C
ATOM   3311  O   GLU A 420      19.108  43.921  34.667  1.00 14.56           O
ATOM   3312  CB  GLU A 420      17.717  41.092  34.744  1.00 23.76           C
ATOM   3313  CG  GLU A 420      18.647  41.265  35.953  1.00 39.34           C
ATOM   3314  CD  GLU A 420      17.921  41.549  37.261  1.00 47.12           C
ATOM   3315  OE1 GLU A 420      16.711  41.249  37.371  1.00 55.23           O
ATOM   3316  OE2 GLU A 420      18.574  42.068  38.192  1.00 51.32           O
ATOM   3317  N   THR A 421      19.455  43.031  32.632  1.00 15.33           N
ATOM   3318  CA  THR A 421      20.737  43.708  32.422  1.00 15.27           C
ATOM   3319  C   THR A 421      20.793  44.894  31.458  1.00 16.15           C
ATOM   3320  O   THR A 421      21.817  45.575  31.372  1.00 18.26           O
ATOM   3321  CB  THR A 421      21.802  42.692  31.974  1.00 15.48           C
ATOM   3322  OG1 THR A 421      21.402  42.103  30.731  1.00 16.38           O
ATOM   3323  CG2 THR A 421      21.945  41.589  33.013  1.00 15.77           C
ATOM   3324  N   THR A 422      19.692  45.190  30.779  1.00 15.50           N
ATOM   3325  CA  THR A 422      19.702  46.291  29.830  1.00 13.69           C
ATOM   3326  C   THR A 422      18.726  47.411  30.137  1.00 17.05           C
ATOM   3327  O   THR A 422      17.913  47.320  31.058  1.00 13.98           O
ATOM   3328  CB  THR A 422      19.421  45.803  28.392  1.00 16.03           C
ATOM   3329  OG1 THR A 422      18.152  45.136  28.339  1.00 19.64           O
ATOM   3330  CG2 THR A 422      20.511  44.862  27.917  1.00 17.45           C
ATOM   3331  N   ALA A 423      18.875  48.497  29.387  1.00 16.75           N
ATOM   3332  CA  ALA A 423      18.011  49.658  29.496  1.00 11.46           C
ATOM   3333  C   ALA A 423      17.092  49.565  28.291  1.00  6.71           C
ATOM   3334  O   ALA A 423      17.545  49.289  27.177  1.00  6.95           O
ATOM   3335  CB  ALA A 423      18.835  50.934  29.426  1.00 15.25           C
ATOM   3336  N   ARG A 424      15.801  49.766  28.506  1.00  8.53           N
ATOM   3337  CA  ARG A 424      14.858  49.702  27.408  1.00  8.56           C
ATOM   3338  C   ARG A 424      14.473  51.077  26.904  1.00  9.39           C
ATOM   3339  O   ARG A 424      14.208  51.989  27.687  1.00  9.68           O
ATOM   3340  CB  ARG A 424      13.591  48.939  27.798  1.00  7.49           C
ATOM   3341  CG  ARG A 424      12.497  49.074  26.749  1.00  5.96           C
ATOM   3342  CD  ARG A 424      11.416  48.039  26.903  1.00 10.73           C
ATOM   3343  NE  ARG A 424      10.682  48.171  28.154  1.00 14.14           N
ATOM   3344  CZ  ARG A 424       9.567  47.507  28.426  1.00 11.12           C
ATOM   3345  NH1 ARG A 424       9.061  46.668  27.532  1.00  6.02           N
ATOM   3346  NH2 ARG A 424       8.965  47.672  29.593  1.00 12.31           N
ATOM   3347  N   ILE A 425      14.478  51.220  25.587  1.00 11.30           N
ATOM   3348  CA  ILE A 425      14.089  52.458  24.944  1.00 13.02           C
ATOM   3349  C   ILE A 425      13.095  52.096  23.853  1.00 12.58           C
ATOM   3350  O   ILE A 425      13.372  51.253  22.999  1.00 12.57           O
ATOM   3351  CB  ILE A 425      15.281  53.201  24.311  1.00 13.62           C
ATOM   3352  CG1 ILE A 425      16.307  53.575  25.385  1.00  9.27           C
ATOM   3353  CG2 ILE A 425      14.784  54.459  23.599  1.00 10.65           C
ATOM   3354  CD1 ILE A 425      17.572  54.197  24.836  1.00 10.85           C
ATOM   3355  N   ILE A 426      11.912  52.686  23.940  1.00 14.27           N
ATOM   3356  CA  ILE A 426      10.850  52.473  22.970  1.00 11.02           C
ATOM   3357  C   ILE A 426      10.764  53.788  22.198  1.00  7.22           C
ATOM   3358  O   ILE A 426      10.612  54.850  22.795  1.00 11.31           O
ATOM   3359  CB  ILE A 426       9.523  52.163  23.694  1.00 12.44           C
ATOM   3360  CG1 ILE A 426       9.683  50.888  24.527  1.00 16.89           C
ATOM   3361  CG2 ILE A 426       8.387  52.009  22.692  1.00 12.65           C
ATOM   3362  CD1 ILE A 426       8.560  50.635  25.498  1.00 17.67           C
ATOM   3363  N   PHE A 427      10.895  53.717  20.879  1.00  5.59           N
ATOM   3364  CA  PHE A 427      10.878  54.904  20.031  1.00  6.54           C
ATOM   3365  C   PHE A 427       9.876  54.737  18.887  1.00 12.45           C
ATOM   3366  O   PHE A 427       9.774  53.658  18.319  1.00  9.11           O
ATOM   3367  CB  PHE A 427      12.299  55.119  19.504  1.00 10.50           C
ATOM   3368  CG  PHE A 427      12.432  56.234  18.515  1.00  2.96           C
ATOM   3369  CD1 PHE A 427      12.207  57.554  18.892  1.00  3.99           C
ATOM   3370  CD2 PHE A 427      12.839  55.967  17.215  1.00  5.80           C
ATOM   3371  CE1 PHE A 427      12.384  58.589  17.985  1.00  2.00           C
ATOM   3372  CE2 PHE A 427      13.020  56.991  16.301  1.00 10.18           C
ATOM   3373  CZ  PHE A 427      12.796  58.308  16.687  1.00  2.58           C
ATOM   3374  N   ASN A 428       9.115  55.789  18.579  1.00 11.53           N
ATOM   3375  CA  ASN A 428       8.110  55.706  17.512  1.00 12.31           C
ATOM   3376  C   ASN A 428       8.336  56.604  16.293  1.00 15.33           C
ATOM   3377  O   ASN A 428       7.428  56.791  15.483  1.00 14.39           O
ATOM   3378  CB  ASN A 428       6.708  55.978  18.082  1.00 13.32           C
ATOM   3379  CG  ASN A 428       6.433  57.464  18.313  1.00 11.23           C
ATOM   3380  OD1 ASN A 428       7.261  58.327  18.017  1.00 14.05           O
ATOM   3381  ND2 ASN A 428       5.267  57.764  18.857  1.00  9.19           N
ATOM   3382  N   GLY A 429       9.519  57.200  16.189  1.00 19.23           N
ATOM   3383  CA  GLY A 429       9.802  58.099  15.082  1.00 15.79           C
ATOM   3384  C   GLY A 429       9.767  57.602  13.646  1.00 20.14           C
ATOM   3385  O   GLY A 429       9.574  58.403  12.740  1.00 20.98           O
ATOM   3386  N   LYS A 430      10.001  56.317  13.414  1.00 20.97           N
ATOM   3387  CA  LYS A 430      10.001  55.797  12.048  1.00 22.62           C
ATOM   3388  C   LYS A 430       8.659  55.946  11.315  1.00 23.39           C
ATOM   3389  O   LYS A 430       8.616  56.490  10.209  1.00 23.25           O
ATOM   3390  CB  LYS A 430      10.482  54.345  12.027  1.00 21.51           C
ATOM   3391  CG  LYS A 430      10.621  53.734  10.643  1.00 22.72           C
ATOM   3392  CD  LYS A 430      10.831  52.240  10.784  1.00 28.21           C
ATOM   3393  CE  LYS A 430      10.495  51.485   9.516  1.00 28.47           C
ATOM   3394  NZ  LYS A 430      10.577  50.020   9.767  1.00 28.91           N
ATOM   3395  N   ASP A 431       7.577  55.439  11.896  1.00 18.68           N
ATOM   3396  CA  ASP A 431       6.257  55.546  11.274  1.00 19.43           C
ATOM   3397  C   ASP A 431       5.130  55.585  12.306  1.00 16.60           C
ATOM   3398  O   ASP A 431       3.964  55.341  11.986  1.00 19.39           O
ATOM   3399  CB  ASP A 431       6.035  54.425  10.242  1.00 24.42           C
ATOM   3400  CG  ASP A 431       6.343  53.035  10.786  1.00 29.99           C
ATOM   3401  OD1 ASP A 431       6.246  52.823  12.011  1.00 33.31           O
ATOM   3402  OD2 ASP A 431       6.672  52.144   9.975  1.00 31.24           O
ATOM   3403  N   LEU A 432       5.494  56.031  13.506  1.00 13.49           N
ATOM   3404  CA  LEU A 432       4.617  56.161  14.670  1.00 13.55           C
ATOM   3405  C   LEU A 432       4.320  54.863  15.413  1.00 13.75           C
ATOM   3406  O   LEU A 432       3.620  54.870  16.412  1.00 20.37           O
ATOM   3407  CB  LEU A 432       3.337  56.948  14.344  1.00 16.18           C
ATOM   3408  CG  LEU A 432       3.470  58.481  14.325  1.00 21.57           C
ATOM   3409  CD1 LEU A 432       3.517  59.044  15.739  1.00 25.57           C
ATOM   3410  CD2 LEU A 432       4.711  58.898  13.558  1.00 29.51           C
ATOM   3411  N   ASN A 433       4.890  53.758  14.948  1.00 18.52           N
ATOM   3412  CA  ASN A 433       4.694  52.476  15.622  1.00 16.81           C
ATOM   3413  C   ASN A 433       5.735  52.368  16.730  1.00 16.55           C
ATOM   3414  O   ASN A 433       6.792  52.985  16.659  1.00 17.14           O
ATOM   3415  CB  ASN A 433       4.811  51.319  14.630  1.00 17.04           C
ATOM   3416  CG  ASN A 433       3.748  51.380  13.555  1.00 24.12           C
ATOM   3417  OD1 ASN A 433       2.619  51.780  13.818  1.00 23.97           O
ATOM   3418  ND2 ASN A 433       4.129  51.084  12.320  1.00 18.93           N
ATOM   3419  N   LEU A 434       5.405  51.664  17.803  1.00 10.55           N
ATOM   3420  CA  LEU A 434       6.323  51.521  18.919  1.00 13.01           C
ATOM   3421  C   LEU A 434       7.404  50.478  18.651  1.00 19.07           C
ATOM   3422  O   LEU A 434       7.118  49.291  18.542  1.00 22.17           O
ATOM   3423  CB  LEU A 434       5.545  51.184  20.194  1.00 11.04           C
ATOM   3424  CG  LEU A 434       4.455  52.193  20.577  1.00 16.85           C
ATOM   3425  CD1 LEU A 434       3.641  51.667  21.746  1.00 13.13           C
ATOM   3426  CD2 LEU A 434       5.076  53.543  20.913  1.00 18.07           C
ATOM   3427  N   VAL A 435       8.650  50.936  18.567  1.00 16.89           N
ATOM   3428  CA  VAL A 435       9.788  50.055  18.325  1.00 13.40           C
ATOM   3429  C   VAL A 435      10.659  50.022  19.576  1.00 14.46           C
ATOM   3430  O   VAL A 435      11.150  51.051  20.043  1.00 10.89           O
ATOM   3431  CB  VAL A 435      10.632  50.521  17.117  1.00 13.52           C
ATOM   3432  CG1 VAL A 435      11.839  49.609  16.933  1.00 13.94           C
ATOM   3433  CG2 VAL A 435       9.781  50.524  15.858  1.00 10.72           C
ATOM   3434  N   GLU A 436      10.849  48.826  20.108  1.00 12.93           N
ATOM   3435  CA  GLU A 436      11.624  48.622  21.314  1.00 11.76           C
ATOM   3436  C   GLU A 436      13.033  48.101  21.075  1.00 12.11           C
ATOM   3437  O   GLU A 436      13.255  47.227  20.242  1.00 12.70           O
ATOM   3438  CB  GLU A 436      10.873  47.654  22.220  1.00 13.03           C
ATOM   3439  CG  GLU A 436      11.655  47.151  23.410  1.00 13.73           C
ATOM   3440  CD  GLU A 436      10.957  45.996  24.087  1.00 16.32           C
ATOM   3441  OE1 GLU A 436       9.725  46.070  24.269  1.00 16.52           O
ATOM   3442  OE2 GLU A 436      11.634  45.007  24.427  1.00 19.92           O
ATOM   3443  N   ARG A 437      13.980  48.668  21.807  1.00 12.93           N
ATOM   3444  CA  ARG A 437      15.370  48.256  21.729  1.00  9.71           C
ATOM   3445  C   ARG A 437      15.911  48.189  23.149  1.00  7.59           C
ATOM   3446  O   ARG A 437      15.414  48.880  24.046  1.00 10.04           O
ATOM   3447  CB  ARG A 437      16.182  49.243  20.885  1.00  8.98           C
ATOM   3448  CG  ARG A 437      15.914  49.154  19.388  1.00  7.37           C
ATOM   3449  CD  ARG A 437      16.306  47.785  18.858  1.00  4.28           C
ATOM   3450  NE  ARG A 437      16.128  47.653  17.414  1.00 11.69           N
ATOM   3451  CZ  ARG A 437      15.046  47.145  16.830  1.00 12.46           C
ATOM   3452  NH1 ARG A 437      14.023  46.726  17.562  1.00  7.26           N
ATOM   3453  NH2 ARG A 437      15.012  46.997  15.513  1.00  8.61           N
ATOM   3454  N   ARG A 438      16.880  47.312  23.373  1.00  6.60           N
ATOM   3455  CA  ARG A 438      17.494  47.170  24.683  1.00  6.53           C
ATOM   3456  C   ARG A 438      19.009  47.321  24.560  1.00  7.45           C
ATOM   3457  O   ARG A 438      19.651  46.695  23.714  1.00  8.84           O
ATOM   3458  CB  ARG A 438      17.092  45.845  25.343  1.00 10.12           C
ATOM   3459  CG  ARG A 438      15.746  45.924  26.077  1.00 12.57           C
ATOM   3460  CD  ARG A 438      15.386  44.627  26.796  1.00 14.38           C
ATOM   3461  NE  ARG A 438      14.192  44.765  27.632  1.00 14.33           N
ATOM   3462  CZ  ARG A 438      14.176  45.322  28.841  1.00 15.54           C
ATOM   3463  NH1 ARG A 438      15.291  45.802  29.372  1.00 12.31           N
ATOM   3464  NH2 ARG A 438      13.044  45.386  29.530  1.00 15.32           N
ATOM   3465  N   ILE A 439      19.565  48.211  25.373  1.00  8.36           N
ATOM   3466  CA  ILE A 439      20.994  48.496  25.350  1.00 10.73           C
ATOM   3467  C   ILE A 439      21.668  48.082  26.659  1.00 10.45           C
ATOM   3468  O   ILE A 439      21.152  48.364  27.739  1.00 13.85           O
ATOM   3469  CB  ILE A 439      21.234  50.011  25.081  1.00 10.66           C
ATOM   3470  CG1 ILE A 439      20.681  50.408  23.706  1.00 12.93           C
ATOM   3471  CG2 ILE A 439      22.707  50.349  25.151  1.00 13.79           C
ATOM   3472  CD1 ILE A 439      19.239  50.890  23.727  1.00 15.73           C
ATOM   3473  N   ALA A 440      22.803  47.392  26.561  1.00 11.55           N
ATOM   3474  CA  ALA A 440      23.540  46.956  27.749  1.00 11.63           C
ATOM   3475  C   ALA A 440      23.923  48.177  28.585  1.00 11.48           C
ATOM   3476  O   ALA A 440      24.423  49.170  28.049  1.00 12.14           O
ATOM   3477  CB  ALA A 440      24.787  46.173  27.343  1.00  8.35           C
ATOM   3478  N   ALA A 441      23.603  48.133  29.875  1.00 11.16           N
ATOM   3479  CA  ALA A 441      23.899  49.236  30.782  1.00 14.50           C
ATOM   3480  C   ALA A 441      24.275  48.729  32.167  1.00 10.56           C
ATOM   3481  O   ALA A 441      23.861  47.653  32.584  1.00 17.08           O
ATOM   3482  CB  ALA A 441      22.702  50.174  30.870  1.00 15.80           C
ATOM   3483  N   VAL A 442      25.022  49.535  32.910  1.00 15.79           N
ATOM   3484  CA  VAL A 442      25.498  49.116  34.249  1.00 22.56           C
ATOM   3485  C   VAL A 442      24.467  49.149  35.366  1.00 27.83           C
ATOM   3486  O   VAL A 442      23.611  50.033  35.423  1.00 30.42           O
ATOM   3487  CB  VAL A 442      26.717  49.937  34.763  1.00 24.99           C
ATOM   3488  CG1 VAL A 442      27.655  50.301  33.627  1.00 28.46           C
ATOM   3489  CG2 VAL A 442      26.257  51.197  35.516  1.00 20.89           C
ATOM   3490  N   ASN A 443      24.532  48.145  36.227  1.00 32.66           N
ATOM   3491  CA  ASN A 443      23.755  48.202  37.417  1.00 41.57           C
ATOM   3492  C   ASN A 443      24.480  49.060  38.407  1.00 44.29           C
ATOM   3493  O   ASN A 443      25.484  48.630  38.979  1.00 42.14           O
ATOM   3494  CB  ASN A 443      23.639  46.795  38.005  1.00 43.93           C
ATOM   3495  CG  ASN A 443      22.540  46.709  39.028  1.00 48.42           C
ATOM   3496  OD1 ASN A 443      22.555  47.411  40.042  1.00 46.76           O
ATOM   3497  ND2 ASN A 443      21.544  45.886  38.750  1.00 53.37           N
ATOM   3498  N   PRO A 444      24.040  50.313  38.609  1.00 50.63           N
ATOM   3499  CA  PRO A 444      24.701  51.283  39.506  1.00 55.15           C
ATOM   3500  C   PRO A 444      25.236  50.619  40.773  1.00 58.78           C
ATOM   3501  O   PRO A 444      26.366  50.872  41.197  1.00 60.03           O
ATOM   3502  CB  PRO A 444      23.563  52.259  39.840  1.00 55.97           C
ATOM   3503  CG  PRO A 444      22.320  51.415  39.665  1.00 55.80           C
ATOM   3504  CD  PRO A 444      22.646  50.711  38.382  1.00 52.48           C
ATOM   3505  N   SER A 445      24.402  49.729  41.302  1.00 62.01           N
ATOM   3506  CA  SER A 445      24.605  48.940  42.514  1.00 65.73           C
ATOM   3507  C   SER A 445      25.870  48.065  42.614  1.00 68.77           C
ATOM   3508  O   SER A 445      25.937  47.251  43.564  1.00 73.06           O
ATOM   3509  CB  SER A 445      23.363  48.065  42.707  1.00 67.04           C
ATOM   3510  OG  SER A 445      22.993  47.961  44.066  1.00 76.30           O
ATOM   3511  N   THR A 446      31.782  47.642  37.642  1.00 56.44           N
ATOM   3512  CA  THR A 446      33.049  48.338  37.261  1.00 55.47           C
ATOM   3513  C   THR A 446      33.592  47.708  35.965  1.00 51.65           C
ATOM   3514  O   THR A 446      34.594  48.151  35.398  1.00 50.65           O
ATOM   3515  CB  THR A 446      34.083  48.248  38.435  1.00 58.40           C
ATOM   3516  OG1 THR A 446      35.172  49.154  38.213  1.00 65.68           O
ATOM   3517  CG2 THR A 446      34.615  46.826  38.602  1.00 57.73           C
ATOM   3518  N   THR A 447      32.827  46.746  35.456  1.00 48.42           N
ATOM   3519  CA  THR A 447      33.151  45.975  34.258  1.00 43.99           C
ATOM   3520  C   THR A 447      32.510  46.437  32.938  1.00 40.58           C
ATOM   3521  O   THR A 447      33.200  46.601  31.923  1.00 39.68           O
ATOM   3522  CB  THR A 447      32.813  44.477  34.508  1.00 42.87           C
ATOM   3523  OG1 THR A 447      32.204  43.900  33.350  1.00 44.40           O
ATOM   3524  CG2 THR A 447      31.860  44.323  35.694  1.00 43.49           C
ATOM   3525  N   LYS A 448      31.193  46.630  32.955  1.00 35.46           N
ATOM   3526  CA  LYS A 448      30.450  47.039  31.766  1.00 29.35           C
ATOM   3527  C   LYS A 448      30.709  48.456  31.295  1.00 22.80           C
ATOM   3528  O   LYS A 448      30.963  49.358  32.098  1.00 18.30           O
ATOM   3529  CB  LYS A 448      28.947  46.861  31.982  1.00 31.93           C
ATOM   3530  CG  LYS A 448      28.533  45.423  32.150  1.00 36.16           C
ATOM   3531  CD  LYS A 448      27.346  45.071  31.276  1.00 34.43           C
ATOM   3532  CE  LYS A 448      26.071  45.703  31.785  1.00 30.42           C
ATOM   3533  NZ  LYS A 448      24.889  44.933  31.324  1.00 28.01           N
ATOM   3534  N   PRO A 449      30.653  48.667  29.972  1.00 18.80           N
ATOM   3535  CA  PRO A 449      30.875  49.983  29.376  1.00 19.83           C
ATOM   3536  C   PRO A 449      29.814  50.957  29.859  1.00 23.00           C
ATOM   3537  O   PRO A 449      28.691  50.561  30.173  1.00 19.80           O
ATOM   3538  CB  PRO A 449      30.704  49.710  27.882  1.00 16.12           C
ATOM   3539  CG  PRO A 449      31.151  48.295  27.744  1.00 17.14           C
ATOM   3540  CD  PRO A 449      30.485  47.645  28.924  1.00 17.49           C
ATOM   3541  N   ASP A 450      30.201  52.214  30.024  1.00 25.92           N
ATOM   3542  CA  ASP A 450      29.231  53.212  30.429  1.00 30.09           C
ATOM   3543  C   ASP A 450      28.442  53.517  29.175  1.00 28.03           C
ATOM   3544  O   ASP A 450      28.973  53.458  28.061  1.00 29.48           O
ATOM   3545  CB  ASP A 450      29.903  54.473  30.965  1.00 41.36           C
ATOM   3546  CG  ASP A 450      30.161  54.400  32.454  1.00 53.70           C
ATOM   3547  OD1 ASP A 450      29.186  54.238  33.222  1.00 58.14           O
ATOM   3548  OD2 ASP A 450      31.338  54.498  32.858  1.00 61.14           O
ATOM   3549  N   MET A 451      27.176  53.843  29.359  1.00 23.94           N
ATOM   3550  CA  MET A 451      26.310  54.128  28.239  1.00 19.76           C
ATOM   3551  C   MET A 451      25.559  55.420  28.480  1.00 20.46           C
ATOM   3552  O   MET A 451      24.963  55.609  29.539  1.00 23.43           O
ATOM   3553  CB  MET A 451      25.324  52.974  28.062  1.00 18.67           C
ATOM   3554  CG  MET A 451      24.343  53.158  26.934  1.00  9.81           C
ATOM   3555  SD  MET A 451      25.195  53.381  25.383  1.00 17.68           S
ATOM   3556  CE  MET A 451      25.937  51.767  25.196  1.00  8.33           C
ATOM   3557  N   THR A 452      25.667  56.339  27.532  1.00 19.31           N
ATOM   3558  CA  THR A 452      24.967  57.610  27.620  1.00 17.38           C
ATOM   3559  C   THR A 452      23.679  57.465  26.820  1.00 16.11           C
ATOM   3560  O   THR A 452      23.554  56.558  25.991  1.00 16.28           O
ATOM   3561  CB  THR A 452      25.805  58.770  27.040  1.00 18.81           C
ATOM   3562  OG1 THR A 452      26.168  58.481  25.682  1.00 23.40           O
ATOM   3563  CG2 THR A 452      27.069  58.972  27.859  1.00 17.57           C
ATOM   3564  N   LEU A 453      22.705  58.321  27.101  1.00 16.47           N
ATOM   3565  CA  LEU A 453      21.439  58.272  26.388  1.00 17.61           C
ATOM   3566  C   LEU A 453      21.640  58.595  24.906  1.00 17.47           C
ATOM   3567  O   LEU A 453      21.017  57.970  24.047  1.00 15.39           O
ATOM   3568  CB  LEU A 453      20.429  59.229  27.033  1.00 17.86           C
ATOM   3569  CG  LEU A 453      18.987  59.288  26.512  1.00 21.14           C
ATOM   3570  CD1 LEU A 453      18.394  57.894  26.375  1.00 15.98           C
ATOM   3571  CD2 LEU A 453      18.151  60.128  27.465  1.00 12.57           C
ATOM   3572  N   LYS A 454      22.505  59.560  24.601  1.00 16.11           N
ATOM   3573  CA  LYS A 454      22.750  59.915  23.207  1.00 16.02           C
ATOM   3574  C   LYS A 454      23.355  58.761  22.416  1.00 11.16           C
ATOM   3575  O   LYS A 454      22.959  58.519  21.278  1.00 13.98           O
ATOM   3576  CB  LYS A 454      23.668  61.136  23.072  1.00 20.29           C
ATOM   3577  CG  LYS A 454      23.856  61.551  21.610  1.00 22.00           C
ATOM   3578  CD  LYS A 454      25.265  62.027  21.303  1.00 29.78           C
ATOM   3579  CE  LYS A 454      25.371  63.540  21.336  1.00 34.04           C
ATOM   3580  NZ  LYS A 454      24.646  64.177  20.199  1.00 42.62           N
ATOM   3581  N   GLU A 455      24.346  58.089  22.995  1.00 15.21           N
ATOM   3582  CA  GLU A 455      25.002  56.975  22.317  1.00 18.19           C
ATOM   3583  C   GLU A 455      24.060  55.802  22.091  1.00 15.42           C
ATOM   3584  O   GLU A 455      24.153  55.113  21.072  1.00 18.98           O
ATOM   3585  CB  GLU A 455      26.239  56.511  23.086  1.00 20.83           C
ATOM   3586  CG  GLU A 455      27.254  55.797  22.203  1.00 32.43           C
ATOM   3587  CD  GLU A 455      27.684  56.642  21.010  1.00 36.77           C
ATOM   3588  OE1 GLU A 455      27.786  57.881  21.156  1.00 37.31           O
ATOM   3589  OE2 GLU A 455      27.915  56.068  19.924  1.00 38.01           O
ATOM   3590  N   ALA A 456      23.191  55.551  23.065  1.00 16.82           N
ATOM   3591  CA  ALA A 456      22.215  54.475  22.966  1.00 13.29           C
ATOM   3592  C   ALA A 456      21.328  54.766  21.765  1.00 11.33           C
ATOM   3593  O   ALA A 456      21.083  53.894  20.934  1.00 12.17           O
ATOM   3594  CB  ALA A 456      21.380  54.411  24.229  1.00 11.52           C
ATOM   3595  N   LEU A 457      20.845  56.001  21.690  1.00 15.46           N
ATOM   3596  CA  LEU A 457      19.993  56.433  20.591  1.00 14.80           C
ATOM   3597  C   LEU A 457      20.697  56.242  19.249  1.00 13.56           C
ATOM   3598  O   LEU A 457      20.060  55.911  18.248  1.00  5.43           O
ATOM   3599  CB  LEU A 457      19.590  57.901  20.781  1.00 14.92           C
ATOM   3600  CG  LEU A 457      18.319  58.219  21.580  1.00 12.54           C
ATOM   3601  CD1 LEU A 457      18.232  57.399  22.852  1.00 20.46           C
ATOM   3602  CD2 LEU A 457      18.279  59.704  21.892  1.00 15.93           C
ATOM   3603  N   LYS A 458      22.011  56.451  19.240  1.00 14.65           N
ATOM   3604  CA  LYS A 458      22.809  56.304  18.028  1.00 15.49           C
ATOM   3605  C   LYS A 458      22.994  54.847  17.594  1.00 12.06           C
ATOM   3606  O   LYS A 458      22.641  54.492  16.476  1.00 12.50           O
ATOM   3607  CB  LYS A 458      24.169  56.994  18.196  1.00 17.60           C
ATOM   3608  CG  LYS A 458      24.064  58.508  18.386  1.00 21.44           C
ATOM   3609  CD  LYS A 458      25.421  59.167  18.577  1.00 25.56           C
ATOM   3610  CE  LYS A 458      26.268  59.080  17.320  1.00 30.22           C
ATOM   3611  NZ  LYS A 458      27.571  59.781  17.481  1.00 36.03           N
ATOM   3612  N   ILE A 459      23.484  53.998  18.494  1.00 13.20           N
ATOM   3613  CA  ILE A 459      23.714  52.590  18.155  1.00 13.91           C
ATOM   3614  C   ILE A 459      22.445  51.730  18.038  1.00 14.09           C
ATOM   3615  O   ILE A 459      22.398  50.788  17.256  1.00 13.61           O
ATOM   3616  CB  ILE A 459      24.740  51.918  19.129  1.00 15.04           C
ATOM   3617  CG1 ILE A 459      24.152  51.755  20.534  1.00 10.79           C
ATOM   3618  CG2 ILE A 459      26.018  52.756  19.205  1.00  8.72           C
ATOM   3619  CD1 ILE A 459      25.112  51.118  21.529  1.00  9.81           C
ATOM   3620  N   ALA A 460      21.410  52.056  18.806  1.00 10.71           N
ATOM   3621  CA  ALA A 460      20.173  51.281  18.766  1.00 10.11           C
ATOM   3622  C   ALA A 460      19.152  51.712  17.719  1.00 12.28           C
ATOM   3623  O   ALA A 460      18.468  50.864  17.150  1.00  9.44           O
ATOM   3624  CB  ALA A 460      19.522  51.255  20.141  1.00  9.41           C
ATOM   3625  N   PHE A 461      18.998  53.019  17.519  1.00 11.77           N
ATOM   3626  CA  PHE A 461      18.021  53.521  16.553  1.00 11.70           C
ATOM   3627  C   PHE A 461      18.571  54.215  15.317  1.00 14.88           C
ATOM   3628  O   PHE A 461      17.813  54.595  14.434  1.00 14.24           O
ATOM   3629  CB  PHE A 461      17.008  54.424  17.252  1.00 11.49           C
ATOM   3630  CG  PHE A 461      16.148  53.699  18.234  1.00 10.35           C
ATOM   3631  CD1 PHE A 461      15.082  52.921  17.795  1.00  9.60           C
ATOM   3632  CD2 PHE A 461      16.422  53.760  19.595  1.00 11.08           C
ATOM   3633  CE1 PHE A 461      14.304  52.207  18.696  1.00  8.77           C
ATOM   3634  CE2 PHE A 461      15.650  53.050  20.506  1.00 20.33           C
ATOM   3635  CZ  PHE A 461      14.587  52.272  20.055  1.00 12.53           C
ATOM   3636  N   GLY A 462      19.870  54.476  15.298  1.00 16.53           N
ATOM   3637  CA  GLY A 462      20.455  55.110  14.130  1.00 11.12           C
ATOM   3638  C   GLY A 462      20.352  56.621  14.060  1.00 12.57           C
ATOM   3639  O   GLY A 462      20.286  57.179  12.974  1.00 15.10           O
ATOM   3640  N   PHE A 463      20.242  57.277  15.213  1.00 15.14           N
ATOM   3641  CA  PHE A 463      20.201  58.737  15.262  1.00 14.50           C
ATOM   3642  C   PHE A 463      21.626  59.161  14.906  1.00 18.10           C
ATOM   3643  O   PHE A 463      22.555  58.383  15.082  1.00 18.03           O
ATOM   3644  CB  PHE A 463      19.931  59.219  16.690  1.00 14.41           C
ATOM   3645  CG  PHE A 463      18.479  59.277  17.076  1.00 15.39           C
ATOM   3646  CD1 PHE A 463      17.730  58.117  17.240  1.00 16.17           C
ATOM   3647  CD2 PHE A 463      17.878  60.504  17.347  1.00 20.68           C
ATOM   3648  CE1 PHE A 463      16.409  58.179  17.687  1.00 17.79           C
ATOM   3649  CE2 PHE A 463      16.561  60.576  17.793  1.00 22.21           C
ATOM   3650  CZ  PHE A 463      15.824  59.412  17.960  1.00 19.95           C
ATOM   3651  N   ASN A 464      21.818  60.413  14.517  1.00 20.46           N
ATOM   3652  CA  ASN A 464      23.157  60.891  14.184  1.00 19.85           C
ATOM   3653  C   ASN A 464      23.260  62.383  14.472  1.00 22.14           C
ATOM   3654  O   ASN A 464      22.271  63.025  14.817  1.00 16.94           O
ATOM   3655  CB  ASN A 464      23.512  60.577  12.723  1.00 21.12           C
ATOM   3656  CG  ASN A 464      22.629  61.308  11.731  1.00 21.82           C
ATOM   3657  OD1 ASN A 464      21.595  61.866  12.091  1.00 29.34           O
ATOM   3658  ND2 ASN A 464      23.061  61.351  10.479  1.00 21.84           N
ATOM   3659  N   GLU A 465      24.471  62.922  14.399  1.00 24.97           N
ATOM   3660  CA  GLU A 465      24.697  64.336  14.666  1.00 28.12           C
ATOM   3661  C   GLU A 465      25.548  64.952  13.564  1.00 29.75           C
ATOM   3662  O   GLU A 465      26.749  65.129  13.734  1.00 31.45           O
ATOM   3663  CB  GLU A 465      25.397  64.519  16.021  1.00 28.38           C
ATOM   3664  CG  GLU A 465      25.783  63.217  16.714  1.00 29.71           C
ATOM   3665  CD  GLU A 465      26.773  63.402  17.852  1.00 28.50           C
ATOM   3666  OE1 GLU A 465      26.838  64.505  18.437  1.00 31.25           O
ATOM   3667  OE2 GLU A 465      27.493  62.432  18.164  1.00 27.56           O
ATOM   3668  N   PRO A 466      24.937  65.278  12.412  1.00 29.37           N
ATOM   3669  CA  PRO A 466      25.689  65.875  11.304  1.00 30.73           C
ATOM   3670  C   PRO A 466      26.524  67.108  11.672  1.00 34.16           C
ATOM   3671  O   PRO A 466      27.549  67.355  11.067  1.00 37.31           O
ATOM   3672  CB  PRO A 466      24.595  66.180  10.288  1.00 30.30           C
ATOM   3673  CG  PRO A 466      23.669  65.008  10.477  1.00 26.64           C
ATOM   3674  CD  PRO A 466      23.562  64.953  11.989  1.00 26.58           C
ATOM   3675  N   ASN A 467      26.096  67.867  12.677  1.00 33.65           N
ATOM   3676  CA  ASN A 467      26.854  69.044  13.114  1.00 36.84           C
ATOM   3677  C   ASN A 467      26.948  69.042  14.631  1.00 32.71           C
ATOM   3678  O   ASN A 467      27.029  70.098  15.264  1.00 33.20           O
ATOM   3679  CB  ASN A 467      26.178  70.344  12.666  1.00 45.52           C
ATOM   3680  CG  ASN A 467      26.347  70.620  11.189  1.00 52.12           C
ATOM   3681  OD1 ASN A 467      25.364  70.741  10.459  1.00 53.99           O
ATOM   3682  ND2 ASN A 467      27.586  70.767  10.753  1.00 49.32           N
ATOM   3683  N   GLY A 468      26.890  67.852  15.216  1.00 29.60           N
ATOM   3684  CA  GLY A 468      26.949  67.740  16.659  1.00 28.72           C
ATOM   3685  C   GLY A 468      25.552  67.777  17.251  1.00 28.77           C
ATOM   3686  O   GLY A 468      25.377  67.520  18.442  1.00 30.95           O
ATOM   3687  N   ASN A 469      24.567  68.108  16.417  1.00 26.88           N
ATOM   3688  CA  ASN A 469      23.169  68.169  16.842  1.00 26.96           C
ATOM   3689  C   ASN A 469      22.520  66.826  16.542  1.00 25.05           C
ATOM   3690  O   ASN A 469      22.446  66.414  15.375  1.00 22.32           O
ATOM   3691  CB  ASN A 469      22.399  69.251  16.076  1.00 32.81           C
ATOM   3692  CG  ASN A 469      22.976  70.638  16.263  1.00 38.79           C
ATOM   3693  OD1 ASN A 469      23.281  71.320  15.283  1.00 39.27           O
ATOM   3694  ND2 ASN A 469      23.095  71.083  17.511  1.00 38.63           N
ATOM   3695  N   LEU A 470      22.090  66.129  17.587  1.00 23.21           N
ATOM   3696  CA  LEU A 470      21.445  64.835  17.443  1.00 21.63           C
ATOM   3697  C   LEU A 470      20.105  64.946  16.717  1.00 22.21           C
ATOM   3698  O   LEU A 470      19.253  65.768  17.057  1.00 20.70           O
ATOM   3699  CB  LEU A 470      21.238  64.194  18.815  1.00 21.19           C
ATOM   3700  CG  LEU A 470      20.850  62.716  18.814  1.00 19.53           C
ATOM   3701  CD1 LEU A 470      22.006  61.882  18.278  1.00 16.86           C
ATOM   3702  CD2 LEU A 470      20.491  62.287  20.223  1.00 16.37           C
ATOM   3703  N   GLN A 471      19.900  64.064  15.753  1.00 19.47           N
ATOM   3704  CA  GLN A 471      18.673  64.048  14.970  1.00 24.08           C
ATOM   3705  C   GLN A 471      18.422  62.621  14.499  1.00 23.20           C
ATOM   3706  O   GLN A 471      19.338  61.805  14.490  1.00 23.20           O
ATOM   3707  CB  GLN A 471      18.844  64.951  13.756  1.00 25.87           C
ATOM   3708  CG  GLN A 471      19.916  64.455  12.812  1.00 34.43           C
ATOM   3709  CD  GLN A 471      19.707  64.962  11.422  1.00 35.94           C
ATOM   3710  OE1 GLN A 471      19.582  66.165  11.194  1.00 37.04           O
ATOM   3711  NE2 GLN A 471      19.712  64.046  10.467  1.00 36.56           N
ATOM   3712  N   TYR A 472      17.174  62.315  14.192  1.00 20.75           N
ATOM   3713  CA  TYR A 472      16.775  61.012  13.674  1.00 24.11           C
ATOM   3714  C   TYR A 472      16.230  61.352  12.322  1.00 25.85           C
ATOM   3715  O   TYR A 472      15.143  61.914  12.217  1.00 31.76           O
ATOM   3716  CB  TYR A 472      15.627  60.427  14.495  1.00 19.07           C
ATOM   3717  CG  TYR A 472      15.058  59.174  13.877  1.00 20.06           C
ATOM   3718  CD1 TYR A 472      15.800  57.997  13.867  1.00 19.11           C
ATOM   3719  CD2 TYR A 472      13.816  59.180  13.234  1.00 20.35           C
ATOM   3720  CE1 TYR A 472      15.336  56.860  13.228  1.00 18.65           C
ATOM   3721  CE2 TYR A 472      13.341  58.045  12.589  1.00 24.72           C
ATOM   3722  CZ  TYR A 472      14.107  56.891  12.590  1.00 24.16           C
ATOM   3723  OH  TYR A 472      13.634  55.789  11.924  1.00 23.38           O
ATOM   3724  N   GLN A 473      16.962  61.035  11.261  1.00 29.09           N
ATOM   3725  CA  GLN A 473      16.471  61.365   9.922  1.00 29.70           C
ATOM   3726  C   GLN A 473      16.058  62.809   9.568  1.00 29.27           C
ATOM   3727  O   GLN A 473      14.991  63.085   9.032  1.00 29.35           O
ATOM   3728  CB  GLN A 473      15.304  60.467   9.570  1.00 29.78           C
ATOM   3729  CG  GLN A 473      15.839  59.177   9.062  1.00 40.70           C
ATOM   3730  CD  GLN A 473      14.817  58.130   8.800  1.00 47.68           C
ATOM   3731  OE1 GLN A 473      13.619  58.384   8.801  1.00 51.29           O
ATOM   3732  NE2 GLN A 473      15.291  56.917   8.570  1.00 52.37           N
ATOM   3733  N   GLY A 474      16.930  63.775   9.872  1.00 25.84           N
ATOM   3734  CA  GLY A 474      16.631  65.160   9.554  1.00 26.86           C
ATOM   3735  C   GLY A 474      15.756  65.867  10.574  1.00 26.73           C
ATOM   3736  O   GLY A 474      15.522  67.084  10.517  1.00 31.59           O
ATOM   3737  N   LYS A 475      15.232  65.075  11.503  1.00 25.70           N
ATOM   3738  CA  LYS A 475      14.384  65.572  12.573  1.00 22.78           C
ATOM   3739  C   LYS A 475      15.179  65.758  13.852  1.00 19.67           C
ATOM   3740  O   LYS A 475      15.736  64.802  14.390  1.00 22.28           O
ATOM   3741  CB  LYS A 475      13.235  64.605  12.846  1.00 21.71           C
ATOM   3742  CG  LYS A 475      12.135  64.631  11.806  1.00 34.25           C
ATOM   3743  CD  LYS A 475      10.999  63.669  12.152  1.00 35.93           C
ATOM   3744  CE  LYS A 475       9.922  64.312  13.025  1.00 36.08           C
ATOM   3745  NZ  LYS A 475      10.356  64.578  14.423  1.00 42.66           N
ATOM   3746  N   ASP A 476      15.185  66.979  14.371  1.00 19.18           N
ATOM   3747  CA  ASP A 476      15.913  67.258  15.597  1.00 20.92           C
ATOM   3748  C   ASP A 476      15.343  66.475  16.779  1.00 21.52           C
ATOM   3749  O   ASP A 476      14.153  66.147  16.815  1.00 18.04           O
ATOM   3750  CB  ASP A 476      15.923  68.756  15.906  1.00 25.04           C
ATOM   3751  CG  ASP A 476      17.026  69.135  16.874  1.00 30.42           C
ATOM   3752  OD1 ASP A 476      18.199  69.169  16.449  1.00 30.70           O
ATOM   3753  OD2 ASP A 476      16.730  69.374  18.061  1.00 27.64           O
ATOM   3754  N   ILE A 477      16.223  66.162  17.725  1.00 19.77           N
ATOM   3755  CA  ILE A 477      15.883  65.411  18.924  1.00 18.00           C
ATOM   3756  C   ILE A 477      14.821  66.111  19.776  1.00 17.25           C
ATOM   3757  O   ILE A 477      14.128  65.465  20.561  1.00 16.18           O
ATOM   3758  CB  ILE A 477      17.164  65.136  19.767  1.00 21.38           C
ATOM   3759  CG1 ILE A 477      16.866  64.184  20.927  1.00 16.35           C
ATOM   3760  CG2 ILE A 477      17.766  66.442  20.268  1.00 20.78           C
ATOM   3761  CD1 ILE A 477      16.446  62.796  20.493  1.00 20.05           C
ATOM   3762  N   THR A 478      14.713  67.429  19.632  1.00 16.88           N
ATOM   3763  CA  THR A 478      13.729  68.199  20.387  1.00 17.13           C
ATOM   3764  C   THR A 478      12.303  68.017  19.855  1.00 18.61           C
ATOM   3765  O   THR A 478      11.332  68.418  20.499  1.00 21.08           O
ATOM   3766  CB  THR A 478      14.112  69.699  20.462  1.00 16.15           C
ATOM   3767  OG1 THR A 478      14.570  70.154  19.185  1.00 14.13           O
ATOM   3768  CG2 THR A 478      15.224  69.908  21.475  1.00 16.12           C
ATOM   3769  N   GLU A 479      12.184  67.386  18.689  1.00 14.46           N
ATOM   3770  CA  GLU A 479      10.883  67.119  18.087  1.00 13.39           C
ATOM   3771  C   GLU A 479      10.282  65.859  18.726  1.00 13.57           C
ATOM   3772  O   GLU A 479       9.185  65.428  18.371  1.00 16.25           O
ATOM   3773  CB  GLU A 479      11.020  66.957  16.563  1.00 16.82           C
ATOM   3774  CG  GLU A 479      11.553  68.211  15.850  1.00 25.89           C
ATOM   3775  CD  GLU A 479      11.572  68.102  14.327  1.00 35.47           C
ATOM   3776  OE1 GLU A 479      10.600  67.581  13.740  1.00 43.10           O
ATOM   3777  OE2 GLU A 479      12.557  68.566  13.710  1.00 42.50           O
ATOM   3778  N   PHE A 480      11.013  65.274  19.673  1.00 11.70           N
ATOM   3779  CA  PHE A 480      10.569  64.070  20.377  1.00 17.20           C
ATOM   3780  C   PHE A 480      10.579  64.274  21.880  1.00 18.01           C
ATOM   3781  O   PHE A 480      11.520  64.843  22.425  1.00 18.22           O
ATOM   3782  CB  PHE A 480      11.486  62.883  20.073  1.00 12.75           C
ATOM   3783  CG  PHE A 480      11.611  62.565  18.626  1.00  8.51           C
ATOM   3784  CD1 PHE A 480      10.618  61.848  17.971  1.00 10.72           C
ATOM   3785  CD2 PHE A 480      12.699  63.029  17.899  1.00  4.43           C
ATOM   3786  CE1 PHE A 480      10.721  61.575  16.615  1.00  8.01           C
ATOM   3787  CE2 PHE A 480      12.811  62.762  16.544  1.00  2.00           C
ATOM   3788  CZ  PHE A 480      11.814  62.046  15.897  1.00  5.54           C
ATOM   3789  N   ASP A 481       9.545  63.766  22.541  1.00 17.25           N
ATOM   3790  CA  ASP A 481       9.435  63.855  23.989  1.00 16.00           C
ATOM   3791  C   ASP A 481      10.105  62.647  24.630  1.00 13.24           C
ATOM   3792  O   ASP A 481      10.295  61.615  23.987  1.00  9.83           O
ATOM   3793  CB  ASP A 481       7.964  63.894  24.413  1.00 24.57           C
ATOM   3794  CG  ASP A 481       7.784  63.723  25.913  1.00 36.21           C
ATOM   3795  OD1 ASP A 481       8.107  64.666  26.667  1.00 43.33           O
ATOM   3796  OD2 ASP A 481       7.344  62.634  26.339  1.00 43.21           O
ATOM   3797  N   PHE A 482      10.510  62.808  25.883  1.00 15.24           N
ATOM   3798  CA  PHE A 482      11.126  61.733  26.642  1.00 20.97           C
ATOM   3799  C   PHE A 482      10.221  61.417  27.820  1.00 21.05           C
ATOM   3800  O   PHE A 482       9.823  62.313  28.572  1.00 23.48           O
ATOM   3801  CB  PHE A 482      12.506  62.144  27.163  1.00 21.52           C
ATOM   3802  CG  PHE A 482      13.583  62.106  26.122  1.00 25.95           C
ATOM   3803  CD1 PHE A 482      13.550  62.973  25.037  1.00 29.99           C
ATOM   3804  CD2 PHE A 482      14.627  61.194  26.218  1.00 27.72           C
ATOM   3805  CE1 PHE A 482      14.537  62.930  24.060  1.00 29.04           C
ATOM   3806  CE2 PHE A 482      15.620  61.143  25.245  1.00 23.76           C
ATOM   3807  CZ  PHE A 482      15.575  62.013  24.166  1.00 27.82           C
ATOM   3808  N   ASN A 483       9.886  60.145  27.977  1.00 18.52           N
ATOM   3809  CA  ASN A 483       9.051  59.724  29.085  1.00 16.38           C
ATOM   3810  C   ASN A 483       9.706  58.524  29.745  1.00 14.31           C
ATOM   3811  O   ASN A 483      10.267  57.655  29.075  1.00 15.64           O
ATOM   3812  CB  ASN A 483       7.624  59.425  28.627  1.00 21.30           C
ATOM   3813  CG  ASN A 483       6.607  60.329  29.301  1.00 30.02           C
ATOM   3814  OD1 ASN A 483       6.188  60.069  30.429  1.00 32.96           O
ATOM   3815  ND2 ASN A 483       6.238  61.418  28.634  1.00 33.05           N
ATOM   3816  N   PHE A 484       9.715  58.529  31.070  1.00 15.70           N
ATOM   3817  CA  PHE A 484      10.347  57.460  31.831  1.00 19.72           C
ATOM   3818  C   PHE A 484       9.376  56.854  32.827  1.00 22.95           C
ATOM   3819  O   PHE A 484       8.313  57.420  33.087  1.00 24.85           O
ATOM   3820  CB  PHE A 484      11.542  58.029  32.607  1.00 17.46           C
ATOM   3821  CG  PHE A 484      12.445  58.902  31.779  1.00 19.06           C
ATOM   3822  CD1 PHE A 484      13.450  58.343  31.003  1.00 21.19           C
ATOM   3823  CD2 PHE A 484      12.284  60.283  31.766  1.00 19.16           C
ATOM   3824  CE1 PHE A 484      14.278  59.142  30.220  1.00 23.24           C
ATOM   3825  CE2 PHE A 484      13.108  61.086  30.985  1.00 20.33           C
ATOM   3826  CZ  PHE A 484      14.106  60.515  30.212  1.00 15.98           C
ATOM   3827  N   ASP A 485       9.712  55.675  33.339  1.00 20.47           N
ATOM   3828  CA  ASP A 485       8.876  55.058  34.357  1.00 17.90           C
ATOM   3829  C   ASP A 485       9.243  55.829  35.627  1.00 21.14           C
ATOM   3830  O   ASP A 485      10.243  56.551  35.645  1.00 20.17           O
ATOM   3831  CB  ASP A 485       9.161  53.553  34.489  1.00 20.63           C
ATOM   3832  CG  ASP A 485      10.593  53.250  34.892  1.00 14.99           C
ATOM   3833  OD1 ASP A 485      10.918  53.364  36.092  1.00 23.16           O
ATOM   3834  OD2 ASP A 485      11.387  52.863  34.014  1.00 25.81           O
ATOM   3835  N   GLN A 486       8.462  55.674  36.689  1.00 21.63           N
ATOM   3836  CA  GLN A 486       8.717  56.404  37.929  1.00 25.34           C
ATOM   3837  C   GLN A 486      10.143  56.374  38.466  1.00 25.79           C
ATOM   3838  O   GLN A 486      10.710  57.422  38.776  1.00 25.66           O
ATOM   3839  CB  GLN A 486       7.744  55.963  39.015  1.00 27.50           C
ATOM   3840  CG  GLN A 486       6.305  56.257  38.671  1.00 34.28           C
ATOM   3841  CD  GLN A 486       5.366  55.976  39.817  1.00 37.95           C
ATOM   3842  OE1 GLN A 486       5.571  56.454  40.931  1.00 37.58           O
ATOM   3843  NE2 GLN A 486       4.306  55.224  39.541  1.00 44.54           N
ATOM   3844  N   GLN A 487      10.705  55.179  38.614  1.00 26.43           N
ATOM   3845  CA  GLN A 487      12.066  55.043  39.124  1.00 25.92           C
ATOM   3846  C   GLN A 487      13.100  55.719  38.242  1.00 23.69           C
ATOM   3847  O   GLN A 487      13.971  56.440  38.734  1.00 26.01           O
ATOM   3848  CB  GLN A 487      12.437  53.576  39.305  1.00 29.32           C
ATOM   3849  CG  GLN A 487      12.338  53.120  40.736  1.00 40.51           C
ATOM   3850  CD  GLN A 487      13.026  51.801  40.991  1.00 45.57           C
ATOM   3851  OE1 GLN A 487      13.676  51.241  40.111  1.00 52.01           O
ATOM   3852  NE2 GLN A 487      12.904  51.305  42.214  1.00 48.28           N
ATOM   3853  N   THR A 488      13.025  55.442  36.946  1.00 20.98           N
ATOM   3854  CA  THR A 488      13.940  56.018  35.972  1.00 20.07           C
ATOM   3855  C   THR A 488      13.809  57.537  35.977  1.00 23.57           C
ATOM   3856  O   THR A 488      14.802  58.252  35.840  1.00 21.06           O
ATOM   3857  CB  THR A 488      13.638  55.488  34.558  1.00 19.74           C
ATOM   3858  OG1 THR A 488      13.837  54.071  34.530  1.00 18.80           O
ATOM   3859  CG2 THR A 488      14.554  56.129  33.530  1.00 13.42           C
ATOM   3860  N   SER A 489      12.576  58.014  36.120  1.00 22.44           N
ATOM   3861  CA  SER A 489      12.292  59.443  36.147  1.00 23.53           C
ATOM   3862  C   SER A 489      13.048  60.109  37.295  1.00 25.32           C
ATOM   3863  O   SER A 489      13.719  61.124  37.095  1.00 23.19           O
ATOM   3864  CB  SER A 489      10.786  59.680  36.289  1.00 19.63           C
ATOM   3865  OG  SER A 489      10.444  61.038  36.051  1.00 31.01           O
ATOM   3866  N   GLN A 490      12.945  59.539  38.493  1.00 25.64           N
ATOM   3867  CA  GLN A 490      13.643  60.100  39.643  1.00 29.06           C
ATOM   3868  C   GLN A 490      15.150  59.991  39.431  1.00 27.12           C
ATOM   3869  O   GLN A 490      15.892  60.907  39.766  1.00 29.93           O
ATOM   3870  CB  GLN A 490      13.221  59.406  40.941  1.00 34.25           C
ATOM   3871  CG  GLN A 490      13.759  60.078  42.209  1.00 47.17           C
ATOM   3872  CD  GLN A 490      12.850  59.876  43.411  1.00 54.16           C
ATOM   3873  OE1 GLN A 490      11.748  59.343  43.284  1.00 58.51           O
ATOM   3874  NE2 GLN A 490      13.280  60.346  44.567  1.00 57.25           N
ATOM   3875  N   ASN A 491      15.589  58.884  38.838  1.00 22.19           N
ATOM   3876  CA  ASN A 491      17.007  58.671  38.567  1.00 22.72           C
ATOM   3877  C   ASN A 491      17.542  59.785  37.669  1.00 21.16           C
ATOM   3878  O   ASN A 491      18.555  60.415  37.978  1.00 17.71           O
ATOM   3879  CB  ASN A 491      17.224  57.315  37.890  1.00 24.31           C
ATOM   3880  CG  ASN A 491      18.680  57.058  37.555  1.00 30.45           C
ATOM   3881  OD1 ASN A 491      19.288  57.793  36.786  1.00 29.00           O
ATOM   3882  ND2 ASN A 491      19.242  56.002  38.132  1.00 27.69           N
ATOM   3883  N   ILE A 492      16.857  60.004  36.550  1.00 20.15           N
ATOM   3884  CA  ILE A 492      17.230  61.036  35.590  1.00 26.74           C
ATOM   3885  C   ILE A 492      17.157  62.418  36.241  1.00 27.70           C
ATOM   3886  O   ILE A 492      18.041  63.252  36.039  1.00 25.51           O
ATOM   3887  CB  ILE A 492      16.299  61.007  34.349  1.00 27.11           C
ATOM   3888  CG1 ILE A 492      16.392  59.650  33.635  1.00 25.73           C
ATOM   3889  CG2 ILE A 492      16.624  62.161  33.405  1.00 24.98           C
ATOM   3890  CD1 ILE A 492      17.751  59.326  33.047  1.00 25.22           C
ATOM   3891  N   LYS A 493      16.086  62.667  36.991  1.00 27.43           N
ATOM   3892  CA  LYS A 493      15.914  63.947  37.666  1.00 28.50           C
ATOM   3893  C   LYS A 493      17.117  64.237  38.559  1.00 27.56           C
ATOM   3894  O   LYS A 493      17.612  65.365  38.595  1.00 27.37           O
ATOM   3895  CB  LYS A 493      14.624  63.956  38.490  1.00 26.66           C
ATOM   3896  CG  LYS A 493      14.311  65.299  39.133  1.00 35.91           C
ATOM   3897  CD  LYS A 493      12.837  65.661  39.003  1.00 44.98           C
ATOM   3898  CE  LYS A 493      11.929  64.573  39.561  1.00 51.19           C
ATOM   3899  NZ  LYS A 493      11.203  63.850  38.478  1.00 53.17           N
ATOM   3900  N   ASN A 494      17.594  63.212  39.255  1.00 28.20           N
ATOM   3901  CA  ASN A 494      18.742  63.357  40.141  1.00 30.42           C
ATOM   3902  C   ASN A 494      20.027  63.618  39.366  1.00 31.01           C
ATOM   3903  O   ASN A 494      20.844  64.441  39.777  1.00 35.27           O
ATOM   3904  CB  ASN A 494      18.899  62.125  41.032  1.00 35.60           C
ATOM   3905  CG  ASN A 494      17.713  61.921  41.955  1.00 44.81           C
ATOM   3906  OD1 ASN A 494      16.948  62.852  42.230  1.00 48.80           O
ATOM   3907  ND2 ASN A 494      17.529  60.687  42.403  1.00 44.96           N
ATOM   3908  N   GLN A 495      20.216  62.912  38.251  1.00 26.93           N
ATOM   3909  CA  GLN A 495      21.409  63.098  37.426  1.00 23.35           C
ATOM   3910  C   GLN A 495      21.498  64.547  36.954  1.00 25.61           C
ATOM   3911  O   GLN A 495      22.582  65.131  36.923  1.00 23.55           O
ATOM   3912  CB  GLN A 495      21.396  62.162  36.213  1.00 21.34           C
ATOM   3913  CG  GLN A 495      21.491  60.676  36.544  1.00 22.96           C
ATOM   3914  CD  GLN A 495      21.761  59.826  35.313  1.00 24.12           C
ATOM   3915  OE1 GLN A 495      22.625  60.148  34.502  1.00 23.60           O
ATOM   3916  NE2 GLN A 495      21.013  58.746  35.162  1.00 24.86           N
ATOM   3917  N   LEU A 496      20.356  65.112  36.569  1.00 24.73           N
ATOM   3918  CA  LEU A 496      20.296  66.498  36.113  1.00 27.72           C
ATOM   3919  C   LEU A 496      20.766  67.429  37.222  1.00 28.67           C
ATOM   3920  O   LEU A 496      21.530  68.361  36.975  1.00 29.79           O
ATOM   3921  CB  LEU A 496      18.872  66.872  35.691  1.00 22.16           C
ATOM   3922  CG  LEU A 496      18.339  66.279  34.384  1.00 18.96           C
ATOM   3923  CD1 LEU A 496      16.877  66.646  34.212  1.00 21.77           C
ATOM   3924  CD2 LEU A 496      19.158  66.785  33.206  1.00 18.72           C
ATOM   3925  N   ALA A 497      20.300  67.169  38.441  1.00 29.64           N
ATOM   3926  CA  ALA A 497      20.674  67.969  39.599  1.00 32.54           C
ATOM   3927  C   ALA A 497      22.193  68.061  39.732  1.00 33.81           C
ATOM   3928  O   ALA A 497      22.739  69.158  39.832  1.00 33.95           O
ATOM   3929  CB  ALA A 497      20.064  67.381  40.868  1.00 32.43           C
ATOM   3930  N   GLU A 498      22.871  66.914  39.744  1.00 35.64           N
ATOM   3931  CA  GLU A 498      24.328  66.893  39.861  1.00 35.19           C
ATOM   3932  C   GLU A 498      25.026  67.632  38.728  1.00 33.55           C
ATOM   3933  O   GLU A 498      26.171  68.061  38.877  1.00 36.94           O
ATOM   3934  CB  GLU A 498      24.865  65.463  39.942  1.00 41.03           C
ATOM   3935  CG  GLU A 498      24.911  64.886  41.349  1.00 51.79           C
ATOM   3936  CD  GLU A 498      23.550  64.459  41.855  1.00 57.89           C
ATOM   3937  OE1 GLU A 498      22.958  63.544  41.246  1.00 61.75           O
ATOM   3938  OE2 GLU A 498      23.077  65.026  42.862  1.00 59.38           O
ATOM   3939  N   LEU A 499      24.374  67.711  37.576  1.00 30.63           N
ATOM   3940  CA  LEU A 499      24.944  68.417  36.438  1.00 29.23           C
ATOM   3941  C   LEU A 499      24.503  69.865  36.447  1.00 29.50           C
ATOM   3942  O   LEU A 499      25.001  70.675  35.661  1.00 31.98           O
ATOM   3943  CB  LEU A 499      24.480  67.794  35.128  1.00 26.01           C
ATOM   3944  CG  LEU A 499      24.962  66.395  34.781  1.00 26.13           C
ATOM   3945  CD1 LEU A 499      24.292  65.987  33.487  1.00 33.46           C
ATOM   3946  CD2 LEU A 499      26.477  66.365  34.642  1.00 22.96           C
ATOM   3947  N   ASN A 500      23.557  70.183  37.323  1.00 34.07           N
ATOM   3948  CA  ASN A 500      23.017  71.530  37.405  1.00 38.49           C
ATOM   3949  C   ASN A 500      22.376  71.879  36.066  1.00 37.78           C
ATOM   3950  O   ASN A 500      22.374  73.037  35.642  1.00 41.63           O
ATOM   3951  CB  ASN A 500      24.108  72.543  37.757  1.00 42.46           C
ATOM   3952  CG  ASN A 500      24.336  72.659  39.247  1.00 47.96           C
ATOM   3953  OD1 ASN A 500      23.450  73.088  39.989  1.00 49.10           O
ATOM   3954  ND2 ASN A 500      25.539  72.312  39.694  1.00 50.75           N
ATOM   3955  N   ALA A 501      21.906  70.852  35.366  1.00 33.76           N
ATOM   3956  CA  ALA A 501      21.242  71.038  34.088  1.00 29.45           C
ATOM   3957  C   ALA A 501      19.760  70.980  34.401  1.00 32.16           C
ATOM   3958  O   ALA A 501      19.329  70.225  35.274  1.00 34.67           O
ATOM   3959  CB  ALA A 501      21.623  69.937  33.119  1.00 25.86           C
ATOM   3960  N   THR A 502      18.978  71.794  33.715  1.00 33.30           N
ATOM   3961  CA  THR A 502      17.552  71.807  33.970  1.00 34.75           C
ATOM   3962  C   THR A 502      16.792  71.187  32.795  1.00 34.96           C
ATOM   3963  O   THR A 502      15.636  70.792  32.930  1.00 37.75           O
ATOM   3964  CB  THR A 502      17.086  73.250  34.298  1.00 37.80           C
ATOM   3965  OG1 THR A 502      15.778  73.229  34.879  1.00 48.30           O
ATOM   3966  CG2 THR A 502      17.089  74.122  33.060  1.00 35.13           C
ATOM   3967  N   ASN A 503      17.492  71.008  31.676  1.00 35.31           N
ATOM   3968  CA  ASN A 503      16.902  70.435  30.467  1.00 31.38           C
ATOM   3969  C   ASN A 503      17.677  69.198  30.007  1.00 31.90           C
ATOM   3970  O   ASN A 503      18.907  69.158  30.105  1.00 32.70           O
ATOM   3971  CB  ASN A 503      16.888  71.482  29.358  1.00 29.75           C
ATOM   3972  CG  ASN A 503      15.888  71.165  28.279  1.00 30.69           C
ATOM   3973  OD1 ASN A 503      16.247  70.716  27.191  1.00 29.81           O
ATOM   3974  ND2 ASN A 503      14.619  71.408  28.568  1.00 32.23           N
ATOM   3975  N   ILE A 504      16.960  68.200  29.495  1.00 30.66           N
ATOM   3976  CA  ILE A 504      17.576  66.951  29.047  1.00 24.90           C
ATOM   3977  C   ILE A 504      18.266  66.978  27.676  1.00 21.03           C
ATOM   3978  O   ILE A 504      19.322  66.370  27.505  1.00 20.83           O
ATOM   3979  CB  ILE A 504      16.559  65.770  29.117  1.00 26.77           C
ATOM   3980  CG1 ILE A 504      17.296  64.429  29.060  1.00 26.48           C
ATOM   3981  CG2 ILE A 504      15.532  65.864  27.990  1.00 20.15           C
ATOM   3982  CD1 ILE A 504      16.418  63.235  29.369  1.00 23.65           C
ATOM   3983  N   TYR A 505      17.667  67.659  26.703  1.00 18.37           N
ATOM   3984  CA  TYR A 505      18.235  67.739  25.356  1.00 18.84           C
ATOM   3985  C   TYR A 505      19.613  68.379  25.362  1.00 24.29           C
ATOM   3986  O   TYR A 505      20.444  68.118  24.491  1.00 22.38           O
ATOM   3987  CB  TYR A 505      17.320  68.555  24.449  1.00 22.33           C
ATOM   3988  CG  TYR A 505      15.908  68.038  24.394  1.00 23.42           C
ATOM   3989  CD1 TYR A 505      15.572  66.966  23.573  1.00 21.03           C
ATOM   3990  CD2 TYR A 505      14.902  68.633  25.151  1.00 22.27           C
ATOM   3991  CE1 TYR A 505      14.267  66.501  23.503  1.00 22.43           C
ATOM   3992  CE2 TYR A 505      13.596  68.177  25.088  1.00 25.34           C
ATOM   3993  CZ  TYR A 505      13.285  67.113  24.262  1.00 24.34           C
ATOM   3994  OH  TYR A 505      11.987  66.680  24.184  1.00 24.25           O
ATOM   3995  N   THR A 506      19.826  69.234  26.346  1.00 26.66           N
ATOM   3996  CA  THR A 506      21.073  69.953  26.506  1.00 31.13           C
ATOM   3997  C   THR A 506      22.228  69.078  27.015  1.00 29.79           C
ATOM   3998  O   THR A 506      23.387  69.296  26.653  1.00 36.04           O
ATOM   3999  CB  THR A 506      20.827  71.173  27.423  1.00 30.71           C
ATOM   4000  OG1 THR A 506      20.233  72.230  26.656  1.00 31.28           O
ATOM   4001  CG2 THR A 506      22.096  71.649  28.081  1.00 37.78           C
ATOM   4002  N   VAL A 507      21.909  68.056  27.803  1.00 26.38           N
ATOM   4003  CA  VAL A 507      22.937  67.180  28.361  1.00 22.60           C
ATOM   4004  C   VAL A 507      22.767  65.687  28.048  1.00 21.70           C
ATOM   4005  O   VAL A 507      23.116  64.841  28.871  1.00 21.51           O
ATOM   4006  CB  VAL A 507      23.025  67.361  29.897  1.00 23.74           C
ATOM   4007  CG1 VAL A 507      23.418  68.792  30.239  1.00 29.62           C
ATOM   4008  CG2 VAL A 507      21.690  67.013  30.548  1.00 23.92           C
ATOM   4009  N   LEU A 508      22.275  65.362  26.855  1.00 20.10           N
ATOM   4010  CA  LEU A 508      22.068  63.962  26.471  1.00 19.99           C
ATOM   4011  C   LEU A 508      23.345  63.119  26.469  1.00 21.28           C
ATOM   4012  O   LEU A 508      23.303  61.916  26.719  1.00 17.32           O
ATOM   4013  CB  LEU A 508      21.382  63.867  25.103  1.00 15.20           C
ATOM   4014  CG  LEU A 508      19.903  64.256  25.015  1.00 13.51           C
ATOM   4015  CD1 LEU A 508      19.424  64.107  23.584  1.00 14.87           C
ATOM   4016  CD2 LEU A 508      19.066  63.389  25.942  1.00 15.02           C
ATOM   4017  N   ASP A 509      24.466  63.756  26.151  1.00 21.52           N
ATOM   4018  CA  ASP A 509      25.775  63.103  26.104  1.00 21.99           C
ATOM   4019  C   ASP A 509      26.305  62.787  27.504  1.00 19.70           C
ATOM   4020  O   ASP A 509      27.323  62.106  27.652  1.00 25.74           O
ATOM   4021  CB  ASP A 509      26.775  64.035  25.415  1.00 25.63           C
ATOM   4022  CG  ASP A 509      27.065  65.289  26.237  1.00 33.14           C
ATOM   4023  OD1 ASP A 509      26.106  65.956  26.690  1.00 32.36           O
ATOM   4024  OD2 ASP A 509      28.256  65.596  26.452  1.00 38.21           O
ATOM   4025  N   LYS A 510      25.652  63.344  28.520  1.00 21.25           N
ATOM   4026  CA  LYS A 510      26.076  63.160  29.901  1.00 18.22           C
ATOM   4027  C   LYS A 510      25.106  62.427  30.817  1.00 16.33           C
ATOM   4028  O   LYS A 510      25.373  62.278  32.007  1.00 17.76           O
ATOM   4029  CB  LYS A 510      26.475  64.513  30.493  1.00 22.55           C
ATOM   4030  CG  LYS A 510      27.529  65.180  29.642  1.00 31.27           C
ATOM   4031  CD  LYS A 510      28.152  66.405  30.248  1.00 41.64           C
ATOM   4032  CE  LYS A 510      29.291  66.846  29.343  1.00 47.60           C
ATOM   4033  NZ  LYS A 510      30.083  67.976  29.884  1.00 55.75           N
ATOM   4034  N   ILE A 511      23.966  62.012  30.275  1.00 13.64           N
ATOM   4035  CA  ILE A 511      22.990  61.255  31.050  1.00 13.94           C
ATOM   4036  C   ILE A 511      23.372  59.796  30.827  1.00 14.69           C
ATOM   4037  O   ILE A 511      23.511  59.353  29.686  1.00 14.86           O
ATOM   4038  CB  ILE A 511      21.542  61.491  30.555  1.00 17.94           C
ATOM   4039  CG1 ILE A 511      21.114  62.940  30.812  1.00 18.79           C
ATOM   4040  CG2 ILE A 511      20.584  60.523  31.243  1.00 20.92           C
ATOM   4041  CD1 ILE A 511      21.038  63.321  32.281  1.00 12.68           C
ATOM   4042  N   LYS A 512      23.569  59.058  31.910  1.00 16.03           N
ATOM   4043  CA  LYS A 512      23.967  57.665  31.801  1.00 19.92           C
ATOM   4044  C   LYS A 512      22.831  56.688  32.054  1.00 21.74           C
ATOM   4045  O   LYS A 512      21.957  56.921  32.887  1.00 21.02           O
ATOM   4046  CB  LYS A 512      25.137  57.379  32.740  1.00 24.99           C
ATOM   4047  CG  LYS A 512      26.194  58.474  32.736  1.00 34.39           C
ATOM   4048  CD  LYS A 512      27.599  57.908  32.786  1.00 46.46           C
ATOM   4049  CE  LYS A 512      28.631  58.967  32.428  1.00 52.77           C
ATOM   4050  NZ  LYS A 512      29.296  58.670  31.126  1.00 56.41           N
ATOM   4051  N   LEU A 513      22.833  55.611  31.283  1.00 20.87           N
ATOM   4052  CA  LEU A 513      21.822  54.578  31.397  1.00 18.84           C
ATOM   4053  C   LEU A 513      22.210  53.523  32.404  1.00 20.37           C
ATOM   4054  O   LEU A 513      23.384  53.183  32.555  1.00 21.57           O
ATOM   4055  CB  LEU A 513      21.599  53.913  30.042  1.00 12.91           C
ATOM   4056  CG  LEU A 513      20.535  54.541  29.149  1.00 14.33           C
ATOM   4057  CD1 LEU A 513      20.408  56.029  29.416  1.00 19.02           C
ATOM   4058  CD2 LEU A 513      20.874  54.269  27.703  1.00 14.18           C
ATOM   4059  N   ASN A 514      21.205  53.010  33.094  1.00 18.75           N
ATOM   4060  CA  ASN A 514      21.407  51.957  34.067  1.00 18.38           C
ATOM   4061  C   ASN A 514      20.485  50.838  33.624  1.00 19.20           C
ATOM   4062  O   ASN A 514      19.509  51.074  32.899  1.00 13.87           O
ATOM   4063  CB  ASN A 514      21.024  52.417  35.476  1.00 22.08           C
ATOM   4064  CG  ASN A 514      21.925  53.524  36.008  1.00 28.42           C
ATOM   4065  OD1 ASN A 514      21.768  53.959  37.147  1.00 32.84           O
ATOM   4066  ND2 ASN A 514      22.883  53.967  35.202  1.00 27.90           N
ATOM   4067  N   ALA A 515      20.826  49.617  34.013  1.00 16.29           N
ATOM   4068  CA  ALA A 515      20.025  48.458  33.669  1.00 17.10           C
ATOM   4069  C   ALA A 515      18.637  48.625  34.274  1.00 16.63           C
ATOM   4070  O   ALA A 515      18.486  49.200  35.354  1.00 16.47           O
ATOM   4071  CB  ALA A 515      20.682  47.199  34.205  1.00 19.13           C
ATOM   4072  N   LYS A 516      17.633  48.130  33.562  1.00 16.66           N
ATOM   4073  CA  LYS A 516      16.238  48.183  33.989  1.00 19.38           C
ATOM   4074  C   LYS A 516      15.509  49.517  33.856  1.00 20.70           C
ATOM   4075  O   LYS A 516      14.491  49.723  34.511  1.00 22.31           O
ATOM   4076  CB  LYS A 516      16.084  47.660  35.416  1.00 18.79           C
ATOM   4077  CG  LYS A 516      16.519  46.228  35.608  1.00 24.28           C
ATOM   4078  CD  LYS A 516      15.996  45.719  36.929  1.00 32.62           C
ATOM   4079  CE  LYS A 516      16.757  44.505  37.385  1.00 39.08           C
ATOM   4080  NZ  LYS A 516      18.201  44.805  37.608  1.00 44.56           N
ATOM   4081  N   MET A 517      16.066  50.454  33.094  1.00 19.11           N
ATOM   4082  CA  MET A 517      15.382  51.725  32.883  1.00 15.14           C
ATOM   4083  C   MET A 517      14.378  51.486  31.763  1.00 11.57           C
ATOM   4084  O   MET A 517      14.557  50.589  30.943  1.00 10.96           O
ATOM   4085  CB  MET A 517      16.351  52.824  32.428  1.00 12.50           C
ATOM   4086  CG  MET A 517      17.274  53.388  33.497  1.00 15.88           C
ATOM   4087  SD  MET A 517      18.317  54.715  32.824  1.00 17.69           S
ATOM   4088  CE  MET A 517      18.669  55.674  34.294  1.00  8.70           C
ATOM   4089  N   ASN A 518      13.337  52.307  31.717  1.00 15.91           N
ATOM   4090  CA  ASN A 518      12.322  52.215  30.673  1.00 15.09           C
ATOM   4091  C   ASN A 518      12.140  53.638  30.189  1.00 10.69           C
ATOM   4092  O   ASN A 518      11.721  54.520  30.944  1.00 11.29           O
ATOM   4093  CB  ASN A 518      11.005  51.655  31.210  1.00 18.47           C
ATOM   4094  CG  ASN A 518      11.118  50.205  31.632  1.00 21.58           C
ATOM   4095  OD1 ASN A 518      11.187  49.307  30.794  1.00 18.76           O
ATOM   4096  ND2 ASN A 518      11.102  49.966  32.935  1.00 16.33           N
ATOM   4097  N   ILE A 519      12.513  53.859  28.937  1.00 11.77           N
ATOM   4098  CA  ILE A 519      12.457  55.170  28.316  1.00 10.92           C
ATOM   4099  C   ILE A 519      11.604  55.109  27.061  1.00 10.84           C
ATOM   4100  O   ILE A 519      11.821  54.272  26.186  1.00 12.24           O
ATOM   4101  CB  ILE A 519      13.885  55.627  27.955  1.00 12.57           C
ATOM   4102  CG1 ILE A 519      14.760  55.590  29.212  1.00 17.77           C
ATOM   4103  CG2 ILE A 519      13.870  57.014  27.327  1.00 13.30           C
ATOM   4104  CD1 ILE A 519      16.241  55.676  28.950  1.00 24.50           C
ATOM   4105  N   LEU A 520      10.614  55.987  26.998  1.00 10.44           N
ATOM   4106  CA  LEU A 520       9.704  56.059  25.867  1.00 10.14           C
ATOM   4107  C   LEU A 520       9.931  57.388  25.159  1.00 11.58           C
ATOM   4108  O   LEU A 520       9.931  58.439  25.792  1.00 12.42           O
ATOM   4109  CB  LEU A 520       8.268  55.956  26.378  1.00 14.34           C
ATOM   4110  CG  LEU A 520       7.097  56.152  25.421  1.00 12.42           C
ATOM   4111  CD1 LEU A 520       7.112  55.106  24.324  1.00  7.98           C
ATOM   4112  CD2 LEU A 520       5.812  56.072  26.221  1.00 15.34           C
ATOM   4113  N   ILE A 521      10.188  57.326  23.859  1.00  9.55           N
ATOM   4114  CA  ILE A 521      10.434  58.524  23.070  1.00 10.83           C
ATOM   4115  C   ILE A 521       9.410  58.595  21.940  1.00  8.74           C
ATOM   4116  O   ILE A 521       9.363  57.724  21.069  1.00 13.57           O
ATOM   4117  CB  ILE A 521      11.892  58.530  22.552  1.00 10.97           C
ATOM   4118  CG1 ILE A 521      12.845  58.495  23.755  1.00 12.28           C
ATOM   4119  CG2 ILE A 521      12.159  59.764  21.708  1.00  7.27           C
ATOM   4120  CD1 ILE A 521      14.304  58.319  23.411  1.00 16.05           C
ATOM   4121  N   ARG A 522       8.588  59.642  21.969  1.00 11.98           N
ATOM   4122  CA  ARG A 522       7.520  59.822  20.992  1.00  7.48           C
ATOM   4123  C   ARG A 522       7.520  61.149  20.237  1.00  8.68           C
ATOM   4124  O   ARG A 522       7.914  62.189  20.767  1.00 12.58           O
ATOM   4125  CB  ARG A 522       6.167  59.667  21.693  1.00 15.88           C
ATOM   4126  CG  ARG A 522       5.929  58.317  22.352  1.00  5.18           C
ATOM   4127  CD  ARG A 522       4.752  58.384  23.316  1.00 11.13           C
ATOM   4128  NE  ARG A 522       4.990  59.355  24.383  1.00 13.53           N
ATOM   4129  CZ  ARG A 522       4.105  59.683  25.322  1.00 21.99           C
ATOM   4130  NH1 ARG A 522       2.904  59.119  25.342  1.00 14.81           N
ATOM   4131  NH2 ARG A 522       4.418  60.592  26.237  1.00 20.50           N
ATOM   4132  N   ASP A 523       7.027  61.097  19.004  1.00  9.66           N
ATOM   4133  CA  ASP A 523       6.912  62.261  18.135  1.00  9.28           C
ATOM   4134  C   ASP A 523       5.964  63.258  18.808  1.00 15.43           C
ATOM   4135  O   ASP A 523       4.814  62.938  19.105  1.00 14.23           O
ATOM   4136  CB  ASP A 523       6.348  61.825  16.781  1.00  9.32           C
ATOM   4137  CG  ASP A 523       6.460  62.901  15.718  1.00 11.95           C
ATOM   4138  OD1 ASP A 523       6.273  64.097  16.025  1.00 20.11           O
ATOM   4139  OD2 ASP A 523       6.722  62.539  14.555  1.00 13.05           O
ATOM   4140  N   LYS A 524       6.453  64.473  19.028  1.00 13.70           N
ATOM   4141  CA  LYS A 524       5.681  65.523  19.686  1.00 12.15           C
ATOM   4142  C   LYS A 524       4.445  66.083  18.982  1.00 10.50           C
ATOM   4143  O   LYS A 524       3.663  66.763  19.624  1.00 11.61           O
ATOM   4144  CB  LYS A 524       6.590  66.696  20.065  1.00  8.07           C
ATOM   4145  CG  LYS A 524       7.311  66.573  21.400  1.00  8.34           C
ATOM   4146  CD  LYS A 524       8.236  67.771  21.597  1.00 15.78           C
ATOM   4147  CE  LYS A 524       9.116  67.632  22.828  1.00 21.43           C
ATOM   4148  NZ  LYS A 524      10.184  68.676  22.863  1.00 26.85           N
ATOM   4149  N   ARG A 525       4.270  65.834  17.688  1.00 14.28           N
ATOM   4150  CA  ARG A 525       3.100  66.379  16.985  1.00 16.16           C
ATOM   4151  C   ARG A 525       1.785  65.642  17.234  1.00 17.63           C
ATOM   4152  O   ARG A 525       0.757  66.054  16.713  1.00 19.15           O
ATOM   4153  CB  ARG A 525       3.300  66.342  15.463  1.00 14.72           C
ATOM   4154  CG  ARG A 525       4.652  66.738  14.945  1.00 22.11           C
ATOM   4155  CD  ARG A 525       4.656  66.770  13.422  1.00 23.28           C
ATOM   4156  NE  ARG A 525       4.525  65.456  12.785  1.00 29.32           N
ATOM   4157  CZ  ARG A 525       5.524  64.590  12.647  1.00 31.34           C
ATOM   4158  NH1 ARG A 525       6.728  64.893  13.111  1.00 39.05           N
ATOM   4159  NH2 ARG A 525       5.332  63.434  12.023  1.00 27.99           N
ATOM   4160  N   PHE A 526       1.818  64.518  17.933  1.00 14.21           N
ATOM   4161  CA  PHE A 526       0.595  63.745  18.090  1.00 14.35           C
ATOM   4162  C   PHE A 526       0.058  63.477  19.495  1.00 15.08           C
ATOM   4163  O   PHE A 526       0.904  63.432  20.371  1.00 17.41           O
ATOM   4164  CB  PHE A 526       0.774  62.397  17.432  1.00 13.32           C
ATOM   4165  CG  PHE A 526       1.202  62.507  16.036  1.00 18.98           C
ATOM   4166  CD1 PHE A 526       0.259  62.676  15.041  1.00 15.17           C
ATOM   4167  CD2 PHE A 526       2.551  62.522  15.710  1.00 16.41           C
ATOM   4168  CE1 PHE A 526       0.641  62.862  13.738  1.00 14.44           C
ATOM   4169  CE2 PHE A 526       2.950  62.708  14.404  1.00 17.89           C
ATOM   4170  CZ  PHE A 526       1.991  62.875  13.410  1.00 18.69           C
ATOM   4171  N   HIS A 527      -1.249  63.104  19.557  1.00 12.30           N
ATOM   4172  CA  HIS A 527      -2.039  62.775  20.686  1.00 13.32           C
ATOM   4173  C   HIS A 527      -1.884  61.265  20.903  1.00  5.73           C
ATOM   4174  O   HIS A 527      -2.006  60.505  19.922  1.00 14.30           O
ATOM   4175  CB  HIS A 527      -3.524  63.285  20.573  1.00 16.11           C
ATOM   4176  CG  HIS A 527      -3.682  64.781  20.534  1.00 19.80           C
ATOM   4177  ND1 HIS A 527      -4.904  65.348  20.373  1.00 20.28           N
ATOM   4178  CD2 HIS A 527      -2.786  65.800  20.605  1.00 21.11           C
ATOM   4179  CE1 HIS A 527      -4.793  66.667  20.338  1.00 16.53           C
ATOM   4180  NE2 HIS A 527      -3.502  66.988  20.479  1.00 19.76           N
ATOM   4181  N   TYR A 528      -1.581  60.825  22.121  1.00  8.56           N
ATOM   4182  CA  TYR A 528      -1.425  59.404  22.406  1.00 11.94           C
ATOM   4183  C   TYR A 528      -2.415  58.918  23.453  1.00 13.04           C
ATOM   4184  O   TYR A 528      -2.774  59.655  24.366  1.00 17.94           O
ATOM   4185  CB  TYR A 528      -0.003  59.059  22.879  1.00  8.02           C
ATOM   4186  CG  TYR A 528       1.069  59.411  21.879  1.00  5.18           C
ATOM   4187  CD1 TYR A 528       1.314  58.585  20.789  1.00  6.88           C
ATOM   4188  CD2 TYR A 528       1.796  60.590  21.991  1.00 10.01           C
ATOM   4189  CE1 TYR A 528       2.248  58.928  19.819  1.00  4.84           C
ATOM   4190  CE2 TYR A 528       2.745  60.951  21.035  1.00  8.83           C
ATOM   4191  CZ  TYR A 528       2.959  60.116  19.945  1.00  7.10           C
ATOM   4192  OH  TYR A 528       3.827  60.494  18.950  1.00  8.54           O
ATOM   4193  N   ASP A 529      -2.922  57.701  23.288  1.00 16.23           N
ATOM   4194  CA  ASP A 529      -3.827  57.160  24.293  1.00 12.37           C
ATOM   4195  C   ASP A 529      -2.990  56.490  25.385  1.00 15.72           C
ATOM   4196  O   ASP A 529      -1.768  56.586  25.356  1.00 13.63           O
ATOM   4197  CB  ASP A 529      -4.887  56.216  23.689  1.00 18.86           C
ATOM   4198  CG  ASP A 529      -4.306  54.951  23.056  1.00 21.88           C
ATOM   4199  OD1 ASP A 529      -3.103  54.663  23.208  1.00 20.41           O
ATOM   4200  OD2 ASP A 529      -5.083  54.225  22.398  1.00 19.76           O
ATOM   4201  N   ARG A 530      -3.634  55.804  26.327  1.00 14.12           N
ATOM   4202  CA  ARG A 530      -2.903  55.139  27.411  1.00 19.80           C
ATOM   4203  C   ARG A 530      -2.059  53.947  26.949  1.00 12.71           C
ATOM   4204  O   ARG A 530      -1.309  53.373  27.736  1.00 16.71           O
ATOM   4205  CB  ARG A 530      -3.858  54.665  28.510  1.00 26.63           C
ATOM   4206  CG  ARG A 530      -4.510  55.760  29.340  1.00 42.81           C
ATOM   4207  CD  ARG A 530      -5.337  55.129  30.457  1.00 51.86           C
ATOM   4208  NE  ARG A 530      -6.276  56.064  31.072  1.00 60.93           N
ATOM   4209  CZ  ARG A 530      -7.161  55.728  32.008  1.00 64.88           C
ATOM   4210  NH1 ARG A 530      -7.231  54.476  32.446  1.00 66.35           N
ATOM   4211  NH2 ARG A 530      -7.992  56.640  32.495  1.00 66.09           N
ATOM   4212  N   ASN A 531      -2.272  53.522  25.709  1.00 12.46           N
ATOM   4213  CA  ASN A 531      -1.538  52.402  25.117  1.00 17.60           C
ATOM   4214  C   ASN A 531      -0.401  52.930  24.257  1.00 17.40           C
ATOM   4215  O   ASN A 531       0.290  52.176  23.566  1.00 15.93           O
ATOM   4216  CB  ASN A 531      -2.471  51.588  24.227  1.00 19.54           C
ATOM   4217  CG  ASN A 531      -3.300  50.593  24.997  1.00 25.86           C
ATOM   4218  OD1 ASN A 531      -4.334  50.145  24.510  1.00 34.11           O
ATOM   4219  ND2 ASN A 531      -2.882  50.272  26.217  1.00 19.55           N
ATOM   4220  N   ASN A 532      -0.280  54.251  24.240  1.00 12.26           N
ATOM   4221  CA  ASN A 532       0.732  54.945  23.468  1.00  9.26           C
ATOM   4222  C   ASN A 532       0.576  54.817  21.966  1.00 11.73           C
ATOM   4223  O   ASN A 532       1.551  54.782  21.226  1.00 12.96           O
ATOM   4224  CB  ASN A 532       2.131  54.561  23.927  1.00  8.81           C
ATOM   4225  CG  ASN A 532       2.513  55.255  25.203  1.00 12.01           C
ATOM   4226  OD1 ASN A 532       2.683  56.474  25.226  1.00 13.34           O
ATOM   4227  ND2 ASN A 532       2.653  54.491  26.274  1.00  7.56           N
ATOM   4228  N   ILE A 533      -0.675  54.743  21.531  1.00 10.65           N
ATOM   4229  CA  ILE A 533      -1.007  54.680  20.117  1.00  8.42           C
ATOM   4230  C   ILE A 533      -1.336  56.132  19.761  1.00  8.65           C
ATOM   4231  O   ILE A 533      -1.968  56.835  20.556  1.00 14.98           O
ATOM   4232  CB  ILE A 533      -2.247  53.779  19.883  1.00 11.29           C
ATOM   4233  CG1 ILE A 533      -1.881  52.313  20.130  1.00 11.03           C
ATOM   4234  CG2 ILE A 533      -2.805  53.973  18.479  1.00  6.91           C
ATOM   4235  CD1 ILE A 533      -3.072  51.380  20.180  1.00 14.96           C
ATOM   4236  N   ALA A 534      -0.839  56.603  18.622  1.00  8.40           N
ATOM   4237  CA  ALA A 534      -1.096  57.965  18.171  1.00  9.72           C
ATOM   4238  C   ALA A 534      -2.562  58.042  17.776  1.00 10.13           C
ATOM   4239  O   ALA A 534      -2.996  57.396  16.830  1.00 10.12           O
ATOM   4240  CB  ALA A 534      -0.204  58.310  16.994  1.00  3.50           C
ATOM   4241  N   VAL A 535      -3.329  58.834  18.512  1.00 12.98           N
ATOM   4242  CA  VAL A 535      -4.755  58.947  18.256  1.00 12.52           C
ATOM   4243  C   VAL A 535      -5.267  60.321  17.820  1.00 13.14           C
ATOM   4244  O   VAL A 535      -6.452  60.469  17.534  1.00 11.55           O
ATOM   4245  CB  VAL A 535      -5.549  58.452  19.485  1.00 15.83           C
ATOM   4246  CG1 VAL A 535      -5.326  56.957  19.680  1.00 12.63           C
ATOM   4247  CG2 VAL A 535      -5.105  59.204  20.735  1.00 12.07           C
ATOM   4248  N   GLY A 536      -4.381  61.311  17.753  1.00 13.56           N
ATOM   4249  CA  GLY A 536      -4.789  62.647  17.345  1.00 13.80           C
ATOM   4250  C   GLY A 536      -3.627  63.614  17.201  1.00 17.98           C
ATOM   4251  O   GLY A 536      -2.466  63.201  17.226  1.00 13.42           O
ATOM   4252  N   ALA A 537      -3.942  64.896  17.032  1.00 16.00           N
ATOM   4253  CA  ALA A 537      -2.954  65.966  16.881  1.00 11.79           C
ATOM   4254  C   ALA A 537      -3.690  67.295  17.063  1.00 17.43           C
ATOM   4255  O   ALA A 537      -4.877  67.379  16.770  1.00 17.96           O
ATOM   4256  CB  ALA A 537      -2.322  65.907  15.493  1.00 10.54           C
ATOM   4257  N   ASP A 538      -3.002  68.326  17.544  1.00 16.84           N
ATOM   4258  CA  ASP A 538      -3.630  69.635  17.740  1.00 14.62           C
ATOM   4259  C   ASP A 538      -4.312  70.123  16.472  1.00  8.42           C
ATOM   4260  O   ASP A 538      -3.908  69.767  15.360  1.00 11.02           O
ATOM   4261  CB  ASP A 538      -2.603  70.689  18.171  1.00 17.28           C
ATOM   4262  CG  ASP A 538      -2.140  70.510  19.597  1.00 24.67           C
ATOM   4263  OD1 ASP A 538      -2.746  69.697  20.321  1.00 28.53           O
ATOM   4264  OD2 ASP A 538      -1.170  71.190  19.995  1.00 27.47           O
ATOM   4265  N   GLU A 539      -5.352  70.931  16.642  1.00 11.47           N
ATOM   4266  CA  GLU A 539      -6.078  71.490  15.511  1.00 14.35           C
ATOM   4267  C   GLU A 539      -5.133  72.299  14.624  1.00 13.18           C
ATOM   4268  O   GLU A 539      -5.228  72.237  13.399  1.00 12.51           O
ATOM   4269  CB  GLU A 539      -7.234  72.376  15.984  1.00 13.28           C
ATOM   4270  CG  GLU A 539      -8.401  71.629  16.611  1.00 20.08           C
ATOM   4271  CD  GLU A 539      -9.632  72.505  16.765  1.00 27.20           C
ATOM   4272  OE1 GLU A 539      -9.908  73.298  15.843  1.00 25.40           O
ATOM   4273  OE2 GLU A 539     -10.326  72.398  17.798  1.00 32.72           O
ATOM   4274  N   SER A 540      -4.229  73.055  15.242  1.00 15.82           N
ATOM   4275  CA  SER A 540      -3.260  73.866  14.505  1.00 16.04           C
ATOM   4276  C   SER A 540      -2.381  72.999  13.610  1.00 13.17           C
ATOM   4277  O   SER A 540      -2.182  73.319  12.437  1.00 16.26           O
ATOM   4278  CB  SER A 540      -2.403  74.694  15.468  1.00 22.45           C
ATOM   4279  OG  SER A 540      -3.152  75.787  15.975  1.00 30.09           O
ATOM   4280  N   VAL A 541      -1.922  71.870  14.146  1.00 14.28           N
ATOM   4281  CA  VAL A 541      -1.077  70.929  13.407  1.00 16.18           C
ATOM   4282  C   VAL A 541      -1.848  70.352  12.219  1.00 15.75           C
ATOM   4283  O   VAL A 541      -1.359  70.325  11.094  1.00 16.61           O
ATOM   4284  CB  VAL A 541      -0.622  69.749  14.316  1.00 15.44           C
ATOM   4285  CG1 VAL A 541       0.118  68.695  13.503  1.00 14.11           C
ATOM   4286  CG2 VAL A 541       0.261  70.256  15.441  1.00 15.77           C
ATOM   4287  N   VAL A 542      -3.057  69.876  12.493  1.00 13.24           N
ATOM   4288  CA  VAL A 542      -3.917  69.282  11.477  1.00  8.11           C
ATOM   4289  C   VAL A 542      -4.279  70.251  10.350  1.00  7.33           C
ATOM   4290  O   VAL A 542      -4.294  69.868   9.178  1.00 12.10           O
ATOM   4291  CB  VAL A 542      -5.198  68.725  12.125  1.00  9.14           C
ATOM   4292  CG1 VAL A 542      -6.094  68.084  11.082  1.00 12.00           C
ATOM   4293  CG2 VAL A 542      -4.831  67.717  13.201  1.00 13.43           C
ATOM   4294  N   LYS A 543      -4.626  71.482  10.710  1.00  9.78           N
ATOM   4295  CA  LYS A 543      -4.977  72.495   9.720  1.00 10.92           C
ATOM   4296  C   LYS A 543      -3.782  72.747   8.807  1.00 12.32           C
ATOM   4297  O   LYS A 543      -3.908  72.736   7.580  1.00 14.19           O
ATOM   4298  CB  LYS A 543      -5.404  73.793  10.415  1.00 10.59           C
ATOM   4299  CG  LYS A 543      -6.731  73.688  11.155  1.00 13.36           C
ATOM   4300  CD  LYS A 543      -6.995  74.913  12.014  1.00 12.87           C
ATOM   4301  CE  LYS A 543      -8.294  74.778  12.793  1.00 11.64           C
ATOM   4302  NZ  LYS A 543      -9.484  74.774  11.898  1.00 17.35           N
ATOM   4303  N   GLU A 544      -2.625  72.964   9.425  1.00 17.04           N
ATOM   4304  CA  GLU A 544      -1.376  73.214   8.712  1.00 19.05           C
ATOM   4305  C   GLU A 544      -1.044  72.075   7.752  1.00 18.80           C
ATOM   4306  O   GLU A 544      -0.576  72.312   6.636  1.00 16.19           O
ATOM   4307  CB  GLU A 544      -0.236  73.384   9.720  1.00 24.22           C
ATOM   4308  CG  GLU A 544       1.109  73.755   9.116  1.00 32.84           C
ATOM   4309  CD  GLU A 544       1.109  75.124   8.460  1.00 44.49           C
ATOM   4310  OE1 GLU A 544       0.385  76.027   8.935  1.00 43.93           O
ATOM   4311  OE2 GLU A 544       1.847  75.297   7.466  1.00 50.33           O
ATOM   4312  N   ALA A 545      -1.324  70.851   8.184  1.00 19.88           N
ATOM   4313  CA  ALA A 545      -1.054  69.655   7.393  1.00 22.13           C
ATOM   4314  C   ALA A 545      -1.906  69.537   6.127  1.00 24.34           C
ATOM   4315  O   ALA A 545      -1.620  68.723   5.252  1.00 28.53           O
ATOM   4316  CB  ALA A 545      -1.223  68.413   8.259  1.00 22.55           C
ATOM   4317  N   HIS A 546      -2.984  70.307   6.032  1.00 23.64           N
ATOM   4318  CA  HIS A 546      -3.825  70.233   4.839  1.00 23.97           C
ATOM   4319  C   HIS A 546      -3.637  71.398   3.878  1.00 28.49           C
ATOM   4320  O   HIS A 546      -4.380  71.534   2.907  1.00 28.59           O
ATOM   4321  CB  HIS A 546      -5.295  70.088   5.221  1.00 21.70           C
ATOM   4322  CG  HIS A 546      -5.626  68.761   5.823  1.00 13.60           C
ATOM   4323  ND1 HIS A 546      -5.197  68.388   7.078  1.00 13.48           N
ATOM   4324  CD2 HIS A 546      -6.326  67.710   5.336  1.00 13.37           C
ATOM   4325  CE1 HIS A 546      -5.617  67.164   7.338  1.00 13.92           C
ATOM   4326  NE2 HIS A 546      -6.305  66.730   6.298  1.00 12.17           N
ATOM   4327  N   ARG A 547      -2.602  72.193   4.121  1.00 30.97           N
ATOM   4328  CA  ARG A 547      -2.290  73.360   3.304  1.00 31.70           C
ATOM   4329  C   ARG A 547      -1.917  73.110   1.850  1.00 30.11           C
ATOM   4330  O   ARG A 547      -2.089  73.991   1.008  1.00 29.44           O
ATOM   4331  CB  ARG A 547      -1.157  74.140   3.940  1.00 35.43           C
ATOM   4332  CG  ARG A 547      -1.571  75.037   5.055  1.00 42.58           C
ATOM   4333  CD  ARG A 547      -0.346  75.738   5.541  1.00 52.35           C
ATOM   4334  NE  ARG A 547      -0.653  76.899   6.361  1.00 59.82           N
ATOM   4335  CZ  ARG A 547      -0.471  78.151   5.961  1.00 64.15           C
ATOM   4336  NH1 ARG A 547       0.014  78.399   4.750  1.00 67.14           N
ATOM   4337  NH2 ARG A 547      -0.760  79.155   6.776  1.00 68.71           N
ATOM   4338  N   GLU A 548      -1.314  71.959   1.573  1.00 32.10           N
ATOM   4339  CA  GLU A 548      -0.895  71.634   0.214  1.00 32.15           C
ATOM   4340  C   GLU A 548      -1.981  71.080  -0.696  1.00 30.10           C
ATOM   4341  O   GLU A 548      -1.967  69.903  -1.052  1.00 29.80           O
ATOM   4342  CB  GLU A 548       0.304  70.685   0.227  1.00 37.87           C
ATOM   4343  CG  GLU A 548       1.645  71.393   0.173  1.00 44.49           C
ATOM   4344  CD  GLU A 548       2.745  70.524  -0.406  1.00 44.57           C
ATOM   4345  OE1 GLU A 548       2.470  69.758  -1.353  1.00 45.47           O
ATOM   4346  OE2 GLU A 548       3.893  70.620   0.074  1.00 49.46           O
ATOM   4347  N   VAL A 549      -2.903  71.945  -1.098  1.00 30.16           N
ATOM   4348  CA  VAL A 549      -3.987  71.541  -1.981  1.00 26.78           C
ATOM   4349  C   VAL A 549      -3.498  71.577  -3.425  1.00 28.65           C
ATOM   4350  O   VAL A 549      -3.233  72.651  -3.973  1.00 31.06           O
ATOM   4351  CB  VAL A 549      -5.210  72.471  -1.831  1.00 23.63           C
ATOM   4352  CG1 VAL A 549      -6.365  71.967  -2.687  1.00 22.54           C
ATOM   4353  CG2 VAL A 549      -5.623  72.559  -0.372  1.00 17.48           C
ATOM   4354  N   ILE A 550      -3.333  70.403  -4.023  1.00 23.71           N
ATOM   4355  CA  ILE A 550      -2.876  70.322  -5.404  1.00 23.73           C
ATOM   4356  C   ILE A 550      -4.035  70.544  -6.360  1.00 24.83           C
ATOM   4357  O   ILE A 550      -3.838  70.981  -7.493  1.00 26.87           O
ATOM   4358  CB  ILE A 550      -2.241  68.947  -5.733  1.00 16.80           C
ATOM   4359  CG1 ILE A 550      -1.145  68.604  -4.720  1.00 15.72           C
ATOM   4360  CG2 ILE A 550      -1.692  68.943  -7.158  1.00 18.31           C
ATOM   4361  CD1 ILE A 550      -0.232  69.764  -4.366  1.00 14.02           C
ATOM   4362  N   ASN A 551      -5.247  70.260  -5.905  1.00 23.03           N
ATOM   4363  CA  ASN A 551      -6.394  70.418  -6.779  1.00 24.26           C
ATOM   4364  C   ASN A 551      -7.710  70.409  -6.023  1.00 25.43           C
ATOM   4365  O   ASN A 551      -7.805  69.875  -4.914  1.00 25.03           O
ATOM   4366  CB  ASN A 551      -6.381  69.288  -7.808  1.00 23.97           C
ATOM   4367  CG  ASN A 551      -7.313  69.538  -8.963  1.00 30.74           C
ATOM   4368  OD1 ASN A 551      -8.419  69.016  -9.003  1.00 35.70           O
ATOM   4369  ND2 ASN A 551      -6.841  70.294  -9.946  1.00 30.80           N
ATOM   4370  N   SER A 552      -8.703  71.075  -6.592  1.00 25.17           N
ATOM   4371  CA  SER A 552     -10.024  71.111  -5.997  1.00 24.63           C
ATOM   4372  C   SER A 552     -11.088  71.268  -7.065  1.00 23.92           C
ATOM   4373  O   SER A 552     -10.904  71.971  -8.050  1.00 23.59           O
ATOM   4374  CB  SER A 552     -10.140  72.193  -4.912  1.00 23.12           C
ATOM   4375  OG  SER A 552      -9.956  73.508  -5.394  1.00 21.76           O
ATOM   4376  N   SER A 553     -12.194  70.568  -6.869  1.00 25.14           N
ATOM   4377  CA  SER A 553     -13.295  70.609  -7.806  1.00 20.78           C
ATOM   4378  C   SER A 553     -14.543  70.216  -7.048  1.00 20.50           C
ATOM   4379  O   SER A 553     -14.533  70.052  -5.823  1.00 20.27           O
ATOM   4380  CB  SER A 553     -13.043  69.645  -8.977  1.00 21.66           C
ATOM   4381  OG  SER A 553     -13.021  68.291  -8.548  1.00 24.09           O
ATOM   4382  N   THR A 554     -15.634  70.115  -7.776  1.00 22.14           N
ATOM   4383  CA  THR A 554     -16.893  69.738  -7.190  1.00 22.60           C
ATOM   4384  C   THR A 554     -16.868  68.206  -6.975  1.00 21.58           C
ATOM   4385  O   THR A 554     -17.744  67.616  -6.328  1.00 22.43           O
ATOM   4386  CB  THR A 554     -18.009  70.125  -8.137  1.00 23.85           C
ATOM   4387  OG1 THR A 554     -17.833  69.444  -9.389  1.00 30.33           O
ATOM   4388  CG2 THR A 554     -18.173  71.603  -8.288  1.00 20.57           C
ATOM   4389  N   GLU A 555     -15.787  67.587  -7.445  1.00 24.50           N
ATOM   4390  CA  GLU A 555     -15.593  66.150  -7.334  1.00 24.18           C
ATOM   4391  C   GLU A 555     -14.720  65.724  -6.162  1.00 19.28           C
ATOM   4392  O   GLU A 555     -14.846  64.598  -5.673  1.00 20.68           O
ATOM   4393  CB  GLU A 555     -15.013  65.599  -8.629  1.00 26.50           C
ATOM   4394  CG  GLU A 555     -15.975  65.679  -9.790  1.00 32.85           C
ATOM   4395  CD  GLU A 555     -15.683  64.650 -10.860  1.00 43.61           C
ATOM   4396  OE1 GLU A 555     -14.829  63.762 -10.636  1.00 49.00           O
ATOM   4397  OE2 GLU A 555     -16.334  64.712 -11.924  1.00 50.46           O
ATOM   4398  N   GLY A 556     -13.828  66.605  -5.723  1.00 16.79           N
ATOM   4399  CA  GLY A 556     -12.964  66.267  -4.608  1.00 14.14           C
ATOM   4400  C   GLY A 556     -11.728  67.126  -4.457  1.00 14.06           C
ATOM   4401  O   GLY A 556     -11.489  68.042  -5.239  1.00 15.45           O
ATOM   4402  N   LEU A 557     -10.986  66.873  -3.383  1.00 16.38           N
ATOM   4403  CA  LEU A 557      -9.755  67.599  -3.097  1.00 19.38           C
ATOM   4404  C   LEU A 557      -8.553  66.678  -3.235  1.00 20.75           C
ATOM   4405  O   LEU A 557      -8.543  65.575  -2.690  1.00 21.32           O
ATOM   4406  CB  LEU A 557      -9.761  68.138  -1.665  1.00 20.31           C
ATOM   4407  CG  LEU A 557     -10.807  69.146  -1.202  1.00 18.87           C
ATOM   4408  CD1 LEU A 557     -10.520  69.509   0.244  1.00 14.23           C
ATOM   4409  CD2 LEU A 557     -10.768  70.380  -2.079  1.00 16.28           C
ATOM   4410  N   LEU A 558      -7.532  67.143  -3.941  1.00 22.55           N
ATOM   4411  CA  LEU A 558      -6.306  66.379  -4.114  1.00 18.05           C
ATOM   4412  C   LEU A 558      -5.248  67.120  -3.308  1.00 20.83           C
ATOM   4413  O   LEU A 558      -5.008  68.305  -3.542  1.00 17.96           O
ATOM   4414  CB  LEU A 558      -5.900  66.332  -5.586  1.00 23.12           C
ATOM   4415  CG  LEU A 558      -4.622  65.543  -5.881  1.00 22.66           C
ATOM   4416  CD1 LEU A 558      -4.857  64.065  -5.609  1.00 22.05           C
ATOM   4417  CD2 LEU A 558      -4.196  65.762  -7.321  1.00 21.16           C
ATOM   4418  N   LEU A 559      -4.632  66.437  -2.348  1.00 19.36           N
ATOM   4419  CA  LEU A 559      -3.624  67.070  -1.506  1.00 19.45           C
ATOM   4420  C   LEU A 559      -2.411  66.201  -1.231  1.00 20.94           C
ATOM   4421  O   LEU A 559      -2.408  64.997  -1.480  1.00 19.02           O
ATOM   4422  CB  LEU A 559      -4.212  67.428  -0.138  1.00 19.35           C
ATOM   4423  CG  LEU A 559      -5.703  67.669   0.076  1.00 24.07           C
ATOM   4424  CD1 LEU A 559      -5.978  67.720   1.563  1.00 30.48           C
ATOM   4425  CD2 LEU A 559      -6.135  68.953  -0.589  1.00 27.08           C
ATOM   4426  N   ASN A 560      -1.400  66.842  -0.657  1.00 20.81           N
ATOM   4427  CA  ASN A 560      -0.163  66.195  -0.249  1.00 22.10           C
ATOM   4428  C   ASN A 560      -0.202  66.254   1.267  1.00 20.22           C
ATOM   4429  O   ASN A 560      -0.110  67.337   1.839  1.00 24.53           O
ATOM   4430  CB  ASN A 560       1.053  66.986  -0.732  1.00 25.42           C
ATOM   4431  CG  ASN A 560       1.518  66.564  -2.103  1.00 25.15           C
ATOM   4432  OD1 ASN A 560       1.480  65.384  -2.451  1.00 30.85           O
ATOM   4433  ND2 ASN A 560       1.968  67.527  -2.895  1.00 27.03           N
ATOM   4434  N   ILE A 561      -0.443  65.118   1.912  1.00 15.40           N
ATOM   4435  CA  ILE A 561      -0.494  65.093   3.370  1.00 16.09           C
ATOM   4436  C   ILE A 561       0.554  64.131   3.935  1.00 17.16           C
ATOM   4437  O   ILE A 561       0.759  63.038   3.397  1.00 19.51           O
ATOM   4438  CB  ILE A 561      -1.910  64.707   3.887  1.00 17.16           C
ATOM   4439  CG1 ILE A 561      -2.983  65.530   3.163  1.00 14.23           C
ATOM   4440  CG2 ILE A 561      -2.013  64.973   5.383  1.00 11.55           C
ATOM   4441  CD1 ILE A 561      -4.403  65.221   3.597  1.00 18.61           C
ATOM   4442  N   ASP A 562       1.217  64.556   5.007  1.00 19.01           N
ATOM   4443  CA  ASP A 562       2.250  63.785   5.694  1.00 20.48           C
ATOM   4444  C   ASP A 562       1.710  62.405   6.042  1.00 21.69           C
ATOM   4445  O   ASP A 562       0.590  62.271   6.538  1.00 17.48           O
ATOM   4446  CB  ASP A 562       2.689  64.530   6.968  1.00 25.68           C
ATOM   4447  CG  ASP A 562       3.710  63.755   7.801  1.00 31.80           C
ATOM   4448  OD1 ASP A 562       4.614  63.112   7.226  1.00 37.47           O
ATOM   4449  OD2 ASP A 562       3.617  63.810   9.046  1.00 35.76           O
ATOM   4450  N   LYS A 563       2.507  61.378   5.763  1.00 24.74           N
ATOM   4451  CA  LYS A 563       2.110  60.001   6.034  1.00 27.06           C
ATOM   4452  C   LYS A 563       1.711  59.772   7.490  1.00 25.21           C
ATOM   4453  O   LYS A 563       0.768  59.035   7.774  1.00 28.32           O
ATOM   4454  CB  LYS A 563       3.234  59.039   5.636  1.00 33.95           C
ATOM   4455  CG  LYS A 563       4.588  59.373   6.240  1.00 38.01           C
ATOM   4456  CD  LYS A 563       5.623  58.336   5.849  1.00 40.17           C
ATOM   4457  CE  LYS A 563       6.915  58.535   6.610  1.00 41.24           C
ATOM   4458  NZ  LYS A 563       6.737  58.411   8.081  1.00 42.11           N
ATOM   4459  N   ASP A 564       2.444  60.392   8.407  1.00 23.30           N
ATOM   4460  CA  ASP A 564       2.157  60.244   9.826  1.00 22.47           C
ATOM   4461  C   ASP A 564       0.859  60.942  10.219  1.00 23.88           C
ATOM   4462  O   ASP A 564       0.166  60.503  11.142  1.00 21.40           O
ATOM   4463  CB  ASP A 564       3.334  60.756  10.657  1.00 28.68           C
ATOM   4464  CG  ASP A 564       4.617  59.980  10.396  1.00 34.63           C
ATOM   4465  OD1 ASP A 564       4.554  58.886   9.789  1.00 36.56           O
ATOM   4466  OD2 ASP A 564       5.692  60.462  10.808  1.00 34.79           O
ATOM   4467  N   ILE A 565       0.548  62.043   9.540  1.00 19.11           N
ATOM   4468  CA  ILE A 565      -0.681  62.778   9.813  1.00 19.60           C
ATOM   4469  C   ILE A 565      -1.885  61.937   9.385  1.00 16.33           C
ATOM   4470  O   ILE A 565      -2.810  61.736  10.168  1.00 21.90           O
ATOM   4471  CB  ILE A 565      -0.703  64.157   9.085  1.00 17.38           C
ATOM   4472  CG1 ILE A 565       0.283  65.125   9.746  1.00 20.99           C
ATOM   4473  CG2 ILE A 565      -2.105  64.768   9.120  1.00 19.19           C
ATOM   4474  CD1 ILE A 565      -0.155  65.617  11.117  1.00 24.58           C
ATOM   4475  N   ARG A 566      -1.850  61.430   8.155  1.00 17.52           N
ATOM   4476  CA  ARG A 566      -2.941  60.619   7.614  1.00 24.47           C
ATOM   4477  C   ARG A 566      -3.307  59.447   8.541  1.00 25.27           C
ATOM   4478  O   ARG A 566      -4.472  59.094   8.671  1.00 23.21           O
ATOM   4479  CB  ARG A 566      -2.574  60.114   6.210  1.00 32.54           C
ATOM   4480  CG  ARG A 566      -3.777  59.879   5.303  1.00 46.79           C
ATOM   4481  CD  ARG A 566      -3.401  59.320   3.933  1.00 52.69           C
ATOM   4482  NE  ARG A 566      -4.341  58.279   3.512  1.00 58.58           N
ATOM   4483  CZ  ARG A 566      -5.535  58.502   2.966  1.00 60.64           C
ATOM   4484  NH1 ARG A 566      -5.961  59.738   2.753  1.00 58.39           N
ATOM   4485  NH2 ARG A 566      -6.325  57.479   2.669  1.00 62.62           N
ATOM   4486  N   LYS A 567      -2.307  58.904   9.232  1.00 24.82           N
ATOM   4487  CA  LYS A 567      -2.494  57.782  10.154  1.00 20.43           C
ATOM   4488  C   LYS A 567      -3.422  58.089  11.336  1.00 19.11           C
ATOM   4489  O   LYS A 567      -4.073  57.191  11.869  1.00 15.88           O
ATOM   4490  CB  LYS A 567      -1.125  57.308  10.661  1.00 19.13           C
ATOM   4491  CG  LYS A 567      -1.151  56.098  11.580  1.00 24.90           C
ATOM   4492  CD  LYS A 567       0.239  55.493  11.716  1.00 31.06           C
ATOM   4493  CE  LYS A 567       0.221  54.252  12.590  1.00 27.41           C
ATOM   4494  NZ  LYS A 567       1.310  53.313  12.213  1.00 32.72           N
ATOM   4495  N   ILE A 568      -3.451  59.344  11.774  1.00 15.78           N
ATOM   4496  CA  ILE A 568      -4.307  59.718  12.891  1.00 14.65           C
ATOM   4497  C   ILE A 568      -5.677  60.255  12.466  1.00 15.26           C
ATOM   4498  O   ILE A 568      -6.472  60.668  13.308  1.00 17.92           O
ATOM   4499  CB  ILE A 568      -3.591  60.695  13.879  1.00 18.25           C
ATOM   4500  CG1 ILE A 568      -3.007  61.910  13.152  1.00 17.68           C
ATOM   4501  CG2 ILE A 568      -2.481  59.968  14.614  1.00 19.88           C
ATOM   4502  CD1 ILE A 568      -3.938  63.104  13.075  1.00 13.62           C
ATOM   4503  N   LEU A 569      -5.949  60.256  11.164  1.00 16.97           N
ATOM   4504  CA  LEU A 569      -7.234  60.731  10.648  1.00 21.03           C
ATOM   4505  C   LEU A 569      -8.189  59.573  10.346  1.00 22.52           C
ATOM   4506  O   LEU A 569      -7.829  58.624   9.657  1.00 25.64           O
ATOM   4507  CB  LEU A 569      -7.034  61.595   9.396  1.00 16.59           C
ATOM   4508  CG  LEU A 569      -6.288  62.919   9.592  1.00 14.55           C
ATOM   4509  CD1 LEU A 569      -6.264  63.703   8.293  1.00 17.16           C
ATOM   4510  CD2 LEU A 569      -6.957  63.734  10.689  1.00 13.77           C
ATOM   4511  N   SER A 570      -9.397  59.634  10.897  1.00 20.32           N
ATOM   4512  CA  SER A 570     -10.381  58.580  10.666  1.00 19.30           C
ATOM   4513  C   SER A 570     -11.354  58.899   9.532  1.00 22.27           C
ATOM   4514  O   SER A 570     -11.820  57.991   8.841  1.00 19.13           O
ATOM   4515  CB  SER A 570     -11.156  58.270  11.946  1.00 20.26           C
ATOM   4516  OG  SER A 570     -11.875  59.403  12.389  1.00 27.03           O
ATOM   4517  N   GLY A 571     -11.612  60.184   9.301  1.00 20.63           N
ATOM   4518  CA  GLY A 571     -12.535  60.559   8.244  1.00 21.11           C
ATOM   4519  C   GLY A 571     -12.653  62.042   7.947  1.00 19.22           C
ATOM   4520  O   GLY A 571     -11.958  62.873   8.536  1.00 19.10           O
ATOM   4521  N   TYR A 572     -13.514  62.367   6.987  1.00 18.77           N
ATOM   4522  CA  TYR A 572     -13.754  63.747   6.575  1.00 18.35           C
ATOM   4523  C   TYR A 572     -15.234  64.026   6.390  1.00 17.64           C
ATOM   4524  O   TYR A 572     -15.969  63.196   5.856  1.00 10.48           O
ATOM   4525  CB  TYR A 572     -13.058  64.056   5.249  1.00 17.24           C
ATOM   4526  CG  TYR A 572     -11.559  64.123   5.317  1.00 12.21           C
ATOM   4527  CD1 TYR A 572     -10.915  65.283   5.737  1.00 18.40           C
ATOM   4528  CD2 TYR A 572     -10.780  63.038   4.925  1.00 20.01           C
ATOM   4529  CE1 TYR A 572      -9.531  65.365   5.760  1.00 14.74           C
ATOM   4530  CE2 TYR A 572      -9.391  63.108   4.945  1.00 20.56           C
ATOM   4531  CZ  TYR A 572      -8.777  64.277   5.361  1.00 21.08           C
ATOM   4532  OH  TYR A 572      -7.412  64.390   5.370  1.00 22.67           O
ATOM   4533  N   ILE A 573     -15.645  65.223   6.792  1.00 15.65           N
ATOM   4534  CA  ILE A 573     -17.026  65.662   6.673  1.00 13.15           C
ATOM   4535  C   ILE A 573     -17.083  66.764   5.618  1.00 14.84           C
ATOM   4536  O   ILE A 573     -16.336  67.741   5.688  1.00 19.47           O
ATOM   4537  CB  ILE A 573     -17.545  66.181   8.031  1.00 10.37           C
ATOM   4538  CG1 ILE A 573     -17.492  65.047   9.060  1.00 11.13           C
ATOM   4539  CG2 ILE A 573     -18.961  66.728   7.894  1.00 14.39           C
ATOM   4540  CD1 ILE A 573     -17.865  65.448  10.461  1.00 10.44           C
ATOM   4541  N   VAL A 574     -17.922  66.564   4.608  1.00 14.30           N
ATOM   4542  CA  VAL A 574     -18.087  67.529   3.526  1.00 15.88           C
ATOM   4543  C   VAL A 574     -19.376  68.313   3.743  1.00 17.20           C
ATOM   4544  O   VAL A 574     -20.433  67.737   4.012  1.00 15.00           O
ATOM   4545  CB  VAL A 574     -18.053  66.825   2.154  1.00 13.94           C
ATOM   4546  CG1 VAL A 574     -18.400  67.792   1.036  1.00 10.52           C
ATOM   4547  CG2 VAL A 574     -16.664  66.251   1.924  1.00 13.23           C
ATOM   4548  N   GLU A 575     -19.283  69.629   3.588  1.00 15.51           N
ATOM   4549  CA  GLU A 575     -20.406  70.518   3.842  1.00 14.92           C
ATOM   4550  C   GLU A 575     -20.467  71.709   2.890  1.00 16.09           C
ATOM   4551  O   GLU A 575     -19.443  72.167   2.388  1.00 17.43           O
ATOM   4552  CB  GLU A 575     -20.253  71.002   5.285  1.00 17.88           C
ATOM   4553  CG  GLU A 575     -21.112  72.144   5.749  1.00 16.20           C
ATOM   4554  CD  GLU A 575     -20.718  72.577   7.147  1.00 22.66           C
ATOM   4555  OE1 GLU A 575     -20.901  71.779   8.091  1.00 22.20           O
ATOM   4556  OE2 GLU A 575     -20.194  73.701   7.299  1.00 23.22           O
ATOM   4557  N   ILE A 576     -21.682  72.152   2.587  1.00 18.65           N
ATOM   4558  CA  ILE A 576     -21.888  73.315   1.730  1.00 18.65           C
ATOM   4559  C   ILE A 576     -22.569  74.362   2.606  1.00 20.57           C
ATOM   4560  O   ILE A 576     -23.522  74.058   3.323  1.00 17.00           O
ATOM   4561  CB  ILE A 576     -22.766  73.002   0.491  1.00 19.06           C
ATOM   4562  CG1 ILE A 576     -22.116  71.904  -0.357  1.00 19.67           C
ATOM   4563  CG2 ILE A 576     -22.929  74.256  -0.367  1.00 22.19           C
ATOM   4564  CD1 ILE A 576     -22.913  71.522  -1.596  1.00 19.77           C
ATOM   4565  N   GLU A 577     -21.974  75.547   2.656  1.00 23.26           N
ATOM   4566  CA  GLU A 577     -22.499  76.649   3.449  1.00 22.59           C
ATOM   4567  C   GLU A 577     -23.031  77.708   2.490  1.00 25.50           C
ATOM   4568  O   GLU A 577     -22.312  78.142   1.586  1.00 26.37           O
ATOM   4569  CB  GLU A 577     -21.376  77.244   4.296  1.00 23.79           C
ATOM   4570  CG  GLU A 577     -21.812  78.364   5.215  1.00 33.34           C
ATOM   4571  CD  GLU A 577     -20.642  79.109   5.822  1.00 36.45           C
ATOM   4572  OE1 GLU A 577     -19.685  78.454   6.287  1.00 41.72           O
ATOM   4573  OE2 GLU A 577     -20.681  80.357   5.834  1.00 41.07           O
ATOM   4574  N   ASP A 578     -24.278  78.132   2.670  1.00 27.06           N
ATOM   4575  CA  ASP A 578     -24.826  79.139   1.775  1.00 25.68           C
ATOM   4576  C   ASP A 578     -24.405  80.557   2.136  1.00 28.48           C
ATOM   4577  O   ASP A 578     -23.656  80.781   3.090  1.00 27.45           O
ATOM   4578  CB  ASP A 578     -26.356  79.019   1.631  1.00 24.66           C
ATOM   4579  CG  ASP A 578     -27.116  79.265   2.925  1.00 20.04           C
ATOM   4580  OD1 ASP A 578     -26.598  79.933   3.838  1.00 21.65           O
ATOM   4581  OD2 ASP A 578     -28.268  78.794   3.015  1.00 23.23           O
ATOM   4582  N   THR A 579     -24.877  81.511   1.347  1.00 31.70           N
ATOM   4583  CA  THR A 579     -24.564  82.914   1.564  1.00 35.38           C
ATOM   4584  C   THR A 579     -25.168  83.441   2.869  1.00 37.27           C
ATOM   4585  O   THR A 579     -24.798  84.513   3.352  1.00 41.12           O
ATOM   4586  CB  THR A 579     -25.028  83.757   0.360  1.00 36.27           C
ATOM   4587  OG1 THR A 579     -26.339  83.340  -0.047  1.00 41.04           O
ATOM   4588  CG2 THR A 579     -24.068  83.574  -0.805  1.00 37.84           C
ATOM   4589  N   GLU A 580     -26.077  82.662   3.447  1.00 39.06           N
ATOM   4590  CA  GLU A 580     -26.740  83.019   4.696  1.00 38.38           C
ATOM   4591  C   GLU A 580     -25.972  82.461   5.896  1.00 37.00           C
ATOM   4592  O   GLU A 580     -26.174  82.903   7.027  1.00 36.83           O
ATOM   4593  CB  GLU A 580     -28.179  82.479   4.703  1.00 44.15           C
ATOM   4594  CG  GLU A 580     -29.128  83.126   3.687  1.00 52.06           C
ATOM   4595  CD  GLU A 580     -28.597  83.111   2.260  1.00 55.95           C
ATOM   4596  OE1 GLU A 580     -28.504  82.020   1.658  1.00 58.62           O
ATOM   4597  OE2 GLU A 580     -28.265  84.200   1.745  1.00 57.47           O
ATOM   4598  N   GLY A 581     -25.083  81.505   5.642  1.00 32.08           N
ATOM   4599  CA  GLY A 581     -24.313  80.902   6.717  1.00 28.08           C
ATOM   4600  C   GLY A 581     -24.895  79.571   7.156  1.00 28.37           C
ATOM   4601  O   GLY A 581     -24.369  78.919   8.058  1.00 31.07           O
ATOM   4602  N   LEU A 582     -26.001  79.181   6.527  1.00 28.63           N
ATOM   4603  CA  LEU A 582     -26.671  77.916   6.825  1.00 27.85           C
ATOM   4604  C   LEU A 582     -25.909  76.809   6.109  1.00 25.62           C
ATOM   4605  O   LEU A 582     -25.309  77.054   5.064  1.00 21.91           O
ATOM   4606  CB  LEU A 582     -28.121  77.961   6.344  1.00 30.72           C
ATOM   4607  CG  LEU A 582     -28.910  79.196   6.780  1.00 28.98           C
ATOM   4608  CD1 LEU A 582     -30.350  79.093   6.319  1.00 33.00           C
ATOM   4609  CD2 LEU A 582     -28.846  79.330   8.279  1.00 30.53           C
ATOM   4610  N   LYS A 583     -25.916  75.605   6.674  1.00 26.97           N
ATOM   4611  CA  LYS A 583     -25.177  74.493   6.078  1.00 26.82           C
ATOM   4612  C   LYS A 583     -25.960  73.284   5.579  1.00 27.23           C
ATOM   4613  O   LYS A 583     -27.100  73.041   5.980  1.00 25.35           O
ATOM   4614  CB  LYS A 583     -24.111  73.997   7.057  1.00 22.04           C
ATOM   4615  CG  LYS A 583     -22.990  74.984   7.313  1.00 30.26           C
ATOM   4616  CD  LYS A 583     -23.131  75.676   8.653  1.00 33.89           C
ATOM   4617  CE  LYS A 583     -21.999  76.665   8.871  1.00 39.20           C
ATOM   4618  NZ  LYS A 583     -22.136  77.372  10.172  1.00 45.27           N
ATOM   4619  N   GLU A 584     -25.280  72.486   4.761  1.00 28.21           N
ATOM   4620  CA  GLU A 584     -25.820  71.249   4.212  1.00 27.22           C
ATOM   4621  C   GLU A 584     -24.676  70.246   4.216  1.00 21.86           C
ATOM   4622  O   GLU A 584     -23.705  70.390   3.472  1.00 19.15           O
ATOM   4623  CB  GLU A 584     -26.329  71.408   2.776  1.00 31.16           C
ATOM   4624  CG  GLU A 584     -26.987  70.117   2.262  1.00 36.94           C
ATOM   4625  CD  GLU A 584     -26.974  69.958   0.747  1.00 42.46           C
ATOM   4626  OE1 GLU A 584     -26.218  70.675   0.058  1.00 44.14           O
ATOM   4627  OE2 GLU A 584     -27.714  69.084   0.244  1.00 46.33           O
ATOM   4628  N   VAL A 585     -24.765  69.265   5.104  1.00 22.15           N
ATOM   4629  CA  VAL A 585     -23.737  68.240   5.191  1.00 19.61           C
ATOM   4630  C   VAL A 585     -24.063  67.168   4.157  1.00 18.98           C
ATOM   4631  O   VAL A 585     -25.167  66.620   4.139  1.00 20.35           O
ATOM   4632  CB  VAL A 585     -23.664  67.646   6.611  1.00 21.44           C
ATOM   4633  CG1 VAL A 585     -22.484  66.694   6.728  1.00 15.18           C
ATOM   4634  CG2 VAL A 585     -23.541  68.769   7.634  1.00 20.84           C
ATOM   4635  N   ILE A 586     -23.122  66.941   3.250  1.00 18.51           N
ATOM   4636  CA  ILE A 586     -23.282  65.967   2.182  1.00 18.11           C
ATOM   4637  C   ILE A 586     -23.286  64.532   2.721  1.00 22.40           C
ATOM   4638  O   ILE A 586     -24.251  63.799   2.524  1.00 26.21           O
ATOM   4639  CB  ILE A 586     -22.201  66.187   1.099  1.00 19.45           C
ATOM   4640  CG1 ILE A 586     -22.263  67.639   0.605  1.00 17.27           C
ATOM   4641  CG2 ILE A 586     -22.396  65.235  -0.068  1.00 20.75           C
ATOM   4642  CD1 ILE A 586     -23.613  68.049   0.024  1.00 19.87           C
ATOM   4643  N   ASN A 587     -22.223  64.140   3.415  1.00 21.54           N
ATOM   4644  CA  ASN A 587     -22.143  62.801   4.000  1.00 20.53           C
ATOM   4645  C   ASN A 587     -22.492  62.894   5.490  1.00 21.87           C
ATOM   4646  O   ASN A 587     -21.649  62.668   6.359  1.00 20.68           O
ATOM   4647  CB  ASN A 587     -20.746  62.195   3.787  1.00 17.38           C
ATOM   4648  CG  ASN A 587     -19.622  63.109   4.249  1.00 18.78           C
ATOM   4649  OD1 ASN A 587     -19.740  64.334   4.217  1.00 19.01           O
ATOM   4650  ND2 ASN A 587     -18.513  62.511   4.664  1.00 14.67           N
ATOM   4651  N   ASP A 588     -23.756  63.203   5.774  1.00 22.76           N
ATOM   4652  CA  ASP A 588     -24.224  63.378   7.148  1.00 21.96           C
ATOM   4653  C   ASP A 588     -24.496  62.111   7.955  1.00 26.29           C
ATOM   4654  O   ASP A 588     -25.613  61.893   8.442  1.00 22.97           O
ATOM   4655  CB  ASP A 588     -25.455  64.291   7.174  1.00 21.10           C
ATOM   4656  CG  ASP A 588     -25.671  64.946   8.531  1.00 23.00           C
ATOM   4657  OD1 ASP A 588     -24.765  64.879   9.387  1.00 23.18           O
ATOM   4658  OD2 ASP A 588     -26.747  65.540   8.742  1.00 26.11           O
ATOM   4659  N   ARG A 589     -23.451  61.323   8.168  1.00 25.10           N
ATOM   4660  CA  ARG A 589     -23.571  60.090   8.928  1.00 23.87           C
ATOM   4661  C   ARG A 589     -22.204  59.691   9.473  1.00 19.53           C
ATOM   4662  O   ARG A 589     -21.205  59.740   8.756  1.00 16.07           O
ATOM   4663  CB  ARG A 589     -24.130  58.996   8.032  1.00 26.47           C
ATOM   4664  CG  ARG A 589     -25.186  58.146   8.678  1.00 26.92           C
ATOM   4665  CD  ARG A 589     -25.696  57.175   7.655  1.00 31.30           C
ATOM   4666  NE  ARG A 589     -25.996  55.874   8.232  1.00 32.26           N
ATOM   4667  CZ  ARG A 589     -26.274  54.797   7.510  1.00 35.05           C
ATOM   4668  NH1 ARG A 589     -26.287  54.870   6.186  1.00 37.70           N
ATOM   4669  NH2 ARG A 589     -26.554  53.651   8.109  1.00 42.41           N
ATOM   4670  N   TYR A 590     -22.179  59.289  10.740  1.00 16.63           N
ATOM   4671  CA  TYR A 590     -20.951  58.902  11.430  1.00 18.91           C
ATOM   4672  C   TYR A 590     -20.143  57.784  10.763  1.00 22.99           C
ATOM   4673  O   TYR A 590     -18.973  57.604  11.069  1.00 25.80           O
ATOM   4674  CB  TYR A 590     -21.272  58.507  12.875  1.00 17.10           C
ATOM   4675  CG  TYR A 590     -21.893  57.135  13.018  1.00 25.59           C
ATOM   4676  CD1 TYR A 590     -21.091  56.002  13.160  1.00 29.04           C
ATOM   4677  CD2 TYR A 590     -23.274  56.961  12.961  1.00 27.96           C
ATOM   4678  CE1 TYR A 590     -21.646  54.732  13.230  1.00 35.09           C
ATOM   4679  CE2 TYR A 590     -23.841  55.694  13.033  1.00 29.90           C
ATOM   4680  CZ  TYR A 590     -23.021  54.584  13.165  1.00 37.75           C
ATOM   4681  OH  TYR A 590     -23.582  53.330  13.216  1.00 38.61           O
ATOM   4682  N   ASP A 591     -20.796  56.988   9.924  1.00 22.76           N
ATOM   4683  CA  ASP A 591     -20.134  55.879   9.240  1.00 19.93           C
ATOM   4684  C   ASP A 591     -19.865  56.168   7.766  1.00 19.10           C
ATOM   4685  O   ASP A 591     -19.511  55.266   7.006  1.00 17.77           O
ATOM   4686  CB  ASP A 591     -20.986  54.610   9.364  1.00 22.95           C
ATOM   4687  CG  ASP A 591     -22.399  54.790   8.812  1.00 29.59           C
ATOM   4688  OD1 ASP A 591     -22.888  55.936   8.740  1.00 25.70           O
ATOM   4689  OD2 ASP A 591     -23.032  53.776   8.456  1.00 32.36           O
ATOM   4690  N   MET A 592     -20.129  57.399   7.343  1.00 18.58           N
ATOM   4691  CA  MET A 592     -19.923  57.779   5.950  1.00 16.36           C
ATOM   4692  C   MET A 592     -18.780  58.764   5.742  1.00 17.86           C
ATOM   4693  O   MET A 592     -18.721  59.449   4.719  1.00 20.99           O
ATOM   4694  CB  MET A 592     -21.225  58.336   5.364  1.00 18.88           C
ATOM   4695  CG  MET A 592     -22.227  57.250   4.992  1.00 27.25           C
ATOM   4696  SD  MET A 592     -23.930  57.821   4.784  1.00 31.33           S
ATOM   4697  CE  MET A 592     -24.058  57.969   3.032  1.00 29.88           C
ATOM   4698  N   LEU A 593     -17.849  58.797   6.689  1.00 14.50           N
ATOM   4699  CA  LEU A 593     -16.715  59.708   6.623  1.00 13.85           C
ATOM   4700  C   LEU A 593     -15.487  59.120   5.924  1.00 17.16           C
ATOM   4701  O   LEU A 593     -14.493  59.814   5.698  1.00 16.36           O
ATOM   4702  CB  LEU A 593     -16.376  60.194   8.034  1.00  9.28           C
ATOM   4703  CG  LEU A 593     -17.631  60.589   8.825  1.00 17.05           C
ATOM   4704  CD1 LEU A 593     -17.257  61.286  10.116  1.00 14.67           C
ATOM   4705  CD2 LEU A 593     -18.524  61.492   7.977  1.00  9.00           C
ATOM   4706  N   ASN A 594     -15.579  57.851   5.538  1.00 16.91           N
ATOM   4707  CA  ASN A 594     -14.491  57.158   4.853  1.00 16.63           C
ATOM   4708  C   ASN A 594     -14.398  57.610   3.395  1.00 15.59           C
ATOM   4709  O   ASN A 594     -14.565  56.815   2.469  1.00 14.71           O
ATOM   4710  CB  ASN A 594     -14.699  55.637   4.928  1.00 21.61           C
ATOM   4711  CG  ASN A 594     -16.009  55.190   4.296  1.00 25.37           C
ATOM   4712  OD1 ASN A 594     -17.068  55.755   4.569  1.00 26.15           O
ATOM   4713  ND2 ASN A 594     -15.935  54.186   3.427  1.00 30.01           N
ATOM   4714  N   ILE A 595     -14.122  58.892   3.184  1.00  9.92           N
ATOM   4715  CA  ILE A 595     -14.032  59.403   1.823  1.00 14.29           C
ATOM   4716  C   ILE A 595     -12.615  59.682   1.318  1.00 16.39           C
ATOM   4717  O   ILE A 595     -12.437  60.100   0.174  1.00 16.43           O
ATOM   4718  CB  ILE A 595     -14.946  60.644   1.606  1.00 19.01           C
ATOM   4719  CG1 ILE A 595     -14.466  61.841   2.430  1.00 11.99           C
ATOM   4720  CG2 ILE A 595     -16.383  60.299   1.977  1.00  9.55           C
ATOM   4721  CD1 ILE A 595     -15.247  63.110   2.147  1.00 13.96           C
ATOM   4722  N   SER A 596     -11.613  59.446   2.155  1.00 15.80           N
ATOM   4723  CA  SER A 596     -10.232  59.673   1.744  1.00 23.75           C
ATOM   4724  C   SER A 596      -9.557  58.399   1.245  1.00 22.96           C
ATOM   4725  O   SER A 596      -9.920  57.285   1.638  1.00 23.41           O
ATOM   4726  CB  SER A 596      -9.416  60.280   2.888  1.00 20.79           C
ATOM   4727  OG  SER A 596      -9.551  59.514   4.073  1.00 32.71           O
ATOM   4728  N   SER A 597      -8.593  58.572   0.351  1.00 24.52           N
ATOM   4729  CA  SER A 597      -7.837  57.458  -0.197  1.00 23.39           C
ATOM   4730  C   SER A 597      -6.519  57.985  -0.730  1.00 25.38           C
ATOM   4731  O   SER A 597      -6.426  59.117  -1.206  1.00 24.12           O
ATOM   4732  CB  SER A 597      -8.617  56.719  -1.293  1.00 20.35           C
ATOM   4733  OG  SER A 597      -8.794  57.501  -2.462  1.00 25.02           O
ATOM   4734  N   LEU A 598      -5.477  57.188  -0.553  1.00 26.81           N
ATOM   4735  CA  LEU A 598      -4.153  57.562  -1.007  1.00 29.41           C
ATOM   4736  C   LEU A 598      -3.975  57.100  -2.451  1.00 31.95           C
ATOM   4737  O   LEU A 598      -4.388  55.993  -2.803  1.00 36.70           O
ATOM   4738  CB  LEU A 598      -3.120  56.894  -0.107  1.00 29.81           C
ATOM   4739  CG  LEU A 598      -1.684  57.396  -0.175  1.00 33.12           C
ATOM   4740  CD1 LEU A 598      -1.628  58.857   0.238  1.00 36.93           C
ATOM   4741  CD2 LEU A 598      -0.835  56.547   0.750  1.00 37.88           C
ATOM   4742  N   ARG A 599      -3.402  57.954  -3.294  1.00 34.11           N
ATOM   4743  CA  ARG A 599      -3.172  57.592  -4.690  1.00 35.02           C
ATOM   4744  C   ARG A 599      -1.816  56.913  -4.827  1.00 38.39           C
ATOM   4745  O   ARG A 599      -1.023  56.884  -3.883  1.00 37.51           O
ATOM   4746  CB  ARG A 599      -3.193  58.818  -5.609  1.00 33.64           C
ATOM   4747  CG  ARG A 599      -4.494  59.596  -5.659  1.00 32.26           C
ATOM   4748  CD  ARG A 599      -4.605  60.398  -6.959  1.00 33.01           C
ATOM   4749  NE  ARG A 599      -3.444  61.251  -7.219  1.00 35.83           N
ATOM   4750  CZ  ARG A 599      -3.344  62.088  -8.251  1.00 34.87           C
ATOM   4751  NH1 ARG A 599      -4.338  62.199  -9.121  1.00 36.16           N
ATOM   4752  NH2 ARG A 599      -2.251  62.823  -8.411  1.00 34.26           N
ATOM   4753  N   GLN A 600      -1.552  56.379  -6.017  1.00 43.09           N
ATOM   4754  CA  GLN A 600      -0.286  55.712  -6.301  1.00 46.37           C
ATOM   4755  C   GLN A 600       0.879  56.686  -6.112  1.00 45.50           C
ATOM   4756  O   GLN A 600       1.941  56.308  -5.616  1.00 46.72           O
ATOM   4757  CB  GLN A 600      -0.279  55.160  -7.731  1.00 51.15           C
ATOM   4758  CG  GLN A 600       1.051  54.540  -8.140  1.00 56.05           C
ATOM   4759  CD  GLN A 600       1.050  54.000  -9.556  1.00 57.53           C
ATOM   4760  OE1 GLN A 600       0.977  54.758 -10.523  1.00 57.21           O
ATOM   4761  NE2 GLN A 600       1.175  52.685  -9.683  1.00 59.11           N
ATOM   4762  N   ASP A 601       0.676  57.933  -6.526  1.00 42.48           N
ATOM   4763  CA  ASP A 601       1.703  58.963  -6.399  1.00 39.54           C
ATOM   4764  C   ASP A 601       1.860  59.492  -4.975  1.00 36.38           C
ATOM   4765  O   ASP A 601       2.588  60.461  -4.744  1.00 37.18           O
ATOM   4766  CB  ASP A 601       1.424  60.120  -7.363  1.00 42.61           C
ATOM   4767  CG  ASP A 601      -0.044  60.497  -7.420  1.00 45.45           C
ATOM   4768  OD1 ASP A 601      -0.697  60.564  -6.358  1.00 42.97           O
ATOM   4769  OD2 ASP A 601      -0.545  60.719  -8.540  1.00 46.99           O
ATOM   4770  N   GLY A 602       1.177  58.858  -4.028  1.00 30.81           N
ATOM   4771  CA  GLY A 602       1.263  59.278  -2.643  1.00 28.99           C
ATOM   4772  C   GLY A 602       0.426  60.496  -2.301  1.00 30.36           C
ATOM   4773  O   GLY A 602       0.572  61.055  -1.213  1.00 27.41           O
ATOM   4774  N   LYS A 603      -0.425  60.926  -3.230  1.00 31.74           N
ATOM   4775  CA  LYS A 603      -1.289  62.079  -2.994  1.00 29.36           C
ATOM   4776  C   LYS A 603      -2.624  61.614  -2.430  1.00 26.37           C
ATOM   4777  O   LYS A 603      -3.107  60.535  -2.767  1.00 29.97           O
ATOM   4778  CB  LYS A 603      -1.522  62.870  -4.284  1.00 24.54           C
ATOM   4779  CG  LYS A 603      -0.257  63.399  -4.940  1.00 26.99           C
ATOM   4780  CD  LYS A 603      -0.584  64.423  -6.013  1.00 30.91           C
ATOM   4781  CE  LYS A 603       0.592  64.661  -6.949  1.00 33.04           C
ATOM   4782  NZ  LYS A 603       0.711  63.591  -7.981  1.00 35.05           N
ATOM   4783  N   THR A 604      -3.223  62.437  -1.583  1.00 24.02           N
ATOM   4784  CA  THR A 604      -4.500  62.105  -0.971  1.00 24.71           C
ATOM   4785  C   THR A 604      -5.670  62.690  -1.761  1.00 23.25           C
ATOM   4786  O   THR A 604      -5.613  63.833  -2.215  1.00 24.07           O
ATOM   4787  CB  THR A 604      -4.557  62.629   0.480  1.00 26.02           C
ATOM   4788  OG1 THR A 604      -3.468  62.075   1.234  1.00 26.68           O
ATOM   4789  CG2 THR A 604      -5.876  62.257   1.140  1.00 24.62           C
ATOM   4790  N   PHE A 605      -6.705  61.886  -1.974  1.00 21.92           N
ATOM   4791  CA  PHE A 605      -7.890  62.359  -2.675  1.00 23.01           C
ATOM   4792  C   PHE A 605      -9.105  62.257  -1.761  1.00 19.13           C
ATOM   4793  O   PHE A 605      -9.386  61.200  -1.201  1.00 16.09           O
ATOM   4794  CB  PHE A 605      -8.153  61.576  -3.964  1.00 21.32           C
ATOM   4795  CG  PHE A 605      -9.340  62.083  -4.738  1.00 23.90           C
ATOM   4796  CD1 PHE A 605      -9.285  63.311  -5.389  1.00 23.12           C
ATOM   4797  CD2 PHE A 605     -10.531  61.363  -4.772  1.00 24.17           C
ATOM   4798  CE1 PHE A 605     -10.397  63.817  -6.060  1.00 19.84           C
ATOM   4799  CE2 PHE A 605     -11.649  61.862  -5.442  1.00 23.89           C
ATOM   4800  CZ  PHE A 605     -11.581  63.091  -6.085  1.00 18.42           C
ATOM   4801  N   ILE A 606      -9.784  63.381  -1.572  1.00 20.47           N
ATOM   4802  CA  ILE A 606     -10.980  63.443  -0.741  1.00 18.39           C
ATOM   4803  C   ILE A 606     -12.164  63.478  -1.707  1.00 17.86           C
ATOM   4804  O   ILE A 606     -12.386  64.468  -2.401  1.00 14.79           O
ATOM   4805  CB  ILE A 606     -10.949  64.685   0.178  1.00 17.73           C
ATOM   4806  CG1 ILE A 606      -9.708  64.621   1.077  1.00 16.19           C
ATOM   4807  CG2 ILE A 606     -12.205  64.743   1.038  1.00 12.67           C
ATOM   4808  CD1 ILE A 606      -9.397  65.908   1.809  1.00 20.96           C
ATOM   4809  N   ASP A 607     -12.904  62.375  -1.746  1.00 18.97           N
ATOM   4810  CA  ASP A 607     -14.040  62.179  -2.647  1.00 19.21           C
ATOM   4811  C   ASP A 607     -15.395  62.768  -2.238  1.00 20.80           C
ATOM   4812  O   ASP A 607     -16.036  62.279  -1.313  1.00 16.81           O
ATOM   4813  CB  ASP A 607     -14.179  60.675  -2.908  1.00 24.91           C
ATOM   4814  CG  ASP A 607     -15.193  60.344  -3.987  1.00 27.17           C
ATOM   4815  OD1 ASP A 607     -15.481  61.199  -4.850  1.00 29.59           O
ATOM   4816  OD2 ASP A 607     -15.690  59.201  -3.981  1.00 34.87           O
ATOM   4817  N   PHE A 608     -15.842  63.775  -2.988  1.00 20.48           N
ATOM   4818  CA  PHE A 608     -17.126  64.439  -2.748  1.00 19.21           C
ATOM   4819  C   PHE A 608     -18.299  63.632  -3.315  1.00 22.42           C
ATOM   4820  O   PHE A 608     -19.432  63.756  -2.849  1.00 25.27           O
ATOM   4821  CB  PHE A 608     -17.141  65.827  -3.403  1.00 12.23           C
ATOM   4822  CG  PHE A 608     -16.174  66.811  -2.800  1.00 10.17           C
ATOM   4823  CD1 PHE A 608     -15.476  66.513  -1.636  1.00  8.79           C
ATOM   4824  CD2 PHE A 608     -15.970  68.050  -3.401  1.00 13.50           C
ATOM   4825  CE1 PHE A 608     -14.592  67.433  -1.078  1.00 15.15           C
ATOM   4826  CE2 PHE A 608     -15.089  68.977  -2.851  1.00 15.20           C
ATOM   4827  CZ  PHE A 608     -14.399  68.667  -1.688  1.00 10.67           C
ATOM   4828  N   LYS A 609     -18.022  62.867  -4.370  1.00 23.34           N
ATOM   4829  CA  LYS A 609     -19.024  62.050  -5.057  1.00 25.31           C
ATOM   4830  C   LYS A 609     -19.544  60.822  -4.319  1.00 25.06           C
ATOM   4831  O   LYS A 609     -20.707  60.449  -4.477  1.00 20.71           O
ATOM   4832  CB  LYS A 609     -18.467  61.560  -6.389  1.00 24.08           C
ATOM   4833  CG  LYS A 609     -18.446  62.564  -7.504  1.00 31.62           C
ATOM   4834  CD  LYS A 609     -17.859  61.899  -8.725  1.00 36.94           C
ATOM   4835  CE  LYS A 609     -18.110  62.695  -9.975  1.00 42.12           C
ATOM   4836  NZ  LYS A 609     -17.481  62.025 -11.145  1.00 49.20           N
ATOM   4837  N   LYS A 610     -18.637  60.123  -3.642  1.00 23.65           N
ATOM   4838  CA  LYS A 610     -18.958  58.900  -2.909  1.00 24.29           C
ATOM   4839  C   LYS A 610     -20.330  58.874  -2.252  1.00 24.57           C
ATOM   4840  O   LYS A 610     -21.156  57.999  -2.535  1.00 25.71           O
ATOM   4841  CB  LYS A 610     -17.889  58.624  -1.850  1.00 23.83           C
ATOM   4842  CG  LYS A 610     -18.011  57.257  -1.207  1.00 22.32           C
ATOM   4843  CD  LYS A 610     -16.739  56.859  -0.483  1.00 23.38           C
ATOM   4844  CE  LYS A 610     -16.747  55.367  -0.191  1.00 27.12           C
ATOM   4845  NZ  LYS A 610     -15.575  54.928   0.612  1.00 28.37           N
ATOM   4846  N   TYR A 611     -20.544  59.813  -1.345  1.00 26.28           N
ATOM   4847  CA  TYR A 611     -21.791  59.904  -0.615  1.00 29.70           C
ATOM   4848  C   TYR A 611     -22.675  61.069  -1.072  1.00 30.35           C
ATOM   4849  O   TYR A 611     -23.394  61.686  -0.285  1.00 29.98           O
ATOM   4850  CB  TYR A 611     -21.485  59.935   0.886  1.00 27.83           C
ATOM   4851  CG  TYR A 611     -20.813  58.657   1.380  1.00 28.77           C
ATOM   4852  CD1 TYR A 611     -21.514  57.454   1.412  1.00 30.81           C
ATOM   4853  CD2 TYR A 611     -19.487  58.651   1.822  1.00 29.67           C
ATOM   4854  CE1 TYR A 611     -20.930  56.282   1.873  1.00 33.20           C
ATOM   4855  CE2 TYR A 611     -18.885  57.469   2.287  1.00 29.50           C
ATOM   4856  CZ  TYR A 611     -19.622  56.291   2.307  1.00 32.74           C
ATOM   4857  OH  TYR A 611     -19.089  55.108   2.756  1.00 27.76           O
ATOM   4858  N   ASN A 612     -22.644  61.323  -2.374  1.00 28.28           N
ATOM   4859  CA  ASN A 612     -23.429  62.381  -2.979  1.00 28.44           C
ATOM   4860  C   ASN A 612     -24.110  61.796  -4.225  1.00 30.16           C
ATOM   4861  O   ASN A 612     -24.315  62.467  -5.240  1.00 30.23           O
ATOM   4862  CB  ASN A 612     -22.521  63.547  -3.348  1.00 27.05           C
ATOM   4863  CG  ASN A 612     -23.301  64.767  -3.752  1.00 28.36           C
ATOM   4864  OD1 ASN A 612     -24.110  65.262  -2.971  1.00 23.02           O
ATOM   4865  ND2 ASN A 612     -23.057  65.270  -4.953  1.00 18.71           N
ATOM   4866  N   ASP A 613     -24.512  60.534  -4.095  1.00 33.69           N
ATOM   4867  CA  ASP A 613     -25.151  59.784  -5.169  1.00 35.00           C
ATOM   4868  C   ASP A 613     -24.291  59.719  -6.425  1.00 34.19           C
ATOM   4869  O   ASP A 613     -24.797  59.727  -7.552  1.00 33.75           O
ATOM   4870  CB  ASP A 613     -26.553  60.319  -5.473  1.00 42.42           C
ATOM   4871  CG  ASP A 613     -27.609  59.737  -4.550  1.00 51.01           C
ATOM   4872  OD1 ASP A 613     -27.691  58.493  -4.446  1.00 55.65           O
ATOM   4873  OD2 ASP A 613     -28.354  60.521  -3.927  1.00 56.98           O
ATOM   4874  N   LYS A 614     -22.989  59.568  -6.194  1.00 30.83           N
ATOM   4875  CA  LYS A 614     -21.965  59.459  -7.231  1.00 30.40           C
ATOM   4876  C   LYS A 614     -21.977  60.619  -8.218  1.00 31.33           C
ATOM   4877  O   LYS A 614     -21.483  60.516  -9.346  1.00 30.34           O
ATOM   4878  CB  LYS A 614     -22.049  58.110  -7.965  1.00 31.97           C
ATOM   4879  CG  LYS A 614     -22.872  57.007  -7.270  1.00 32.12           C
ATOM   4880  CD  LYS A 614     -22.465  56.729  -5.817  1.00 38.10           C
ATOM   4881  CE  LYS A 614     -21.101  56.072  -5.707  1.00 42.49           C
ATOM   4882  NZ  LYS A 614     -20.819  55.635  -4.310  1.00 37.05           N
ATOM   4883  N   LEU A 615     -22.553  61.731  -7.777  1.00 32.28           N
ATOM   4884  CA  LEU A 615     -22.627  62.938  -8.580  1.00 30.56           C
ATOM   4885  C   LEU A 615     -21.748  63.975  -7.914  1.00 30.03           C
ATOM   4886  O   LEU A 615     -21.484  63.906  -6.712  1.00 30.76           O
ATOM   4887  CB  LEU A 615     -24.060  63.454  -8.666  1.00 28.81           C
ATOM   4888  CG  LEU A 615     -25.029  62.594  -9.479  1.00 27.19           C
ATOM   4889  CD1 LEU A 615     -26.450  63.031  -9.206  1.00 30.89           C
ATOM   4890  CD2 LEU A 615     -24.703  62.677 -10.964  1.00 26.97           C
ATOM   4891  N   PRO A 616     -21.162  64.848  -8.718  1.00 26.66           N
ATOM   4892  CA  PRO A 616     -20.304  65.882  -8.159  1.00 27.56           C
ATOM   4893  C   PRO A 616     -21.220  66.862  -7.354  1.00 24.52           C
ATOM   4894  O   PRO A 616     -22.351  67.088  -7.765  1.00 26.73           O
ATOM   4895  CB  PRO A 616     -19.709  66.496  -9.444  1.00 25.99           C
ATOM   4896  CG  PRO A 616     -20.886  66.441 -10.371  1.00 28.21           C
ATOM   4897  CD  PRO A 616     -21.292  65.011 -10.177  1.00 25.81           C
ATOM   4898  N   LEU A 617     -20.683  67.493  -6.308  1.00 27.04           N
ATOM   4899  CA  LEU A 617     -21.410  68.505  -5.515  1.00 24.22           C
ATOM   4900  C   LEU A 617     -22.144  69.516  -6.382  1.00 22.19           C
ATOM   4901  O   LEU A 617     -21.636  69.999  -7.380  1.00 19.64           O
ATOM   4902  CB  LEU A 617     -20.467  69.294  -4.585  1.00 20.30           C
ATOM   4903  CG  LEU A 617     -19.692  68.626  -3.442  1.00 21.26           C
ATOM   4904  CD1 LEU A 617     -19.142  69.689  -2.504  1.00 16.03           C
ATOM   4905  CD2 LEU A 617     -20.597  67.670  -2.676  1.00 14.83           C
ATOM   4906  N   TYR A 618     -23.314  69.907  -5.915  1.00 22.51           N
ATOM   4907  CA  TYR A 618     -24.130  70.864  -6.629  1.00 24.91           C
ATOM   4908  C   TYR A 618     -24.100  72.156  -5.835  1.00 24.55           C
ATOM   4909  O   TYR A 618     -24.706  72.245  -4.781  1.00 21.65           O
ATOM   4910  CB  TYR A 618     -25.557  70.321  -6.748  1.00 22.92           C
ATOM   4911  CG  TYR A 618     -26.568  71.314  -7.253  1.00 22.01           C
ATOM   4912  CD1 TYR A 618     -26.747  71.521  -8.616  1.00 20.85           C
ATOM   4913  CD2 TYR A 618     -27.345  72.053  -6.362  1.00 25.36           C
ATOM   4914  CE1 TYR A 618     -27.676  72.442  -9.081  1.00 25.15           C
ATOM   4915  CE2 TYR A 618     -28.270  72.972  -6.813  1.00 21.95           C
ATOM   4916  CZ  TYR A 618     -28.430  73.163  -8.170  1.00 22.43           C
ATOM   4917  OH  TYR A 618     -29.334  74.087  -8.608  1.00 27.44           O
ATOM   4918  N   ILE A 619     -23.282  73.102  -6.273  1.00 25.08           N
ATOM   4919  CA  ILE A 619     -23.182  74.387  -5.607  1.00 26.14           C
ATOM   4920  C   ILE A 619     -24.093  75.325  -6.391  1.00 30.96           C
ATOM   4921  O   ILE A 619     -23.738  75.794  -7.466  1.00 30.55           O
ATOM   4922  CB  ILE A 619     -21.734  74.913  -5.618  1.00 23.34           C
ATOM   4923  CG1 ILE A 619     -20.789  73.878  -5.001  1.00 20.00           C
ATOM   4924  CG2 ILE A 619     -21.649  76.202  -4.829  1.00 21.40           C
ATOM   4925  CD1 ILE A 619     -19.316  74.176  -5.224  1.00 17.52           C
ATOM   4926  N   SER A 620     -25.300  75.534  -5.878  1.00 34.08           N
ATOM   4927  CA  SER A 620     -26.284  76.385  -6.535  1.00 32.69           C
ATOM   4928  C   SER A 620     -25.782  77.788  -6.882  1.00 32.28           C
ATOM   4929  O   SER A 620     -26.181  78.345  -7.901  1.00 30.68           O
ATOM   4930  CB  SER A 620     -27.563  76.473  -5.692  1.00 32.37           C
ATOM   4931  OG  SER A 620     -27.362  77.225  -4.505  1.00 37.29           O
ATOM   4932  N   ASN A 621     -24.927  78.365  -6.039  1.00 31.84           N
ATOM   4933  CA  ASN A 621     -24.395  79.701  -6.293  1.00 32.93           C
ATOM   4934  C   ASN A 621     -22.891  79.750  -5.963  1.00 33.40           C
ATOM   4935  O   ASN A 621     -22.459  79.353  -4.906  1.00 33.89           O
ATOM   4936  CB  ASN A 621     -25.187  80.716  -5.451  1.00 31.41           C
ATOM   4937  CG  ASN A 621     -24.636  82.101  -5.536  1.00 30.00           C
ATOM   4938  OD1 ASN A 621     -23.988  82.578  -4.612  1.00 29.26           O
ATOM   4939  ND2 ASN A 621     -24.901  82.768  -6.644  1.00 35.08           N
ATOM   4940  N   PRO A 622     -22.102  80.370  -6.857  1.00 30.01           N
ATOM   4941  CA  PRO A 622     -20.635  80.465  -6.690  1.00 27.16           C
ATOM   4942  C   PRO A 622     -20.180  81.215  -5.447  1.00 26.61           C
ATOM   4943  O   PRO A 622     -18.982  81.366  -5.194  1.00 23.26           O
ATOM   4944  CB  PRO A 622     -20.209  81.275  -7.868  1.00 25.43           C
ATOM   4945  CG  PRO A 622     -21.410  81.616  -8.683  1.00 24.98           C
ATOM   4946  CD  PRO A 622     -22.662  81.253  -7.861  1.00 33.14           C
ATOM   4947  N   ASN A 623     -21.133  81.752  -4.696  1.00 20.78           N
ATOM   4948  CA  ASN A 623     -20.781  82.435  -3.470  1.00 20.09           C
ATOM   4949  C   ASN A 623     -21.030  81.489  -2.301  1.00 17.78           C
ATOM   4950  O   ASN A 623     -20.973  81.884  -1.135  1.00 21.00           O
ATOM   4951  CB  ASN A 623     -21.509  83.772  -3.365  1.00 26.09           C
ATOM   4952  CG  ASN A 623     -20.874  84.838  -4.257  1.00 25.74           C
ATOM   4953  OD1 ASN A 623     -19.867  85.450  -3.883  1.00 29.08           O
ATOM   4954  ND2 ASN A 623     -21.403  85.006  -5.464  1.00 27.81           N
ATOM   4955  N   TYR A 624     -21.332  80.265  -2.622  1.00 21.68           N
ATOM   4956  CA  TYR A 624     -21.543  79.245  -1.602  1.00 24.77           C
ATOM   4957  C   TYR A 624     -20.170  78.694  -1.266  1.00 24.03           C
ATOM   4958  O   TYR A 624     -19.279  78.671  -2.116  1.00 24.07           O
ATOM   4959  CB  TYR A 624     -22.440  78.113  -2.116  1.00 27.36           C
ATOM   4960  CG  TYR A 624     -23.921  78.393  -2.023  1.00 32.51           C
ATOM   4961  CD1 TYR A 624     -24.407  79.694  -2.040  1.00 36.64           C
ATOM   4962  CD2 TYR A 624     -24.838  77.347  -1.908  1.00 34.14           C
ATOM   4963  CE1 TYR A 624     -25.764  79.953  -1.944  1.00 37.57           C
ATOM   4964  CE2 TYR A 624     -26.207  77.593  -1.809  1.00 37.49           C
ATOM   4965  CZ  TYR A 624     -26.662  78.904  -1.827  1.00 39.62           C
ATOM   4966  OH  TYR A 624     -28.006  79.178  -1.702  1.00 39.72           O
ATOM   4967  N   LYS A 625     -19.986  78.195  -0.081  1.00 23.26           N
ATOM   4968  CA  LYS A 625     -18.729  77.682   0.413  1.00 22.01           C
ATOM   4969  C   LYS A 625     -18.776  76.178   0.583  1.00 20.73           C
ATOM   4970  O   LYS A 625     -19.833  75.612   0.851  1.00 15.28           O
ATOM   4971  CB  LYS A 625     -18.451  78.318   1.767  1.00 23.72           C
ATOM   4972  CG  LYS A 625     -17.118  78.997   1.888  1.00 33.19           C
ATOM   4973  CD  LYS A 625     -17.294  80.348   2.548  1.00 33.36           C
ATOM   4974  CE  LYS A 625     -15.967  80.896   3.017  1.00 39.63           C
ATOM   4975  NZ  LYS A 625     -14.923  80.741   1.973  1.00 41.93           N
ATOM   4976  N   VAL A 626     -17.653  75.526   0.310  1.00 20.33           N
ATOM   4977  CA  VAL A 626     -17.549  74.094   0.535  1.00 13.72           C
ATOM   4978  C   VAL A 626     -16.543  74.001   1.665  1.00 13.33           C
ATOM   4979  O   VAL A 626     -15.406  74.458   1.528  1.00 13.89           O
ATOM   4980  CB  VAL A 626     -16.971  73.303  -0.655  1.00 14.20           C
ATOM   4981  CG1 VAL A 626     -16.731  71.852  -0.227  1.00  9.36           C
ATOM   4982  CG2 VAL A 626     -17.918  73.340  -1.838  1.00 16.41           C
ATOM   4983  N   ASN A 627     -16.976  73.462   2.794  1.00 14.28           N
ATOM   4984  CA  ASN A 627     -16.094  73.303   3.937  1.00 12.89           C
ATOM   4985  C   ASN A 627     -15.807  71.818   4.060  1.00 16.51           C
ATOM   4986  O   ASN A 627     -16.698  70.992   3.856  1.00 13.27           O
ATOM   4987  CB  ASN A 627     -16.766  73.774   5.234  1.00 12.50           C
ATOM   4988  CG  ASN A 627     -17.316  75.188   5.145  1.00 20.09           C
ATOM   4989  OD1 ASN A 627     -18.376  75.484   5.700  1.00 21.00           O
ATOM   4990  ND2 ASN A 627     -16.602  76.066   4.458  1.00 15.20           N
ATOM   4991  N   VAL A 628     -14.553  71.471   4.319  1.00 17.34           N
ATOM   4992  CA  VAL A 628     -14.184  70.074   4.504  1.00 11.94           C
ATOM   4993  C   VAL A 628     -13.535  69.999   5.878  1.00 12.02           C
ATOM   4994  O   VAL A 628     -12.677  70.817   6.220  1.00 15.93           O
ATOM   4995  CB  VAL A 628     -13.224  69.561   3.409  1.00 16.62           C
ATOM   4996  CG1 VAL A 628     -12.948  68.072   3.610  1.00 19.32           C
ATOM   4997  CG2 VAL A 628     -13.830  69.792   2.032  1.00 11.46           C
ATOM   4998  N   TYR A 629     -14.004  69.058   6.686  1.00  9.59           N
ATOM   4999  CA  TYR A 629     -13.506  68.883   8.039  1.00 10.71           C
ATOM   5000  C   TYR A 629     -12.834  67.533   8.215  1.00 14.27           C
ATOM   5001  O   TYR A 629     -13.245  66.544   7.613  1.00 13.26           O
ATOM   5002  CB  TYR A 629     -14.665  68.984   9.030  1.00 11.35           C
ATOM   5003  CG  TYR A 629     -15.468  70.258   8.930  1.00 11.20           C
ATOM   5004  CD1 TYR A 629     -16.431  70.424   7.936  1.00  7.94           C
ATOM   5005  CD2 TYR A 629     -15.285  71.288   9.850  1.00 10.63           C
ATOM   5006  CE1 TYR A 629     -17.194  71.584   7.863  1.00 15.84           C
ATOM   5007  CE2 TYR A 629     -16.041  72.450   9.788  1.00 15.29           C
ATOM   5008  CZ  TYR A 629     -16.993  72.591   8.794  1.00 15.84           C
ATOM   5009  OH  TYR A 629     -17.749  73.735   8.744  1.00 22.43           O
ATOM   5010  N   ALA A 630     -11.805  67.499   9.052  1.00 16.17           N
ATOM   5011  CA  ALA A 630     -11.083  66.269   9.334  1.00 17.83           C
ATOM   5012  C   ALA A 630     -11.482  65.773  10.716  1.00 15.35           C
ATOM   5013  O   ALA A 630     -11.657  66.569  11.637  1.00 16.14           O
ATOM   5014  CB  ALA A 630      -9.580  66.517   9.283  1.00 13.26           C
ATOM   5015  N   VAL A 631     -11.701  64.472  10.837  1.00  9.70           N
ATOM   5016  CA  VAL A 631     -12.050  63.881  12.122  1.00 13.35           C
ATOM   5017  C   VAL A 631     -10.868  62.983  12.487  1.00 17.59           C
ATOM   5018  O   VAL A 631     -10.337  62.268  11.632  1.00 18.02           O
ATOM   5019  CB  VAL A 631     -13.366  63.067  12.045  1.00 12.61           C
ATOM   5020  CG1 VAL A 631     -13.734  62.519  13.419  1.00  6.58           C
ATOM   5021  CG2 VAL A 631     -14.490  63.946  11.519  1.00  9.23           C
ATOM   5022  N   THR A 632     -10.368  63.125  13.706  1.00 16.35           N
ATOM   5023  CA  THR A 632      -9.237  62.321  14.145  1.00 16.30           C
ATOM   5024  C   THR A 632      -9.697  61.056  14.862  1.00 15.18           C
ATOM   5025  O   THR A 632     -10.845  60.963  15.302  1.00 14.60           O
ATOM   5026  CB  THR A 632      -8.292  63.128  15.057  1.00 18.35           C
ATOM   5027  OG1 THR A 632      -8.978  63.488  16.259  1.00 18.01           O
ATOM   5028  CG2 THR A 632      -7.810  64.392  14.346  1.00 21.77           C
ATOM   5029  N   LYS A 633      -8.798  60.079  14.956  1.00 13.40           N
ATOM   5030  CA  LYS A 633      -9.088  58.804  15.612  1.00 13.80           C
ATOM   5031  C   LYS A 633      -9.755  58.949  16.975  1.00 11.35           C
ATOM   5032  O   LYS A 633     -10.784  58.338  17.244  1.00 15.15           O
ATOM   5033  CB  LYS A 633      -7.802  57.988  15.783  1.00 16.74           C
ATOM   5034  CG  LYS A 633      -7.481  57.040  14.642  1.00 19.07           C
ATOM   5035  CD  LYS A 633      -6.135  56.352  14.867  1.00 19.88           C
ATOM   5036  CE  LYS A 633      -6.136  55.456  16.103  1.00 21.05           C
ATOM   5037  NZ  LYS A 633      -6.998  54.253  15.934  1.00 27.10           N
ATOM   5038  N   GLU A 634      -9.133  59.723  17.857  1.00 12.10           N
ATOM   5039  CA  GLU A 634      -9.661  59.922  19.202  1.00 11.82           C
ATOM   5040  C   GLU A 634     -11.040  60.579  19.281  1.00 13.50           C
ATOM   5041  O   GLU A 634     -11.700  60.495  20.318  1.00 14.14           O
ATOM   5042  CB  GLU A 634      -8.667  60.708  20.053  1.00 13.04           C
ATOM   5043  CG  GLU A 634      -8.331  62.084  19.507  1.00 19.42           C
ATOM   5044  CD  GLU A 634      -7.471  62.901  20.452  1.00 27.19           C
ATOM   5045  OE1 GLU A 634      -7.165  62.433  21.570  1.00 28.24           O
ATOM   5046  OE2 GLU A 634      -7.107  64.028  20.080  1.00 28.34           O
ATOM   5047  N   ASN A 635     -11.467  61.221  18.198  1.00 15.69           N
ATOM   5048  CA  ASN A 635     -12.768  61.893  18.150  1.00 16.63           C
ATOM   5049  C   ASN A 635     -13.766  61.152  17.261  1.00 17.30           C
ATOM   5050  O   ASN A 635     -14.846  61.657  16.956  1.00 18.59           O
ATOM   5051  CB  ASN A 635     -12.604  63.331  17.642  1.00 16.19           C
ATOM   5052  CG  ASN A 635     -11.853  64.219  18.620  1.00 12.69           C
ATOM   5053  OD1 ASN A 635     -11.080  65.085  18.222  1.00 18.98           O
ATOM   5054  ND2 ASN A 635     -12.093  64.020  19.907  1.00 11.15           N
ATOM   5055  N   THR A 636     -13.400  59.945  16.849  1.00 15.14           N
ATOM   5056  CA  THR A 636     -14.247  59.133  15.983  1.00 16.56           C
ATOM   5057  C   THR A 636     -15.435  58.516  16.715  1.00 17.33           C
ATOM   5058  O   THR A 636     -15.256  57.864  17.749  1.00 19.01           O
ATOM   5059  CB  THR A 636     -13.449  57.948  15.389  1.00 17.01           C
ATOM   5060  OG1 THR A 636     -12.222  58.417  14.823  1.00 20.10           O
ATOM   5061  CG2 THR A 636     -14.260  57.234  14.320  1.00 13.33           C
ATOM   5062  N   ILE A 637     -16.650  58.752  16.231  1.00 21.69           N
ATOM   5063  CA  ILE A 637     -17.798  58.100  16.850  1.00 21.90           C
[truncated: 17,302 more chars]
