# Supplementary material for: Modeling of loops in proteins: a multi-method approach
Source: BMC Struct Biol. 2010 Feb 11;10:5. doi: 10.1186/1472-6807-10-5 (PMC2837870; doi:10.1186/1472-6807-10-5)
Supplement: Additional file 1 — Student t-test. Results from two sample paired t-test of Table 2. [file 1472-6807-10-5-S1.GZ › loop_test_data/1ads_149-154.pdb]

HEADER    OXIDOREDUCTASE                          08-JUL-92   1ADS              
TITLE     AN UNLIKELY SUGAR SUBSTRATE SITE IN THE 1.65 ANGSTROMS                
TITLE    2 STRUCTURE OF THE HUMAN ALDOSE REDUCTASE HOLOENZYME                   
TITLE    3 IMPLICATED IN DIABETIC COMPLICATIONS                                 
COMPND    MOL_ID: 1;                                                            
COMPND   2 MOLECULE: ALDOSE REDUCTASE;                                          
COMPND   3 CHAIN: A;                                                            
COMPND   4 EC: 1.1.1.21;                                                        
COMPND   5 ENGINEERED: YES                                                      
SOURCE    MOL_ID: 1;                                                            
SOURCE   2 ORGANISM_SCIENTIFIC: HOMO SAPIENS;                                   
SOURCE   3 ORGAN: PLACENTA;                                                     
SOURCE   4 EXPRESSION_SYSTEM: ESCHERICHIA COLI                                  
KEYWDS    OXIDOREDUCTASE                                                        
EXPDTA    X-RAY DIFFRACTION                                                     
AUTHOR    D.K.WILSON,F.A.QUIOCHO                                                
REVDAT   2   01-APR-03 1ADS    1       JRNL                                     
REVDAT   1   31-OCT-93 1ADS    0                                                
JRNL        AUTH   D.K.WILSON,K.M.BOHREN,K.H.GABBAY,F.A.QUIOCHO                 
JRNL        TITL   AN UNLIKELY SUGAR SUBSTRATE SITE IN THE 1.65 A               
JRNL        TITL 2 STRUCTURE OF THE HUMAN ALDOSE REDUCTASE HOLOENZYME           
JRNL        TITL 3 IMPLICATED IN DIABETIC COMPLICATIONS.                        
JRNL        REF    SCIENCE                       V. 257    81 1992              
JRNL        REFN   ASTM SCIEAS  US ISSN 0036-8075                               
REMARK   1                                                                      
REMARK   2                                                                      
REMARK   2 RESOLUTION. 1.65 ANGSTROMS.                                          
REMARK   3                                                                      
REMARK   3 REFINEMENT.                                                          
REMARK   3   PROGRAM     : X-PLOR                                               
REMARK   3   AUTHORS     : BRUNGER                                              
REMARK   3                                                                      
REMARK   3  DATA USED IN REFINEMENT.                                            
REMARK   3   RESOLUTION RANGE HIGH (ANGSTROMS) : 1.65                           
REMARK   3   RESOLUTION RANGE LOW  (ANGSTROMS) : 10.00                          
REMARK   3   DATA CUTOFF            (SIGMA(F)) : 0.000                          
REMARK   3   DATA CUTOFF HIGH         (ABS(F)) : NULL                           
REMARK   3   DATA CUTOFF LOW          (ABS(F)) : NULL                           
REMARK   3   COMPLETENESS (WORKING+TEST)   (%) : NULL                           
REMARK   3   NUMBER OF REFLECTIONS             : NULL                           
REMARK   3                                                                      
REMARK   3  FIT TO DATA USED IN REFINEMENT.                                     
REMARK   3   CROSS-VALIDATION METHOD          : NULL                            
REMARK   3   FREE R VALUE TEST SET SELECTION  : NULL                            
REMARK   3   R VALUE            (WORKING SET) : 0.200                           
REMARK   3   FREE R VALUE                     : NULL                            
REMARK   3   FREE R VALUE TEST SET SIZE   (%) : NULL                            
REMARK   3   FREE R VALUE TEST SET COUNT      : NULL                            
REMARK   3   ESTIMATED ERROR OF FREE R VALUE  : NULL                            
REMARK   3                                                                      
REMARK   3  FIT IN THE HIGHEST RESOLUTION BIN.                                  
REMARK   3   TOTAL NUMBER OF BINS USED           : NULL                         
REMARK   3   BIN RESOLUTION RANGE HIGH       (A) : NULL                         
REMARK   3   BIN RESOLUTION RANGE LOW        (A) : NULL                         
REMARK   3   BIN COMPLETENESS (WORKING+TEST) (%) : NULL                         
REMARK   3   REFLECTIONS IN BIN    (WORKING SET) : NULL                         
REMARK   3   BIN R VALUE           (WORKING SET) : NULL                         
REMARK   3   BIN FREE R VALUE                    : NULL                         
REMARK   3   BIN FREE R VALUE TEST SET SIZE  (%) : NULL                         
REMARK   3   BIN FREE R VALUE TEST SET COUNT     : NULL                         
REMARK   3   ESTIMATED ERROR OF BIN FREE R VALUE : NULL                         
REMARK   3                                                                      
REMARK   3  NUMBER OF NON-HYDROGEN ATOMS USED IN REFINEMENT.                    
REMARK   3   PROTEIN ATOMS            : 2513                                    
REMARK   3   NUCLEIC ACID ATOMS       : 0                                       
REMARK   3   HETEROGEN ATOMS          : 48                                      
REMARK   3   SOLVENT ATOMS            : 104                                     
REMARK   3                                                                      
REMARK   3  B VALUES.                                                           
REMARK   3   FROM WILSON PLOT           (A**2) : NULL                           
REMARK   3   MEAN B VALUE      (OVERALL, A**2) : NULL                           
REMARK   3   OVERALL ANISOTROPIC B VALUE.                                       
REMARK   3    B11 (A**2) : NULL                                                 
REMARK   3    B22 (A**2) : NULL                                                 
REMARK   3    B33 (A**2) : NULL                                                 
REMARK   3    B12 (A**2) : NULL                                                 
REMARK   3    B13 (A**2) : NULL                                                 
REMARK   3    B23 (A**2) : NULL                                                 
REMARK   3                                                                      
REMARK   3  ESTIMATED COORDINATE ERROR.                                         
REMARK   3   ESD FROM LUZZATI PLOT        (A) : NULL                            
REMARK   3   ESD FROM SIGMAA              (A) : NULL                            
REMARK   3   LOW RESOLUTION CUTOFF        (A) : NULL                            
REMARK   3                                                                      
REMARK   3  CROSS-VALIDATED ESTIMATED COORDINATE ERROR.                         
REMARK   3   ESD FROM C-V LUZZATI PLOT    (A) : NULL                            
REMARK   3   ESD FROM C-V SIGMAA          (A) : NULL                            
REMARK   3                                                                      
REMARK   3  RMS DEVIATIONS FROM IDEAL VALUES.                                   
REMARK   3   BOND LENGTHS                 (A) : 0.014                           
REMARK   3   BOND ANGLES            (DEGREES) : 3.13                            
REMARK   3   DIHEDRAL ANGLES        (DEGREES) : NULL                            
REMARK   3   IMPROPER ANGLES        (DEGREES) : NULL                            
REMARK   3                                                                      
REMARK   3  ISOTROPIC THERMAL MODEL : NULL                                      
REMARK   3                                                                      
REMARK   3  ISOTROPIC THERMAL FACTOR RESTRAINTS.    RMS    SIGMA                
REMARK   3   MAIN-CHAIN BOND              (A**2) : NULL  ; NULL                 
REMARK   3   MAIN-CHAIN ANGLE             (A**2) : NULL  ; NULL                 
REMARK   3   SIDE-CHAIN BOND              (A**2) : NULL  ; NULL                 
REMARK   3   SIDE-CHAIN ANGLE             (A**2) : NULL  ; NULL                 
REMARK   3                                                                      
REMARK   3  NCS MODEL : NULL                                                    
REMARK   3                                                                      
REMARK   3  NCS RESTRAINTS.                         RMS   SIGMA/WEIGHT          
REMARK   3   GROUP  1  POSITIONAL            (A) : NULL  ; NULL                 
REMARK   3   GROUP  1  B-FACTOR           (A**2) : NULL  ; NULL                 
REMARK   3                                                                      
REMARK   3  PARAMETER FILE  1  : NULL                                           
REMARK   3  TOPOLOGY FILE  1   : NULL                                           
REMARK   3                                                                      
REMARK   3  OTHER REFINEMENT REMARKS: NULL                                      
REMARK   4                                                                      
REMARK   4 1ADS COMPLIES WITH FORMAT V. 3.0, 1-DEC-2006                         
REMARK   4                                                                      
REMARK   4 THIS IS THE REMEDIATED VERSION OF THIS PDB ENTRY.                    
REMARK   4 REMEDIATED DATA FILE REVISION 3.100 (2007-03-16)                     
REMARK 200                                                                      
REMARK 200 EXPERIMENTAL DETAILS                                                 
REMARK 200  EXPERIMENT TYPE                : X-RAY DIFFRACTION                  
REMARK 200  DATE OF DATA COLLECTION        : NULL                               
REMARK 200  TEMPERATURE           (KELVIN) : NULL                               
REMARK 200  PH                             : NULL                               
REMARK 200  NUMBER OF CRYSTALS USED        : NULL                               
REMARK 200                                                                      
REMARK 200  SYNCHROTRON              (Y/N) : NULL                               
REMARK 200  RADIATION SOURCE               : NULL                               
REMARK 200  BEAMLINE                       : NULL                               
REMARK 200  X-RAY GENERATOR MODEL          : NULL                               
REMARK 200  MONOCHROMATIC OR LAUE    (M/L) : NULL                               
REMARK 200  WAVELENGTH OR RANGE        (A) : NULL                               
REMARK 200  MONOCHROMATOR                  : NULL                               
REMARK 200  OPTICS                         : NULL                               
REMARK 200                                                                      
REMARK 200  DETECTOR TYPE                  : NULL                               
REMARK 200  DETECTOR MANUFACTURER          : NULL                               
REMARK 200  INTENSITY-INTEGRATION SOFTWARE : NULL                               
REMARK 200  DATA SCALING SOFTWARE          : NULL                               
REMARK 200                                                                      
REMARK 200  NUMBER OF UNIQUE REFLECTIONS   : NULL                               
REMARK 200  RESOLUTION RANGE HIGH      (A) : NULL                               
REMARK 200  RESOLUTION RANGE LOW       (A) : NULL                               
REMARK 200  REJECTION CRITERIA  (SIGMA(I)) : NULL                               
REMARK 200                                                                      
REMARK 200 OVERALL.                                                             
REMARK 200  COMPLETENESS FOR RANGE     (%) : NULL                               
REMARK 200  DATA REDUNDANCY                : NULL                               
REMARK 200  R MERGE                    (I) : NULL                               
REMARK 200  R SYM                      (I) : NULL                               
REMARK 200  <I/SIGMA(I)> FOR THE DATA SET  : NULL                               
REMARK 200                                                                      
REMARK 200 IN THE HIGHEST RESOLUTION SHELL.                                     
REMARK 200  HIGHEST RESOLUTION SHELL, RANGE HIGH (A) : NULL                     
REMARK 200  HIGHEST RESOLUTION SHELL, RANGE LOW  (A) : NULL                     
REMARK 200  COMPLETENESS FOR SHELL     (%) : NULL                               
REMARK 200  DATA REDUNDANCY IN SHELL       : NULL                               
REMARK 200  R MERGE FOR SHELL          (I) : NULL                               
REMARK 200  R SYM FOR SHELL            (I) : NULL                               
REMARK 200  <I/SIGMA(I)> FOR SHELL         : NULL                               
REMARK 200                                                                      
REMARK 200 DIFFRACTION PROTOCOL: NULL                                           
REMARK 200 METHOD USED TO DETERMINE THE STRUCTURE: NULL                         
REMARK 200 SOFTWARE USED: X-PLOR                                                
REMARK 200 STARTING MODEL: NULL                                                 
REMARK 200                                                                      
REMARK 200 REMARK: NULL                                                         
REMARK 280                                                                      
REMARK 280 CRYSTAL                                                              
REMARK 280 SOLVENT CONTENT, VS   (%): 42.98                                     
REMARK 280 MATTHEWS COEFFICIENT, VM (ANGSTROMS**3/DA): 2.16                     
REMARK 280                                                                      
REMARK 280 CRYSTALLIZATION CONDITIONS: NULL                                     
REMARK 290                                                                      
REMARK 290 CRYSTALLOGRAPHIC SYMMETRY                                            
REMARK 290 SYMMETRY OPERATORS FOR SPACE GROUP: P 21 21 21                       
REMARK 290                                                                      
REMARK 290      SYMOP   SYMMETRY                                                
REMARK 290     NNNMMM   OPERATOR                                                
REMARK 290       1555   X,Y,Z                                                   
REMARK 290       2555   1/2-X,-Y,1/2+Z                                          
REMARK 290       3555   -X,1/2+Y,1/2-Z                                          
REMARK 290       4555   1/2+X,1/2-Y,-Z                                          
REMARK 290                                                                      
REMARK 290     WHERE NNN -> OPERATOR NUMBER                                     
REMARK 290           MMM -> TRANSLATION VECTOR                                  
REMARK 290                                                                      
REMARK 290 CRYSTALLOGRAPHIC SYMMETRY TRANSFORMATIONS                            
REMARK 290 THE FOLLOWING TRANSFORMATIONS OPERATE ON THE ATOM/HETATM             
REMARK 290 RECORDS IN THIS ENTRY TO PRODUCE CRYSTALLOGRAPHICALLY                
REMARK 290 RELATED MOLECULES.                                                   
REMARK 290   SMTRY1   1  1.000000  0.000000  0.000000        0.00000            
REMARK 290   SMTRY2   1  0.000000  1.000000  0.000000        0.00000            
REMARK 290   SMTRY3   1  0.000000  0.000000  1.000000        0.00000            
REMARK 290   SMTRY1   2 -1.000000  0.000000  0.000000       25.00000            
REMARK 290   SMTRY2   2  0.000000 -1.000000  0.000000        0.00000            
REMARK 290   SMTRY3   2  0.000000  0.000000  1.000000       46.01000            
REMARK 290   SMTRY1   3 -1.000000  0.000000  0.000000        0.00000            
REMARK 290   SMTRY2   3  0.000000  1.000000  0.000000       33.56000            
REMARK 290   SMTRY3   3  0.000000  0.000000 -1.000000       46.01000            
REMARK 290   SMTRY1   4  1.000000  0.000000  0.000000       25.00000            
REMARK 290   SMTRY2   4  0.000000 -1.000000  0.000000       33.56000            
REMARK 290   SMTRY3   4  0.000000  0.000000 -1.000000        0.00000            
REMARK 290                                                                      
REMARK 290 REMARK: NULL                                                         
REMARK 300                                                                      
REMARK 300 BIOMOLECULE: 1                                                       
REMARK 300 THIS ENTRY CONTAINS THE CRYSTALLOGRAPHIC ASYMMETRIC UNIT             
REMARK 300 WHICH CONSISTS OF 1 CHAIN(S). SEE REMARK 350 FOR                     
REMARK 300 INFORMATION ON GENERATING THE BIOLOGICAL MOLECULE(S).                
REMARK 350                                                                      
REMARK 350 GENERATING THE BIOMOLECULE                                           
REMARK 350 COORDINATES FOR A COMPLETE MULTIMER REPRESENTING THE KNOWN           
REMARK 350 BIOLOGICALLY SIGNIFICANT OLIGOMERIZATION STATE OF THE                
REMARK 350 MOLECULE CAN BE GENERATED BY APPLYING BIOMT TRANSFORMATIONS          
REMARK 350 GIVEN BELOW.  BOTH NON-CRYSTALLOGRAPHIC AND                          
REMARK 350 CRYSTALLOGRAPHIC OPERATIONS ARE GIVEN.                               
REMARK 350                                                                      
REMARK 350 BIOMOLECULE: 1                                                       
REMARK 350 APPLY THE FOLLOWING TO CHAINS: A                                     
REMARK 350   BIOMT1   1  1.000000  0.000000  0.000000        0.00000            
REMARK 350   BIOMT2   1  0.000000  1.000000  0.000000        0.00000            
REMARK 350   BIOMT3   1  0.000000  0.000000  1.000000        0.00000            
REMARK 470                                                                      
REMARK 470 MISSING ATOM                                                         
REMARK 470 THE FOLLOWING RESIDUES HAVE MISSING ATOMS(M=MODEL NUMBER;            
REMARK 470 RES=RESIDUE NAME; C=CHAIN IDENTIFIER; SSEQ=SEQUENCE NUMBER;          
REMARK 470 I=INSERTION CODE):                                                   
REMARK 470   M RES CSSEQI  ATOMS                                                
REMARK 470     ASN A 129    CB    CG    OD1   ND2                               
REMARK 500                                                                      
REMARK 500 GEOMETRY AND STEREOCHEMISTRY                                         
REMARK 500 SUBTOPIC: COVALENT BOND ANGLES                                       
REMARK 500                                                                      
REMARK 500 THE STEREOCHEMICAL PARAMETERS OF THE FOLLOWING RESIDUES              
REMARK 500 HAVE VALUES WHICH DEVIATE FROM EXPECTED VALUES BY MORE               
REMARK 500 THAN 6*RMSD (M=MODEL NUMBER; RES=RESIDUE NAME; C=CHAIN               
REMARK 500 IDENTIFIER; SSEQ=SEQUENCE NUMBER; I=INSERTION CODE).                 
REMARK 500                                                                      
REMARK 500 STANDARD TABLE:                                                      
REMARK 500 FORMAT: (10X,I3,1X,A3,1X,A1,I4,A1,3(1X,A4,2X),12X,F5.1)              
REMARK 500                                                                      
REMARK 500 EXPECTED VALUES: ENGH AND HUBER, 1991                                
REMARK 500                                                                      
REMARK 500  M RES CSSEQI ATM1   ATM2   ATM3                                     
REMARK 500    GLU A 223   CA  -  C   -  N   ANGL. DEV. =-22.8 DEGREES           
REMARK 500                                                                      
REMARK 500 GEOMETRY AND STEREOCHEMISTRY                                         
REMARK 500 SUBTOPIC: TORSION ANGLES                                             
REMARK 500                                                                      
REMARK 500 TORSION ANGLES OUTSIDE THE EXPECTED RAMACHANDRAN REGIONS:            
REMARK 500 (M=MODEL NUMBER; RES=RESIDUE NAME; C=CHAIN IDENTIFIER;               
REMARK 500 SSEQ=SEQUENCE NUMBER; I=INSERTION CODE).                             
REMARK 500                                                                      
REMARK 500 STANDARD TABLE:                                                      
REMARK 500 FORMAT:(10X,I3,1X,A3,1X,A1,I4,A1,4X,F7.2,3X,F7.2)                    
REMARK 500                                                                      
REMARK 500  M RES CSSEQI        PSI       PHI                                   
REMARK 500    GLU A 126      -81.70     59.58                                   
REMARK 500                                                                      
REMARK 500 GEOMETRY AND STEREOCHEMISTRY                                         
REMARK 500 SUBTOPIC: NON-CIS, NON-TRANS                                         
REMARK 500                                                                      
REMARK 500 THE FOLLOWING PEPTIDE BONDS DEVIATE SIGNIFICANTLY FROM BOTH          
REMARK 500 CIS AND TRANS CONFORMATION.  CIS BONDS, IF ANY, ARE LISTED           
REMARK 500 ON CISPEP RECORDS.  TRANS IS DEFINED AS 180 +/- 30 AND               
REMARK 500 CIS IS DEFINED AS 0 +/- 30 DEGREES.                                  
REMARK 500                                 MODEL     OMEGA                      
REMARK 500 LYS A  221    PRO A  222                 -102.83                     
REMARK 500 ASP A  224    PRO A  225                  -87.76                     
DBREF  1ADS A    1   315  UNP    P15121   ALDR_HUMAN       1    315             
SEQRES   1 A  315  ALA SER ARG LEU LEU LEU ASN ASN GLY ALA LYS MET PRO          
SEQRES   2 A  315  ILE LEU GLY LEU GLY THR TRP LYS SER PRO PRO GLY GLN          
SEQRES   3 A  315  VAL THR GLU ALA VAL LYS VAL ALA ILE ASP VAL GLY TYR          
SEQRES   4 A  315  ARG HIS ILE ASP CYS ALA HIS VAL TYR GLN ASN GLU ASN          
SEQRES   5 A  315  GLU VAL GLY VAL ALA ILE GLN GLU LYS LEU ARG GLU GLN          
SEQRES   6 A  315  VAL VAL LYS ARG GLU GLU LEU PHE ILE VAL SER LYS LEU          
SEQRES   7 A  315  TRP CYS THR TYR HIS GLU LYS GLY LEU VAL LYS GLY ALA          
SEQRES   8 A  315  CYS GLN LYS THR LEU SER ASP LEU LYS LEU ASP TYR LEU          
SEQRES   9 A  315  ASP LEU TYR LEU ILE HIS TRP PRO THR GLY PHE LYS PRO          
SEQRES  10 A  315  GLY LYS GLU PHE PHE PRO LEU ASP GLU SER GLY ASN VAL          
SEQRES  11 A  315  VAL PRO SER ASP THR ASN ILE LEU ASP THR TRP ALA ALA          
SEQRES  12 A  315  MET GLU GLU LEU VAL ASP GLU GLY LEU VAL LYS ALA ILE          
SEQRES  13 A  315  GLY ILE SER ASN PHE ASN HIS LEU GLN VAL GLU MET ILE          
SEQRES  14 A  315  LEU ASN LYS PRO GLY LEU LYS TYR LYS PRO ALA VAL ASN          
SEQRES  15 A  315  GLN ILE GLU CYS HIS PRO TYR LEU THR GLN GLU LYS LEU          
SEQRES  16 A  315  ILE GLN TYR CYS GLN SER LYS GLY ILE VAL VAL THR ALA          
SEQRES  17 A  315  TYR SER PRO LEU GLY SER PRO ASP ARG PRO TRP ALA LYS          
SEQRES  18 A  315  PRO GLU ASP PRO SER LEU LEU GLU ASP PRO ARG ILE LYS          
SEQRES  19 A  315  ALA ILE ALA ALA LYS HIS ASN LYS THR THR ALA GLN VAL          
SEQRES  20 A  315  LEU ILE ARG PHE PRO MET GLN ARG ASN LEU VAL VAL ILE          
SEQRES  21 A  315  PRO LYS SER VAL THR PRO GLU ARG ILE ALA GLU ASN PHE          
SEQRES  22 A  315  LYS VAL PHE ASP PHE GLU LEU SER SER GLN ASP MET THR          
SEQRES  23 A  315  THR LEU LEU SER TYR ASN ARG ASN TRP ARG VAL CYS ALA          
SEQRES  24 A  315  LEU LEU SER CYS THR SER HIS LYS ASP TYR PRO PHE HIS          
SEQRES  25 A  315  GLU GLU PHE                                                  
FTNOTE   1 RESIDUES 222 AND 225 ARE CIS PROLINES.                               
FTNOTE   2 SIDE CHAIN ATOMS OF ASN 129 WERE OMITTED BECAUSE OF                  
FTNOTE   2  DISORDER.                                                           
HET    NAP    350      48                                                       
HETNAM     NAP NADP NICOTINAMIDE-ADENINE-DINUCLEOTIDE PHOSPHATE                 
HETSYN     NAP 2'-MONOPHOSPHOADENOSINE 5'-DIPHOSPHORIBOSE                       
FORMUL   2  NAP    C21 H28 N7 O17 P3                                            
FORMUL   3  HOH   *104(H2 O)                                                    
HELIX    1   1 PRO A   23  GLY A   38  1                                  16    
HELIX    2   2 ALA A   45  GLN A   49  5                                   5    
HELIX    3   3 ASN A   50  GLU A   64  1                                  15    
HELIX    4   4 LYS A   68  LEU A   72  5                                   5    
HELIX    5   5 TRP A   79  HIS A   83  5                                   5    
HELIX    6   6 LEU A   87  LYS A  100  1                                  14    
HELIX    7   7 ASN A  136  GLU A  150  1                                  15    
HELIX    8   8 ASN A  162  ASN A  171  1                                  10    
HELIX    9   9 GLN A  192  LYS A  202  1                                  11    
HELIX   10  10 ASP A  230  ASN A  241  1                                  12    
HELIX   11  11 THR A  243  GLN A  254  1                                  12    
HELIX   12  12 THR A  265  LYS A  274  1                                  10    
HELIX   13  13 SER A  281  SER A  290  1                                  10    
HELIX   14  14 LEU A  300  THR A  304  5                                   5    
HELIX   15  15 TYR A  309  GLU A  313  5                                   5    
SHEET    1   A 2 ARG A   3  LEU A   5  0                                        
SHEET    2   A 2 LYS A  11  PRO A  13 -1  N  MET A  12   O  LEU A   4           
SHEET    1   B 8 LEU A  17  GLY A  18  0                                        
SHEET    2   B 8 HIS A  41  ASP A  43  1  O  HIS A  41   N  LEU A  17           
SHEET    3   B 8 PHE A  73  LEU A  78  1  O  PHE A  73   N  ILE A  42           
SHEET    4   B 8 LEU A 106  ILE A 109  1  O  LEU A 106   N  SER A  76           
SHEET    5   B 8 ILE A 156  SER A 159  1  N  GLY A 157   O  TYR A 107           
SHEET    6   B 8 VAL A 181  GLU A 185  1  O  VAL A 181   N  ILE A 158           
SHEET    7   B 8 VAL A 205  TYR A 209  1  O  VAL A 205   N  ASN A 182           
SHEET    8   B 8 VAL A 258  VAL A 259  1  O  VAL A 258   N  ALA A 208           
CRYST1   50.000   67.120   92.020  90.00  90.00  90.00 P 21 21 21    4          
ORIGX1      1.000000  0.000000  0.000000        0.00000                         
ORIGX2      0.000000  1.000000  0.000000        0.00000                         
ORIGX3      0.000000  0.000000  1.000000        0.00000                         
SCALE1      0.020000  0.000000  0.000000        0.00000                         
SCALE2      0.000000  0.014899  0.000000        0.00000                         
SCALE3      0.000000  0.000000  0.010867        0.00000                         
ATOM      1  N   ALA A   1      14.419  46.428  83.486  1.00 47.38           N  
ATOM      2  CA  ALA A   1      14.068  45.347  84.402  1.00 48.01           C  
ATOM      3  C   ALA A   1      14.398  44.069  83.607  1.00 46.68           C  
ATOM      4  O   ALA A   1      14.985  44.264  82.527  1.00 47.75           O  
ATOM      5  CB  ALA A   1      12.557  45.377  84.735  1.00 48.62           C  
ATOM      6  N   SER A   2      14.081  42.818  84.000  1.00 42.59           N  
ATOM      7  CA  SER A   2      14.302  41.696  83.095  1.00 39.18           C  
ATOM      8  C   SER A   2      13.293  41.837  81.942  1.00 33.16           C  
ATOM      9  O   SER A   2      13.093  40.795  81.346  1.00 32.04           O  
ATOM     10  CB  SER A   2      14.082  40.280  83.820  1.00 42.04           C  
ATOM     11  OG  SER A   2      14.246  39.016  83.073  1.00 43.89           O  
ATOM     12  N   ARG A   3      12.600  42.930  81.524  1.00 26.98           N  
ATOM     13  CA  ARG A   3      11.602  42.867  80.474  1.00 21.66           C  
ATOM     14  C   ARG A   3      11.690  44.098  79.628  1.00 19.49           C  
ATOM     15  O   ARG A   3      12.001  45.184  80.116  1.00 18.09           O  
ATOM     16  CB  ARG A   3      10.185  42.775  81.017  1.00 24.23           C  
ATOM     17  CG  ARG A   3       9.917  41.399  81.655  1.00 29.74           C  
ATOM     18  CD  ARG A   3       8.485  40.971  81.973  1.00 35.55           C  
ATOM     19  NE  ARG A   3       7.911  41.674  83.116  1.00 41.64           N  
ATOM     20  CZ  ARG A   3       6.581  41.695  83.396  1.00 44.91           C  
ATOM     21  NH1 ARG A   3       5.690  41.075  82.575  1.00 46.93           N  
ATOM     22  NH2 ARG A   3       6.150  42.355  84.498  1.00 46.03           N  
ATOM     23  N   LEU A   4      11.454  43.855  78.357  1.00 15.50           N  
ATOM     24  CA  LEU A   4      11.466  44.874  77.351  1.00 13.79           C  
ATOM     25  C   LEU A   4      10.053  45.018  76.850  1.00 12.71           C  
ATOM     26  O   LEU A   4       9.347  44.044  76.628  1.00 10.58           O  
ATOM     27  CB  LEU A   4      12.354  44.421  76.247  1.00 16.80           C  
ATOM     28  CG  LEU A   4      13.700  45.077  76.030  1.00 19.13           C  
ATOM     29  CD1 LEU A   4      14.485  45.270  77.312  1.00 19.83           C  
ATOM     30  CD2 LEU A   4      14.450  44.186  75.067  1.00 20.29           C  
ATOM     31  N   LEU A   5       9.620  46.248  76.638  1.00 11.67           N  
ATOM     32  CA  LEU A   5       8.268  46.546  76.180  1.00 13.52           C  
ATOM     33  C   LEU A   5       8.117  46.333  74.670  1.00 13.62           C  
ATOM     34  O   LEU A   5       8.946  46.814  73.891  1.00 14.38           O  
ATOM     35  CB  LEU A   5       7.935  48.008  76.516  1.00 15.21           C  
ATOM     36  CG  LEU A   5       6.571  48.417  77.073  1.00 19.63           C  
ATOM     37  CD1 LEU A   5       6.401  49.918  76.822  1.00 20.75           C  
ATOM     38  CD2 LEU A   5       5.424  47.752  76.361  1.00 19.50           C  
ATOM     39  N   LEU A   6       7.094  45.600  74.257  1.00 12.57           N  
ATOM     40  CA  LEU A   6       6.833  45.279  72.878  1.00 13.34           C  
ATOM     41  C   LEU A   6       5.869  46.295  72.310  1.00 15.44           C  
ATOM     42  O   LEU A   6       5.112  46.921  73.062  1.00 14.27           O  
ATOM     43  CB  LEU A   6       6.225  43.873  72.786  1.00 13.24           C  
ATOM     44  CG  LEU A   6       7.080  42.660  72.435  1.00 13.46           C  
ATOM     45  CD1 LEU A   6       8.513  42.782  72.939  1.00 14.63           C  
ATOM     46  CD2 LEU A   6       6.327  41.466  72.939  1.00 11.01           C  
ATOM     47  N   ASN A   7       5.725  46.365  70.967  1.00 16.38           N  
ATOM     48  CA  ASN A   7       4.845  47.369  70.381  1.00 17.99           C  
ATOM     49  C   ASN A   7       3.382  47.088  70.603  1.00 17.51           C  
ATOM     50  O   ASN A   7       2.523  47.924  70.316  1.00 17.88           O  
ATOM     51  CB  ASN A   7       5.095  47.520  68.867  1.00 20.77           C  
ATOM     52  CG  ASN A   7       4.973  46.298  67.965  1.00 22.89           C  
ATOM     53  OD1 ASN A   7       5.756  46.203  67.021  1.00 27.21           O  
ATOM     54  ND2 ASN A   7       4.040  45.350  68.028  1.00 23.91           N  
ATOM     55  N   ASN A   8       3.028  45.910  71.135  1.00 17.44           N  
ATOM     56  CA  ASN A   8       1.636  45.589  71.435  1.00 16.31           C  
ATOM     57  C   ASN A   8       1.343  45.864  72.914  1.00 16.55           C  
ATOM     58  O   ASN A   8       0.282  45.474  73.395  1.00 18.23           O  
ATOM     59  CB  ASN A   8       1.350  44.097  71.103  1.00 15.77           C  
ATOM     60  CG  ASN A   8       2.034  43.114  72.043  1.00 13.06           C  
ATOM     61  OD1 ASN A   8       3.083  43.445  72.621  1.00 14.21           O  
ATOM     62  ND2 ASN A   8       1.511  41.908  72.202  1.00 11.55           N  
ATOM     63  N   GLY A   9       2.247  46.495  73.689  1.00 16.80           N  
ATOM     64  CA  GLY A   9       2.008  46.757  75.096  1.00 16.33           C  
ATOM     65  C   GLY A   9       2.459  45.681  76.073  1.00 15.15           C  
ATOM     66  O   GLY A   9       2.461  45.899  77.288  1.00 17.59           O  
ATOM     67  N   ALA A  10       2.813  44.497  75.590  1.00 13.77           N  
ATOM     68  CA  ALA A  10       3.264  43.412  76.439  1.00 11.20           C  
ATOM     69  C   ALA A  10       4.733  43.566  76.767  1.00 10.35           C  
ATOM     70  O   ALA A  10       5.502  44.236  76.080  1.00  9.21           O  
ATOM     71  CB  ALA A  10       3.085  42.101  75.736  1.00 10.46           C  
ATOM     72  N   LYS A  11       5.148  42.953  77.867  1.00 10.60           N  
ATOM     73  CA  LYS A  11       6.539  43.033  78.260  1.00 12.99           C  
ATOM     74  C   LYS A  11       7.171  41.679  78.067  1.00 10.81           C  
ATOM     75  O   LYS A  11       6.613  40.688  78.552  1.00 13.33           O  
ATOM     76  CB  LYS A  11       6.630  43.441  79.710  1.00 15.53           C  
ATOM     77  CG  LYS A  11       5.991  44.806  79.901  1.00 19.92           C  
ATOM     78  CD  LYS A  11       6.995  45.738  80.528  1.00 25.08           C  
ATOM     79  CE  LYS A  11       6.149  46.865  81.098  1.00 28.03           C  
ATOM     80  NZ  LYS A  11       6.901  47.623  82.076  1.00 31.45           N  
ATOM     81  N   MET A  12       8.294  41.597  77.387  1.00  9.57           N  
ATOM     82  CA  MET A  12       8.955  40.336  77.119  1.00  7.14           C  
ATOM     83  C   MET A  12      10.149  40.147  78.036  1.00  5.25           C  
ATOM     84  O   MET A  12      10.989  41.049  78.029  1.00  5.92           O  
ATOM     85  CB  MET A  12       9.374  40.360  75.665  1.00  6.81           C  
ATOM     86  CG  MET A  12      10.141  39.139  75.157  1.00  8.30           C  
ATOM     87  SD  MET A  12      10.294  39.284  73.350  1.00  9.28           S  
ATOM     88  CE  MET A  12      10.880  37.679  72.895  1.00  9.83           C  
ATOM     89  N   PRO A  13      10.300  39.053  78.818  1.00  5.63           N  
ATOM     90  CA  PRO A  13      11.506  38.741  79.601  1.00  6.64           C  
ATOM     91  C   PRO A  13      12.746  38.735  78.726  1.00  6.61           C  
ATOM     92  O   PRO A  13      12.793  38.079  77.690  1.00  7.21           O  
ATOM     93  CB  PRO A  13      11.247  37.384  80.229  1.00  4.61           C  
ATOM     94  CG  PRO A  13       9.749  37.346  80.263  1.00  3.54           C  
ATOM     95  CD  PRO A  13       9.349  37.960  78.943  1.00  4.75           C  
ATOM     96  N   ILE A  14      13.762  39.473  79.155  1.00  5.43           N  
ATOM     97  CA  ILE A  14      14.973  39.692  78.393  1.00  8.67           C  
ATOM     98  C   ILE A  14      15.807  38.416  78.328  1.00  7.48           C  
ATOM     99  O   ILE A  14      16.667  38.315  77.463  1.00  7.69           O  
ATOM    100  CB  ILE A  14      15.733  40.922  79.058  1.00  8.84           C  
ATOM    101  CG1 ILE A  14      16.655  41.556  78.030  1.00 13.38           C  
ATOM    102  CG2 ILE A  14      16.509  40.468  80.287  1.00 12.48           C  
ATOM    103  CD1 ILE A  14      17.535  42.803  78.348  1.00 15.74           C  
ATOM    104  N   LEU A  15      15.603  37.438  79.215  1.00  6.39           N  
ATOM    105  CA  LEU A  15      16.301  36.160  79.198  1.00  5.35           C  
ATOM    106  C   LEU A  15      15.247  35.064  78.960  1.00  6.20           C  
ATOM    107  O   LEU A  15      14.188  35.038  79.610  1.00  4.80           O  
ATOM    108  CB  LEU A  15      17.012  35.891  80.551  1.00  6.06           C  
ATOM    109  CG  LEU A  15      17.692  34.545  80.777  1.00  7.59           C  
ATOM    110  CD1 LEU A  15      18.889  34.412  79.829  1.00  8.58           C  
ATOM    111  CD2 LEU A  15      18.187  34.447  82.217  1.00  8.42           C  
ATOM    112  N   GLY A  16      15.503  34.155  78.022  1.00  4.87           N  
ATOM    113  CA  GLY A  16      14.622  33.027  77.811  1.00  4.79           C  
ATOM    114  C   GLY A  16      15.443  31.762  77.659  1.00  4.17           C  
ATOM    115  O   GLY A  16      16.667  31.832  77.506  1.00  5.66           O  
ATOM    116  N   LEU A  17      14.785  30.610  77.723  1.00  4.37           N  
ATOM    117  CA  LEU A  17      15.456  29.331  77.550  1.00  4.26           C  
ATOM    118  C   LEU A  17      15.254  28.794  76.109  1.00  3.69           C  
ATOM    119  O   LEU A  17      14.096  28.642  75.690  1.00  3.78           O  
ATOM    120  CB  LEU A  17      14.886  28.313  78.559  1.00  3.32           C  
ATOM    121  CG  LEU A  17      15.476  26.923  78.450  1.00  5.46           C  
ATOM    122  CD1 LEU A  17      16.866  26.923  79.083  1.00  5.34           C  
ATOM    123  CD2 LEU A  17      14.540  25.927  79.091  1.00  6.59           C  
ATOM    124  N   GLY A  18      16.319  28.486  75.383  1.00  3.08           N  
ATOM    125  CA  GLY A  18      16.158  27.943  74.041  1.00  5.39           C  
ATOM    126  C   GLY A  18      15.927  26.440  74.077  1.00  5.71           C  
ATOM    127  O   GLY A  18      16.346  25.763  75.042  1.00  5.48           O  
ATOM    128  N   THR A  19      15.304  25.849  73.053  1.00  3.55           N  
ATOM    129  CA  THR A  19      15.031  24.419  73.063  1.00  3.18           C  
ATOM    130  C   THR A  19      15.431  23.717  71.760  1.00  4.27           C  
ATOM    131  O   THR A  19      15.098  22.558  71.533  1.00  4.47           O  
ATOM    132  CB  THR A  19      13.521  24.175  73.319  1.00  4.89           C  
ATOM    133  OG1 THR A  19      12.784  24.841  72.280  1.00  5.20           O  
ATOM    134  CG2 THR A  19      13.077  24.691  74.689  1.00  3.99           C  
ATOM    135  N   TRP A  20      16.203  24.339  70.868  1.00  5.83           N  
ATOM    136  CA  TRP A  20      16.639  23.650  69.664  1.00  5.74           C  
ATOM    137  C   TRP A  20      17.753  22.709  70.127  1.00  6.85           C  
ATOM    138  O   TRP A  20      18.733  23.074  70.801  1.00  7.07           O  
ATOM    139  CB  TRP A  20      17.207  24.619  68.610  1.00  5.81           C  
ATOM    140  CG  TRP A  20      17.829  23.994  67.348  1.00  6.91           C  
ATOM    141  CD1 TRP A  20      17.279  22.923  66.685  1.00  7.07           C  
ATOM    142  CD2 TRP A  20      19.011  24.392  66.752  1.00  7.96           C  
ATOM    143  NE1 TRP A  20      18.125  22.637  65.699  1.00  6.93           N  
ATOM    144  CE2 TRP A  20      19.170  23.480  65.720  1.00  8.06           C  
ATOM    145  CE3 TRP A  20      19.955  25.376  66.966  1.00 10.11           C  
ATOM    146  CZ2 TRP A  20      20.270  23.570  64.887  1.00  9.35           C  
ATOM    147  CZ3 TRP A  20      21.073  25.446  66.141  1.00 11.31           C  
ATOM    148  CH2 TRP A  20      21.213  24.556  65.096  1.00  9.57           C  
ATOM    149  N   LYS A  21      17.530  21.455  69.730  1.00  6.26           N  
ATOM    150  CA  LYS A  21      18.382  20.300  69.931  1.00  6.50           C  
ATOM    151  C   LYS A  21      18.153  19.749  71.339  1.00  7.84           C  
ATOM    152  O   LYS A  21      18.963  18.919  71.788  1.00  9.74           O  
ATOM    153  CB  LYS A  21      19.903  20.623  69.763  1.00  8.31           C  
ATOM    154  CG  LYS A  21      20.333  21.131  68.354  1.00 10.54           C  
ATOM    155  CD  LYS A  21      21.703  21.853  68.358  1.00 10.37           C  
ATOM    156  CE  LYS A  21      21.724  23.324  68.806  1.00 10.66           C  
ATOM    157  NZ  LYS A  21      21.323  23.627  70.185  1.00  8.69           N  
ATOM    158  N   SER A  22      17.143  20.233  72.073  1.00  6.26           N  
ATOM    159  CA  SER A  22      16.864  19.634  73.370  1.00  7.85           C  
ATOM    160  C   SER A  22      16.040  18.360  73.213  1.00  7.35           C  
ATOM    161  O   SER A  22      14.945  18.387  72.691  1.00  8.80           O  
ATOM    162  CB  SER A  22      16.149  20.680  74.219  1.00  5.93           C  
ATOM    163  OG  SER A  22      17.061  21.763  74.385  1.00  7.49           O  
ATOM    164  N   PRO A  23      16.564  17.185  73.582  1.00 11.67           N  
ATOM    165  CA  PRO A  23      15.970  15.905  73.225  1.00 12.66           C  
ATOM    166  C   PRO A  23      14.633  15.798  73.956  1.00 12.81           C  
ATOM    167  O   PRO A  23      14.559  16.257  75.107  1.00 10.75           O  
ATOM    168  CB  PRO A  23      16.991  14.888  73.675  1.00 12.50           C  
ATOM    169  CG  PRO A  23      18.230  15.670  74.021  1.00 14.48           C  
ATOM    170  CD  PRO A  23      17.682  17.001  74.512  1.00 12.88           C  
ATOM    171  N   PRO A  24      13.587  15.151  73.415  1.00 14.22           N  
ATOM    172  CA  PRO A  24      12.265  14.998  74.046  1.00 15.43           C  
ATOM    173  C   PRO A  24      12.338  14.424  75.464  1.00 14.54           C  
ATOM    174  O   PRO A  24      11.684  14.855  76.422  1.00 14.14           O  
ATOM    175  CB  PRO A  24      11.505  14.105  73.093  1.00 16.68           C  
ATOM    176  CG  PRO A  24      12.130  14.423  71.747  1.00 17.75           C  
ATOM    177  CD  PRO A  24      13.606  14.509  72.095  1.00 15.88           C  
ATOM    178  N   GLY A  25      13.268  13.469  75.561  1.00 13.91           N  
ATOM    179  CA  GLY A  25      13.514  12.788  76.814  1.00 14.00           C  
ATOM    180  C   GLY A  25      14.137  13.652  77.904  1.00 15.05           C  
ATOM    181  O   GLY A  25      14.107  13.230  79.057  1.00 17.00           O  
ATOM    182  N   GLN A  26      14.748  14.811  77.597  1.00 13.92           N  
ATOM    183  CA  GLN A  26      15.416  15.671  78.571  1.00 14.75           C  
ATOM    184  C   GLN A  26      14.796  17.053  78.670  1.00 10.74           C  
ATOM    185  O   GLN A  26      14.957  17.710  79.696  1.00 10.28           O  
ATOM    186  CB  GLN A  26      16.899  15.904  78.245  1.00 18.59           C  
ATOM    187  CG  GLN A  26      17.842  14.691  78.354  1.00 25.76           C  
ATOM    188  CD  GLN A  26      19.288  15.007  77.937  1.00 30.39           C  
ATOM    189  OE1 GLN A  26      20.035  14.229  77.333  1.00 32.65           O  
ATOM    190  NE2 GLN A  26      19.814  16.174  78.267  1.00 33.73           N  
ATOM    191  N   VAL A  27      14.028  17.499  77.681  1.00  9.10           N  
ATOM    192  CA  VAL A  27      13.546  18.856  77.701  1.00  7.90           C  
ATOM    193  C   VAL A  27      12.415  19.037  78.714  1.00  6.37           C  
ATOM    194  O   VAL A  27      12.287  20.152  79.194  1.00  7.87           O  
ATOM    195  CB  VAL A  27      13.087  19.274  76.282  1.00  7.75           C  
ATOM    196  CG1 VAL A  27      11.766  18.626  75.919  1.00  8.18           C  
ATOM    197  CG2 VAL A  27      13.000  20.795  76.247  1.00  6.09           C  
ATOM    198  N   THR A  28      11.626  18.061  79.150  1.00  5.30           N  
ATOM    199  CA  THR A  28      10.565  18.352  80.092  1.00  6.65           C  
ATOM    200  C   THR A  28      11.237  18.730  81.389  1.00  6.70           C  
ATOM    201  O   THR A  28      10.876  19.769  81.937  1.00  8.65           O  
ATOM    202  CB  THR A  28       9.660  17.151  80.301  1.00  6.73           C  
ATOM    203  OG1 THR A  28       9.084  16.766  79.065  1.00  7.00           O  
ATOM    204  CG2 THR A  28       8.552  17.494  81.267  1.00  7.97           C  
ATOM    205  N   GLU A  29      12.232  17.966  81.844  1.00  8.98           N  
ATOM    206  CA  GLU A  29      12.960  18.289  83.055  1.00 10.32           C  
ATOM    207  C   GLU A  29      13.676  19.602  82.955  1.00 10.23           C  
ATOM    208  O   GLU A  29      13.592  20.433  83.861  1.00  9.36           O  
ATOM    209  CB  GLU A  29      13.995  17.259  83.407  1.00 14.07           C  
ATOM    210  CG  GLU A  29      13.329  16.124  84.191  1.00 23.06           C  
ATOM    211  CD  GLU A  29      12.476  16.552  85.386  1.00 25.65           C  
ATOM    212  OE1 GLU A  29      13.022  17.157  86.311  1.00 28.04           O  
ATOM    213  OE2 GLU A  29      11.261  16.294  85.342  1.00 29.05           O  
ATOM    214  N   ALA A  30      14.294  19.867  81.798  1.00  7.41           N  
ATOM    215  CA  ALA A  30      14.981  21.128  81.598  1.00  6.10           C  
ATOM    216  C   ALA A  30      14.040  22.321  81.724  1.00  6.67           C  
ATOM    217  O   ALA A  30      14.391  23.294  82.416  1.00  7.06           O  
ATOM    218  CB  ALA A  30      15.608  21.170  80.219  1.00  6.89           C  
ATOM    219  N   VAL A  31      12.827  22.301  81.156  1.00  6.01           N  
ATOM    220  CA  VAL A  31      11.930  23.453  81.277  1.00  6.76           C  
ATOM    221  C   VAL A  31      11.408  23.562  82.712  1.00  7.48           C  
ATOM    222  O   VAL A  31      11.208  24.676  83.222  1.00  6.27           O  
ATOM    223  CB  VAL A  31      10.744  23.322  80.269  1.00  5.50           C  
ATOM    224  CG1 VAL A  31       9.733  24.436  80.441  1.00  5.03           C  
ATOM    225  CG2 VAL A  31      11.313  23.392  78.846  1.00  5.88           C  
ATOM    226  N   LYS A  32      11.179  22.431  83.408  1.00  8.00           N  
ATOM    227  CA  LYS A  32      10.742  22.467  84.803  1.00  8.90           C  
ATOM    228  C   LYS A  32      11.765  23.157  85.679  1.00  7.03           C  
ATOM    229  O   LYS A  32      11.393  24.057  86.436  1.00  6.81           O  
ATOM    230  CB  LYS A  32      10.531  21.077  85.392  1.00 10.79           C  
ATOM    231  CG  LYS A  32       9.265  20.453  84.887  1.00 13.93           C  
ATOM    232  CD  LYS A  32       9.157  19.270  85.812  1.00 20.15           C  
ATOM    233  CE  LYS A  32       8.648  18.035  85.147  1.00 25.14           C  
ATOM    234  NZ  LYS A  32       7.360  18.218  84.515  1.00 27.75           N  
ATOM    235  N   VAL A  33      13.029  22.767  85.520  1.00  5.73           N  
ATOM    236  CA  VAL A  33      14.120  23.365  86.271  1.00  6.63           C  
ATOM    237  C   VAL A  33      14.197  24.847  85.930  1.00  6.21           C  
ATOM    238  O   VAL A  33      14.329  25.701  86.816  1.00  5.36           O  
ATOM    239  CB  VAL A  33      15.442  22.701  85.914  1.00  8.71           C  
ATOM    240  CG1 VAL A  33      16.631  23.442  86.552  1.00 10.41           C  
ATOM    241  CG2 VAL A  33      15.414  21.274  86.450  1.00 11.83           C  
ATOM    242  N   ALA A  34      14.185  25.223  84.654  1.00  3.92           N  
ATOM    243  CA  ALA A  34      14.227  26.617  84.251  1.00  4.21           C  
ATOM    244  C   ALA A  34      13.123  27.425  84.901  1.00  4.13           C  
ATOM    245  O   ALA A  34      13.435  28.498  85.426  1.00  5.65           O  
ATOM    246  CB  ALA A  34      14.078  26.758  82.721  1.00  3.85           C  
ATOM    247  N   ILE A  35      11.859  26.977  84.951  1.00  4.34           N  
ATOM    248  CA  ILE A  35      10.778  27.733  85.585  1.00  4.57           C  
ATOM    249  C   ILE A  35      11.039  27.821  87.085  1.00  5.78           C  
ATOM    250  O   ILE A  35      10.876  28.923  87.613  1.00  7.01           O  
ATOM    251  CB  ILE A  35       9.401  27.073  85.263  1.00  5.63           C  
ATOM    252  CG1 ILE A  35       9.119  27.233  83.738  1.00  6.58           C  
ATOM    253  CG2 ILE A  35       8.263  27.720  86.059  1.00  5.68           C  
ATOM    254  CD1 ILE A  35       7.832  26.544  83.203  1.00  6.21           C  
ATOM    255  N   ASP A  36      11.501  26.761  87.753  1.00  5.21           N  
ATOM    256  CA  ASP A  36      11.828  26.816  89.161  1.00  6.10           C  
ATOM    257  C   ASP A  36      12.911  27.843  89.466  1.00  6.71           C  
ATOM    258  O   ASP A  36      12.787  28.634  90.394  1.00  7.31           O  
ATOM    259  CB  ASP A  36      12.293  25.441  89.660  1.00  8.29           C  
ATOM    260  CG  ASP A  36      11.238  24.354  89.802  1.00  9.23           C  
ATOM    261  OD1 ASP A  36      10.043  24.660  89.843  1.00  8.89           O  
ATOM    262  OD2 ASP A  36      11.607  23.178  89.874  1.00 12.39           O  
ATOM    263  N   VAL A  37      13.946  27.914  88.617  1.00  4.82           N  
ATOM    264  CA  VAL A  37      15.050  28.851  88.759  1.00  6.32           C  
ATOM    265  C   VAL A  37      14.629  30.290  88.547  1.00  5.94           C  
ATOM    266  O   VAL A  37      15.302  31.191  89.046  1.00  8.15           O  
ATOM    267  CB  VAL A  37      16.157  28.389  87.744  1.00  6.00           C  
ATOM    268  CG1 VAL A  37      17.211  29.433  87.429  1.00  6.57           C  
ATOM    269  CG2 VAL A  37      16.879  27.222  88.434  1.00  5.95           C  
ATOM    270  N   GLY A  38      13.589  30.568  87.771  1.00  5.99           N  
ATOM    271  CA  GLY A  38      13.116  31.933  87.625  1.00  5.74           C  
ATOM    272  C   GLY A  38      12.946  32.286  86.153  1.00  5.37           C  
ATOM    273  O   GLY A  38      12.563  33.418  85.857  1.00  5.75           O  
ATOM    274  N   TYR A  39      13.246  31.389  85.200  1.00  5.38           N  
ATOM    275  CA  TYR A  39      12.985  31.699  83.771  1.00  5.46           C  
ATOM    276  C   TYR A  39      11.493  31.842  83.551  1.00  3.97           C  
ATOM    277  O   TYR A  39      10.714  31.073  84.098  1.00  4.27           O  
ATOM    278  CB  TYR A  39      13.448  30.601  82.747  1.00  4.03           C  
ATOM    279  CG  TYR A  39      14.958  30.464  82.644  1.00  4.51           C  
ATOM    280  CD1 TYR A  39      15.720  29.964  83.707  1.00  4.94           C  
ATOM    281  CD2 TYR A  39      15.583  30.788  81.463  1.00  5.20           C  
ATOM    282  CE1 TYR A  39      17.085  29.775  83.574  1.00  3.98           C  
ATOM    283  CE2 TYR A  39      16.942  30.601  81.325  1.00  4.99           C  
ATOM    284  CZ  TYR A  39      17.675  30.098  82.374  1.00  4.15           C  
ATOM    285  OH  TYR A  39      19.008  29.873  82.181  1.00  6.94           O  
ATOM    286  N   ARG A  40      11.081  32.849  82.760  1.00  4.59           N  
ATOM    287  CA  ARG A  40       9.688  33.089  82.488  1.00  5.74           C  
ATOM    288  C   ARG A  40       9.458  33.153  80.974  1.00  7.92           C  
ATOM    289  O   ARG A  40       8.336  33.411  80.545  1.00  9.29           O  
ATOM    290  CB  ARG A  40       9.226  34.408  83.122  1.00  6.49           C  
ATOM    291  CG  ARG A  40       9.214  34.550  84.661  1.00 10.34           C  
ATOM    292  CD  ARG A  40       8.111  33.858  85.481  1.00 13.20           C  
ATOM    293  NE  ARG A  40       8.753  32.652  85.855  1.00 19.14           N  
ATOM    294  CZ  ARG A  40       8.977  32.079  87.047  1.00 14.43           C  
ATOM    295  NH1 ARG A  40       8.521  32.440  88.267  1.00 12.93           N  
ATOM    296  NH2 ARG A  40       9.767  31.026  86.884  1.00 12.51           N  
ATOM    297  N   HIS A  41      10.450  32.851  80.131  1.00  4.86           N  
ATOM    298  CA  HIS A  41      10.312  32.947  78.695  1.00  3.89           C  
ATOM    299  C   HIS A  41      10.923  31.668  78.134  1.00  3.32           C  
ATOM    300  O   HIS A  41      12.056  31.321  78.490  1.00  4.36           O  
ATOM    301  CB  HIS A  41      11.053  34.231  78.255  1.00  3.05           C  
ATOM    302  CG  HIS A  41      11.393  34.436  76.764  1.00  5.10           C  
ATOM    303  ND1 HIS A  41      11.049  33.750  75.668  1.00  7.72           N  
ATOM    304  CD2 HIS A  41      12.235  35.444  76.353  1.00  4.31           C  
ATOM    305  CE1 HIS A  41      11.654  34.305  74.625  1.00  3.22           C  
ATOM    306  NE2 HIS A  41      12.357  35.319  75.051  1.00  9.04           N  
ATOM    307  N   ILE A  42      10.199  30.947  77.270  1.00  4.79           N  
ATOM    308  CA  ILE A  42      10.702  29.729  76.642  1.00  4.93           C  
ATOM    309  C   ILE A  42      10.599  29.948  75.117  1.00  5.78           C  
ATOM    310  O   ILE A  42       9.566  30.457  74.645  1.00  6.53           O  
ATOM    311  CB  ILE A  42       9.844  28.508  77.052  1.00  6.57           C  
ATOM    312  CG1 ILE A  42       9.622  28.386  78.586  1.00  6.65           C  
ATOM    313  CG2 ILE A  42      10.554  27.273  76.483  1.00  4.38           C  
ATOM    314  CD1 ILE A  42      10.863  28.184  79.457  1.00 10.35           C  
ATOM    315  N   ASP A  43      11.656  29.661  74.374  1.00  4.20           N  
ATOM    316  CA  ASP A  43      11.664  29.793  72.930  1.00  5.42           C  
ATOM    317  C   ASP A  43      11.480  28.400  72.301  1.00  3.41           C  
ATOM    318  O   ASP A  43      12.285  27.489  72.522  1.00  4.02           O  
ATOM    319  CB  ASP A  43      12.976  30.401  72.452  1.00  3.96           C  
ATOM    320  CG  ASP A  43      12.985  30.550  70.938  1.00  4.24           C  
ATOM    321  OD1 ASP A  43      12.331  31.445  70.408  1.00  4.57           O  
ATOM    322  OD2 ASP A  43      13.607  29.749  70.254  1.00  3.87           O  
ATOM    323  N   CYS A  44      10.454  28.249  71.470  1.00  3.83           N  
ATOM    324  CA  CYS A  44      10.096  26.949  70.914  1.00  4.74           C  
ATOM    325  C   CYS A  44       9.928  26.996  69.387  1.00  3.42           C  
ATOM    326  O   CYS A  44      10.015  28.070  68.750  1.00  4.40           O  
ATOM    327  CB  CYS A  44       8.761  26.485  71.484  1.00  4.83           C  
ATOM    328  SG  CYS A  44       8.586  26.423  73.281  1.00  7.67           S  
ATOM    329  N   ALA A  45       9.785  25.823  68.766  1.00  3.56           N  
ATOM    330  CA  ALA A  45       9.436  25.732  67.347  1.00  2.57           C  
ATOM    331  C   ALA A  45       8.957  24.328  67.027  1.00  2.72           C  
ATOM    332  O   ALA A  45       9.478  23.334  67.524  1.00  3.23           O  
ATOM    333  CB  ALA A  45      10.630  26.028  66.459  1.00  3.56           C  
ATOM    334  N   HIS A  46       7.997  24.273  66.123  1.00  4.02           N  
ATOM    335  CA  HIS A  46       7.481  23.021  65.607  1.00  3.99           C  
ATOM    336  C   HIS A  46       8.598  22.128  65.067  1.00  2.80           C  
ATOM    337  O   HIS A  46       8.635  20.920  65.342  1.00  4.00           O  
ATOM    338  CB  HIS A  46       6.488  23.335  64.497  1.00  5.55           C  
ATOM    339  CG  HIS A  46       5.889  22.068  63.933  1.00  7.29           C  
ATOM    340  ND1 HIS A  46       5.202  21.185  64.605  1.00  8.34           N  
ATOM    341  CD2 HIS A  46       6.004  21.622  62.649  1.00  8.74           C  
ATOM    342  CE1 HIS A  46       4.891  20.210  63.803  1.00  9.61           C  
ATOM    343  NE2 HIS A  46       5.378  20.478  62.606  1.00  8.87           N  
ATOM    344  N   VAL A  47       9.532  22.692  64.295  1.00  4.67           N  
ATOM    345  CA  VAL A  47      10.607  21.931  63.652  1.00  5.62           C  
ATOM    346  C   VAL A  47      11.593  21.334  64.651  1.00  5.60           C  
ATOM    347  O   VAL A  47      12.334  20.430  64.291  1.00  8.02           O  
ATOM    348  CB  VAL A  47      11.300  22.882  62.602  1.00  6.67           C  
ATOM    349  CG1 VAL A  47      12.237  23.885  63.261  1.00  4.90           C  
ATOM    350  CG2 VAL A  47      12.057  22.050  61.575  1.00  7.89           C  
ATOM    351  N   TYR A  48      11.594  21.741  65.925  1.00  4.15           N  
ATOM    352  CA  TYR A  48      12.499  21.153  66.913  1.00  5.96           C  
ATOM    353  C   TYR A  48      11.983  19.775  67.374  1.00  5.96           C  
ATOM    354  O   TYR A  48      12.674  19.010  68.040  1.00  6.07           O  
ATOM    355  CB  TYR A  48      12.648  22.104  68.123  1.00  5.14           C  
ATOM    356  CG  TYR A  48      13.196  23.492  67.836  1.00  4.23           C  
ATOM    357  CD1 TYR A  48      13.827  23.798  66.629  1.00  4.27           C  
ATOM    358  CD2 TYR A  48      13.035  24.477  68.797  1.00  4.47           C  
ATOM    359  CE1 TYR A  48      14.310  25.076  66.392  1.00  4.95           C  
ATOM    360  CE2 TYR A  48      13.507  25.750  68.559  1.00  4.13           C  
ATOM    361  CZ  TYR A  48      14.135  26.065  67.357  1.00  4.81           C  
ATOM    362  OH  TYR A  48      14.538  27.382  67.129  1.00  5.58           O  
ATOM    363  N   GLN A  49      10.729  19.434  67.037  1.00  6.48           N  
ATOM    364  CA  GLN A  49      10.137  18.126  67.294  1.00  7.12           C  
ATOM    365  C   GLN A  49      10.094  17.728  68.769  1.00  7.70           C  
ATOM    366  O   GLN A  49      10.104  16.573  69.192  1.00  8.79           O  
ATOM    367  CB  GLN A  49      10.900  17.055  66.485  1.00  9.59           C  
ATOM    368  CG  GLN A  49      10.655  17.060  64.953  1.00 11.28           C  
ATOM    369  CD  GLN A  49      11.519  16.030  64.249  1.00 12.21           C  
ATOM    370  OE1 GLN A  49      11.430  14.852  64.524  1.00 15.52           O  
ATOM    371  NE2 GLN A  49      12.458  16.320  63.392  1.00 12.15           N  
ATOM    372  N   ASN A  50       9.932  18.735  69.619  1.00  5.27           N  
ATOM    373  CA  ASN A  50       9.845  18.471  71.072  1.00  5.64           C  
ATOM    374  C   ASN A  50       8.818  19.377  71.767  1.00  5.90           C  
ATOM    375  O   ASN A  50       8.828  19.551  72.999  1.00  5.90           O  
ATOM    376  CB  ASN A  50      11.250  18.678  71.685  1.00  5.32           C  
ATOM    377  CG  ASN A  50      11.815  20.071  71.523  1.00  4.96           C  
ATOM    378  OD1 ASN A  50      12.959  20.355  71.869  1.00  7.27           O  
ATOM    379  ND2 ASN A  50      11.098  21.042  70.986  1.00  2.90           N  
ATOM    380  N   GLU A  51       7.925  20.083  71.023  1.00  4.93           N  
ATOM    381  CA  GLU A  51       6.935  20.942  71.702  1.00  5.34           C  
ATOM    382  C   GLU A  51       5.948  20.214  72.609  1.00  5.41           C  
ATOM    383  O   GLU A  51       5.590  20.788  73.635  1.00  5.51           O  
ATOM    384  CB  GLU A  51       6.111  21.774  70.712  1.00  5.37           C  
ATOM    385  CG  GLU A  51       7.027  22.817  70.076  1.00  4.12           C  
ATOM    386  CD  GLU A  51       6.291  23.810  69.202  1.00  7.39           C  
ATOM    387  OE1 GLU A  51       5.393  23.487  68.447  1.00  5.86           O  
ATOM    388  OE2 GLU A  51       6.676  24.972  69.258  1.00  5.43           O  
ATOM    389  N   ASN A  52       5.569  18.954  72.354  1.00  5.20           N  
ATOM    390  CA  ASN A  52       4.725  18.200  73.263  1.00  6.59           C  
ATOM    391  C   ASN A  52       5.373  18.071  74.646  1.00  6.98           C  
ATOM    392  O   ASN A  52       4.697  18.336  75.655  1.00  6.41           O  
ATOM    393  CB  ASN A  52       4.474  16.788  72.704  1.00  8.51           C  
ATOM    394  CG  ASN A  52       3.497  15.981  73.558  1.00 10.74           C  
ATOM    395  OD1 ASN A  52       2.389  16.419  73.881  1.00 11.11           O  
ATOM    396  ND2 ASN A  52       3.939  14.808  73.991  1.00 10.00           N  
ATOM    397  N   GLU A  53       6.669  17.761  74.692  1.00  6.60           N  
ATOM    398  CA  GLU A  53       7.403  17.539  75.933  1.00  6.49           C  
ATOM    399  C   GLU A  53       7.701  18.853  76.628  1.00  7.39           C  
ATOM    400  O   GLU A  53       7.695  18.920  77.866  1.00  7.49           O  
ATOM    401  CB  GLU A  53       8.694  16.799  75.653  1.00  6.47           C  
ATOM    402  CG  GLU A  53       8.485  15.353  75.135  1.00 11.10           C  
ATOM    403  CD  GLU A  53       7.897  15.194  73.725  1.00 14.84           C  
ATOM    404  OE1 GLU A  53       8.132  16.053  72.875  1.00 12.65           O  
ATOM    405  OE2 GLU A  53       7.150  14.235  73.487  1.00 19.69           O  
ATOM    406  N   VAL A  54       7.922  19.942  75.880  1.00  6.15           N  
ATOM    407  CA  VAL A  54       7.983  21.272  76.488  1.00  4.50           C  
ATOM    408  C   VAL A  54       6.624  21.564  77.138  1.00  5.90           C  
ATOM    409  O   VAL A  54       6.552  22.054  78.267  1.00  6.67           O  
ATOM    410  CB  VAL A  54       8.272  22.343  75.411  1.00  5.59           C  
ATOM    411  CG1 VAL A  54       8.188  23.745  75.985  1.00  4.88           C  
ATOM    412  CG2 VAL A  54       9.660  22.097  74.851  1.00  4.22           C  
ATOM    413  N   GLY A  55       5.515  21.297  76.449  1.00  4.50           N  
ATOM    414  CA  GLY A  55       4.165  21.541  76.921  1.00  4.50           C  
ATOM    415  C   GLY A  55       3.890  20.728  78.169  1.00  5.75           C  
ATOM    416  O   GLY A  55       3.164  21.219  79.024  1.00  7.86           O  
ATOM    417  N   VAL A  56       4.417  19.502  78.349  1.00  5.45           N  
ATOM    418  CA  VAL A  56       4.240  18.725  79.596  1.00  6.65           C  
ATOM    419  C   VAL A  56       4.790  19.507  80.804  1.00  6.34           C  
ATOM    420  O   VAL A  56       4.209  19.517  81.902  1.00  6.31           O  
ATOM    421  CB  VAL A  56       4.969  17.357  79.468  1.00  7.29           C  
ATOM    422  CG1 VAL A  56       4.944  16.581  80.788  1.00  7.48           C  
ATOM    423  CG2 VAL A  56       4.280  16.526  78.381  1.00  7.71           C  
ATOM    424  N   ALA A  57       5.935  20.154  80.625  1.00  5.27           N  
ATOM    425  CA  ALA A  57       6.583  20.897  81.697  1.00  5.93           C  
ATOM    426  C   ALA A  57       5.829  22.157  82.093  1.00  7.59           C  
ATOM    427  O   ALA A  57       5.659  22.431  83.292  1.00  7.57           O  
ATOM    428  CB  ALA A  57       7.979  21.277  81.262  1.00  4.19           C  
ATOM    429  N   ILE A  58       5.328  22.904  81.100  1.00  6.42           N  
ATOM    430  CA  ILE A  58       4.578  24.121  81.376  1.00  7.59           C  
ATOM    431  C   ILE A  58       3.297  23.747  82.119  1.00  9.05           C  
ATOM    432  O   ILE A  58       3.006  24.371  83.144  1.00  9.61           O  
ATOM    433  CB  ILE A  58       4.251  24.865  80.044  1.00  7.54           C  
ATOM    434  CG1 ILE A  58       5.568  25.291  79.395  1.00  7.32           C  
ATOM    435  CG2 ILE A  58       3.377  26.098  80.299  1.00  7.98           C  
ATOM    436  CD1 ILE A  58       5.415  25.832  77.978  1.00  8.17           C  
ATOM    437  N   GLN A  59       2.570  22.705  81.674  1.00  9.53           N  
ATOM    438  CA  GLN A  59       1.379  22.243  82.363  1.00 11.37           C  
ATOM    439  C   GLN A  59       1.613  21.888  83.825  1.00  8.97           C  
ATOM    440  O   GLN A  59       0.848  22.230  84.731  1.00 10.06           O  
ATOM    441  CB  GLN A  59       0.813  21.024  81.664  1.00 12.43           C  
ATOM    442  CG  GLN A  59      -0.119  21.466  80.567  1.00 18.69           C  
ATOM    443  CD  GLN A  59      -1.285  22.330  81.050  1.00 21.28           C  
ATOM    444  OE1 GLN A  59      -1.444  23.497  80.692  1.00 22.31           O  
ATOM    445  NE2 GLN A  59      -2.153  21.808  81.910  1.00 23.59           N  
ATOM    446  N   GLU A  60       2.687  21.160  84.061  1.00  9.60           N  
ATOM    447  CA  GLU A  60       3.101  20.731  85.382  1.00 11.11           C  
ATOM    448  C   GLU A  60       3.291  21.953  86.292  1.00 10.16           C  
ATOM    449  O   GLU A  60       2.676  22.015  87.362  1.00 10.11           O  
ATOM    450  CB  GLU A  60       4.366  19.975  85.177  1.00 16.10           C  
ATOM    451  CG  GLU A  60       4.892  19.135  86.312  1.00 25.27           C  
ATOM    452  CD  GLU A  60       4.782  17.629  86.039  1.00 29.26           C  
ATOM    453  OE1 GLU A  60       5.185  17.133  84.982  1.00 30.07           O  
ATOM    454  OE2 GLU A  60       4.241  16.937  86.892  1.00 33.68           O  
ATOM    455  N   LYS A  61       4.046  22.955  85.836  1.00  8.42           N  
ATOM    456  CA  LYS A  61       4.319  24.132  86.653  1.00  8.15           C  
ATOM    457  C   LYS A  61       3.102  25.038  86.811  1.00  8.93           C  
ATOM    458  O   LYS A  61       2.932  25.688  87.853  1.00  9.33           O  
ATOM    459  CB  LYS A  61       5.523  24.873  86.039  1.00  7.81           C  
ATOM    460  CG  LYS A  61       6.822  24.072  86.196  1.00  6.88           C  
ATOM    461  CD  LYS A  61       7.153  23.955  87.671  1.00  7.24           C  
ATOM    462  CE  LYS A  61       8.049  22.806  87.908  1.00  7.88           C  
ATOM    463  NZ  LYS A  61       8.323  22.670  89.320  1.00 10.33           N  
ATOM    464  N   LEU A  62       2.217  25.101  85.822  1.00  8.02           N  
ATOM    465  CA  LEU A  62       0.945  25.789  85.914  1.00 12.04           C  
ATOM    466  C   LEU A  62       0.053  25.115  86.965  1.00 12.78           C  
ATOM    467  O   LEU A  62      -0.598  25.760  87.795  1.00 13.08           O  
ATOM    468  CB  LEU A  62       0.253  25.753  84.530  1.00 12.09           C  
ATOM    469  CG  LEU A  62       0.116  26.980  83.614  1.00 13.28           C  
ATOM    470  CD1 LEU A  62       1.130  28.051  83.926  1.00 13.26           C  
ATOM    471  CD2 LEU A  62       0.209  26.490  82.170  1.00 11.56           C  
ATOM    472  N   ARG A  63       0.025  23.790  86.967  1.00 13.11           N  
ATOM    473  CA  ARG A  63      -0.812  23.024  87.877  1.00 17.84           C  
ATOM    474  C   ARG A  63      -0.331  23.152  89.336  1.00 17.71           C  
ATOM    475  O   ARG A  63      -1.119  23.202  90.285  1.00 16.91           O  
ATOM    476  CB  ARG A  63      -0.777  21.576  87.385  1.00 21.23           C  
ATOM    477  CG  ARG A  63      -1.701  20.532  88.025  1.00 27.89           C  
ATOM    478  CD  ARG A  63      -0.935  19.330  88.637  1.00 32.34           C  
ATOM    479  NE  ARG A  63      -0.147  18.658  87.616  1.00 35.13           N  
ATOM    480  CZ  ARG A  63       1.191  18.521  87.679  1.00 36.06           C  
ATOM    481  NH1 ARG A  63       1.951  18.954  88.714  1.00 36.78           N  
ATOM    482  NH2 ARG A  63       1.763  17.933  86.641  1.00 36.42           N  
ATOM    483  N   GLU A  64       0.985  23.229  89.492  1.00 17.75           N  
ATOM    484  CA  GLU A  64       1.688  23.406  90.754  1.00 17.89           C  
ATOM    485  C   GLU A  64       1.498  24.792  91.370  1.00 16.02           C  
ATOM    486  O   GLU A  64       1.773  25.047  92.536  1.00 14.04           O  
ATOM    487  CB  GLU A  64       3.142  23.214  90.510  1.00 20.93           C  
ATOM    488  CG  GLU A  64       3.727  21.889  90.892  1.00 27.58           C  
ATOM    489  CD  GLU A  64       5.167  21.749  90.410  1.00 29.02           C  
ATOM    490  OE1 GLU A  64       6.054  22.450  90.895  1.00 29.70           O  
ATOM    491  OE2 GLU A  64       5.426  20.936  89.511  1.00 31.76           O  
ATOM    492  N   GLN A  65       1.090  25.734  90.526  1.00 15.93           N  
ATOM    493  CA  GLN A  65       0.934  27.141  90.840  1.00 16.01           C  
ATOM    494  C   GLN A  65       2.266  27.831  91.056  1.00 13.22           C  
ATOM    495  O   GLN A  65       2.332  28.895  91.657  1.00 13.39           O  
ATOM    496  CB  GLN A  65       0.075  27.359  92.080  1.00 20.72           C  
ATOM    497  CG  GLN A  65      -1.273  27.848  91.666  1.00 26.84           C  
ATOM    498  CD  GLN A  65      -2.298  26.846  92.103  1.00 29.70           C  
ATOM    499  OE1 GLN A  65      -2.928  26.985  93.147  1.00 31.33           O  
ATOM    500  NE2 GLN A  65      -2.473  25.812  91.293  1.00 32.26           N  
ATOM    501  N   VAL A  66       3.356  27.280  90.518  1.00 10.73           N  
ATOM    502  CA  VAL A  66       4.654  27.925  90.588  1.00 10.30           C  
ATOM    503  C   VAL A  66       4.570  29.271  89.864  1.00 10.77           C  
ATOM    504  O   VAL A  66       5.177  30.271  90.263  1.00 11.17           O  
ATOM    505  CB  VAL A  66       5.706  27.012  89.905  1.00 10.84           C  
ATOM    506  CG1 VAL A  66       7.094  27.646  89.804  1.00 12.93           C  
ATOM    507  CG2 VAL A  66       5.847  25.781  90.777  1.00 12.83           C  
ATOM    508  N   VAL A  67       3.770  29.287  88.791  1.00 10.85           N  
ATOM    509  CA  VAL A  67       3.697  30.403  87.888  1.00 10.67           C  
ATOM    510  C   VAL A  67       2.270  30.431  87.374  1.00 10.22           C  
ATOM    511  O   VAL A  67       1.584  29.395  87.324  1.00 10.23           O  
ATOM    512  CB  VAL A  67       4.858  30.027  86.895  1.00 12.66           C  
ATOM    513  CG1 VAL A  67       4.370  29.088  85.787  1.00 10.55           C  
ATOM    514  CG2 VAL A  67       5.527  31.286  86.492  1.00 14.59           C  
ATOM    515  N   LYS A  68       1.777  31.617  87.057  1.00 11.36           N  
ATOM    516  CA  LYS A  68       0.493  31.750  86.409  1.00 12.32           C  
ATOM    517  C   LYS A  68       0.758  31.935  84.906  1.00 11.49           C  
ATOM    518  O   LYS A  68       1.813  32.460  84.521  1.00  9.75           O  
ATOM    519  CB  LYS A  68      -0.215  32.963  86.911  1.00 16.04           C  
ATOM    520  CG  LYS A  68      -0.563  32.945  88.378  1.00 21.87           C  
ATOM    521  CD  LYS A  68      -1.271  34.256  88.681  1.00 26.22           C  
ATOM    522  CE  LYS A  68      -0.368  35.514  88.752  1.00 29.29           C  
ATOM    523  NZ  LYS A  68       0.338  35.888  87.534  1.00 32.78           N  
ATOM    524  N   ARG A  69      -0.192  31.641  84.025  1.00  8.33           N  
ATOM    525  CA  ARG A  69       0.018  31.763  82.591  1.00 10.41           C  
ATOM    526  C   ARG A  69       0.382  33.178  82.167  1.00 10.01           C  
ATOM    527  O   ARG A  69       1.291  33.355  81.328  1.00  8.83           O  
ATOM    528  CB  ARG A  69      -1.247  31.267  81.877  1.00  8.90           C  
ATOM    529  CG  ARG A  69      -1.354  31.340  80.311  1.00 11.27           C  
ATOM    530  CD  ARG A  69      -0.516  30.437  79.350  1.00 13.37           C  
ATOM    531  NE  ARG A  69       0.601  31.268  79.113  1.00 18.87           N  
ATOM    532  CZ  ARG A  69       1.032  31.896  78.032  1.00 13.96           C  
ATOM    533  NH1 ARG A  69       0.800  31.676  76.722  1.00 12.63           N  
ATOM    534  NH2 ARG A  69       1.903  32.801  78.417  1.00 13.77           N  
ATOM    535  N   GLU A  70      -0.240  34.199  82.758  1.00 10.53           N  
ATOM    536  CA  GLU A  70       0.071  35.583  82.405  1.00 13.63           C  
ATOM    537  C   GLU A  70       1.511  35.957  82.682  1.00 11.51           C  
ATOM    538  O   GLU A  70       2.005  36.931  82.110  1.00 11.32           O  
ATOM    539  CB  GLU A  70      -0.732  36.664  83.171  1.00 18.72           C  
ATOM    540  CG  GLU A  70      -2.181  36.353  83.497  1.00 27.50           C  
ATOM    541  CD  GLU A  70      -2.218  35.524  84.763  1.00 31.16           C  
ATOM    542  OE1 GLU A  70      -1.896  36.079  85.836  1.00 34.75           O  
ATOM    543  OE2 GLU A  70      -2.458  34.311  84.644  1.00 30.52           O  
ATOM    544  N   GLU A  71       2.226  35.287  83.579  1.00  9.59           N  
ATOM    545  CA  GLU A  71       3.609  35.687  83.722  1.00 11.56           C  
ATOM    546  C   GLU A  71       4.582  34.902  82.874  1.00  7.52           C  
ATOM    547  O   GLU A  71       5.746  35.255  82.872  1.00  7.71           O  
ATOM    548  CB  GLU A  71       4.029  35.626  85.195  1.00 15.01           C  
ATOM    549  CG  GLU A  71       3.723  34.383  85.975  1.00 19.53           C  
ATOM    550  CD  GLU A  71       3.425  34.648  87.443  1.00 20.19           C  
ATOM    551  OE1 GLU A  71       2.944  35.718  87.794  1.00 25.86           O  
ATOM    552  OE2 GLU A  71       3.546  33.745  88.226  1.00 19.65           O  
ATOM    553  N   LEU A  72       4.103  33.917  82.123  1.00  5.63           N  
ATOM    554  CA  LEU A  72       4.932  33.176  81.203  1.00  6.62           C  
ATOM    555  C   LEU A  72       4.901  33.868  79.838  1.00  4.78           C  
ATOM    556  O   LEU A  72       3.851  34.395  79.480  1.00  5.81           O  
ATOM    557  CB  LEU A  72       4.334  31.791  81.155  1.00  9.86           C  
ATOM    558  CG  LEU A  72       5.101  30.517  81.530  1.00 14.93           C  
ATOM    559  CD1 LEU A  72       6.200  30.755  82.534  1.00 13.66           C  
ATOM    560  CD2 LEU A  72       4.076  29.517  81.997  1.00 13.66           C  
ATOM    561  N   PHE A  73       5.993  33.802  79.066  1.00  4.28           N  
ATOM    562  CA  PHE A  73       6.042  34.360  77.721  1.00  3.09           C  
ATOM    563  C   PHE A  73       6.529  33.231  76.808  1.00  3.74           C  
ATOM    564  O   PHE A  73       7.706  32.836  76.806  1.00  4.74           O  
ATOM    565  CB  PHE A  73       7.014  35.548  77.695  1.00  5.27           C  
ATOM    566  CG  PHE A  73       6.913  36.409  76.433  1.00  8.08           C  
ATOM    567  CD1 PHE A  73       7.497  35.999  75.246  1.00  7.56           C  
ATOM    568  CD2 PHE A  73       6.180  37.586  76.472  1.00  7.34           C  
ATOM    569  CE1 PHE A  73       7.323  36.767  74.117  1.00  6.69           C  
ATOM    570  CE2 PHE A  73       6.022  38.339  75.330  1.00  6.27           C  
ATOM    571  CZ  PHE A  73       6.592  37.926  74.158  1.00  7.09           C  
ATOM    572  N   ILE A  74       5.612  32.633  76.053  1.00  3.83           N  
ATOM    573  CA  ILE A  74       5.906  31.454  75.256  1.00  3.50           C  
ATOM    574  C   ILE A  74       5.978  31.872  73.794  1.00  4.89           C  
ATOM    575  O   ILE A  74       5.046  32.506  73.268  1.00  5.39           O  
ATOM    576  CB  ILE A  74       4.805  30.420  75.454  1.00  6.25           C  
ATOM    577  CG1 ILE A  74       4.577  30.141  76.949  1.00  7.32           C  
ATOM    578  CG2 ILE A  74       5.206  29.154  74.681  1.00  4.06           C  
ATOM    579  CD1 ILE A  74       5.842  29.686  77.666  1.00  7.49           C  
ATOM    580  N   VAL A  75       7.054  31.454  73.135  1.00  4.71           N  
ATOM    581  CA  VAL A  75       7.305  31.830  71.741  1.00  4.62           C  
ATOM    582  C   VAL A  75       7.343  30.582  70.874  1.00  4.68           C  
ATOM    583  O   VAL A  75       7.959  29.595  71.273  1.00  4.16           O  
ATOM    584  CB  VAL A  75       8.665  32.564  71.589  1.00  4.52           C  
ATOM    585  CG1 VAL A  75       8.875  33.063  70.157  1.00  5.10           C  
ATOM    586  CG2 VAL A  75       8.714  33.715  72.589  1.00  6.26           C  
ATOM    587  N   SER A  76       6.679  30.558  69.704  1.00  3.64           N  
ATOM    588  CA  SER A  76       6.955  29.484  68.775  1.00  3.43           C  
ATOM    589  C   SER A  76       7.063  30.074  67.371  1.00  3.49           C  
ATOM    590  O   SER A  76       7.013  31.291  67.172  1.00  3.98           O  
ATOM    591  CB  SER A  76       5.875  28.412  68.841  1.00  2.67           C  
ATOM    592  OG  SER A  76       6.316  27.311  68.050  1.00  3.98           O  
ATOM    593  N   LYS A  77       7.272  29.228  66.368  1.00  4.27           N  
ATOM    594  CA  LYS A  77       7.608  29.703  65.032  1.00  5.29           C  
ATOM    595  C   LYS A  77       6.941  28.831  63.999  1.00  5.68           C  
ATOM    596  O   LYS A  77       6.954  27.606  64.159  1.00  4.65           O  
ATOM    597  CB  LYS A  77       9.137  29.648  64.824  1.00  5.07           C  
ATOM    598  CG  LYS A  77       9.982  30.124  66.036  1.00  4.13           C  
ATOM    599  CD  LYS A  77      11.476  30.216  65.769  1.00  4.67           C  
ATOM    600  CE  LYS A  77      12.257  30.531  67.044  1.00  4.49           C  
ATOM    601  NZ  LYS A  77      12.341  29.384  67.909  1.00  4.98           N  
ATOM    602  N   LEU A  78       6.506  29.505  62.911  1.00  5.91           N  
ATOM    603  CA  LEU A  78       5.849  28.932  61.709  1.00  4.80           C  
ATOM    604  C   LEU A  78       6.950  28.345  60.825  1.00  4.53           C  
ATOM    605  O   LEU A  78       7.842  29.100  60.385  1.00  4.49           O  
ATOM    606  CB  LEU A  78       5.155  30.041  60.939  1.00  7.32           C  
ATOM    607  CG  LEU A  78       3.909  30.013  60.021  1.00 12.06           C  
ATOM    608  CD1 LEU A  78       4.289  30.614  58.682  1.00 11.16           C  
ATOM    609  CD2 LEU A  78       3.273  28.651  60.033  1.00 11.09           C  
ATOM    610  N   TRP A  79       6.943  27.044  60.556  1.00  4.59           N  
ATOM    611  CA  TRP A  79       7.986  26.466  59.725  1.00  4.96           C  
ATOM    612  C   TRP A  79       7.727  26.778  58.238  1.00  3.81           C  
ATOM    613  O   TRP A  79       6.610  27.092  57.823  1.00  5.48           O  
ATOM    614  CB  TRP A  79       8.089  24.912  59.961  1.00  4.27           C  
ATOM    615  CG  TRP A  79       9.276  24.338  59.180  1.00  4.42           C  
ATOM    616  CD1 TRP A  79       9.107  23.408  58.190  1.00  3.70           C  
ATOM    617  CD2 TRP A  79      10.591  24.765  59.302  1.00  4.89           C  
ATOM    618  NE1 TRP A  79      10.308  23.255  57.681  1.00  4.66           N  
ATOM    619  CE2 TRP A  79      11.225  24.031  58.306  1.00  4.69           C  
ATOM    620  CE3 TRP A  79      11.291  25.662  60.101  1.00  3.38           C  
ATOM    621  CZ2 TRP A  79      12.591  24.171  58.091  1.00  3.82           C  
ATOM    622  CZ3 TRP A  79      12.649  25.805  59.878  1.00  4.81           C  
ATOM    623  CH2 TRP A  79      13.299  25.065  58.883  1.00  5.24           C  
ATOM    624  N   CYS A  80       8.768  26.673  57.425  1.00  4.43           N  
ATOM    625  CA  CYS A  80       8.781  27.017  56.026  1.00  4.63           C  
ATOM    626  C   CYS A  80       7.821  26.236  55.150  1.00  4.32           C  
ATOM    627  O   CYS A  80       7.427  26.784  54.118  1.00  6.11           O  
ATOM    628  CB  CYS A  80      10.184  26.851  55.508  1.00  6.84           C  
ATOM    629  SG  CYS A  80      11.446  27.725  56.447  1.00  6.80           S  
ATOM    630  N   THR A  81       7.372  25.037  55.522  1.00  3.56           N  
ATOM    631  CA  THR A  81       6.422  24.291  54.716  1.00  5.14           C  
ATOM    632  C   THR A  81       4.978  24.715  54.961  1.00  6.43           C  
ATOM    633  O   THR A  81       4.042  24.079  54.473  1.00  6.45           O  
ATOM    634  CB  THR A  81       6.649  22.799  55.009  1.00  6.18           C  
ATOM    635  OG1 THR A  81       6.543  22.655  56.437  1.00  6.05           O  
ATOM    636  CG2 THR A  81       7.991  22.287  54.496  1.00  6.09           C  
ATOM    637  N   TYR A  82       4.738  25.731  55.808  1.00  5.68           N  
ATOM    638  CA  TYR A  82       3.391  26.174  56.139  1.00  7.64           C  
ATOM    639  C   TYR A  82       3.182  27.649  55.783  1.00  6.80           C  
ATOM    640  O   TYR A  82       2.368  28.328  56.415  1.00  7.28           O  
ATOM    641  CB  TYR A  82       3.148  25.985  57.658  1.00  7.79           C  
ATOM    642  CG  TYR A  82       3.298  24.546  58.129  1.00  8.02           C  
ATOM    643  CD1 TYR A  82       2.309  23.598  57.920  1.00 10.26           C  
ATOM    644  CD2 TYR A  82       4.458  24.228  58.786  1.00  9.89           C  
ATOM    645  CE1 TYR A  82       2.517  22.311  58.386  1.00 12.36           C  
ATOM    646  CE2 TYR A  82       4.665  22.959  59.254  1.00 12.54           C  
ATOM    647  CZ  TYR A  82       3.699  22.015  59.049  1.00 13.99           C  
ATOM    648  OH  TYR A  82       3.912  20.745  59.574  1.00 18.04           O  
ATOM    649  N   HIS A  83       3.926  28.204  54.814  1.00  6.46           N  
ATOM    650  CA  HIS A  83       3.777  29.613  54.471  1.00  7.64           C  
ATOM    651  C   HIS A  83       2.543  29.944  53.639  1.00 10.86           C  
ATOM    652  O   HIS A  83       2.130  31.116  53.610  1.00 12.07           O  
ATOM    653  CB  HIS A  83       4.978  30.150  53.717  1.00  6.81           C  
ATOM    654  CG  HIS A  83       6.197  30.475  54.595  1.00  6.52           C  
ATOM    655  ND1 HIS A  83       6.617  29.887  55.726  1.00  8.73           N  
ATOM    656  CD2 HIS A  83       7.113  31.471  54.311  1.00  4.20           C  
ATOM    657  CE1 HIS A  83       7.728  30.476  56.106  1.00  4.79           C  
ATOM    658  NE2 HIS A  83       8.021  31.421  55.264  1.00  8.55           N  
ATOM    659  N   GLU A  84       1.879  28.976  53.001  1.00 12.97           N  
ATOM    660  CA  GLU A  84       0.641  29.267  52.290  1.00 16.34           C  
ATOM    661  C   GLU A  84      -0.395  29.832  53.240  1.00 17.10           C  
ATOM    662  O   GLU A  84      -0.637  29.236  54.289  1.00 15.15           O  
ATOM    663  CB  GLU A  84       0.024  28.008  51.655  1.00 19.67           C  
ATOM    664  CG  GLU A  84       0.716  27.537  50.372  1.00 25.50           C  
ATOM    665  CD  GLU A  84       2.138  26.995  50.501  1.00 28.71           C  
ATOM    666  OE1 GLU A  84       2.510  26.511  51.579  1.00 31.07           O  
ATOM    667  OE2 GLU A  84       2.869  27.018  49.510  1.00 28.86           O  
ATOM    668  N   LYS A  85      -1.094  30.892  52.805  1.00 18.53           N  
ATOM    669  CA  LYS A  85      -2.163  31.546  53.571  1.00 19.32           C  
ATOM    670  C   LYS A  85      -3.088  30.520  54.229  1.00 18.33           C  
ATOM    671  O   LYS A  85      -3.399  30.633  55.401  1.00 19.48           O  
ATOM    672  CB  LYS A  85      -2.966  32.447  52.617  1.00 22.60           C  
ATOM    673  CG  LYS A  85      -3.544  33.738  53.182  1.00 27.57           C  
ATOM    674  CD  LYS A  85      -2.941  34.967  52.471  1.00 30.57           C  
ATOM    675  CE  LYS A  85      -3.134  34.947  50.938  1.00 33.20           C  
ATOM    676  NZ  LYS A  85      -2.073  35.645  50.212  1.00 37.75           N  
ATOM    677  N   GLY A  86      -3.481  29.435  53.561  1.00 15.01           N  
ATOM    678  CA  GLY A  86      -4.417  28.490  54.138  1.00 13.64           C  
ATOM    679  C   GLY A  86      -3.824  27.493  55.132  1.00 13.52           C  
ATOM    680  O   GLY A  86      -4.560  26.681  55.700  1.00 15.60           O  
ATOM    681  N   LEU A  87      -2.502  27.435  55.323  1.00 10.89           N  
ATOM    682  CA  LEU A  87      -1.896  26.478  56.230  1.00 10.13           C  
ATOM    683  C   LEU A  87      -1.426  27.094  57.534  1.00  9.37           C  
ATOM    684  O   LEU A  87      -1.189  26.362  58.498  1.00  9.76           O  
ATOM    685  CB  LEU A  87      -0.672  25.795  55.578  1.00 11.13           C  
ATOM    686  CG  LEU A  87      -0.896  24.962  54.314  1.00  9.76           C  
ATOM    687  CD1 LEU A  87       0.432  24.392  53.868  1.00  9.79           C  
ATOM    688  CD2 LEU A  87      -1.905  23.864  54.579  1.00  9.52           C  
ATOM    689  N   VAL A  88      -1.328  28.415  57.596  1.00  9.05           N  
ATOM    690  CA  VAL A  88      -0.779  29.123  58.753  1.00  9.95           C  
ATOM    691  C   VAL A  88      -1.563  28.818  60.028  1.00  9.67           C  
ATOM    692  O   VAL A  88      -0.989  28.448  61.056  1.00  8.88           O  
ATOM    693  CB  VAL A  88      -0.735  30.669  58.468  1.00  9.81           C  
ATOM    694  CG1 VAL A  88      -0.394  31.481  59.735  1.00  9.67           C  
ATOM    695  CG2 VAL A  88       0.354  30.946  57.436  1.00  8.98           C  
ATOM    696  N   LYS A  89      -2.887  28.881  60.000  1.00  9.92           N  
ATOM    697  CA  LYS A  89      -3.689  28.651  61.188  1.00 10.85           C  
ATOM    698  C   LYS A  89      -3.532  27.262  61.758  1.00 10.00           C  
ATOM    699  O   LYS A  89      -3.408  27.042  62.963  1.00 10.21           O  
ATOM    700  CB  LYS A  89      -5.132  28.892  60.856  1.00 13.61           C  
ATOM    701  CG  LYS A  89      -5.958  28.882  62.114  1.00 17.50           C  
ATOM    702  CD  LYS A  89      -7.356  29.189  61.653  1.00 20.92           C  
ATOM    703  CE  LYS A  89      -8.129  29.063  62.921  1.00 25.74           C  
ATOM    704  NZ  LYS A  89      -9.094  30.126  62.961  1.00 30.22           N  
ATOM    705  N   GLY A  90      -3.565  26.299  60.857  1.00  8.44           N  
ATOM    706  CA  GLY A  90      -3.392  24.903  61.193  1.00  8.52           C  
ATOM    707  C   GLY A  90      -2.044  24.621  61.861  1.00  8.46           C  
ATOM    708  O   GLY A  90      -1.994  23.834  62.816  1.00  8.11           O  
ATOM    709  N   ALA A  91      -0.969  25.257  61.374  1.00  7.71           N  
ATOM    710  CA  ALA A  91       0.351  25.109  61.952  1.00  6.73           C  
ATOM    711  C   ALA A  91       0.362  25.681  63.355  1.00  6.57           C  
ATOM    712  O   ALA A  91       0.905  25.055  64.271  1.00  7.55           O  
ATOM    713  CB  ALA A  91       1.384  25.852  61.151  1.00  6.44           C  
ATOM    714  N   CYS A  92      -0.282  26.833  63.545  1.00  6.54           N  
ATOM    715  CA  CYS A  92      -0.361  27.468  64.854  1.00  7.95           C  
ATOM    716  C   CYS A  92      -1.172  26.620  65.817  1.00  7.23           C  
ATOM    717  O   CYS A  92      -0.718  26.362  66.925  1.00  6.81           O  
ATOM    718  CB  CYS A  92      -0.988  28.863  64.718  1.00  7.87           C  
ATOM    719  SG  CYS A  92      -0.993  29.837  66.253  1.00  9.63           S  
ATOM    720  N   GLN A  93      -2.327  26.086  65.403  1.00  9.18           N  
ATOM    721  CA  GLN A  93      -3.167  25.247  66.254  1.00 10.51           C  
ATOM    722  C   GLN A  93      -2.450  23.961  66.620  1.00  9.95           C  
ATOM    723  O   GLN A  93      -2.604  23.502  67.753  1.00 10.06           O  
ATOM    724  CB  GLN A  93      -4.480  24.913  65.542  1.00 14.86           C  
ATOM    725  CG  GLN A  93      -5.356  26.153  65.444  1.00 21.45           C  
ATOM    726  CD  GLN A  93      -6.702  26.073  64.707  1.00 26.02           C  
ATOM    727  OE1 GLN A  93      -7.657  26.742  65.124  1.00 28.40           O  
ATOM    728  NE2 GLN A  93      -6.884  25.451  63.539  1.00 26.00           N  
ATOM    729  N   LYS A  94      -1.650  23.344  65.738  1.00  8.95           N  
ATOM    730  CA  LYS A  94      -0.865  22.183  66.089  1.00  9.24           C  
ATOM    731  C   LYS A  94       0.130  22.543  67.210  1.00  8.69           C  
ATOM    732  O   LYS A  94       0.222  21.794  68.196  1.00  9.01           O  
ATOM    733  CB  LYS A  94      -0.089  21.657  64.883  1.00 10.90           C  
ATOM    734  CG  LYS A  94       0.746  20.401  65.158  1.00 14.36           C  
ATOM    735  CD  LYS A  94      -0.188  19.287  65.676  1.00 20.23           C  
ATOM    736  CE  LYS A  94       0.490  17.932  65.882  1.00 24.18           C  
ATOM    737  NZ  LYS A  94       0.515  17.567  67.276  1.00 25.71           N  
ATOM    738  N   THR A  95       0.827  23.667  67.115  1.00  5.51           N  
ATOM    739  CA  THR A  95       1.756  24.052  68.151  1.00  5.81           C  
ATOM    740  C   THR A  95       0.954  24.290  69.427  1.00  5.55           C  
ATOM    741  O   THR A  95       1.350  23.861  70.518  1.00  6.79           O  
ATOM    742  CB  THR A  95       2.519  25.336  67.700  1.00  7.05           C  
ATOM    743  OG1 THR A  95       3.556  24.910  66.810  1.00  6.69           O  
ATOM    744  CG2 THR A  95       3.082  26.168  68.861  1.00  6.48           C  
ATOM    745  N   LEU A  96      -0.206  24.922  69.362  1.00  4.43           N  
ATOM    746  CA  LEU A  96      -0.934  25.222  70.584  1.00  6.83           C  
ATOM    747  C   LEU A  96      -1.378  23.946  71.273  1.00  8.97           C  
ATOM    748  O   LEU A  96      -1.271  23.822  72.497  1.00  7.49           O  
ATOM    749  CB  LEU A  96      -2.136  26.103  70.287  1.00  5.88           C  
ATOM    750  CG  LEU A  96      -1.847  27.588  70.065  1.00  5.79           C  
ATOM    751  CD1 LEU A  96      -3.115  28.243  69.631  1.00  7.92           C  
ATOM    752  CD2 LEU A  96      -1.368  28.265  71.308  1.00  6.73           C  
ATOM    753  N   SER A  97      -1.779  22.948  70.486  1.00  9.39           N  
ATOM    754  CA  SER A  97      -2.120  21.624  71.020  1.00 11.25           C  
ATOM    755  C   SER A  97      -0.955  20.919  71.719  1.00  9.90           C  
ATOM    756  O   SER A  97      -1.129  20.388  72.826  1.00 10.67           O  
ATOM    757  CB  SER A  97      -2.571  20.645  69.931  1.00 12.84           C  
ATOM    758  OG  SER A  97      -3.650  21.165  69.188  1.00 20.69           O  
ATOM    759  N   ASP A  98       0.225  20.910  71.097  1.00  8.96           N  
ATOM    760  CA  ASP A  98       1.413  20.264  71.605  1.00  8.15           C  
ATOM    761  C   ASP A  98       1.897  20.951  72.884  1.00  9.14           C  
ATOM    762  O   ASP A  98       2.238  20.301  73.887  1.00  9.13           O  
ATOM    763  CB  ASP A  98       2.482  20.319  70.509  1.00  9.60           C  
ATOM    764  CG  ASP A  98       2.343  19.260  69.417  1.00 10.27           C  
ATOM    765  OD1 ASP A  98       1.519  18.350  69.466  1.00 12.73           O  
ATOM    766  OD2 ASP A  98       3.069  19.265  68.444  1.00 12.50           O  
ATOM    767  N   LEU A  99       1.862  22.281  72.911  1.00  7.95           N  
ATOM    768  CA  LEU A  99       2.246  23.051  74.092  1.00  8.06           C  
ATOM    769  C   LEU A  99       1.157  23.113  75.163  1.00  7.73           C  
ATOM    770  O   LEU A  99       1.413  23.488  76.309  1.00  8.87           O  
ATOM    771  CB  LEU A  99       2.623  24.479  73.709  1.00  6.30           C  
ATOM    772  CG  LEU A  99       3.897  24.674  72.929  1.00  6.19           C  
ATOM    773  CD1 LEU A  99       3.946  26.143  72.552  1.00  6.77           C  
ATOM    774  CD2 LEU A  99       5.116  24.247  73.705  1.00  4.37           C  
ATOM    775  N   LYS A 100      -0.043  22.679  74.792  1.00  7.35           N  
ATOM    776  CA  LYS A 100      -1.242  22.640  75.617  1.00  8.11           C  
ATOM    777  C   LYS A 100      -1.585  24.025  76.162  1.00  9.56           C  
ATOM    778  O   LYS A 100      -1.832  24.247  77.357  1.00 11.66           O  
ATOM    779  CB  LYS A 100      -1.061  21.628  76.791  1.00  9.72           C  
ATOM    780  CG  LYS A 100      -0.747  20.206  76.371  1.00 10.80           C  
ATOM    781  CD  LYS A 100       0.476  19.911  77.176  1.00 12.97           C  
ATOM    782  CE  LYS A 100       1.141  18.611  76.970  1.00 11.98           C  
ATOM    783  NZ  LYS A 100       1.802  18.420  75.698  1.00 12.64           N  
ATOM    784  N   LEU A 101      -1.609  24.987  75.243  1.00  8.66           N  
ATOM    785  CA  LEU A 101      -1.895  26.357  75.617  1.00  8.05           C  
ATOM    786  C   LEU A 101      -3.051  26.844  74.804  1.00  7.66           C  
ATOM    787  O   LEU A 101      -3.337  26.217  73.778  1.00  8.45           O  
ATOM    788  CB  LEU A 101      -0.662  27.240  75.356  1.00  8.43           C  
ATOM    789  CG  LEU A 101       0.592  26.903  76.186  1.00  9.87           C  
ATOM    790  CD1 LEU A 101       1.705  27.813  75.760  1.00 10.73           C  
ATOM    791  CD2 LEU A 101       0.308  27.022  77.680  1.00  8.67           C  
ATOM    792  N   ASP A 102      -3.748  27.897  75.193  1.00  8.00           N  
ATOM    793  CA  ASP A 102      -4.770  28.390  74.289  1.00  9.92           C  
ATOM    794  C   ASP A 102      -4.378  29.647  73.551  1.00  8.99           C  
ATOM    795  O   ASP A 102      -5.090  30.054  72.632  1.00  9.19           O  
ATOM    796  CB  ASP A 102      -6.124  28.617  74.994  1.00 14.76           C  
ATOM    797  CG  ASP A 102      -6.174  29.329  76.312  1.00 17.69           C  
ATOM    798  OD1 ASP A 102      -5.331  30.185  76.583  1.00 20.23           O  
ATOM    799  OD2 ASP A 102      -7.112  29.016  77.054  1.00 20.68           O  
ATOM    800  N   TYR A 103      -3.221  30.244  73.889  1.00  6.62           N  
ATOM    801  CA  TYR A 103      -2.679  31.318  73.061  1.00  6.00           C  
ATOM    802  C   TYR A 103      -1.166  31.317  73.197  1.00  5.98           C  
ATOM    803  O   TYR A 103      -0.601  30.818  74.191  1.00  5.74           O  
ATOM    804  CB  TYR A 103      -3.218  32.725  73.452  1.00  5.72           C  
ATOM    805  CG  TYR A 103      -2.777  33.219  74.823  1.00  7.77           C  
ATOM    806  CD1 TYR A 103      -3.474  32.891  75.976  1.00  8.17           C  
ATOM    807  CD2 TYR A 103      -1.618  33.950  74.904  1.00  7.90           C  
ATOM    808  CE1 TYR A 103      -2.997  33.295  77.216  1.00  7.91           C  
ATOM    809  CE2 TYR A 103      -1.137  34.339  76.138  1.00  9.35           C  
ATOM    810  CZ  TYR A 103      -1.820  34.018  77.296  1.00  8.34           C  
ATOM    811  OH  TYR A 103      -1.288  34.452  78.486  1.00 11.46           O  
ATOM    812  N   LEU A 104      -0.499  31.886  72.211  1.00  5.12           N  
ATOM    813  CA  LEU A 104       0.940  32.091  72.223  1.00  4.64           C  
ATOM    814  C   LEU A 104       1.238  33.557  72.507  1.00  3.66           C  
ATOM    815  O   LEU A 104       0.508  34.448  72.044  1.00  4.11           O  
ATOM    816  CB  LEU A 104       1.514  31.740  70.881  1.00  6.81           C  
ATOM    817  CG  LEU A 104       2.330  30.509  70.541  1.00 11.54           C  
ATOM    818  CD1 LEU A 104       2.224  29.435  71.576  1.00 10.94           C  
ATOM    819  CD2 LEU A 104       1.888  30.064  69.182  1.00 11.39           C  
ATOM    820  N   ASP A 105       2.289  33.901  73.239  1.00  3.84           N  
ATOM    821  CA  ASP A 105       2.614  35.308  73.442  1.00  4.41           C  
ATOM    822  C   ASP A 105       3.243  35.960  72.208  1.00  4.68           C  
ATOM    823  O   ASP A 105       3.046  37.145  71.920  1.00  5.23           O  
ATOM    824  CB  ASP A 105       3.571  35.484  74.636  1.00  4.80           C  
ATOM    825  CG  ASP A 105       2.918  35.021  75.918  1.00  4.95           C  
ATOM    826  OD1 ASP A 105       2.224  35.805  76.536  1.00  5.01           O  
ATOM    827  OD2 ASP A 105       3.000  33.826  76.246  1.00  4.06           O  
ATOM    828  N   LEU A 106       3.984  35.172  71.448  1.00  5.63           N  
ATOM    829  CA  LEU A 106       4.645  35.634  70.247  1.00  3.44           C  
ATOM    830  C   LEU A 106       4.764  34.481  69.268  1.00  3.71           C  
ATOM    831  O   LEU A 106       5.155  33.370  69.646  1.00  3.91           O  
ATOM    832  CB  LEU A 106       6.028  36.157  70.592  1.00  5.20           C  
ATOM    833  CG  LEU A 106       6.957  36.700  69.488  1.00  4.98           C  
ATOM    834  CD1 LEU A 106       6.335  37.915  68.817  1.00  5.81           C  
ATOM    835  CD2 LEU A 106       8.278  37.122  70.118  1.00  5.43           C  
ATOM    836  N   TYR A 107       4.431  34.720  67.999  1.00  3.30           N  
ATOM    837  CA  TYR A 107       4.586  33.685  66.977  1.00  3.72           C  
ATOM    838  C   TYR A 107       5.428  34.298  65.850  1.00  3.32           C  
ATOM    839  O   TYR A 107       5.122  35.412  65.397  1.00  3.96           O  
ATOM    840  CB  TYR A 107       3.217  33.252  66.425  1.00  5.07           C  
ATOM    841  CG  TYR A 107       3.199  31.924  65.659  1.00  6.09           C  
ATOM    842  CD1 TYR A 107       3.833  30.791  66.150  1.00  5.03           C  
ATOM    843  CD2 TYR A 107       2.446  31.818  64.505  1.00  7.14           C  
ATOM    844  CE1 TYR A 107       3.732  29.576  65.490  1.00  6.11           C  
ATOM    845  CE2 TYR A 107       2.345  30.616  63.845  1.00  6.50           C  
ATOM    846  CZ  TYR A 107       2.969  29.505  64.350  1.00  5.18           C  
ATOM    847  OH  TYR A 107       2.858  28.311  63.684  1.00  7.29           O  
ATOM    848  N   LEU A 108       6.503  33.603  65.457  1.00  2.52           N  
ATOM    849  CA  LEU A 108       7.450  34.126  64.478  1.00  3.60           C  
ATOM    850  C   LEU A 108       7.420  33.422  63.134  1.00  3.53           C  
ATOM    851  O   LEU A 108       7.184  32.217  63.091  1.00  4.43           O  
ATOM    852  CB  LEU A 108       8.846  34.003  65.022  1.00  2.83           C  
ATOM    853  CG  LEU A 108       9.129  34.628  66.410  1.00  3.68           C  
ATOM    854  CD1 LEU A 108      10.568  34.416  66.801  1.00  5.69           C  
ATOM    855  CD2 LEU A 108       8.899  36.109  66.369  1.00  3.79           C  
ATOM    856  N   ILE A 109       7.586  34.107  62.003  1.00  5.32           N  
ATOM    857  CA  ILE A 109       7.862  33.399  60.758  1.00  2.64           C  
ATOM    858  C   ILE A 109       9.316  32.970  60.934  1.00  2.10           C  
ATOM    859  O   ILE A 109      10.199  33.801  61.099  1.00  5.04           O  
ATOM    860  CB  ILE A 109       7.717  34.315  59.543  1.00  2.82           C  
ATOM    861  CG1 ILE A 109       6.336  34.927  59.452  1.00  4.88           C  
ATOM    862  CG2 ILE A 109       7.993  33.458  58.323  1.00  2.05           C  
ATOM    863  CD1 ILE A 109       6.110  35.914  58.262  1.00  5.72           C  
ATOM    864  N   HIS A 110       9.588  31.655  60.924  1.00  2.47           N  
ATOM    865  CA  HIS A 110      10.914  31.136  61.251  1.00  2.84           C  
ATOM    866  C   HIS A 110      12.018  31.528  60.273  1.00  2.39           C  
ATOM    867  O   HIS A 110      13.133  31.804  60.727  1.00  4.86           O  
ATOM    868  CB  HIS A 110      10.792  29.592  61.390  1.00  3.71           C  
ATOM    869  CG  HIS A 110      11.813  28.856  62.288  1.00  5.09           C  
ATOM    870  ND1 HIS A 110      11.613  27.667  62.885  1.00  5.56           N  
ATOM    871  CD2 HIS A 110      13.114  29.247  62.600  1.00  7.19           C  
ATOM    872  CE1 HIS A 110      12.722  27.324  63.518  1.00  7.02           C  
ATOM    873  NE2 HIS A 110      13.612  28.276  63.343  1.00  7.15           N  
ATOM    874  N   TRP A 111      11.739  31.565  58.955  1.00  4.21           N  
ATOM    875  CA  TRP A 111      12.691  31.921  57.907  1.00  3.00           C  
ATOM    876  C   TRP A 111      11.842  32.637  56.877  1.00  3.10           C  
ATOM    877  O   TRP A 111      10.643  32.345  56.769  1.00  3.69           O  
ATOM    878  CB  TRP A 111      13.327  30.676  57.230  1.00  3.13           C  
ATOM    879  CG  TRP A 111      14.408  30.014  58.074  1.00  3.90           C  
ATOM    880  CD1 TRP A 111      14.142  28.970  58.936  1.00  5.10           C  
ATOM    881  CD2 TRP A 111      15.718  30.431  58.127  1.00  5.07           C  
ATOM    882  NE1 TRP A 111      15.282  28.747  59.557  1.00  4.99           N  
ATOM    883  CE2 TRP A 111      16.232  29.588  59.113  1.00  5.28           C  
ATOM    884  CE3 TRP A 111      16.541  31.369  57.520  1.00  3.31           C  
ATOM    885  CZ2 TRP A 111      17.564  29.670  59.496  1.00  4.73           C  
ATOM    886  CZ3 TRP A 111      17.871  31.467  57.899  1.00  4.85           C  
ATOM    887  CH2 TRP A 111      18.384  30.615  58.881  1.00  4.48           C  
ATOM    888  N   PRO A 112      12.354  33.549  56.057  1.00  4.56           N  
ATOM    889  CA  PRO A 112      11.561  34.185  54.995  1.00  5.03           C  
ATOM    890  C   PRO A 112      11.207  33.264  53.819  1.00  6.70           C  
ATOM    891  O   PRO A 112      10.258  33.557  53.102  1.00  7.68           O  
ATOM    892  CB  PRO A 112      12.391  35.386  54.598  1.00  4.57           C  
ATOM    893  CG  PRO A 112      13.784  35.074  55.032  1.00  4.94           C  
ATOM    894  CD  PRO A 112      13.673  34.121  56.207  1.00  3.63           C  
ATOM    895  N   THR A 113      11.901  32.137  53.672  1.00  7.08           N  
ATOM    896  CA  THR A 113      11.777  31.179  52.590  1.00  4.99           C  
ATOM    897  C   THR A 113      10.601  30.253  52.735  1.00  5.91           C  
ATOM    898  O   THR A 113      10.479  29.575  53.770  1.00  7.72           O  
ATOM    899  CB  THR A 113      13.105  30.362  52.527  1.00  5.08           C  
ATOM    900  OG1 THR A 113      13.365  29.852  53.816  1.00  6.62           O  
ATOM    901  CG2 THR A 113      14.340  31.190  52.208  1.00  3.84           C  
ATOM    902  N   GLY A 114       9.686  30.150  51.765  1.00  6.03           N  
ATOM    903  CA  GLY A 114       8.630  29.149  51.812  1.00  4.72           C  
ATOM    904  C   GLY A 114       9.069  27.903  51.028  1.00  5.75           C  
ATOM    905  O   GLY A 114       9.748  28.033  50.001  1.00  5.69           O  
ATOM    906  N   PHE A 115       8.789  26.694  51.524  1.00  5.59           N  
ATOM    907  CA  PHE A 115       9.109  25.417  50.895  1.00  5.97           C  
ATOM    908  C   PHE A 115       7.809  24.743  50.518  1.00  7.10           C  
ATOM    909  O   PHE A 115       6.772  25.043  51.136  1.00  6.98           O  
ATOM    910  CB  PHE A 115       9.816  24.467  51.833  1.00  6.40           C  
ATOM    911  CG  PHE A 115      11.139  24.937  52.442  1.00  7.15           C  
ATOM    912  CD1 PHE A 115      11.836  26.022  51.949  1.00  7.95           C  
ATOM    913  CD2 PHE A 115      11.643  24.227  53.515  1.00  7.88           C  
ATOM    914  CE1 PHE A 115      13.030  26.406  52.514  1.00  7.86           C  
ATOM    915  CE2 PHE A 115      12.834  24.613  54.083  1.00  7.82           C  
ATOM    916  CZ  PHE A 115      13.529  25.701  53.583  1.00  6.92           C  
ATOM    917  N   LYS A 116       7.798  23.832  49.542  1.00  8.62           N  
ATOM    918  CA  LYS A 116       6.543  23.178  49.214  1.00 11.81           C  
ATOM    919  C   LYS A 116       5.945  22.422  50.402  1.00 10.43           C  
ATOM    920  O   LYS A 116       6.665  21.750  51.155  1.00  9.33           O  
ATOM    921  CB  LYS A 116       6.698  22.187  48.033  1.00 17.12           C  
ATOM    922  CG  LYS A 116       7.534  20.980  48.284  1.00 24.01           C  
ATOM    923  CD  LYS A 116       7.169  19.823  47.359  1.00 30.03           C  
ATOM    924  CE  LYS A 116       7.798  18.495  47.833  1.00 33.18           C  
ATOM    925  NZ  LYS A 116       7.248  18.076  49.130  1.00 35.67           N  
ATOM    926  N   PRO A 117       4.645  22.528  50.620  1.00 10.52           N  
ATOM    927  CA  PRO A 117       3.971  21.822  51.700  1.00 11.82           C  
ATOM    928  C   PRO A 117       4.155  20.308  51.655  1.00 12.43           C  
ATOM    929  O   PRO A 117       4.204  19.681  50.578  1.00 13.06           O  
ATOM    930  CB  PRO A 117       2.518  22.198  51.576  1.00 10.89           C  
ATOM    931  CG  PRO A 117       2.564  23.484  50.820  1.00 12.46           C  
ATOM    932  CD  PRO A 117       3.731  23.369  49.856  1.00 11.06           C  
ATOM    933  N   GLY A 118       4.212  19.664  52.808  1.00 12.60           N  
ATOM    934  CA  GLY A 118       4.287  18.221  52.836  1.00 15.53           C  
ATOM    935  C   GLY A 118       4.751  17.792  54.190  1.00 17.00           C  
ATOM    936  O   GLY A 118       4.761  18.597  55.108  1.00 16.42           O  
ATOM    937  N   LYS A 119       5.082  16.508  54.354  1.00 18.83           N  
ATOM    938  CA  LYS A 119       5.533  16.080  55.662  1.00 18.97           C  
ATOM    939  C   LYS A 119       7.042  16.238  55.831  1.00 16.68           C  
ATOM    940  O   LYS A 119       7.528  16.235  56.964  1.00 17.80           O  
ATOM    941  CB  LYS A 119       5.070  14.624  55.848  1.00 23.70           C  
ATOM    942  CG  LYS A 119       4.551  14.360  57.291  1.00 29.25           C  
ATOM    943  CD  LYS A 119       5.652  14.229  58.391  1.00 32.19           C  
ATOM    944  CE  LYS A 119       5.662  15.362  59.434  1.00 33.59           C  
ATOM    945  NZ  LYS A 119       6.932  16.055  59.437  1.00 36.19           N  
ATOM    946  N   GLU A 120       7.867  16.398  54.803  1.00 12.81           N  
ATOM    947  CA  GLU A 120       9.273  16.618  54.995  1.00 11.57           C  
ATOM    948  C   GLU A 120       9.509  18.084  55.311  1.00 11.07           C  
ATOM    949  O   GLU A 120       9.043  18.965  54.582  1.00 10.07           O  
ATOM    950  CB  GLU A 120      10.057  16.247  53.711  1.00 17.11           C  
ATOM    951  CG  GLU A 120      10.157  14.728  53.402  1.00 24.64           C  
ATOM    952  CD  GLU A 120      10.792  13.872  54.515  1.00 29.23           C  
ATOM    953  OE1 GLU A 120      12.004  13.945  54.744  1.00 34.57           O  
ATOM    954  OE2 GLU A 120      10.103  13.112  55.208  1.00 31.95           O  
ATOM    955  N   PHE A 121      10.308  18.384  56.353  1.00  7.88           N  
ATOM    956  CA  PHE A 121      10.588  19.753  56.668  1.00  5.85           C  
ATOM    957  C   PHE A 121      11.451  20.417  55.612  1.00  6.50           C  
ATOM    958  O   PHE A 121      11.373  21.630  55.433  1.00  6.47           O  
ATOM    959  CB  PHE A 121      11.293  19.834  57.998  1.00  7.12           C  
ATOM    960  CG  PHE A 121      10.455  19.439  59.212  1.00  9.50           C  
ATOM    961  CD1 PHE A 121       9.085  19.652  59.236  1.00 10.77           C  
ATOM    962  CD2 PHE A 121      11.091  18.866  60.309  1.00 10.36           C  
ATOM    963  CE1 PHE A 121       8.373  19.285  60.358  1.00 12.54           C  
ATOM    964  CE2 PHE A 121      10.364  18.501  61.429  1.00 10.14           C  
ATOM    965  CZ  PHE A 121       9.011  18.714  61.443  1.00 10.12           C  
ATOM    966  N   PHE A 122      12.330  19.689  54.902  1.00  6.90           N  
ATOM    967  CA  PHE A 122      13.127  20.248  53.809  1.00  8.16           C  
ATOM    968  C   PHE A 122      12.859  19.369  52.598  1.00  9.58           C  
ATOM    969  O   PHE A 122      13.546  18.365  52.408  1.00  9.80           O  
ATOM    970  CB  PHE A 122      14.631  20.213  54.101  1.00  8.84           C  
ATOM    971  CG  PHE A 122      15.090  21.246  55.121  1.00 10.59           C  
ATOM    972  CD1 PHE A 122      14.981  21.001  56.474  1.00 10.48           C  
ATOM    973  CD2 PHE A 122      15.660  22.431  54.665  1.00 10.83           C  
ATOM    974  CE1 PHE A 122      15.457  21.947  57.354  1.00 10.55           C  
ATOM    975  CE2 PHE A 122      16.131  23.370  55.552  1.00 10.34           C  
ATOM    976  CZ  PHE A 122      16.026  23.118  56.901  1.00 10.57           C  
ATOM    977  N   PRO A 123      11.797  19.622  51.841  1.00 10.28           N  
ATOM    978  CA  PRO A 123      11.408  18.793  50.689  1.00 11.60           C  
ATOM    979  C   PRO A 123      12.467  18.847  49.599  1.00 13.70           C  
ATOM    980  O   PRO A 123      12.902  19.959  49.311  1.00 12.87           O  
ATOM    981  CB  PRO A 123      10.060  19.362  50.294  1.00  9.21           C  
ATOM    982  CG  PRO A 123      10.097  20.818  50.726  1.00  8.71           C  
ATOM    983  CD  PRO A 123      10.896  20.764  52.029  1.00  8.40           C  
ATOM    984  N   LEU A 124      12.916  17.749  48.975  1.00 18.00           N  
ATOM    985  CA  LEU A 124      13.993  17.793  47.978  1.00 22.48           C  
ATOM    986  C   LEU A 124      13.478  17.429  46.595  1.00 26.77           C  
ATOM    987  O   LEU A 124      12.478  16.691  46.539  1.00 26.13           O  
ATOM    988  CB  LEU A 124      15.084  16.856  48.433  1.00 22.15           C  
ATOM    989  CG  LEU A 124      15.700  17.182  49.819  1.00 22.21           C  
ATOM    990  CD1 LEU A 124      16.878  16.248  50.070  1.00 23.29           C  
ATOM    991  CD2 LEU A 124      16.169  18.625  49.894  1.00 19.76           C  
ATOM    992  N   ASP A 125      14.020  17.979  45.501  1.00 34.44           N  
ATOM    993  CA  ASP A 125      13.460  17.823  44.143  1.00 42.46           C  
ATOM    994  C   ASP A 125      13.807  16.538  43.435  1.00 48.03           C  
ATOM    995  O   ASP A 125      14.489  16.436  42.392  1.00 49.68           O  
ATOM    996  CB  ASP A 125      13.818  18.977  43.160  1.00 41.27           C  
ATOM    997  CG  ASP A 125      15.250  19.472  43.098  1.00 41.70           C  
ATOM    998  OD1 ASP A 125      16.179  18.678  43.173  1.00 41.59           O  
ATOM    999  OD2 ASP A 125      15.438  20.681  42.981  1.00 43.35           O  
ATOM   1000  N   GLU A 126      13.128  15.538  44.004  1.00 54.33           N  
ATOM   1001  CA  GLU A 126      13.250  14.104  43.687  1.00 58.67           C  
ATOM   1002  C   GLU A 126      14.737  13.902  44.009  1.00 59.48           C  
ATOM   1003  O   GLU A 126      15.076  13.508  45.138  1.00 60.24           O  
ATOM   1004  CB  GLU A 126      12.847  13.869  42.187  1.00 60.28           C  
ATOM   1005  CG  GLU A 126      12.209  12.504  41.853  1.00 62.53           C  
ATOM   1006  CD  GLU A 126      13.109  11.481  41.157  1.00 64.00           C  
ATOM   1007  OE1 GLU A 126      13.573  11.760  40.051  1.00 64.70           O  
ATOM   1008  OE2 GLU A 126      13.340  10.401  41.712  1.00 64.91           O  
ATOM   1009  N   SER A 127      15.564  14.272  43.038  1.00 58.51           N  
ATOM   1010  CA  SER A 127      16.970  14.489  43.196  1.00 57.68           C  
ATOM   1011  C   SER A 127      17.363  15.530  44.301  1.00 56.87           C  
ATOM   1012  O   SER A 127      17.153  15.338  45.515  1.00 57.64           O  
ATOM   1013  CB  SER A 127      17.488  14.896  41.808  1.00 56.90           C  
ATOM   1014  OG  SER A 127      16.548  14.881  40.735  1.00 57.20           O  
ATOM   1015  N   GLY A 128      17.850  16.713  43.939  1.00 53.78           N  
ATOM   1016  CA  GLY A 128      18.673  17.446  44.891  1.00 51.45           C  
ATOM   1017  C   GLY A 128      18.240  18.565  45.831  1.00 47.08           C  
ATOM   1018  O   GLY A 128      18.329  18.361  47.048  1.00 46.29           O  
ATOM   1019  N   ASN A 129      17.898  19.759  45.295  1.00 40.68           N  
ATOM   1020  CA  ASN A 129      17.701  20.945  46.101  1.00 32.87           C  
ATOM   1021  C   ASN A 129      16.357  20.964  46.778  1.00 25.82           C  
ATOM   1022  O   ASN A 129      15.496  20.103  46.559  1.00 24.91           O  
ATOM   1023  N   VAL A 130      16.248  21.916  47.692  1.00 21.41           N  
ATOM   1024  CA  VAL A 130      15.014  22.166  48.422  1.00 18.13           C  
ATOM   1025  C   VAL A 130      13.999  22.728  47.443  1.00 14.87           C  
ATOM   1026  O   VAL A 130      14.345  23.645  46.690  1.00 15.22           O  
ATOM   1027  CB  VAL A 130      15.268  23.153  49.544  1.00 16.69           C  
ATOM   1028  CG1 VAL A 130      13.986  23.550  50.261  1.00 14.96           C  
ATOM   1029  CG2 VAL A 130      16.205  22.497  50.521  1.00 16.60           C  
ATOM   1030  N   VAL A 131      12.794  22.181  47.457  1.00 12.22           N  
ATOM   1031  CA  VAL A 131      11.721  22.645  46.598  1.00 11.23           C  
ATOM   1032  C   VAL A 131      11.032  23.861  47.256  1.00 10.45           C  
ATOM   1033  O   VAL A 131      10.382  23.723  48.298  1.00  9.53           O  
ATOM   1034  CB  VAL A 131      10.683  21.508  46.366  1.00 11.90           C  
ATOM   1035  CG1 VAL A 131       9.607  21.984  45.405  1.00 12.75           C  
ATOM   1036  CG2 VAL A 131      11.315  20.319  45.698  1.00 12.29           C  
ATOM   1037  N   PRO A 132      11.090  25.050  46.642  1.00  9.65           N  
ATOM   1038  CA  PRO A 132      10.423  26.267  47.089  1.00  7.78           C  
ATOM   1039  C   PRO A 132       8.931  26.306  46.840  1.00  9.34           C  
ATOM   1040  O   PRO A 132       8.375  25.617  45.982  1.00 10.43           O  
ATOM   1041  CB  PRO A 132      11.150  27.335  46.347  1.00  7.30           C  
ATOM   1042  CG  PRO A 132      11.262  26.704  44.960  1.00  8.75           C  
ATOM   1043  CD  PRO A 132      11.684  25.280  45.317  1.00  9.41           C  
ATOM   1044  N   SER A 133       8.248  27.086  47.635  1.00  9.40           N  
ATOM   1045  CA  SER A 133       6.859  27.421  47.395  1.00 10.80           C  
ATOM   1046  C   SER A 133       6.936  28.733  46.597  1.00 10.50           C  
ATOM   1047  O   SER A 133       7.935  29.475  46.693  1.00 10.36           O  
ATOM   1048  CB  SER A 133       6.157  27.656  48.730  1.00 12.65           C  
ATOM   1049  OG  SER A 133       5.007  28.470  48.645  1.00 19.31           O  
ATOM   1050  N   ASP A 134       5.884  29.078  45.835  1.00  9.47           N  
ATOM   1051  CA  ASP A 134       5.864  30.354  45.142  1.00  9.62           C  
ATOM   1052  C   ASP A 134       5.203  31.429  46.014  1.00 10.30           C  
ATOM   1053  O   ASP A 134       4.905  32.511  45.513  1.00 11.19           O  
ATOM   1054  CB  ASP A 134       5.122  30.198  43.776  1.00 10.59           C  
ATOM   1055  CG  ASP A 134       3.639  29.861  43.810  1.00 10.73           C  
ATOM   1056  OD1 ASP A 134       3.015  29.930  44.866  1.00  9.93           O  
ATOM   1057  OD2 ASP A 134       3.080  29.529  42.769  1.00  9.63           O  
ATOM   1058  N   THR A 135       4.902  31.180  47.310  1.00 10.77           N  
ATOM   1059  CA  THR A 135       4.342  32.193  48.222  1.00 11.34           C  
ATOM   1060  C   THR A 135       5.375  33.310  48.470  1.00  9.12           C  
ATOM   1061  O   THR A 135       6.608  33.150  48.341  1.00  8.04           O  
ATOM   1062  CB  THR A 135       3.975  31.588  49.603  1.00 13.30           C  
ATOM   1063  OG1 THR A 135       5.130  30.964  50.183  1.00 15.60           O  
ATOM   1064  CG2 THR A 135       2.909  30.541  49.441  1.00 15.27           C  
ATOM   1065  N   ASN A 136       4.910  34.472  48.841  1.00  8.34           N  
ATOM   1066  CA  ASN A 136       5.852  35.503  49.188  1.00  8.84           C  
ATOM   1067  C   ASN A 136       5.637  35.937  50.636  1.00  8.39           C  
ATOM   1068  O   ASN A 136       4.622  35.622  51.252  1.00  9.51           O  
ATOM   1069  CB  ASN A 136       5.695  36.658  48.256  1.00 11.23           C  
ATOM   1070  CG  ASN A 136       4.327  37.285  48.211  1.00 13.82           C  
ATOM   1071  OD1 ASN A 136       3.737  37.418  47.146  1.00 20.72           O  
ATOM   1072  ND2 ASN A 136       3.725  37.764  49.262  1.00 11.41           N  
ATOM   1073  N   ILE A 137       6.545  36.751  51.169  1.00  8.84           N  
ATOM   1074  CA  ILE A 137       6.528  37.230  52.550  1.00  9.60           C  
ATOM   1075  C   ILE A 137       5.245  37.970  52.916  1.00  9.51           C  
ATOM   1076  O   ILE A 137       4.695  37.769  54.001  1.00  7.84           O  
ATOM   1077  CB  ILE A 137       7.817  38.085  52.668  1.00  9.08           C  
ATOM   1078  CG1 ILE A 137       8.949  37.114  52.859  1.00  9.92           C  
ATOM   1079  CG2 ILE A 137       7.741  39.128  53.760  1.00 13.11           C  
ATOM   1080  CD1 ILE A 137      10.311  37.786  52.716  1.00 11.54           C  
ATOM   1081  N   LEU A 138       4.684  38.799  52.018  1.00  9.26           N  
ATOM   1082  CA  LEU A 138       3.492  39.596  52.338  1.00  9.78           C  
ATOM   1083  C   LEU A 138       2.215  38.783  52.478  1.00 10.34           C  
ATOM   1084  O   LEU A 138       1.380  39.068  53.341  1.00 10.99           O  
ATOM   1085  CB  LEU A 138       3.416  40.678  51.258  1.00 11.35           C  
ATOM   1086  CG  LEU A 138       3.744  42.131  51.642  1.00 14.92           C  
ATOM   1087  CD1 LEU A 138       4.695  42.251  52.833  1.00 13.15           C  
ATOM   1088  CD2 LEU A 138       4.261  42.787  50.390  1.00 15.34           C  
ATOM   1089  N   ASP A 139       2.051  37.732  51.651  1.00 10.31           N  
ATOM   1090  CA  ASP A 139       1.002  36.727  51.756  1.00 11.90           C  
ATOM   1091  C   ASP A 139       1.051  36.063  53.124  1.00  9.23           C  
ATOM   1092  O   ASP A 139       0.000  35.925  53.757  1.00  8.50           O  
ATOM   1093  CB  ASP A 139       1.137  35.525  50.828  1.00 16.39           C  
ATOM   1094  CG  ASP A 139       0.995  35.691  49.332  1.00 22.52           C  
ATOM   1095  OD1 ASP A 139       0.233  36.581  48.933  1.00 22.90           O  
ATOM   1096  OD2 ASP A 139       1.580  34.869  48.602  1.00 23.99           O  
ATOM   1097  N   THR A 140       2.245  35.653  53.554  1.00  8.59           N  
ATOM   1098  CA  THR A 140       2.361  34.975  54.836  1.00  7.41           C  
ATOM   1099  C   THR A 140       2.123  35.995  55.935  1.00  7.30           C  
ATOM   1100  O   THR A 140       1.446  35.649  56.915  1.00  7.57           O  
ATOM   1101  CB  THR A 140       3.736  34.330  54.924  1.00  7.46           C  
ATOM   1102  OG1 THR A 140       3.858  33.527  53.745  1.00  9.42           O  
ATOM   1103  CG2 THR A 140       3.903  33.379  56.069  1.00  7.70           C  
ATOM   1104  N   TRP A 141       2.582  37.252  55.854  1.00  7.54           N  
ATOM   1105  CA  TRP A 141       2.325  38.221  56.932  1.00  7.33           C  
ATOM   1106  C   TRP A 141       0.831  38.447  57.116  1.00  7.70           C  
ATOM   1107  O   TRP A 141       0.336  38.431  58.245  1.00  6.94           O  
ATOM   1108  CB  TRP A 141       3.003  39.583  56.655  1.00  6.43           C  
ATOM   1109  CG  TRP A 141       3.029  40.430  57.936  1.00  6.70           C  
ATOM   1110  CD1 TRP A 141       2.283  41.568  58.091  1.00  7.49           C  
ATOM   1111  CD2 TRP A 141       3.734  40.120  59.075  1.00  7.37           C  
ATOM   1112  NE1 TRP A 141       2.501  41.981  59.332  1.00  7.41           N  
ATOM   1113  CE2 TRP A 141       3.357  41.143  59.944  1.00  8.15           C  
ATOM   1114  CE3 TRP A 141       4.619  39.122  59.472  1.00  7.91           C  
ATOM   1115  CZ2 TRP A 141       3.870  41.183  61.227  1.00  9.00           C  
ATOM   1116  CZ3 TRP A 141       5.121  39.165  60.755  1.00  7.56           C  
ATOM   1117  CH2 TRP A 141       4.757  40.184  61.626  1.00  9.02           C  
ATOM   1118  N   ALA A 142       0.060  38.584  56.031  1.00  8.73           N  
ATOM   1119  CA  ALA A 142      -1.390  38.719  56.106  1.00  8.28           C  
ATOM   1120  C   ALA A 142      -2.038  37.544  56.847  1.00  9.27           C  
ATOM   1121  O   ALA A 142      -2.899  37.759  57.720  1.00  9.85           O  
ATOM   1122  CB  ALA A 142      -1.967  38.797  54.689  1.00  8.73           C  
ATOM   1123  N   ALA A 143      -1.584  36.295  56.625  1.00  8.40           N  
ATOM   1124  CA  ALA A 143      -2.126  35.134  57.345  1.00  9.58           C  
ATOM   1125  C   ALA A 143      -1.788  35.172  58.856  1.00 10.07           C  
ATOM   1126  O   ALA A 143      -2.573  34.768  59.722  1.00 12.26           O  
ATOM   1127  CB  ALA A 143      -1.566  33.847  56.744  1.00  8.64           C  
ATOM   1128  N   MET A 144      -0.598  35.697  59.188  1.00  9.77           N  
ATOM   1129  CA  MET A 144      -0.127  35.880  60.550  1.00  8.23           C  
ATOM   1130  C   MET A 144      -0.966  36.956  61.214  1.00  7.47           C  
ATOM   1131  O   MET A 144      -1.317  36.795  62.389  1.00  7.18           O  
ATOM   1132  CB  MET A 144       1.329  36.326  60.579  1.00  7.07           C  
ATOM   1133  CG  MET A 144       2.361  35.266  60.160  1.00  9.18           C  
ATOM   1134  SD  MET A 144       2.555  33.837  61.259  1.00  9.54           S  
ATOM   1135  CE  MET A 144       3.772  34.571  62.298  1.00  8.95           C  
ATOM   1136  N   GLU A 145      -1.326  38.056  60.531  1.00  6.15           N  
ATOM   1137  CA  GLU A 145      -2.154  39.107  61.133  1.00  6.96           C  
ATOM   1138  C   GLU A 145      -3.521  38.554  61.488  1.00  6.79           C  
ATOM   1139  O   GLU A 145      -4.078  38.950  62.520  1.00  7.04           O  
ATOM   1140  CB  GLU A 145      -2.324  40.294  60.181  1.00  5.23           C  
ATOM   1141  CG  GLU A 145      -1.043  41.081  59.917  1.00  7.11           C  
ATOM   1142  CD  GLU A 145      -1.225  42.322  59.023  1.00  9.30           C  
ATOM   1143  OE1 GLU A 145      -1.922  42.266  58.016  1.00 13.04           O  
ATOM   1144  OE2 GLU A 145      -0.642  43.370  59.262  1.00  8.56           O  
ATOM   1145  N   GLU A 146      -4.061  37.570  60.751  1.00  7.57           N  
ATOM   1146  CA  GLU A 146      -5.359  36.950  61.080  1.00 11.39           C  
ATOM   1147  C   GLU A 146      -5.324  36.219  62.414  1.00  8.79           C  
ATOM   1148  O   GLU A 146      -6.292  36.229  63.164  1.00  8.03           O  
ATOM   1149  CB  GLU A 146      -5.817  35.896  60.079  1.00 15.90           C  
ATOM   1150  CG  GLU A 146      -6.146  36.426  58.693  1.00 25.95           C  
ATOM   1151  CD  GLU A 146      -6.223  35.342  57.599  1.00 30.98           C  
ATOM   1152  OE1 GLU A 146      -6.869  34.312  57.821  1.00 35.41           O  
ATOM   1153  OE2 GLU A 146      -5.652  35.529  56.511  1.00 34.50           O  
ATOM   1154  N   LEU A 147      -4.171  35.652  62.767  1.00  6.70           N  
ATOM   1155  CA  LEU A 147      -4.024  34.915  64.010  1.00  7.20           C  
ATOM   1156  C   LEU A 147      -4.202  35.848  65.211  1.00  7.12           C  
ATOM   1157  O   LEU A 147      -4.700  35.417  66.266  1.00  7.16           O  
ATOM   1158  CB  LEU A 147      -2.626  34.272  64.039  1.00  8.98           C  
ATOM   1159  CG  LEU A 147      -2.316  32.836  63.616  1.00 12.50           C  
ATOM   1160  CD1 LEU A 147      -3.338  32.318  62.655  1.00 11.58           C  
ATOM   1161  CD2 LEU A 147      -0.868  32.805  63.156  1.00 11.26           C  
ATOM   1162  N   VAL A 148      -3.747  37.103  65.100  1.00  7.74           N  
ATOM   1163  CA  VAL A 148      -3.911  38.093  66.162  1.00  8.55           C  
ATOM   1164  C   VAL A 148      -5.408  38.422  66.270  1.00 11.34           C  
ATOM   1165  O   VAL A 148      -5.988  38.373  67.382  1.00 10.69           O  
ATOM   1166  CB  VAL A 148      -3.129  39.401  65.869  1.00  7.96           C  
ATOM   1167  CG1 VAL A 148      -3.436  40.415  66.969  1.00  7.13           C  
ATOM   1168  CG2 VAL A 148      -1.627  39.152  65.831  1.00  8.56           C  
ATOM   1169  N   ASP A 149      -6.086  38.677  65.147  1.00 10.55           N  
ATOM   1170  CA  ASP A 149      -7.513  39.000  65.196  1.00 11.75           C  
ATOM   1171  C   ASP A 149      -8.408  37.853  65.670  1.00 12.39           C  
ATOM   1172  O   ASP A 149      -9.527  38.044  66.192  1.00 13.73           O  
ATOM   1173  CB  ASP A 149      -7.952  39.472  63.814  1.00 11.77           C  
ATOM   1174  CG  ASP A 149      -7.396  40.835  63.464  1.00 13.86           C  
ATOM   1175  OD1 ASP A 149      -7.173  41.671  64.330  1.00 16.01           O  
ATOM   1176  OD2 ASP A 149      -7.210  41.132  62.303  1.00 17.18           O  
ATOM   1177  N   GLU A 150      -7.936  36.612  65.581  1.00 10.66           N  
ATOM   1178  CA  GLU A 150      -8.664  35.458  66.070  1.00 12.34           C  
ATOM   1179  C   GLU A 150      -8.329  35.089  67.506  1.00 12.14           C  
ATOM   1180  O   GLU A 150      -8.917  34.156  68.060  1.00 12.69           O  
ATOM   1181  CB  GLU A 150      -8.404  34.258  65.194  1.00 14.79           C  
ATOM   1182  CG  GLU A 150      -8.953  34.545  63.819  1.00 21.37           C  
ATOM   1183  CD  GLU A 150      -8.925  33.315  62.950  1.00 25.34           C  
ATOM   1184  OE1 GLU A 150      -7.941  33.005  62.299  1.00 28.85           O  
ATOM   1185  OE2 GLU A 150      -9.892  32.571  62.991  1.00 29.59           O  
ATOM   1186  N   GLY A 151      -7.397  35.799  68.144  1.00 10.37           N  
ATOM   1187  CA  GLY A 151      -7.067  35.535  69.537  1.00 10.11           C  
ATOM   1188  C   GLY A 151      -6.101  34.389  69.773  1.00  9.99           C  
ATOM   1189  O   GLY A 151      -5.845  34.071  70.925  1.00 11.34           O  
ATOM   1190  N   LEU A 152      -5.487  33.781  68.751  1.00  7.87           N  
ATOM   1191  CA  LEU A 152      -4.592  32.658  68.951  1.00  7.81           C  
ATOM   1192  C   LEU A 152      -3.212  33.092  69.402  1.00  7.45           C  
ATOM   1193  O   LEU A 152      -2.502  32.340  70.069  1.00  7.74           O  
ATOM   1194  CB  LEU A 152      -4.450  31.833  67.657  1.00  9.02           C  
ATOM   1195  CG  LEU A 152      -5.711  31.189  67.090  1.00 10.75           C  
ATOM   1196  CD1 LEU A 152      -5.354  30.366  65.883  1.00 13.52           C  
ATOM   1197  CD2 LEU A 152      -6.348  30.314  68.135  1.00 13.01           C  
ATOM   1198  N   VAL A 153      -2.758  34.282  69.013  1.00  6.83           N  
ATOM   1199  CA  VAL A 153      -1.439  34.759  69.382  1.00  7.09           C  
ATOM   1200  C   VAL A 153      -1.608  36.230  69.783  1.00  7.36           C  
ATOM   1201  O   VAL A 153      -2.481  36.939  69.244  1.00  7.36           O  
ATOM   1202  CB  VAL A 153      -0.414  34.630  68.196  1.00  6.77           C  
ATOM   1203  CG1 VAL A 153      -0.345  33.170  67.717  1.00  5.46           C  
ATOM   1204  CG2 VAL A 153      -0.793  35.572  67.070  1.00  8.37           C  
ATOM   1205  N   LYS A 154      -0.798  36.693  70.736  1.00  6.77           N  
ATOM   1206  CA  LYS A 154      -0.862  38.077  71.152  1.00  6.49           C  
ATOM   1207  C   LYS A 154       0.041  38.987  70.328  1.00  7.46           C  
ATOM   1208  O   LYS A 154      -0.217  40.186  70.229  1.00  9.21           O  
ATOM   1209  CB  LYS A 154      -0.498  38.206  72.623  1.00  8.05           C  
ATOM   1210  CG  LYS A 154      -1.395  37.488  73.634  1.00 11.47           C  
ATOM   1211  CD  LYS A 154      -1.104  38.266  74.912  1.00 20.40           C  
ATOM   1212  CE  LYS A 154      -1.103  37.526  76.259  1.00 26.57           C  
ATOM   1213  NZ  LYS A 154       0.146  37.527  77.042  1.00 32.57           N  
ATOM   1214  N   ALA A 155       1.108  38.492  69.722  1.00  5.93           N  
ATOM   1215  CA  ALA A 155       2.017  39.304  68.949  1.00  4.83           C  
ATOM   1216  C   ALA A 155       2.627  38.402  67.888  1.00  4.68           C  
ATOM   1217  O   ALA A 155       2.703  37.175  68.066  1.00  6.43           O  
ATOM   1218  CB  ALA A 155       3.149  39.841  69.805  1.00  4.76           C  
ATOM   1219  N   ILE A 156       2.998  39.006  66.754  1.00  5.07           N  
ATOM   1220  CA  ILE A 156       3.625  38.273  65.661  1.00  6.08           C  
ATOM   1221  C   ILE A 156       4.941  38.962  65.293  1.00  4.68           C  
ATOM   1222  O   ILE A 156       5.152  40.162  65.551  1.00  4.42           O  
ATOM   1223  CB  ILE A 156       2.627  38.168  64.413  1.00  5.41           C  
ATOM   1224  CG1 ILE A 156       2.033  39.538  64.083  1.00  6.11           C  
ATOM   1225  CG2 ILE A 156       1.557  37.117  64.696  1.00  5.18           C  
ATOM   1226  CD1 ILE A 156       1.208  39.573  62.771  1.00  7.56           C  
ATOM   1227  N   GLY A 157       5.896  38.188  64.795  1.00  4.84           N  
ATOM   1228  CA  GLY A 157       7.199  38.704  64.441  1.00  4.31           C  
ATOM   1229  C   GLY A 157       7.803  37.837  63.364  1.00  3.71           C  
ATOM   1230  O   GLY A 157       7.151  36.990  62.728  1.00  3.93           O  
ATOM   1231  N   ILE A 158       9.081  38.076  63.195  1.00  3.01           N  
ATOM   1232  CA  ILE A 158       9.865  37.426  62.165  1.00  4.44           C  
ATOM   1233  C   ILE A 158      11.195  36.881  62.676  1.00  3.93           C  
ATOM   1234  O   ILE A 158      11.676  37.269  63.736  1.00  3.85           O  
ATOM   1235  CB  ILE A 158      10.093  38.459  61.023  1.00  4.66           C  
ATOM   1236  CG1 ILE A 158      10.736  39.766  61.576  1.00  6.51           C  
ATOM   1237  CG2 ILE A 158       8.753  38.664  60.311  1.00  5.90           C  
ATOM   1238  CD1 ILE A 158      10.873  40.938  60.569  1.00  7.12           C  
ATOM   1239  N   SER A 159      11.885  36.037  61.945  1.00  2.41           N  
ATOM   1240  CA  SER A 159      13.166  35.557  62.348  1.00  3.69           C  
ATOM   1241  C   SER A 159      13.973  35.386  61.063  1.00  3.97           C  
ATOM   1242  O   SER A 159      13.444  34.973  60.025  1.00  5.25           O  
ATOM   1243  CB  SER A 159      12.976  34.227  63.103  1.00  3.32           C  
ATOM   1244  OG  SER A 159      14.218  33.693  63.539  1.00  6.05           O  
ATOM   1245  N   ASN A 160      15.260  35.795  61.138  1.00  2.53           N  
ATOM   1246  CA  ASN A 160      16.235  35.706  60.042  1.00  4.52           C  
ATOM   1247  C   ASN A 160      15.831  36.530  58.821  1.00  5.70           C  
ATOM   1248  O   ASN A 160      16.062  36.129  57.669  1.00  6.64           O  
ATOM   1249  CB  ASN A 160      16.445  34.213  59.603  1.00  3.10           C  
ATOM   1250  CG  ASN A 160      16.914  33.340  60.734  1.00  3.20           C  
ATOM   1251  OD1 ASN A 160      17.986  33.580  61.262  1.00  5.25           O  
ATOM   1252  ND2 ASN A 160      16.135  32.349  61.137  1.00  3.32           N  
ATOM   1253  N   PHE A 161      15.170  37.660  59.059  1.00  4.75           N  
ATOM   1254  CA  PHE A 161      14.818  38.565  57.978  1.00  5.49           C  
ATOM   1255  C   PHE A 161      15.890  39.629  57.846  1.00  7.20           C  
ATOM   1256  O   PHE A 161      16.312  40.174  58.872  1.00  6.74           O  
ATOM   1257  CB  PHE A 161      13.486  39.257  58.242  1.00  6.26           C  
ATOM   1258  CG  PHE A 161      12.231  38.486  57.862  1.00  5.42           C  
ATOM   1259  CD1 PHE A 161      12.055  37.157  58.233  1.00  6.22           C  
ATOM   1260  CD2 PHE A 161      11.231  39.132  57.147  1.00  6.61           C  
ATOM   1261  CE1 PHE A 161      10.897  36.478  57.898  1.00  6.51           C  
ATOM   1262  CE2 PHE A 161      10.082  38.436  56.823  1.00  5.99           C  
ATOM   1263  CZ  PHE A 161       9.902  37.115  57.187  1.00  6.55           C  
ATOM   1264  N   ASN A 162      16.357  39.886  56.619  1.00  5.98           N  
ATOM   1265  CA  ASN A 162      17.311  40.962  56.445  1.00  7.07           C  
ATOM   1266  C   ASN A 162      16.556  42.312  56.418  1.00  6.59           C  
ATOM   1267  O   ASN A 162      15.306  42.351  56.360  1.00  5.99           O  
ATOM   1268  CB  ASN A 162      18.160  40.719  55.148  1.00  7.30           C  
ATOM   1269  CG  ASN A 162      17.445  40.890  53.831  1.00  8.08           C  
ATOM   1270  OD1 ASN A 162      16.591  41.765  53.651  1.00  9.61           O  
ATOM   1271  ND2 ASN A 162      17.786  40.026  52.892  1.00  6.22           N  
ATOM   1272  N   HIS A 163      17.242  43.461  56.386  1.00  7.17           N  
ATOM   1273  CA  HIS A 163      16.537  44.718  56.565  1.00  8.55           C  
ATOM   1274  C   HIS A 163      15.569  45.055  55.441  1.00 11.17           C  
ATOM   1275  O   HIS A 163      14.577  45.754  55.697  1.00 11.79           O  
ATOM   1276  CB  HIS A 163      17.548  45.876  56.754  1.00 11.18           C  
ATOM   1277  CG  HIS A 163      18.087  46.559  55.493  1.00 13.74           C  
ATOM   1278  ND1 HIS A 163      19.009  46.099  54.663  1.00 14.11           N  
ATOM   1279  CD2 HIS A 163      17.653  47.770  54.995  1.00 13.60           C  
ATOM   1280  CE1 HIS A 163      19.168  46.950  53.676  1.00 14.97           C  
ATOM   1281  NE2 HIS A 163      18.342  47.959  53.890  1.00 14.86           N  
ATOM   1282  N   LEU A 164      15.833  44.568  54.214  1.00  9.31           N  
ATOM   1283  CA  LEU A 164      14.954  44.805  53.081  1.00  9.62           C  
ATOM   1284  C   LEU A 164      13.650  44.039  53.177  1.00  8.46           C  
ATOM   1285  O   LEU A 164      12.573  44.509  52.784  1.00  8.23           O  
ATOM   1286  CB  LEU A 164      15.681  44.424  51.831  1.00 12.58           C  
ATOM   1287  CG  LEU A 164      16.725  45.388  51.374  1.00 14.66           C  
ATOM   1288  CD1 LEU A 164      17.245  44.927  50.040  1.00 15.89           C  
ATOM   1289  CD2 LEU A 164      16.108  46.771  51.138  1.00 16.11           C  
ATOM   1290  N   GLN A 165      13.733  42.827  53.738  1.00  7.64           N  
ATOM   1291  CA  GLN A 165      12.538  42.019  53.968  1.00  8.50           C  
ATOM   1292  C   GLN A 165      11.680  42.631  55.092  1.00  7.54           C  
ATOM   1293  O   GLN A 165      10.449  42.638  54.987  1.00  9.59           O  
ATOM   1294  CB  GLN A 165      12.981  40.594  54.323  1.00  8.95           C  
ATOM   1295  CG  GLN A 165      13.707  39.925  53.147  1.00  8.86           C  
ATOM   1296  CD  GLN A 165      14.335  38.567  53.457  1.00  8.21           C  
ATOM   1297  OE1 GLN A 165      14.927  38.350  54.518  1.00  6.55           O  
ATOM   1298  NE2 GLN A 165      14.256  37.630  52.532  1.00  7.34           N  
ATOM   1299  N   VAL A 166      12.295  43.191  56.153  1.00 10.25           N  
ATOM   1300  CA  VAL A 166      11.567  43.898  57.210  1.00  8.20           C  
ATOM   1301  C   VAL A 166      10.895  45.105  56.558  1.00 10.33           C  
ATOM   1302  O   VAL A 166       9.692  45.303  56.741  1.00 10.35           O  
ATOM   1303  CB  VAL A 166      12.546  44.385  58.301  1.00  9.06           C  
ATOM   1304  CG1 VAL A 166      11.741  45.142  59.355  1.00 10.56           C  
ATOM   1305  CG2 VAL A 166      13.297  43.217  58.957  1.00  8.43           C  
ATOM   1306  N   GLU A 167      11.641  45.922  55.777  1.00 13.03           N  
ATOM   1307  CA  GLU A 167      11.128  47.123  55.088  1.00 15.32           C  
ATOM   1308  C   GLU A 167       9.991  46.731  54.158  1.00 13.21           C  
ATOM   1309  O   GLU A 167       8.999  47.446  54.064  1.00 12.08           O  
ATOM   1310  CB  GLU A 167      12.259  47.817  54.290  1.00 20.45           C  
ATOM   1311  CG  GLU A 167      12.135  49.333  54.062  1.00 27.96           C  
ATOM   1312  CD  GLU A 167      12.168  50.210  55.322  1.00 32.36           C  
ATOM   1313  OE1 GLU A 167      11.129  50.474  55.945  1.00 36.50           O  
ATOM   1314  OE2 GLU A 167      13.225  50.705  55.717  1.00 34.27           O  
ATOM   1315  N   MET A 168      10.008  45.532  53.564  1.00 12.70           N  
ATOM   1316  CA  MET A 168       8.921  45.041  52.713  1.00 13.90           C  
ATOM   1317  C   MET A 168       7.614  44.930  53.505  1.00 12.89           C  
ATOM   1318  O   MET A 168       6.562  45.347  53.015  1.00 12.83           O  
ATOM   1319  CB  MET A 168       9.325  43.673  52.134  1.00 15.81           C  
ATOM   1320  CG  MET A 168       8.383  43.042  51.128  1.00 22.70           C  
ATOM   1321  SD  MET A 168       8.746  41.336  50.575  1.00 27.87           S  
ATOM   1322  CE  MET A 168      10.460  41.415  50.141  1.00 27.75           C  
ATOM   1323  N   ILE A 169       7.649  44.378  54.729  1.00 11.49           N  
ATOM   1324  CA  ILE A 169       6.485  44.296  55.625  1.00 10.35           C  
ATOM   1325  C   ILE A 169       6.082  45.698  56.106  1.00 10.11           C  
ATOM   1326  O   ILE A 169       4.905  46.063  56.031  1.00 10.37           O  
ATOM   1327  CB  ILE A 169       6.812  43.398  56.845  1.00  8.17           C  
ATOM   1328  CG1 ILE A 169       7.038  41.969  56.350  1.00  8.37           C  
ATOM   1329  CG2 ILE A 169       5.668  43.450  57.872  1.00  7.25           C  
ATOM   1330  CD1 ILE A 169       7.668  40.984  57.352  1.00  9.86           C  
ATOM   1331  N   LEU A 170       7.039  46.527  56.533  1.00 10.11           N  
ATOM   1332  CA  LEU A 170       6.743  47.862  57.012  1.00 12.16           C  
ATOM   1333  C   LEU A 170       6.063  48.744  55.966  1.00 15.16           C  
ATOM   1334  O   LEU A 170       5.239  49.613  56.298  1.00 16.07           O  
ATOM   1335  CB  LEU A 170       8.028  48.490  57.505  1.00 11.97           C  
ATOM   1336  CG  LEU A 170       8.646  47.822  58.741  1.00 12.22           C  
ATOM   1337  CD1 LEU A 170       9.855  48.577  59.191  1.00 13.15           C  
ATOM   1338  CD2 LEU A 170       7.653  47.805  59.886  1.00 14.85           C  
ATOM   1339  N   ASN A 171       6.307  48.477  54.686  1.00 16.62           N  
ATOM   1340  CA  ASN A 171       5.641  49.234  53.630  1.00 18.95           C  
ATOM   1341  C   ASN A 171       4.452  48.509  53.030  1.00 18.31           C  
ATOM   1342  O   ASN A 171       3.950  48.942  51.990  1.00 21.32           O  
ATOM   1343  CB  ASN A 171       6.649  49.567  52.520  1.00 19.32           C  
ATOM   1344  CG  ASN A 171       7.789  50.408  53.028  1.00 22.31           C  
ATOM   1345  OD1 ASN A 171       7.634  51.392  53.745  1.00 23.34           O  
ATOM   1346  ND2 ASN A 171       9.006  50.028  52.697  1.00 26.49           N  
ATOM   1347  N   LYS A 172       3.961  47.392  53.579  1.00 18.16           N  
ATOM   1348  CA  LYS A 172       2.810  46.663  53.057  1.00 19.43           C  
ATOM   1349  C   LYS A 172       1.570  47.574  53.123  1.00 21.51           C  
ATOM   1350  O   LYS A 172       1.227  48.130  54.187  1.00 19.43           O  
ATOM   1351  CB  LYS A 172       2.554  45.370  53.881  1.00 20.86           C  
ATOM   1352  CG  LYS A 172       1.241  44.603  53.603  1.00 23.60           C  
ATOM   1353  CD  LYS A 172       0.891  43.549  54.673  1.00 25.65           C  
ATOM   1354  CE  LYS A 172      -0.621  43.166  54.719  1.00 29.58           C  
ATOM   1355  NZ  LYS A 172      -1.412  43.650  55.887  1.00 29.03           N  
ATOM   1356  N   PRO A 173       0.854  47.789  52.002  1.00 21.63           N  
ATOM   1357  CA  PRO A 173      -0.425  48.460  51.982  1.00 21.32           C  
ATOM   1358  C   PRO A 173      -1.392  47.810  52.966  1.00 19.02           C  
ATOM   1359  O   PRO A 173      -1.527  46.579  53.027  1.00 18.00           O  
ATOM   1360  CB  PRO A 173      -0.869  48.379  50.526  1.00 21.73           C  
ATOM   1361  CG  PRO A 173      -0.079  47.245  49.905  1.00 23.40           C  
ATOM   1362  CD  PRO A 173       1.251  47.407  50.636  1.00 23.81           C  
ATOM   1363  N   GLY A 174      -1.947  48.658  53.827  1.00 15.14           N  
ATOM   1364  CA  GLY A 174      -2.925  48.197  54.774  1.00 12.10           C  
ATOM   1365  C   GLY A 174      -2.304  47.420  55.923  1.00  9.05           C  
ATOM   1366  O   GLY A 174      -2.985  46.608  56.537  1.00  9.70           O  
ATOM   1367  N   LEU A 175      -1.005  47.534  56.181  1.00  9.82           N  
ATOM   1368  CA  LEU A 175      -0.354  46.851  57.305  1.00 11.19           C  
ATOM   1369  C   LEU A 175      -1.141  47.133  58.595  1.00 10.67           C  
ATOM   1370  O   LEU A 175      -1.441  48.286  58.937  1.00 10.85           O  
ATOM   1371  CB  LEU A 175       1.096  47.371  57.407  1.00  9.84           C  
ATOM   1372  CG  LEU A 175       2.310  46.620  58.040  1.00 13.87           C  
ATOM   1373  CD1 LEU A 175       2.858  47.531  59.093  1.00 12.38           C  
ATOM   1374  CD2 LEU A 175       1.976  45.205  58.465  1.00 10.32           C  
ATOM   1375  N   LYS A 176      -1.583  46.054  59.222  1.00 10.49           N  
ATOM   1376  CA  LYS A 176      -2.352  46.195  60.433  1.00 12.31           C  
ATOM   1377  C   LYS A 176      -1.469  46.011  61.657  1.00 11.42           C  
ATOM   1378  O   LYS A 176      -1.626  46.807  62.598  1.00 10.57           O  
ATOM   1379  CB  LYS A 176      -3.485  45.166  60.401  1.00 14.57           C  
ATOM   1380  CG  LYS A 176      -4.575  45.397  61.450  1.00 18.03           C  
ATOM   1381  CD  LYS A 176      -5.788  44.600  61.019  1.00 20.19           C  
ATOM   1382  CE  LYS A 176      -6.913  44.877  61.977  1.00 23.62           C  
ATOM   1383  NZ  LYS A 176      -6.936  43.935  63.071  1.00 29.99           N  
ATOM   1384  N   TYR A 177      -0.581  45.002  61.739  1.00  9.99           N  
ATOM   1385  CA  TYR A 177       0.280  44.767  62.911  1.00  8.90           C  
ATOM   1386  C   TYR A 177       1.732  44.768  62.480  1.00  9.62           C  
ATOM   1387  O   TYR A 177       2.136  44.033  61.572  1.00  9.62           O  
ATOM   1388  CB  TYR A 177      -0.019  43.413  63.547  1.00 10.30           C  
ATOM   1389  CG  TYR A 177      -1.460  43.316  64.021  1.00 11.04           C  
ATOM   1390  CD1 TYR A 177      -1.866  44.223  64.975  1.00 12.33           C  
ATOM   1391  CD2 TYR A 177      -2.365  42.434  63.451  1.00 11.20           C  
ATOM   1392  CE1 TYR A 177      -3.174  44.241  65.373  1.00 13.65           C  
ATOM   1393  CE2 TYR A 177      -3.683  42.442  63.847  1.00 11.42           C  
ATOM   1394  CZ  TYR A 177      -4.062  43.362  64.798  1.00 13.60           C  
ATOM   1395  OH  TYR A 177      -5.379  43.474  65.167  1.00 15.56           O  
ATOM   1396  N   LYS A 178       2.530  45.633  63.088  1.00  9.90           N  
ATOM   1397  CA  LYS A 178       3.949  45.633  62.789  1.00 12.62           C  
ATOM   1398  C   LYS A 178       4.619  44.425  63.435  1.00 11.37           C  
ATOM   1399  O   LYS A 178       4.174  43.992  64.514  1.00 10.39           O  
ATOM   1400  CB  LYS A 178       4.639  46.860  63.336  1.00 16.03           C  
ATOM   1401  CG  LYS A 178       4.091  48.149  62.788  1.00 24.01           C  
ATOM   1402  CD  LYS A 178       4.982  49.268  63.270  1.00 27.81           C  
ATOM   1403  CE  LYS A 178       4.351  50.597  62.867  1.00 33.53           C  
ATOM   1404  NZ  LYS A 178       5.380  51.619  62.971  1.00 37.32           N  
ATOM   1405  N   PRO A 179       5.682  43.838  62.842  1.00 10.82           N  
ATOM   1406  CA  PRO A 179       6.486  42.848  63.552  1.00  9.12           C  
ATOM   1407  C   PRO A 179       6.966  43.435  64.882  1.00  8.94           C  
ATOM   1408  O   PRO A 179       7.541  44.534  64.950  1.00  9.69           O  
ATOM   1409  CB  PRO A 179       7.606  42.512  62.584  1.00  9.57           C  
ATOM   1410  CG  PRO A 179       7.635  43.614  61.563  1.00 11.66           C  
ATOM   1411  CD  PRO A 179       6.201  44.104  61.492  1.00 11.60           C  
ATOM   1412  N   ALA A 180       6.731  42.638  65.919  1.00  6.89           N  
ATOM   1413  CA  ALA A 180       7.126  43.043  67.241  1.00  6.15           C  
ATOM   1414  C   ALA A 180       8.568  42.706  67.481  1.00  5.44           C  
ATOM   1415  O   ALA A 180       9.271  43.399  68.227  1.00  5.07           O  
ATOM   1416  CB  ALA A 180       6.280  42.325  68.287  1.00  7.35           C  
ATOM   1417  N   VAL A 181       9.047  41.615  66.870  1.00  4.31           N  
ATOM   1418  CA  VAL A 181      10.357  41.067  67.154  1.00  4.06           C  
ATOM   1419  C   VAL A 181      10.971  40.550  65.873  1.00  4.41           C  
ATOM   1420  O   VAL A 181      10.242  40.037  65.022  1.00  4.01           O  
ATOM   1421  CB  VAL A 181      10.249  39.894  68.163  1.00  5.41           C  
ATOM   1422  CG1 VAL A 181      11.562  39.170  68.319  1.00  5.82           C  
ATOM   1423  CG2 VAL A 181       9.910  40.451  69.561  1.00  4.80           C  
ATOM   1424  N   ASN A 182      12.285  40.753  65.756  1.00  5.08           N  
ATOM   1425  CA  ASN A 182      13.057  40.072  64.736  1.00  4.68           C  
ATOM   1426  C   ASN A 182      14.090  39.252  65.516  1.00  5.33           C  
ATOM   1427  O   ASN A 182      14.960  39.801  66.215  1.00  5.85           O  
ATOM   1428  CB  ASN A 182      13.754  41.073  63.799  1.00  5.17           C  
ATOM   1429  CG  ASN A 182      14.408  40.376  62.606  1.00  5.62           C  
ATOM   1430  OD1 ASN A 182      15.145  40.977  61.818  1.00  9.78           O  
ATOM   1431  ND2 ASN A 182      14.197  39.096  62.322  1.00  3.60           N  
ATOM   1432  N   GLN A 183      14.020  37.919  65.435  1.00  4.43           N  
ATOM   1433  CA  GLN A 183      14.957  37.031  66.103  1.00  2.88           C  
ATOM   1434  C   GLN A 183      16.062  36.652  65.113  1.00  3.56           C  
ATOM   1435  O   GLN A 183      15.780  36.104  64.020  1.00  4.36           O  
ATOM   1436  CB  GLN A 183      14.224  35.771  66.586  1.00  3.42           C  
ATOM   1437  CG  GLN A 183      15.199  34.864  67.376  1.00  6.89           C  
ATOM   1438  CD  GLN A 183      14.576  33.577  67.927  1.00  7.19           C  
ATOM   1439  OE1 GLN A 183      15.010  32.455  67.639  1.00  6.83           O  
ATOM   1440  NE2 GLN A 183      13.518  33.691  68.719  1.00  5.55           N  
ATOM   1441  N   ILE A 184      17.309  37.006  65.454  1.00  2.16           N  
ATOM   1442  CA  ILE A 184      18.467  36.772  64.578  1.00  4.92           C  
ATOM   1443  C   ILE A 184      19.661  36.205  65.331  1.00  5.50           C  
ATOM   1444  O   ILE A 184      19.745  36.319  66.549  1.00  4.75           O  
ATOM   1445  CB  ILE A 184      18.926  38.086  63.885  1.00  5.03           C  
ATOM   1446  CG1 ILE A 184      19.303  39.122  64.973  1.00  7.58           C  
ATOM   1447  CG2 ILE A 184      17.821  38.563  62.924  1.00  5.64           C  
ATOM   1448  CD1 ILE A 184      19.849  40.466  64.503  1.00  7.29           C  
ATOM   1449  N   GLU A 185      20.602  35.568  64.634  1.00  4.57           N  
ATOM   1450  CA  GLU A 185      21.832  35.082  65.215  1.00  4.35           C  
ATOM   1451  C   GLU A 185      22.660  36.261  65.684  1.00  5.54           C  
ATOM   1452  O   GLU A 185      22.816  37.208  64.904  1.00  6.64           O  
ATOM   1453  CB  GLU A 185      22.632  34.320  64.195  1.00  3.75           C  
ATOM   1454  CG  GLU A 185      23.770  33.585  64.825  1.00  3.39           C  
ATOM   1455  CD  GLU A 185      24.559  32.813  63.819  1.00  5.66           C  
ATOM   1456  OE1 GLU A 185      24.031  32.308  62.830  1.00  6.83           O  
ATOM   1457  OE2 GLU A 185      25.754  32.708  64.018  1.00  5.94           O  
ATOM   1458  N   CYS A 186      23.227  36.242  66.904  1.00  4.99           N  
ATOM   1459  CA  CYS A 186      24.062  37.361  67.336  1.00  6.53           C  
ATOM   1460  C   CYS A 186      24.928  36.923  68.498  1.00  4.77           C  
ATOM   1461  O   CYS A 186      24.443  36.283  69.415  1.00  5.05           O  
ATOM   1462  CB  CYS A 186      23.165  38.544  67.769  1.00  6.68           C  
ATOM   1463  SG  CYS A 186      24.066  40.072  68.112  1.00  9.86           S  
ATOM   1464  N   HIS A 187      26.227  37.226  68.399  1.00  4.83           N  
ATOM   1465  CA  HIS A 187      27.220  36.876  69.413  1.00  5.48           C  
ATOM   1466  C   HIS A 187      28.487  37.674  69.082  1.00  7.20           C  
ATOM   1467  O   HIS A 187      28.477  38.375  68.046  1.00  5.94           O  
ATOM   1468  CB  HIS A 187      27.462  35.344  69.368  1.00  6.46           C  
ATOM   1469  CG  HIS A 187      27.650  34.748  67.968  1.00  7.04           C  
ATOM   1470  ND1 HIS A 187      26.804  33.946  67.308  1.00  8.67           N  
ATOM   1471  CD2 HIS A 187      28.728  34.971  67.153  1.00  4.97           C  
ATOM   1472  CE1 HIS A 187      27.341  33.690  66.136  1.00  5.44           C  
ATOM   1473  NE2 HIS A 187      28.484  34.306  66.057  1.00  7.17           N  
ATOM   1474  N   PRO A 188      29.626  37.630  69.809  1.00  7.33           N  
ATOM   1475  CA  PRO A 188      30.832  38.405  69.483  1.00  7.82           C  
ATOM   1476  C   PRO A 188      31.425  38.187  68.097  1.00  8.18           C  
ATOM   1477  O   PRO A 188      32.143  39.051  67.589  1.00  7.70           O  
ATOM   1478  CB  PRO A 188      31.799  38.055  70.618  1.00  8.82           C  
ATOM   1479  CG  PRO A 188      30.860  37.815  71.804  1.00  7.57           C  
ATOM   1480  CD  PRO A 188      29.749  37.020  71.149  1.00  7.40           C  
ATOM   1481  N   TYR A 189      31.155  37.025  67.462  1.00  6.95           N  
ATOM   1482  CA  TYR A 189      31.684  36.821  66.115  1.00  7.87           C  
ATOM   1483  C   TYR A 189      30.756  37.239  64.999  1.00  7.31           C  
ATOM   1484  O   TYR A 189      31.143  37.147  63.837  1.00  9.44           O  
ATOM   1485  CB  TYR A 189      32.067  35.367  65.912  1.00  6.60           C  
ATOM   1486  CG  TYR A 189      33.211  34.895  66.799  1.00  7.29           C  
ATOM   1487  CD1 TYR A 189      34.073  35.763  67.474  1.00  8.26           C  
ATOM   1488  CD2 TYR A 189      33.354  33.542  66.965  1.00  7.15           C  
ATOM   1489  CE1 TYR A 189      35.072  35.273  68.295  1.00  7.68           C  
ATOM   1490  CE2 TYR A 189      34.350  33.043  67.776  1.00  8.81           C  
ATOM   1491  CZ  TYR A 189      35.201  33.905  68.431  1.00  8.87           C  
ATOM   1492  OH  TYR A 189      36.210  33.374  69.200  1.00 10.16           O  
ATOM   1493  N   LEU A 190      29.532  37.669  65.295  1.00  5.71           N  
ATOM   1494  CA  LEU A 190      28.571  38.113  64.296  1.00  6.88           C  
ATOM   1495  C   LEU A 190      27.793  39.156  65.074  1.00  5.35           C  
ATOM   1496  O   LEU A 190      26.701  38.907  65.589  1.00  7.25           O  
ATOM   1497  CB  LEU A 190      27.672  36.950  63.877  1.00  6.78           C  
ATOM   1498  CG  LEU A 190      26.606  37.281  62.862  1.00  7.35           C  
ATOM   1499  CD1 LEU A 190      27.267  37.559  61.514  1.00  8.96           C  
ATOM   1500  CD2 LEU A 190      25.616  36.145  62.772  1.00  6.66           C  
ATOM   1501  N   THR A 191      28.313  40.374  65.184  1.00  7.89           N  
ATOM   1502  CA  THR A 191      27.724  41.341  66.095  1.00  6.60           C  
ATOM   1503  C   THR A 191      26.476  42.050  65.596  1.00  7.53           C  
ATOM   1504  O   THR A 191      25.771  42.679  66.416  1.00  7.78           O  
ATOM   1505  CB  THR A 191      28.840  42.348  66.486  1.00  7.93           C  
ATOM   1506  OG1 THR A 191      29.411  42.851  65.274  1.00  7.87           O  
ATOM   1507  CG2 THR A 191      29.923  41.692  67.340  1.00  7.21           C  
ATOM   1508  N   GLN A 192      26.234  42.056  64.274  1.00  6.26           N  
ATOM   1509  CA  GLN A 192      24.994  42.541  63.693  1.00  6.93           C  
ATOM   1510  C   GLN A 192      24.704  44.024  63.936  1.00  7.55           C  
ATOM   1511  O   GLN A 192      23.536  44.419  64.015  1.00  7.59           O  
ATOM   1512  CB  GLN A 192      23.816  41.694  64.242  1.00  7.40           C  
ATOM   1513  CG  GLN A 192      23.864  40.212  63.872  1.00  7.93           C  
ATOM   1514  CD  GLN A 192      23.240  39.872  62.514  1.00  8.88           C  
ATOM   1515  OE1 GLN A 192      23.154  40.667  61.568  1.00 10.86           O  
ATOM   1516  NE2 GLN A 192      22.745  38.663  62.373  1.00  7.79           N  
ATOM   1517  N   GLU A 193      25.705  44.913  63.998  1.00  8.59           N  
ATOM   1518  CA  GLU A 193      25.454  46.299  64.363  1.00 13.50           C  
ATOM   1519  C   GLU A 193      24.461  47.034  63.472  1.00 12.66           C  
ATOM   1520  O   GLU A 193      23.583  47.756  63.984  1.00 10.42           O  
ATOM   1521  CB  GLU A 193      26.793  47.061  64.409  1.00 16.31           C  
ATOM   1522  CG  GLU A 193      27.503  46.486  65.638  1.00 23.43           C  
ATOM   1523  CD  GLU A 193      28.992  46.754  65.831  1.00 27.67           C  
ATOM   1524  OE1 GLU A 193      29.343  47.810  66.372  1.00 28.38           O  
ATOM   1525  OE2 GLU A 193      29.779  45.847  65.498  1.00 31.33           O  
ATOM   1526  N   LYS A 194      24.527  46.765  62.152  1.00 12.77           N  
ATOM   1527  CA  LYS A 194      23.647  47.471  61.231  1.00 13.07           C  
ATOM   1528  C   LYS A 194      22.233  46.952  61.262  1.00 11.48           C  
ATOM   1529  O   LYS A 194      21.315  47.791  61.248  1.00 10.57           O  
ATOM   1530  CB  LYS A 194      24.158  47.404  59.780  1.00 16.14           C  
ATOM   1531  CG  LYS A 194      25.262  48.435  59.570  1.00 20.10           C  
ATOM   1532  CD  LYS A 194      25.757  48.315  58.143  1.00 24.18           C  
ATOM   1533  CE  LYS A 194      26.989  49.185  57.870  1.00 26.78           C  
ATOM   1534  NZ  LYS A 194      27.745  48.550  56.808  1.00 30.49           N  
ATOM   1535  N   LEU A 195      22.023  45.624  61.408  1.00  8.41           N  
ATOM   1536  CA  LEU A 195      20.656  45.145  61.426  1.00  7.71           C  
ATOM   1537  C   LEU A 195      20.023  45.482  62.775  1.00  8.53           C  
ATOM   1538  O   LEU A 195      18.860  45.890  62.787  1.00  6.26           O  
ATOM   1539  CB  LEU A 195      20.582  43.618  61.155  1.00  7.65           C  
ATOM   1540  CG  LEU A 195      19.173  42.997  61.062  1.00  8.25           C  
ATOM   1541  CD1 LEU A 195      18.275  43.716  60.053  1.00  7.65           C  
ATOM   1542  CD2 LEU A 195      19.360  41.540  60.695  1.00  8.93           C  
ATOM   1543  N   ILE A 196      20.753  45.404  63.893  1.00  6.36           N  
ATOM   1544  CA  ILE A 196      20.218  45.789  65.191  1.00  8.11           C  
ATOM   1545  C   ILE A 196      19.871  47.270  65.171  1.00  9.09           C  
ATOM   1546  O   ILE A 196      18.742  47.608  65.533  1.00  8.51           O  
ATOM   1547  CB  ILE A 196      21.278  45.430  66.270  1.00  9.26           C  
ATOM   1548  CG1 ILE A 196      21.319  43.907  66.451  1.00  8.13           C  
ATOM   1549  CG2 ILE A 196      20.930  46.057  67.629  1.00  9.65           C  
ATOM   1550  CD1 ILE A 196      22.436  43.458  67.413  1.00  8.82           C  
ATOM   1551  N   GLN A 197      20.758  48.169  64.705  1.00  9.91           N  
ATOM   1552  CA  GLN A 197      20.461  49.599  64.595  1.00 12.97           C  
ATOM   1553  C   GLN A 197      19.247  49.833  63.707  1.00 10.23           C  
ATOM   1554  O   GLN A 197      18.386  50.607  64.112  1.00 10.64           O  
ATOM   1555  CB  GLN A 197      21.660  50.358  64.011  1.00 16.81           C  
ATOM   1556  CG  GLN A 197      22.441  51.197  65.053  1.00 27.97           C  
ATOM   1557  CD  GLN A 197      23.947  50.897  65.237  1.00 32.16           C  
ATOM   1558  OE1 GLN A 197      24.405  50.377  66.269  1.00 36.16           O  
ATOM   1559  NE2 GLN A 197      24.811  51.173  64.280  1.00 33.69           N  
ATOM   1560  N   TYR A 198      19.094  49.166  62.553  1.00  9.15           N  
ATOM   1561  CA  TYR A 198      17.907  49.316  61.726  1.00  9.12           C  
ATOM   1562  C   TYR A 198      16.655  48.922  62.504  1.00  7.82           C  
ATOM   1563  O   TYR A 198      15.679  49.654  62.540  1.00  9.53           O  
ATOM   1564  CB  TYR A 198      18.034  48.442  60.432  1.00  8.77           C  
ATOM   1565  CG  TYR A 198      16.739  48.422  59.602  1.00 11.11           C  
ATOM   1566  CD1 TYR A 198      16.406  49.442  58.717  1.00 13.87           C  
ATOM   1567  CD2 TYR A 198      15.831  47.413  59.820  1.00 12.34           C  
ATOM   1568  CE1 TYR A 198      15.172  49.437  58.095  1.00 13.40           C  
ATOM   1569  CE2 TYR A 198      14.606  47.400  59.214  1.00 13.58           C  
ATOM   1570  CZ  TYR A 198      14.294  48.414  58.370  1.00 14.31           C  
ATOM   1571  OH  TYR A 198      13.017  48.427  57.888  1.00 18.52           O  
ATOM   1572  N   CYS A 199      16.620  47.750  63.134  1.00  9.31           N  
ATOM   1573  CA  CYS A 199      15.411  47.260  63.789  1.00  9.73           C  
ATOM   1574  C   CYS A 199      14.999  48.094  64.977  1.00  9.08           C  
ATOM   1575  O   CYS A 199      13.821  48.456  65.096  1.00 10.19           O  
ATOM   1576  CB  CYS A 199      15.595  45.817  64.255  1.00 10.54           C  
ATOM   1577  SG  CYS A 199      15.637  44.639  62.887  1.00 11.59           S  
ATOM   1578  N   GLN A 200      15.968  48.437  65.817  1.00  8.34           N  
ATOM   1579  CA  GLN A 200      15.718  49.262  66.981  1.00 11.75           C  
ATOM   1580  C   GLN A 200      15.181  50.658  66.624  1.00 12.85           C  
ATOM   1581  O   GLN A 200      14.291  51.161  67.326  1.00 13.28           O  
ATOM   1582  CB  GLN A 200      17.011  49.380  67.783  1.00 12.80           C  
ATOM   1583  CG  GLN A 200      17.276  48.027  68.477  1.00 14.16           C  
ATOM   1584  CD  GLN A 200      18.387  48.027  69.523  1.00 14.56           C  
ATOM   1585  OE1 GLN A 200      18.374  47.208  70.446  1.00 15.51           O  
ATOM   1586  NE2 GLN A 200      19.388  48.894  69.483  1.00 12.75           N  
ATOM   1587  N   SER A 201      15.609  51.260  65.514  1.00 14.33           N  
ATOM   1588  CA  SER A 201      15.116  52.545  65.034  1.00 15.15           C  
ATOM   1589  C   SER A 201      13.686  52.427  64.519  1.00 16.41           C  
ATOM   1590  O   SER A 201      13.018  53.453  64.339  1.00 18.25           O  
ATOM   1591  CB  SER A 201      15.997  53.080  63.897  1.00 14.10           C  
ATOM   1592  OG  SER A 201      15.854  52.459  62.623  1.00 16.28           O  
ATOM   1593  N   LYS A 202      13.223  51.212  64.161  1.00 15.70           N  
ATOM   1594  CA  LYS A 202      11.843  50.984  63.726  1.00 15.35           C  
ATOM   1595  C   LYS A 202      10.928  50.521  64.868  1.00 13.55           C  
ATOM   1596  O   LYS A 202       9.761  50.178  64.643  1.00 13.25           O  
ATOM   1597  CB  LYS A 202      11.799  49.926  62.586  1.00 17.18           C  
ATOM   1598  CG  LYS A 202      12.509  50.321  61.297  1.00 21.08           C  
ATOM   1599  CD  LYS A 202      11.915  51.580  60.690  1.00 22.82           C  
ATOM   1600  CE  LYS A 202      12.444  51.929  59.289  1.00 26.51           C  
ATOM   1601  NZ  LYS A 202      12.121  51.008  58.196  1.00 31.25           N  
ATOM   1602  N   GLY A 203      11.401  50.492  66.119  1.00 12.93           N  
ATOM   1603  CA  GLY A 203      10.613  49.993  67.244  1.00 12.78           C  
ATOM   1604  C   GLY A 203      10.450  48.470  67.296  1.00 10.16           C  
ATOM   1605  O   GLY A 203       9.588  47.984  68.004  1.00 11.41           O  
ATOM   1606  N   ILE A 204      11.276  47.704  66.587  1.00  8.51           N  
ATOM   1607  CA  ILE A 204      11.242  46.268  66.593  1.00  7.75           C  
ATOM   1608  C   ILE A 204      12.278  45.772  67.597  1.00  7.69           C  
ATOM   1609  O   ILE A 204      13.462  46.121  67.499  1.00  9.67           O  
ATOM   1610  CB  ILE A 204      11.541  45.753  65.156  1.00  7.91           C  
ATOM   1611  CG1 ILE A 204      10.413  46.239  64.228  1.00  9.01           C  
ATOM   1612  CG2 ILE A 204      11.665  44.222  65.140  1.00  7.47           C  
ATOM   1613  CD1 ILE A 204      10.691  46.051  62.725  1.00 11.35           C  
ATOM   1614  N   VAL A 205      11.864  44.929  68.536  1.00  5.79           N  
ATOM   1615  CA  VAL A 205      12.773  44.346  69.509  1.00  5.29           C  
ATOM   1616  C   VAL A 205      13.599  43.240  68.860  1.00  4.28           C  
ATOM   1617  O   VAL A 205      13.063  42.475  68.056  1.00  5.34           O  
ATOM   1618  CB  VAL A 205      11.932  43.809  70.696  1.00  5.86           C  
ATOM   1619  CG1 VAL A 205      12.758  42.887  71.590  1.00  6.61           C  
ATOM   1620  CG2 VAL A 205      11.445  44.981  71.527  1.00  6.35           C  
ATOM   1621  N   VAL A 206      14.903  43.157  69.147  1.00  5.40           N  
ATOM   1622  CA  VAL A 206      15.760  42.119  68.594  1.00  5.24           C  
ATOM   1623  C   VAL A 206      16.041  41.049  69.652  1.00  5.81           C  
ATOM   1624  O   VAL A 206      16.386  41.380  70.806  1.00  5.15           O  
ATOM   1625  CB  VAL A 206      17.087  42.727  68.105  1.00  4.64           C  
ATOM   1626  CG1 VAL A 206      18.012  41.635  67.636  1.00  7.05           C  
ATOM   1627  CG2 VAL A 206      16.853  43.610  66.911  1.00  5.76           C  
ATOM   1628  N   THR A 207      15.907  39.779  69.238  1.00  4.40           N  
ATOM   1629  CA  THR A 207      16.286  38.653  70.096  1.00  4.35           C  
ATOM   1630  C   THR A 207      17.523  38.013  69.479  1.00  5.40           C  
ATOM   1631  O   THR A 207      17.525  37.730  68.269  1.00  6.71           O  
ATOM   1632  CB  THR A 207      15.157  37.587  70.211  1.00  4.48           C  
ATOM   1633  OG1 THR A 207      14.013  38.216  70.780  1.00  5.74           O  
ATOM   1634  CG2 THR A 207      15.557  36.391  71.079  1.00  4.62           C  
ATOM   1635  N   ALA A 208      18.579  37.812  70.278  1.00  5.50           N  
ATOM   1636  CA  ALA A 208      19.816  37.172  69.861  1.00  4.61           C  
ATOM   1637  C   ALA A 208      19.739  35.678  70.079  1.00  4.12           C  
ATOM   1638  O   ALA A 208      19.519  35.230  71.215  1.00  4.30           O  
ATOM   1639  CB  ALA A 208      20.996  37.677  70.674  1.00  6.21           C  
ATOM   1640  N   TYR A 209      19.780  34.883  69.014  1.00  3.85           N  
ATOM   1641  CA  TYR A 209      19.853  33.453  69.208  1.00  4.55           C  
ATOM   1642  C   TYR A 209      21.324  33.007  69.042  1.00  5.25           C  
ATOM   1643  O   TYR A 209      22.193  33.778  68.588  1.00  4.40           O  
ATOM   1644  CB  TYR A 209      18.925  32.722  68.209  1.00  3.90           C  
ATOM   1645  CG  TYR A 209      19.233  32.625  66.722  1.00  4.90           C  
ATOM   1646  CD1 TYR A 209      20.300  31.871  66.237  1.00  4.52           C  
ATOM   1647  CD2 TYR A 209      18.335  33.203  65.840  1.00  4.92           C  
ATOM   1648  CE1 TYR A 209      20.447  31.678  64.876  1.00  4.99           C  
ATOM   1649  CE2 TYR A 209      18.475  33.014  64.474  1.00  5.56           C  
ATOM   1650  CZ  TYR A 209      19.525  32.254  64.011  1.00  5.46           C  
ATOM   1651  OH  TYR A 209      19.604  31.995  62.656  1.00  6.65           O  
ATOM   1652  N   SER A 210      21.594  31.736  69.373  1.00  4.96           N  
ATOM   1653  CA  SER A 210      22.944  31.179  69.382  1.00  5.53           C  
ATOM   1654  C   SER A 210      23.970  32.118  70.080  1.00  5.90           C  
ATOM   1655  O   SER A 210      25.096  32.309  69.594  1.00  6.88           O  
ATOM   1656  CB  SER A 210      23.373  30.856  67.915  1.00  4.43           C  
ATOM   1657  OG  SER A 210      22.440  29.898  67.366  1.00  6.57           O  
ATOM   1658  N   PRO A 211      23.688  32.670  71.294  1.00  5.96           N  
ATOM   1659  CA  PRO A 211      24.572  33.631  71.974  1.00  5.80           C  
ATOM   1660  C   PRO A 211      25.895  33.013  72.386  1.00  7.04           C  
ATOM   1661  O   PRO A 211      26.891  33.691  72.602  1.00  9.46           O  
ATOM   1662  CB  PRO A 211      23.748  34.103  73.157  1.00  5.00           C  
ATOM   1663  CG  PRO A 211      22.981  32.852  73.529  1.00  4.89           C  
ATOM   1664  CD  PRO A 211      22.535  32.360  72.156  1.00  4.73           C  
ATOM   1665  N   LEU A 212      25.955  31.678  72.543  1.00  6.63           N  
ATOM   1666  CA  LEU A 212      27.180  31.019  72.962  1.00  7.30           C  
ATOM   1667  C   LEU A 212      27.899  30.416  71.756  1.00  8.13           C  
ATOM   1668  O   LEU A 212      28.866  29.662  71.908  1.00  9.32           O  
ATOM   1669  CB  LEU A 212      26.822  29.938  73.993  1.00  6.94           C  
ATOM   1670  CG  LEU A 212      25.914  30.292  75.153  1.00  6.22           C  
ATOM   1671  CD1 LEU A 212      25.704  29.068  76.004  1.00  6.59           C  
ATOM   1672  CD2 LEU A 212      26.537  31.375  75.998  1.00  8.35           C  
ATOM   1673  N   GLY A 213      27.409  30.687  70.532  1.00  6.80           N  
ATOM   1674  CA  GLY A 213      27.986  30.143  69.310  1.00  6.73           C  
ATOM   1675  C   GLY A 213      27.528  28.737  68.974  1.00  7.43           C  
ATOM   1676  O   GLY A 213      28.142  28.073  68.132  1.00  9.96           O  
ATOM   1677  N   SER A 214      26.491  28.235  69.659  1.00  7.28           N  
ATOM   1678  CA  SER A 214      25.883  26.927  69.400  1.00  8.55           C  
ATOM   1679  C   SER A 214      26.912  25.797  69.289  1.00  9.67           C  
ATOM   1680  O   SER A 214      27.022  25.155  68.223  1.00 10.53           O  
ATOM   1681  CB  SER A 214      25.038  27.038  68.104  1.00  6.79           C  
ATOM   1682  OG  SER A 214      24.146  25.944  67.958  1.00  9.28           O  
ATOM   1683  N   PRO A 215      27.686  25.489  70.334  1.00 10.79           N  
ATOM   1684  CA  PRO A 215      28.658  24.425  70.268  1.00 11.75           C  
ATOM   1685  C   PRO A 215      28.039  23.076  69.947  1.00 12.80           C  
ATOM   1686  O   PRO A 215      28.784  22.249  69.440  1.00 14.06           O  
ATOM   1687  CB  PRO A 215      29.368  24.520  71.621  1.00 12.35           C  
ATOM   1688  CG  PRO A 215      28.357  25.108  72.544  1.00 10.45           C  
ATOM   1689  CD  PRO A 215      27.727  26.148  71.640  1.00 10.31           C  
ATOM   1690  N   ASP A 216      26.752  22.810  70.135  1.00 10.42           N  
ATOM   1691  CA  ASP A 216      26.150  21.522  69.793  1.00 12.48           C  
ATOM   1692  C   ASP A 216      25.487  21.506  68.407  1.00 12.12           C  
ATOM   1693  O   ASP A 216      24.757  20.566  68.067  1.00 11.03           O  
ATOM   1694  CB  ASP A 216      25.104  21.116  70.876  1.00 13.28           C  
ATOM   1695  CG  ASP A 216      23.937  22.076  71.134  1.00 13.87           C  
ATOM   1696  OD1 ASP A 216      24.015  23.276  70.832  1.00 14.15           O  
ATOM   1697  OD2 ASP A 216      22.883  21.622  71.613  1.00 13.41           O  
ATOM   1698  N   ARG A 217      25.668  22.549  67.577  1.00 11.63           N  
ATOM   1699  CA  ARG A 217      25.069  22.535  66.246  1.00 11.78           C  
ATOM   1700  C   ARG A 217      25.575  21.307  65.475  1.00 13.48           C  
ATOM   1701  O   ARG A 217      26.770  21.004  65.508  1.00 12.46           O  
ATOM   1702  CB  ARG A 217      25.444  23.803  65.476  1.00 11.72           C  
ATOM   1703  CG  ARG A 217      26.958  23.965  65.340  1.00 11.53           C  
ATOM   1704  CD  ARG A 217      27.219  25.298  64.721  1.00 11.87           C  
ATOM   1705  NE  ARG A 217      28.604  25.495  64.368  1.00 13.56           N  
ATOM   1706  CZ  ARG A 217      29.584  25.577  65.284  1.00 16.46           C  
ATOM   1707  NH1 ARG A 217      29.351  25.506  66.606  1.00 17.09           N  
ATOM   1708  NH2 ARG A 217      30.833  25.764  64.863  1.00 18.95           N  
ATOM   1709  N   PRO A 218      24.727  20.583  64.751  1.00 14.79           N  
ATOM   1710  CA  PRO A 218      25.103  19.323  64.109  1.00 17.51           C  
ATOM   1711  C   PRO A 218      26.247  19.384  63.097  1.00 19.76           C  
ATOM   1712  O   PRO A 218      27.094  18.498  62.978  1.00 20.71           O  
ATOM   1713  CB  PRO A 218      23.799  18.822  63.515  1.00 17.62           C  
ATOM   1714  CG  PRO A 218      22.856  20.006  63.472  1.00 16.90           C  
ATOM   1715  CD  PRO A 218      23.288  20.826  64.670  1.00 15.88           C  
ATOM   1716  N   TRP A 219      26.315  20.517  62.401  1.00 19.17           N  
ATOM   1717  CA  TRP A 219      27.286  20.699  61.331  1.00 20.78           C  
ATOM   1718  C   TRP A 219      28.594  21.236  61.849  1.00 22.96           C  
ATOM   1719  O   TRP A 219      29.402  21.748  61.056  1.00 22.86           O  
ATOM   1720  CB  TRP A 219      26.729  21.658  60.236  1.00 19.28           C  
ATOM   1721  CG  TRP A 219      26.093  22.943  60.759  1.00 18.35           C  
ATOM   1722  CD1 TRP A 219      26.832  24.063  61.076  1.00 18.56           C  
ATOM   1723  CD2 TRP A 219      24.755  23.105  60.988  1.00 18.65           C  
ATOM   1724  NE1 TRP A 219      25.955  24.936  61.520  1.00 18.99           N  
ATOM   1725  CE2 TRP A 219      24.724  24.403  61.488  1.00 18.00           C  
ATOM   1726  CE3 TRP A 219      23.597  22.366  60.861  1.00 17.77           C  
ATOM   1727  CZ2 TRP A 219      23.543  25.002  61.874  1.00 17.99           C  
ATOM   1728  CZ3 TRP A 219      22.416  22.967  61.249  1.00 18.57           C  
ATOM   1729  CH2 TRP A 219      22.387  24.263  61.742  1.00 17.88           C  
ATOM   1730  N   ALA A 220      28.799  21.214  63.171  1.00 25.56           N  
ATOM   1731  CA  ALA A 220      30.040  21.699  63.730  1.00 31.10           C  
ATOM   1732  C   ALA A 220      31.239  20.927  63.209  1.00 35.54           C  
ATOM   1733  O   ALA A 220      31.479  19.759  63.499  1.00 37.07           O  
ATOM   1734  CB  ALA A 220      30.042  21.601  65.248  1.00 30.31           C  
ATOM   1735  N   LYS A 221      31.805  21.593  62.223  1.00 42.18           N  
ATOM   1736  CA  LYS A 221      33.091  21.220  61.681  1.00 48.16           C  
ATOM   1737  C   LYS A 221      33.957  22.172  62.497  1.00 51.62           C  
ATOM   1738  O   LYS A 221      34.602  21.758  63.464  1.00 50.13           O  
ATOM   1739  CB  LYS A 221      33.116  21.525  60.177  1.00 48.75           C  
ATOM   1740  CG  LYS A 221      34.403  21.149  59.480  1.00 50.78           C  
ATOM   1741  CD  LYS A 221      34.327  21.493  57.998  1.00 52.57           C  
ATOM   1742  CE  LYS A 221      35.388  22.523  57.591  1.00 54.00           C  
ATOM   1743  NZ  LYS A 221      35.040  23.850  58.064  1.00 54.49           N  
ATOM   1744  N   PRO A 222      33.971  23.499  62.189  1.00 55.88           N  
ATOM   1745  CA  PRO A 222      35.061  24.147  61.460  1.00 58.74           C  
ATOM   1746  C   PRO A 222      36.493  23.780  61.854  1.00 61.66           C  
ATOM   1747  O   PRO A 222      37.342  23.677  60.952  1.00 63.60           O  
ATOM   1748  CB  PRO A 222      34.745  25.650  61.584  1.00 56.86           C  
ATOM   1749  CG  PRO A 222      33.700  25.768  62.663  1.00 55.86           C  
ATOM   1750  CD  PRO A 222      32.929  24.481  62.508  1.00 55.49           C  
ATOM   1751  N   GLU A 223      36.578  23.388  63.140  1.00 62.28           N  
ATOM   1752  CA  GLU A 223      37.759  23.161  63.926  1.00 61.51           C  
ATOM   1753  C   GLU A 223      38.627  24.384  63.701  1.00 60.13           C  
ATOM   1754  O   GLU A 223      39.436  24.616  62.780  1.00 60.61           O  
ATOM   1755  CB  GLU A 223      38.470  21.877  63.563  1.00 63.29           C  
ATOM   1756  CG  GLU A 223      38.674  21.221  64.953  1.00 66.00           C  
ATOM   1757  CD  GLU A 223      39.581  21.947  65.979  1.00 67.21           C  
ATOM   1758  OE1 GLU A 223      39.120  22.853  66.695  1.00 67.04           O  
ATOM   1759  OE2 GLU A 223      40.765  21.601  66.063  1.00 67.71           O  
ATOM   1760  N   ASP A 224      37.837  25.177  64.426  1.00 57.80           N  
ATOM   1761  CA  ASP A 224      37.882  26.594  64.684  1.00 54.94           C  
ATOM   1762  C   ASP A 224      36.429  26.911  65.107  1.00 47.63           C  
ATOM   1763  O   ASP A 224      35.683  25.975  65.439  1.00 47.54           O  
ATOM   1764  CB  ASP A 224      38.263  27.365  63.415  1.00 59.68           C  
ATOM   1765  CG  ASP A 224      38.584  28.824  63.710  1.00 64.08           C  
ATOM   1766  OD1 ASP A 224      39.123  29.163  64.779  1.00 65.65           O  
ATOM   1767  OD2 ASP A 224      38.351  29.671  62.837  1.00 66.42           O  
ATOM   1768  N   PRO A 225      35.934  28.153  65.145  1.00 40.66           N  
ATOM   1769  CA  PRO A 225      36.037  29.013  66.293  1.00 35.66           C  
ATOM   1770  C   PRO A 225      35.065  28.596  67.373  1.00 32.89           C  
ATOM   1771  O   PRO A 225      33.914  28.221  67.114  1.00 30.74           O  
ATOM   1772  CB  PRO A 225      35.743  30.377  65.758  1.00 36.56           C  
ATOM   1773  CG  PRO A 225      35.316  30.237  64.325  1.00 35.74           C  
ATOM   1774  CD  PRO A 225      35.045  28.771  64.165  1.00 38.28           C  
ATOM   1775  N   SER A 226      35.509  28.719  68.617  1.00 29.63           N  
ATOM   1776  CA  SER A 226      34.621  28.468  69.726  1.00 27.02           C  
ATOM   1777  C   SER A 226      34.602  29.723  70.585  1.00 23.39           C  
ATOM   1778  O   SER A 226      35.666  30.219  70.972  1.00 21.17           O  
ATOM   1779  CB  SER A 226      35.110  27.290  70.562  1.00 28.51           C  
ATOM   1780  OG  SER A 226      34.228  27.048  71.661  1.00 32.19           O  
ATOM   1781  N   LEU A 227      33.412  30.252  70.861  1.00 17.63           N  
ATOM   1782  CA  LEU A 227      33.289  31.423  71.707  1.00 15.30           C  
ATOM   1783  C   LEU A 227      33.572  31.129  73.161  1.00 14.60           C  
ATOM   1784  O   LEU A 227      34.221  31.916  73.840  1.00 13.42           O  
ATOM   1785  CB  LEU A 227      31.891  31.992  71.592  1.00 12.41           C  
ATOM   1786  CG  LEU A 227      31.636  32.819  70.372  1.00 11.04           C  
ATOM   1787  CD1 LEU A 227      30.150  32.953  70.188  1.00 10.34           C  
ATOM   1788  CD2 LEU A 227      32.283  34.194  70.531  1.00  9.17           C  
ATOM   1789  N   LEU A 228      33.108  29.977  73.647  1.00 13.51           N  
ATOM   1790  CA  LEU A 228      33.275  29.607  75.035  1.00 15.18           C  
ATOM   1791  C   LEU A 228      34.720  29.423  75.458  1.00 16.11           C  
ATOM   1792  O   LEU A 228      35.064  29.652  76.620  1.00 18.78           O  
ATOM   1793  CB  LEU A 228      32.471  28.335  75.299  1.00 14.87           C  
ATOM   1794  CG  LEU A 228      31.082  28.321  75.991  1.00 15.13           C  
ATOM   1795  CD1 LEU A 228      30.511  29.690  76.230  1.00 15.09           C  
ATOM   1796  CD2 LEU A 228      30.152  27.534  75.114  1.00 15.24           C  
ATOM   1797  N   GLU A 229      35.561  29.119  74.481  1.00 15.57           N  
ATOM   1798  CA  GLU A 229      36.953  28.886  74.710  1.00 17.60           C  
ATOM   1799  C   GLU A 229      37.869  30.018  74.291  1.00 15.30           C  
ATOM   1800  O   GLU A 229      39.101  29.891  74.483  1.00 14.33           O  
ATOM   1801  CB  GLU A 229      37.363  27.595  73.970  1.00 21.70           C  
ATOM   1802  CG  GLU A 229      36.812  26.307  74.602  1.00 28.42           C  
ATOM   1803  CD  GLU A 229      37.146  26.130  76.087  1.00 32.39           C  
ATOM   1804  OE1 GLU A 229      38.224  26.546  76.550  1.00 35.49           O  
ATOM   1805  OE2 GLU A 229      36.323  25.577  76.806  1.00 35.22           O  
ATOM   1806  N   ASP A 230      37.336  31.115  73.737  1.00 11.07           N  
ATOM   1807  CA  ASP A 230      38.163  32.207  73.253  1.00 10.32           C  
ATOM   1808  C   ASP A 230      38.954  32.805  74.432  1.00  9.98           C  
ATOM   1809  O   ASP A 230      38.311  33.276  75.382  1.00  8.04           O  
ATOM   1810  CB  ASP A 230      37.278  33.293  72.602  1.00 10.79           C  
ATOM   1811  CG  ASP A 230      38.032  34.431  71.905  1.00 12.20           C  
ATOM   1812  OD1 ASP A 230      39.033  34.940  72.407  1.00 12.37           O  
ATOM   1813  OD2 ASP A 230      37.642  34.878  70.836  1.00 13.30           O  
ATOM   1814  N   PRO A 231      40.304  32.754  74.497  1.00  8.81           N  
ATOM   1815  CA  PRO A 231      41.064  33.204  75.651  1.00  9.99           C  
ATOM   1816  C   PRO A 231      40.787  34.665  75.970  1.00  9.42           C  
ATOM   1817  O   PRO A 231      40.864  35.055  77.135  1.00 11.96           O  
ATOM   1818  CB  PRO A 231      42.524  32.909  75.280  1.00  9.93           C  
ATOM   1819  CG  PRO A 231      42.559  32.837  73.763  1.00  9.26           C  
ATOM   1820  CD  PRO A 231      41.197  32.206  73.465  1.00  9.73           C  
ATOM   1821  N   ARG A 232      40.448  35.493  74.982  1.00  9.08           N  
ATOM   1822  CA  ARG A 232      40.171  36.889  75.208  1.00  8.94           C  
ATOM   1823  C   ARG A 232      38.848  37.039  75.920  1.00  9.14           C  
ATOM   1824  O   ARG A 232      38.720  37.965  76.720  1.00 10.08           O  
ATOM   1825  CB  ARG A 232      40.072  37.648  73.925  1.00 10.40           C  
ATOM   1826  CG  ARG A 232      41.366  37.669  73.120  1.00 13.35           C  
ATOM   1827  CD  ARG A 232      40.996  37.040  71.822  1.00 17.57           C  
ATOM   1828  NE  ARG A 232      40.768  37.952  70.754  1.00 16.31           N  
ATOM   1829  CZ  ARG A 232      39.996  37.713  69.683  1.00 14.56           C  
ATOM   1830  NH1 ARG A 232      39.090  36.738  69.594  1.00 15.24           N  
ATOM   1831  NH2 ARG A 232      40.090  38.618  68.719  1.00 15.14           N  
ATOM   1832  N   ILE A 233      37.856  36.192  75.658  1.00  7.19           N  
ATOM   1833  CA  ILE A 233      36.613  36.300  76.371  1.00  7.57           C  
ATOM   1834  C   ILE A 233      36.772  35.640  77.734  1.00  8.94           C  
ATOM   1835  O   ILE A 233      36.202  36.169  78.696  1.00  9.46           O  
ATOM   1836  CB  ILE A 233      35.478  35.662  75.537  1.00  9.03           C  
ATOM   1837  CG1 ILE A 233      35.363  36.398  74.219  1.00  8.70           C  
ATOM   1838  CG2 ILE A 233      34.143  35.767  76.293  1.00  8.73           C  
ATOM   1839  CD1 ILE A 233      34.407  35.718  73.238  1.00  9.49           C  
ATOM   1840  N   LYS A 234      37.529  34.545  77.896  1.00  9.45           N  
ATOM   1841  CA  LYS A 234      37.850  33.999  79.215  1.00 10.92           C  
ATOM   1842  C   LYS A 234      38.466  35.073  80.123  1.00 11.63           C  
ATOM   1843  O   LYS A 234      38.094  35.168  81.298  1.00 12.74           O  
ATOM   1844  CB  LYS A 234      38.843  32.873  79.118  1.00 13.90           C  
ATOM   1845  CG  LYS A 234      38.330  31.597  78.481  1.00 18.56           C  
ATOM   1846  CD  LYS A 234      39.573  30.744  78.200  1.00 22.87           C  
ATOM   1847  CE  LYS A 234      39.257  29.288  77.871  1.00 27.09           C  
ATOM   1848  NZ  LYS A 234      40.104  28.681  76.823  1.00 30.11           N  
ATOM   1849  N   ALA A 235      39.350  35.951  79.630  1.00  9.97           N  
ATOM   1850  CA  ALA A 235      39.971  36.988  80.436  1.00  9.69           C  
ATOM   1851  C   ALA A 235      38.968  38.012  80.974  1.00 10.81           C  
ATOM   1852  O   ALA A 235      39.032  38.379  82.148  1.00 12.16           O  
ATOM   1853  CB  ALA A 235      40.999  37.718  79.607  1.00 10.57           C  
ATOM   1854  N   ILE A 236      37.975  38.460  80.192  1.00 10.69           N  
ATOM   1855  CA  ILE A 236      36.936  39.378  80.646  1.00 11.72           C  
ATOM   1856  C   ILE A 236      36.082  38.730  81.719  1.00 12.17           C  
ATOM   1857  O   ILE A 236      35.775  39.351  82.738  1.00 14.69           O  
ATOM   1858  CB  ILE A 236      36.072  39.782  79.463  1.00 12.06           C  
ATOM   1859  CG1 ILE A 236      36.913  40.651  78.545  1.00 13.23           C  
ATOM   1860  CG2 ILE A 236      34.834  40.539  79.933  1.00 13.38           C  
ATOM   1861  CD1 ILE A 236      36.257  41.051  77.227  1.00 14.18           C  
ATOM   1862  N   ALA A 237      35.698  37.469  81.539  1.00 11.63           N  
ATOM   1863  CA  ALA A 237      34.924  36.751  82.530  1.00 11.24           C  
ATOM   1864  C   ALA A 237      35.733  36.637  83.830  1.00 12.61           C  
ATOM   1865  O   ALA A 237      35.175  36.855  84.908  1.00 11.37           O  
ATOM   1866  CB  ALA A 237      34.601  35.361  82.000  1.00  9.43           C  
ATOM   1867  N   ALA A 238      37.042  36.332  83.766  1.00 13.56           N  
ATOM   1868  CA  ALA A 238      37.903  36.216  84.946  1.00 14.13           C  
ATOM   1869  C   ALA A 238      37.978  37.500  85.739  1.00 14.96           C  
ATOM   1870  O   ALA A 238      37.882  37.485  86.968  1.00 15.98           O  
ATOM   1871  CB  ALA A 238      39.307  35.878  84.570  1.00 16.37           C  
ATOM   1872  N   LYS A 239      38.052  38.624  85.028  1.00 15.64           N  
ATOM   1873  CA  LYS A 239      38.078  39.923  85.650  1.00 16.38           C  
ATOM   1874  C   LYS A 239      36.775  40.124  86.437  1.00 16.60           C  
ATOM   1875  O   LYS A 239      36.756  40.789  87.466  1.00 18.80           O  
ATOM   1876  CB  LYS A 239      38.225  40.934  84.544  1.00 19.31           C  
ATOM   1877  CG  LYS A 239      38.584  42.370  84.889  1.00 24.75           C  
ATOM   1878  CD  LYS A 239      37.812  43.446  84.069  1.00 29.20           C  
ATOM   1879  CE  LYS A 239      38.021  43.557  82.532  1.00 32.10           C  
ATOM   1880  NZ  LYS A 239      37.670  44.886  82.015  1.00 34.91           N  
ATOM   1881  N   HIS A 240      35.639  39.601  85.981  1.00 13.13           N  
ATOM   1882  CA  HIS A 240      34.388  39.807  86.675  1.00 12.79           C  
ATOM   1883  C   HIS A 240      34.011  38.694  87.640  1.00 13.16           C  
ATOM   1884  O   HIS A 240      32.946  38.805  88.240  1.00 12.47           O  
ATOM   1885  CB  HIS A 240      33.246  39.958  85.664  1.00 12.73           C  
ATOM   1886  CG  HIS A 240      33.270  41.320  84.997  1.00 11.45           C  
ATOM   1887  ND1 HIS A 240      32.759  42.465  85.433  1.00 11.80           N  
ATOM   1888  CD2 HIS A 240      33.891  41.567  83.800  1.00 11.22           C  
ATOM   1889  CE1 HIS A 240      33.058  43.389  84.560  1.00 11.39           C  
ATOM   1890  NE2 HIS A 240      33.734  42.841  83.579  1.00 11.25           N  
ATOM   1891  N   ASN A 241      34.842  37.640  87.738  1.00 14.53           N  
ATOM   1892  CA  ASN A 241      34.588  36.410  88.480  1.00 15.63           C  
ATOM   1893  C   ASN A 241      33.284  35.763  88.033  1.00 15.42           C  
ATOM   1894  O   ASN A 241      32.442  35.327  88.825  1.00 15.89           O  
ATOM   1895  CB  ASN A 241      34.512  36.664  89.991  1.00 19.99           C  
ATOM   1896  CG  ASN A 241      35.862  36.970  90.606  1.00 24.72           C  
ATOM   1897  OD1 ASN A 241      36.022  37.949  91.333  1.00 28.56           O  
ATOM   1898  ND2 ASN A 241      36.918  36.204  90.366  1.00 25.62           N  
ATOM   1899  N   LYS A 242      33.084  35.747  86.716  1.00 12.59           N  
ATOM   1900  CA  LYS A 242      31.912  35.145  86.117  1.00 11.16           C  
ATOM   1901  C   LYS A 242      32.431  34.086  85.157  1.00 11.61           C  
ATOM   1902  O   LYS A 242      33.653  33.990  84.925  1.00 11.36           O  
ATOM   1903  CB  LYS A 242      31.117  36.229  85.391  1.00 10.56           C  
ATOM   1904  CG  LYS A 242      30.349  37.133  86.383  1.00 13.23           C  
ATOM   1905  CD  LYS A 242      29.116  36.384  86.938  1.00 14.31           C  
ATOM   1906  CE  LYS A 242      28.298  37.118  87.981  1.00 15.71           C  
ATOM   1907  NZ  LYS A 242      27.006  36.479  88.206  1.00 13.93           N  
ATOM   1908  N   THR A 243      31.573  33.225  84.620  1.00  9.48           N  
ATOM   1909  CA  THR A 243      32.010  32.268  83.610  1.00 10.42           C  
ATOM   1910  C   THR A 243      31.954  32.934  82.217  1.00 10.03           C  
ATOM   1911  O   THR A 243      31.263  33.954  82.047  1.00  8.16           O  
ATOM   1912  CB  THR A 243      31.099  31.022  83.619  1.00 10.87           C  
ATOM   1913  OG1 THR A 243      29.814  31.449  83.174  1.00 10.42           O  
ATOM   1914  CG2 THR A 243      30.996  30.400  84.994  1.00 10.81           C  
ATOM   1915  N   THR A 244      32.603  32.353  81.185  1.00 10.79           N  
ATOM   1916  CA  THR A 244      32.547  32.871  79.823  1.00 10.46           C  
ATOM   1917  C   THR A 244      31.092  32.860  79.336  1.00  9.61           C  
ATOM   1918  O   THR A 244      30.650  33.820  78.698  1.00  9.43           O  
ATOM   1919  CB  THR A 244      33.454  32.001  78.935  1.00 11.92           C  
ATOM   1920  OG1 THR A 244      34.753  32.144  79.498  1.00 17.62           O  
ATOM   1921  CG2 THR A 244      33.512  32.414  77.494  1.00 15.77           C  
ATOM   1922  N   ALA A 245      30.290  31.842  79.687  1.00  8.03           N  
ATOM   1923  CA  ALA A 245      28.896  31.791  79.260  1.00  8.04           C  
ATOM   1924  C   ALA A 245      28.102  32.960  79.871  1.00  6.98           C  
ATOM   1925  O   ALA A 245      27.319  33.620  79.178  1.00  6.18           O  
ATOM   1926  CB  ALA A 245      28.257  30.486  79.697  1.00  9.77           C  
ATOM   1927  N   GLN A 246      28.334  33.285  81.148  1.00  7.15           N  
ATOM   1928  CA  GLN A 246      27.663  34.421  81.784  1.00  6.00           C  
ATOM   1929  C   GLN A 246      28.018  35.742  81.118  1.00  4.61           C  
ATOM   1930  O   GLN A 246      27.158  36.598  80.936  1.00  4.81           O  
ATOM   1931  CB  GLN A 246      28.009  34.481  83.275  1.00  5.95           C  
ATOM   1932  CG  GLN A 246      27.172  33.441  84.033  1.00  7.08           C  
ATOM   1933  CD  GLN A 246      27.623  33.206  85.463  1.00  7.13           C  
ATOM   1934  OE1 GLN A 246      28.761  33.504  85.805  1.00  9.05           O  
ATOM   1935  NE2 GLN A 246      26.809  32.670  86.344  1.00  6.36           N  
ATOM   1936  N   VAL A 247      29.263  35.940  80.709  1.00  6.38           N  
ATOM   1937  CA  VAL A 247      29.649  37.138  79.975  1.00  5.83           C  
ATOM   1938  C   VAL A 247      28.937  37.164  78.613  1.00  5.37           C  
ATOM   1939  O   VAL A 247      28.393  38.204  78.208  1.00  6.81           O  
ATOM   1940  CB  VAL A 247      31.197  37.133  79.848  1.00  7.78           C  
ATOM   1941  CG1 VAL A 247      31.729  38.110  78.798  1.00  9.40           C  
ATOM   1942  CG2 VAL A 247      31.733  37.540  81.218  1.00  8.57           C  
ATOM   1943  N   LEU A 248      28.872  36.028  77.921  1.00  4.56           N  
ATOM   1944  CA  LEU A 248      28.250  35.967  76.600  1.00  5.92           C  
ATOM   1945  C   LEU A 248      26.754  36.178  76.647  1.00  4.72           C  
ATOM   1946  O   LEU A 248      26.187  36.628  75.654  1.00  5.10           O  
ATOM   1947  CB  LEU A 248      28.599  34.607  75.949  1.00  5.16           C  
ATOM   1948  CG  LEU A 248      30.073  34.448  75.538  1.00  6.01           C  
ATOM   1949  CD1 LEU A 248      30.351  33.045  75.077  1.00  8.06           C  
ATOM   1950  CD2 LEU A 248      30.394  35.497  74.485  1.00  7.58           C  
ATOM   1951  N   ILE A 249      26.085  35.867  77.772  1.00  5.90           N  
ATOM   1952  CA  ILE A 249      24.655  36.121  77.908  1.00  5.32           C  
ATOM   1953  C   ILE A 249      24.471  37.587  78.330  1.00  4.62           C  
ATOM   1954  O   ILE A 249      23.563  38.266  77.831  1.00  4.34           O  
ATOM   1955  CB  ILE A 249      24.070  35.114  78.944  1.00  5.45           C  
ATOM   1956  CG1 ILE A 249      24.125  33.711  78.331  1.00  5.81           C  
ATOM   1957  CG2 ILE A 249      22.624  35.481  79.322  1.00  6.00           C  
ATOM   1958  CD1 ILE A 249      24.014  32.631  79.432  1.00  6.47           C  
ATOM   1959  N   ARG A 250      25.338  38.156  79.191  1.00  4.45           N  
ATOM   1960  CA  ARG A 250      25.201  39.547  79.601  1.00  5.25           C  
ATOM   1961  C   ARG A 250      25.461  40.563  78.479  1.00  5.09           C  
ATOM   1962  O   ARG A 250      24.780  41.604  78.397  1.00  5.01           O  
ATOM   1963  CB  ARG A 250      26.151  39.826  80.781  1.00  5.94           C  
ATOM   1964  CG  ARG A 250      26.119  41.252  81.344  1.00  8.10           C  
ATOM   1965  CD  ARG A 250      24.840  41.494  82.139  1.00  8.49           C  
ATOM   1966  NE  ARG A 250      24.686  42.908  82.414  1.00  9.35           N  
ATOM   1967  CZ  ARG A 250      23.644  43.415  83.076  1.00 10.03           C  
ATOM   1968  NH1 ARG A 250      22.757  42.583  83.625  1.00 12.27           N  
ATOM   1969  NH2 ARG A 250      23.542  44.743  83.238  1.00 12.94           N  
ATOM   1970  N   PHE A 251      26.368  40.225  77.553  1.00  4.85           N  
ATOM   1971  CA  PHE A 251      26.689  41.087  76.416  1.00  4.28           C  
ATOM   1972  C   PHE A 251      25.446  41.471  75.571  1.00  4.46           C  
ATOM   1973  O   PHE A 251      25.235  42.686  75.461  1.00  4.86           O  
ATOM   1974  CB  PHE A 251      27.770  40.357  75.598  1.00  5.61           C  
ATOM   1975  CG  PHE A 251      28.210  40.974  74.266  1.00  5.35           C  
ATOM   1976  CD1 PHE A 251      28.619  42.290  74.171  1.00  6.20           C  
ATOM   1977  CD2 PHE A 251      28.200  40.186  73.143  1.00  7.29           C  
ATOM   1978  CE1 PHE A 251      29.007  42.836  72.963  1.00  6.70           C  
ATOM   1979  CE2 PHE A 251      28.588  40.743  71.945  1.00  8.43           C  
ATOM   1980  CZ  PHE A 251      28.990  42.049  71.861  1.00  7.44           C  
ATOM   1981  N   PRO A 252      24.547  40.637  74.972  1.00  4.64           N  
ATOM   1982  CA  PRO A 252      23.352  41.099  74.266  1.00  4.22           C  
ATOM   1983  C   PRO A 252      22.403  41.872  75.179  1.00  5.20           C  
ATOM   1984  O   PRO A 252      21.799  42.852  74.736  1.00  5.63           O  
ATOM   1985  CB  PRO A 252      22.728  39.841  73.694  1.00  3.80           C  
ATOM   1986  CG  PRO A 252      23.261  38.734  74.561  1.00  3.48           C  
ATOM   1987  CD  PRO A 252      24.677  39.185  74.813  1.00  4.36           C  
ATOM   1988  N   MET A 253      22.290  41.501  76.465  1.00  6.14           N  
ATOM   1989  CA  MET A 253      21.417  42.218  77.400  1.00  6.87           C  
ATOM   1990  C   MET A 253      21.787  43.686  77.500  1.00  7.11           C  
ATOM   1991  O   MET A 253      20.899  44.547  77.479  1.00  8.38           O  
ATOM   1992  CB  MET A 253      21.507  41.588  78.786  1.00  7.62           C  
ATOM   1993  CG  MET A 253      20.879  40.216  78.854  1.00  9.07           C  
ATOM   1994  SD  MET A 253      21.129  39.496  80.491  1.00 11.81           S  
ATOM   1995  CE  MET A 253      20.370  40.683  81.530  1.00 12.38           C  
ATOM   1996  N   GLN A 254      23.092  43.999  77.558  1.00  6.83           N  
ATOM   1997  CA  GLN A 254      23.487  45.393  77.613  1.00  7.40           C  
ATOM   1998  C   GLN A 254      23.347  46.121  76.290  1.00  8.78           C  
ATOM   1999  O   GLN A 254      23.524  47.343  76.258  1.00 11.48           O  
ATOM   2000  CB  GLN A 254      24.903  45.479  78.118  1.00  7.41           C  
ATOM   2001  CG  GLN A 254      24.862  45.300  79.613  1.00  6.75           C  
ATOM   2002  CD  GLN A 254      26.186  45.484  80.300  1.00  6.27           C  
ATOM   2003  OE1 GLN A 254      26.492  44.703  81.191  1.00  8.52           O  
ATOM   2004  NE2 GLN A 254      27.001  46.477  79.986  1.00  7.02           N  
ATOM   2005  N   ARG A 255      23.029  45.431  75.179  1.00  7.88           N  
ATOM   2006  CA  ARG A 255      22.768  46.071  73.905  1.00  7.35           C  
ATOM   2007  C   ARG A 255      21.251  46.192  73.773  1.00  8.10           C  
ATOM   2008  O   ARG A 255      20.764  46.500  72.687  1.00  8.86           O  
ATOM   2009  CB  ARG A 255      23.319  45.225  72.747  1.00  6.23           C  
ATOM   2010  CG  ARG A 255      24.821  44.988  72.854  1.00  7.38           C  
ATOM   2011  CD  ARG A 255      25.336  44.146  71.710  1.00  6.57           C  
ATOM   2012  NE  ARG A 255      25.333  44.905  70.456  1.00  6.94           N  
ATOM   2013  CZ  ARG A 255      25.478  44.284  69.268  1.00  8.31           C  
ATOM   2014  NH1 ARG A 255      25.630  42.955  69.200  1.00  5.64           N  
ATOM   2015  NH2 ARG A 255      25.465  44.992  68.124  1.00  6.98           N  
ATOM   2016  N   ASN A 256      20.453  45.958  74.838  1.00  8.79           N  
ATOM   2017  CA  ASN A 256      18.989  46.013  74.803  1.00  9.34           C  
ATOM   2018  C   ASN A 256      18.408  44.924  73.924  1.00  8.61           C  
ATOM   2019  O   ASN A 256      17.382  45.131  73.265  1.00  8.89           O  
ATOM   2020  CB  ASN A 256      18.466  47.350  74.269  1.00 15.06           C  
ATOM   2021  CG  ASN A 256      18.442  48.505  75.239  1.00 20.24           C  
ATOM   2022  OD1 ASN A 256      19.236  48.619  76.163  1.00 22.23           O  
ATOM   2023  ND2 ASN A 256      17.433  49.359  75.053  1.00 25.69           N  
ATOM   2024  N   LEU A 257      19.067  43.767  73.878  1.00  5.37           N  
ATOM   2025  CA  LEU A 257      18.600  42.626  73.106  1.00  8.03           C  
ATOM   2026  C   LEU A 257      18.018  41.593  74.064  1.00  9.59           C  
ATOM   2027  O   LEU A 257      18.479  41.527  75.220  1.00 11.92           O  
ATOM   2028  CB  LEU A 257      19.756  41.981  72.361  1.00  7.51           C  
ATOM   2029  CG  LEU A 257      20.148  42.430  70.957  1.00 10.43           C  
ATOM   2030  CD1 LEU A 257      19.885  43.881  70.677  1.00  8.53           C  
ATOM   2031  CD2 LEU A 257      21.583  42.010  70.808  1.00  8.79           C  
ATOM   2032  N   VAL A 258      17.028  40.810  73.632  1.00  7.07           N  
ATOM   2033  CA  VAL A 258      16.536  39.655  74.402  1.00  4.96           C  
ATOM   2034  C   VAL A 258      17.521  38.519  74.093  1.00  6.63           C  
ATOM   2035  O   VAL A 258      18.033  38.480  72.959  1.00  8.14           O  
ATOM   2036  CB  VAL A 258      15.094  39.328  73.942  1.00  3.86           C  
ATOM   2037  CG1 VAL A 258      14.575  38.011  74.492  1.00  4.20           C  
ATOM   2038  CG2 VAL A 258      14.205  40.477  74.398  1.00  4.25           C  
ATOM   2039  N   VAL A 259      17.857  37.568  74.972  1.00  4.41           N  
ATOM   2040  CA  VAL A 259      18.837  36.527  74.653  1.00  3.34           C  
ATOM   2041  C   VAL A 259      18.269  35.210  75.158  1.00  4.36           C  
ATOM   2042  O   VAL A 259      17.620  35.148  76.212  1.00  3.55           O  
ATOM   2043  CB  VAL A 259      20.213  36.878  75.293  1.00  3.57           C  
ATOM   2044  CG1 VAL A 259      20.154  36.937  76.813  1.00  6.03           C  
ATOM   2045  CG2 VAL A 259      21.226  35.852  74.825  1.00  3.21           C  
ATOM   2046  N   ILE A 260      18.427  34.152  74.352  1.00  4.27           N  
ATOM   2047  CA  ILE A 260      17.796  32.866  74.620  1.00  4.51           C  
ATOM   2048  C   ILE A 260      18.805  31.705  74.601  1.00  5.54           C  
ATOM   2049  O   ILE A 260      18.760  30.830  73.726  1.00  6.28           O  
ATOM   2050  CB  ILE A 260      16.591  32.663  73.583  1.00  3.96           C  
ATOM   2051  CG1 ILE A 260      17.037  32.904  72.142  1.00  3.82           C  
ATOM   2052  CG2 ILE A 260      15.433  33.626  73.953  1.00  2.14           C  
ATOM   2053  CD1 ILE A 260      15.946  32.553  71.127  1.00  6.18           C  
ATOM   2054  N   PRO A 261      19.769  31.610  75.545  1.00  4.55           N  
ATOM   2055  CA  PRO A 261      20.678  30.468  75.645  1.00  4.51           C  
ATOM   2056  C   PRO A 261      19.955  29.122  75.799  1.00  5.19           C  
ATOM   2057  O   PRO A 261      18.964  29.036  76.550  1.00  6.10           O  
ATOM   2058  CB  PRO A 261      21.559  30.818  76.854  1.00  4.77           C  
ATOM   2059  CG  PRO A 261      20.606  31.557  77.745  1.00  4.45           C  
ATOM   2060  CD  PRO A 261      19.894  32.463  76.740  1.00  3.15           C  
ATOM   2061  N   LYS A 262      20.406  28.067  75.117  1.00  3.68           N  
ATOM   2062  CA  LYS A 262      19.819  26.768  75.301  1.00  3.79           C  
ATOM   2063  C   LYS A 262      20.648  25.934  76.265  1.00  3.49           C  
ATOM   2064  O   LYS A 262      21.863  25.907  76.153  1.00  5.64           O  
ATOM   2065  CB  LYS A 262      19.731  26.032  73.935  1.00  4.01           C  
ATOM   2066  CG  LYS A 262      19.335  24.545  73.924  1.00  3.89           C  
ATOM   2067  CD  LYS A 262      20.575  23.712  73.955  1.00  4.60           C  
ATOM   2068  CE  LYS A 262      20.209  22.232  73.938  1.00  7.23           C  
ATOM   2069  NZ  LYS A 262      21.426  21.414  74.019  1.00  6.51           N  
ATOM   2070  N   SER A 263      20.010  25.167  77.144  1.00  5.47           N  
ATOM   2071  CA  SER A 263      20.686  24.183  77.942  1.00  6.60           C  
ATOM   2072  C   SER A 263      19.648  23.165  78.411  1.00  5.94           C  
ATOM   2073  O   SER A 263      18.500  23.493  78.654  1.00  8.01           O  
ATOM   2074  CB  SER A 263      21.372  24.846  79.144  1.00  5.52           C  
ATOM   2075  OG  SER A 263      22.030  23.820  79.891  1.00  8.03           O  
ATOM   2076  N   VAL A 264      20.058  21.902  78.504  1.00  8.03           N  
ATOM   2077  CA  VAL A 264      19.254  20.846  79.106  1.00  7.85           C  
ATOM   2078  C   VAL A 264      19.940  20.393  80.401  1.00 10.19           C  
ATOM   2079  O   VAL A 264      19.580  19.367  80.987  1.00 11.07           O  
ATOM   2080  CB  VAL A 264      19.104  19.617  78.158  1.00  8.65           C  
ATOM   2081  CG1 VAL A 264      18.225  20.051  76.995  1.00  7.64           C  
ATOM   2082  CG2 VAL A 264      20.445  19.088  77.655  1.00  8.06           C  
ATOM   2083  N   THR A 265      20.991  21.101  80.833  1.00  9.86           N  
ATOM   2084  CA  THR A 265      21.722  20.703  82.005  1.00 10.50           C  
ATOM   2085  C   THR A 265      21.339  21.522  83.217  1.00 10.26           C  
ATOM   2086  O   THR A 265      21.569  22.739  83.186  1.00  8.73           O  
ATOM   2087  CB  THR A 265      23.209  20.846  81.665  1.00 12.82           C  
ATOM   2088  OG1 THR A 265      23.400  19.990  80.523  1.00 15.79           O  
ATOM   2089  CG2 THR A 265      24.150  20.488  82.840  1.00 11.97           C  
ATOM   2090  N   PRO A 266      20.807  20.990  84.318  1.00  9.75           N  
ATOM   2091  CA  PRO A 266      20.315  21.802  85.427  1.00  9.05           C  
ATOM   2092  C   PRO A 266      21.332  22.811  85.985  1.00 10.21           C  
ATOM   2093  O   PRO A 266      20.966  23.970  86.204  1.00  8.79           O  
ATOM   2094  CB  PRO A 266      19.857  20.752  86.412  1.00 10.35           C  
ATOM   2095  CG  PRO A 266      19.470  19.588  85.524  1.00 11.33           C  
ATOM   2096  CD  PRO A 266      20.630  19.564  84.552  1.00  9.53           C  
ATOM   2097  N   GLU A 267      22.623  22.439  86.129  1.00 10.06           N  
ATOM   2098  CA  GLU A 267      23.632  23.351  86.646  1.00 14.05           C  
ATOM   2099  C   GLU A 267      23.913  24.507  85.705  1.00 12.30           C  
ATOM   2100  O   GLU A 267      24.110  25.645  86.139  1.00 10.69           O  
ATOM   2101  CB  GLU A 267      24.926  22.588  86.931  1.00 21.70           C  
ATOM   2102  CG  GLU A 267      24.554  21.620  88.076  1.00 33.05           C  
ATOM   2103  CD  GLU A 267      25.626  20.811  88.828  1.00 39.66           C  
ATOM   2104  OE1 GLU A 267      26.767  21.288  88.991  1.00 44.24           O  
ATOM   2105  OE2 GLU A 267      25.293  19.701  89.278  1.00 41.87           O  
ATOM   2106  N   ARG A 268      23.858  24.263  84.389  1.00  9.52           N  
ATOM   2107  CA  ARG A 268      24.095  25.332  83.419  1.00  7.84           C  
ATOM   2108  C   ARG A 268      22.849  26.197  83.281  1.00  6.59           C  
ATOM   2109  O   ARG A 268      22.974  27.415  83.146  1.00  5.33           O  
ATOM   2110  CB  ARG A 268      24.449  24.747  82.072  1.00  8.23           C  
ATOM   2111  CG  ARG A 268      25.780  24.062  82.105  1.00 11.22           C  
ATOM   2112  CD  ARG A 268      25.915  23.467  80.736  1.00 14.96           C  
ATOM   2113  NE  ARG A 268      27.174  22.770  80.639  1.00 19.12           N  
ATOM   2114  CZ  ARG A 268      27.573  22.190  79.497  1.00 22.08           C  
ATOM   2115  NH1 ARG A 268      26.825  22.284  78.380  1.00 22.73           N  
ATOM   2116  NH2 ARG A 268      28.744  21.540  79.490  1.00 25.03           N  
ATOM   2117  N   ILE A 269      21.627  25.639  83.360  1.00  6.11           N  
ATOM   2118  CA  ILE A 269      20.394  26.447  83.341  1.00  5.60           C  
ATOM   2119  C   ILE A 269      20.429  27.426  84.506  1.00  5.48           C  
ATOM   2120  O   ILE A 269      20.120  28.602  84.361  1.00  5.01           O  
ATOM   2121  CB  ILE A 269      19.156  25.538  83.450  1.00  5.48           C  
ATOM   2122  CG1 ILE A 269      19.066  24.725  82.176  1.00  5.56           C  
ATOM   2123  CG2 ILE A 269      17.880  26.350  83.679  1.00  6.03           C  
ATOM   2124  CD1 ILE A 269      18.057  23.588  82.262  1.00  8.12           C  
ATOM   2125  N   ALA A 270      20.870  26.957  85.670  1.00  5.06           N  
ATOM   2126  CA  ALA A 270      20.987  27.827  86.832  1.00  6.98           C  
ATOM   2127  C   ALA A 270      22.105  28.853  86.679  1.00  6.43           C  
ATOM   2128  O   ALA A 270      21.919  30.049  86.969  1.00  7.96           O  
ATOM   2129  CB  ALA A 270      21.257  26.983  88.060  1.00  8.49           C  
ATOM   2130  N   GLU A 271      23.273  28.446  86.204  1.00  6.98           N  
ATOM   2131  CA  GLU A 271      24.383  29.334  85.928  1.00  8.46           C  
ATOM   2132  C   GLU A 271      24.023  30.496  85.015  1.00  8.21           C  
ATOM   2133  O   GLU A 271      24.300  31.662  85.301  1.00  7.38           O  
ATOM   2134  CB  GLU A 271      25.521  28.517  85.306  1.00  9.40           C  
ATOM   2135  CG  GLU A 271      26.728  29.362  84.866  1.00 11.07           C  
ATOM   2136  CD  GLU A 271      27.848  28.589  84.212  1.00 12.43           C  
ATOM   2137  OE1 GLU A 271      28.175  27.505  84.714  1.00 14.23           O  
ATOM   2138  OE2 GLU A 271      28.398  29.090  83.227  1.00 10.69           O  
ATOM   2139  N   ASN A 272      23.337  30.151  83.927  1.00  7.87           N  
ATOM   2140  CA  ASN A 272      22.893  31.091  82.910  1.00  7.87           C  
ATOM   2141  C   ASN A 272      21.902  32.130  83.431  1.00  5.71           C  
ATOM   2142  O   ASN A 272      21.744  33.189  82.827  1.00  7.59           O  
ATOM   2143  CB  ASN A 272      22.254  30.300  81.758  1.00  6.57           C  
ATOM   2144  CG  ASN A 272      23.282  29.499  80.955  1.00  8.03           C  
ATOM   2145  OD1 ASN A 272      24.492  29.585  81.165  1.00  7.83           O  
ATOM   2146  ND2 ASN A 272      22.878  28.694  80.000  1.00  6.56           N  
ATOM   2147  N   PHE A 273      21.210  31.869  84.535  1.00  5.23           N  
ATOM   2148  CA  PHE A 273      20.286  32.830  85.100  1.00  4.99           C  
ATOM   2149  C   PHE A 273      21.046  33.891  85.886  1.00  6.68           C  
ATOM   2150  O   PHE A 273      20.512  34.974  86.074  1.00  7.27           O  
ATOM   2151  CB  PHE A 273      19.292  32.107  86.043  1.00  6.41           C  
ATOM   2152  CG  PHE A 273      18.168  32.997  86.528  1.00  5.05           C  
ATOM   2153  CD1 PHE A 273      17.108  33.261  85.680  1.00  5.83           C  
ATOM   2154  CD2 PHE A 273      18.239  33.535  87.809  1.00  6.64           C  
ATOM   2155  CE1 PHE A 273      16.095  34.071  86.136  1.00  6.99           C  
ATOM   2156  CE2 PHE A 273      17.224  34.338  88.248  1.00  6.30           C  
ATOM   2157  CZ  PHE A 273      16.166  34.604  87.420  1.00  6.86           C  
ATOM   2158  N   LYS A 274      22.258  33.677  86.391  1.00  6.99           N  
ATOM   2159  CA  LYS A 274      22.931  34.645  87.256  1.00  9.49           C  
ATOM   2160  C   LYS A 274      23.743  35.677  86.476  1.00  8.34           C  
ATOM   2161  O   LYS A 274      24.982  35.763  86.544  1.00 10.73           O  
ATOM   2162  CB  LYS A 274      23.849  33.894  88.237  1.00 12.09           C  
ATOM   2163  CG  LYS A 274      23.104  32.998  89.218  1.00 17.95           C  
ATOM   2164  CD  LYS A 274      23.924  32.883  90.492  1.00 22.81           C  
ATOM   2165  CE  LYS A 274      23.729  33.991  91.562  1.00 26.97           C  
ATOM   2166  NZ  LYS A 274      23.720  35.401  91.135  1.00 32.69           N  
ATOM   2167  N   VAL A 275      22.949  36.462  85.762  1.00  9.22           N  
ATOM   2168  CA  VAL A 275      23.414  37.413  84.780  1.00 10.93           C  
ATOM   2169  C   VAL A 275      22.826  38.818  85.035  1.00 12.33           C  
ATOM   2170  O   VAL A 275      23.087  39.783  84.290  1.00 11.64           O  
ATOM   2171  CB  VAL A 275      23.009  36.612  83.511  1.00 11.57           C  
ATOM   2172  CG1 VAL A 275      21.754  37.139  82.871  1.00 11.76           C  
ATOM   2173  CG2 VAL A 275      24.266  36.471  82.707  1.00 12.37           C  
ATOM   2174  N   PHE A 276      21.992  38.996  86.081  1.00 11.60           N  
ATOM   2175  CA  PHE A 276      21.375  40.277  86.371  1.00 10.71           C  
ATOM   2176  C   PHE A 276      22.182  41.029  87.423  1.00 12.01           C  
ATOM   2177  O   PHE A 276      21.935  42.220  87.628  1.00 15.04           O  
ATOM   2178  CB  PHE A 276      19.952  40.070  86.885  1.00  9.75           C  
ATOM   2179  CG  PHE A 276      19.055  39.342  85.870  1.00 10.30           C  
ATOM   2180  CD1 PHE A 276      18.453  40.061  84.845  1.00 10.56           C  
ATOM   2181  CD2 PHE A 276      18.931  37.965  85.918  1.00  7.73           C  
ATOM   2182  CE1 PHE A 276      17.743  39.375  83.870  1.00 11.69           C  
ATOM   2183  CE2 PHE A 276      18.220  37.298  84.940  1.00  9.88           C  
ATOM   2184  CZ  PHE A 276      17.631  38.002  83.913  1.00 10.50           C  
ATOM   2185  N   ASP A 277      23.164  40.407  88.042  1.00 13.79           N  
ATOM   2186  CA  ASP A 277      23.913  40.934  89.180  1.00 18.44           C  
ATOM   2187  C   ASP A 277      25.241  41.625  88.843  1.00 18.08           C  
ATOM   2188  O   ASP A 277      25.980  42.031  89.754  1.00 18.86           O  
ATOM   2189  CB  ASP A 277      24.170  39.761  90.181  1.00 23.33           C  
ATOM   2190  CG  ASP A 277      24.916  38.508  89.635  1.00 26.88           C  
ATOM   2191  OD1 ASP A 277      25.340  38.457  88.484  1.00 28.35           O  
ATOM   2192  OD2 ASP A 277      25.107  37.501  90.330  1.00 31.02           O  
ATOM   2193  N   PHE A 278      25.647  41.793  87.578  1.00 15.02           N  
ATOM   2194  CA  PHE A 278      26.933  42.407  87.289  1.00 11.41           C  
ATOM   2195  C   PHE A 278      26.776  43.210  86.027  1.00 11.71           C  
ATOM   2196  O   PHE A 278      25.735  43.087  85.366  1.00 11.68           O  
ATOM   2197  CB  PHE A 278      28.025  41.327  87.118  1.00 10.80           C  
ATOM   2198  CG  PHE A 278      28.046  40.512  85.841  1.00 11.09           C  
ATOM   2199  CD1 PHE A 278      27.094  39.534  85.620  1.00 11.50           C  
ATOM   2200  CD2 PHE A 278      29.061  40.717  84.916  1.00 11.17           C  
ATOM   2201  CE1 PHE A 278      27.167  38.756  84.479  1.00 12.07           C  
ATOM   2202  CE2 PHE A 278      29.111  39.929  83.782  1.00 11.72           C  
ATOM   2203  CZ  PHE A 278      28.175  38.948  83.559  1.00 11.88           C  
ATOM   2204  N   GLU A 279      27.777  44.014  85.693  1.00 10.86           N  
ATOM   2205  CA  GLU A 279      27.737  44.868  84.522  1.00 14.95           C  
ATOM   2206  C   GLU A 279      29.065  44.769  83.823  1.00 13.40           C  
ATOM   2207  O   GLU A 279      30.128  44.733  84.456  1.00 13.93           O  
ATOM   2208  CB  GLU A 279      27.592  46.318  84.861  1.00 19.84           C  
ATOM   2209  CG  GLU A 279      26.346  46.662  85.628  1.00 30.54           C  
ATOM   2210  CD  GLU A 279      25.494  47.614  84.823  1.00 36.15           C  
ATOM   2211  OE1 GLU A 279      24.809  47.151  83.881  1.00 40.33           O  
ATOM   2212  OE2 GLU A 279      25.552  48.809  85.140  1.00 38.49           O  
ATOM   2213  N   LEU A 280      29.010  44.655  82.506  1.00 10.93           N  
ATOM   2214  CA  LEU A 280      30.192  44.744  81.663  1.00  9.48           C  
ATOM   2215  C   LEU A 280      30.504  46.235  81.491  1.00  7.55           C  
ATOM   2216  O   LEU A 280      29.563  47.012  81.313  1.00  8.08           O  
ATOM   2217  CB  LEU A 280      29.851  44.082  80.341  1.00  9.36           C  
ATOM   2218  CG  LEU A 280      30.277  42.668  79.976  1.00 10.57           C  
ATOM   2219  CD1 LEU A 280      30.768  41.946  81.157  1.00  9.96           C  
ATOM   2220  CD2 LEU A 280      29.156  42.088  79.140  1.00 10.04           C  
ATOM   2221  N   SER A 281      31.749  46.708  81.560  1.00  6.20           N  
ATOM   2222  CA  SER A 281      32.069  48.138  81.403  1.00  7.22           C  
ATOM   2223  C   SER A 281      31.915  48.557  79.942  1.00  7.77           C  
ATOM   2224  O   SER A 281      31.799  47.676  79.072  1.00  7.70           O  
ATOM   2225  CB  SER A 281      33.511  48.381  81.865  1.00  6.05           C  
ATOM   2226  OG  SER A 281      34.495  47.737  81.038  1.00  6.28           O  
ATOM   2227  N   SER A 282      31.990  49.842  79.600  1.00  8.83           N  
ATOM   2228  CA  SER A 282      31.943  50.272  78.197  1.00 10.32           C  
ATOM   2229  C   SER A 282      33.118  49.691  77.463  1.00  7.62           C  
ATOM   2230  O   SER A 282      32.993  49.290  76.309  1.00  8.22           O  
ATOM   2231  CB  SER A 282      32.082  51.751  77.992  1.00 12.64           C  
ATOM   2232  OG  SER A 282      31.370  52.420  79.008  1.00 22.22           O  
ATOM   2233  N   GLN A 283      34.271  49.647  78.142  1.00  7.56           N  
ATOM   2234  CA  GLN A 283      35.489  49.123  77.578  1.00  6.35           C  
ATOM   2235  C   GLN A 283      35.291  47.664  77.214  1.00  7.82           C  
ATOM   2236  O   GLN A 283      35.665  47.267  76.105  1.00  7.38           O  
ATOM   2237  CB  GLN A 283      36.623  49.255  78.589  1.00  7.25           C  
ATOM   2238  CG  GLN A 283      37.985  48.750  78.129  1.00  8.21           C  
ATOM   2239  CD  GLN A 283      39.114  49.134  79.083  1.00  9.41           C  
ATOM   2240  OE1 GLN A 283      40.304  49.168  78.728  1.00 13.97           O  
ATOM   2241  NE2 GLN A 283      38.893  49.483  80.326  1.00  6.64           N  
ATOM   2242  N   ASP A 284      34.719  46.866  78.115  1.00  7.22           N  
ATOM   2243  CA  ASP A 284      34.434  45.456  77.873  1.00  7.79           C  
ATOM   2244  C   ASP A 284      33.504  45.245  76.687  1.00  8.41           C  
ATOM   2245  O   ASP A 284      33.736  44.382  75.840  1.00  7.86           O  
ATOM   2246  CB  ASP A 284      33.771  44.833  79.068  1.00  8.74           C  
ATOM   2247  CG  ASP A 284      34.619  44.668  80.306  1.00 10.13           C  
ATOM   2248  OD1 ASP A 284      35.836  44.524  80.226  1.00  9.98           O  
ATOM   2249  OD2 ASP A 284      34.035  44.602  81.387  1.00 12.35           O  
ATOM   2250  N   MET A 285      32.451  46.051  76.626  1.00  8.41           N  
ATOM   2251  CA  MET A 285      31.489  46.021  75.528  1.00  6.81           C  
ATOM   2252  C   MET A 285      32.152  46.394  74.186  1.00  8.15           C  
ATOM   2253  O   MET A 285      31.982  45.682  73.190  1.00  6.85           O  
ATOM   2254  CB  MET A 285      30.383  46.981  75.865  1.00  7.29           C  
ATOM   2255  CG  MET A 285      29.460  46.578  77.012  1.00  7.14           C  
ATOM   2256  SD  MET A 285      28.524  45.063  76.749  1.00  9.34           S  
ATOM   2257  CE  MET A 285      27.464  45.674  75.479  1.00  9.47           C  
ATOM   2258  N   THR A 286      32.976  47.456  74.091  1.00  7.35           N  
ATOM   2259  CA  THR A 286      33.662  47.834  72.852  1.00  7.33           C  
ATOM   2260  C   THR A 286      34.646  46.736  72.434  1.00  6.85           C  
ATOM   2261  O   THR A 286      34.729  46.380  71.261  1.00  8.90           O  
ATOM   2262  CB  THR A 286      34.363  49.180  73.110  1.00  7.22           C  
ATOM   2263  OG1 THR A 286      33.342  50.117  73.422  1.00  6.77           O  
ATOM   2264  CG2 THR A 286      35.165  49.671  71.899  1.00  7.97           C  
ATOM   2265  N   THR A 287      35.324  46.107  73.396  1.00  6.77           N  
ATOM   2266  CA  THR A 287      36.255  45.024  73.125  1.00  8.63           C  
ATOM   2267  C   THR A 287      35.480  43.835  72.554  1.00  8.49           C  
ATOM   2268  O   THR A 287      35.852  43.305  71.513  1.00  6.76           O  
ATOM   2269  CB  THR A 287      36.975  44.631  74.422  1.00  7.44           C  
ATOM   2270  OG1 THR A 287      37.690  45.766  74.884  1.00  9.64           O  
ATOM   2271  CG2 THR A 287      38.003  43.558  74.218  1.00  9.97           C  
ATOM   2272  N   LEU A 288      34.364  43.406  73.158  1.00  8.34           N  
ATOM   2273  CA  LEU A 288      33.588  42.288  72.636  1.00  8.83           C  
ATOM   2274  C   LEU A 288      33.070  42.550  71.221  1.00  9.11           C  
ATOM   2275  O   LEU A 288      33.094  41.654  70.370  1.00 10.18           O  
ATOM   2276  CB  LEU A 288      32.431  42.032  73.581  1.00  8.47           C  
ATOM   2277  CG  LEU A 288      32.361  40.937  74.657  1.00 12.29           C  
ATOM   2278  CD1 LEU A 288      33.621  40.131  74.708  1.00 12.44           C  
ATOM   2279  CD2 LEU A 288      32.003  41.584  75.982  1.00 10.99           C  
ATOM   2280  N   LEU A 289      32.687  43.794  70.921  1.00  7.78           N  
ATOM   2281  CA  LEU A 289      32.191  44.167  69.611  1.00  7.75           C  
ATOM   2282  C   LEU A 289      33.320  44.081  68.594  1.00  8.76           C  
ATOM   2283  O   LEU A 289      33.064  43.801  67.428  1.00 10.00           O  
ATOM   2284  CB  LEU A 289      31.645  45.587  69.677  1.00  6.97           C  
ATOM   2285  CG  LEU A 289      30.162  45.990  69.732  1.00 10.52           C  
ATOM   2286  CD1 LEU A 289      29.283  44.807  69.839  1.00  9.49           C  
ATOM   2287  CD2 LEU A 289      29.992  47.026  70.811  1.00  8.26           C  
ATOM   2288  N   SER A 290      34.570  44.312  69.001  1.00  9.19           N  
ATOM   2289  CA  SER A 290      35.713  44.282  68.104  1.00  8.75           C  
ATOM   2290  C   SER A 290      36.032  42.875  67.667  1.00  9.50           C  
ATOM   2291  O   SER A 290      36.857  42.734  66.764  1.00  9.76           O  
ATOM   2292  CB  SER A 290      36.977  44.882  68.755  1.00  7.68           C  
ATOM   2293  OG  SER A 290      37.718  44.001  69.593  1.00  9.42           O  
ATOM   2294  N   TYR A 291      35.438  41.817  68.234  1.00  7.24           N  
ATOM   2295  CA  TYR A 291      35.755  40.475  67.813  1.00  7.93           C  
ATOM   2296  C   TYR A 291      34.940  39.966  66.635  1.00  7.96           C  
ATOM   2297  O   TYR A 291      35.087  38.818  66.208  1.00 11.43           O  
ATOM   2298  CB  TYR A 291      35.562  39.581  69.006  1.00  7.22           C  
ATOM   2299  CG  TYR A 291      36.452  39.895  70.193  1.00  8.94           C  
ATOM   2300  CD1 TYR A 291      37.670  40.524  70.011  1.00  9.01           C  
ATOM   2301  CD2 TYR A 291      36.039  39.489  71.454  1.00  9.23           C  
ATOM   2302  CE1 TYR A 291      38.485  40.758  71.096  1.00 11.45           C  
ATOM   2303  CE2 TYR A 291      36.853  39.706  72.536  1.00 10.92           C  
ATOM   2304  CZ  TYR A 291      38.061  40.335  72.336  1.00 12.06           C  
ATOM   2305  OH  TYR A 291      38.895  40.521  73.409  1.00 14.54           O  
ATOM   2306  N   ASN A 292      34.085  40.819  66.091  1.00  8.10           N  
ATOM   2307  CA  ASN A 292      33.231  40.424  64.991  1.00  9.54           C  
ATOM   2308  C   ASN A 292      34.042  39.860  63.836  1.00 11.92           C  
ATOM   2309  O   ASN A 292      35.115  40.380  63.510  1.00 11.72           O  
ATOM   2310  CB  ASN A 292      32.452  41.622  64.507  1.00  9.53           C  
ATOM   2311  CG  ASN A 292      31.516  41.299  63.350  1.00 10.47           C  
ATOM   2312  OD1 ASN A 292      30.762  40.317  63.371  1.00 10.28           O  
ATOM   2313  ND2 ASN A 292      31.572  42.064  62.267  1.00 12.82           N  
ATOM   2314  N   ARG A 293      33.561  38.784  63.218  1.00 12.44           N  
ATOM   2315  CA  ARG A 293      34.233  38.263  62.053  1.00 14.80           C  
ATOM   2316  C   ARG A 293      33.246  37.793  61.020  1.00 14.51           C  
ATOM   2317  O   ARG A 293      33.591  37.022  60.134  1.00 14.60           O  
ATOM   2318  CB  ARG A 293      35.165  37.130  62.477  1.00 18.09           C  
ATOM   2319  CG  ARG A 293      34.610  36.047  63.348  1.00 21.77           C  
ATOM   2320  CD  ARG A 293      35.698  35.000  63.489  1.00 25.56           C  
ATOM   2321  NE  ARG A 293      36.321  34.992  64.800  1.00 28.76           N  
ATOM   2322  CZ  ARG A 293      37.303  34.124  65.093  1.00 29.97           C  
ATOM   2323  NH1 ARG A 293      37.736  33.287  64.111  1.00 32.61           N  
ATOM   2324  NH2 ARG A 293      37.828  34.094  66.345  1.00 29.85           N  
ATOM   2325  N   ASN A 294      31.997  38.240  61.129  1.00 14.75           N  
ATOM   2326  CA  ASN A 294      30.917  37.837  60.260  1.00 17.46           C  
ATOM   2327  C   ASN A 294      30.800  36.329  60.120  1.00 17.90           C  
ATOM   2328  O   ASN A 294      30.533  35.805  59.032  1.00 19.55           O  
ATOM   2329  CB  ASN A 294      31.091  38.475  58.879  1.00 22.18           C  
ATOM   2330  CG  ASN A 294      30.590  39.911  58.826  1.00 27.60           C  
ATOM   2331  OD1 ASN A 294      30.994  40.823  59.560  1.00 27.71           O  
ATOM   2332  ND2 ASN A 294      29.644  40.167  57.922  1.00 32.06           N  
ATOM   2333  N   TRP A 295      30.946  35.584  61.224  1.00 15.64           N  
ATOM   2334  CA  TRP A 295      30.822  34.147  61.188  1.00 13.82           C  
ATOM   2335  C   TRP A 295      29.462  33.803  61.743  1.00 12.20           C  
ATOM   2336  O   TRP A 295      29.064  34.143  62.850  1.00 11.47           O  
ATOM   2337  CB  TRP A 295      31.928  33.531  62.006  1.00 17.74           C  
ATOM   2338  CG  TRP A 295      31.858  32.011  62.193  1.00 21.70           C  
ATOM   2339  CD1 TRP A 295      32.217  31.135  61.196  1.00 22.44           C  
ATOM   2340  CD2 TRP A 295      31.466  31.366  63.347  1.00 23.16           C  
ATOM   2341  NE1 TRP A 295      32.057  29.943  61.718  1.00 23.22           N  
ATOM   2342  CE2 TRP A 295      31.612  30.036  62.994  1.00 24.58           C  
ATOM   2343  CE3 TRP A 295      31.015  31.731  64.597  1.00 25.00           C  
ATOM   2344  CZ2 TRP A 295      31.302  29.044  63.912  1.00 25.50           C  
ATOM   2345  CZ3 TRP A 295      30.707  30.740  65.508  1.00 25.96           C  
ATOM   2346  CH2 TRP A 295      30.851  29.407  65.170  1.00 26.29           C  
ATOM   2347  N   ARG A 296      28.775  33.107  60.864  1.00 12.56           N  
ATOM   2348  CA  ARG A 296      27.408  32.709  61.026  1.00 11.78           C  
ATOM   2349  C   ARG A 296      27.321  31.185  61.188  1.00 14.17           C  
ATOM   2350  O   ARG A 296      27.911  30.406  60.431  1.00 16.18           O  
ATOM   2351  CB  ARG A 296      26.766  33.289  59.788  1.00 12.60           C  
ATOM   2352  CG  ARG A 296      25.294  33.288  59.740  1.00 12.34           C  
ATOM   2353  CD  ARG A 296      24.744  33.792  58.425  1.00 11.34           C  
ATOM   2354  NE  ARG A 296      24.867  35.222  58.139  1.00 12.50           N  
ATOM   2355  CZ  ARG A 296      24.064  36.167  58.674  1.00 11.77           C  
ATOM   2356  NH1 ARG A 296      23.228  35.863  59.673  1.00  8.58           N  
ATOM   2357  NH2 ARG A 296      24.141  37.430  58.243  1.00  9.85           N  
ATOM   2358  N   VAL A 297      26.660  30.727  62.255  1.00 13.71           N  
ATOM   2359  CA  VAL A 297      26.355  29.345  62.628  1.00 13.50           C  
ATOM   2360  C   VAL A 297      25.223  28.799  61.723  1.00 11.57           C  
ATOM   2361  O   VAL A 297      25.285  27.643  61.266  1.00 10.77           O  
ATOM   2362  CB  VAL A 297      25.919  29.317  64.172  1.00 12.86           C  
ATOM   2363  CG1 VAL A 297      25.122  28.084  64.605  1.00 14.87           C  
ATOM   2364  CG2 VAL A 297      27.205  29.356  64.960  1.00 16.11           C  
ATOM   2365  N   CYS A 298      24.173  29.605  61.510  1.00  8.19           N  
ATOM   2366  CA  CYS A 298      22.965  29.203  60.830  1.00  8.04           C  
ATOM   2367  C   CYS A 298      22.848  29.983  59.551  1.00  6.65           C  
ATOM   2368  O   CYS A 298      22.305  31.076  59.520  1.00  7.33           O  
ATOM   2369  CB  CYS A 298      21.703  29.473  61.666  1.00 12.44           C  
ATOM   2370  SG  CYS A 298      21.513  28.331  63.065  1.00 21.07           S  
ATOM   2371  N   ALA A 299      23.374  29.412  58.480  1.00  7.94           N  
ATOM   2372  CA  ALA A 299      23.303  30.105  57.201  1.00  6.30           C  
ATOM   2373  C   ALA A 299      22.320  29.502  56.193  1.00  9.74           C  
ATOM   2374  O   ALA A 299      22.306  29.922  55.037  1.00  9.33           O  
ATOM   2375  CB  ALA A 299      24.682  30.101  56.651  1.00  7.41           C  
ATOM   2376  N   LEU A 300      21.546  28.444  56.572  1.00  8.17           N  
ATOM   2377  CA  LEU A 300      20.507  27.829  55.726  1.00  9.96           C  
ATOM   2378  C   LEU A 300      21.060  27.589  54.346  1.00  8.88           C  
ATOM   2379  O   LEU A 300      20.481  27.921  53.323  1.00  9.42           O  
ATOM   2380  CB  LEU A 300      19.264  28.740  55.609  1.00  9.52           C  
ATOM   2381  CG  LEU A 300      17.821  28.278  55.859  1.00 13.49           C  
ATOM   2382  CD1 LEU A 300      16.984  28.854  54.748  1.00 10.75           C  
ATOM   2383  CD2 LEU A 300      17.676  26.796  55.967  1.00 13.10           C  
ATOM   2384  N   LEU A 301      22.203  26.942  54.363  1.00  9.08           N  
ATOM   2385  CA  LEU A 301      22.982  26.725  53.167  1.00 13.79           C  
ATOM   2386  C   LEU A 301      22.305  25.926  52.074  1.00 12.34           C  
ATOM   2387  O   LEU A 301      22.660  26.094  50.914  1.00 14.85           O  
ATOM   2388  CB  LEU A 301      24.327  26.038  53.536  1.00 15.09           C  
ATOM   2389  CG  LEU A 301      25.632  26.864  53.771  1.00 16.09           C  
ATOM   2390  CD1 LEU A 301      25.439  28.353  53.601  1.00 16.09           C  
ATOM   2391  CD2 LEU A 301      26.127  26.536  55.149  1.00 17.99           C  
ATOM   2392  N   SER A 302      21.317  25.095  52.347  1.00 12.03           N  
ATOM   2393  CA  SER A 302      20.607  24.354  51.310  1.00 11.84           C  
ATOM   2394  C   SER A 302      19.689  25.258  50.498  1.00 11.38           C  
ATOM   2395  O   SER A 302      19.174  24.831  49.453  1.00 14.02           O  
ATOM   2396  CB  SER A 302      19.744  23.250  51.937  1.00 13.70           C  
ATOM   2397  OG  SER A 302      18.730  23.795  52.794  1.00 16.57           O  
ATOM   2398  N   CYS A 303      19.455  26.504  50.954  1.00  9.42           N  
ATOM   2399  CA  CYS A 303      18.535  27.413  50.298  1.00  9.18           C  
ATOM   2400  C   CYS A 303      19.198  28.639  49.729  1.00  7.83           C  
ATOM   2401  O   CYS A 303      18.485  29.630  49.497  1.00  5.27           O  
ATOM   2402  CB  CYS A 303      17.448  27.859  51.280  1.00 10.94           C  
ATOM   2403  SG  CYS A 303      16.430  26.523  51.925  1.00 16.38           S  
ATOM   2404  N   THR A 304      20.513  28.628  49.419  1.00  9.28           N  
ATOM   2405  CA  THR A 304      21.156  29.849  48.931  1.00 12.18           C  
ATOM   2406  C   THR A 304      20.675  30.368  47.600  1.00 13.04           C  
ATOM   2407  O   THR A 304      20.921  31.544  47.305  1.00 15.03           O  
ATOM   2408  CB  THR A 304      22.674  29.677  48.850  1.00 13.26           C  
ATOM   2409  OG1 THR A 304      22.962  28.539  48.046  1.00 15.09           O  
ATOM   2410  CG2 THR A 304      23.250  29.549  50.269  1.00 13.55           C  
ATOM   2411  N   SER A 305      19.968  29.540  46.826  1.00 12.54           N  
ATOM   2412  CA  SER A 305      19.401  30.018  45.577  1.00 13.24           C  
ATOM   2413  C   SER A 305      17.928  30.370  45.743  1.00 10.66           C  
ATOM   2414  O   SER A 305      17.279  30.772  44.771  1.00 10.47           O  
ATOM   2415  CB  SER A 305      19.573  28.929  44.495  1.00 13.77           C  
ATOM   2416  OG  SER A 305      18.814  27.784  44.869  1.00 20.18           O  
ATOM   2417  N   HIS A 306      17.292  30.145  46.919  1.00  8.45           N  
ATOM   2418  CA  HIS A 306      15.866  30.445  47.067  1.00  7.42           C  
ATOM   2419  C   HIS A 306      15.660  31.935  46.809  1.00  6.45           C  
ATOM   2420  O   HIS A 306      16.448  32.767  47.288  1.00  8.58           O  
ATOM   2421  CB  HIS A 306      15.379  30.132  48.501  1.00  6.23           C  
ATOM   2422  CG  HIS A 306      13.876  30.250  48.732  1.00  5.24           C  
ATOM   2423  ND1 HIS A 306      13.041  31.292  48.778  1.00  6.80           N  
ATOM   2424  CD2 HIS A 306      13.105  29.131  48.953  1.00  5.35           C  
ATOM   2425  CE1 HIS A 306      11.830  30.860  49.002  1.00  6.27           C  
ATOM   2426  NE2 HIS A 306      11.873  29.553  49.109  1.00  5.99           N  
ATOM   2427  N   LYS A 307      14.547  32.335  46.180  1.00  6.92           N  
ATOM   2428  CA  LYS A 307      14.257  33.739  45.875  1.00  7.43           C  
ATOM   2429  C   LYS A 307      14.264  34.649  47.091  1.00  7.71           C  
ATOM   2430  O   LYS A 307      14.543  35.833  47.004  1.00  8.93           O  
ATOM   2431  CB  LYS A 307      12.886  33.871  45.160  1.00  7.01           C  
ATOM   2432  CG  LYS A 307      11.674  33.457  45.979  1.00  8.20           C  
ATOM   2433  CD  LYS A 307      10.390  33.395  45.146  1.00  8.75           C  
ATOM   2434  CE  LYS A 307       9.184  32.972  45.987  1.00  9.74           C  
ATOM   2435  NZ  LYS A 307       8.798  34.048  46.872  1.00  8.96           N  
ATOM   2436  N   ASP A 308      14.031  34.026  48.266  1.00  7.26           N  
ATOM   2437  CA  ASP A 308      13.906  34.812  49.484  1.00  6.94           C  
ATOM   2438  C   ASP A 308      15.024  34.534  50.460  1.00  6.72           C  
ATOM   2439  O   ASP A 308      14.886  34.815  51.649  1.00  6.23           O  
ATOM   2440  CB  ASP A 308      12.565  34.533  50.197  1.00  6.75           C  
ATOM   2441  CG  ASP A 308      11.407  35.060  49.364  1.00  7.88           C  
ATOM   2442  OD1 ASP A 308      11.332  36.216  48.992  1.00  8.18           O  
ATOM   2443  OD2 ASP A 308      10.559  34.267  48.995  1.00  9.65           O  
ATOM   2444  N   TYR A 309      16.130  33.953  50.000  1.00  6.10           N  
ATOM   2445  CA  TYR A 309      17.247  33.694  50.903  1.00  7.53           C  
ATOM   2446  C   TYR A 309      17.714  35.013  51.538  1.00  7.42           C  
ATOM   2447  O   TYR A 309      17.988  35.997  50.842  1.00  8.26           O  
ATOM   2448  CB  TYR A 309      18.417  33.073  50.157  1.00  6.98           C  
ATOM   2449  CG  TYR A 309      19.595  32.713  51.040  1.00  7.65           C  
ATOM   2450  CD1 TYR A 309      19.530  31.636  51.926  1.00  7.50           C  
ATOM   2451  CD2 TYR A 309      20.758  33.439  50.914  1.00  7.97           C  
ATOM   2452  CE1 TYR A 309      20.654  31.300  52.666  1.00  7.98           C  
ATOM   2453  CE2 TYR A 309      21.862  33.108  51.654  1.00  6.82           C  
ATOM   2454  CZ  TYR A 309      21.804  32.047  52.524  1.00  7.59           C  
ATOM   2455  OH  TYR A 309      22.921  31.760  53.287  1.00  9.93           O  
ATOM   2456  N   PRO A 310      17.883  35.091  52.866  1.00  7.16           N  
ATOM   2457  CA  PRO A 310      18.078  36.375  53.516  1.00  6.38           C  
ATOM   2458  C   PRO A 310      19.510  36.872  53.558  1.00  6.36           C  
ATOM   2459  O   PRO A 310      19.728  38.079  53.644  1.00  9.51           O  
ATOM   2460  CB  PRO A 310      17.479  36.163  54.874  1.00  6.16           C  
ATOM   2461  CG  PRO A 310      17.764  34.681  55.145  1.00  7.38           C  
ATOM   2462  CD  PRO A 310      17.493  34.027  53.797  1.00  6.66           C  
ATOM   2463  N   PHE A 311      20.525  36.041  53.315  1.00  5.71           N  
ATOM   2464  CA  PHE A 311      21.885  36.432  53.635  1.00  6.90           C  
ATOM   2465  C   PHE A 311      22.783  36.821  52.475  1.00  8.10           C  
ATOM   2466  O   PHE A 311      23.998  36.711  52.570  1.00 10.29           O  
ATOM   2467  CB  PHE A 311      22.556  35.287  54.453  1.00  7.28           C  
ATOM   2468  CG  PHE A 311      21.775  34.874  55.709  1.00  7.14           C  
ATOM   2469  CD1 PHE A 311      21.097  35.821  56.497  1.00  7.62           C  
ATOM   2470  CD2 PHE A 311      21.733  33.537  56.052  1.00  5.16           C  
ATOM   2471  CE1 PHE A 311      20.377  35.403  57.609  1.00  5.73           C  
ATOM   2472  CE2 PHE A 311      21.022  33.140  57.162  1.00  4.96           C  
ATOM   2473  CZ  PHE A 311      20.346  34.061  57.937  1.00  7.17           C  
ATOM   2474  N   HIS A 312      22.204  37.222  51.335  1.00 10.19           N  
ATOM   2475  CA  HIS A 312      22.984  37.804  50.223  1.00 12.15           C  
ATOM   2476  C   HIS A 312      23.178  39.316  50.456  1.00 13.56           C  
ATOM   2477  O   HIS A 312      24.243  39.864  50.144  1.00 14.87           O  
ATOM   2478  CB  HIS A 312      22.291  37.623  48.835  1.00 10.67           C  
ATOM   2479  CG  HIS A 312      22.126  36.175  48.352  1.00 10.57           C  
ATOM   2480  ND1 HIS A 312      23.020  35.184  48.451  1.00 11.81           N  
ATOM   2481  CD2 HIS A 312      20.994  35.651  47.765  1.00 11.65           C  
ATOM   2482  CE1 HIS A 312      22.481  34.098  47.953  1.00 12.35           C  
ATOM   2483  NE2 HIS A 312      21.274  34.387  47.549  1.00 11.71           N  
ATOM   2484  N   GLU A 313      22.173  40.001  51.017  1.00 14.52           N  
ATOM   2485  CA  GLU A 313      22.265  41.412  51.381  1.00 16.14           C  
ATOM   2486  C   GLU A 313      23.306  41.733  52.440  1.00 16.02           C  
ATOM   2487  O   GLU A 313      23.582  40.832  53.235  1.00 14.27           O  
ATOM   2488  CB  GLU A 313      20.912  41.870  51.890  1.00 17.93           C  
ATOM   2489  CG  GLU A 313      19.863  41.948  50.804  1.00 19.58           C  
ATOM   2490  CD  GLU A 313      20.115  43.024  49.742  1.00 21.98           C  
ATOM   2491  OE1 GLU A 313      20.710  44.065  50.046  1.00 21.73           O  
ATOM   2492  OE2 GLU A 313      19.657  42.820  48.622  1.00 22.71           O  
ATOM   2493  N   GLU A 314      23.869  42.964  52.504  1.00 16.37           N  
ATOM   2494  CA  GLU A 314      24.866  43.267  53.557  1.00 20.04           C  
ATOM   2495  C   GLU A 314      24.265  43.056  54.960  1.00 17.45           C  
ATOM   2496  O   GLU A 314      24.912  42.535  55.875  1.00 18.21           O  
ATOM   2497  CB  GLU A 314      25.394  44.743  53.482  1.00 22.96           C  
ATOM   2498  CG  GLU A 314      26.747  44.855  54.262  1.00 29.55           C  
ATOM   2499  CD  GLU A 314      27.200  46.143  55.002  1.00 34.09           C  
ATOM   2500  OE1 GLU A 314      26.881  47.271  54.593  1.00 34.96           O  
ATOM   2501  OE2 GLU A 314      27.890  46.050  56.046  1.00 35.97           O  
ATOM   2502  N   PHE A 315      23.026  43.495  55.156  1.00 16.04           N  
ATOM   2503  CA  PHE A 315      22.300  43.299  56.394  1.00 13.77           C  
ATOM   2504  C   PHE A 315      20.807  43.396  56.054  1.00 12.56           C  
ATOM   2505  O   PHE A 315      20.435  43.733  54.937  1.00 12.12           O  
ATOM   2506  CB  PHE A 315      22.709  44.369  57.427  1.00 12.99           C  
ATOM   2507  CG  PHE A 315      22.217  45.763  57.062  1.00 13.36           C  
ATOM   2508  CD1 PHE A 315      22.864  46.493  56.067  1.00 14.65           C  
ATOM   2509  CD2 PHE A 315      21.135  46.307  57.730  1.00 13.09           C  
ATOM   2510  CE1 PHE A 315      22.408  47.759  55.734  1.00 13.72           C  
ATOM   2511  CE2 PHE A 315      20.691  47.567  57.396  1.00 13.20           C  
ATOM   2512  CZ  PHE A 315      21.331  48.292  56.404  1.00 14.22           C  
ATOM   2513  OXT PHE A 315      19.987  43.194  56.926  1.00 12.65           O  
TER    2514      PHE A 315                                                      
MASTER      244    2    1   15   10    0    0    6 2665    1   48   25          
END                                                                             
