# Supplementary material for: Modeling of loops in proteins: a multi-method approach
Source: BMC Struct Biol. 2010 Feb 11;10:5. doi: 10.1186/1472-6807-10-5 (PMC2837870; doi:10.1186/1472-6807-10-5)
Supplement: Additional file 1 — Student t-test. Results from two sample paired t-test of Table 2. [file 1472-6807-10-5-S1.GZ › loop_test_data/1ahj_101-118.pdb]

ATOM      1  N   GLU A   1      39.284  59.051  77.313  1.00 32.67           N
ATOM      2  CA  GLU A   1      38.980  60.478  77.601  1.00 32.67           C
ATOM      3  C   GLU A   1      37.864  60.991  76.691  1.00 32.67           C
ATOM      4  O   GLU A   1      36.690  60.743  76.967  1.00 71.70           O
ATOM      5  CB  GLU A   1      40.234  61.355  77.489  1.00 71.70           C
ATOM      6  CG  GLU A   1      40.539  62.110  78.780  1.00 71.70           C
ATOM      7  CD  GLU A   1      41.623  63.169  78.629  1.00 71.70           C
ATOM      8  OE1 GLU A   1      41.396  64.169  77.904  1.00 71.70           O
ATOM      9  OE2 GLU A   1      42.691  63.021  79.272  1.00 71.70           O
ATOM     10  N   ASN A   2      38.217  61.614  75.571  1.00 37.18           N
ATOM     11  CA  ASN A   2      37.204  62.161  74.664  1.00 37.18           C
ATOM     12  C   ASN A   2      36.668  61.131  73.667  1.00 37.18           C
ATOM     13  O   ASN A   2      36.754  61.329  72.453  1.00 36.30           O
ATOM     14  CB  ASN A   2      37.765  63.366  73.905  1.00 36.30           C
ATOM     15  CG  ASN A   2      38.465  64.343  74.814  1.00 36.30           C
ATOM     16  OD1 ASN A   2      38.447  64.203  76.037  1.00 36.30           O
ATOM     17  ND2 ASN A   2      39.132  65.317  74.223  1.00 36.30           N
ATOM     18  N   ALA A   3      36.093  60.048  74.186  1.00 36.43           N
ATOM     19  CA  ALA A   3      35.560  58.989  73.331  1.00 36.43           C
ATOM     20  C   ALA A   3      34.176  59.341  72.806  1.00 36.43           C
ATOM     21  O   ALA A   3      33.364  59.956  73.510  1.00 42.75           O
ATOM     22  CB  ALA A   3      35.521  57.663  74.075  1.00 42.75           C
ATOM     23  N   ALA A   4      33.927  58.977  71.555  1.00 21.14           N
ATOM     24  CA  ALA A   4      32.643  59.233  70.924  1.00 21.14           C
ATOM     25  C   ALA A   4      31.606  58.319  71.555  1.00 21.14           C
ATOM     26  O   ALA A   4      31.873  57.144  71.828  1.00 29.51           O
ATOM     27  CB  ALA A   4      32.726  58.975  69.431  1.00 29.51           C
ATOM     28  N   PRO A   5      30.403  58.848  71.805  1.00 36.77           N
ATOM     29  CA  PRO A   5      29.316  58.074  72.410  1.00 36.77           C
ATOM     30  C   PRO A   5      28.874  56.960  71.473  1.00 36.77           C
ATOM     31  O   PRO A   5      28.819  57.152  70.251  1.00 29.04           O
ATOM     32  CB  PRO A   5      28.212  59.115  72.565  1.00 29.04           C
ATOM     33  CG  PRO A   5      28.421  59.992  71.351  1.00 29.04           C
ATOM     34  CD  PRO A   5      29.930  60.178  71.374  1.00 29.04           C
ATOM     35  N   ALA A   6      28.577  55.797  72.037  1.00 23.39           N
ATOM     36  CA  ALA A   6      28.123  54.678  71.222  1.00 23.39           C
ATOM     37  C   ALA A   6      26.738  55.016  70.679  1.00 23.39           C
ATOM     38  O   ALA A   6      25.863  55.467  71.421  1.00 26.20           O
ATOM     39  CB  ALA A   6      28.073  53.394  72.042  1.00 26.20           C
ATOM     40  N   GLN A   7      26.557  54.812  69.380  1.00 21.81           N
ATOM     41  CA  GLN A   7      25.297  55.096  68.716  1.00 21.81           C
ATOM     42  C   GLN A   7      25.035  54.039  67.659  1.00 21.81           C
ATOM     43  O   GLN A   7      25.968  53.387  67.177  1.00 20.75           O
ATOM     44  CB  GLN A   7      25.359  56.460  68.041  1.00 20.75           C
ATOM     45  CG  GLN A   7      25.753  57.586  68.947  1.00 20.75           C
ATOM     46  CD  GLN A   7      25.810  58.892  68.216  1.00 20.75           C
ATOM     47  OE1 GLN A   7      25.201  59.870  68.630  1.00 20.75           O
ATOM     48  NE2 GLN A   7      26.554  58.925  67.123  1.00 20.75           N
ATOM     49  N   ALA A   8      23.765  53.857  67.314  1.00 20.93           N
ATOM     50  CA  ALA A   8      23.403  52.878  66.303  1.00 20.93           C
ATOM     51  C   ALA A   8      23.536  53.548  64.949  1.00 20.93           C
ATOM     52  O   ALA A   8      23.709  54.768  64.874  1.00 23.87           O
ATOM     53  CB  ALA A   8      21.988  52.389  66.517  1.00 23.87           C
ATOM     54  N   ALA A   9      23.474  52.755  63.883  1.00 10.11           N
ATOM     55  CA  ALA A   9      23.584  53.301  62.538  1.00 10.11           C
ATOM     56  C   ALA A   9      22.613  54.480  62.424  1.00 10.11           C
ATOM     57  O   ALA A   9      21.467  54.381  62.858  1.00 32.96           O
ATOM     58  CB  ALA A   9      23.250  52.237  61.521  1.00 32.96           C
ATOM     59  N   VAL A  10      23.061  55.589  61.846  1.00 14.22           N
ATOM     60  CA  VAL A  10      22.221  56.779  61.719  1.00 14.22           C
ATOM     61  C   VAL A  10      20.861  56.559  61.054  1.00 14.22           C
ATOM     62  O   VAL A  10      19.865  57.113  61.512  1.00 14.74           O
ATOM     63  CB  VAL A  10      22.963  57.941  61.002  1.00 14.74           C
ATOM     64  CG1 VAL A  10      23.119  57.654  59.523  1.00 14.74           C
ATOM     65  CG2 VAL A  10      22.230  59.251  61.218  1.00 14.74           C
ATOM     66  N   SER A  11      20.812  55.743  60.001  1.00 13.15           N
ATOM     67  CA  SER A  11      19.558  55.490  59.296  1.00 13.15           C
ATOM     68  C   SER A  11      18.613  54.792  60.250  1.00 13.15           C
ATOM     69  O   SER A  11      17.450  55.170  60.373  1.00 26.65           O
ATOM     70  CB  SER A  11      19.786  54.625  58.055  1.00 26.65           C
ATOM     71  OG  SER A  11      20.316  53.360  58.410  1.00 26.65           O
ATOM     72  N   ASP A  12      19.143  53.807  60.968  1.00 16.57           N
ATOM     73  CA  ASP A  12      18.373  53.053  61.940  1.00 16.57           C
ATOM     74  C   ASP A  12      17.763  54.009  62.960  1.00 16.57           C
ATOM     75  O   ASP A  12      16.629  53.829  63.386  1.00 28.04           O
ATOM     76  CB  ASP A  12      19.272  52.051  62.668  1.00 28.04           C
ATOM     77  CG  ASP A  12      19.820  50.960  61.755  1.00 28.04           C
ATOM     78  OD1 ASP A  12      19.881  51.142  60.517  1.00 28.04           O
ATOM     79  OD2 ASP A  12      20.211  49.903  62.296  1.00 28.04           O
ATOM     80  N   ARG A  13      18.516  55.026  63.359  1.00 20.95           N
ATOM     81  CA  ARG A  13      18.013  55.984  64.329  1.00 20.95           C
ATOM     82  C   ARG A  13      17.015  56.979  63.732  1.00 20.95           C
ATOM     83  O   ARG A  13      16.075  57.409  64.404  1.00 29.19           O
ATOM     84  CB  ARG A  13      19.170  56.708  65.013  1.00 29.19           C
ATOM     85  CG  ARG A  13      19.882  55.843  66.044  1.00 29.19           C
ATOM     86  CD  ARG A  13      20.930  56.625  66.813  1.00 29.19           C
ATOM     87  NE  ARG A  13      21.941  57.182  65.916  1.00 29.19           N
ATOM     88  CZ  ARG A  13      22.527  58.362  66.085  1.00 29.19           C
ATOM     89  NH1 ARG A  13      22.211  59.131  67.123  1.00 29.19           N
ATOM     90  NH2 ARG A  13      23.423  58.782  65.204  1.00 29.19           N
ATOM     91  N   ALA A  14      17.189  57.310  62.457  1.00 13.73           N
ATOM     92  CA  ALA A  14      16.301  58.250  61.786  1.00 13.73           C
ATOM     93  C   ALA A  14      14.922  57.633  61.622  1.00 13.73           C
ATOM     94  O   ALA A  14      13.911  58.255  61.944  1.00 23.68           O
ATOM     95  CB  ALA A  14      16.873  58.636  60.431  1.00 23.68           C
ATOM     96  N   TRP A  15      14.889  56.390  61.150  1.00 15.79           N
ATOM     97  CA  TRP A  15      13.633  55.686  60.938  1.00 15.79           C
ATOM     98  C   TRP A  15      13.000  55.248  62.257  1.00 15.79           C
ATOM     99  O   TRP A  15      11.795  55.048  62.331  1.00 19.21           O
ATOM    100  CB  TRP A  15      13.837  54.489  60.006  1.00 19.21           C
ATOM    101  CG  TRP A  15      14.264  54.869  58.619  1.00 19.21           C
ATOM    102  CD1 TRP A  15      15.455  54.582  58.023  1.00 19.21           C
ATOM    103  CD2 TRP A  15      13.521  55.650  57.660  1.00 19.21           C
ATOM    104  NE1 TRP A  15      15.507  55.143  56.769  1.00 19.21           N
ATOM    105  CE2 TRP A  15      14.333  55.802  56.524  1.00 19.21           C
ATOM    106  CE3 TRP A  15      12.247  56.241  57.663  1.00 19.21           C
ATOM    107  CZ2 TRP A  15      13.915  56.514  55.395  1.00 19.21           C
ATOM    108  CZ3 TRP A  15      11.835  56.945  56.537  1.00 19.21           C
ATOM    109  CH2 TRP A  15      12.667  57.078  55.425  1.00 19.21           C
ATOM    110  N   ALA A  16      13.801  55.113  63.308  1.00 17.58           N
ATOM    111  CA  ALA A  16      13.260  54.710  64.602  1.00 17.58           C
ATOM    112  C   ALA A  16      12.410  55.850  65.139  1.00 17.58           C
ATOM    113  O   ALA A  16      11.406  55.621  65.814  1.00 34.96           O
ATOM    114  CB  ALA A  16      14.382  54.374  65.580  1.00 34.96           C
ATOM    115  N   LEU A  17      12.806  57.081  64.828  1.00 31.59           N
ATOM    116  CA  LEU A  17      12.065  58.252  65.275  1.00 31.59           C
ATOM    117  C   LEU A  17      10.725  58.256  64.532  1.00 31.59           C
ATOM    118  O   LEU A  17       9.660  58.396  65.142  1.00 12.06           O
ATOM    119  CB  LEU A  17      12.857  59.525  64.953  1.00 12.06           C
ATOM    120  CG  LEU A  17      12.934  60.615  66.024  1.00 12.06           C
ATOM    121  CD1 LEU A  17      13.673  61.813  65.484  1.00 12.06           C
ATOM    122  CD2 LEU A  17      11.555  61.021  66.459  1.00 12.06           C
ATOM    123  N   PHE A  18      10.788  58.021  63.223  1.00 17.13           N
ATOM    124  CA  PHE A  18       9.617  57.992  62.359  1.00 17.13           C
ATOM    125  C   PHE A  18       8.644  56.905  62.783  1.00 17.13           C
ATOM    126  O   PHE A  18       7.494  57.182  63.112  1.00 23.00           O
ATOM    127  CB  PHE A  18      10.051  57.747  60.922  1.00 23.00           C
ATOM    128  CG  PHE A  18       8.915  57.632  59.963  1.00 23.00           C
ATOM    129  CD1 PHE A  18       8.081  58.714  59.728  1.00 23.00           C
ATOM    130  CD2 PHE A  18       8.696  56.448  59.276  1.00 23.00           C
ATOM    131  CE1 PHE A  18       7.050  58.621  58.825  1.00 23.00           C
ATOM    132  CE2 PHE A  18       7.668  56.341  58.368  1.00 23.00           C
ATOM    133  CZ  PHE A  18       6.841  57.433  58.140  1.00 23.00           C
ATOM    134  N   ARG A  19       9.126  55.669  62.788  1.00 27.29           N
ATOM    135  CA  ARG A  19       8.338  54.497  63.168  1.00 27.29           C
ATOM    136  C   ARG A  19       7.644  54.676  64.515  1.00 27.29           C
ATOM    137  O   ARG A  19       6.555  54.140  64.739  1.00 34.12           O
ATOM    138  CB  ARG A  19       9.247  53.264  63.278  1.00 34.12           C
ATOM    139  CG  ARG A  19       9.939  52.828  62.001  1.00 34.12           C
ATOM    140  CD  ARG A  19       9.176  51.707  61.340  1.00 34.12           C
ATOM    141  NE  ARG A  19       9.915  51.070  60.250  1.00 34.12           N
ATOM    142  CZ  ARG A  19      10.112  51.615  59.053  1.00 34.12           C
ATOM    143  NH1 ARG A  19       9.635  52.827  58.780  1.00 34.12           N
ATOM    144  NH2 ARG A  19      10.732  50.921  58.108  1.00 34.12           N
ATOM    145  N   ALA A  20       8.296  55.391  65.426  1.00 13.77           N
ATOM    146  CA  ALA A  20       7.750  55.610  66.756  1.00 13.77           C
ATOM    147  C   ALA A  20       6.524  56.501  66.694  1.00 13.77           C
ATOM    148  O   ALA A  20       5.480  56.189  67.264  1.00 24.32           O
ATOM    149  CB  ALA A  20       8.810  56.235  67.660  1.00 24.32           C
ATOM    150  N   LEU A  21       6.660  57.613  65.986  1.00 19.64           N
ATOM    151  CA  LEU A  21       5.580  58.571  65.852  1.00 19.64           C
ATOM    152  C   LEU A  21       4.452  58.019  64.994  1.00 19.64           C
ATOM    153  O   LEU A  21       3.271  58.204  65.300  1.00 19.67           O
ATOM    154  CB  LEU A  21       6.105  59.871  65.246  1.00 19.67           C
ATOM    155  CG  LEU A  21       7.066  60.684  66.115  1.00 19.67           C
ATOM    156  CD1 LEU A  21       7.675  61.806  65.308  1.00 19.67           C
ATOM    157  CD2 LEU A  21       6.333  61.236  67.323  1.00 19.67           C
ATOM    158  N   ASP A  22       4.819  57.331  63.922  1.00 21.46           N
ATOM    159  CA  ASP A  22       3.843  56.757  63.010  1.00 21.46           C
ATOM    160  C   ASP A  22       3.021  55.687  63.722  1.00 21.46           C
ATOM    161  O   ASP A  22       1.802  55.634  63.574  1.00 39.83           O
ATOM    162  CB  ASP A  22       4.557  56.164  61.799  1.00 39.83           C
ATOM    163  CG  ASP A  22       3.603  55.689  60.734  1.00 39.83           C
ATOM    164  OD1 ASP A  22       3.079  56.542  59.986  1.00 39.83           O
ATOM    165  OD2 ASP A  22       3.380  54.463  60.647  1.00 39.83           O
ATOM    166  N   GLY A  23       3.677  54.877  64.546  1.00 31.61           N
ATOM    167  CA  GLY A  23       2.974  53.825  65.259  1.00 31.61           C
ATOM    168  C   GLY A  23       1.930  54.365  66.217  1.00 31.61           C
ATOM    169  O   GLY A  23       1.059  53.627  66.676  1.00 37.44           O
ATOM    170  N   LYS A  24       2.034  55.645  66.547  1.00 13.79           N
ATOM    171  CA  LYS A  24       1.082  56.268  67.451  1.00 13.79           C
ATOM    172  C   LYS A  24       0.164  57.187  66.643  1.00 13.79           C
ATOM    173  O   LYS A  24      -0.570  58.002  67.201  1.00 26.55           O
ATOM    174  CB  LYS A  24       1.820  57.070  68.531  1.00 26.55           C
ATOM    175  CG  LYS A  24       2.867  56.285  69.308  1.00 26.55           C
ATOM    176  CD  LYS A  24       3.564  57.164  70.341  1.00 26.55           C
ATOM    177  CE  LYS A  24       4.721  56.433  71.001  1.00 26.55           C
ATOM    178  NZ  LYS A  24       4.301  55.288  71.857  1.00 26.55           N
ATOM    179  N   GLY A  25       0.264  57.096  65.323  1.00  9.01           N
ATOM    180  CA  GLY A  25      -0.551  57.924  64.457  1.00  9.01           C
ATOM    181  C   GLY A  25      -0.425  59.419  64.692  1.00  9.01           C
ATOM    182  O   GLY A  25      -1.404  60.148  64.564  1.00 27.04           O
ATOM    183  N   LEU A  26       0.766  59.879  65.056  1.00 18.03           N
ATOM    184  CA  LEU A  26       0.988  61.303  65.280  1.00 18.03           C
ATOM    185  C   LEU A  26       1.355  62.007  63.967  1.00 18.03           C
ATOM    186  O   LEU A  26       1.286  63.233  63.870  1.00 19.05           O
ATOM    187  CB  LEU A  26       2.098  61.511  66.318  1.00 19.05           C
ATOM    188  CG  LEU A  26       1.805  60.944  67.704  1.00 19.05           C
ATOM    189  CD1 LEU A  26       3.053  60.911  68.552  1.00 19.05           C
ATOM    190  CD2 LEU A  26       0.732  61.769  68.366  1.00 19.05           C
ATOM    191  N   VAL A  27       1.753  61.235  62.963  1.00 20.89           N
ATOM    192  CA  VAL A  27       2.127  61.821  61.685  1.00 20.89           C
ATOM    193  C   VAL A  27       1.160  61.457  60.555  1.00 20.89           C
ATOM    194  O   VAL A  27       0.974  60.286  60.212  1.00 17.33           O
ATOM    195  CB  VAL A  27       3.614  61.511  61.305  1.00 17.33           C
ATOM    196  CG1 VAL A  27       3.822  60.030  61.062  1.00 17.33           C
ATOM    197  CG2 VAL A  27       4.037  62.324  60.087  1.00 17.33           C
ATOM    198  N   PRO A  28       0.493  62.476  59.998  1.00 13.56           N
ATOM    199  CA  PRO A  28      -0.480  62.368  58.910  1.00 13.56           C
ATOM    200  C   PRO A  28       0.030  61.551  57.733  1.00 13.56           C
ATOM    201  O   PRO A  28       1.224  61.574  57.423  1.00 20.82           O
ATOM    202  CB  PRO A  28      -0.680  63.823  58.500  1.00 20.82           C
ATOM    203  CG  PRO A  28      -0.535  64.555  59.793  1.00 20.82           C
ATOM    204  CD  PRO A  28       0.638  63.873  60.447  1.00 20.82           C
ATOM    205  N   ASP A  29      -0.882  60.859  57.057  1.00 27.74           N
ATOM    206  CA  ASP A  29      -0.516  60.063  55.891  1.00 27.74           C
ATOM    207  C   ASP A  29       0.007  61.030  54.831  1.00 27.74           C
ATOM    208  O   ASP A  29      -0.540  62.122  54.656  1.00 64.07           O
ATOM    209  CB  ASP A  29      -1.737  59.309  55.332  1.00 64.07           C
ATOM    210  CG  ASP A  29      -2.220  58.188  56.255  1.00 64.07           C
ATOM    211  OD1 ASP A  29      -2.760  58.501  57.341  1.00 64.07           O
ATOM    212  OD2 ASP A  29      -2.070  56.998  55.890  1.00 64.07           O
ATOM    213  N   GLY A  30       1.111  60.666  54.191  1.00 41.67           N
ATOM    214  CA  GLY A  30       1.672  61.504  53.145  1.00 41.67           C
ATOM    215  C   GLY A  30       2.363  62.777  53.611  1.00 41.67           C
ATOM    216  O   GLY A  30       2.930  63.500  52.782  1.00 31.33           O
ATOM    217  N   TYR A  31       2.389  63.030  54.920  1.00 26.07           N
ATOM    218  CA  TYR A  31       3.020  64.243  55.448  1.00 26.07           C
ATOM    219  C   TYR A  31       4.517  64.318  55.135  1.00 26.07           C
ATOM    220  O   TYR A  31       4.988  65.269  54.503  1.00 27.65           O
ATOM    221  CB  TYR A  31       2.801  64.342  56.963  1.00 27.65           C
ATOM    222  CG  TYR A  31       3.107  65.697  57.564  1.00 27.65           C
ATOM    223  CD1 TYR A  31       2.302  66.803  57.288  1.00 27.65           C
ATOM    224  CD2 TYR A  31       4.186  65.871  58.425  1.00 27.65           C
ATOM    225  CE1 TYR A  31       2.567  68.049  57.857  1.00 27.65           C
ATOM    226  CE2 TYR A  31       4.455  67.116  59.000  1.00 27.65           C
ATOM    227  CZ  TYR A  31       3.645  68.193  58.711  1.00 27.65           C
ATOM    228  OH  TYR A  31       3.915  69.414  59.281  1.00 27.65           O
ATOM    229  N   VAL A  32       5.258  63.296  55.543  1.00 25.20           N
ATOM    230  CA  VAL A  32       6.697  63.282  55.313  1.00 25.20           C
ATOM    231  C   VAL A  32       7.045  63.310  53.828  1.00 25.20           C
ATOM    232  O   VAL A  32       7.879  64.111  53.414  1.00 30.21           O
ATOM    233  CB  VAL A  32       7.393  62.111  56.036  1.00 30.21           C
ATOM    234  CG1 VAL A  32       8.850  62.044  55.641  1.00 30.21           C
ATOM    235  CG2 VAL A  32       7.292  62.298  57.543  1.00 30.21           C
ATOM    236  N   GLU A  33       6.371  62.495  53.021  1.00 11.51           N
ATOM    237  CA  GLU A  33       6.640  62.467  51.587  1.00 11.51           C
ATOM    238  C   GLU A  33       6.252  63.794  50.952  1.00 11.51           C
ATOM    239  O   GLU A  33       6.882  64.253  49.997  1.00 53.69           O
ATOM    240  CB  GLU A  33       5.868  61.330  50.917  1.00 53.69           C
ATOM    241  CG  GLU A  33       6.163  59.954  51.501  1.00 53.69           C
ATOM    242  CD  GLU A  33       5.630  58.811  50.643  1.00 53.69           C
ATOM    243  OE1 GLU A  33       5.521  58.972  49.400  1.00 53.69           O
ATOM    244  OE2 GLU A  33       5.338  57.738  51.217  1.00 53.69           O
ATOM    245  N   GLY A  34       5.234  64.431  51.514  1.00 22.80           N
ATOM    246  CA  GLY A  34       4.787  65.702  50.983  1.00 22.80           C
ATOM    247  C   GLY A  34       5.868  66.750  51.113  1.00 22.80           C
ATOM    248  O   GLY A  34       6.229  67.406  50.130  1.00 22.48           O
ATOM    249  N   TRP A  35       6.432  66.860  52.314  1.00 27.78           N
ATOM    250  CA  TRP A  35       7.480  67.833  52.583  1.00 27.78           C
ATOM    251  C   TRP A  35       8.719  67.601  51.724  1.00 27.78           C
ATOM    252  O   TRP A  35       9.314  68.554  51.217  1.00 27.50           O
ATOM    253  CB  TRP A  35       7.842  67.807  54.061  1.00 27.50           C
ATOM    254  CG  TRP A  35       7.098  68.797  54.888  1.00 27.50           C
ATOM    255  CD1 TRP A  35       6.339  68.535  55.990  1.00 27.50           C
ATOM    256  CD2 TRP A  35       7.122  70.228  54.752  1.00 27.50           C
ATOM    257  NE1 TRP A  35       5.906  69.710  56.558  1.00 27.50           N
ATOM    258  CE2 TRP A  35       6.376  70.763  55.816  1.00 27.50           C
ATOM    259  CE3 TRP A  35       7.715  71.108  53.833  1.00 27.50           C
ATOM    260  CZ2 TRP A  35       6.210  72.141  55.994  1.00 27.50           C
ATOM    261  CZ3 TRP A  35       7.549  72.478  54.015  1.00 27.50           C
ATOM    262  CH2 TRP A  35       6.804  72.978  55.083  1.00 27.50           C
ATOM    263  N   LYS A  36       9.080  66.336  51.525  1.00  8.43           N
ATOM    264  CA  LYS A  36      10.245  65.994  50.721  1.00  8.43           C
ATOM    265  C   LYS A  36      10.138  66.612  49.333  1.00  8.43           C
ATOM    266  O   LYS A  36      11.088  67.230  48.853  1.00 23.87           O
ATOM    267  CB  LYS A  36      10.406  64.480  50.611  1.00 23.87           C
ATOM    268  CG  LYS A  36      11.625  64.041  49.816  1.00 23.87           C
ATOM    269  CD  LYS A  36      11.675  62.529  49.730  1.00 23.87           C
ATOM    270  CE  LYS A  36      12.894  62.025  48.959  1.00 23.87           C
ATOM    271  NZ  LYS A  36      14.192  62.177  49.688  1.00 23.87           N
ATOM    272  N   LYS A  37       8.966  66.491  48.714  1.00 23.05           N
ATOM    273  CA  LYS A  37       8.730  67.045  47.381  1.00 23.05           C
ATOM    274  C   LYS A  37       8.869  68.560  47.398  1.00 23.05           C
ATOM    275  O   LYS A  37       9.417  69.155  46.466  1.00 52.47           O
ATOM    276  CB  LYS A  37       7.332  66.666  46.878  1.00 52.47           C
ATOM    277  CG  LYS A  37       7.146  65.177  46.594  1.00 52.47           C
ATOM    278  CD  LYS A  37       7.995  64.710  45.402  1.00 52.47           C
ATOM    279  CE  LYS A  37       8.039  63.184  45.299  1.00 52.47           C
ATOM    280  NZ  LYS A  37       8.756  62.712  44.073  1.00 52.47           N
ATOM    281  N   THR A  38       8.393  69.181  48.470  1.00 19.72           N
ATOM    282  CA  THR A  38       8.455  70.628  48.615  1.00 19.72           C
ATOM    283  C   THR A  38       9.908  71.083  48.640  1.00 19.72           C
ATOM    284  O   THR A  38      10.304  71.999  47.907  1.00 37.05           O
ATOM    285  CB  THR A  38       7.792  71.080  49.933  1.00 37.05           C
ATOM    286  OG1 THR A  38       6.599  70.315  50.160  1.00 37.05           O
ATOM    287  CG2 THR A  38       7.427  72.545  49.875  1.00 37.05           C
ATOM    288  N   PHE A  39      10.703  70.397  49.451  1.00 21.91           N
ATOM    289  CA  PHE A  39      12.112  70.710  49.616  1.00 21.91           C
ATOM    290  C   PHE A  39      12.904  70.521  48.334  1.00 21.91           C
ATOM    291  O   PHE A  39      13.748  71.348  47.984  1.00  2.00           O
ATOM    292  CB  PHE A  39      12.692  69.848  50.718  1.00  2.00           C
ATOM    293  CG  PHE A  39      12.183  70.200  52.075  1.00  2.00           C
ATOM    294  CD1 PHE A  39      11.992  71.526  52.423  1.00  2.00           C
ATOM    295  CD2 PHE A  39      11.945  69.215  53.019  1.00  2.00           C
ATOM    296  CE1 PHE A  39      11.567  71.863  53.686  1.00  2.00           C
ATOM    297  CE2 PHE A  39      11.519  69.543  54.289  1.00  2.00           C
ATOM    298  CZ  PHE A  39      11.335  70.870  54.626  1.00  2.00           C
ATOM    299  N   GLU A  40      12.609  69.447  47.616  1.00  4.26           N
ATOM    300  CA  GLU A  40      13.321  69.158  46.385  1.00  4.26           C
ATOM    301  C   GLU A  40      12.897  69.955  45.178  1.00  4.26           C
ATOM    302  O   GLU A  40      13.737  70.457  44.442  1.00 34.13           O
ATOM    303  CB  GLU A  40      13.193  67.688  46.018  1.00 34.13           C
ATOM    304  CG  GLU A  40      13.728  66.736  47.050  1.00 34.13           C
ATOM    305  CD  GLU A  40      13.690  65.307  46.570  1.00 34.13           C
ATOM    306  OE1 GLU A  40      12.766  64.946  45.806  1.00 34.13           O
ATOM    307  OE2 GLU A  40      14.594  64.543  46.958  1.00 34.13           O
ATOM    308  N   GLU A  41      11.596  70.046  44.948  1.00 16.99           N
ATOM    309  CA  GLU A  41      11.112  70.732  43.760  1.00 16.99           C
ATOM    310  C   GLU A  41      10.626  72.157  43.905  1.00 16.99           C
ATOM    311  O   GLU A  41      10.877  72.990  43.036  1.00 56.81           O
ATOM    312  CB  GLU A  41      10.026  69.896  43.097  1.00 56.81           C
ATOM    313  CG  GLU A  41      10.491  68.528  42.675  1.00 56.81           C
ATOM    314  CD  GLU A  41       9.360  67.681  42.152  1.00 56.81           C
ATOM    315  OE1 GLU A  41       9.006  67.835  40.962  1.00 56.81           O
ATOM    316  OE2 GLU A  41       8.823  66.865  42.933  1.00 56.81           O
ATOM    317  N   ASP A  42       9.905  72.446  44.976  1.00 14.99           N
ATOM    318  CA  ASP A  42       9.384  73.792  45.138  1.00 14.99           C
ATOM    319  C   ASP A  42      10.449  74.808  45.534  1.00 14.99           C
ATOM    320  O   ASP A  42      10.657  75.798  44.824  1.00 37.62           O
ATOM    321  CB  ASP A  42       8.199  73.793  46.111  1.00 37.62           C
ATOM    322  CG  ASP A  42       6.952  73.114  45.523  1.00 37.62           C
ATOM    323  OD1 ASP A  42       7.018  71.931  45.132  1.00 37.62           O
ATOM    324  OD2 ASP A  42       5.897  73.772  45.439  1.00 37.62           O
ATOM    325  N   PHE A  43      11.130  74.567  46.651  1.00 19.90           N
ATOM    326  CA  PHE A  43      12.181  75.479  47.100  1.00 19.90           C
ATOM    327  C   PHE A  43      13.385  75.341  46.166  1.00 19.90           C
ATOM    328  O   PHE A  43      14.190  74.413  46.295  1.00 15.75           O
ATOM    329  CB  PHE A  43      12.597  75.175  48.540  1.00 15.75           C
ATOM    330  CG  PHE A  43      11.490  75.323  49.541  1.00 15.75           C
ATOM    331  CD1 PHE A  43      10.287  75.911  49.182  1.00 15.75           C
ATOM    332  CD2 PHE A  43      11.658  74.863  50.844  1.00 15.75           C
ATOM    333  CE1 PHE A  43       9.268  76.052  50.104  1.00 15.75           C
ATOM    334  CE2 PHE A  43      10.649  74.997  51.779  1.00 15.75           C
ATOM    335  CZ  PHE A  43       9.443  75.588  51.407  1.00 15.75           C
ATOM    336  N   SER A  44      13.497  76.266  45.226  1.00 10.22           N
ATOM    337  CA  SER A  44      14.572  76.247  44.260  1.00 10.22           C
ATOM    338  C   SER A  44      15.116  77.641  44.007  1.00 10.22           C
ATOM    339  O   SER A  44      14.356  78.597  43.853  1.00 29.90           O
ATOM    340  CB  SER A  44      14.063  75.654  42.946  1.00 29.90           C
ATOM    341  OG  SER A  44      14.874  76.027  41.842  1.00 29.90           O
ATOM    342  N   PRO A  45      16.449  77.768  43.897  1.00 17.37           N
ATOM    343  CA  PRO A  45      17.088  79.059  43.650  1.00 17.37           C
ATOM    344  C   PRO A  45      16.615  79.700  42.353  1.00 17.37           C
ATOM    345  O   PRO A  45      16.798  80.895  42.161  1.00 22.01           O
ATOM    346  CB  PRO A  45      18.571  78.701  43.595  1.00 22.01           C
ATOM    347  CG  PRO A  45      18.573  77.276  43.162  1.00 22.01           C
ATOM    348  CD  PRO A  45      17.457  76.697  43.975  1.00 22.01           C
ATOM    349  N   ARG A  46      15.976  78.924  41.474  1.00  3.71           N
ATOM    350  CA  ARG A  46      15.492  79.483  40.215  1.00  3.71           C
ATOM    351  C   ARG A  46      14.516  80.616  40.500  1.00  3.71           C
ATOM    352  O   ARG A  46      14.468  81.611  39.773  1.00 59.56           O
ATOM    353  CB  ARG A  46      14.837  78.407  39.342  1.00 59.56           C
ATOM    354  CG  ARG A  46      15.781  77.271  38.906  1.00 59.56           C
ATOM    355  CD  ARG A  46      17.009  77.788  38.153  1.00 59.56           C
ATOM    356  NE  ARG A  46      16.666  78.411  36.871  1.00 59.56           N
ATOM    357  CZ  ARG A  46      17.383  79.369  36.278  1.00 59.56           C
ATOM    358  NH1 ARG A  46      18.502  79.835  36.839  1.00 59.56           N
ATOM    359  NH2 ARG A  46      16.973  79.876  35.122  1.00 59.56           N
ATOM    360  N   ARG A  47      13.802  80.497  41.617  1.00 15.59           N
ATOM    361  CA  ARG A  47      12.837  81.507  42.033  1.00 15.59           C
ATOM    362  C   ARG A  47      13.557  82.793  42.410  1.00 15.59           C
ATOM    363  O   ARG A  47      13.070  83.887  42.123  1.00 33.53           O
ATOM    364  CB  ARG A  47      11.979  80.986  43.192  1.00 33.53           C
ATOM    365  CG  ARG A  47      10.898  80.016  42.728  1.00 33.53           C
ATOM    366  CD  ARG A  47      10.655  78.881  43.701  1.00 33.53           C
ATOM    367  NE  ARG A  47      10.042  79.329  44.946  1.00 33.53           N
ATOM    368  CZ  ARG A  47       8.975  78.760  45.506  1.00 33.53           C
ATOM    369  NH1 ARG A  47       8.391  77.715  44.926  1.00 33.53           N
ATOM    370  NH2 ARG A  47       8.508  79.213  46.664  1.00 33.53           N
ATOM    371  N   GLY A  48      14.744  82.656  42.999  1.00 14.60           N
ATOM    372  CA  GLY A  48      15.521  83.825  43.380  1.00 14.60           C
ATOM    373  C   GLY A  48      16.070  84.515  42.142  1.00 14.60           C
ATOM    374  O   GLY A  48      16.026  85.742  42.031  1.00 20.89           O
ATOM    375  N   ALA A  49      16.559  83.722  41.192  1.00 13.45           N
ATOM    376  CA  ALA A  49      17.111  84.255  39.954  1.00 13.45           C
ATOM    377  C   ALA A  49      16.051  85.077  39.244  1.00 13.45           C
ATOM    378  O   ALA A  49      16.348  86.131  38.675  1.00 21.76           O
ATOM    379  CB  ALA A  49      17.573  83.125  39.060  1.00 21.76           C
ATOM    380  N   GLU A  50      14.812  84.586  39.296  1.00 17.00           N
ATOM    381  CA  GLU A  50      13.667  85.241  38.670  1.00 17.00           C
ATOM    382  C   GLU A  50      13.531  86.664  39.197  1.00 17.00           C
ATOM    383  O   GLU A  50      13.455  87.622  38.425  1.00 50.09           O
ATOM    384  CB  GLU A  50      12.393  84.453  38.987  1.00 50.09           C
ATOM    385  CG  GLU A  50      11.518  84.139  37.779  1.00 50.09           C
ATOM    386  CD  GLU A  50      10.450  83.084  38.075  1.00 50.09           C
ATOM    387  OE1 GLU A  50      10.810  81.913  38.348  1.00 50.09           O
ATOM    388  OE2 GLU A  50       9.244  83.420  38.017  1.00 50.09           O
ATOM    389  N   LEU A  51      13.542  86.792  40.521  1.00 15.26           N
ATOM    390  CA  LEU A  51      13.418  88.080  41.183  1.00 15.26           C
ATOM    391  C   LEU A  51      14.550  89.024  40.813  1.00 15.26           C
ATOM    392  O   LEU A  51      14.318  90.204  40.529  1.00 21.31           O
ATOM    393  CB  LEU A  51      13.363  87.881  42.696  1.00 21.31           C
ATOM    394  CG  LEU A  51      12.142  87.084  43.166  1.00 21.31           C
ATOM    395  CD1 LEU A  51      12.252  86.746  44.639  1.00 21.31           C
ATOM    396  CD2 LEU A  51      10.881  87.878  42.898  1.00 21.31           C
ATOM    397  N   VAL A  52      15.771  88.497  40.763  1.00 15.43           N
ATOM    398  CA  VAL A  52      16.937  89.317  40.426  1.00 15.43           C
ATOM    399  C   VAL A  52      16.854  89.801  38.984  1.00 15.43           C
ATOM    400  O   VAL A  52      16.951  90.999  38.728  1.00 11.60           O
ATOM    401  CB  VAL A  52      18.269  88.561  40.661  1.00 11.60           C
ATOM    402  CG1 VAL A  52      19.445  89.434  40.297  1.00 11.60           C
ATOM    403  CG2 VAL A  52      18.383  88.166  42.104  1.00 11.60           C
ATOM    404  N   ALA A  53      16.613  88.880  38.054  1.00  9.52           N
ATOM    405  CA  ALA A  53      16.516  89.233  36.639  1.00  9.52           C
ATOM    406  C   ALA A  53      15.511  90.353  36.440  1.00  9.52           C
ATOM    407  O   ALA A  53      15.812  91.359  35.796  1.00 35.19           O
ATOM    408  CB  ALA A  53      16.116  88.024  35.810  1.00 35.19           C
ATOM    409  N   ARG A  54      14.338  90.201  37.047  1.00 11.84           N
ATOM    410  CA  ARG A  54      13.281  91.193  36.941  1.00 11.84           C
ATOM    411  C   ARG A  54      13.752  92.514  37.520  1.00 11.84           C
ATOM    412  O   ARG A  54      13.553  93.565  36.926  1.00 48.46           O
ATOM    413  CB  ARG A  54      12.038  90.703  37.696  1.00 48.46           C
ATOM    414  CG  ARG A  54      10.920  91.734  37.898  1.00 48.46           C
ATOM    415  CD  ARG A  54      10.044  91.935  36.662  1.00 48.46           C
ATOM    416  NE  ARG A  54       8.995  92.934  36.899  1.00 48.46           N
ATOM    417  CZ  ARG A  54       7.863  92.700  37.569  1.00 48.46           C
ATOM    418  NH1 ARG A  54       7.600  91.494  38.067  1.00 48.46           N
ATOM    419  NH2 ARG A  54       7.016  93.696  37.794  1.00 48.46           N
ATOM    420  N   ALA A  55      14.414  92.458  38.666  1.00 15.62           N
ATOM    421  CA  ALA A  55      14.895  93.670  39.314  1.00 15.62           C
ATOM    422  C   ALA A  55      15.896  94.437  38.448  1.00 15.62           C
ATOM    423  O   ALA A  55      16.031  95.656  38.579  1.00 26.06           O
ATOM    424  CB  ALA A  55      15.492  93.336  40.651  1.00 26.06           C
ATOM    425  N   TRP A  56      16.625  93.721  37.593  1.00 24.87           N
ATOM    426  CA  TRP A  56      17.602  94.354  36.706  1.00 24.87           C
ATOM    427  C   TRP A  56      16.888  95.066  35.575  1.00 24.87           C
ATOM    428  O   TRP A  56      17.279  96.168  35.174  1.00 20.88           O
ATOM    429  CB  TRP A  56      18.550  93.318  36.080  1.00 20.88           C
ATOM    430  CG  TRP A  56      19.587  92.776  37.009  1.00 20.88           C
ATOM    431  CD1 TRP A  56      19.939  93.282  38.224  1.00 20.88           C
ATOM    432  CD2 TRP A  56      20.369  91.591  36.828  1.00 20.88           C
ATOM    433  NE1 TRP A  56      20.880  92.475  38.812  1.00 20.88           N
ATOM    434  CE2 TRP A  56      21.157  91.428  37.974  1.00 20.88           C
ATOM    435  CE3 TRP A  56      20.468  90.648  35.804  1.00 20.88           C
ATOM    436  CZ2 TRP A  56      22.029  90.366  38.132  1.00 20.88           C
ATOM    437  CZ3 TRP A  56      21.335  89.594  35.963  1.00 20.88           C
ATOM    438  CH2 TRP A  56      22.105  89.458  37.118  1.00 20.88           C
ATOM    439  N   THR A  57      15.874  94.394  35.035  1.00 20.91           N
ATOM    440  CA  THR A  57      15.089  94.892  33.916  1.00 20.91           C
ATOM    441  C   THR A  57      14.059  95.963  34.283  1.00 20.91           C
ATOM    442  O   THR A  57      13.955  96.990  33.611  1.00 24.36           O
ATOM    443  CB  THR A  57      14.382  93.723  33.227  1.00 24.36           C
ATOM    444  OG1 THR A  57      13.741  92.910  34.216  1.00 24.36           O
ATOM    445  CG2 THR A  57      15.381  92.864  32.472  1.00 24.36           C
ATOM    446  N   ASP A  58      13.301  95.728  35.349  1.00 18.94           N
ATOM    447  CA  ASP A  58      12.274  96.660  35.781  1.00 18.94           C
ATOM    448  C   ASP A  58      12.642  97.465  37.024  1.00 18.94           C
ATOM    449  O   ASP A  58      12.473  97.005  38.152  1.00 33.43           O
ATOM    450  CB  ASP A  58      10.956  95.923  36.023  1.00 33.43           C
ATOM    451  CG  ASP A  58       9.806  96.875  36.263  1.00 33.43           C
ATOM    452  OD1 ASP A  58       9.386  97.534  35.283  1.00 33.43           O
ATOM    453  OD2 ASP A  58       9.355  97.001  37.423  1.00 33.43           O
ATOM    454  N   PRO A  59      13.041  98.727  36.841  1.00  6.08           N
ATOM    455  CA  PRO A  59      13.420  99.593  37.956  1.00  6.08           C
ATOM    456  C   PRO A  59      12.328  99.804  38.999  1.00  6.08           C
ATOM    457  O   PRO A  59      12.626 100.067  40.165  1.00 20.42           O
ATOM    458  CB  PRO A  59      13.806 100.897  37.259  1.00 20.42           C
ATOM    459  CG  PRO A  59      12.996 100.879  36.016  1.00 20.42           C
ATOM    460  CD  PRO A  59      13.123  99.449  35.564  1.00 20.42           C
ATOM    461  N   GLU A  60      11.065  99.664  38.603  1.00 22.16           N
ATOM    462  CA  GLU A  60       9.971  99.855  39.551  1.00 22.16           C
ATOM    463  C   GLU A  60       9.981  98.719  40.562  1.00 22.16           C
ATOM    464  O   GLU A  60       9.843  98.947  41.765  1.00 68.56           O
ATOM    465  CB  GLU A  60       8.615  99.928  38.829  1.00 68.56           C
ATOM    466  CG  GLU A  60       7.419 100.388  39.716  1.00 68.56           C
ATOM    467  CD  GLU A  60       6.570  99.235  40.281  1.00 68.56           C
ATOM    468  OE1 GLU A  60       5.940  98.508  39.474  1.00 68.56           O
ATOM    469  OE2 GLU A  60       6.527  99.070  41.528  1.00 68.56           O
ATOM    470  N   PHE A  61      10.227  97.506  40.079  1.00 21.50           N
ATOM    471  CA  PHE A  61      10.251  96.336  40.948  1.00 21.50           C
ATOM    472  C   PHE A  61      11.472  96.371  41.855  1.00 21.50           C
ATOM    473  O   PHE A  61      11.381  96.034  43.037  1.00 22.58           O
ATOM    474  CB  PHE A  61      10.240  95.045  40.129  1.00 22.58           C
ATOM    475  CG  PHE A  61      10.126  93.807  40.966  1.00 22.58           C
ATOM    476  CD1 PHE A  61       8.922  93.474  41.576  1.00 22.58           C
ATOM    477  CD2 PHE A  61      11.225  92.986  41.161  1.00 22.58           C
ATOM    478  CE1 PHE A  61       8.819  92.337  42.372  1.00 22.58           C
ATOM    479  CE2 PHE A  61      11.135  91.849  41.954  1.00 22.58           C
ATOM    480  CZ  PHE A  61       9.932  91.524  42.559  1.00 22.58           C
ATOM    481  N   ARG A  62      12.600  96.813  41.301  1.00 21.17           N
ATOM    482  CA  ARG A  62      13.870  96.922  42.026  1.00 21.17           C
ATOM    483  C   ARG A  62      13.620  97.664  43.335  1.00 21.17           C
ATOM    484  O   ARG A  62      13.927  97.175  44.425  1.00 49.38           O
ATOM    485  CB  ARG A  62      14.864  97.714  41.168  1.00 49.38           C
ATOM    486  CG  ARG A  62      16.322  97.598  41.573  1.00 49.38           C
ATOM    487  CD  ARG A  62      17.190  98.586  40.806  1.00 49.38           C
ATOM    488  NE  ARG A  62      16.888  99.969  41.192  1.00 49.38           N
ATOM    489  CZ  ARG A  62      16.697 100.975  40.333  1.00 49.38           C
ATOM    490  NH1 ARG A  62      16.773 100.774  39.021  1.00 49.38           N
ATOM    491  NH2 ARG A  62      16.418 102.193  40.784  1.00 49.38           N
ATOM    492  N   GLN A  63      12.995  98.827  43.218  1.00 13.04           N
ATOM    493  CA  GLN A  63      12.689  99.629  44.386  1.00 13.04           C
ATOM    494  C   GLN A  63      11.774  98.909  45.355  1.00 13.04           C
ATOM    495  O   GLN A  63      11.815  99.160  46.562  1.00 51.35           O
ATOM    496  CB  GLN A  63      12.069 100.957  43.977  1.00 51.35           C
ATOM    497  CG  GLN A  63      13.081 102.078  43.932  1.00 51.35           C
ATOM    498  CD  GLN A  63      13.767 102.282  45.279  1.00 51.35           C
ATOM    499  OE1 GLN A  63      14.868 101.775  45.520  1.00 51.35           O
ATOM    500  NE2 GLN A  63      13.103 103.011  46.170  1.00 51.35           N
ATOM    501  N   LEU A  64      10.941  98.010  44.840  1.00 31.88           N
ATOM    502  CA  LEU A  64      10.038  97.277  45.714  1.00 31.88           C
ATOM    503  C   LEU A  64      10.860  96.301  46.544  1.00 31.88           C
ATOM    504  O   LEU A  64      10.725  96.258  47.771  1.00 24.09           O
ATOM    505  CB  LEU A  64       8.966  96.527  44.916  1.00 24.09           C
ATOM    506  CG  LEU A  64       7.503  96.591  45.389  1.00 24.09           C
ATOM    507  CD1 LEU A  64       6.647  95.740  44.477  1.00 24.09           C
ATOM    508  CD2 LEU A  64       7.354  96.114  46.811  1.00 24.09           C
ATOM    509  N   LEU A  65      11.754  95.565  45.886  1.00 18.25           N
ATOM    510  CA  LEU A  65      12.610  94.593  46.569  1.00 18.25           C
ATOM    511  C   LEU A  65      13.428  95.246  47.675  1.00 18.25           C
ATOM    512  O   LEU A  65      13.480  94.756  48.811  1.00  7.07           O
ATOM    513  CB  LEU A  65      13.586  93.961  45.580  1.00  7.07           C
ATOM    514  CG  LEU A  65      13.367  92.521  45.122  1.00  7.07           C
ATOM    515  CD1 LEU A  65      14.490  92.110  44.188  1.00  7.07           C
ATOM    516  CD2 LEU A  65      13.300  91.606  46.332  1.00  7.07           C
ATOM    517  N   LEU A  66      14.034  96.381  47.340  1.00 21.98           N
ATOM    518  CA  LEU A  66      14.892  97.097  48.272  1.00 21.98           C
ATOM    519  C   LEU A  66      14.167  97.798  49.412  1.00 21.98           C
ATOM    520  O   LEU A  66      14.754  98.021  50.476  1.00 22.74           O
ATOM    521  CB  LEU A  66      15.780  98.086  47.507  1.00 22.74           C
ATOM    522  CG  LEU A  66      16.618  97.490  46.362  1.00 22.74           C
ATOM    523  CD1 LEU A  66      17.225  98.588  45.529  1.00 22.74           C
ATOM    524  CD2 LEU A  66      17.696  96.568  46.895  1.00 22.74           C
ATOM    525  N   THR A  67      12.898  98.139  49.205  1.00 21.91           N
ATOM    526  CA  THR A  67      12.127  98.825  50.235  1.00 21.91           C
ATOM    527  C   THR A  67      11.243  97.881  51.046  1.00 21.91           C
ATOM    528  O   THR A  67      11.186  97.969  52.274  1.00 24.38           O
ATOM    529  CB  THR A  67      11.251  99.911  49.625  1.00 24.38           C
ATOM    530  OG1 THR A  67      12.031 100.702  48.721  1.00 24.38           O
ATOM    531  CG2 THR A  67      10.711 100.812  50.711  1.00 24.38           C
ATOM    532  N   ASP A  68      10.544  96.990  50.353  1.00 15.42           N
ATOM    533  CA  ASP A  68       9.652  96.030  50.994  1.00 15.42           C
ATOM    534  C   ASP A  68       9.831  94.694  50.289  1.00 15.42           C
ATOM    535  O   ASP A  68       8.995  94.285  49.478  1.00 33.17           O
ATOM    536  CB  ASP A  68       8.193  96.501  50.875  1.00 33.17           C
ATOM    537  CG  ASP A  68       7.228  95.650  51.688  1.00 33.17           C
ATOM    538  OD1 ASP A  68       7.563  94.496  52.029  1.00 33.17           O
ATOM    539  OD2 ASP A  68       6.114  96.135  51.986  1.00 33.17           O
ATOM    540  N   GLY A  69      10.897  93.989  50.642  1.00 23.93           N
ATOM    541  CA  GLY A  69      11.182  92.718  50.012  1.00 23.93           C
ATOM    542  C   GLY A  69      10.068  91.709  50.151  1.00 23.93           C
ATOM    543  O   GLY A  69       9.730  91.014  49.187  1.00 19.46           O
ATOM    544  N   THR A  70       9.466  91.649  51.336  1.00 19.12           N
ATOM    545  CA  THR A  70       8.396  90.693  51.576  1.00 19.12           C
ATOM    546  C   THR A  70       7.257  90.885  50.582  1.00 19.12           C
ATOM    547  O   THR A  70       6.730  89.909  50.050  1.00 34.33           O
ATOM    548  CB  THR A  70       7.829  90.780  53.003  1.00 34.33           C
ATOM    549  OG1 THR A  70       8.881  91.056  53.936  1.00 34.33           O
ATOM    550  CG2 THR A  70       7.196  89.449  53.374  1.00 34.33           C
ATOM    551  N   ALA A  71       6.923  92.140  50.294  1.00 16.30           N
ATOM    552  CA  ALA A  71       5.852  92.448  49.356  1.00 16.30           C
ATOM    553  C   ALA A  71       6.221  91.944  47.975  1.00 16.30           C
ATOM    554  O   ALA A  71       5.473  91.194  47.350  1.00 26.18           O
ATOM    555  CB  ALA A  71       5.614  93.942  49.306  1.00 26.18           C
ATOM    556  N   ALA A  72       7.414  92.309  47.530  1.00 12.15           N
ATOM    557  CA  ALA A  72       7.898  91.921  46.219  1.00 12.15           C
ATOM    558  C   ALA A  72       7.861  90.419  46.027  1.00 12.15           C
ATOM    559  O   ALA A  72       7.461  89.935  44.971  1.00 23.92           O
ATOM    560  CB  ALA A  72       9.307  92.434  46.015  1.00 23.92           C
ATOM    561  N   VAL A  73       8.249  89.672  47.053  1.00 13.40           N
ATOM    562  CA  VAL A  73       8.264  88.217  46.947  1.00 13.40           C
ATOM    563  C   VAL A  73       6.847  87.666  46.992  1.00 13.40           C
ATOM    564  O   VAL A  73       6.536  86.690  46.303  1.00 20.24           O
ATOM    565  CB  VAL A  73       9.126  87.562  48.053  1.00 20.24           C
ATOM    566  CG1 VAL A  73       9.257  86.064  47.807  1.00 20.24           C
ATOM    567  CG2 VAL A  73      10.504  88.205  48.099  1.00 20.24           C
ATOM    568  N   ALA A  74       5.983  88.293  47.790  1.00 27.22           N
ATOM    569  CA  ALA A  74       4.588  87.863  47.903  1.00 27.22           C
ATOM    570  C   ALA A  74       3.927  87.981  46.536  1.00 27.22           C
ATOM    571  O   ALA A  74       3.159  87.118  46.122  1.00 14.40           O
ATOM    572  CB  ALA A  74       3.844  88.730  48.917  1.00 14.40           C
ATOM    573  N   GLN A  75       4.298  89.033  45.817  1.00 16.15           N
ATOM    574  CA  GLN A  75       3.772  89.317  44.491  1.00 16.15           C
ATOM    575  C   GLN A  75       3.940  88.132  43.544  1.00 16.15           C
ATOM    576  O   GLN A  75       3.256  88.049  42.525  1.00 34.78           O
ATOM    577  CB  GLN A  75       4.480  90.550  43.934  1.00 34.78           C
ATOM    578  CG  GLN A  75       3.811  91.199  42.759  1.00 34.78           C
ATOM    579  CD  GLN A  75       4.380  92.573  42.480  1.00 34.78           C
ATOM    580  OE1 GLN A  75       4.329  93.464  43.328  1.00 34.78           O
ATOM    581  NE2 GLN A  75       4.927  92.755  41.285  1.00 34.78           N
ATOM    582  N   TYR A  76       4.865  87.232  43.872  1.00  8.22           N
ATOM    583  CA  TYR A  76       5.125  86.041  43.065  1.00  8.22           C
ATOM    584  C   TYR A  76       4.607  84.803  43.784  1.00  8.22           C
ATOM    585  O   TYR A  76       4.636  83.702  43.240  1.00 21.30           O
ATOM    586  CB  TYR A  76       6.635  85.865  42.821  1.00 21.30           C
ATOM    587  CG  TYR A  76       7.261  86.751  41.763  1.00 21.30           C
ATOM    588  CD1 TYR A  76       7.299  88.133  41.912  1.00 21.30           C
ATOM    589  CD2 TYR A  76       7.846  86.199  40.627  1.00 21.30           C
ATOM    590  CE1 TYR A  76       7.908  88.946  40.951  1.00 21.30           C
ATOM    591  CE2 TYR A  76       8.451  86.994  39.660  1.00 21.30           C
ATOM    592  CZ  TYR A  76       8.481  88.364  39.826  1.00 21.30           C
ATOM    593  OH  TYR A  76       9.074  89.149  38.854  1.00 21.30           O
ATOM    594  N   GLY A  77       4.192  84.986  45.032  1.00 18.38           N
ATOM    595  CA  GLY A  77       3.688  83.885  45.829  1.00 18.38           C
ATOM    596  C   GLY A  77       4.818  82.955  46.196  1.00 18.38           C
ATOM    597  O   GLY A  77       4.626  81.750  46.356  1.00 31.83           O
ATOM    598  N   TYR A  78       6.014  83.521  46.307  1.00 24.72           N
ATOM    599  CA  TYR A  78       7.193  82.737  46.649  1.00 24.72           C
ATOM    600  C   TYR A  78       7.506  82.803  48.132  1.00 24.72           C
ATOM    601  O   TYR A  78       8.662  82.684  48.523  1.00 23.57           O
ATOM    602  CB  TYR A  78       8.409  83.210  45.848  1.00 23.57           C
ATOM    603  CG  TYR A  78       8.401  82.837  44.387  1.00 23.57           C
ATOM    604  CD1 TYR A  78       7.688  81.732  43.929  1.00 23.57           C
ATOM    605  CD2 TYR A  78       9.126  83.580  43.454  1.00 23.57           C
ATOM    606  CE1 TYR A  78       7.695  81.373  42.582  1.00 23.57           C
ATOM    607  CE2 TYR A  78       9.144  83.232  42.103  1.00 23.57           C
ATOM    608  CZ  TYR A  78       8.431  82.126  41.677  1.00 23.57           C
ATOM    609  OH  TYR A  78       8.484  81.749  40.350  1.00 23.57           O
ATOM    610  N   LEU A  79       6.493  83.033  48.959  1.00 10.71           N
ATOM    611  CA  LEU A  79       6.723  83.091  50.397  1.00 10.71           C
ATOM    612  C   LEU A  79       6.646  81.670  50.948  1.00 10.71           C
ATOM    613  O   LEU A  79       6.162  80.757  50.265  1.00 17.79           O
ATOM    614  CB  LEU A  79       5.719  84.014  51.089  1.00 17.79           C
ATOM    615  CG  LEU A  79       5.996  85.494  50.828  1.00 17.79           C
ATOM    616  CD1 LEU A  79       4.975  86.389  51.499  1.00 17.79           C
ATOM    617  CD2 LEU A  79       7.375  85.818  51.346  1.00 17.79           C
ATOM    618  N   GLY A  80       7.163  81.463  52.150  1.00  6.83           N
ATOM    619  CA  GLY A  80       7.122  80.133  52.717  1.00  6.83           C
ATOM    620  C   GLY A  80       7.583  80.129  54.150  1.00  6.83           C
ATOM    621  O   GLY A  80       7.849  81.185  54.721  1.00 23.82           O
ATOM    622  N   PRO A  81       7.721  78.942  54.744  1.00 14.89           N
ATOM    623  CA  PRO A  81       8.155  78.743  56.124  1.00 14.89           C
ATOM    624  C   PRO A  81       9.374  79.569  56.538  1.00 14.89           C
ATOM    625  O   PRO A  81       9.240  80.553  57.270  1.00 30.50           O
ATOM    626  CB  PRO A  81       8.413  77.231  56.188  1.00 30.50           C
ATOM    627  CG  PRO A  81       8.577  76.823  54.751  1.00 30.50           C
ATOM    628  CD  PRO A  81       7.540  77.649  54.073  1.00 30.50           C
ATOM    629  N   GLN A  82      10.559  79.202  56.068  1.00 17.12           N
ATOM    630  CA  GLN A  82      11.751  79.952  56.448  1.00 17.12           C
ATOM    631  C   GLN A  82      11.986  81.098  55.475  1.00 17.12           C
ATOM    632  O   GLN A  82      13.041  81.200  54.847  1.00 33.47           O
ATOM    633  CB  GLN A  82      12.970  79.028  56.528  1.00 33.47           C
ATOM    634  CG  GLN A  82      13.051  78.209  57.811  1.00 33.47           C
ATOM    635  CD  GLN A  82      13.563  79.014  58.991  1.00 33.47           C
ATOM    636  OE1 GLN A  82      12.891  79.141  60.013  1.00 33.47           O
ATOM    637  NE2 GLN A  82      14.761  79.561  58.856  1.00 33.47           N
ATOM    638  N   GLY A  83      10.983  81.954  55.338  1.00 30.74           N
ATOM    639  CA  GLY A  83      11.100  83.080  54.433  1.00 30.74           C
ATOM    640  C   GLY A  83       9.836  83.910  54.453  1.00 30.74           C
ATOM    641  O   GLY A  83       9.208  84.137  53.418  1.00 22.75           O
ATOM    642  N   GLU A  84       9.468  84.371  55.641  1.00 10.47           N
ATOM    643  CA  GLU A  84       8.269  85.168  55.805  1.00 10.47           C
ATOM    644  C   GLU A  84       8.570  86.663  55.845  1.00 10.47           C
ATOM    645  O   GLU A  84       7.719  87.478  55.501  1.00 66.15           O
ATOM    646  CB  GLU A  84       7.501  84.680  57.036  1.00 66.15           C
ATOM    647  CG  GLU A  84       6.931  83.272  56.814  1.00 66.15           C
ATOM    648  CD  GLU A  84       6.449  82.605  58.076  1.00 66.15           C
ATOM    649  OE1 GLU A  84       7.269  82.414  59.003  1.00 66.15           O
ATOM    650  OE2 GLU A  84       5.251  82.253  58.132  1.00 66.15           O
ATOM    651  N   TYR A  85       9.790  87.021  56.227  1.00 15.91           N
ATOM    652  CA  TYR A  85      10.195  88.426  56.272  1.00 15.91           C
ATOM    653  C   TYR A  85      11.475  88.487  55.458  1.00 15.91           C
ATOM    654  O   TYR A  85      12.518  88.058  55.926  1.00 18.51           O
ATOM    655  CB  TYR A  85      10.445  88.872  57.717  1.00 18.51           C
ATOM    656  CG  TYR A  85      10.575  90.369  57.892  1.00 18.51           C
ATOM    657  CD1 TYR A  85      11.771  91.019  57.629  1.00 18.51           C
ATOM    658  CD2 TYR A  85       9.491  91.140  58.296  1.00 18.51           C
ATOM    659  CE1 TYR A  85      11.888  92.395  57.764  1.00 18.51           C
ATOM    660  CE2 TYR A  85       9.597  92.517  58.429  1.00 18.51           C
ATOM    661  CZ  TYR A  85      10.797  93.140  58.158  1.00 18.51           C
ATOM    662  OH  TYR A  85      10.902  94.516  58.265  1.00 18.51           O
ATOM    663  N   ILE A  86      11.384  88.994  54.236  1.00  4.69           N
ATOM    664  CA  ILE A  86      12.528  89.061  53.337  1.00  4.69           C
ATOM    665  C   ILE A  86      13.085  90.470  53.166  1.00  4.69           C
ATOM    666  O   ILE A  86      12.337  91.441  53.018  1.00 14.15           O
ATOM    667  CB  ILE A  86      12.145  88.524  51.925  1.00 14.15           C
ATOM    668  CG1 ILE A  86      11.599  87.100  52.031  1.00 14.15           C
ATOM    669  CG2 ILE A  86      13.328  88.592  50.965  1.00 14.15           C
ATOM    670  CD1 ILE A  86      12.498  86.136  52.769  1.00 14.15           C
ATOM    671  N   VAL A  87      14.409  90.570  53.168  1.00 23.61           N
ATOM    672  CA  VAL A  87      15.106  91.838  52.978  1.00 23.61           C
ATOM    673  C   VAL A  87      16.168  91.578  51.917  1.00 23.61           C
ATOM    674  O   VAL A  87      16.923  90.613  52.024  1.00 15.76           O
ATOM    675  CB  VAL A  87      15.787  92.310  54.282  1.00 15.76           C
ATOM    676  CG1 VAL A  87      16.667  93.517  54.018  1.00 15.76           C
ATOM    677  CG2 VAL A  87      14.741  92.649  55.325  1.00 15.76           C
ATOM    678  N   ALA A  88      16.157  92.371  50.853  1.00  3.73           N
ATOM    679  CA  ALA A  88      17.123  92.216  49.781  1.00  3.73           C
ATOM    680  C   ALA A  88      18.222  93.257  49.945  1.00  3.73           C
ATOM    681  O   ALA A  88      17.945  94.441  50.150  1.00 19.06           O
ATOM    682  CB  ALA A  88      16.441  92.372  48.428  1.00 19.06           C
ATOM    683  N   VAL A  89      19.468  92.801  49.891  1.00 21.69           N
ATOM    684  CA  VAL A  89      20.636  93.668  50.032  1.00 21.69           C
ATOM    685  C   VAL A  89      21.318  93.758  48.663  1.00 21.69           C
ATOM    686  O   VAL A  89      21.614  92.732  48.048  1.00 12.07           O
ATOM    687  CB  VAL A  89      21.612  93.096  51.087  1.00 12.07           C
ATOM    688  CG1 VAL A  89      20.991  93.179  52.456  1.00 12.07           C
ATOM    689  CG2 VAL A  89      21.938  91.659  50.789  1.00 12.07           C
ATOM    690  N   GLU A  90      21.520  94.974  48.162  1.00 18.38           N
ATOM    691  CA  GLU A  90      22.138  95.166  46.850  1.00 18.38           C
ATOM    692  C   GLU A  90      23.640  95.439  46.877  1.00 18.38           C
ATOM    693  O   GLU A  90      24.165  96.039  47.817  1.00 22.68           O
ATOM    694  CB  GLU A  90      21.431  96.280  46.071  1.00 22.68           C
ATOM    695  CG  GLU A  90      21.642  97.675  46.635  1.00 22.68           C
ATOM    696  CD  GLU A  90      21.257  98.782  45.660  1.00 22.68           C
ATOM    697  OE1 GLU A  90      20.842  98.483  44.510  1.00 22.68           O
ATOM    698  OE2 GLU A  90      21.386  99.964  46.046  1.00 22.68           O
ATOM    699  N   ASP A  91      24.314  94.999  45.821  1.00 13.64           N
ATOM    700  CA  ASP A  91      25.752  95.162  45.666  1.00 13.64           C
ATOM    701  C   ASP A  91      26.061  96.346  44.757  1.00 13.64           C
ATOM    702  O   ASP A  91      25.702  96.342  43.579  1.00 22.20           O
ATOM    703  CB  ASP A  91      26.363  93.896  45.044  1.00 22.20           C
ATOM    704  CG  ASP A  91      26.365  92.703  45.988  1.00 22.20           C
ATOM    705  OD1 ASP A  91      26.264  92.905  47.211  1.00 22.20           O
ATOM    706  OD2 ASP A  91      26.490  91.555  45.500  1.00 22.20           O
ATOM    707  N   THR A  92      26.723  97.362  45.287  1.00 15.76           N
ATOM    708  CA  THR A  92      27.085  98.512  44.477  1.00 15.76           C
ATOM    709  C   THR A  92      28.514  98.262  44.030  1.00 15.76           C
ATOM    710  O   THR A  92      29.133  97.281  44.444  1.00 35.46           O
ATOM    711  CB  THR A  92      27.007  99.801  45.290  1.00 35.46           C
ATOM    712  OG1 THR A  92      27.737  99.651  46.508  1.00 35.46           O
ATOM    713  CG2 THR A  92      25.563 100.130  45.603  1.00 35.46           C
ATOM    714  N   PRO A  93      29.068  99.123  43.162  1.00 20.78           N
ATOM    715  CA  PRO A  93      30.447  98.895  42.723  1.00 20.78           C
ATOM    716  C   PRO A  93      31.485  98.955  43.844  1.00 20.78           C
ATOM    717  O   PRO A  93      32.626  98.532  43.651  1.00 29.03           O
ATOM    718  CB  PRO A  93      30.657  99.978  41.665  1.00 29.03           C
ATOM    719  CG  PRO A  93      29.672 101.040  42.050  1.00 29.03           C
ATOM    720  CD  PRO A  93      28.461 100.228  42.404  1.00 29.03           C
ATOM    721  N   THR A  94      31.087  99.446  45.016  1.00  2.00           N
ATOM    722  CA  THR A  94      32.006  99.539  46.141  1.00  2.00           C
ATOM    723  C   THR A  94      31.488  98.749  47.346  1.00  2.00           C
ATOM    724  O   THR A  94      31.943  98.973  48.470  1.00 22.40           O
ATOM    725  CB  THR A  94      32.215 101.012  46.576  1.00 22.40           C
ATOM    726  OG1 THR A  94      31.097 101.447  47.355  1.00 22.40           O
ATOM    727  CG2 THR A  94      32.338 101.920  45.369  1.00 22.40           C
ATOM    728  N   LEU A  95      30.559  97.818  47.116  1.00 16.35           N
ATOM    729  CA  LEU A  95      29.989  97.035  48.216  1.00 16.35           C
ATOM    730  C   LEU A  95      29.637  95.624  47.773  1.00 16.35           C
ATOM    731  O   LEU A  95      29.068  95.432  46.705  1.00 14.65           O
ATOM    732  CB  LEU A  95      28.746  97.749  48.745  1.00 14.65           C
ATOM    733  CG  LEU A  95      28.291  97.584  50.191  1.00 14.65           C
ATOM    734  CD1 LEU A  95      27.207  98.592  50.487  1.00 14.65           C
ATOM    735  CD2 LEU A  95      27.771  96.209  50.418  1.00 14.65           C
ATOM    736  N   LYS A  96      29.968  94.648  48.608  1.00  2.00           N
ATOM    737  CA  LYS A  96      29.693  93.245  48.332  1.00  2.00           C
ATOM    738  C   LYS A  96      29.068  92.668  49.593  1.00  2.00           C
ATOM    739  O   LYS A  96      29.640  92.789  50.671  1.00 19.93           O
ATOM    740  CB  LYS A  96      30.996  92.518  47.993  1.00 19.93           C
ATOM    741  CG  LYS A  96      30.825  91.065  47.606  1.00 19.93           C
ATOM    742  CD  LYS A  96      29.839  90.921  46.461  1.00 19.93           C
ATOM    743  CE  LYS A  96      29.522  89.471  46.155  1.00 19.93           C
ATOM    744  NZ  LYS A  96      28.463  89.365  45.109  1.00 19.93           N
ATOM    745  N   ASN A  97      27.886  92.075  49.464  1.00  8.93           N
ATOM    746  CA  ASN A  97      27.186  91.523  50.617  1.00  8.93           C
ATOM    747  C   ASN A  97      27.271  90.015  50.605  1.00  8.93           C
ATOM    748  O   ASN A  97      27.215  89.407  49.542  1.00 10.73           O
ATOM    749  CB  ASN A  97      25.708  91.934  50.601  1.00 10.73           C
ATOM    750  CG  ASN A  97      25.512  93.431  50.656  1.00 10.73           C
ATOM    751  OD1 ASN A  97      25.612  94.045  51.715  1.00 10.73           O
ATOM    752  ND2 ASN A  97      25.183  94.022  49.520  1.00 10.73           N
ATOM    753  N   VAL A  98      27.404  89.418  51.783  1.00  2.00           N
ATOM    754  CA  VAL A  98      27.480  87.965  51.924  1.00  2.00           C
ATOM    755  C   VAL A  98      26.543  87.596  53.072  1.00  2.00           C
ATOM    756  O   VAL A  98      26.354  88.395  53.984  1.00  2.00           O
ATOM    757  CB  VAL A  98      28.930  87.509  52.258  1.00  2.00           C
ATOM    758  CG1 VAL A  98      29.031  85.998  52.276  1.00  2.00           C
ATOM    759  CG2 VAL A  98      29.902  88.072  51.256  1.00  2.00           C
ATOM    760  N   ILE A  99      25.931  86.418  53.018  1.00  2.00           N
ATOM    761  CA  ILE A  99      25.014  85.993  54.070  1.00  2.00           C
ATOM    762  C   ILE A  99      25.548  84.773  54.801  1.00  2.00           C
ATOM    763  O   ILE A  99      26.141  83.881  54.196  1.00  3.26           O
ATOM    764  CB  ILE A  99      23.615  85.655  53.502  1.00  3.26           C
ATOM    765  CG1 ILE A  99      23.082  86.817  52.671  1.00  3.26           C
ATOM    766  CG2 ILE A  99      22.646  85.379  54.633  1.00  3.26           C
ATOM    767  CD1 ILE A  99      22.014  86.393  51.709  1.00  3.26           C
ATOM    768  N   VAL A 100      25.314  84.726  56.107  1.00  8.78           N
ATOM    769  CA  VAL A 100      25.782  83.626  56.942  1.00  8.78           C
ATOM    770  C   VAL A 100      24.828  83.406  58.108  1.00  8.78           C
ATOM    771  O   VAL A 100      24.116  84.318  58.498  1.00 11.26           O
ATOM    772  CB  VAL A 100      27.136  83.996  57.605  1.00 11.26           C
ATOM    773  CG1 VAL A 100      27.814  82.766  58.174  1.00 11.26           C
ATOM    774  CG2 VAL A 100      28.028  84.715  56.627  1.00 11.26           C
ATOM    775  N   CYS A 101      24.852  82.205  58.678  1.00  8.38           N
ATOM    776  CA  CYS A 101      24.065  81.878  59.861  1.00  8.38           C
ATOM    777  C   CYS A 101      25.057  81.097  60.720  1.00  8.38           C
ATOM    778  O   CYS A 101      25.132  79.877  60.651  1.00 16.33           O
ATOM    779  CB  CYS A 101      22.838  81.022  59.525  1.00 16.33           C
ATOM    780  SG  CYS A 101      21.807  80.520  60.982  1.00 16.33           S
ATOM    781  N   SER A 102      25.847  81.829  61.493  1.00  8.50           N
ATOM    782  CA  SER A 102      26.876  81.256  62.345  1.00  8.50           C
ATOM    783  C   SER A 102      26.368  80.319  63.420  1.00  8.50           C
ATOM    784  O   SER A 102      27.053  79.361  63.797  1.00 14.54           O
ATOM    785  CB  SER A 102      27.674  82.382  63.006  1.00 14.54           C
ATOM    786  OG  SER A 102      26.818  83.379  63.543  1.00 14.54           O
ATOM    787  N   LEU A 103      25.176  80.606  63.923  1.00  8.56           N
ATOM    788  CA  LEU A 103      24.603  79.803  64.984  1.00  8.56           C
ATOM    789  C   LEU A 103      23.904  78.520  64.528  1.00  8.56           C
ATOM    790  O   LEU A 103      23.714  77.604  65.332  1.00  7.81           O
ATOM    791  CB  LEU A 103      23.673  80.689  65.813  1.00  7.81           C
ATOM    792  CG  LEU A 103      24.363  81.931  66.406  1.00  7.81           C
ATOM    793  CD1 LEU A 103      23.371  82.988  66.823  1.00  7.81           C
ATOM    794  CD2 LEU A 103      25.208  81.525  67.584  1.00  7.81           C
ATOM    795  N   CYS A 104      23.569  78.432  63.241  1.00 16.99           N
ATOM    796  CA  CYS A 104      22.869  77.259  62.695  1.00 16.99           C
ATOM    797  C   CYS A 104      22.978  77.137  61.163  1.00 16.99           C
ATOM    798  O   CYS A 104      23.977  76.632  60.654  1.00  2.00           O
ATOM    799  CB  CYS A 104      21.383  77.269  63.125  1.00  2.00           C
ATOM    800  SG  CYS A 104      20.488  78.811  62.804  1.00  2.00           S
ATOM    801  N   SER A 105      21.934  77.555  60.440  1.00 24.87           N
ATOM    802  CA  SER A 105      21.929  77.503  58.972  1.00 24.87           C
ATOM    803  C   SER A 105      20.751  78.259  58.351  1.00 24.87           C
ATOM    804  O   SER A 105      20.377  78.015  57.201  1.00 18.71           O
ATOM    805  CB  SER A 105      21.920  76.056  58.483  1.00 18.71           C
ATOM    806  OG  SER A 105      20.843  75.361  59.072  1.00 18.71           O
ATOM    807  N   CYS A 106      20.195  79.202  59.104  1.00 10.52           N
ATOM    808  CA  CYS A 106      19.060  79.997  58.653  1.00 10.52           C
ATOM    809  C   CYS A 106      19.250  80.671  57.289  1.00 10.52           C
ATOM    810  O   CYS A 106      20.044  81.596  57.147  1.00  2.00           O
ATOM    811  CB  CYS A 106      18.729  81.043  59.709  1.00  2.00           C
ATOM    812  SG  CYS A 106      18.571  80.344  61.346  1.00  2.00           S
ATOM    813  N   THR A 107      18.496  80.209  56.300  1.00 12.05           N
ATOM    814  CA  THR A 107      18.532  80.745  54.943  1.00 12.05           C
ATOM    815  C   THR A 107      17.091  80.881  54.430  1.00 12.05           C
ATOM    816  O   THR A 107      16.197  80.196  54.928  1.00 27.61           O
ATOM    817  CB  THR A 107      19.304  79.797  54.006  1.00 27.61           C
ATOM    818  OG1 THR A 107      18.928  80.042  52.642  1.00 27.61           O
ATOM    819  CG2 THR A 107      19.007  78.362  54.353  1.00 27.61           C
ATOM    820  N   ALA A 108      16.869  81.747  53.441  1.00  6.79           N
ATOM    821  CA  ALA A 108      15.544  81.952  52.865  1.00  6.79           C
ATOM    822  C   ALA A 108      15.191  80.784  51.950  1.00  6.79           C
ATOM    823  O   ALA A 108      15.321  80.881  50.730  1.00 14.85           O
ATOM    824  CB  ALA A 108      15.511  83.273  52.091  1.00 14.85           C
ATOM    825  N   TRP A 109      14.682  79.706  52.539  1.00  3.33           N
ATOM    826  CA  TRP A 109      14.325  78.489  51.808  1.00  3.33           C
ATOM    827  C   TRP A 109      13.557  78.643  50.509  1.00  3.33           C
ATOM    828  O   TRP A 109      13.965  78.112  49.482  1.00 32.51           O
ATOM    829  CB  TRP A 109      13.574  77.513  52.716  1.00 32.51           C
ATOM    830  CG  TRP A 109      14.431  76.897  53.753  1.00 32.51           C
ATOM    831  CD1 TRP A 109      15.783  77.025  53.872  1.00 32.51           C
ATOM    832  CD2 TRP A 109      14.013  76.026  54.815  1.00 32.51           C
ATOM    833  NE1 TRP A 109      16.234  76.284  54.936  1.00 32.51           N
ATOM    834  CE2 TRP A 109      15.172  75.659  55.529  1.00 32.51           C
ATOM    835  CE3 TRP A 109      12.772  75.517  55.223  1.00 32.51           C
ATOM    836  CZ2 TRP A 109      15.131  74.807  56.632  1.00 32.51           C
ATOM    837  CZ3 TRP A 109      12.731  74.666  56.324  1.00 32.51           C
ATOM    838  CH2 TRP A 109      13.907  74.320  57.015  1.00 32.51           C
ATOM    839  N   PRO A 110      12.404  79.332  50.536  1.00 14.25           N
ATOM    840  CA  PRO A 110      11.592  79.522  49.335  1.00 14.25           C
ATOM    841  C   PRO A 110      12.269  80.192  48.144  1.00 14.25           C
ATOM    842  O   PRO A 110      11.969  79.861  47.004  1.00 19.04           O
ATOM    843  CB  PRO A 110      10.407  80.326  49.855  1.00 19.04           C
ATOM    844  CG  PRO A 110      10.973  81.070  51.015  1.00 19.04           C
ATOM    845  CD  PRO A 110      11.765  79.995  51.685  1.00 19.04           C
ATOM    846  N   ILE A 111      13.171  81.137  48.389  1.00 25.98           N
ATOM    847  CA  ILE A 111      13.838  81.786  47.269  1.00 25.98           C
ATOM    848  C   ILE A 111      15.201  81.223  46.885  1.00 25.98           C
ATOM    849  O   ILE A 111      15.482  81.063  45.694  1.00 21.54           O
ATOM    850  CB  ILE A 111      13.883  83.315  47.391  1.00 21.54           C
ATOM    851  CG1 ILE A 111      14.295  83.744  48.795  1.00 21.54           C
ATOM    852  CG2 ILE A 111      12.539  83.892  47.008  1.00 21.54           C
ATOM    853  CD1 ILE A 111      14.255  85.246  48.985  1.00 21.54           C
ATOM    854  N   LEU A 112      16.036  80.909  47.872  1.00  2.00           N
ATOM    855  CA  LEU A 112      17.368  80.369  47.607  1.00  2.00           C
ATOM    856  C   LEU A 112      17.359  78.846  47.573  1.00  2.00           C
ATOM    857  O   LEU A 112      18.007  78.229  46.728  1.00 12.30           O
ATOM    858  CB  LEU A 112      18.370  80.838  48.670  1.00 12.30           C
ATOM    859  CG  LEU A 112      18.357  82.312  49.083  1.00 12.30           C
ATOM    860  CD1 LEU A 112      19.460  82.567  50.085  1.00 12.30           C
ATOM    861  CD2 LEU A 112      18.504  83.209  47.881  1.00 12.30           C
ATOM    862  N   GLY A 113      16.603  78.239  48.476  1.00  4.38           N
ATOM    863  CA  GLY A 113      16.541  76.793  48.523  1.00  4.38           C
ATOM    864  C   GLY A 113      17.152  76.317  49.816  1.00  4.38           C
ATOM    865  O   GLY A 113      17.611  77.134  50.617  1.00 20.43           O
ATOM    866  N   LEU A 114      17.136  75.011  50.052  1.00 18.59           N
ATOM    867  CA  LEU A 114      17.721  74.484  51.275  1.00 18.59           C
ATOM    868  C   LEU A 114      19.225  74.768  51.247  1.00 18.59           C
ATOM    869  O   LEU A 114      19.882  74.625  50.212  1.00 12.99           O
ATOM    870  CB  LEU A 114      17.446  72.982  51.430  1.00 12.99           C
ATOM    871  CG  LEU A 114      16.031  72.560  51.838  1.00 12.99           C
ATOM    872  CD1 LEU A 114      15.952  71.065  52.087  1.00 12.99           C
ATOM    873  CD2 LEU A 114      15.630  73.296  53.087  1.00 12.99           C
ATOM    874  N   PRO A 115      19.793  75.145  52.394  1.00 11.19           N
ATOM    875  CA  PRO A 115      21.213  75.458  52.528  1.00 11.19           C
ATOM    876  C   PRO A 115      22.117  74.287  52.159  1.00 11.19           C
ATOM    877  O   PRO A 115      21.904  73.163  52.606  1.00 18.64           O
ATOM    878  CB  PRO A 115      21.333  75.793  54.004  1.00 18.64           C
ATOM    879  CG  PRO A 115      20.339  74.870  54.627  1.00 18.64           C
ATOM    880  CD  PRO A 115      19.158  75.013  53.716  1.00 18.64           C
ATOM    881  N   PRO A 116      23.154  74.541  51.342  1.00 12.68           N
ATOM    882  CA  PRO A 116      24.094  73.507  50.913  1.00 12.68           C
ATOM    883  C   PRO A 116      25.060  73.153  52.038  1.00 12.68           C
ATOM    884  O   PRO A 116      25.336  73.972  52.908  1.00  2.00           O
ATOM    885  CB  PRO A 116      24.802  74.167  49.738  1.00  2.00           C
ATOM    886  CG  PRO A 116      24.890  75.584  50.167  1.00  2.00           C
ATOM    887  CD  PRO A 116      23.532  75.858  50.792  1.00  2.00           C
ATOM    888  N   THR A 117      25.608  71.947  51.986  1.00 16.73           N
ATOM    889  CA  THR A 117      26.526  71.464  53.011  1.00 16.73           C
ATOM    890  C   THR A 117      27.609  72.438  53.449  1.00 16.73           C
ATOM    891  O   THR A 117      27.887  72.558  54.637  1.00 32.62           O
ATOM    892  CB  THR A 117      27.185  70.161  52.582  1.00 32.62           C
ATOM    893  OG1 THR A 117      26.280  69.427  51.749  1.00 32.62           O
ATOM    894  CG2 THR A 117      27.511  69.318  53.801  1.00 32.62           C
ATOM    895  N   TRP A 118      28.187  73.172  52.507  1.00 13.15           N
ATOM    896  CA  TRP A 118      29.247  74.107  52.842  1.00 13.15           C
ATOM    897  C   TRP A 118      28.754  75.329  53.591  1.00 13.15           C
ATOM    898  O   TRP A 118      29.511  75.936  54.342  1.00  2.00           O
ATOM    899  CB  TRP A 118      30.024  74.533  51.595  1.00  2.00           C
ATOM    900  CG  TRP A 118      29.232  75.294  50.594  1.00  2.00           C
ATOM    901  CD1 TRP A 118      28.634  74.793  49.480  1.00  2.00           C
ATOM    902  CD2 TRP A 118      28.962  76.702  50.594  1.00  2.00           C
ATOM    903  NE1 TRP A 118      28.006  75.795  48.785  1.00  2.00           N
ATOM    904  CE2 TRP A 118      28.199  76.980  49.444  1.00  2.00           C
ATOM    905  CE3 TRP A 118      29.301  77.756  51.450  1.00  2.00           C
ATOM    906  CZ2 TRP A 118      27.757  78.267  49.134  1.00  2.00           C
ATOM    907  CZ3 TRP A 118      28.862  79.032  51.139  1.00  2.00           C
ATOM    908  CH2 TRP A 118      28.104  79.277  49.991  1.00  2.00           C
ATOM    909  N   TYR A 119      27.491  75.698  53.395  1.00 18.22           N
ATOM    910  CA  TYR A 119      26.934  76.863  54.071  1.00 18.22           C
ATOM    911  C   TYR A 119      26.714  76.545  55.540  1.00 18.22           C
ATOM    912  O   TYR A 119      26.760  77.435  56.389  1.00 18.68           O
ATOM    913  CB  TYR A 119      25.616  77.280  53.415  1.00 18.68           C
ATOM    914  CG  TYR A 119      25.003  78.548  53.975  1.00 18.68           C
ATOM    915  CD1 TYR A 119      24.233  78.518  55.129  1.00 18.68           C
ATOM    916  CD2 TYR A 119      25.174  79.772  53.335  1.00 18.68           C
ATOM    917  CE1 TYR A 119      23.645  79.670  55.633  1.00 18.68           C
ATOM    918  CE2 TYR A 119      24.590  80.928  53.829  1.00 18.68           C
ATOM    919  CZ  TYR A 119      23.826  80.867  54.977  1.00 18.68           C
ATOM    920  OH  TYR A 119      23.222  82.002  55.460  1.00 18.68           O
ATOM    921  N   LYS A 120      26.443  75.280  55.834  1.00  6.70           N
ATOM    922  CA  LYS A 120      26.218  74.870  57.212  1.00  6.70           C
ATOM    923  C   LYS A 120      27.428  74.191  57.863  1.00  6.70           C
ATOM    924  O   LYS A 120      27.326  73.612  58.949  1.00 21.02           O
ATOM    925  CB  LYS A 120      24.925  74.039  57.327  1.00 21.02           C
ATOM    926  CG  LYS A 120      24.682  73.023  56.216  1.00 21.02           C
ATOM    927  CD  LYS A 120      23.259  72.470  56.256  1.00 21.02           C
ATOM    928  CE  LYS A 120      23.145  71.116  55.551  1.00 21.02           C
ATOM    929  NZ  LYS A 120      23.359  71.131  54.079  1.00 21.02           N
ATOM    930  N   SER A 121      28.588  74.322  57.220  1.00 21.22           N
ATOM    931  CA  SER A 121      29.828  73.736  57.713  1.00 21.22           C
ATOM    932  C   SER A 121      30.447  74.624  58.784  1.00 21.22           C
ATOM    933  O   SER A 121      30.316  75.847  58.732  1.00 10.64           O
ATOM    934  CB  SER A 121      30.813  73.555  56.561  1.00 10.64           C
ATOM    935  OG  SER A 121      31.349  74.805  56.171  1.00 10.64           O
ATOM    936  N   PHE A 122      31.141  74.007  59.736  1.00  4.61           N
ATOM    937  CA  PHE A 122      31.789  74.746  60.824  1.00  4.61           C
ATOM    938  C   PHE A 122      32.759  75.804  60.311  1.00  4.61           C
ATOM    939  O   PHE A 122      32.855  76.895  60.876  1.00 18.01           O
ATOM    940  CB  PHE A 122      32.561  73.801  61.755  1.00 18.01           C
ATOM    941  CG  PHE A 122      31.687  72.904  62.597  1.00 18.01           C
ATOM    942  CD1 PHE A 122      30.306  73.006  62.559  1.00 18.01           C
ATOM    943  CD2 PHE A 122      32.266  71.965  63.440  1.00 18.01           C
ATOM    944  CE1 PHE A 122      29.513  72.179  63.352  1.00 18.01           C
ATOM    945  CE2 PHE A 122      31.487  71.138  64.233  1.00 18.01           C
ATOM    946  CZ  PHE A 122      30.107  71.248  64.192  1.00 18.01           C
ATOM    947  N   GLU A 123      33.453  75.505  59.218  1.00  2.00           N
ATOM    948  CA  GLU A 123      34.415  76.456  58.689  1.00  2.00           C
ATOM    949  C   GLU A 123      33.798  77.709  58.099  1.00  2.00           C
ATOM    950  O   GLU A 123      34.304  78.802  58.328  1.00 22.88           O
ATOM    951  CB  GLU A 123      35.396  75.803  57.705  1.00 22.88           C
ATOM    952  CG  GLU A 123      34.901  74.580  56.979  1.00 22.88           C
ATOM    953  CD  GLU A 123      34.924  73.344  57.848  1.00 22.88           C
ATOM    954  OE1 GLU A 123      36.021  72.807  58.112  1.00 22.88           O
ATOM    955  OE2 GLU A 123      33.838  72.910  58.273  1.00 22.88           O
ATOM    956  N   TYR A 124      32.682  77.583  57.389  1.00 12.91           N
ATOM    957  CA  TYR A 124      32.059  78.771  56.814  1.00 12.91           C
ATOM    958  C   TYR A 124      31.440  79.601  57.929  1.00 12.91           C
ATOM    959  O   TYR A 124      31.615  80.815  57.983  1.00 16.25           O
ATOM    960  CB  TYR A 124      30.988  78.407  55.792  1.00 16.25           C
ATOM    961  CG  TYR A 124      30.386  79.596  55.081  1.00 16.25           C
ATOM    962  CD1 TYR A 124      31.020  80.166  53.986  1.00 16.25           C
ATOM    963  CD2 TYR A 124      29.182  80.151  55.503  1.00 16.25           C
ATOM    964  CE1 TYR A 124      30.468  81.265  53.322  1.00 16.25           C
ATOM    965  CE2 TYR A 124      28.620  81.252  54.844  1.00 16.25           C
ATOM    966  CZ  TYR A 124      29.267  81.802  53.756  1.00 16.25           C
ATOM    967  OH  TYR A 124      28.705  82.877  53.093  1.00 16.25           O
ATOM    968  N   ARG A 125      30.733  78.932  58.829  1.00  8.44           N
ATOM    969  CA  ARG A 125      30.090  79.596  59.952  1.00  8.44           C
ATOM    970  C   ARG A 125      31.072  80.379  60.813  1.00  8.44           C
ATOM    971  O   ARG A 125      30.791  81.504  61.225  1.00  2.00           O
ATOM    972  CB  ARG A 125      29.351  78.557  60.806  1.00  2.00           C
ATOM    973  CG  ARG A 125      28.076  78.001  60.157  1.00  2.00           C
ATOM    974  CD  ARG A 125      27.497  76.817  60.912  1.00  2.00           C
ATOM    975  NE  ARG A 125      27.441  77.064  62.351  1.00  2.00           N
ATOM    976  CZ  ARG A 125      26.990  76.195  63.247  1.00  2.00           C
ATOM    977  NH1 ARG A 125      26.542  75.009  62.856  1.00  2.00           N
ATOM    978  NH2 ARG A 125      27.032  76.489  64.539  1.00  2.00           N
ATOM    979  N   ALA A 126      32.238  79.797  61.060  1.00 10.00           N
ATOM    980  CA  ALA A 126      33.247  80.434  61.895  1.00 10.00           C
ATOM    981  C   ALA A 126      34.114  81.485  61.208  1.00 10.00           C
ATOM    982  O   ALA A 126      34.347  82.555  61.767  1.00  8.74           O
ATOM    983  CB  ALA A 126      34.121  79.375  62.536  1.00  8.74           C
ATOM    984  N   ARG A 127      34.554  81.205  59.988  1.00  9.80           N
ATOM    985  CA  ARG A 127      35.438  82.111  59.268  1.00  9.80           C
ATOM    986  C   ARG A 127      34.892  83.341  58.542  1.00  9.80           C
ATOM    987  O   ARG A 127      35.399  84.449  58.741  1.00  8.58           O
ATOM    988  CB  ARG A 127      36.353  81.303  58.334  1.00  8.58           C
ATOM    989  CG  ARG A 127      37.131  80.211  59.080  1.00  8.58           C
ATOM    990  CD  ARG A 127      38.490  79.902  58.473  1.00  8.58           C
ATOM    991  NE  ARG A 127      38.385  79.309  57.146  1.00  8.58           N
ATOM    992  CZ  ARG A 127      38.954  79.811  56.056  1.00  8.58           C
ATOM    993  NH1 ARG A 127      39.678  80.920  56.121  1.00  8.58           N
ATOM    994  NH2 ARG A 127      38.769  79.224  54.892  1.00  8.58           N
ATOM    995  N   VAL A 128      33.837  83.178  57.756  1.00  3.57           N
ATOM    996  CA  VAL A 128      33.289  84.290  56.988  1.00  3.57           C
ATOM    997  C   VAL A 128      32.975  85.573  57.753  1.00  3.57           C
ATOM    998  O   VAL A 128      33.021  86.657  57.180  1.00  9.90           O
ATOM    999  CB  VAL A 128      32.072  83.848  56.180  1.00  9.90           C
ATOM   1000  CG1 VAL A 128      30.925  83.588  57.094  1.00  9.90           C
ATOM   1001  CG2 VAL A 128      31.729  84.879  55.126  1.00  9.90           C
ATOM   1002  N   VAL A 129      32.681  85.470  59.042  1.00 12.86           N
ATOM   1003  CA  VAL A 129      32.386  86.669  59.825  1.00 12.86           C
ATOM   1004  C   VAL A 129      33.668  87.465  60.093  1.00 12.86           C
ATOM   1005  O   VAL A 129      33.667  88.690  60.047  1.00 13.34           O
ATOM   1006  CB  VAL A 129      31.726  86.318  61.181  1.00 13.34           C
ATOM   1007  CG1 VAL A 129      31.470  87.579  61.985  1.00 13.34           C
ATOM   1008  CG2 VAL A 129      30.425  85.579  60.955  1.00 13.34           C
ATOM   1009  N   ARG A 130      34.764  86.751  60.327  1.00 14.72           N
ATOM   1010  CA  ARG A 130      36.039  87.374  60.639  1.00 14.72           C
ATOM   1011  C   ARG A 130      36.902  87.701  59.425  1.00 14.72           C
ATOM   1012  O   ARG A 130      37.458  88.799  59.321  1.00 16.71           O
ATOM   1013  CB  ARG A 130      36.818  86.473  61.598  1.00 16.71           C
ATOM   1014  CG  ARG A 130      37.935  87.169  62.338  1.00 16.71           C
ATOM   1015  CD  ARG A 130      38.341  86.379  63.564  1.00 16.71           C
ATOM   1016  NE  ARG A 130      39.304  87.120  64.378  1.00 16.71           N
ATOM   1017  CZ  ARG A 130      39.660  86.782  65.611  1.00 16.71           C
ATOM   1018  NH1 ARG A 130      39.129  85.713  66.184  1.00 16.71           N
ATOM   1019  NH2 ARG A 130      40.570  87.494  66.262  1.00 16.71           N
ATOM   1020  N   GLU A 131      36.980  86.765  58.489  1.00 10.85           N
ATOM   1021  CA  GLU A 131      37.797  86.937  57.299  1.00 10.85           C
ATOM   1022  C   GLU A 131      37.076  86.627  55.992  1.00 10.85           C
ATOM   1023  O   GLU A 131      37.377  85.647  55.309  1.00 16.83           O
ATOM   1024  CB  GLU A 131      39.044  86.073  57.432  1.00 16.83           C
ATOM   1025  CG  GLU A 131      38.738  84.662  57.880  1.00 16.83           C
ATOM   1026  CD  GLU A 131      39.963  83.922  58.334  1.00 16.83           C
ATOM   1027  OE1 GLU A 131      40.715  83.440  57.464  1.00 16.83           O
ATOM   1028  OE2 GLU A 131      40.162  83.807  59.563  1.00 16.83           O
ATOM   1029  N   PRO A 132      36.148  87.497  55.591  1.00  2.23           N
ATOM   1030  CA  PRO A 132      35.372  87.338  54.366  1.00  2.23           C
ATOM   1031  C   PRO A 132      36.235  87.263  53.117  1.00  2.23           C
ATOM   1032  O   PRO A 132      36.115  86.324  52.336  1.00 15.67           O
ATOM   1033  CB  PRO A 132      34.509  88.597  54.355  1.00 15.67           C
ATOM   1034  CG  PRO A 132      34.345  88.911  55.790  1.00 15.67           C
ATOM   1035  CD  PRO A 132      35.723  88.697  56.325  1.00 15.67           C
ATOM   1036  N   ARG A 133      37.115  88.243  52.942  1.00 17.55           N
ATOM   1037  CA  ARG A 133      37.968  88.302  51.760  1.00 17.55           C
ATOM   1038  C   ARG A 133      38.802  87.039  51.542  1.00 17.55           C
ATOM   1039  O   ARG A 133      38.906  86.551  50.418  1.00 27.86           O
ATOM   1040  CB  ARG A 133      38.847  89.555  51.807  1.00 27.86           C
ATOM   1041  CG  ARG A 133      39.281  90.067  50.439  1.00 27.86           C
ATOM   1042  CD  ARG A 133      40.118  91.322  50.554  1.00 27.86           C
ATOM   1043  NE  ARG A 133      39.408  92.396  51.242  1.00 27.86           N
ATOM   1044  CZ  ARG A 133      38.729  93.362  50.626  1.00 27.86           C
ATOM   1045  NH1 ARG A 133      38.654  93.386  49.301  1.00 27.86           N
ATOM   1046  NH2 ARG A 133      38.176  94.346  51.329  1.00 27.86           N
ATOM   1047  N   LYS A 134      39.342  86.483  52.622  1.00 11.17           N
ATOM   1048  CA  LYS A 134      40.152  85.275  52.545  1.00 11.17           C
ATOM   1049  C   LYS A 134      39.291  84.102  52.099  1.00 11.17           C
ATOM   1050  O   LYS A 134      39.643  83.371  51.171  1.00 39.21           O
ATOM   1051  CB  LYS A 134      40.763  84.999  53.920  1.00 39.21           C
ATOM   1052  CG  LYS A 134      41.577  83.726  54.040  1.00 39.21           C
ATOM   1053  CD  LYS A 134      42.777  83.726  53.110  1.00 39.21           C
ATOM   1054  CE  LYS A 134      43.756  82.629  53.504  1.00 39.21           C
ATOM   1055  NZ  LYS A 134      44.836  82.437  52.493  1.00 39.21           N
ATOM   1056  N   VAL A 135      38.136  83.955  52.741  1.00  9.04           N
ATOM   1057  CA  VAL A 135      37.210  82.877  52.437  1.00  9.04           C
ATOM   1058  C   VAL A 135      36.709  82.955  50.993  1.00  9.04           C
ATOM   1059  O   VAL A 135      36.735  81.959  50.273  1.00  5.86           O
ATOM   1060  CB  VAL A 135      36.042  82.887  53.431  1.00  5.86           C
ATOM   1061  CG1 VAL A 135      35.044  81.841  53.070  1.00  5.86           C
ATOM   1062  CG2 VAL A 135      36.547  82.624  54.833  1.00  5.86           C
ATOM   1063  N   LEU A 136      36.319  84.143  50.546  1.00  2.00           N
ATOM   1064  CA  LEU A 136      35.826  84.296  49.183  1.00  2.00           C
ATOM   1065  C   LEU A 136      36.884  83.969  48.133  1.00  2.00           C
ATOM   1066  O   LEU A 136      36.607  83.245  47.169  1.00 13.97           O
ATOM   1067  CB  LEU A 136      35.241  85.692  48.950  1.00 13.97           C
ATOM   1068  CG  LEU A 136      33.944  86.058  49.682  1.00 13.97           C
ATOM   1069  CD1 LEU A 136      33.148  87.025  48.842  1.00 13.97           C
ATOM   1070  CD2 LEU A 136      33.106  84.828  49.949  1.00 13.97           C
ATOM   1071  N   SER A 137      38.106  84.453  48.339  1.00 14.96           N
ATOM   1072  CA  SER A 137      39.199  84.200  47.407  1.00 14.96           C
ATOM   1073  C   SER A 137      39.436  82.702  47.259  1.00 14.96           C
ATOM   1074  O   SER A 137      39.566  82.201  46.141  1.00 35.63           O
ATOM   1075  CB  SER A 137      40.475  84.888  47.891  1.00 35.63           C
ATOM   1076  OG  SER A 137      40.811  84.469  49.203  1.00 35.63           O
ATOM   1077  N   GLU A 138      39.454  81.986  48.384  1.00  5.57           N
ATOM   1078  CA  GLU A 138      39.657  80.541  48.375  1.00  5.57           C
ATOM   1079  C   GLU A 138      38.550  79.858  47.584  1.00  5.57           C
ATOM   1080  O   GLU A 138      38.800  78.879  46.888  1.00 27.79           O
ATOM   1081  CB  GLU A 138      39.662  79.991  49.796  1.00 27.79           C
ATOM   1082  CG  GLU A 138      40.714  80.581  50.711  1.00 27.79           C
ATOM   1083  CD  GLU A 138      40.534  80.146  52.153  1.00 27.79           C
ATOM   1084  OE1 GLU A 138      39.652  79.304  52.413  1.00 27.79           O
ATOM   1085  OE2 GLU A 138      41.268  80.640  53.030  1.00 27.79           O
ATOM   1086  N   MET A 139      37.330  80.382  47.686  1.00 21.63           N
ATOM   1087  CA  MET A 139      36.188  79.822  46.973  1.00 21.63           C
ATOM   1088  C   MET A 139      36.245  80.112  45.481  1.00 21.63           C
ATOM   1089  O   MET A 139      35.628  79.404  44.680  1.00 18.94           O
ATOM   1090  CB  MET A 139      34.871  80.338  47.563  1.00 18.94           C
ATOM   1091  CG  MET A 139      34.451  79.630  48.841  1.00 18.94           C
ATOM   1092  SD  MET A 139      32.809  80.090  49.402  1.00 18.94           S
ATOM   1093  CE  MET A 139      33.089  80.287  51.068  1.00 18.94           C
ATOM   1094  N   GLY A 140      36.970  81.159  45.107  1.00  2.00           N
ATOM   1095  CA  GLY A 140      37.085  81.485  43.701  1.00  2.00           C
ATOM   1096  C   GLY A 140      36.655  82.887  43.373  1.00  2.00           C
ATOM   1097  O   GLY A 140      36.714  83.295  42.216  1.00 18.28           O
ATOM   1098  N   THR A 141      36.260  83.645  44.386  1.00 10.89           N
ATOM   1099  CA  THR A 141      35.818  85.006  44.156  1.00 10.89           C
ATOM   1100  C   THR A 141      36.775  85.999  44.790  1.00 10.89           C
ATOM   1101  O   THR A 141      36.898  86.064  46.015  1.00 27.65           O
ATOM   1102  CB  THR A 141      34.403  85.231  44.717  1.00 27.65           C
ATOM   1103  OG1 THR A 141      33.508  84.257  44.157  1.00 27.65           O
ATOM   1104  CG2 THR A 141      33.913  86.644  44.387  1.00 27.65           C
ATOM   1105  N   GLU A 142      37.496  86.731  43.950  1.00 28.72           N
ATOM   1106  CA  GLU A 142      38.433  87.733  44.437  1.00 28.72           C
ATOM   1107  C   GLU A 142      37.798  89.118  44.439  1.00 28.72           C
ATOM   1108  O   GLU A 142      37.420  89.639  43.392  1.00 64.19           O
ATOM   1109  CB  GLU A 142      39.712  87.745  43.598  1.00 64.19           C
ATOM   1110  CG  GLU A 142      40.581  86.511  43.779  1.00 64.19           C
ATOM   1111  CD  GLU A 142      42.024  86.772  43.408  1.00 64.19           C
ATOM   1112  OE1 GLU A 142      42.373  86.650  42.205  1.00 64.19           O
ATOM   1113  OE2 GLU A 142      42.805  87.112  44.327  1.00 64.19           O
ATOM   1114  N   ILE A 143      37.689  89.709  45.622  1.00 23.39           N
ATOM   1115  CA  ILE A 143      37.098  91.035  45.780  1.00 23.39           C
ATOM   1116  C   ILE A 143      38.210  92.070  45.952  1.00 23.39           C
ATOM   1117  O   ILE A 143      39.046  91.954  46.857  1.00 11.14           O
ATOM   1118  CB  ILE A 143      36.155  91.073  47.013  1.00 11.14           C
ATOM   1119  CG1 ILE A 143      35.018  90.056  46.852  1.00 11.14           C
ATOM   1120  CG2 ILE A 143      35.601  92.469  47.225  1.00 11.14           C
ATOM   1121  CD1 ILE A 143      34.210  90.215  45.584  1.00 11.14           C
ATOM   1122  N   ALA A 144      38.214  93.075  45.079  1.00 14.78           N
ATOM   1123  CA  ALA A 144      39.219  94.132  45.111  1.00 14.78           C
ATOM   1124  C   ALA A 144      39.224  94.868  46.445  1.00 14.78           C
ATOM   1125  O   ALA A 144      38.207  94.940  47.128  1.00 28.73           O
ATOM   1126  CB  ALA A 144      38.981  95.112  43.971  1.00 28.73           C
ATOM   1127  N   SER A 145      40.362  95.476  46.758  1.00 25.27           N
ATOM   1128  CA  SER A 145      40.589  96.220  47.997  1.00 25.27           C
ATOM   1129  C   SER A 145      39.725  97.457  48.226  1.00 25.27           C
ATOM   1130  O   SER A 145      39.579  97.910  49.363  1.00 27.24           O
ATOM   1131  CB  SER A 145      42.045  96.649  48.012  1.00 27.24           C
ATOM   1132  OG  SER A 145      42.413  97.072  46.705  1.00 27.24           O
ATOM   1133  N   ASP A 146      39.233  98.051  47.144  1.00  9.91           N
ATOM   1134  CA  ASP A 146      38.412  99.244  47.258  1.00  9.91           C
ATOM   1135  C   ASP A 146      36.939  98.911  47.435  1.00  9.91           C
ATOM   1136  O   ASP A 146      36.092  99.804  47.441  1.00 34.80           O
ATOM   1137  CB  ASP A 146      38.602 100.143  46.044  1.00 34.80           C
ATOM   1138  CG  ASP A 146      38.000  99.561  44.798  1.00 34.80           C
ATOM   1139  OD1 ASP A 146      38.601  98.625  44.233  1.00 34.80           O
ATOM   1140  OD2 ASP A 146      36.914 100.027  44.390  1.00 34.80           O
ATOM   1141  N   ILE A 147      36.631  97.625  47.563  1.00 21.15           N
ATOM   1142  CA  ILE A 147      35.254  97.200  47.742  1.00 21.15           C
ATOM   1143  C   ILE A 147      35.018  96.733  49.169  1.00 21.15           C
ATOM   1144  O   ILE A 147      35.671  95.805  49.647  1.00 12.37           O
ATOM   1145  CB  ILE A 147      34.866  96.102  46.740  1.00 12.37           C
ATOM   1146  CG1 ILE A 147      34.772  96.696  45.339  1.00 12.37           C
ATOM   1147  CG2 ILE A 147      33.535  95.494  47.106  1.00 12.37           C
ATOM   1148  CD1 ILE A 147      34.469  95.677  44.266  1.00 12.37           C
ATOM   1149  N   GLU A 148      34.093  97.406  49.847  1.00  2.00           N
ATOM   1150  CA  GLU A 148      33.737  97.079  51.219  1.00  2.00           C
ATOM   1151  C   GLU A 148      32.914  95.800  51.226  1.00  2.00           C
ATOM   1152  O   GLU A 148      31.995  95.648  50.423  1.00 15.22           O
ATOM   1153  CB  GLU A 148      32.922  98.219  51.832  1.00 15.22           C
ATOM   1154  CG  GLU A 148      32.293  97.887  53.184  1.00 15.22           C
ATOM   1155  CD  GLU A 148      31.328  98.951  53.684  1.00 15.22           C
ATOM   1156  OE1 GLU A 148      30.985  99.875  52.918  1.00 15.22           O
ATOM   1157  OE2 GLU A 148      30.904  98.859  54.850  1.00 15.22           O
ATOM   1158  N   ILE A 149      33.244  94.890  52.133  1.00  6.18           N
ATOM   1159  CA  ILE A 149      32.547  93.619  52.258  1.00  6.18           C
ATOM   1160  C   ILE A 149      31.683  93.644  53.509  1.00  6.18           C
ATOM   1161  O   ILE A 149      32.200  93.877  54.604  1.00  9.32           O
ATOM   1162  CB  ILE A 149      33.555  92.463  52.380  1.00  9.32           C
ATOM   1163  CG1 ILE A 149      34.403  92.386  51.115  1.00  9.32           C
ATOM   1164  CG2 ILE A 149      32.839  91.147  52.606  1.00  9.32           C
ATOM   1165  CD1 ILE A 149      35.409  91.276  51.138  1.00  9.32           C
ATOM   1166  N   ARG A 150      30.374  93.462  53.338  1.00 12.03           N
ATOM   1167  CA  ARG A 150      29.426  93.443  54.449  1.00 12.03           C
ATOM   1168  C   ARG A 150      28.847  92.052  54.583  1.00 12.03           C
ATOM   1169  O   ARG A 150      28.288  91.502  53.630  1.00 64.66           O
ATOM   1170  CB  ARG A 150      28.292  94.436  54.206  1.00 64.66           C
ATOM   1171  CG  ARG A 150      28.748  95.872  54.237  1.00 64.66           C
ATOM   1172  CD  ARG A 150      27.632  96.826  53.883  1.00 64.66           C
ATOM   1173  NE  ARG A 150      26.533  96.800  54.844  1.00 64.66           N
ATOM   1174  CZ  ARG A 150      25.688  97.811  55.000  1.00 64.66           C
ATOM   1175  NH1 ARG A 150      25.837  98.910  54.268  1.00 64.66           N
ATOM   1176  NH2 ARG A 150      24.664  97.709  55.847  1.00 64.66           N
ATOM   1177  N   VAL A 151      29.013  91.467  55.757  1.00 13.64           N
ATOM   1178  CA  VAL A 151      28.503  90.133  56.023  1.00 13.64           C
ATOM   1179  C   VAL A 151      27.271  90.235  56.908  1.00 13.64           C
ATOM   1180  O   VAL A 151      27.309  90.868  57.963  1.00 15.99           O
ATOM   1181  CB  VAL A 151      29.561  89.260  56.737  1.00 15.99           C
ATOM   1182  CG1 VAL A 151      28.902  88.074  57.432  1.00 15.99           C
ATOM   1183  CG2 VAL A 151      30.588  88.779  55.739  1.00 15.99           C
ATOM   1184  N   TYR A 152      26.165  89.669  56.445  1.00  8.03           N
ATOM   1185  CA  TYR A 152      24.925  89.682  57.200  1.00  8.03           C
ATOM   1186  C   TYR A 152      24.785  88.348  57.904  1.00  8.03           C
ATOM   1187  O   TYR A 152      24.813  87.291  57.267  1.00 10.40           O
ATOM   1188  CB  TYR A 152      23.732  89.898  56.263  1.00 10.40           C
ATOM   1189  CG  TYR A 152      23.554  91.319  55.788  1.00 10.40           C
ATOM   1190  CD1 TYR A 152      24.331  91.836  54.755  1.00 10.40           C
ATOM   1191  CD2 TYR A 152      22.613  92.156  56.377  1.00 10.40           C
ATOM   1192  CE1 TYR A 152      24.171  93.157  54.323  1.00 10.40           C
ATOM   1193  CE2 TYR A 152      22.448  93.473  55.954  1.00 10.40           C
ATOM   1194  CZ  TYR A 152      23.228  93.965  54.933  1.00 10.40           C
ATOM   1195  OH  TYR A 152      23.076  95.271  54.530  1.00 10.40           O
ATOM   1196  N   ASP A 153      24.649  88.392  59.219  1.00 10.42           N
ATOM   1197  CA  ASP A 153      24.486  87.176  59.988  1.00 10.42           C
ATOM   1198  C   ASP A 153      22.997  87.024  60.342  1.00 10.42           C
ATOM   1199  O   ASP A 153      22.436  87.832  61.100  1.00 17.76           O
ATOM   1200  CB  ASP A 153      25.357  87.231  61.245  1.00 17.76           C
ATOM   1201  CG  ASP A 153      25.464  85.888  61.945  1.00 17.76           C
ATOM   1202  OD1 ASP A 153      25.144  84.852  61.329  1.00 17.76           O
ATOM   1203  OD2 ASP A 153      25.877  85.867  63.121  1.00 17.76           O
ATOM   1204  N   THR A 154      22.345  86.037  59.726  1.00  8.99           N
ATOM   1205  CA  THR A 154      20.933  85.753  59.960  1.00  8.99           C
ATOM   1206  C   THR A 154      20.753  85.206  61.377  1.00  8.99           C
ATOM   1207  O   THR A 154      20.940  84.016  61.608  1.00 13.97           O
ATOM   1208  CB  THR A 154      20.381  84.698  58.935  1.00 13.97           C
ATOM   1209  OG1 THR A 154      21.440  83.850  58.492  1.00 13.97           O
ATOM   1210  CG2 THR A 154      19.774  85.358  57.718  1.00 13.97           C
ATOM   1211  N   THR A 155      20.465  86.086  62.331  1.00 15.01           N
ATOM   1212  CA  THR A 155      20.259  85.673  63.716  1.00 15.01           C
ATOM   1213  C   THR A 155      18.775  85.578  64.094  1.00 15.01           C
ATOM   1214  O   THR A 155      18.342  84.592  64.687  1.00 19.00           O
ATOM   1215  CB  THR A 155      20.956  86.629  64.692  1.00 19.00           C
ATOM   1216  OG1 THR A 155      21.004  87.940  64.119  1.00 19.00           O
ATOM   1217  CG2 THR A 155      22.359  86.153  65.000  1.00 19.00           C
ATOM   1218  N   ALA A 156      17.997  86.604  63.767  1.00 16.44           N
ATOM   1219  CA  ALA A 156      16.579  86.593  64.102  1.00 16.44           C
ATOM   1220  C   ALA A 156      15.713  85.976  63.007  1.00 16.44           C
ATOM   1221  O   ALA A 156      16.102  84.986  62.386  1.00 24.10           O
ATOM   1222  CB  ALA A 156      16.099  87.990  64.449  1.00 24.10           C
ATOM   1223  N   GLU A 157      14.547  86.572  62.766  1.00 18.58           N
ATOM   1224  CA  GLU A 157      13.618  86.062  61.769  1.00 18.58           C
ATOM   1225  C   GLU A 157      13.801  86.592  60.350  1.00 18.58           C
ATOM   1226  O   GLU A 157      13.203  86.074  59.406  1.00 20.80           O
ATOM   1227  CB  GLU A 157      12.192  86.324  62.230  1.00 20.80           C
ATOM   1228  CG  GLU A 157      11.249  85.201  61.900  1.00 20.80           C
ATOM   1229  CD  GLU A 157      11.628  83.920  62.599  1.00 20.80           C
ATOM   1230  OE1 GLU A 157      11.809  83.962  63.832  1.00 20.80           O
ATOM   1231  OE2 GLU A 157      11.756  82.879  61.919  1.00 20.80           O
ATOM   1232  N   THR A 158      14.610  87.629  60.191  1.00 20.00           N
ATOM   1233  CA  THR A 158      14.845  88.204  58.872  1.00 20.00           C
ATOM   1234  C   THR A 158      15.648  87.221  58.012  1.00 20.00           C
ATOM   1235  O   THR A 158      16.638  86.640  58.473  1.00 25.23           O
ATOM   1236  CB  THR A 158      15.607  89.535  58.980  1.00 25.23           C
ATOM   1237  OG1 THR A 158      14.989  90.360  59.977  1.00 25.23           O
ATOM   1238  CG2 THR A 158      15.590  90.265  57.666  1.00 25.23           C
ATOM   1239  N   ARG A 159      15.178  86.988  56.792  1.00 13.19           N
ATOM   1240  CA  ARG A 159      15.849  86.093  55.857  1.00 13.19           C
ATOM   1241  C   ARG A 159      16.324  86.968  54.698  1.00 13.19           C
ATOM   1242  O   ARG A 159      15.543  87.719  54.112  1.00  2.00           O
ATOM   1243  CB  ARG A 159      14.897  84.999  55.377  1.00  2.00           C
ATOM   1244  CG  ARG A 159      14.421  84.058  56.482  1.00  2.00           C
ATOM   1245  CD  ARG A 159      15.565  83.224  57.017  1.00  2.00           C
ATOM   1246  NE  ARG A 159      15.207  82.420  58.184  1.00  2.00           N
ATOM   1247  CZ  ARG A 159      15.282  82.853  59.437  1.00  2.00           C
ATOM   1248  NH1 ARG A 159      15.689  84.088  59.683  1.00  2.00           N
ATOM   1249  NH2 ARG A 159      15.001  82.042  60.449  1.00  2.00           N
ATOM   1250  N   TYR A 160      17.621  86.899  54.408  1.00 14.85           N
ATOM   1251  CA  TYR A 160      18.233  87.722  53.370  1.00 14.85           C
ATOM   1252  C   TYR A 160      18.384  87.071  52.013  1.00 14.85           C
ATOM   1253  O   TYR A 160      18.361  85.850  51.885  1.00  2.00           O
ATOM   1254  CB  TYR A 160      19.621  88.179  53.818  1.00  2.00           C
ATOM   1255  CG  TYR A 160      19.625  88.933  55.109  1.00  2.00           C
ATOM   1256  CD1 TYR A 160      19.363  90.289  55.131  1.00  2.00           C
ATOM   1257  CD2 TYR A 160      19.889  88.295  56.315  1.00  2.00           C
ATOM   1258  CE1 TYR A 160      19.362  91.001  56.321  1.00  2.00           C
ATOM   1259  CE2 TYR A 160      19.892  88.995  57.511  1.00  2.00           C
ATOM   1260  CZ  TYR A 160      19.630  90.345  57.501  1.00  2.00           C
ATOM   1261  OH  TYR A 160      19.648  91.063  58.666  1.00  2.00           O
ATOM   1262  N   MET A 161      18.609  87.919  51.017  1.00  2.00           N
ATOM   1263  CA  MET A 161      18.822  87.522  49.634  1.00  2.00           C
ATOM   1264  C   MET A 161      19.674  88.648  49.074  1.00  2.00           C
ATOM   1265  O   MET A 161      19.451  89.813  49.400  1.00 21.63           O
ATOM   1266  CB  MET A 161      17.494  87.463  48.882  1.00 21.63           C
ATOM   1267  CG  MET A 161      17.634  87.373  47.375  1.00 21.63           C
ATOM   1268  SD  MET A 161      16.411  88.373  46.500  1.00 21.63           S
ATOM   1269  CE  MET A 161      16.101  87.370  45.111  1.00 21.63           C
ATOM   1270  N   VAL A 162      20.666  88.309  48.264  1.00 13.81           N
ATOM   1271  CA  VAL A 162      21.546  89.318  47.689  1.00 13.81           C
ATOM   1272  C   VAL A 162      21.185  89.670  46.244  1.00 13.81           C
ATOM   1273  O   VAL A 162      20.884  88.788  45.439  1.00 11.10           O
ATOM   1274  CB  VAL A 162      23.033  88.857  47.771  1.00 11.10           C
ATOM   1275  CG1 VAL A 162      23.959  89.931  47.228  1.00 11.10           C
ATOM   1276  CG2 VAL A 162      23.402  88.537  49.205  1.00 11.10           C
ATOM   1277  N   LEU A 163      21.183  90.964  45.941  1.00  8.50           N
ATOM   1278  CA  LEU A 163      20.886  91.467  44.606  1.00  8.50           C
ATOM   1279  C   LEU A 163      22.228  91.829  43.953  1.00  8.50           C
ATOM   1280  O   LEU A 163      22.716  92.954  44.084  1.00 16.96           O
ATOM   1281  CB  LEU A 163      20.001  92.712  44.701  1.00 16.96           C
ATOM   1282  CG  LEU A 163      19.115  93.068  43.501  1.00 16.96           C
ATOM   1283  CD1 LEU A 163      18.302  94.299  43.836  1.00 16.96           C
ATOM   1284  CD2 LEU A 163      19.930  93.309  42.251  1.00 16.96           C
ATOM   1285  N   PRO A 164      22.848  90.872  43.246  1.00 18.64           N
ATOM   1286  CA  PRO A 164      24.133  91.043  42.569  1.00 18.64           C
ATOM   1287  C   PRO A 164      24.178  92.196  41.584  1.00 18.64           C
ATOM   1288  O   PRO A 164      23.153  92.778  41.255  1.00 24.20           O
ATOM   1289  CB  PRO A 164      24.314  89.708  41.851  1.00 24.20           C
ATOM   1290  CG  PRO A 164      23.630  88.753  42.752  1.00 24.20           C
ATOM   1291  CD  PRO A 164      22.356  89.500  43.053  1.00 24.20           C
ATOM   1292  N   GLN A 165      25.389  92.537  41.157  1.00 16.73           N
ATOM   1293  CA  GLN A 165      25.608  93.601  40.184  1.00 16.73           C
ATOM   1294  C   GLN A 165      25.304  93.005  38.820  1.00 16.73           C
ATOM   1295  O   GLN A 165      25.514  91.810  38.597  1.00 52.28           O
ATOM   1296  CB  GLN A 165      27.071  94.058  40.208  1.00 52.28           C
ATOM   1297  CG  GLN A 165      27.392  95.206  41.146  1.00 52.28           C
ATOM   1298  CD  GLN A 165      27.040  96.558  40.551  1.00 52.28           C
ATOM   1299  OE1 GLN A 165      26.054  96.698  39.827  1.00 52.28           O
ATOM   1300  NE2 GLN A 165      27.858  97.557  40.834  1.00 52.28           N
ATOM   1301  N   ARG A 166      24.816  93.834  37.908  1.00 26.71           N
ATOM   1302  CA  ARG A 166      24.499  93.374  36.560  1.00 26.71           C
ATOM   1303  C   ARG A 166      25.762  93.347  35.708  1.00 26.71           C
ATOM   1304  O   ARG A 166      26.400  94.373  35.475  1.00 63.02           O
ATOM   1305  CB  ARG A 166      23.468  94.286  35.906  1.00 63.02           C
ATOM   1306  CG  ARG A 166      22.992  93.849  34.517  1.00 63.02           C
ATOM   1307  CD  ARG A 166      22.003  94.891  34.000  1.00 63.02           C
ATOM   1308  NE  ARG A 166      21.242  94.502  32.809  1.00 63.02           N
ATOM   1309  CZ  ARG A 166      20.295  95.265  32.261  1.00 63.02           C
ATOM   1310  NH1 ARG A 166      19.992  96.448  32.801  1.00 63.02           N
ATOM   1311  NH2 ARG A 166      19.666  94.870  31.160  1.00 63.02           N
ATOM   1312  N   PRO A 167      26.141  92.161  35.222  1.00 25.84           N
ATOM   1313  CA  PRO A 167      27.339  92.029  34.396  1.00 25.84           C
ATOM   1314  C   PRO A 167      27.255  92.839  33.104  1.00 25.84           C
ATOM   1315  O   PRO A 167      26.350  92.643  32.296  1.00 31.58           O
ATOM   1316  CB  PRO A 167      27.414  90.524  34.145  1.00 31.58           C
ATOM   1317  CG  PRO A 167      25.990  90.101  34.190  1.00 31.58           C
ATOM   1318  CD  PRO A 167      25.466  90.864  35.381  1.00 31.58           C
ATOM   1319  N   ALA A 168      28.233  93.720  32.910  1.00 25.91           N
ATOM   1320  CA  ALA A 168      28.310  94.594  31.739  1.00 25.91           C
ATOM   1321  C   ALA A 168      28.151  93.914  30.385  1.00 25.91           C
ATOM   1322  O   ALA A 168      27.684  94.533  29.426  1.00 34.29           O
ATOM   1323  CB  ALA A 168      29.619  95.382  31.764  1.00 34.29           C
ATOM   1324  N   GLY A 169      28.539  92.648  30.296  1.00 20.33           N
ATOM   1325  CA  GLY A 169      28.433  91.960  29.022  1.00 20.33           C
ATOM   1326  C   GLY A 169      27.032  91.777  28.453  1.00 20.33           C
ATOM   1327  O   GLY A 169      26.887  91.502  27.260  1.00 27.74           O
ATOM   1328  N   THR A 170      26.001  91.940  29.283  1.00 32.00           N
ATOM   1329  CA  THR A 170      24.614  91.752  28.847  1.00 32.00           C
ATOM   1330  C   THR A 170      23.959  92.979  28.206  1.00 32.00           C
ATOM   1331  O   THR A 170      23.107  93.641  28.806  1.00 27.74           O
ATOM   1332  CB  THR A 170      23.720  91.261  29.994  1.00 27.74           C
ATOM   1333  OG1 THR A 170      23.602  92.291  30.989  1.00 27.74           O
ATOM   1334  CG2 THR A 170      24.309  90.014  30.620  1.00 27.74           C
ATOM   1335  N   GLU A 171      24.309  93.244  26.956  1.00 43.35           N
ATOM   1336  CA  GLU A 171      23.740  94.380  26.249  1.00 43.35           C
ATOM   1337  C   GLU A 171      22.362  94.014  25.717  1.00 43.35           C
ATOM   1338  O   GLU A 171      22.233  93.358  24.677  1.00 93.89           O
ATOM   1339  CB  GLU A 171      24.659  94.821  25.101  1.00 93.89           C
ATOM   1340  CG  GLU A 171      25.222  93.677  24.260  1.00 93.89           C
ATOM   1341  CD  GLU A 171      25.491  94.092  22.822  1.00 93.89           C
ATOM   1342  OE1 GLU A 171      24.551  93.979  21.992  1.00 93.89           O
ATOM   1343  OE2 GLU A 171      26.632  94.531  22.524  1.00 93.89           O
ATOM   1344  N   GLY A 172      21.336  94.366  26.481  1.00 36.15           N
ATOM   1345  CA  GLY A 172      19.968  94.098  26.060  1.00 36.15           C
ATOM   1346  C   GLY A 172      19.522  92.642  26.034  1.00 36.15           C
ATOM   1347  O   GLY A 172      18.818  92.210  25.121  1.00 31.79           O
ATOM   1348  N   TRP A 173      19.942  91.874  27.029  1.00 25.40           N
ATOM   1349  CA  TRP A 173      19.554  90.472  27.106  1.00 25.40           C
ATOM   1350  C   TRP A 173      18.125  90.349  27.618  1.00 25.40           C
ATOM   1351  O   TRP A 173      17.606  91.262  28.267  1.00 63.30           O
ATOM   1352  CB  TRP A 173      20.492  89.722  28.047  1.00 63.30           C
ATOM   1353  CG  TRP A 173      21.729  89.249  27.387  1.00 63.30           C
ATOM   1354  CD1 TRP A 173      22.258  89.705  26.216  1.00 63.30           C
ATOM   1355  CD2 TRP A 173      22.575  88.181  27.828  1.00 63.30           C
ATOM   1356  NE1 TRP A 173      23.379  88.976  25.898  1.00 63.30           N
ATOM   1357  CE2 TRP A 173      23.596  88.036  26.872  1.00 63.30           C
ATOM   1358  CE3 TRP A 173      22.563  87.331  28.942  1.00 63.30           C
ATOM   1359  CZ2 TRP A 173      24.598  87.076  26.992  1.00 63.30           C
ATOM   1360  CZ3 TRP A 173      23.558  86.378  29.062  1.00 63.30           C
ATOM   1361  CH2 TRP A 173      24.561  86.258  28.090  1.00 63.30           C
ATOM   1362  N   SER A 174      17.488  89.219  27.342  1.00 29.31           N
ATOM   1363  CA  SER A 174      16.126  89.014  27.811  1.00 29.31           C
ATOM   1364  C   SER A 174      16.113  88.471  29.240  1.00 29.31           C
ATOM   1365  O   SER A 174      17.052  87.790  29.681  1.00 36.99           O
ATOM   1366  CB  SER A 174      15.362  88.061  26.888  1.00 36.99           C
ATOM   1367  OG  SER A 174      15.645  86.700  27.178  1.00 36.99           O
ATOM   1368  N   GLN A 175      15.024  88.747  29.949  1.00 23.34           N
ATOM   1369  CA  GLN A 175      14.857  88.288  31.324  1.00 23.34           C
ATOM   1370  C   GLN A 175      15.166  86.807  31.422  1.00 23.34           C
ATOM   1371  O   GLN A 175      15.810  86.354  32.367  1.00 38.69           O
ATOM   1372  CB  GLN A 175      13.419  88.495  31.794  1.00 38.69           C
ATOM   1373  CG  GLN A 175      13.107  89.880  32.278  1.00 38.69           C
ATOM   1374  CD  GLN A 175      11.907  89.902  33.197  1.00 38.69           C
ATOM   1375  OE1 GLN A 175      11.592  88.908  33.861  1.00 38.69           O
ATOM   1376  NE2 GLN A 175      11.238  91.040  33.258  1.00 38.69           N
ATOM   1377  N   GLU A 176      14.706  86.060  30.426  1.00 20.17           N
ATOM   1378  CA  GLU A 176      14.910  84.624  30.373  1.00 20.17           C
ATOM   1379  C   GLU A 176      16.395  84.308  30.432  1.00 20.17           C
ATOM   1380  O   GLU A 176      16.827  83.454  31.204  1.00 54.92           O
ATOM   1381  CB  GLU A 176      14.318  84.081  29.066  1.00 54.92           C
ATOM   1382  CG  GLU A 176      14.564  82.601  28.798  1.00 54.92           C
ATOM   1383  CD  GLU A 176      13.808  82.094  27.573  1.00 54.92           C
ATOM   1384  OE1 GLU A 176      14.078  82.574  26.442  1.00 54.92           O
ATOM   1385  OE2 GLU A 176      12.936  81.211  27.745  1.00 54.92           O
ATOM   1386  N   GLN A 177      17.175  85.042  29.646  1.00 30.88           N
ATOM   1387  CA  GLN A 177      18.616  84.834  29.578  1.00 30.88           C
ATOM   1388  C   GLN A 177      19.317  85.239  30.852  1.00 30.88           C
ATOM   1389  O   GLN A 177      20.177  84.503  31.353  1.00 59.01           O
ATOM   1390  CB  GLN A 177      19.217  85.618  28.416  1.00 59.01           C
ATOM   1391  CG  GLN A 177      18.760  85.163  27.052  1.00 59.01           C
ATOM   1392  CD  GLN A 177      19.339  86.025  25.951  1.00 59.01           C
ATOM   1393  OE1 GLN A 177      19.097  87.238  25.895  1.00 59.01           O
ATOM   1394  NE2 GLN A 177      20.126  85.410  25.074  1.00 59.01           N
ATOM   1395  N   LEU A 178      18.955  86.405  31.380  1.00 15.34           N
ATOM   1396  CA  LEU A 178      19.570  86.895  32.610  1.00 15.34           C
ATOM   1397  C   LEU A 178      19.372  85.891  33.742  1.00 15.34           C
ATOM   1398  O   LEU A 178      20.233  85.730  34.604  1.00 14.40           O
ATOM   1399  CB  LEU A 178      18.978  88.246  32.994  1.00 14.40           C
ATOM   1400  CG  LEU A 178      19.208  89.341  31.953  1.00 14.40           C
ATOM   1401  CD1 LEU A 178      18.558  90.634  32.386  1.00 14.40           C
ATOM   1402  CD2 LEU A 178      20.696  89.549  31.750  1.00 14.40           C
ATOM   1403  N   GLN A 179      18.271  85.148  33.684  1.00 23.63           N
ATOM   1404  CA  GLN A 179      17.965  84.163  34.709  1.00 23.63           C
ATOM   1405  C   GLN A 179      18.992  83.063  34.853  1.00 23.63           C
ATOM   1406  O   GLN A 179      19.223  82.577  35.951  1.00 36.00           O
ATOM   1407  CB  GLN A 179      16.595  83.543  34.471  1.00 36.00           C
ATOM   1408  CG  GLN A 179      15.466  84.450  34.888  1.00 36.00           C
ATOM   1409  CD  GLN A 179      14.115  83.809  34.743  1.00 36.00           C
ATOM   1410  OE1 GLN A 179      13.992  82.583  34.702  1.00 36.00           O
ATOM   1411  NE2 GLN A 179      13.080  84.633  34.685  1.00 36.00           N
ATOM   1412  N   GLU A 180      19.617  82.671  33.752  1.00 32.48           N
ATOM   1413  CA  GLU A 180      20.610  81.600  33.788  1.00 32.48           C
ATOM   1414  C   GLU A 180      21.934  82.033  34.429  1.00 32.48           C
ATOM   1415  O   GLU A 180      22.694  81.203  34.925  1.00 70.59           O
ATOM   1416  CB  GLU A 180      20.876  81.094  32.367  1.00 70.59           C
ATOM   1417  CG  GLU A 180      19.622  80.844  31.536  1.00 70.59           C
ATOM   1418  CD  GLU A 180      19.941  80.535  30.079  1.00 70.59           C
ATOM   1419  OE1 GLU A 180      20.740  81.287  29.461  1.00 70.59           O
ATOM   1420  OE2 GLU A 180      19.391  79.538  29.552  1.00 70.59           O
ATOM   1421  N   ILE A 181      22.214  83.331  34.386  1.00  6.95           N
ATOM   1422  CA  ILE A 181      23.440  83.877  34.947  1.00  6.95           C
ATOM   1423  C   ILE A 181      23.405  83.878  36.475  1.00  6.95           C
ATOM   1424  O   ILE A 181      24.394  83.546  37.120  1.00 29.03           O
ATOM   1425  CB  ILE A 181      23.685  85.312  34.404  1.00 29.03           C
ATOM   1426  CG1 ILE A 181      24.470  85.256  33.096  1.00 29.03           C
ATOM   1427  CG2 ILE A 181      24.425  86.173  35.410  1.00 29.03           C
ATOM   1428  CD1 ILE A 181      23.898  84.306  32.042  1.00 29.03           C
ATOM   1429  N   VAL A 182      22.261  84.244  37.045  1.00 23.39           N
ATOM   1430  CA  VAL A 182      22.106  84.315  38.497  1.00 23.39           C
ATOM   1431  C   VAL A 182      22.020  82.916  39.104  1.00 23.39           C
ATOM   1432  O   VAL A 182      20.952  82.299  39.102  1.00 19.83           O
ATOM   1433  CB  VAL A 182      20.840  85.129  38.889  1.00 19.83           C
ATOM   1434  CG1 VAL A 182      20.769  85.320  40.393  1.00 19.83           C
ATOM   1435  CG2 VAL A 182      20.837  86.479  38.201  1.00 19.83           C
ATOM   1436  N   THR A 183      23.148  82.412  39.601  1.00 10.31           N
ATOM   1437  CA  THR A 183      23.197  81.082  40.205  1.00 10.31           C
ATOM   1438  C   THR A 183      22.963  81.163  41.711  1.00 10.31           C
ATOM   1439  O   THR A 183      23.004  82.246  42.305  1.00 23.38           O
ATOM   1440  CB  THR A 183      24.553  80.382  39.933  1.00 23.38           C
ATOM   1441  OG1 THR A 183      24.967  80.646  38.590  1.00 23.38           O
ATOM   1442  CG2 THR A 183      24.420  78.868  40.088  1.00 23.38           C
ATOM   1443  N   LYS A 184      22.763  80.006  42.334  1.00  2.84           N
ATOM   1444  CA  LYS A 184      22.511  79.907  43.764  1.00  2.84           C
ATOM   1445  C   LYS A 184      23.535  80.670  44.577  1.00  2.84           C
ATOM   1446  O   LYS A 184      23.188  81.437  45.470  1.00 10.86           O
ATOM   1447  CB  LYS A 184      22.509  78.438  44.197  1.00 10.86           C
ATOM   1448  CG  LYS A 184      22.312  78.223  45.695  1.00 10.86           C
ATOM   1449  CD  LYS A 184      22.209  76.755  46.021  1.00 10.86           C
ATOM   1450  CE  LYS A 184      21.936  76.555  47.485  1.00 10.86           C
ATOM   1451  NZ  LYS A 184      20.697  75.764  47.711  1.00 10.86           N
ATOM   1452  N   ASP A 185      24.803  80.485  44.236  1.00 15.61           N
ATOM   1453  CA  ASP A 185      25.876  81.147  44.960  1.00 15.61           C
ATOM   1454  C   ASP A 185      25.837  82.663  44.857  1.00 15.61           C
ATOM   1455  O   ASP A 185      26.249  83.357  45.786  1.00 31.63           O
ATOM   1456  CB  ASP A 185      27.230  80.577  44.544  1.00 31.63           C
ATOM   1457  CG  ASP A 185      27.415  79.133  44.999  1.00 31.63           C
ATOM   1458  OD1 ASP A 185      26.834  78.740  46.037  1.00 31.63           O
ATOM   1459  OD2 ASP A 185      28.142  78.381  44.323  1.00 31.63           O
ATOM   1460  N   CYS A 186      25.287  83.180  43.764  1.00  3.91           N
ATOM   1461  CA  CYS A 186      25.184  84.621  43.589  1.00  3.91           C
ATOM   1462  C   CYS A 186      24.187  85.159  44.611  1.00  3.91           C
ATOM   1463  O   CYS A 186      24.395  86.213  45.205  1.00 20.68           O
ATOM   1464  CB  CYS A 186      24.694  84.963  42.182  1.00 20.68           C
ATOM   1465  SG  CYS A 186      25.768  84.384  40.850  1.00 20.68           S
ATOM   1466  N   LEU A 187      23.126  84.393  44.846  1.00  8.17           N
ATOM   1467  CA  LEU A 187      22.075  84.777  45.776  1.00  8.17           C
ATOM   1468  C   LEU A 187      22.565  84.809  47.219  1.00  8.17           C
ATOM   1469  O   LEU A 187      22.130  85.648  48.014  1.00  5.75           O
ATOM   1470  CB  LEU A 187      20.883  83.831  45.615  1.00  5.75           C
ATOM   1471  CG  LEU A 187      20.110  83.947  44.296  1.00  5.75           C
ATOM   1472  CD1 LEU A 187      19.351  82.678  44.014  1.00  5.75           C
ATOM   1473  CD2 LEU A 187      19.174  85.127  44.334  1.00  5.75           C
ATOM   1474  N   ILE A 188      23.477  83.900  47.550  1.00 11.75           N
ATOM   1475  CA  ILE A 188      24.054  83.831  48.894  1.00 11.75           C
ATOM   1476  C   ILE A 188      25.116  84.923  49.081  1.00 11.75           C
ATOM   1477  O   ILE A 188      25.459  85.270  50.208  1.00  3.66           O
ATOM   1478  CB  ILE A 188      24.683  82.448  49.169  1.00  3.66           C
ATOM   1479  CG1 ILE A 188      23.643  81.344  48.973  1.00  3.66           C
ATOM   1480  CG2 ILE A 188      25.231  82.391  50.581  1.00  3.66           C
ATOM   1481  CD1 ILE A 188      24.110  79.966  49.397  1.00  3.66           C
ATOM   1482  N   GLY A 189      25.623  85.463  47.972  1.00 22.69           N
ATOM   1483  CA  GLY A 189      26.632  86.513  48.036  1.00 22.69           C
ATOM   1484  C   GLY A 189      28.065  86.015  47.981  1.00 22.69           C
ATOM   1485  O   GLY A 189      29.016  86.761  48.210  1.00 16.96           O
ATOM   1486  N   VAL A 190      28.215  84.748  47.626  1.00  9.40           N
ATOM   1487  CA  VAL A 190      29.516  84.102  47.545  1.00  9.40           C
ATOM   1488  C   VAL A 190      30.143  84.185  46.155  1.00  9.40           C
ATOM   1489  O   VAL A 190      31.362  84.132  46.016  1.00 14.93           O
ATOM   1490  CB  VAL A 190      29.388  82.626  47.996  1.00 14.93           C
ATOM   1491  CG1 VAL A 190      30.440  81.757  47.358  1.00 14.93           C
ATOM   1492  CG2 VAL A 190      29.490  82.540  49.510  1.00 14.93           C
ATOM   1493  N   ALA A 191      29.318  84.348  45.132  1.00  2.00           N
ATOM   1494  CA  ALA A 191      29.814  84.407  43.768  1.00  2.00           C
ATOM   1495  C   ALA A 191      29.332  85.653  43.051  1.00  2.00           C
ATOM   1496  O   ALA A 191      28.374  86.295  43.475  1.00 14.64           O
ATOM   1497  CB  ALA A 191      29.387  83.172  43.001  1.00 14.64           C
ATOM   1498  N   ILE A 192      30.011  85.993  41.962  1.00 19.96           N
ATOM   1499  CA  ILE A 192      29.664  87.151  41.146  1.00 19.96           C
ATOM   1500  C   ILE A 192      29.172  86.623  39.803  1.00 19.96           C
ATOM   1501  O   ILE A 192      29.795  85.747  39.197  1.00 30.39           O
ATOM   1502  CB  ILE A 192      30.894  88.066  40.920  1.00 30.39           C
ATOM   1503  CG1 ILE A 192      31.339  88.688  42.242  1.00 30.39           C
ATOM   1504  CG2 ILE A 192      30.584  89.165  39.920  1.00 30.39           C
ATOM   1505  CD1 ILE A 192      32.513  89.633  42.085  1.00 30.39           C
ATOM   1506  N   PRO A 193      28.012  87.102  39.347  1.00 18.22           N
ATOM   1507  CA  PRO A 193      27.438  86.671  38.072  1.00 18.22           C
ATOM   1508  C   PRO A 193      28.361  86.980  36.888  1.00 18.22           C
ATOM   1509  O   PRO A 193      28.847  88.101  36.751  1.00 27.99           O
ATOM   1510  CB  PRO A 193      26.118  87.452  38.017  1.00 27.99           C
ATOM   1511  CG  PRO A 193      26.409  88.682  38.823  1.00 27.99           C
ATOM   1512  CD  PRO A 193      27.160  88.110  39.997  1.00 27.99           C
ATOM   1513  N   GLN A 194      28.635  85.972  36.068  1.00 30.77           N
ATOM   1514  CA  GLN A 194      29.504  86.130  34.905  1.00 30.77           C
ATOM   1515  C   GLN A 194      28.856  85.586  33.640  1.00 30.77           C
ATOM   1516  O   GLN A 194      28.082  84.629  33.692  1.00 53.97           O
ATOM   1517  CB  GLN A 194      30.872  85.471  35.159  1.00 53.97           C
ATOM   1518  CG  GLN A 194      30.807  84.063  35.771  1.00 53.97           C
ATOM   1519  CD  GLN A 194      31.979  83.779  36.714  1.00 53.97           C
ATOM   1520  OE1 GLN A 194      33.143  83.992  36.361  1.00 53.97           O
ATOM   1521  NE2 GLN A 194      31.672  83.320  37.927  1.00 53.97           N
ATOM   1522  N   VAL A 195      29.157  86.221  32.512  1.00 31.81           N
ATOM   1523  CA  VAL A 195      28.606  85.810  31.228  1.00 31.81           C
ATOM   1524  C   VAL A 195      29.305  84.560  30.697  1.00 31.81           C
ATOM   1525  O   VAL A 195      30.482  84.587  30.339  1.00 22.81           O
ATOM   1526  CB  VAL A 195      28.689  86.946  30.196  1.00 22.81           C
ATOM   1527  CG1 VAL A 195      27.920  88.148  30.709  1.00 22.81           C
ATOM   1528  CG2 VAL A 195      30.137  87.317  29.924  1.00 22.81           C
ATOM   1529  N   PRO A 196      28.585  83.433  30.672  1.00 41.29           N
ATOM   1530  CA  PRO A 196      29.086  82.136  30.201  1.00 41.29           C
ATOM   1531  C   PRO A 196      29.464  82.125  28.724  1.00 41.29           C
ATOM   1532  O   PRO A 196      28.605  81.862  27.872  1.00 57.89           O
ATOM   1533  CB  PRO A 196      27.898  81.201  30.451  1.00 57.89           C
ATOM   1534  CG  PRO A 196      27.177  81.862  31.628  1.00 57.89           C
ATOM   1535  CD  PRO A 196      27.220  83.310  31.213  1.00 57.89           C
ATOM   1536  N   THR A 197      30.723  82.436  28.412  1.00 38.16           N
ATOM   1537  CA  THR A 197      31.178  82.414  27.019  1.00 38.16           C
ATOM   1538  C   THR A 197      31.666  81.004  26.671  1.00 38.16           C
ATOM   1539  O   THR A 197      32.879  80.772  26.519  1.00 61.18           O
ATOM   1540  CB  THR A 197      32.350  83.408  26.759  1.00 61.18           C
ATOM   1541  OG1 THR A 197      32.799  83.982  28.000  1.00 61.18           O
ATOM   1542  CG2 THR A 197      31.918  84.515  25.790  1.00 61.18           C
ATOM   1543  N   VAL A 198      30.728  80.063  26.576  1.00 43.50           N
ATOM   1544  CA  VAL A 198      31.063  78.680  26.256  1.00 43.50           C
ATOM   1545  C   VAL A 198      30.292  78.209  25.027  1.00 43.50           C
ATOM   1546  O   VAL A 198      29.041  78.135  25.080  1.00 69.12           O
ATOM   1547  CB  VAL A 198      30.769  77.736  27.444  1.00 69.12           C
ATOM   1548  CG1 VAL A 198      31.097  76.298  27.067  1.00 69.12           C
ATOM   1549  CG2 VAL A 198      31.572  78.166  28.669  1.00 69.12           C
ATOM   1550  OXT VAL A 198      30.979  77.924  24.022  1.00 69.12           O
