# Supplementary material for: Modeling of loops in proteins: a multi-method approach
Source: BMC Struct Biol. 2010 Feb 11;10:5. doi: 10.1186/1472-6807-10-5 (PMC2837870; doi:10.1186/1472-6807-10-5)
Supplement: Additional file 1 — Student t-test. Results from two sample paired t-test of Table 2. [file 1472-6807-10-5-S1.GZ › loop_test_data/1alc_34-41.pdb]

HEADER    CALCIUM BINDING PROTEIN                 14-AUG-89   1ALC              
TITLE     REFINED STRUCTURE OF BABOON ALPHA-LACTALBUMIN AT 1.7                  
TITLE    2 ANGSTROMS RESOLUTION. COMPARISON WITH C-TYPE LYSOZYME                
COMPND    MOL_ID: 1;                                                            
COMPND   2 MOLECULE: ALPHA-LACTALBUMIN;                                         
COMPND   3 CHAIN: A;                                                            
COMPND   4 ENGINEERED: YES                                                      
SOURCE    MOL_ID: 1;                                                            
SOURCE   2 ORGANISM_SCIENTIFIC: PAPIO CYNOCEPHALUS                              
KEYWDS    CALCIUM BINDING PROTEIN                                               
EXPDTA    X-RAY DIFFRACTION                                                     
AUTHOR    K.R.ACHARYA,D.I.STUART,D.C.PHILLIPS                                   
REVDAT   3   01-APR-03 1ALC    1       JRNL                                     
REVDAT   2   15-APR-90 1ALC    1       HET                                      
REVDAT   1   15-OCT-89 1ALC    0                                                
JRNL        AUTH   K.R.ACHARYA,D.I.STUART,N.P.WALKER,M.LEWIS,                   
JRNL        AUTH 2 D.C.PHILLIPS                                                 
JRNL        TITL   REFINED STRUCTURE OF BABOON ALPHA-LACTALBUMIN AT             
JRNL        TITL 2 1.7 A RESOLUTION. COMPARISON WITH C-TYPE LYSOZYME.           
JRNL        REF    J.MOL.BIOL.                   V. 208    99 1989              
JRNL        REFN   ASTM JMOBAK  UK ISSN 0022-2836                               
REMARK   1                                                                      
REMARK   1 REFERENCE 1                                                          
REMARK   1  AUTH   S.G.SMITH,M.LEWIS,R.ASCHAFFENBURG,R.E.FENNA,                 
REMARK   1  AUTH 2 I.A.WILSON,M.SUNDARALINGAM,D.I.STUART,D.C.PHILLIPS           
REMARK   1  TITL   CRYSTALLOGRAPHIC ANALYSIS OF THE THREE-DIMENSIONAL           
REMARK   1  TITL 2 STRUCTURE OF BABOON ALPHA-LACTALBUMIN AT LOW                 
REMARK   1  TITL 3 RESOLUTION. HOMOLOGY WITH LYSOZYME                           
REMARK   1  REF    BIOCHEM.J.                    V. 242   353 1987              
REMARK   1  REFN   ASTM BIJOAK  UK ISSN 0306-3275                               
REMARK   1 REFERENCE 2                                                          
REMARK   1  AUTH   D.I.STUART,K.R.ACHARYA,N.P.C.WALKER,S.G.SMITH,               
REMARK   1  AUTH 2 M.LEWIS,D.C.PHILLIPS                                         
REMARK   1  TITL   ALPHA-LACTALBUMIN POSSESSES A NOVEL CALCIUM                  
REMARK   1  TITL 2 BINDING LOOP                                                 
REMARK   1  REF    NATURE                        V. 324    84 1986              
REMARK   1  REFN   ASTM NATUAS  UK ISSN 0028-0836                               
REMARK   1 REFERENCE 3                                                          
REMARK   1  AUTH   R.ASCHAFFENBURG,R.E.FENNA,D.C.PHILLIPS,S.G.SMITH,            
REMARK   1  AUTH 2 D.H.BUSS,R.JENESS,M.P.THOMPSON                               
REMARK   1  TITL   CRYSTALLOGRAPHY OF ALPHA-LACTALBUMIN. III.                   
REMARK   1  TITL 2 CRYSTALS OF BABOON MILK ALPHA-LACTALBUMIN                    
REMARK   1  REF    J.MOL.BIOL.                   V. 127   135 1979              
REMARK   1  REFN   ASTM JMOBAK  UK ISSN 0022-2836                               
REMARK   2                                                                      
REMARK   2 RESOLUTION. 1.70 ANGSTROMS.                                          
REMARK   3                                                                      
REMARK   3 REFINEMENT.                                                          
REMARK   3   PROGRAM     : PROLSQ                                               
REMARK   3   AUTHORS     : KONNERT,HENDRICKSON                                  
REMARK   3                                                                      
REMARK   3  DATA USED IN REFINEMENT.                                            
REMARK   3   RESOLUTION RANGE HIGH (ANGSTROMS) : 1.70                           
REMARK   3   RESOLUTION RANGE LOW  (ANGSTROMS) : NULL                           
REMARK   3   DATA CUTOFF            (SIGMA(F)) : NULL                           
REMARK   3   COMPLETENESS FOR RANGE        (%) : NULL                           
REMARK   3   NUMBER OF REFLECTIONS             : 10275                          
REMARK   3                                                                      
REMARK   3  FIT TO DATA USED IN REFINEMENT.                                     
REMARK   3   CROSS-VALIDATION METHOD          : NULL                            
REMARK   3   FREE R VALUE TEST SET SELECTION  : NULL                            
REMARK   3   R VALUE     (WORKING + TEST SET) : NULL                            
REMARK   3   R VALUE            (WORKING SET) : NULL                            
REMARK   3   FREE R VALUE                     : NULL                            
REMARK   3   FREE R VALUE TEST SET SIZE   (%) : NULL                            
REMARK   3   FREE R VALUE TEST SET COUNT      : NULL                            
REMARK   3                                                                      
REMARK   3  FIT/AGREEMENT OF MODEL WITH ALL DATA.                               
REMARK   3   R VALUE   (WORKING + TEST SET, NO CUTOFF) : 0.2200                 
REMARK   3   R VALUE          (WORKING SET, NO CUTOFF) : NULL                   
REMARK   3   FREE R VALUE                  (NO CUTOFF) : NULL                   
REMARK   3   FREE R VALUE TEST SET SIZE (%, NO CUTOFF) : NULL                   
REMARK   3   FREE R VALUE TEST SET COUNT   (NO CUTOFF) : NULL                   
REMARK   3   TOTAL NUMBER OF REFLECTIONS   (NO CUTOFF) : NULL                   
REMARK   3                                                                      
REMARK   3  NUMBER OF NON-HYDROGEN ATOMS USED IN REFINEMENT.                    
REMARK   3   PROTEIN ATOMS            : 980                                     
REMARK   3   NUCLEIC ACID ATOMS       : 0                                       
REMARK   3   HETEROGEN ATOMS          : 1                                       
REMARK   3   SOLVENT ATOMS            : 150                                     
REMARK   3                                                                      
REMARK   3  B VALUES.                                                           
REMARK   3   FROM WILSON PLOT           (A**2) : NULL                           
REMARK   3   MEAN B VALUE      (OVERALL, A**2) : NULL                           
REMARK   3   OVERALL ANISOTROPIC B VALUE.                                       
REMARK   3    B11 (A**2) : NULL                                                 
REMARK   3    B22 (A**2) : NULL                                                 
REMARK   3    B33 (A**2) : NULL                                                 
REMARK   3    B12 (A**2) : NULL                                                 
REMARK   3    B13 (A**2) : NULL                                                 
REMARK   3    B23 (A**2) : NULL                                                 
REMARK   3                                                                      
REMARK   3  ESTIMATED COORDINATE ERROR.                                         
REMARK   3   ESD FROM LUZZATI PLOT        (A) : NULL                            
REMARK   3   ESD FROM SIGMAA              (A) : NULL                            
REMARK   3   LOW RESOLUTION CUTOFF        (A) : NULL                            
REMARK   3                                                                      
REMARK   3  RMS DEVIATIONS FROM IDEAL VALUES.                                   
REMARK   3   DISTANCE RESTRAINTS.                    RMS    SIGMA               
REMARK   3    BOND LENGTH                     (A) : 0.015 ; 0.035               
REMARK   3    ANGLE DISTANCE                  (A) : 0.027 ; 0.045               
REMARK   3    INTRAPLANAR 1-4 DISTANCE        (A) : 0.021 ; 0.045               
REMARK   3    H-BOND OR METAL COORDINATION    (A) : NULL  ; NULL                
REMARK   3                                                                      
REMARK   3   PLANE RESTRAINT                  (A) : 0.013 ; 0.020               
REMARK   3   CHIRAL-CENTER RESTRAINT       (A**3) : 0.229 ; 0.250               
REMARK   3                                                                      
REMARK   3   NON-BONDED CONTACT RESTRAINTS.                                     
REMARK   3    SINGLE TORSION                  (A) : 0.111 ; 0.900               
REMARK   3    MULTIPLE TORSION                (A) : 0.523 ; 0.900               
REMARK   3    H-BOND (X...Y)                  (A) : NULL  ; NULL                
REMARK   3    H-BOND (X-H...Y)                (A) : 0.348 ; 0.900               
REMARK   3                                                                      
REMARK   3   CONFORMATIONAL TORSION ANGLE RESTRAINTS.                           
REMARK   3    SPECIFIED                 (DEGREES) : NULL  ; NULL                
REMARK   3    PLANAR                    (DEGREES) : 2.700 ; 6.000               
REMARK   3    STAGGERED                 (DEGREES) : 25.200; 25.000              
REMARK   3    TRANSVERSE                (DEGREES) : NULL  ; NULL                
REMARK   3                                                                      
REMARK   3  ISOTROPIC THERMAL FACTOR RESTRAINTS.    RMS    SIGMA                
REMARK   3   MAIN-CHAIN BOND              (A**2) : 31.600; 5.000                
REMARK   3   MAIN-CHAIN ANGLE             (A**2) : 26.500; 6.000                
REMARK   3   SIDE-CHAIN BOND              (A**2) : 42.900; 6.000                
REMARK   3   SIDE-CHAIN ANGLE             (A**2) : 33.200; 8.000                
REMARK   3                                                                      
REMARK   3  OTHER REFINEMENT REMARKS: NULL                                      
REMARK   4                                                                      
REMARK   4 1ALC COMPLIES WITH FORMAT V. 3.0, 1-DEC-2006                         
REMARK   4                                                                      
REMARK   4 THIS IS THE REMEDIATED VERSION OF THIS PDB ENTRY.                    
REMARK   4 REMEDIATED DATA FILE REVISION 3.100 (2007-03-16)                     
REMARK 200                                                                      
REMARK 200 EXPERIMENTAL DETAILS                                                 
REMARK 200  EXPERIMENT TYPE                : X-RAY DIFFRACTION                  
REMARK 200  DATE OF DATA COLLECTION        : NULL                               
REMARK 200  TEMPERATURE           (KELVIN) : NULL                               
REMARK 200  PH                             : NULL                               
REMARK 200  NUMBER OF CRYSTALS USED        : NULL                               
REMARK 200                                                                      
REMARK 200  SYNCHROTRON              (Y/N) : NULL                               
REMARK 200  RADIATION SOURCE               : NULL                               
REMARK 200  BEAMLINE                       : NULL                               
REMARK 200  X-RAY GENERATOR MODEL          : NULL                               
REMARK 200  MONOCHROMATIC OR LAUE    (M/L) : NULL                               
REMARK 200  WAVELENGTH OR RANGE        (A) : NULL                               
REMARK 200  MONOCHROMATOR                  : NULL                               
REMARK 200  OPTICS                         : NULL                               
REMARK 200                                                                      
REMARK 200  DETECTOR TYPE                  : NULL                               
REMARK 200  DETECTOR MANUFACTURER          : NULL                               
REMARK 200  INTENSITY-INTEGRATION SOFTWARE : NULL                               
REMARK 200  DATA SCALING SOFTWARE          : NULL                               
REMARK 200                                                                      
REMARK 200  NUMBER OF UNIQUE REFLECTIONS   : NULL                               
REMARK 200  RESOLUTION RANGE HIGH      (A) : NULL                               
REMARK 200  RESOLUTION RANGE LOW       (A) : NULL                               
REMARK 200  REJECTION CRITERIA  (SIGMA(I)) : NULL                               
REMARK 200                                                                      
REMARK 200 OVERALL.                                                             
REMARK 200  COMPLETENESS FOR RANGE     (%) : NULL                               
REMARK 200  DATA REDUNDANCY                : NULL                               
REMARK 200  R MERGE                    (I) : NULL                               
REMARK 200  R SYM                      (I) : NULL                               
REMARK 200  <I/SIGMA(I)> FOR THE DATA SET  : NULL                               
REMARK 200                                                                      
REMARK 200 IN THE HIGHEST RESOLUTION SHELL.                                     
REMARK 200  HIGHEST RESOLUTION SHELL, RANGE HIGH (A) : NULL                     
REMARK 200  HIGHEST RESOLUTION SHELL, RANGE LOW  (A) : NULL                     
REMARK 200  COMPLETENESS FOR SHELL     (%) : NULL                               
REMARK 200  DATA REDUNDANCY IN SHELL       : NULL                               
REMARK 200  R MERGE FOR SHELL          (I) : NULL                               
REMARK 200  R SYM FOR SHELL            (I) : NULL                               
REMARK 200  <I/SIGMA(I)> FOR SHELL         : NULL                               
REMARK 200                                                                      
REMARK 200 DIFFRACTION PROTOCOL: NULL                                           
REMARK 200 METHOD USED TO DETERMINE THE STRUCTURE: NULL                         
REMARK 200 SOFTWARE USED: NULL                                                  
REMARK 200 STARTING MODEL: NULL                                                 
REMARK 200                                                                      
REMARK 200 REMARK: NULL                                                         
REMARK 280                                                                      
REMARK 280 CRYSTAL                                                              
REMARK 280 SOLVENT CONTENT, VS   (%): 38.26                                     
REMARK 280 MATTHEWS COEFFICIENT, VM (ANGSTROMS**3/DA): 1.99                     
REMARK 280                                                                      
REMARK 280 CRYSTALLIZATION CONDITIONS: NULL                                     
REMARK 290                                                                      
REMARK 290 CRYSTALLOGRAPHIC SYMMETRY                                            
REMARK 290 SYMMETRY OPERATORS FOR SPACE GROUP: P 21 21 2                        
REMARK 290                                                                      
REMARK 290      SYMOP   SYMMETRY                                                
REMARK 290     NNNMMM   OPERATOR                                                
REMARK 290       1555   X,Y,Z                                                   
REMARK 290       2555   -X,-Y,Z                                                 
REMARK 290       3555   1/2-X,1/2+Y,-Z                                          
REMARK 290       4555   1/2+X,1/2-Y,-Z                                          
REMARK 290                                                                      
REMARK 290     WHERE NNN -> OPERATOR NUMBER                                     
REMARK 290           MMM -> TRANSLATION VECTOR                                  
REMARK 290                                                                      
REMARK 290 CRYSTALLOGRAPHIC SYMMETRY TRANSFORMATIONS                            
REMARK 290 THE FOLLOWING TRANSFORMATIONS OPERATE ON THE ATOM/HETATM             
REMARK 290 RECORDS IN THIS ENTRY TO PRODUCE CRYSTALLOGRAPHICALLY                
REMARK 290 RELATED MOLECULES.                                                   
REMARK 290   SMTRY1   1  1.000000  0.000000  0.000000        0.00000            
REMARK 290   SMTRY2   1  0.000000  1.000000  0.000000        0.00000            
REMARK 290   SMTRY3   1  0.000000  0.000000  1.000000        0.00000            
REMARK 290   SMTRY1   2 -1.000000  0.000000  0.000000        0.00000            
REMARK 290   SMTRY2   2  0.000000 -1.000000  0.000000        0.00000            
REMARK 290   SMTRY3   2  0.000000  0.000000  1.000000        0.00000            
REMARK 290   SMTRY1   3 -1.000000  0.000000  0.000000       17.75000            
REMARK 290   SMTRY2   3  0.000000  1.000000  0.000000       34.55000            
REMARK 290   SMTRY3   3  0.000000  0.000000 -1.000000        0.00000            
REMARK 290   SMTRY1   4  1.000000  0.000000  0.000000       17.75000            
REMARK 290   SMTRY2   4  0.000000 -1.000000  0.000000       34.55000            
REMARK 290   SMTRY3   4  0.000000  0.000000 -1.000000        0.00000            
REMARK 290                                                                      
REMARK 290 REMARK: NULL                                                         
REMARK 300                                                                      
REMARK 300 BIOMOLECULE: 1                                                       
REMARK 300 THIS ENTRY CONTAINS THE CRYSTALLOGRAPHIC ASYMMETRIC UNIT             
REMARK 300 WHICH CONSISTS OF 1 CHAIN(S). SEE REMARK 350 FOR                     
REMARK 300 INFORMATION ON GENERATING THE BIOLOGICAL MOLECULE(S).                
REMARK 350                                                                      
REMARK 350 GENERATING THE BIOMOLECULE                                           
REMARK 350 COORDINATES FOR A COMPLETE MULTIMER REPRESENTING THE KNOWN           
REMARK 350 BIOLOGICALLY SIGNIFICANT OLIGOMERIZATION STATE OF THE                
REMARK 350 MOLECULE CAN BE GENERATED BY APPLYING BIOMT TRANSFORMATIONS          
REMARK 350 GIVEN BELOW.  BOTH NON-CRYSTALLOGRAPHIC AND                          
REMARK 350 CRYSTALLOGRAPHIC OPERATIONS ARE GIVEN.                               
REMARK 350                                                                      
REMARK 350 BIOMOLECULE: 1                                                       
REMARK 350 APPLY THE FOLLOWING TO CHAINS: A                                     
REMARK 350   BIOMT1   1  1.000000  0.000000  0.000000        0.00000            
REMARK 350   BIOMT2   1  0.000000  1.000000  0.000000        0.00000            
REMARK 350   BIOMT3   1  0.000000  0.000000  1.000000        0.00000            
REMARK 465                                                                      
REMARK 465 MISSING RESIDUES                                                     
REMARK 465 THE FOLLOWING RESIDUES WERE NOT LOCATED IN THE                       
REMARK 465 EXPERIMENT. (M=MODEL NUMBER; RES=RESIDUE NAME; C=CHAIN               
REMARK 465 IDENTIFIER; SSSEQ=SEQUENCE NUMBER; I=INSERTION CODE.)                
REMARK 465                                                                      
REMARK 465   M RES C SSSEQI                                                     
REMARK 465     GLU A   123                                                      
REMARK 500                                                                      
REMARK 500 GEOMETRY AND STEREOCHEMISTRY                                         
REMARK 500 SUBTOPIC: CLOSE CONTACTS IN SAME ASYMMETRIC UNIT                     
REMARK 500                                                                      
REMARK 500 THE FOLLOWING ATOMS ARE IN CLOSE CONTACT.                            
REMARK 500                                                                      
REMARK 500  ATM1  RES C  SSEQI   ATM2  RES C  SSEQI                             
REMARK 500   CB   MET A    90     O    HOH     120              1.07            
REMARK 500   CB   LYS A    62     O    HOH     131              1.37            
REMARK 500   O    HOH      24     O    HOH      44              1.40            
REMARK 500   CG   LYS A    62     O    HOH     131              1.56            
REMARK 500   O    HOH      90     O    HOH      91              1.74            
REMARK 500   CD1  LEU A    26     O    HOH     149              1.80            
REMARK 500   CG   GLU A    43     O    HOH     117              1.88            
REMARK 500   CG   MET A    90     O    HOH     120              1.98            
REMARK 500   O    HOH      14     O    HOH      53              1.99            
REMARK 500   O    HOH      15     O    HOH      80              2.00            
REMARK 500   O    HOH       3     O    HOH      71              2.04            
REMARK 500   O    HOH     119     O    HOH     120              2.07            
REMARK 500   O    HOH      58     O    HOH      91              2.11            
REMARK 500   O    HOH       1     O    HOH       2              2.12            
REMARK 500   OD2  ASP A    16     O    HOH     111              2.13            
REMARK 500   OG   SER A     9     O    HOH     109              2.14            
REMARK 500   CD1  TYR A    18     O    HOH      94              2.14            
REMARK 500   CG   LYS A   122     O    HOH     128              2.17            
REMARK 500   O    HOH      53     O    HOH     132              2.18            
REMARK 500                                                                      
REMARK 500 GEOMETRY AND STEREOCHEMISTRY                                         
REMARK 500 SUBTOPIC: CLOSE CONTACTS                                             
REMARK 500                                                                      
REMARK 500 THE FOLLOWING ATOMS THAT ARE RELATED BY CRYSTALLOGRAPHIC             
REMARK 500 SYMMETRY ARE IN CLOSE CONTACT.  AN ATOM LOCATED WITHIN 0.15          
REMARK 500 ANGSTROMS OF A SYMMETRY RELATED ATOM IS ASSUMED TO BE ON A           
REMARK 500 SPECIAL POSITION AND IS, THEREFORE, LISTED IN REMARK 375             
REMARK 500 INSTEAD OF REMARK 500.  ATOMS WITH NON-BLANK ALTERNATE               
REMARK 500 LOCATION INDICATORS ARE NOT INCLUDED IN THE CALCULATIONS.            
REMARK 500                                                                      
REMARK 500 DISTANCE CUTOFF:                                                     
REMARK 500 2.2 ANGSTROMS FOR CONTACTS NOT INVOLVING HYDROGEN ATOMS              
REMARK 500 1.6 ANGSTROMS FOR CONTACTS INVOLVING HYDROGEN ATOMS                  
REMARK 500                                                                      
REMARK 500  ATM1  RES C  SSEQI   ATM2  RES C  SSEQI  SSYMOP   DISTANCE          
REMARK 500   O    HOH      85     O    HOH      85     2765     1.03            
REMARK 500   O    HOH     107     O    HOH     107     2765     1.72            
REMARK 500   O    HOH     139     O    HOH     139     2655     1.77            
REMARK 500   NH1  ARG A    70     O    HOH      72     2655     1.79            
REMARK 500   OD2  ASP A    78     NZ   LYS A    93     4456     1.79            
REMARK 500   O    HOH      33     O    HOH     122     1455     1.93            
REMARK 500   O    HOH      75     O    HOH      75     2655     1.97            
REMARK 500   OE1  GLU A    43     O    HOH     112     1455     2.07            
REMARK 500   O    HOH      10     O    HOH     130     4556     2.11            
REMARK 500                                                                      
REMARK 500 GEOMETRY AND STEREOCHEMISTRY                                         
REMARK 500 SUBTOPIC: COVALENT BOND LENGTHS                                      
REMARK 500                                                                      
REMARK 500 THE STEREOCHEMICAL PARAMETERS OF THE FOLLOWING RESIDUES              
REMARK 500 HAVE VALUES WHICH DEVIATE FROM EXPECTED VALUES BY MORE               
REMARK 500 THAN 6*RMSD (M=MODEL NUMBER; RES=RESIDUE NAME; C=CHAIN               
REMARK 500 IDENTIFIER; SSEQ=SEQUENCE NUMBER; I=INSERTION CODE).                 
REMARK 500                                                                      
REMARK 500 STANDARD TABLE:                                                      
REMARK 500 FORMAT: (10X,I3,1X,2(A3,1X,A1,I4,A1,1X,A4,3X),F6.3)                  
REMARK 500                                                                      
REMARK 500 EXPECTED VALUES: ENGH AND HUBER, 1991                                
REMARK 500                                                                      
REMARK 500  M RES CSSEQI ATM1   RES CSSEQI ATM2   DEVIATION                     
REMARK 500    GLU A 121   CG    GLU A 121   CD     0.171                        
REMARK 500                                                                      
REMARK 500 GEOMETRY AND STEREOCHEMISTRY                                         
REMARK 500 SUBTOPIC: COVALENT BOND ANGLES                                       
REMARK 500                                                                      
REMARK 500 THE STEREOCHEMICAL PARAMETERS OF THE FOLLOWING RESIDUES              
REMARK 500 HAVE VALUES WHICH DEVIATE FROM EXPECTED VALUES BY MORE               
REMARK 500 THAN 6*RMSD (M=MODEL NUMBER; RES=RESIDUE NAME; C=CHAIN               
REMARK 500 IDENTIFIER; SSEQ=SEQUENCE NUMBER; I=INSERTION CODE).                 
REMARK 500                                                                      
REMARK 500 STANDARD TABLE:                                                      
REMARK 500 FORMAT: (10X,I3,1X,A3,1X,A1,I4,A1,3(1X,A4,2X),12X,F5.1)              
REMARK 500                                                                      
REMARK 500 EXPECTED VALUES: ENGH AND HUBER, 1991                                
REMARK 500                                                                      
REMARK 500  M RES CSSEQI ATM1   ATM2   ATM3                                     
REMARK 500    GLU A 121   CA  -  CB  -  CG  ANGL. DEV. =-19.3 DEGREES           
REMARK 500    GLU A 121   CB  -  CG  -  CD  ANGL. DEV. = 25.8 DEGREES           
REMARK 500                                                                      
REMARK 500 GEOMETRY AND STEREOCHEMISTRY                                         
REMARK 500 SUBTOPIC: NON-CIS, NON-TRANS                                         
REMARK 500                                                                      
REMARK 500 THE FOLLOWING PEPTIDE BONDS DEVIATE SIGNIFICANTLY FROM BOTH          
REMARK 500 CIS AND TRANS CONFORMATION.  CIS BONDS, IF ANY, ARE LISTED           
REMARK 500 ON CISPEP RECORDS.  TRANS IS DEFINED AS 180 +/- 30 AND               
REMARK 500 CIS IS DEFINED AS 0 +/- 30 DEGREES.                                  
REMARK 500                                 MODEL     OMEGA                      
REMARK 500 GLU A  121    LYS A  122                 -149.04                     
REMARK 525                                                                      
REMARK 525 SOLVENT                                                              
REMARK 525 THE FOLLOWING SOLVENT MOLECULES LIE FARTHER THAN EXPECTED            
REMARK 525 FROM THE PROTEIN OR NUCLEIC ACID MOLECULE AND MAY BE                 
REMARK 525 ASSOCIATED WITH A SYMMETRY RELATED MOLECULE (M=MODEL                 
REMARK 525 NUMBER; RES=RESIDUE NAME; C=CHAIN IDENTIFIER; SSEQ=SEQUENCE          
REMARK 525 NUMBER; I=INSERTION CODE):                                           
REMARK 525                                                                      
REMARK 525  M RES CSSEQI                                                        
REMARK 525    HOH     5        DISTANCE =  5.26 ANGSTROMS                       
REMARK 525    HOH    28        DISTANCE =  5.87 ANGSTROMS                       
REMARK 525    HOH    38        DISTANCE =  5.90 ANGSTROMS                       
REMARK 525    HOH    47        DISTANCE =  6.50 ANGSTROMS                       
REMARK 525    HOH    54        DISTANCE =  6.40 ANGSTROMS                       
REMARK 525    HOH    66        DISTANCE =  5.03 ANGSTROMS                       
REMARK 525    HOH    75        DISTANCE =  5.96 ANGSTROMS                       
REMARK 525    HOH    81        DISTANCE =  5.54 ANGSTROMS                       
REMARK 525    HOH    85        DISTANCE =  9.82 ANGSTROMS                       
REMARK 525    HOH    86        DISTANCE =  7.22 ANGSTROMS                       
REMARK 525    HOH    87        DISTANCE = 10.21 ANGSTROMS                       
REMARK 525    HOH    88        DISTANCE = 11.72 ANGSTROMS                       
REMARK 525    HOH    96        DISTANCE =  5.22 ANGSTROMS                       
REMARK 525    HOH    98        DISTANCE =  7.20 ANGSTROMS                       
REMARK 525    HOH    99        DISTANCE = 11.13 ANGSTROMS                       
REMARK 525    HOH   100        DISTANCE =  9.39 ANGSTROMS                       
REMARK 525    HOH   101        DISTANCE =  9.35 ANGSTROMS                       
REMARK 525    HOH   102        DISTANCE =  7.19 ANGSTROMS                       
REMARK 525    HOH   103        DISTANCE = 11.17 ANGSTROMS                       
REMARK 525    HOH   104        DISTANCE =  9.18 ANGSTROMS                       
REMARK 525    HOH   105        DISTANCE = 12.91 ANGSTROMS                       
REMARK 525    HOH   107        DISTANCE = 10.68 ANGSTROMS                       
REMARK 525    HOH   108        DISTANCE =  9.39 ANGSTROMS                       
REMARK 525    HOH   112        DISTANCE =  5.06 ANGSTROMS                       
REMARK 525    HOH   114        DISTANCE =  5.41 ANGSTROMS                       
REMARK 525    HOH   115        DISTANCE =  5.18 ANGSTROMS                       
REMARK 525    HOH   122        DISTANCE =  7.77 ANGSTROMS                       
REMARK 525    HOH   123        DISTANCE =  7.33 ANGSTROMS                       
REMARK 525    HOH   124        DISTANCE =  5.75 ANGSTROMS                       
REMARK 525    HOH   125        DISTANCE =  7.47 ANGSTROMS                       
REMARK 525    HOH   126        DISTANCE =  5.01 ANGSTROMS                       
REMARK 525    HOH   149        DISTANCE =  5.28 ANGSTROMS                       
DBREF  1ALC A    1   123  UNP    P12065   LALBA_PAPCY      1    123             
SEQADV 1ALC ASP A   45  UNP  P12065    ASN    45 CONFLICT                       
SEQRES   1 A  123  LYS GLN PHE THR LYS CYS GLU LEU SER GLN ASN LEU TYR          
SEQRES   2 A  123  ASP ILE ASP GLY TYR GLY ARG ILE ALA LEU PRO GLU LEU          
SEQRES   3 A  123  ILE CYS THR MET PHE HIS THR SER GLY TYR ASP THR GLN          
SEQRES   4 A  123  ALA ILE VAL GLU ASN ASP GLU SER THR GLU TYR GLY LEU          
SEQRES   5 A  123  PHE GLN ILE SER ASN ALA LEU TRP CYS LYS SER SER GLN          
SEQRES   6 A  123  SER PRO GLN SER ARG ASN ILE CYS ASP ILE THR CYS ASP          
SEQRES   7 A  123  LYS PHE LEU ASP ASP ASP ILE THR ASP ASP ILE MET CYS          
SEQRES   8 A  123  ALA LYS LYS ILE LEU ASP ILE LYS GLY ILE ASP TYR TRP          
SEQRES   9 A  123  ILE ALA HIS LYS ALA LEU CYS THR GLU LYS LEU GLU GLN          
SEQRES  10 A  123  TRP LEU CYS GLU LYS GLU                                      
HET     CA    200       1                                                       
HETNAM      CA CALCIUM ION                                                      
FORMUL   2   CA    CA 2+                                                        
FORMUL   3  HOH   *150(H2 O)                                                    
HELIX    1   A LYS A    5  ASN A   11  1                                   7    
HELIX    2   E LEU A   12  ASP A   16  5                                   5    
HELIX    3   F GLY A   17  ILE A   21  5                                   5    
HELIX    4   B LEU A   23  SER A   34  1                                  12    
HELIX    5   G THR A   76  ASP A   82  5                                   7    
HELIX    6   C THR A   86  LYS A   99  1                                  14    
HELIX    7   H ILE A  101  TRP A  104  5                                   4    
HELIX    8   D ILE A  105  ALA A  109  1                                   5    
HELIX    9   I LEU A  115  LEU A  119  5                                   5    
SHEET    1  S1 2 ALA A  40  GLU A  43  0                                        
SHEET    2  S1 2 SER A  47  TYR A  50 -1                                        
SSBOND   1 CYS A    6    CYS A  120                                             
SSBOND   2 CYS A   28    CYS A  111                                             
SSBOND   3 CYS A   61    CYS A   77                                             
SSBOND   4 CYS A   73    CYS A   91                                             
CRYST1   35.500   69.100   46.100  90.00  90.00  90.00 P 21 21 2     4          
ORIGX1      1.000000  0.000000  0.000000        0.00000                         
ORIGX2      0.000000  1.000000  0.000000        0.00000                         
ORIGX3      0.000000  0.000000  1.000000        0.00000                         
SCALE1      0.028169  0.000000  0.000000        0.00000                         
SCALE2      0.000000  0.014472  0.000000        0.00000                         
SCALE3      0.000000  0.000000  0.021692        0.00000                         
ATOM      1  N   LYS A   1       8.954  26.506  16.731  1.00 26.37           N  
ATOM      2  CA  LYS A   1       9.874  27.340  15.961  1.00 36.06           C  
ATOM      3  C   LYS A   1      10.196  26.661  14.630  1.00116.83           C  
ATOM      4  O   LYS A   1      10.484  25.462  14.570  1.00 23.60           O  
ATOM      5  CB  LYS A   1      11.174  27.660  16.684  1.00 46.30           C  
ATOM      6  CG  LYS A   1      12.186  28.423  15.814  1.00 52.10           C  
ATOM      7  CD  LYS A   1      13.249  29.105  16.664  1.00157.78           C  
ATOM      8  CE  LYS A   1      14.271  29.851  15.831  1.00 75.79           C  
ATOM      9  NZ  LYS A   1      15.104  30.745  16.690  1.00 36.56           N  
ATOM     10  N   GLN A   2      10.109  27.458  13.585  1.00 15.32           N  
ATOM     11  CA  GLN A   2      10.425  27.025  12.225  1.00 21.27           C  
ATOM     12  C   GLN A   2      11.819  27.623  11.915  1.00 25.35           C  
ATOM     13  O   GLN A   2      12.043  28.797  12.204  1.00 29.76           O  
ATOM     14  CB  GLN A   2       9.444  27.427  11.156  1.00 16.38           C  
ATOM     15  CG  GLN A   2       8.292  26.467  10.944  1.00 18.17           C  
ATOM     16  CD  GLN A   2       8.084  26.163   9.481  1.00 23.75           C  
ATOM     17  OE1 GLN A   2       7.778  27.039   8.683  1.00 41.66           O  
ATOM     18  NE2 GLN A   2       8.258  24.887   9.139  1.00 53.77           N  
ATOM     19  N   PHE A   3      12.631  26.752  11.350  1.00 19.53           N  
ATOM     20  CA  PHE A   3      14.001  27.185  10.985  1.00 23.66           C  
ATOM     21  C   PHE A   3      13.971  27.532   9.490  1.00 24.38           C  
ATOM     22  O   PHE A   3      13.045  27.175   8.751  1.00 16.97           O  
ATOM     23  CB  PHE A   3      15.061  26.121  11.304  1.00 13.47           C  
ATOM     24  CG  PHE A   3      15.186  25.818  12.769  1.00 10.47           C  
ATOM     25  CD1 PHE A   3      15.816  26.713  13.631  1.00 18.49           C  
ATOM     26  CD2 PHE A   3      14.616  24.654  13.283  1.00 15.89           C  
ATOM     27  CE1 PHE A   3      15.905  26.440  14.989  1.00 19.03           C  
ATOM     28  CE2 PHE A   3      14.690  24.364  14.648  1.00 18.75           C  
ATOM     29  CZ  PHE A   3      15.340  25.268  15.500  1.00 32.39           C  
ATOM     30  N   THR A   4      15.014  28.240   9.127  1.00 21.79           N  
ATOM     31  CA  THR A   4      15.270  28.577   7.698  1.00 20.98           C  
ATOM     32  C   THR A   4      16.307  27.474   7.378  1.00 13.08           C  
ATOM     33  O   THR A   4      16.846  26.961   8.385  1.00 15.52           O  
ATOM     34  CB  THR A   4      15.928  30.003   7.662  1.00 26.06           C  
ATOM     35  OG1 THR A   4      15.723  30.532   6.348  1.00 38.65           O  
ATOM     36  CG2 THR A   4      17.404  29.964   8.099  1.00 24.27           C  
ATOM     37  N   LYS A   5      16.555  27.199   6.151  1.00 15.90           N  
ATOM     38  CA  LYS A   5      17.524  26.195   5.717  1.00 23.36           C  
ATOM     39  C   LYS A   5      18.919  26.380   6.287  1.00 40.88           C  
ATOM     40  O   LYS A   5      19.559  25.410   6.735  1.00 24.96           O  
ATOM     41  CB  LYS A   5      17.655  26.190   4.179  1.00176.52           C  
ATOM     42  CG  LYS A   5      18.346  24.941   3.637  1.00 77.36           C  
ATOM     43  CD  LYS A   5      19.523  25.258   2.737  1.00 64.99           C  
ATOM     44  CE  LYS A   5      19.361  26.585   1.985  1.00 31.51           C  
ATOM     45  NZ  LYS A   5      19.350  26.576   0.498  1.00112.44           N  
ATOM     46  N   CYS A   6      19.394  27.606   6.225  1.00 34.59           N  
ATOM     47  CA  CYS A   6      20.751  27.994   6.601  1.00 42.10           C  
ATOM     48  C   CYS A   6      20.826  27.976   8.092  1.00 22.54           C  
ATOM     49  O   CYS A   6      21.933  27.730   8.713  1.00 25.47           O  
ATOM     50  CB  CYS A   6      20.754  29.451   6.287  1.00 14.75           C  
ATOM     51  SG  CYS A   6      21.440  29.931   4.649  1.00 31.44           S  
ATOM     52  N   GLU A   7      19.747  28.432   8.870  1.00 21.40           N  
ATOM     53  CA  GLU A   7      19.831  28.526  10.365  1.00 15.68           C  
ATOM     54  C   GLU A   7      20.070  27.127  10.940  1.00 15.11           C  
ATOM     55  O   GLU A   7      20.734  26.934  11.986  1.00 19.09           O  
ATOM     56  CB  GLU A   7      18.706  29.450  10.908  1.00 25.96           C  
ATOM     57  CG  GLU A   7      17.597  28.947  11.761  1.00 26.09           C  
ATOM     58  CD  GLU A   7      16.347  29.777  11.786  1.00 14.47           C  
ATOM     59  OE1 GLU A   7      15.793  30.108  10.735  1.00 17.12           O  
ATOM     60  OE2 GLU A   7      15.946  30.180  12.885  1.00 32.06           O  
ATOM     61  N   LEU A   8      19.505  26.149  10.259  1.00 25.41           N  
ATOM     62  CA  LEU A   8      19.563  24.743  10.672  1.00 25.57           C  
ATOM     63  C   LEU A   8      20.871  24.066  10.311  1.00 17.09           C  
ATOM     64  O   LEU A   8      21.455  23.340  11.142  1.00 22.87           O  
ATOM     65  CB  LEU A   8      18.354  24.109  10.103  1.00 24.99           C  
ATOM     66  CG  LEU A   8      17.542  22.803  10.607  1.00 33.84           C  
ATOM     67  CD1 LEU A   8      18.335  21.539  10.286  1.00 84.25           C  
ATOM     68  CD2 LEU A   8      17.318  22.898  12.113  1.00 35.45           C  
ATOM     69  N   SER A   9      21.308  24.316   9.083  1.00 20.77           N  
ATOM     70  CA  SER A   9      22.586  23.731   8.599  1.00 26.45           C  
ATOM     71  C   SER A   9      23.687  24.224   9.553  1.00 15.89           C  
ATOM     72  O   SER A   9      24.661  23.531   9.821  1.00 21.05           O  
ATOM     73  CB  SER A   9      22.805  24.135   7.156  1.00 33.55           C  
ATOM     74  OG  SER A   9      23.832  23.418   6.500  1.00 56.03           O  
ATOM     75  N   GLN A  10      23.457  25.444  10.041  1.00 20.55           N  
ATOM     76  CA  GLN A  10      24.352  26.124  10.966  1.00 35.57           C  
ATOM     77  C   GLN A  10      24.512  25.342  12.278  1.00 23.91           C  
ATOM     78  O   GLN A  10      25.616  25.080  12.775  1.00 30.37           O  
ATOM     79  CB  GLN A  10      23.827  27.526  11.298  1.00 17.70           C  
ATOM     80  CG  GLN A  10      24.336  28.652  10.429  1.00 22.55           C  
ATOM     81  CD  GLN A  10      24.067  30.001  11.078  1.00 37.48           C  
ATOM     82  OE1 GLN A  10      24.500  30.269  12.194  1.00 57.14           O  
ATOM     83  NE2 GLN A  10      23.329  30.837  10.370  1.00 34.63           N  
ATOM     84  N   ASN A  11      23.371  25.046  12.855  1.00 19.72           N  
ATOM     85  CA  ASN A  11      23.220  24.355  14.133  1.00 43.11           C  
ATOM     86  C   ASN A  11      23.537  22.866  14.020  1.00 22.67           C  
ATOM     87  O   ASN A  11      23.734  22.193  15.047  1.00 27.54           O  
ATOM     88  CB  ASN A  11      21.783  24.578  14.662  1.00 35.50           C  
ATOM     89  CG  ASN A  11      21.540  25.976  15.183  1.00 44.83           C  
ATOM     90  OD1 ASN A  11      22.459  26.653  15.677  1.00 47.26           O  
ATOM     91  ND2 ASN A  11      20.287  26.424  15.088  1.00 28.67           N  
ATOM     92  N   LEU A  12      23.530  22.387  12.782  1.00 28.39           N  
ATOM     93  CA  LEU A  12      23.785  20.968  12.498  1.00 24.92           C  
ATOM     94  C   LEU A  12      25.104  20.789  11.741  1.00 35.11           C  
ATOM     95  O   LEU A  12      25.248  19.767  11.047  1.00 21.23           O  
ATOM     96  CB  LEU A  12      22.633  20.391  11.680  1.00 26.57           C  
ATOM     97  CG  LEU A  12      21.205  20.413  12.106  1.00 24.66           C  
ATOM     98  CD1 LEU A  12      20.378  19.436  11.241  1.00 27.58           C  
ATOM     99  CD2 LEU A  12      21.021  20.047  13.571  1.00 20.23           C  
ATOM    100  N   TYR A  13      25.973  21.764  11.848  1.00 38.07           N  
ATOM    101  CA  TYR A  13      27.242  21.713  11.102  1.00 40.44           C  
ATOM    102  C   TYR A  13      28.031  20.465  11.450  1.00 18.31           C  
ATOM    103  O   TYR A  13      28.496  19.760  10.525  1.00 19.30           O  
ATOM    104  CB  TYR A  13      28.021  23.018  11.195  1.00 39.49           C  
ATOM    105  CG  TYR A  13      28.969  23.242  10.032  1.00 53.31           C  
ATOM    106  CD1 TYR A  13      28.505  23.232   8.717  1.00 26.54           C  
ATOM    107  CD2 TYR A  13      30.321  23.484  10.257  1.00 25.08           C  
ATOM    108  CE1 TYR A  13      29.370  23.446   7.642  1.00 44.45           C  
ATOM    109  CE2 TYR A  13      31.201  23.688   9.196  1.00 51.58           C  
ATOM    110  CZ  TYR A  13      30.722  23.676   7.891  1.00114.66           C  
ATOM    111  OH  TYR A  13      31.619  23.898   6.881  1.00 57.06           O  
ATOM    112  N   ASP A  14      28.179  20.210  12.747  1.00 27.72           N  
ATOM    113  CA  ASP A  14      28.963  19.069  13.218  1.00147.27           C  
ATOM    114  C   ASP A  14      28.279  17.732  13.018  1.00 46.36           C  
ATOM    115  O   ASP A  14      28.581  16.773  13.767  1.00 59.40           O  
ATOM    116  CB  ASP A  14      29.597  19.274  14.596  1.00 26.20           C  
ATOM    117  CG  ASP A  14      31.081  18.895  14.541  1.00 52.92           C  
ATOM    118  OD1 ASP A  14      31.438  17.713  14.642  1.00 28.57           O  
ATOM    119  OD2 ASP A  14      31.872  19.836  14.344  1.00 63.57           O  
ATOM    120  N   ILE A  15      27.420  17.678  12.013  1.00 23.35           N  
ATOM    121  CA  ILE A  15      26.731  16.397  11.696  1.00 28.52           C  
ATOM    122  C   ILE A  15      27.164  15.861  10.346  1.00 29.18           C  
ATOM    123  O   ILE A  15      26.963  14.677  10.014  1.00 35.13           O  
ATOM    124  CB  ILE A  15      25.177  16.541  11.871  1.00 14.78           C  
ATOM    125  CG1 ILE A  15      24.615  17.031  10.514  1.00 20.47           C  
ATOM    126  CG2 ILE A  15      24.784  17.363  13.093  1.00 25.68           C  
ATOM    127  CD1 ILE A  15      23.259  17.779  10.567  1.00 37.77           C  
ATOM    128  N   ASP A  16      27.807  16.711   9.580  1.00 32.53           N  
ATOM    129  CA  ASP A  16      28.363  16.396   8.252  1.00 31.16           C  
ATOM    130  C   ASP A  16      29.380  15.255   8.367  1.00 54.46           C  
ATOM    131  O   ASP A  16      30.357  15.321   9.146  1.00 27.79           O  
ATOM    132  CB  ASP A  16      28.964  17.687   7.672  1.00 30.95           C  
ATOM    133  CG  ASP A  16      29.464  17.535   6.260  1.00 17.89           C  
ATOM    134  OD1 ASP A  16      28.743  17.005   5.383  1.00 27.17           O  
ATOM    135  OD2 ASP A  16      30.599  17.985   6.023  1.00 39.38           O  
ATOM    136  N   GLY A  17      29.140  14.230   7.556  1.00 19.97           N  
ATOM    137  CA  GLY A  17      29.983  13.034   7.531  1.00 18.13           C  
ATOM    138  C   GLY A  17      29.667  12.128   8.706  1.00 38.04           C  
ATOM    139  O   GLY A  17      30.234  11.012   8.780  1.00 26.82           O  
ATOM    140  N   TYR A  18      28.768  12.574   9.581  1.00107.49           N  
ATOM    141  CA  TYR A  18      28.369  11.767  10.737  1.00 40.21           C  
ATOM    142  C   TYR A  18      27.714  10.467  10.246  1.00 92.55           C  
ATOM    143  O   TYR A  18      26.659  10.508   9.602  1.00 24.33           O  
ATOM    144  CB  TYR A  18      27.458  12.459  11.759  1.00 20.43           C  
ATOM    145  CG  TYR A  18      27.221  11.551  12.966  1.00 23.64           C  
ATOM    146  CD1 TYR A  18      28.051  11.601  14.078  1.00 52.67           C  
ATOM    147  CD2 TYR A  18      26.172  10.627  12.952  1.00 21.42           C  
ATOM    148  CE1 TYR A  18      27.841  10.762  15.170  1.00 27.72           C  
ATOM    149  CE2 TYR A  18      25.956   9.779  14.041  1.00 25.53           C  
ATOM    150  CZ  TYR A  18      26.792   9.846  15.144  1.00105.40           C  
ATOM    151  OH  TYR A  18      26.552   9.001  16.193  1.00 19.93           O  
ATOM    152  N   GLY A  19      28.365   9.364  10.587  1.00 38.38           N  
ATOM    153  CA  GLY A  19      27.878   8.110   9.908  1.00 28.53           C  
ATOM    154  C   GLY A  19      27.832   7.695   8.337  1.00 29.59           C  
ATOM    155  O   GLY A  19      27.083   6.844   7.838  1.00 35.21           O  
ATOM    156  N   ARG A  20      28.715   8.524   7.823  1.00 96.69           N  
ATOM    157  CA  ARG A  20      29.079   8.758   6.440  1.00 26.12           C  
ATOM    158  C   ARG A  20      27.935   9.537   5.743  1.00 25.75           C  
ATOM    159  O   ARG A  20      27.724   9.403   4.539  1.00 24.04           O  
ATOM    160  CB  ARG A  20      29.423   7.469   5.601  1.00 36.46           C  
ATOM    161  CG  ARG A  20      28.778   6.159   6.037  1.00 32.01           C  
ATOM    162  CD  ARG A  20      28.120   5.382   4.863  1.00 47.99           C  
ATOM    163  NE  ARG A  20      29.046   5.007   3.762  1.00 41.00           N  
ATOM    164  CZ  ARG A  20      29.293   3.734   3.373  1.00195.91           C  
ATOM    165  NH1 ARG A  20      28.702   2.693   3.980  1.00 48.42           N  
ATOM    166  NH2 ARG A  20      30.122   3.408   2.371  1.00 50.59           N  
ATOM    167  N   ILE A  21      27.182  10.372   6.515  1.00 35.09           N  
ATOM    168  CA  ILE A  21      26.073  11.201   5.915  1.00 49.63           C  
ATOM    169  C   ILE A  21      26.603  12.568   5.480  1.00 64.04           C  
ATOM    170  O   ILE A  21      27.542  13.109   6.083  1.00 37.39           O  
ATOM    171  CB  ILE A  21      24.892  11.497   6.887  1.00 28.92           C  
ATOM    172  CG1 ILE A  21      25.264  12.492   8.006  1.00 27.76           C  
ATOM    173  CG2 ILE A  21      24.361  10.247   7.597  1.00 56.03           C  
ATOM    174  CD1 ILE A  21      24.169  13.530   8.288  1.00 37.48           C  
ATOM    175  N   ALA A  22      25.983  13.081   4.436  1.00 14.69           N  
ATOM    176  CA  ALA A  22      26.307  14.406   3.889  1.00 26.16           C  
ATOM    177  C   ALA A  22      25.280  15.392   4.472  1.00 21.80           C  
ATOM    178  O   ALA A  22      24.081  15.056   4.459  1.00 23.99           O  
ATOM    179  CB  ALA A  22      26.218  14.388   2.362  1.00 19.68           C  
ATOM    180  N   LEU A  23      25.759  16.555   4.892  1.00 16.33           N  
ATOM    181  CA  LEU A  23      24.852  17.528   5.481  1.00 25.35           C  
ATOM    182  C   LEU A  23      23.651  17.854   4.604  1.00 10.33           C  
ATOM    183  O   LEU A  23      22.524  17.880   5.136  1.00 27.97           O  
ATOM    184  CB  LEU A  23      25.615  18.744   6.006  1.00 21.23           C  
ATOM    185  CG  LEU A  23      24.727  19.922   6.423  1.00 25.69           C  
ATOM    186  CD1 LEU A  23      23.864  19.556   7.622  1.00 18.81           C  
ATOM    187  CD2 LEU A  23      25.629  21.097   6.749  1.00 31.54           C  
ATOM    188  N   PRO A  24      23.900  18.150   3.354  1.00 17.76           N  
ATOM    189  CA  PRO A  24      22.868  18.608   2.411  1.00 37.82           C  
ATOM    190  C   PRO A  24      21.796  17.548   2.274  1.00 33.43           C  
ATOM    191  O   PRO A  24      20.603  17.817   2.197  1.00 16.26           O  
ATOM    192  CB  PRO A  24      23.574  19.017   1.157  1.00 27.71           C  
ATOM    193  CG  PRO A  24      25.038  19.089   1.507  1.00 56.27           C  
ATOM    194  CD  PRO A  24      25.234  18.167   2.704  1.00 19.40           C  
ATOM    195  N   GLU A  25      22.270  16.338   2.290  1.00 13.46           N  
ATOM    196  CA  GLU A  25      21.444  15.113   2.256  1.00 18.93           C  
ATOM    197  C   GLU A  25      20.441  15.181   3.411  1.00 15.39           C  
ATOM    198  O   GLU A  25      19.228  14.999   3.159  1.00 21.46           O  
ATOM    199  CB  GLU A  25      22.372  13.931   2.537  1.00 25.04           C  
ATOM    200  CG  GLU A  25      21.917  12.505   2.396  1.00 44.41           C  
ATOM    201  CD  GLU A  25      23.046  11.556   2.016  1.00 13.15           C  
ATOM    202  OE1 GLU A  25      23.975  11.295   2.742  1.00 51.79           O  
ATOM    203  OE2 GLU A  25      22.862  11.124   0.855  1.00 22.69           O  
ATOM    204  N   LEU A  26      20.940  15.362   4.607  1.00 10.18           N  
ATOM    205  CA  LEU A  26      20.152  15.425   5.830  1.00  7.74           C  
ATOM    206  C   LEU A  26      19.235  16.634   5.921  1.00 23.00           C  
ATOM    207  O   LEU A  26      18.105  16.536   6.485  1.00 15.16           O  
ATOM    208  CB  LEU A  26      21.054  15.190   7.054  1.00 27.81           C  
ATOM    209  CG  LEU A  26      20.409  15.169   8.421  1.00 27.50           C  
ATOM    210  CD1 LEU A  26      21.025  14.148   9.363  1.00 27.89           C  
ATOM    211  CD2 LEU A  26      20.517  16.552   9.079  1.00 28.46           C  
ATOM    212  N   ILE A  27      19.675  17.747   5.379  1.00 15.43           N  
ATOM    213  CA  ILE A  27      18.864  18.995   5.370  1.00 23.93           C  
ATOM    214  C   ILE A  27      17.651  18.778   4.477  1.00 13.63           C  
ATOM    215  O   ILE A  27      16.501  19.108   4.820  1.00 15.98           O  
ATOM    216  CB  ILE A  27      19.762  20.218   5.009  1.00 14.87           C  
ATOM    217  CG1 ILE A  27      20.826  20.431   6.113  1.00 21.91           C  
ATOM    218  CG2 ILE A  27      18.973  21.532   4.741  1.00 23.47           C  
ATOM    219  CD1 ILE A  27      20.210  20.724   7.514  1.00 27.89           C  
ATOM    220  N   CYS A  28      17.911  18.202   3.320  1.00 20.06           N  
ATOM    221  CA  CYS A  28      16.923  17.878   2.279  1.00  9.72           C  
ATOM    222  C   CYS A  28      15.839  17.007   2.921  1.00 15.78           C  
ATOM    223  O   CYS A  28      14.647  17.282   2.768  1.00 14.93           O  
ATOM    224  CB  CYS A  28      17.572  17.182   1.094  1.00 14.62           C  
ATOM    225  SG  CYS A  28      16.449  16.483  -0.153  1.00 17.54           S  
ATOM    226  N   THR A  29      16.299  16.021   3.665  1.00 15.10           N  
ATOM    227  CA  THR A  29      15.448  15.115   4.399  1.00 16.14           C  
ATOM    228  C   THR A  29      14.551  15.783   5.428  1.00 27.06           C  
ATOM    229  O   THR A  29      13.342  15.416   5.495  1.00 18.52           O  
ATOM    230  CB  THR A  29      16.245  13.926   5.099  1.00 17.97           C  
ATOM    231  OG1 THR A  29      17.056  13.319   4.067  1.00 11.96           O  
ATOM    232  CG2 THR A  29      15.233  12.974   5.739  1.00 18.68           C  
ATOM    233  N   MET A  30      15.101  16.674   6.216  1.00 21.31           N  
ATOM    234  CA  MET A  30      14.315  17.372   7.260  1.00 17.05           C  
ATOM    235  C   MET A  30      13.250  18.238   6.610  1.00 17.69           C  
ATOM    236  O   MET A  30      12.114  18.317   7.113  1.00 18.57           O  
ATOM    237  CB  MET A  30      15.161  18.011   8.317  1.00 21.50           C  
ATOM    238  CG  MET A  30      16.079  16.993   8.987  1.00 23.71           C  
ATOM    239  SD  MET A  30      15.054  15.528   9.466  1.00 30.01           S  
ATOM    240  CE  MET A  30      16.080  14.240   8.712  1.00 20.97           C  
ATOM    241  N   PHE A  31      13.584  18.823   5.474  1.00 14.31           N  
ATOM    242  CA  PHE A  31      12.670  19.674   4.728  1.00 21.44           C  
ATOM    243  C   PHE A  31      11.373  18.926   4.382  1.00 11.91           C  
ATOM    244  O   PHE A  31      10.281  19.452   4.622  1.00 23.84           O  
ATOM    245  CB  PHE A  31      13.263  20.299   3.460  1.00 18.93           C  
ATOM    246  CG  PHE A  31      12.145  20.898   2.633  1.00 11.96           C  
ATOM    247  CD1 PHE A  31      11.467  22.006   3.098  1.00 22.87           C  
ATOM    248  CD2 PHE A  31      11.811  20.322   1.404  1.00 16.07           C  
ATOM    249  CE1 PHE A  31      10.433  22.561   2.352  1.00 42.30           C  
ATOM    250  CE2 PHE A  31      10.784  20.874   0.632  1.00 40.49           C  
ATOM    251  CZ  PHE A  31      10.098  22.000   1.115  1.00 30.22           C  
ATOM    252  N   HIS A  32      11.562  17.750   3.768  1.00 13.07           N  
ATOM    253  CA  HIS A  32      10.380  16.953   3.363  1.00 15.45           C  
ATOM    254  C   HIS A  32       9.726  16.327   4.580  1.00 20.22           C  
ATOM    255  O   HIS A  32       8.526  15.992   4.502  1.00 25.32           O  
ATOM    256  CB  HIS A  32      10.671  15.858   2.317  1.00 13.36           C  
ATOM    257  CG  HIS A  32      11.223  16.441   1.056  1.00 28.38           C  
ATOM    258  ND1 HIS A  32      10.464  16.915   0.020  1.00 36.61           N  
ATOM    259  CD2 HIS A  32      12.521  16.623   0.689  1.00 13.90           C  
ATOM    260  CE1 HIS A  32      11.262  17.336  -0.955  1.00 28.56           C  
ATOM    261  NE2 HIS A  32      12.518  17.148  -0.584  1.00 20.88           N  
ATOM    262  N   THR A  33      10.484  16.176   5.641  1.00 15.89           N  
ATOM    263  CA  THR A  33      10.006  15.529   6.869  1.00 15.03           C  
ATOM    264  C   THR A  33       9.128  16.360   7.753  1.00 32.45           C  
ATOM    265  O   THR A  33       8.061  15.822   8.181  1.00 16.03           O  
ATOM    266  CB  THR A  33      11.153  14.765   7.623  1.00 17.58           C  
ATOM    267  OG1 THR A  33      11.687  13.789   6.653  1.00 15.62           O  
ATOM    268  CG2 THR A  33      10.744  14.080   8.925  1.00 22.14           C  
ATOM    269  N   SER A  34       9.480  17.610   8.018  1.00 12.55           N  
ATOM    270  CA  SER A  34       8.690  18.453   8.920  1.00 11.66           C  
ATOM    271  C   SER A  34       8.719  19.904   8.468  1.00 13.84           C  
ATOM    272  O   SER A  34       8.103  20.767   9.150  1.00 21.33           O  
ATOM    273  CB  SER A  34       9.352  18.372  10.315  1.00 14.15           C  
ATOM    274  OG  SER A  34      10.697  18.892  10.194  1.00 12.01           O  
ATOM    275  N   GLY A  35       9.474  20.146   7.423  1.00 24.91           N  
ATOM    276  CA  GLY A  35       9.653  21.511   6.890  1.00 22.35           C  
ATOM    277  C   GLY A  35      10.399  22.376   7.900  1.00 50.61           C  
ATOM    278  O   GLY A  35      10.225  23.609   7.893  1.00 21.44           O  
ATOM    279  N   TYR A  36      11.203  21.741   8.732  1.00 20.95           N  
ATOM    280  CA  TYR A  36      12.014  22.382   9.747  1.00 14.28           C  
ATOM    281  C   TYR A  36      11.188  22.986  10.877  1.00 18.30           C  
ATOM    282  O   TYR A  36      11.622  24.031  11.418  1.00 17.25           O  
ATOM    283  CB  TYR A  36      12.884  23.514   9.190  1.00 13.35           C  
ATOM    284  CG  TYR A  36      13.593  23.343   7.881  1.00 17.05           C  
ATOM    285  CD1 TYR A  36      13.516  24.325   6.873  1.00 20.41           C  
ATOM    286  CD2 TYR A  36      14.388  22.231   7.638  1.00 28.87           C  
ATOM    287  CE1 TYR A  36      14.188  24.176   5.665  1.00 20.10           C  
ATOM    288  CE2 TYR A  36      15.063  22.054   6.436  1.00 30.16           C  
ATOM    289  CZ  TYR A  36      14.970  23.025   5.454  1.00 25.27           C  
ATOM    290  OH  TYR A  36      15.643  22.817   4.291  1.00 21.22           O  
ATOM    291  N   ASP A  37      10.057  22.385  11.188  1.00 17.89           N  
ATOM    292  CA  ASP A  37       9.193  22.915  12.267  1.00 12.34           C  
ATOM    293  C   ASP A  37       9.358  22.058  13.496  1.00  9.61           C  
ATOM    294  O   ASP A  37       9.158  20.820  13.398  1.00 24.56           O  
ATOM    295  CB  ASP A  37       7.750  23.008  11.738  1.00 17.37           C  
ATOM    296  CG  ASP A  37       6.880  23.707  12.775  1.00 16.01           C  
ATOM    297  OD1 ASP A  37       7.243  23.820  13.940  1.00 20.39           O  
ATOM    298  OD2 ASP A  37       5.776  24.116  12.344  1.00 34.56           O  
ATOM    299  N   THR A  38       9.716  22.625  14.620  1.00 12.33           N  
ATOM    300  CA  THR A  38       9.994  21.928  15.857  1.00  9.15           C  
ATOM    301  C   THR A  38       8.722  21.431  16.528  1.00 11.93           C  
ATOM    302  O   THR A  38       8.829  20.607  17.443  1.00 21.76           O  
ATOM    303  CB  THR A  38      10.801  22.805  16.915  1.00 17.45           C  
ATOM    304  OG1 THR A  38       9.843  23.848  17.305  1.00 16.28           O  
ATOM    305  CG2 THR A  38      12.108  23.397  16.375  1.00 19.15           C  
ATOM    306  N   GLN A  39       7.593  21.984  16.115  1.00 14.79           N  
ATOM    307  CA  GLN A  39       6.293  21.679  16.719  1.00 16.12           C  
ATOM    308  C   GLN A  39       5.421  20.738  15.911  1.00 21.32           C  
ATOM    309  O   GLN A  39       4.236  20.481  16.259  1.00 24.18           O  
ATOM    310  CB  GLN A  39       5.533  23.000  17.026  1.00 16.20           C  
ATOM    311  CG  GLN A  39       6.080  23.604  18.321  1.00 12.59           C  
ATOM    312  CD  GLN A  39       5.728  25.092  18.342  1.00 36.40           C  
ATOM    313  OE1 GLN A  39       6.572  25.941  18.553  1.00 34.11           O  
ATOM    314  NE2 GLN A  39       4.451  25.337  18.054  1.00 27.13           N  
ATOM    315  N   ALA A  40       5.991  20.240  14.861  1.00 11.04           N  
ATOM    316  CA  ALA A  40       5.312  19.324  13.914  1.00 17.76           C  
ATOM    317  C   ALA A  40       4.873  18.088  14.696  1.00 21.83           C  
ATOM    318  O   ALA A  40       5.692  17.473  15.401  1.00 18.15           O  
ATOM    319  CB  ALA A  40       6.326  18.963  12.830  1.00 22.89           C  
ATOM    320  N   ILE A  41       3.598  17.777  14.548  1.00 18.51           N  
ATOM    321  CA  ILE A  41       3.033  16.578  15.239  1.00 20.64           C  
ATOM    322  C   ILE A  41       2.197  15.820  14.228  1.00 26.86           C  
ATOM    323  O   ILE A  41       1.328  16.428  13.559  1.00 16.07           O  
ATOM    324  CB  ILE A  41       2.352  17.014  16.550  1.00 16.16           C  
ATOM    325  CG1 ILE A  41       3.381  17.682  17.497  1.00 23.13           C  
ATOM    326  CG2 ILE A  41       1.625  15.817  17.257  1.00 35.38           C  
ATOM    327  CD1 ILE A  41       2.782  18.096  18.871  1.00 44.29           C  
ATOM    328  N   VAL A  42       2.481  14.534  14.053  1.00 15.99           N  
ATOM    329  CA  VAL A  42       1.788  13.721  13.058  1.00 18.44           C  
ATOM    330  C   VAL A  42       1.383  12.351  13.573  1.00 13.12           C  
ATOM    331  O   VAL A  42       2.167  11.509  13.959  1.00 18.48           O  
ATOM    332  CB  VAL A  42       2.444  13.747  11.688  1.00 12.95           C  
ATOM    333  CG1 VAL A  42       1.601  13.035  10.628  1.00 23.30           C  
ATOM    334  CG2 VAL A  42       2.690  15.179  11.199  1.00 18.50           C  
ATOM    335  N   GLU A  43       0.055  12.222  13.560  1.00 27.50           N  
ATOM    336  CA  GLU A  43      -0.614  10.951  14.005  1.00 26.79           C  
ATOM    337  C   GLU A  43      -0.701  10.052  12.787  1.00 31.51           C  
ATOM    338  O   GLU A  43      -1.212  10.471  11.738  1.00 25.63           O  
ATOM    339  CB  GLU A  43      -1.973  11.301  14.550  1.00 24.92           C  
ATOM    340  CG  GLU A  43      -2.227  10.999  16.040  1.00 16.00           C  
ATOM    341  CD  GLU A  43      -3.084   9.744  16.162  1.00 41.62           C  
ATOM    342  OE1 GLU A  43      -3.511   9.296  17.200  1.00 47.85           O  
ATOM    343  OE2 GLU A  43      -3.274   9.247  15.023  1.00 30.04           O  
ATOM    344  N   ASN A  44      -0.185   8.846  12.897  1.00 24.26           N  
ATOM    345  CA  ASN A  44      -0.039   7.866  11.845  1.00 71.02           C  
ATOM    346  C   ASN A  44      -1.066   6.775  11.725  1.00 36.03           C  
ATOM    347  O   ASN A  44      -1.879   6.829  10.774  1.00 53.96           O  
ATOM    348  CB  ASN A  44       1.438   7.339  11.885  1.00 36.01           C  
ATOM    349  CG  ASN A  44       2.354   8.565  11.834  1.00 26.44           C  
ATOM    350  OD1 ASN A  44       3.016   8.798  10.820  1.00 51.14           O  
ATOM    351  ND2 ASN A  44       2.341   9.343  12.920  1.00 48.40           N  
ATOM    352  N   ASP A  45      -0.992   5.766  12.554  1.00 47.22           N  
ATOM    353  CA  ASP A  45      -1.951   4.634  12.543  1.00 56.46           C  
ATOM    354  C   ASP A  45      -2.784   4.828  13.839  1.00 60.44           C  
ATOM    355  O   ASP A  45      -3.978   5.078  13.838  1.00 39.11           O  
ATOM    356  CB  ASP A  45      -1.361   3.272  12.386  1.00 48.80           C  
ATOM    357  CG  ASP A  45       0.127   3.091  12.465  1.00 83.24           C  
ATOM    358  OD1 ASP A  45       0.863   3.378  11.498  1.00 45.90           O  
ATOM    359  OD2 ASP A  45       0.587   2.617  13.538  1.00 45.74           O  
ATOM    360  N   GLU A  46      -2.038   4.746  14.904  1.00 46.67           N  
ATOM    361  CA  GLU A  46      -2.475   4.928  16.283  1.00 35.34           C  
ATOM    362  C   GLU A  46      -1.483   5.963  16.884  1.00 62.33           C  
ATOM    363  O   GLU A  46      -1.798   6.966  17.498  1.00 79.18           O  
ATOM    364  CB  GLU A  46      -2.221   3.629  17.068  1.00 53.47           C  
ATOM    365  CG  GLU A  46      -2.531   2.292  16.380  1.00 43.54           C  
ATOM    366  CD  GLU A  46      -3.723   1.568  16.945  1.00203.52           C  
ATOM    367  OE1 GLU A  46      -4.765   1.342  16.359  1.00 36.89           O  
ATOM    368  OE2 GLU A  46      -3.540   1.224  18.134  1.00 56.69           O  
ATOM    369  N   SER A  47      -0.240   5.633  16.611  1.00 27.10           N  
ATOM    370  CA  SER A  47       0.972   6.309  17.042  1.00 21.22           C  
ATOM    371  C   SER A  47       1.171   7.646  16.328  1.00 13.32           C  
ATOM    372  O   SER A  47       0.540   7.924  15.315  1.00 15.14           O  
ATOM    373  CB  SER A  47       2.193   5.412  16.801  1.00 13.45           C  
ATOM    374  OG  SER A  47       2.353   5.220  15.406  1.00 27.46           O  
ATOM    375  N   THR A  48       2.149   8.354  16.876  1.00 11.45           N  
ATOM    376  CA  THR A  48       2.463   9.719  16.434  1.00 17.23           C  
ATOM    377  C   THR A  48       3.976   9.911  16.328  1.00 11.06           C  
ATOM    378  O   THR A  48       4.744   9.274  17.052  1.00 16.41           O  
ATOM    379  CB  THR A  48       1.948  10.693  17.611  1.00 17.39           C  
ATOM    380  OG1 THR A  48       0.630  10.183  18.002  1.00 15.29           O  
ATOM    381  CG2 THR A  48       1.970  12.163  17.257  1.00 11.30           C  
ATOM    382  N   GLU A  49       4.321  10.878  15.490  1.00  9.44           N  
ATOM    383  CA  GLU A  49       5.707  11.291  15.290  1.00  4.32           C  
ATOM    384  C   GLU A  49       5.812  12.776  15.664  1.00 12.31           C  
ATOM    385  O   GLU A  49       4.887  13.507  15.321  1.00 12.90           O  
ATOM    386  CB  GLU A  49       6.152  11.063  13.847  1.00  8.01           C  
ATOM    387  CG  GLU A  49       6.578   9.547  13.710  1.00 13.12           C  
ATOM    388  CD  GLU A  49       6.076   8.905  12.458  1.00 55.78           C  
ATOM    389  OE1 GLU A  49       5.203   8.056  12.429  1.00 35.10           O  
ATOM    390  OE2 GLU A  49       6.660   9.350  11.445  1.00 66.63           O  
ATOM    391  N   TYR A  50       6.892  13.117  16.336  1.00 12.99           N  
ATOM    392  CA  TYR A  50       7.086  14.432  16.903  1.00  7.69           C  
ATOM    393  C   TYR A  50       8.312  15.216  16.509  1.00 27.89           C  
ATOM    394  O   TYR A  50       9.392  14.670  16.333  1.00 13.32           O  
ATOM    395  CB  TYR A  50       7.176  14.244  18.461  1.00  8.58           C  
ATOM    396  CG  TYR A  50       6.029  13.478  19.057  1.00 17.15           C  
ATOM    397  CD1 TYR A  50       4.847  14.106  19.456  1.00 10.80           C  
ATOM    398  CD2 TYR A  50       6.119  12.089  19.250  1.00 14.08           C  
ATOM    399  CE1 TYR A  50       3.800  13.401  20.019  1.00 13.11           C  
ATOM    400  CE2 TYR A  50       5.069  11.361  19.814  1.00 23.22           C  
ATOM    401  CZ  TYR A  50       3.910  12.017  20.191  1.00 25.73           C  
ATOM    402  OH  TYR A  50       2.880  11.289  20.730  1.00 13.23           O  
ATOM    403  N   GLY A  51       8.116  16.548  16.455  1.00 14.74           N  
ATOM    404  CA  GLY A  51       9.190  17.493  16.202  1.00 10.06           C  
ATOM    405  C   GLY A  51       9.764  17.510  14.825  1.00  8.59           C  
ATOM    406  O   GLY A  51       9.280  16.907  13.845  1.00 12.19           O  
ATOM    407  N   LEU A  52      10.916  18.245  14.746  1.00 11.48           N  
ATOM    408  CA  LEU A  52      11.613  18.435  13.474  1.00 13.17           C  
ATOM    409  C   LEU A  52      12.059  17.104  12.856  1.00 13.56           C  
ATOM    410  O   LEU A  52      12.089  16.983  11.610  1.00 14.49           O  
ATOM    411  CB  LEU A  52      12.792  19.410  13.715  1.00 19.24           C  
ATOM    412  CG  LEU A  52      13.649  19.680  12.477  1.00 26.88           C  
ATOM    413  CD1 LEU A  52      13.955  21.168  12.352  1.00 34.35           C  
ATOM    414  CD2 LEU A  52      14.965  18.895  12.647  1.00 20.14           C  
ATOM    415  N   PHE A  53      12.411  16.189  13.723  1.00 13.88           N  
ATOM    416  CA  PHE A  53      12.931  14.869  13.297  1.00 12.49           C  
ATOM    417  C   PHE A  53      11.833  13.833  13.124  1.00 89.09           C  
ATOM    418  O   PHE A  53      12.063  12.722  12.585  1.00 10.54           O  
ATOM    419  CB  PHE A  53      14.055  14.423  14.239  1.00 19.90           C  
ATOM    420  CG  PHE A  53      15.260  15.333  14.229  1.00 19.20           C  
ATOM    421  CD1 PHE A  53      15.936  15.567  13.032  1.00 18.33           C  
ATOM    422  CD2 PHE A  53      15.739  15.876  15.419  1.00 22.85           C  
ATOM    423  CE1 PHE A  53      17.072  16.386  13.004  1.00 20.67           C  
ATOM    424  CE2 PHE A  53      16.864  16.709  15.410  1.00 40.48           C  
ATOM    425  CZ  PHE A  53      17.522  16.959  14.190  1.00 31.92           C  
ATOM    426  N   GLN A  54      10.651  14.182  13.576  1.00 11.50           N  
ATOM    427  CA  GLN A  54       9.443  13.318  13.456  1.00 15.96           C  
ATOM    428  C   GLN A  54       9.846  11.957  14.040  1.00  9.42           C  
ATOM    429  O   GLN A  54       9.731  10.921  13.369  1.00 15.38           O  
ATOM    430  CB  GLN A  54       9.064  13.161  11.980  1.00 11.93           C  
ATOM    431  CG  GLN A  54       8.180  14.284  11.469  1.00 17.41           C  
ATOM    432  CD  GLN A  54       6.921  14.443  12.299  1.00 25.46           C  
ATOM    433  OE1 GLN A  54       5.903  13.828  11.988  1.00 18.37           O  
ATOM    434  NE2 GLN A  54       6.931  15.238  13.350  1.00 22.90           N  
ATOM    435  N   ILE A  55      10.325  11.968  15.277  1.00 10.53           N  
ATOM    436  CA  ILE A  55      10.728  10.707  15.886  1.00 17.73           C  
ATOM    437  C   ILE A  55       9.475  10.105  16.546  1.00 19.37           C  
ATOM    438  O   ILE A  55       8.757  10.772  17.312  1.00 11.87           O  
ATOM    439  CB  ILE A  55      11.943  10.874  16.849  1.00 29.30           C  
ATOM    440  CG1 ILE A  55      11.638  10.513  18.292  1.00 30.13           C  
ATOM    441  CG2 ILE A  55      12.557  12.283  16.872  1.00 91.48           C  
ATOM    442  CD1 ILE A  55      10.808   9.231  18.408  1.00 13.25           C  
ATOM    443  N   SER A  56       9.295   8.839  16.165  1.00 14.43           N  
ATOM    444  CA  SER A  56       8.145   7.999  16.536  1.00 13.85           C  
ATOM    445  C   SER A  56       8.129   7.509  17.974  1.00 11.10           C  
ATOM    446  O   SER A  56       9.174   7.159  18.541  1.00 14.78           O  
ATOM    447  CB  SER A  56       8.100   6.743  15.666  1.00 18.53           C  
ATOM    448  OG  SER A  56       6.850   6.087  15.830  1.00 14.87           O  
ATOM    449  N   ASN A  57       6.873   7.510  18.512  1.00  9.31           N  
ATOM    450  CA  ASN A  57       6.630   7.070  19.885  1.00  8.77           C  
ATOM    451  C   ASN A  57       6.323   5.597  19.931  1.00  9.34           C  
ATOM    452  O   ASN A  57       6.047   5.041  20.999  1.00 11.67           O  
ATOM    453  CB  ASN A  57       5.505   7.882  20.618  1.00 15.42           C  
ATOM    454  CG  ASN A  57       4.101   7.883  20.002  1.00 23.20           C  
ATOM    455  OD1 ASN A  57       3.179   8.476  20.585  1.00 13.67           O  
ATOM    456  ND2 ASN A  57       3.868   7.269  18.869  1.00 12.32           N  
ATOM    457  N   ALA A  58       6.389   4.991  18.782  1.00 10.87           N  
ATOM    458  CA  ALA A  58       6.177   3.561  18.675  1.00 12.14           C  
ATOM    459  C   ALA A  58       7.454   2.870  19.170  1.00203.52           C  
ATOM    460  O   ALA A  58       7.438   1.683  19.532  1.00 19.02           O  
ATOM    461  CB  ALA A  58       5.900   3.175  17.221  1.00 21.57           C  
ATOM    462  N   LEU A  59       8.562   3.621  19.207  1.00 15.39           N  
ATOM    463  CA  LEU A  59       9.863   2.999  19.520  1.00 14.22           C  
ATOM    464  C   LEU A  59      10.886   3.904  20.139  1.00 16.34           C  
ATOM    465  O   LEU A  59      11.731   3.377  20.910  1.00 12.47           O  
ATOM    466  CB  LEU A  59      10.354   2.545  18.112  1.00  8.39           C  
ATOM    467  CG  LEU A  59      11.426   1.473  18.027  1.00 30.81           C  
ATOM    468  CD1 LEU A  59      10.852   0.067  17.819  1.00 47.25           C  
ATOM    469  CD2 LEU A  59      12.387   1.715  16.860  1.00 32.45           C  
ATOM    470  N   TRP A  60      10.879   5.197  19.817  1.00 15.76           N  
ATOM    471  CA  TRP A  60      11.950   6.111  20.240  1.00 18.86           C  
ATOM    472  C   TRP A  60      11.794   6.888  21.490  1.00 16.52           C  
ATOM    473  O   TRP A  60      12.776   7.021  22.256  1.00 13.31           O  
ATOM    474  CB  TRP A  60      12.357   6.983  18.997  1.00 15.34           C  
ATOM    475  CG  TRP A  60      12.702   6.118  17.825  1.00 11.80           C  
ATOM    476  CD1 TRP A  60      11.962   5.872  16.709  1.00 12.02           C  
ATOM    477  CD2 TRP A  60      13.927   5.361  17.664  1.00 16.32           C  
ATOM    478  NE1 TRP A  60      12.612   4.975  15.893  1.00 21.94           N  
ATOM    479  CE2 TRP A  60      13.821   4.668  16.444  1.00 46.09           C  
ATOM    480  CE3 TRP A  60      15.069   5.220  18.437  1.00 28.46           C  
ATOM    481  CZ2 TRP A  60      14.823   3.820  15.972  1.00 17.79           C  
ATOM    482  CZ3 TRP A  60      16.074   4.396  17.974  1.00 12.06           C  
ATOM    483  CH2 TRP A  60      15.969   3.710  16.765  1.00 14.79           C  
ATOM    484  N   CYS A  61      10.584   7.389  21.756  1.00 13.05           N  
ATOM    485  CA  CYS A  61      10.298   8.183  22.962  1.00 18.77           C  
ATOM    486  C   CYS A  61       9.059   7.613  23.652  1.00 20.24           C  
ATOM    487  O   CYS A  61       8.370   6.739  23.063  1.00 17.99           O  
ATOM    488  CB  CYS A  61      10.116   9.657  22.624  1.00 27.10           C  
ATOM    489  SG  CYS A  61       8.896   9.993  21.315  1.00 15.30           S  
ATOM    490  N   LYS A  62       8.827   8.088  24.847  1.00 17.01           N  
ATOM    491  CA  LYS A  62       7.695   7.648  25.691  1.00 24.36           C  
ATOM    492  C   LYS A  62       6.558   8.663  25.668  1.00 23.65           C  
ATOM    493  O   LYS A  62       6.752   9.847  25.963  1.00  9.31           O  
ATOM    494  CB  LYS A  62       8.159   7.402  27.132  1.00 15.89           C  
ATOM    495  CG  LYS A  62       7.477   8.207  28.220  1.00 22.20           C  
ATOM    496  CD  LYS A  62       8.346   9.321  28.780  1.00 37.74           C  
ATOM    497  CE  LYS A  62       9.119   8.915  30.021  1.00 33.18           C  
ATOM    498  NZ  LYS A  62      10.368   8.187  29.671  1.00 21.61           N  
ATOM    499  N   SER A  63       5.381   8.184  25.298  1.00 13.50           N  
ATOM    500  CA  SER A  63       4.141   8.961  25.234  1.00 10.00           C  
ATOM    501  C   SER A  63       3.018   8.092  25.878  1.00 16.53           C  
ATOM    502  O   SER A  63       3.043   6.875  25.621  1.00 19.76           O  
ATOM    503  CB  SER A  63       3.675   9.206  23.806  1.00 14.99           C  
ATOM    504  OG  SER A  63       2.302   9.620  23.799  1.00 27.57           O  
ATOM    505  N   SER A  64       2.109   8.749  26.519  1.00  7.23           N  
ATOM    506  CA  SER A  64       0.951   8.013  27.125  1.00 16.64           C  
ATOM    507  C   SER A  64       0.183   7.222  26.073  1.00 32.78           C  
ATOM    508  O   SER A  64      -0.623   6.297  26.376  1.00 18.99           O  
ATOM    509  CB  SER A  64       0.035   8.980  27.877  1.00 18.46           C  
ATOM    510  OG  SER A  64      -0.672   9.821  26.959  1.00 11.93           O  
ATOM    511  N   GLN A  65       0.379   7.566  24.812  1.00 17.29           N  
ATOM    512  CA  GLN A  65      -0.306   6.954  23.682  1.00 10.81           C  
ATOM    513  C   GLN A  65       0.171   5.530  23.382  1.00 34.58           C  
ATOM    514  O   GLN A  65      -0.639   4.738  22.827  1.00 15.53           O  
ATOM    515  CB  GLN A  65      -0.243   7.760  22.398  1.00 14.04           C  
ATOM    516  CG  GLN A  65      -0.997   7.046  21.256  1.00 14.75           C  
ATOM    517  CD  GLN A  65      -1.020   7.929  20.031  1.00 23.94           C  
ATOM    518  OE1 GLN A  65      -2.053   8.479  19.645  1.00 37.54           O  
ATOM    519  NE2 GLN A  65       0.151   8.095  19.428  1.00 17.50           N  
ATOM    520  N   SER A  66       1.400   5.257  23.726  1.00 12.42           N  
ATOM    521  CA  SER A  66       2.015   3.917  23.426  1.00 17.14           C  
ATOM    522  C   SER A  66       2.889   3.521  24.607  1.00 13.81           C  
ATOM    523  O   SER A  66       4.112   3.693  24.623  1.00 13.62           O  
ATOM    524  CB  SER A  66       2.795   3.977  22.125  1.00 17.32           C  
ATOM    525  OG  SER A  66       1.967   4.337  21.033  1.00 18.67           O  
ATOM    526  N   PRO A  67       2.206   2.990  25.621  1.00 18.05           N  
ATOM    527  CA  PRO A  67       2.836   2.637  26.895  1.00 23.65           C  
ATOM    528  C   PRO A  67       3.889   1.541  26.739  1.00 21.40           C  
ATOM    529  O   PRO A  67       4.853   1.431  27.502  1.00 24.85           O  
ATOM    530  CB  PRO A  67       1.687   2.282  27.811  1.00 25.89           C  
ATOM    531  CG  PRO A  67       0.521   1.974  26.907  1.00 24.35           C  
ATOM    532  CD  PRO A  67       0.731   2.801  25.655  1.00 20.48           C  
ATOM    533  N   GLN A  68       3.646   0.765  25.720  1.00 13.97           N  
ATOM    534  CA  GLN A  68       4.511  -0.412  25.396  1.00 29.14           C  
ATOM    535  C   GLN A  68       5.735  -0.032  24.609  1.00 56.06           C  
ATOM    536  O   GLN A  68       6.469  -0.953  24.162  1.00 25.49           O  
ATOM    537  CB  GLN A  68       3.631  -1.425  24.623  1.00 24.70           C  
ATOM    538  CG  GLN A  68       2.211  -0.868  24.428  1.00 84.34           C  
ATOM    539  CD  GLN A  68       1.954  -0.394  23.026  1.00 37.67           C  
ATOM    540  OE1 GLN A  68       1.225  -1.020  22.238  1.00 34.32           O  
ATOM    541  NE2 GLN A  68       2.570   0.731  22.661  1.00 44.30           N  
ATOM    542  N   SER A  69       5.952   1.269  24.429  1.00 17.41           N  
ATOM    543  CA  SER A  69       7.099   1.750  23.657  1.00 17.74           C  
ATOM    544  C   SER A  69       8.401   1.343  24.353  1.00 10.84           C  
ATOM    545  O   SER A  69       8.504   1.315  25.587  1.00 12.54           O  
ATOM    546  CB  SER A  69       7.048   3.231  23.363  1.00 22.30           C  
ATOM    547  OG  SER A  69       8.204   3.678  22.636  1.00 15.70           O  
ATOM    548  N   ARG A  70       9.362   1.057  23.483  1.00 13.01           N  
ATOM    549  CA  ARG A  70      10.706   0.638  23.943  1.00 12.77           C  
ATOM    550  C   ARG A  70      11.483   1.845  24.448  1.00 56.64           C  
ATOM    551  O   ARG A  70      12.463   1.717  25.209  1.00 15.96           O  
ATOM    552  CB  ARG A  70      11.442  -0.164  22.896  1.00 20.36           C  
ATOM    553  CG  ARG A  70      11.134  -1.670  23.030  1.00 17.06           C  
ATOM    554  CD  ARG A  70      12.069  -2.414  22.108  1.00 36.24           C  
ATOM    555  NE  ARG A  70      11.780  -3.835  22.139  1.00 27.27           N  
ATOM    556  CZ  ARG A  70      11.554  -4.588  21.062  1.00 31.52           C  
ATOM    557  NH1 ARG A  70      11.550  -4.121  19.829  1.00 21.57           N  
ATOM    558  NH2 ARG A  70      11.328  -5.902  21.227  1.00 27.35           N  
ATOM    559  N   ASN A  71      11.010   3.012  24.031  1.00 14.83           N  
ATOM    560  CA  ASN A  71      11.633   4.280  24.502  1.00 11.70           C  
ATOM    561  C   ASN A  71      13.162   4.183  24.381  1.00  7.73           C  
ATOM    562  O   ASN A  71      13.820   4.449  25.404  1.00 15.62           O  
ATOM    563  CB  ASN A  71      11.203   4.487  25.980  1.00 21.67           C  
ATOM    564  CG  ASN A  71      11.676   5.902  26.426  1.00  9.76           C  
ATOM    565  OD1 ASN A  71      11.687   6.210  27.620  1.00 11.82           O  
ATOM    566  ND2 ASN A  71      12.057   6.590  25.375  1.00  9.04           N  
ATOM    567  N   ILE A  72      13.620   3.874  23.185  1.00 12.22           N  
ATOM    568  CA  ILE A  72      15.072   3.723  22.948  1.00 13.48           C  
ATOM    569  C   ILE A  72      15.872   4.963  23.292  1.00 34.09           C  
ATOM    570  O   ILE A  72      16.976   4.843  23.877  1.00 14.12           O  
ATOM    571  CB  ILE A  72      15.337   3.113  21.539  1.00 27.50           C  
ATOM    572  CG1 ILE A  72      14.573   1.746  21.477  1.00 20.72           C  
ATOM    573  CG2 ILE A  72      16.833   2.894  21.155  1.00 12.60           C  
ATOM    574  CD1 ILE A  72      14.112   1.285  22.906  1.00 24.10           C  
ATOM    575  N   CYS A  73      15.341   6.150  23.016  1.00 17.00           N  
ATOM    576  CA  CYS A  73      16.124   7.391  23.324  1.00 15.56           C  
ATOM    577  C   CYS A  73      15.969   7.763  24.779  1.00 38.27           C  
ATOM    578  O   CYS A  73      16.594   8.742  25.233  1.00 21.48           O  
ATOM    579  CB  CYS A  73      15.811   8.471  22.333  1.00  7.68           C  
ATOM    580  SG  CYS A  73      16.245   8.230  20.626  1.00 13.85           S  
ATOM    581  N   ASP A  74      15.177   6.976  25.495  1.00 22.06           N  
ATOM    582  CA  ASP A  74      14.946   7.150  26.922  1.00  8.76           C  
ATOM    583  C   ASP A  74      14.546   8.597  27.284  1.00 18.38           C  
ATOM    584  O   ASP A  74      15.173   9.182  28.177  1.00 16.04           O  
ATOM    585  CB  ASP A  74      16.215   6.742  27.698  1.00 19.25           C  
ATOM    586  CG  ASP A  74      15.948   6.567  29.182  1.00 72.39           C  
ATOM    587  OD1 ASP A  74      16.802   6.928  30.004  1.00 37.69           O  
ATOM    588  OD2 ASP A  74      14.857   6.050  29.513  1.00 39.68           O  
ATOM    589  N   ILE A  75      13.520   9.063  26.636  1.00 14.44           N  
ATOM    590  CA  ILE A  75      13.028  10.446  26.898  1.00 19.40           C  
ATOM    591  C   ILE A  75      11.545  10.546  26.573  1.00 41.95           C  
ATOM    592  O   ILE A  75      11.012   9.750  25.770  1.00 13.19           O  
ATOM    593  CB  ILE A  75      13.907  11.445  26.094  1.00 15.20           C  
ATOM    594  CG1 ILE A  75      13.496  12.918  26.455  1.00 14.40           C  
ATOM    595  CG2 ILE A  75      13.842  11.210  24.563  1.00 20.42           C  
ATOM    596  CD1 ILE A  75      14.317  13.967  25.647  1.00 32.63           C  
ATOM    597  N   THR A  76      10.936  11.536  27.229  1.00 16.55           N  
ATOM    598  CA  THR A  76       9.484  11.779  26.991  1.00 10.76           C  
ATOM    599  C   THR A  76       9.403  12.491  25.648  1.00 14.00           C  
ATOM    600  O   THR A  76      10.201  13.416  25.387  1.00 13.43           O  
ATOM    601  CB  THR A  76       8.853  12.632  28.148  1.00 15.28           C  
ATOM    602  OG1 THR A  76       7.588  13.184  27.576  1.00 31.80           O  
ATOM    603  CG2 THR A  76       9.718  13.805  28.596  1.00 17.66           C  
ATOM    604  N   CYS A  77       8.470  12.105  24.798  1.00 15.90           N  
ATOM    605  CA  CYS A  77       8.258  12.680  23.493  1.00 14.77           C  
ATOM    606  C   CYS A  77       7.988  14.219  23.560  1.00  7.20           C  
ATOM    607  O   CYS A  77       8.082  14.758  22.469  1.00  9.86           O  
ATOM    608  CB  CYS A  77       7.075  12.108  22.690  1.00 10.36           C  
ATOM    609  SG  CYS A  77       7.218  10.283  22.480  1.00 13.35           S  
ATOM    610  N   ASP A  78       7.644  14.660  24.741  1.00 11.48           N  
ATOM    611  CA  ASP A  78       7.309  16.122  24.869  1.00 19.54           C  
ATOM    612  C   ASP A  78       8.554  16.972  24.641  1.00 41.46           C  
ATOM    613  O   ASP A  78       8.457  18.151  24.261  1.00 11.72           O  
ATOM    614  CB  ASP A  78       6.617  16.402  26.191  1.00 22.67           C  
ATOM    615  CG  ASP A  78       7.524  16.746  27.348  1.00 19.72           C  
ATOM    616  OD1 ASP A  78       7.775  15.913  28.218  1.00 42.05           O  
ATOM    617  OD2 ASP A  78       7.984  17.922  27.395  1.00 22.92           O  
ATOM    618  N   LYS A  79       9.674  16.346  24.921  1.00 15.14           N  
ATOM    619  CA  LYS A  79      10.991  17.026  24.777  1.00 19.67           C  
ATOM    620  C   LYS A  79      11.324  17.333  23.354  1.00 14.74           C  
ATOM    621  O   LYS A  79      12.238  18.176  23.074  1.00 13.88           O  
ATOM    622  CB  LYS A  79      12.057  16.154  25.467  1.00 16.49           C  
ATOM    623  CG  LYS A  79      11.811  16.003  26.972  1.00 12.55           C  
ATOM    624  CD  LYS A  79      11.741  17.330  27.675  1.00 16.07           C  
ATOM    625  CE  LYS A  79      13.047  18.117  27.531  1.00 15.38           C  
ATOM    626  NZ  LYS A  79      13.363  18.744  28.851  1.00 25.33           N  
ATOM    627  N   PHE A  80      10.636  16.737  22.398  1.00  7.00           N  
ATOM    628  CA  PHE A  80      10.843  16.949  20.953  1.00  5.17           C  
ATOM    629  C   PHE A  80       9.991  18.072  20.385  1.00 16.10           C  
ATOM    630  O   PHE A  80       9.969  18.293  19.151  1.00 15.31           O  
ATOM    631  CB  PHE A  80      10.752  15.654  20.154  1.00  4.88           C  
ATOM    632  CG  PHE A  80      11.789  14.651  20.609  1.00 10.46           C  
ATOM    633  CD1 PHE A  80      11.637  13.292  20.336  1.00 30.15           C  
ATOM    634  CD2 PHE A  80      12.906  15.102  21.310  1.00 15.57           C  
ATOM    635  CE1 PHE A  80      12.604  12.382  20.744  1.00 14.37           C  
ATOM    636  CE2 PHE A  80      13.873  14.190  21.764  1.00 26.08           C  
ATOM    637  CZ  PHE A  80      13.714  12.824  21.470  1.00 22.92           C  
ATOM    638  N   LEU A  81       9.311  18.772  21.270  1.00  9.73           N  
ATOM    639  CA  LEU A  81       8.394  19.855  20.912  1.00 13.98           C  
ATOM    640  C   LEU A  81       8.814  21.215  21.414  1.00 25.91           C  
ATOM    641  O   LEU A  81       8.014  22.161  21.190  1.00 19.41           O  
ATOM    642  CB  LEU A  81       6.987  19.425  21.426  1.00 26.21           C  
ATOM    643  CG  LEU A  81       6.553  18.061  20.909  1.00  9.87           C  
ATOM    644  CD1 LEU A  81       5.335  17.534  21.631  1.00 25.22           C  
ATOM    645  CD2 LEU A  81       6.308  18.148  19.400  1.00 18.66           C  
ATOM    646  N   ASP A  82       9.974  21.271  22.050  1.00 14.12           N  
ATOM    647  CA  ASP A  82      10.457  22.601  22.579  1.00 12.66           C  
ATOM    648  C   ASP A  82      11.395  23.235  21.579  1.00 10.29           C  
ATOM    649  O   ASP A  82      11.640  22.708  20.472  1.00 14.21           O  
ATOM    650  CB  ASP A  82      10.865  22.469  24.012  1.00 11.77           C  
ATOM    651  CG  ASP A  82      12.006  21.409  24.166  1.00  5.10           C  
ATOM    652  OD1 ASP A  82      12.551  21.096  23.118  1.00 11.66           O  
ATOM    653  OD2 ASP A  82      12.204  21.046  25.301  1.00 14.04           O  
ATOM    654  N   ASP A  83      11.925  24.436  21.953  1.00 12.31           N  
ATOM    655  CA  ASP A  83      12.812  25.195  21.081  1.00 33.05           C  
ATOM    656  C   ASP A  83      14.294  24.874  21.265  1.00 18.90           C  
ATOM    657  O   ASP A  83      15.177  25.601  20.755  1.00 19.97           O  
ATOM    658  CB  ASP A  83      12.453  26.630  20.806  1.00 23.68           C  
ATOM    659  CG  ASP A  83      12.317  27.682  21.863  1.00 46.95           C  
ATOM    660  OD1 ASP A  83      11.618  28.701  21.570  1.00 35.85           O  
ATOM    661  OD2 ASP A  83      12.863  27.622  22.981  1.00 49.48           O  
ATOM    662  N   ASP A  84      14.538  23.756  21.919  1.00 13.29           N  
ATOM    663  CA  ASP A  84      15.948  23.301  22.115  1.00  4.02           C  
ATOM    664  C   ASP A  84      16.026  21.975  21.330  1.00 16.28           C  
ATOM    665  O   ASP A  84      15.445  21.023  21.874  1.00 12.56           O  
ATOM    666  CB  ASP A  84      16.320  23.199  23.544  1.00  5.53           C  
ATOM    667  CG  ASP A  84      17.812  22.772  23.739  1.00 10.75           C  
ATOM    668  OD1 ASP A  84      18.162  22.367  24.833  1.00 11.57           O  
ATOM    669  OD2 ASP A  84      18.534  22.914  22.744  1.00 12.67           O  
ATOM    670  N   ILE A  85      16.641  22.000  20.183  1.00 12.96           N  
ATOM    671  CA  ILE A  85      16.772  20.750  19.402  1.00 10.94           C  
ATOM    672  C   ILE A  85      17.979  19.941  19.824  1.00 12.93           C  
ATOM    673  O   ILE A  85      18.297  18.943  19.089  1.00 14.59           O  
ATOM    674  CB  ILE A  85      16.719  21.006  17.877  1.00 11.22           C  
ATOM    675  CG1 ILE A  85      17.942  21.872  17.440  1.00 17.96           C  
ATOM    676  CG2 ILE A  85      15.389  21.671  17.408  1.00 17.83           C  
ATOM    677  CD1 ILE A  85      18.182  21.921  15.908  1.00 16.12           C  
ATOM    678  N   THR A  86      18.611  20.292  20.931  1.00  9.30           N  
ATOM    679  CA  THR A  86      19.789  19.515  21.382  1.00  7.58           C  
ATOM    680  C   THR A  86      19.421  18.045  21.611  1.00 28.38           C  
ATOM    681  O   THR A  86      20.026  17.151  20.970  1.00 17.33           O  
ATOM    682  CB  THR A  86      20.547  20.093  22.627  1.00 22.01           C  
ATOM    683  OG1 THR A  86      20.727  21.516  22.396  1.00 16.83           O  
ATOM    684  CG2 THR A  86      21.903  19.402  22.899  1.00 23.27           C  
ATOM    685  N   ASP A  87      18.489  17.823  22.523  1.00 14.97           N  
ATOM    686  CA  ASP A  87      18.040  16.457  22.872  1.00 18.56           C  
ATOM    687  C   ASP A  87      17.586  15.713  21.625  1.00 29.29           C  
ATOM    688  O   ASP A  87      17.887  14.511  21.442  1.00 20.22           O  
ATOM    689  CB  ASP A  87      17.090  16.376  24.040  1.00 15.03           C  
ATOM    690  CG  ASP A  87      15.992  17.458  24.051  1.00 10.19           C  
ATOM    691  OD1 ASP A  87      15.759  18.081  23.019  1.00  7.94           O  
ATOM    692  OD2 ASP A  87      15.424  17.599  25.153  1.00 13.75           O  
ATOM    693  N   ASP A  88      16.848  16.410  20.789  1.00 14.60           N  
ATOM    694  CA  ASP A  88      16.326  15.914  19.533  1.00  9.24           C  
ATOM    695  C   ASP A  88      17.494  15.284  18.727  1.00 18.41           C  
ATOM    696  O   ASP A  88      17.420  14.160  18.201  1.00 15.24           O  
ATOM    697  CB  ASP A  88      15.677  17.018  18.684  1.00 12.54           C  
ATOM    698  CG  ASP A  88      14.492  17.695  19.352  1.00  8.95           C  
ATOM    699  OD1 ASP A  88      14.584  18.128  20.502  1.00 18.81           O  
ATOM    700  OD2 ASP A  88      13.451  17.697  18.658  1.00 12.72           O  
ATOM    701  N   ILE A  89      18.535  16.144  18.653  1.00 13.41           N  
ATOM    702  CA  ILE A  89      19.739  15.769  17.920  1.00 11.98           C  
ATOM    703  C   ILE A  89      20.376  14.513  18.508  1.00 10.07           C  
ATOM    704  O   ILE A  89      20.885  13.687  17.713  1.00 16.31           O  
ATOM    705  CB  ILE A  89      20.768  16.954  17.842  1.00 16.11           C  
ATOM    706  CG1 ILE A  89      20.294  17.944  16.744  1.00  9.03           C  
ATOM    707  CG2 ILE A  89      22.177  16.384  17.481  1.00 16.19           C  
ATOM    708  CD1 ILE A  89      21.054  19.293  16.721  1.00 15.14           C  
ATOM    709  N   MET A  90      20.367  14.463  19.848  1.00  9.65           N  
ATOM    710  CA  MET A  90      20.993  13.247  20.472  1.00 11.77           C  
ATOM    711  C   MET A  90      20.155  12.026  20.084  1.00 18.35           C  
ATOM    712  O   MET A  90      20.737  10.975  19.754  1.00 16.86           O  
ATOM    713  CB  MET A  90      21.268  13.394  21.923  1.00 14.82           C  
ATOM    714  CG  MET A  90      22.383  14.321  22.298  1.00 21.19           C  
ATOM    715  SD  MET A  90      23.732  14.239  21.086  1.00 30.44           S  
ATOM    716  CE  MET A  90      24.620  12.774  21.692  1.00 26.57           C  
ATOM    717  N   CYS A  91      18.836  12.172  20.083  1.00 12.35           N  
ATOM    718  CA  CYS A  91      17.955  11.056  19.669  1.00 14.68           C  
ATOM    719  C   CYS A  91      18.206  10.719  18.216  1.00 27.89           C  
ATOM    720  O   CYS A  91      18.322   9.510  17.872  1.00 14.12           O  
ATOM    721  CB  CYS A  91      16.513  11.183  20.056  1.00 14.31           C  
ATOM    722  SG  CYS A  91      15.464   9.763  19.559  1.00 12.99           S  
ATOM    723  N   ALA A  92      18.334  11.717  17.363  1.00 10.66           N  
ATOM    724  CA  ALA A  92      18.622  11.542  15.945  1.00 13.57           C  
ATOM    725  C   ALA A  92      19.918  10.749  15.727  1.00 11.35           C  
ATOM    726  O   ALA A  92      19.964   9.897  14.816  1.00 14.33           O  
ATOM    727  CB  ALA A  92      18.696  12.856  15.185  1.00 15.57           C  
ATOM    728  N   LYS A  93      20.909  11.061  16.523  1.00 11.49           N  
ATOM    729  CA  LYS A  93      22.230  10.368  16.425  1.00 15.35           C  
ATOM    730  C   LYS A  93      22.017   8.870  16.715  1.00 12.48           C  
ATOM    731  O   LYS A  93      22.594   7.980  16.045  1.00 15.91           O  
ATOM    732  CB  LYS A  93      23.245  10.928  17.418  1.00 16.85           C  
ATOM    733  CG  LYS A  93      24.033  12.140  16.904  1.00 24.25           C  
ATOM    734  CD  LYS A  93      25.053  12.617  17.944  1.00 17.70           C  
ATOM    735  CE  LYS A  93      25.766  13.871  17.504  1.00 52.54           C  
ATOM    736  NZ  LYS A  93      25.880  14.849  18.618  1.00 51.16           N  
ATOM    737  N   LYS A  94      21.204   8.646  17.729  1.00 13.74           N  
ATOM    738  CA  LYS A  94      20.851   7.282  18.180  1.00 18.77           C  
ATOM    739  C   LYS A  94      20.191   6.547  17.041  1.00 24.42           C  
ATOM    740  O   LYS A  94      20.553   5.384  16.708  1.00 11.32           O  
ATOM    741  CB  LYS A  94      20.026   7.309  19.463  1.00 24.73           C  
ATOM    742  CG  LYS A  94      20.714   6.669  20.672  1.00 35.74           C  
ATOM    743  CD  LYS A  94      19.951   6.794  21.971  1.00 22.87           C  
ATOM    744  CE  LYS A  94      20.750   6.463  23.205  1.00 52.48           C  
ATOM    745  NZ  LYS A  94      20.373   5.128  23.756  1.00 22.63           N  
ATOM    746  N   ILE A  95      19.229   7.194  16.375  1.00  8.00           N  
ATOM    747  CA  ILE A  95      18.563   6.552  15.236  1.00  9.62           C  
ATOM    748  C   ILE A  95      19.582   6.220  14.146  1.00 42.13           C  
ATOM    749  O   ILE A  95      19.616   5.105  13.582  1.00 18.49           O  
ATOM    750  CB  ILE A  95      17.358   7.394  14.696  1.00 18.48           C  
ATOM    751  CG1 ILE A  95      16.284   7.505  15.800  1.00  8.57           C  
ATOM    752  CG2 ILE A  95      16.845   6.868  13.338  1.00 12.37           C  
ATOM    753  CD1 ILE A  95      15.333   8.757  15.521  1.00 11.24           C  
ATOM    754  N   LEU A  96      20.426   7.205  13.857  1.00 12.22           N  
ATOM    755  CA  LEU A  96      21.440   7.015  12.792  1.00 13.17           C  
ATOM    756  C   LEU A  96      22.359   5.849  13.140  1.00 15.24           C  
ATOM    757  O   LEU A  96      22.699   5.114  12.186  1.00 13.96           O  
ATOM    758  CB  LEU A  96      22.157   8.323  12.508  1.00 13.00           C  
ATOM    759  CG  LEU A  96      21.334   9.423  11.845  1.00 12.27           C  
ATOM    760  CD1 LEU A  96      21.941  10.793  12.138  1.00 58.61           C  
ATOM    761  CD2 LEU A  96      21.243   9.186  10.351  1.00 14.37           C  
ATOM    762  N   ASP A  97      22.721   5.736  14.377  1.00  9.98           N  
ATOM    763  CA  ASP A  97      23.677   4.690  14.820  1.00 15.16           C  
ATOM    764  C   ASP A  97      23.065   3.284  14.682  1.00 27.49           C  
ATOM    765  O   ASP A  97      23.782   2.325  14.335  1.00 18.56           O  
ATOM    766  CB  ASP A  97      24.058   4.897  16.292  1.00 14.66           C  
ATOM    767  CG  ASP A  97      24.976   6.057  16.597  1.00 16.48           C  
ATOM    768  OD1 ASP A  97      25.150   6.423  17.772  1.00 18.96           O  
ATOM    769  OD2 ASP A  97      25.540   6.602  15.645  1.00 15.46           O  
ATOM    770  N   ILE A  98      21.797   3.231  15.071  1.00 15.79           N  
ATOM    771  CA  ILE A  98      21.101   1.921  15.130  1.00 16.82           C  
ATOM    772  C   ILE A  98      20.361   1.562  13.886  1.00 30.45           C  
ATOM    773  O   ILE A  98      20.524   0.448  13.341  1.00 18.73           O  
ATOM    774  CB  ILE A  98      20.211   1.920  16.427  1.00 16.50           C  
ATOM    775  CG1 ILE A  98      21.144   2.106  17.658  1.00 72.67           C  
ATOM    776  CG2 ILE A  98      19.311   0.680  16.581  1.00 23.56           C  
ATOM    777  CD1 ILE A  98      20.429   2.704  18.897  1.00 22.19           C  
ATOM    778  N   LYS A  99      19.511   2.464  13.419  1.00 18.50           N  
ATOM    779  CA  LYS A  99      18.693   2.282  12.249  1.00 15.98           C  
ATOM    780  C   LYS A  99      19.306   2.708  10.943  1.00 19.18           C  
ATOM    781  O   LYS A  99      19.308   1.943   9.949  1.00 27.75           O  
ATOM    782  CB  LYS A  99      17.351   3.059  12.375  1.00 17.12           C  
ATOM    783  CG  LYS A  99      16.750   3.175  10.942  1.00 29.41           C  
ATOM    784  CD  LYS A  99      15.965   1.914  10.611  1.00 39.44           C  
ATOM    785  CE  LYS A  99      14.504   2.046  11.037  1.00 32.80           C  
ATOM    786  NZ  LYS A  99      14.431   2.431  12.486  1.00 23.19           N  
ATOM    787  N   GLY A 100      19.799   3.930  10.900  1.00 19.54           N  
ATOM    788  CA  GLY A 100      20.384   4.528   9.703  1.00 16.82           C  
ATOM    789  C   GLY A 100      19.390   5.594   9.182  1.00 30.05           C  
ATOM    790  O   GLY A 100      18.230   5.650   9.633  1.00 16.32           O  
ATOM    791  N   ILE A 101      19.882   6.362   8.245  1.00 14.20           N  
ATOM    792  CA  ILE A 101      19.124   7.465   7.634  1.00 12.80           C  
ATOM    793  C   ILE A 101      17.851   7.034   6.936  1.00 16.40           C  
ATOM    794  O   ILE A 101      16.982   7.880   6.661  1.00 20.41           O  
ATOM    795  CB  ILE A 101      20.044   8.316   6.698  1.00 33.38           C  
ATOM    796  CG1 ILE A 101      19.514   9.792   6.630  1.00 14.14           C  
ATOM    797  CG2 ILE A 101      20.159   7.683   5.284  1.00 20.53           C  
ATOM    798  CD1 ILE A 101      20.168  10.586   5.456  1.00 25.33           C  
ATOM    799  N   ASP A 102      17.728   5.744   6.615  1.00 11.38           N  
ATOM    800  CA  ASP A 102      16.530   5.249   5.929  1.00 13.08           C  
ATOM    801  C   ASP A 102      15.343   5.203   6.861  1.00 16.45           C  
ATOM    802  O   ASP A 102      14.213   4.843   6.438  1.00 14.25           O  
ATOM    803  CB  ASP A 102      16.815   4.045   5.053  1.00 25.04           C  
ATOM    804  CG  ASP A 102      17.581   4.457   3.800  1.00 42.09           C  
ATOM    805  OD1 ASP A 102      17.224   5.439   3.132  1.00 35.38           O  
ATOM    806  OD2 ASP A 102      18.575   3.761   3.508  1.00 60.04           O  
ATOM    807  N   TYR A 103      15.597   5.586   8.109  1.00 17.52           N  
ATOM    808  CA  TYR A 103      14.479   5.722   9.089  1.00 11.73           C  
ATOM    809  C   TYR A 103      13.547   6.768   8.436  1.00 27.11           C  
ATOM    810  O   TYR A 103      12.321   6.671   8.496  1.00 22.49           O  
ATOM    811  CB  TYR A 103      14.942   6.170  10.476  1.00 11.15           C  
ATOM    812  CG  TYR A 103      13.829   6.729  11.325  1.00 12.53           C  
ATOM    813  CD1 TYR A 103      12.983   5.916  12.071  1.00 12.02           C  
ATOM    814  CD2 TYR A 103      13.561   8.109  11.345  1.00 27.68           C  
ATOM    815  CE1 TYR A 103      11.917   6.415  12.806  1.00 18.52           C  
ATOM    816  CE2 TYR A 103      12.510   8.633  12.076  1.00 16.55           C  
ATOM    817  CZ  TYR A 103      11.675   7.794  12.798  1.00 26.62           C  
ATOM    818  OH  TYR A 103      10.663   8.329  13.537  1.00 18.89           O  
ATOM    819  N   TRP A 104      14.198   7.738   7.790  1.00 21.51           N  
ATOM    820  CA  TRP A 104      13.495   8.836   7.106  1.00  9.11           C  
ATOM    821  C   TRP A 104      13.299   8.534   5.625  1.00 13.21           C  
ATOM    822  O   TRP A 104      14.251   8.577   4.806  1.00 17.88           O  
ATOM    823  CB  TRP A 104      14.241  10.167   7.305  1.00 11.41           C  
ATOM    824  CG  TRP A 104      14.303  10.642   8.716  1.00 11.09           C  
ATOM    825  CD1 TRP A 104      13.371  11.407   9.386  1.00 15.28           C  
ATOM    826  CD2 TRP A 104      15.394  10.474   9.623  1.00 14.85           C  
ATOM    827  NE1 TRP A 104      13.815  11.690  10.655  1.00 12.74           N  
ATOM    828  CE2 TRP A 104      15.062  11.139  10.823  1.00 14.39           C  
ATOM    829  CE3 TRP A 104      16.629   9.814   9.522  1.00 16.14           C  
ATOM    830  CZ2 TRP A 104      15.897  11.144  11.924  1.00 21.60           C  
ATOM    831  CZ3 TRP A 104      17.458   9.828  10.619  1.00 11.83           C  
ATOM    832  CH2 TRP A 104      17.122  10.481  11.800  1.00 12.50           C  
ATOM    833  N   ILE A 105      12.048   8.286   5.268  1.00 18.01           N  
ATOM    834  CA  ILE A 105      11.636   7.973   3.924  1.00 19.00           C  
ATOM    835  C   ILE A 105      11.943   8.999   2.861  1.00 24.59           C  
ATOM    836  O   ILE A 105      12.059   8.581   1.675  1.00 38.08           O  
ATOM    837  CB  ILE A 105      10.132   7.513   3.826  1.00 19.55           C  
ATOM    838  CG1 ILE A 105       9.869   7.267   2.300  1.00 44.50           C  
ATOM    839  CG2 ILE A 105       9.121   8.495   4.431  1.00 44.02           C  
ATOM    840  CD1 ILE A 105       8.375   7.197   1.912  1.00 60.62           C  
ATOM    841  N   ALA A 106      12.053  10.252   3.238  1.00 14.72           N  
ATOM    842  CA  ALA A 106      12.335  11.328   2.263  1.00 18.98           C  
ATOM    843  C   ALA A 106      13.732  11.198   1.680  1.00 27.24           C  
ATOM    844  O   ALA A 106      14.011  11.685   0.566  1.00 21.08           O  
ATOM    845  CB  ALA A 106      12.106  12.662   2.938  1.00 16.22           C  
ATOM    846  N   HIS A 107      14.614  10.533   2.428  1.00 32.33           N  
ATOM    847  CA  HIS A 107      16.007  10.366   2.030  1.00 29.40           C  
ATOM    848  C   HIS A 107      16.140   9.689   0.671  1.00 22.77           C  
ATOM    849  O   HIS A 107      16.660  10.276  -0.301  1.00 21.88           O  
ATOM    850  CB  HIS A 107      16.924   9.648   3.060  1.00 29.67           C  
ATOM    851  CG  HIS A 107      18.361   9.808   2.607  1.00 27.50           C  
ATOM    852  ND1 HIS A 107      19.219   8.797   2.292  1.00 29.70           N  
ATOM    853  CD2 HIS A 107      19.019  10.984   2.375  1.00 36.75           C  
ATOM    854  CE1 HIS A 107      20.366   9.344   1.918  1.00 26.49           C  
ATOM    855  NE2 HIS A 107      20.274  10.655   1.959  1.00 36.03           N  
ATOM    856  N   LYS A 108      15.668   8.454   0.633  1.00 21.47           N  
ATOM    857  CA  LYS A 108      15.727   7.614  -0.574  1.00 20.19           C  
ATOM    858  C   LYS A 108      14.894   8.246  -1.687  1.00 33.20           C  
ATOM    859  O   LYS A 108      15.244   8.232  -2.875  1.00 24.06           O  
ATOM    860  CB  LYS A 108      15.144   6.219  -0.267  1.00 28.77           C  
ATOM    861  CG  LYS A 108      14.823   6.047   1.234  1.00 46.58           C  
ATOM    862  CD  LYS A 108      13.850   4.894   1.457  1.00 87.03           C  
ATOM    863  CE  LYS A 108      13.574   4.659   2.927  1.00300.00           C  
ATOM    864  NZ  LYS A 108      12.707   3.471   3.144  1.00 35.08           N  
ATOM    865  N   ALA A 109      13.777   8.804  -1.249  1.00 22.75           N  
ATOM    866  CA  ALA A 109      12.788   9.430  -2.118  1.00 35.89           C  
ATOM    867  C   ALA A 109      13.383  10.545  -2.951  1.00 26.83           C  
ATOM    868  O   ALA A 109      13.538  10.367  -4.192  1.00 33.35           O  
ATOM    869  CB  ALA A 109      11.565   9.872  -1.331  1.00 23.38           C  
ATOM    870  N   LEU A 110      13.718  11.650  -2.318  1.00 32.86           N  
ATOM    871  CA  LEU A 110      14.224  12.833  -2.991  1.00 15.03           C  
ATOM    872  C   LEU A 110      15.570  13.375  -2.615  1.00107.55           C  
ATOM    873  O   LEU A 110      15.900  14.433  -3.236  1.00 21.85           O  
ATOM    874  CB  LEU A 110      13.136  13.945  -2.618  1.00 15.50           C  
ATOM    875  CG  LEU A 110      11.749  13.605  -3.153  1.00 31.84           C  
ATOM    876  CD1 LEU A 110      10.692  14.517  -2.571  1.00 22.00           C  
ATOM    877  CD2 LEU A 110      11.772  13.742  -4.680  1.00 40.37           C  
ATOM    878  N   CYS A 111      16.276  12.780  -1.673  1.00 27.78           N  
ATOM    879  CA  CYS A 111      17.552  13.386  -1.236  1.00 12.47           C  
ATOM    880  C   CYS A 111      18.784  12.562  -1.499  1.00 21.31           C  
ATOM    881  O   CYS A 111      19.531  12.194  -0.574  1.00 32.91           O  
ATOM    882  CB  CYS A 111      17.441  13.883   0.198  1.00 14.15           C  
ATOM    883  SG  CYS A 111      15.826  14.630   0.572  1.00 16.09           S  
ATOM    884  N   THR A 112      19.006  12.307  -2.780  1.00 25.80           N  
ATOM    885  CA  THR A 112      20.183  11.574  -3.271  1.00149.31           C  
ATOM    886  C   THR A 112      20.420  11.954  -4.732  1.00 51.90           C  
ATOM    887  O   THR A 112      20.954  11.219  -5.566  1.00 35.57           O  
ATOM    888  CB  THR A 112      20.227  10.061  -2.940  1.00 41.36           C  
ATOM    889  OG1 THR A 112      19.095   9.406  -3.590  1.00 33.86           O  
ATOM    890  CG2 THR A 112      20.267   9.754  -1.429  1.00 34.00           C  
ATOM    891  N   GLU A 113      19.986  13.178  -5.006  1.00 28.49           N  
ATOM    892  CA  GLU A 113      20.093  13.870  -6.271  1.00 39.96           C  
ATOM    893  C   GLU A 113      19.883  15.381  -6.059  1.00 52.34           C  
ATOM    894  O   GLU A 113      18.953  15.840  -5.382  1.00 24.56           O  
ATOM    895  CB  GLU A 113      19.267  13.410  -7.407  1.00 52.05           C  
ATOM    896  CG  GLU A 113      18.004  12.579  -7.337  1.00124.73           C  
ATOM    897  CD  GLU A 113      17.557  12.107  -8.710  1.00 28.12           C  
ATOM    898  OE1 GLU A 113      16.533  12.445  -9.257  1.00 28.19           O  
ATOM    899  OE2 GLU A 113      18.446  11.403  -9.239  1.00 52.06           O  
ATOM    900  N   LYS A 114      20.805  16.124  -6.638  1.00 34.23           N  
ATOM    901  CA  LYS A 114      20.840  17.582  -6.556  1.00 49.99           C  
ATOM    902  C   LYS A 114      20.667  18.057  -5.116  1.00 47.64           C  
ATOM    903  O   LYS A 114      19.652  18.706  -4.796  1.00 50.62           O  
ATOM    904  CB  LYS A 114      19.772  18.236  -7.418  1.00 53.49           C  
ATOM    905  CG  LYS A 114      18.397  18.357  -6.758  1.00280.01           C  
ATOM    906  CD  LYS A 114      17.317  18.453  -7.823  1.00 35.32           C  
ATOM    907  CE  LYS A 114      16.168  19.365  -7.409  1.00 37.66           C  
ATOM    908  NZ  LYS A 114      15.417  19.784  -8.629  1.00 42.03           N  
ATOM    909  N   LEU A 115      21.651  17.755  -4.299  1.00 26.95           N  
ATOM    910  CA  LEU A 115      21.686  18.151  -2.882  1.00 23.16           C  
ATOM    911  C   LEU A 115      22.321  19.565  -2.833  1.00 15.90           C  
ATOM    912  O   LEU A 115      22.621  20.101  -1.775  1.00 40.25           O  
ATOM    913  CB  LEU A 115      22.503  17.097  -2.141  1.00 65.19           C  
ATOM    914  CG  LEU A 115      21.790  15.904  -1.539  1.00 29.22           C  
ATOM    915  CD1 LEU A 115      20.353  15.777  -2.046  1.00 39.76           C  
ATOM    916  CD2 LEU A 115      22.568  14.634  -1.846  1.00 29.01           C  
ATOM    917  N   GLU A 116      22.498  20.049  -4.044  1.00 23.66           N  
ATOM    918  CA  GLU A 116      23.095  21.371  -4.279  1.00 30.21           C  
ATOM    919  C   GLU A 116      22.236  22.418  -3.572  1.00 40.73           C  
ATOM    920  O   GLU A 116      22.710  23.102  -2.651  1.00 39.55           O  
ATOM    921  CB  GLU A 116      23.218  21.673  -5.759  1.00 47.19           C  
ATOM    922  CG  GLU A 116      24.620  21.955  -6.305  1.00 38.05           C  
ATOM    923  CD  GLU A 116      24.765  23.267  -7.023  1.00237.04           C  
ATOM    924  OE1 GLU A 116      24.690  23.396  -8.231  1.00 26.51           O  
ATOM    925  OE2 GLU A 116      24.977  24.227  -6.247  1.00 37.28           O  
ATOM    926  N   GLN A 117      20.982  22.464  -3.971  1.00 28.37           N  
ATOM    927  CA  GLN A 117      19.974  23.380  -3.435  1.00 37.10           C  
ATOM    928  C   GLN A 117      19.973  23.421  -1.915  1.00 26.30           C  
ATOM    929  O   GLN A 117      19.395  24.329  -1.277  1.00 20.29           O  
ATOM    930  CB  GLN A 117      18.575  23.025  -3.964  1.00122.34           C  
ATOM    931  CG  GLN A 117      17.988  21.746  -3.390  1.00 25.15           C  
ATOM    932  CD  GLN A 117      16.517  21.896  -3.054  1.00 57.22           C  
ATOM    933  OE1 GLN A 117      16.130  22.383  -1.986  1.00 32.69           O  
ATOM    934  NE2 GLN A 117      15.693  21.469  -4.009  1.00 35.63           N  
ATOM    935  N   TRP A 118      20.633  22.446  -1.318  1.00 14.39           N  
ATOM    936  CA  TRP A 118      20.710  22.296   0.133  1.00 23.32           C  
ATOM    937  C   TRP A 118      21.920  22.849   0.812  1.00 20.36           C  
ATOM    938  O   TRP A 118      22.083  22.577   2.030  1.00 26.42           O  
ATOM    939  CB  TRP A 118      20.349  20.848   0.498  1.00 24.69           C  
ATOM    940  CG  TRP A 118      19.134  20.335  -0.201  1.00 19.24           C  
ATOM    941  CD1 TRP A 118      19.087  19.527  -1.298  1.00 19.43           C  
ATOM    942  CD2 TRP A 118      17.769  20.623   0.141  1.00 31.36           C  
ATOM    943  NE1 TRP A 118      17.776  19.278  -1.666  1.00 17.76           N  
ATOM    944  CE2 TRP A 118      16.960  19.942  -0.789  1.00 24.75           C  
ATOM    945  CE3 TRP A 118      17.172  21.390   1.135  1.00132.80           C  
ATOM    946  CZ2 TRP A 118      15.571  19.996  -0.752  1.00 38.56           C  
ATOM    947  CZ3 TRP A 118      15.790  21.460   1.170  1.00 19.39           C  
ATOM    948  CH2 TRP A 118      15.006  20.768   0.256  1.00 51.99           C  
ATOM    949  N   LEU A 119      22.757  23.623   0.125  1.00 20.63           N  
ATOM    950  CA  LEU A 119      23.942  24.257   0.757  1.00 22.49           C  
ATOM    951  C   LEU A 119      23.633  25.716   1.105  1.00 37.68           C  
ATOM    952  O   LEU A 119      22.731  26.316   0.499  1.00 31.23           O  
ATOM    953  CB  LEU A 119      25.125  24.075  -0.187  1.00 26.67           C  
ATOM    954  CG  LEU A 119      25.672  22.650  -0.345  1.00 23.34           C  
ATOM    955  CD1 LEU A 119      25.883  22.358  -1.830  1.00 25.99           C  
ATOM    956  CD2 LEU A 119      27.019  22.565   0.377  1.00 25.71           C  
ATOM    957  N   CYS A 120      24.390  26.252   2.048  1.00 37.82           N  
ATOM    958  CA  CYS A 120      24.248  27.636   2.532  1.00 30.23           C  
ATOM    959  C   CYS A 120      25.572  28.223   3.011  1.00232.42           C  
ATOM    960  O   CYS A 120      26.510  27.490   3.353  1.00 46.46           O  
ATOM    961  CB  CYS A 120      23.264  27.657   3.703  1.00 36.64           C  
ATOM    962  SG  CYS A 120      23.349  29.216   4.706  1.00 42.06           S  
ATOM    963  N   GLU A 121      25.737  29.562   3.108  1.00 25.48           N  
ATOM    964  CA  GLU A 121      26.917  30.013   3.961  1.00 48.01           C  
ATOM    965  C   GLU A 121      27.006  31.491   4.378  1.00191.87           C  
ATOM    966  O   GLU A 121      28.125  31.738   4.932  1.00 77.79           O  
ATOM    967  CB  GLU A 121      28.265  29.513   3.591  1.00 38.68           C  
ATOM    968  CG  GLU A 121      28.631  29.067   5.011  1.00 57.63           C  
ATOM    969  CD  GLU A 121      28.542  27.674   5.958  1.00278.19           C  
ATOM    970  OE1 GLU A 121      29.089  27.583   7.133  1.00 32.72           O  
ATOM    971  OE2 GLU A 121      27.907  26.649   5.492  1.00 59.78           O  
ATOM    972  N   LYS A 122      25.946  32.274   4.055  1.00 80.18           N  
ATOM    973  CA  LYS A 122      26.022  33.717   3.745  1.00 75.50           C  
ATOM    974  C   LYS A 122      24.700  34.400   3.451  1.00 88.61           C  
ATOM    975  O   LYS A 122      24.982  35.114   2.482  1.00 59.34           O  
ATOM    976  CB  LYS A 122      27.213  34.620   4.069  1.00 42.13           C  
ATOM    977  CG  LYS A 122      27.409  35.583   5.109  1.00 76.34           C  
ATOM    978  CD  LYS A 122      28.192  36.770   4.538  1.00 79.01           C  
ATOM    979  CE  LYS A 122      28.301  37.945   5.513  1.00149.71           C  
ATOM    980  NZ  LYS A 122      29.078  39.070   4.973  1.00101.07           N  
TER     981      LYS A 122                                                      
MASTER      358    0    1    9    2    0    0    6 1131    1    8   10          
END                                                                             
