# Supplementary material for: Modeling of loops in proteins: a multi-method approach
Source: BMC Struct Biol. 2010 Feb 11;10:5. doi: 10.1186/1472-6807-10-5 (PMC2837870; doi:10.1186/1472-6807-10-5)
Supplement: Additional file 1 — Student t-test. Results from two sample paired t-test of Table 2. [file 1472-6807-10-5-S1.GZ › loop_test_data/1amp_98-113.pdb]

HEADER    HYDROLASE(AMINOPEPTIDASE)               22-APR-94   1AMP              
TITLE     CRYSTAL STRUCTURE OF AEROMONAS PROTEOLYTICA AMINOPEPTIDASE:           
TITLE    2 A PROTOTYPICAL MEMBER OF THE CO-CATALYTIC ZINC ENZYME                
TITLE    3 FAMILY                                                               
COMPND    MOL_ID: 1;                                                            
COMPND   2 MOLECULE: AMINOPEPTIDASE;                                            
COMPND   3 CHAIN: A;                                                            
COMPND   4 EC: 3.4.11.10;                                                       
COMPND   5 ENGINEERED: YES                                                      
SOURCE    MOL_ID: 1;                                                            
SOURCE   2 ORGANISM_SCIENTIFIC: VIBRIO PROTEOLYTICUS                            
KEYWDS    HYDROLASE(AMINOPEPTIDASE)                                             
EXPDTA    X-RAY DIFFRACTION                                                     
AUTHOR    B.CHEVRIER,C.SCHALK,H.D'ORCHYMONT,J.M.RONDEAU,D.MORAS,                
AUTHOR   2 C.TARNUS                                                             
REVDAT   2   01-APR-03 1AMP    1       JRNL                                     
REVDAT   1   31-AUG-94 1AMP    0                                                
JRNL        AUTH   B.CHEVRIER,C.SCHALK,H.D'ORCHYMONT,J.M.RONDEAU,               
JRNL        AUTH 2 D.MORAS,C.TARNUS                                             
JRNL        TITL   CRYSTAL STRUCTURE OF AEROMONAS PROTEOLYTICA                  
JRNL        TITL 2 AMINOPEPTIDASE: A PROTOTYPICAL MEMBER OF THE                 
JRNL        TITL 3 CO-CATALYTIC ZINC ENZYME FAMILY.                             
JRNL        REF    STRUCTURE                     V.   2   283 1994              
JRNL        REFN   ASTM STRUE6  UK ISSN 0969-2126                               
REMARK   1                                                                      
REMARK   1 REFERENCE 1                                                          
REMARK   1  AUTH   C.SCHALK,J.M.REMY,B.CHEVRIER,D.MORAS,C.TARNUS                
REMARK   1  TITL   RAPID PURIFICATION OF THE AEROMONAS PROTEOLYTICA             
REMARK   1  TITL 2 AMINOPEPTIDASE: CRYSTALLISATION AND PRELIMINARY              
REMARK   1  TITL 3 X-RAY DATA                                                   
REMARK   1  REF    ARCH.BIOCHEM.BIOPHYS.         V. 294    91 1992              
REMARK   1  REFN   ASTM ABBIA4  US ISSN 0003-9861                               
REMARK   2                                                                      
REMARK   2 RESOLUTION. 1.80 ANGSTROMS.                                          
REMARK   3                                                                      
REMARK   3 REFINEMENT.                                                          
REMARK   3   PROGRAM     : X-PLOR                                               
REMARK   3   AUTHORS     : BRUNGER                                              
REMARK   3                                                                      
REMARK   3  DATA USED IN REFINEMENT.                                            
REMARK   3   RESOLUTION RANGE HIGH (ANGSTROMS) : 1.80                           
REMARK   3   RESOLUTION RANGE LOW  (ANGSTROMS) : 8.00                           
REMARK   3   DATA CUTOFF            (SIGMA(F)) : 2.000                          
REMARK   3   DATA CUTOFF HIGH         (ABS(F)) : NULL                           
REMARK   3   DATA CUTOFF LOW          (ABS(F)) : NULL                           
REMARK   3   COMPLETENESS (WORKING+TEST)   (%) : NULL                           
REMARK   3   NUMBER OF REFLECTIONS             : 29885                          
REMARK   3                                                                      
REMARK   3  FIT TO DATA USED IN REFINEMENT.                                     
REMARK   3   CROSS-VALIDATION METHOD          : NULL                            
REMARK   3   FREE R VALUE TEST SET SELECTION  : NULL                            
REMARK   3   R VALUE            (WORKING SET) : 0.161                           
REMARK   3   FREE R VALUE                     : NULL                            
REMARK   3   FREE R VALUE TEST SET SIZE   (%) : NULL                            
REMARK   3   FREE R VALUE TEST SET COUNT      : NULL                            
REMARK   3   ESTIMATED ERROR OF FREE R VALUE  : NULL                            
REMARK   3                                                                      
REMARK   3  FIT IN THE HIGHEST RESOLUTION BIN.                                  
REMARK   3   TOTAL NUMBER OF BINS USED           : NULL                         
REMARK   3   BIN RESOLUTION RANGE HIGH       (A) : NULL                         
REMARK   3   BIN RESOLUTION RANGE LOW        (A) : NULL                         
REMARK   3   BIN COMPLETENESS (WORKING+TEST) (%) : NULL                         
REMARK   3   REFLECTIONS IN BIN    (WORKING SET) : NULL                         
REMARK   3   BIN R VALUE           (WORKING SET) : NULL                         
REMARK   3   BIN FREE R VALUE                    : NULL                         
REMARK   3   BIN FREE R VALUE TEST SET SIZE  (%) : NULL                         
REMARK   3   BIN FREE R VALUE TEST SET COUNT     : NULL                         
REMARK   3   ESTIMATED ERROR OF BIN FREE R VALUE : NULL                         
REMARK   3                                                                      
REMARK   3  NUMBER OF NON-HYDROGEN ATOMS USED IN REFINEMENT.                    
REMARK   3   PROTEIN ATOMS            : 2210                                    
REMARK   3   NUCLEIC ACID ATOMS       : 0                                       
REMARK   3   HETEROGEN ATOMS          : 2                                       
REMARK   3   SOLVENT ATOMS            : 356                                     
REMARK   3                                                                      
REMARK   3  B VALUES.                                                           
REMARK   3   FROM WILSON PLOT           (A**2) : NULL                           
REMARK   3   MEAN B VALUE      (OVERALL, A**2) : NULL                           
REMARK   3   OVERALL ANISOTROPIC B VALUE.                                       
REMARK   3    B11 (A**2) : NULL                                                 
REMARK   3    B22 (A**2) : NULL                                                 
REMARK   3    B33 (A**2) : NULL                                                 
REMARK   3    B12 (A**2) : NULL                                                 
REMARK   3    B13 (A**2) : NULL                                                 
REMARK   3    B23 (A**2) : NULL                                                 
REMARK   3                                                                      
REMARK   3  ESTIMATED COORDINATE ERROR.                                         
REMARK   3   ESD FROM LUZZATI PLOT        (A) : NULL                            
REMARK   3   ESD FROM SIGMAA              (A) : NULL                            
REMARK   3   LOW RESOLUTION CUTOFF        (A) : NULL                            
REMARK   3                                                                      
REMARK   3  CROSS-VALIDATED ESTIMATED COORDINATE ERROR.                         
REMARK   3   ESD FROM C-V LUZZATI PLOT    (A) : NULL                            
REMARK   3   ESD FROM C-V SIGMAA          (A) : NULL                            
REMARK   3                                                                      
REMARK   3  RMS DEVIATIONS FROM IDEAL VALUES.                                   
REMARK   3   BOND LENGTHS                 (A) : 0.014                           
REMARK   3   BOND ANGLES            (DEGREES) : 2.80                            
REMARK   3   DIHEDRAL ANGLES        (DEGREES) : NULL                            
REMARK   3   IMPROPER ANGLES        (DEGREES) : NULL                            
REMARK   3                                                                      
REMARK   3  ISOTROPIC THERMAL MODEL : NULL                                      
REMARK   3                                                                      
REMARK   3  ISOTROPIC THERMAL FACTOR RESTRAINTS.    RMS    SIGMA                
REMARK   3   MAIN-CHAIN BOND              (A**2) : NULL  ; NULL                 
REMARK   3   MAIN-CHAIN ANGLE             (A**2) : NULL  ; NULL                 
REMARK   3   SIDE-CHAIN BOND              (A**2) : NULL  ; NULL                 
REMARK   3   SIDE-CHAIN ANGLE             (A**2) : NULL  ; NULL                 
REMARK   3                                                                      
REMARK   3  NCS MODEL : NULL                                                    
REMARK   3                                                                      
REMARK   3  NCS RESTRAINTS.                         RMS   SIGMA/WEIGHT          
REMARK   3   GROUP  1  POSITIONAL            (A) : NULL  ; NULL                 
REMARK   3   GROUP  1  B-FACTOR           (A**2) : NULL  ; NULL                 
REMARK   3                                                                      
REMARK   3  PARAMETER FILE  1  : NULL                                           
REMARK   3  TOPOLOGY FILE  1   : NULL                                           
REMARK   3                                                                      
REMARK   3  OTHER REFINEMENT REMARKS: NULL                                      
REMARK   4                                                                      
REMARK   4 1AMP COMPLIES WITH FORMAT V. 3.0, 1-DEC-2006                         
REMARK   4                                                                      
REMARK   4 THIS IS THE REMEDIATED VERSION OF THIS PDB ENTRY.                    
REMARK   4 REMEDIATED DATA FILE REVISION 3.100 (2007-03-16)                     
REMARK 200                                                                      
REMARK 200 EXPERIMENTAL DETAILS                                                 
REMARK 200  EXPERIMENT TYPE                : X-RAY DIFFRACTION                  
REMARK 200  DATE OF DATA COLLECTION        : NULL                               
REMARK 200  TEMPERATURE           (KELVIN) : NULL                               
REMARK 200  PH                             : NULL                               
REMARK 200  NUMBER OF CRYSTALS USED        : NULL                               
REMARK 200                                                                      
REMARK 200  SYNCHROTRON              (Y/N) : NULL                               
REMARK 200  RADIATION SOURCE               : NULL                               
REMARK 200  BEAMLINE                       : NULL                               
REMARK 200  X-RAY GENERATOR MODEL          : NULL                               
REMARK 200  MONOCHROMATIC OR LAUE    (M/L) : NULL                               
REMARK 200  WAVELENGTH OR RANGE        (A) : NULL                               
REMARK 200  MONOCHROMATOR                  : NULL                               
REMARK 200  OPTICS                         : NULL                               
REMARK 200                                                                      
REMARK 200  DETECTOR TYPE                  : NULL                               
REMARK 200  DETECTOR MANUFACTURER          : NULL                               
REMARK 200  INTENSITY-INTEGRATION SOFTWARE : NULL                               
REMARK 200  DATA SCALING SOFTWARE          : NULL                               
REMARK 200                                                                      
REMARK 200  NUMBER OF UNIQUE REFLECTIONS   : NULL                               
REMARK 200  RESOLUTION RANGE HIGH      (A) : NULL                               
REMARK 200  RESOLUTION RANGE LOW       (A) : NULL                               
REMARK 200  REJECTION CRITERIA  (SIGMA(I)) : NULL                               
REMARK 200                                                                      
REMARK 200 OVERALL.                                                             
REMARK 200  COMPLETENESS FOR RANGE     (%) : NULL                               
REMARK 200  DATA REDUNDANCY                : NULL                               
REMARK 200  R MERGE                    (I) : NULL                               
REMARK 200  R SYM                      (I) : NULL                               
REMARK 200  <I/SIGMA(I)> FOR THE DATA SET  : NULL                               
REMARK 200                                                                      
REMARK 200 IN THE HIGHEST RESOLUTION SHELL.                                     
REMARK 200  HIGHEST RESOLUTION SHELL, RANGE HIGH (A) : NULL                     
REMARK 200  HIGHEST RESOLUTION SHELL, RANGE LOW  (A) : NULL                     
REMARK 200  COMPLETENESS FOR SHELL     (%) : NULL                               
REMARK 200  DATA REDUNDANCY IN SHELL       : NULL                               
REMARK 200  R MERGE FOR SHELL          (I) : NULL                               
REMARK 200  R SYM FOR SHELL            (I) : NULL                               
REMARK 200  <I/SIGMA(I)> FOR SHELL         : NULL                               
REMARK 200                                                                      
REMARK 200 DIFFRACTION PROTOCOL: NULL                                           
REMARK 200 METHOD USED TO DETERMINE THE STRUCTURE: NULL                         
REMARK 200 SOFTWARE USED: X-PLOR                                                
REMARK 200 STARTING MODEL: NULL                                                 
REMARK 200                                                                      
REMARK 200 REMARK: NULL                                                         
REMARK 280                                                                      
REMARK 280 CRYSTAL                                                              
REMARK 280 SOLVENT CONTENT, VS   (%): 52.78                                     
REMARK 280 MATTHEWS COEFFICIENT, VM (ANGSTROMS**3/DA): 2.60                     
REMARK 280                                                                      
REMARK 280 CRYSTALLIZATION CONDITIONS: NULL                                     
REMARK 290                                                                      
REMARK 290 CRYSTALLOGRAPHIC SYMMETRY                                            
REMARK 290 SYMMETRY OPERATORS FOR SPACE GROUP: P 61 2 2                         
REMARK 290                                                                      
REMARK 290      SYMOP   SYMMETRY                                                
REMARK 290     NNNMMM   OPERATOR                                                
REMARK 290       1555   X,Y,Z                                                   
REMARK 290       2555   -Y,X-Y,1/3+Z                                            
REMARK 290       3555   -X+Y,-X,2/3+Z                                           
REMARK 290       4555   -X,-Y,1/2+Z                                             
REMARK 290       5555   Y,-X+Y,5/6+Z                                            
REMARK 290       6555   X-Y,X,1/6+Z                                             
REMARK 290       7555   Y,X,1/3-Z                                               
REMARK 290       8555   X-Y,-Y,-Z                                               
REMARK 290       9555   -X,-X+Y,2/3-Z                                           
REMARK 290      10555   -Y,-X,5/6-Z                                             
REMARK 290      11555   -X+Y,Y,1/2-Z                                            
REMARK 290      12555   X,X-Y,1/6-Z                                             
REMARK 290                                                                      
REMARK 290     WHERE NNN -> OPERATOR NUMBER                                     
REMARK 290           MMM -> TRANSLATION VECTOR                                  
REMARK 290                                                                      
REMARK 290 CRYSTALLOGRAPHIC SYMMETRY TRANSFORMATIONS                            
REMARK 290 THE FOLLOWING TRANSFORMATIONS OPERATE ON THE ATOM/HETATM             
REMARK 290 RECORDS IN THIS ENTRY TO PRODUCE CRYSTALLOGRAPHICALLY                
REMARK 290 RELATED MOLECULES.                                                   
REMARK 290   SMTRY1   1  1.000000  0.000000  0.000000        0.00000            
REMARK 290   SMTRY2   1  0.000000  1.000000  0.000000        0.00000            
REMARK 290   SMTRY3   1  0.000000  0.000000  1.000000        0.00000            
REMARK 290   SMTRY1   2 -0.500000 -0.866025  0.000000        0.00000            
REMARK 290   SMTRY2   2  0.866025 -0.500000  0.000000        0.00000            
REMARK 290   SMTRY3   2  0.000000  0.000000  1.000000       30.70000            
REMARK 290   SMTRY1   3 -0.500000  0.866025  0.000000        0.00000            
REMARK 290   SMTRY2   3 -0.866025 -0.500000  0.000000        0.00000            
REMARK 290   SMTRY3   3  0.000000  0.000000  1.000000       61.40000            
REMARK 290   SMTRY1   4 -1.000000  0.000000  0.000000        0.00000            
REMARK 290   SMTRY2   4  0.000000 -1.000000  0.000000        0.00000            
REMARK 290   SMTRY3   4  0.000000  0.000000  1.000000       46.05000            
REMARK 290   SMTRY1   5  0.500000  0.866025  0.000000        0.00000            
REMARK 290   SMTRY2   5 -0.866025  0.500000  0.000000        0.00000            
REMARK 290   SMTRY3   5  0.000000  0.000000  1.000000       76.75000            
REMARK 290   SMTRY1   6  0.500000 -0.866025  0.000000        0.00000            
REMARK 290   SMTRY2   6  0.866025  0.500000  0.000000        0.00000            
REMARK 290   SMTRY3   6  0.000000  0.000000  1.000000       15.35000            
REMARK 290   SMTRY1   7 -0.500000  0.866025  0.000000        0.00000            
REMARK 290   SMTRY2   7  0.866025  0.500000  0.000000        0.00000            
REMARK 290   SMTRY3   7  0.000000  0.000000 -1.000000       30.70000            
REMARK 290   SMTRY1   8  1.000000  0.000000  0.000000        0.00000            
REMARK 290   SMTRY2   8  0.000000 -1.000000  0.000000        0.00000            
REMARK 290   SMTRY3   8  0.000000  0.000000 -1.000000        0.00000            
REMARK 290   SMTRY1   9 -0.500000 -0.866025  0.000000        0.00000            
REMARK 290   SMTRY2   9 -0.866025  0.500000  0.000000        0.00000            
REMARK 290   SMTRY3   9  0.000000  0.000000 -1.000000       61.40000            
REMARK 290   SMTRY1  10  0.500000 -0.866025  0.000000        0.00000            
REMARK 290   SMTRY2  10 -0.866025 -0.500000  0.000000        0.00000            
REMARK 290   SMTRY3  10  0.000000  0.000000 -1.000000       76.75000            
REMARK 290   SMTRY1  11 -1.000000  0.000000  0.000000        0.00000            
REMARK 290   SMTRY2  11  0.000000  1.000000  0.000000        0.00000            
REMARK 290   SMTRY3  11  0.000000  0.000000 -1.000000       46.05000            
REMARK 290   SMTRY1  12  0.500000  0.866025  0.000000        0.00000            
REMARK 290   SMTRY2  12  0.866025 -0.500000  0.000000        0.00000            
REMARK 290   SMTRY3  12  0.000000  0.000000 -1.000000       15.35000            
REMARK 290                                                                      
REMARK 290 REMARK: NULL                                                         
REMARK 300                                                                      
REMARK 300 BIOMOLECULE: 1                                                       
REMARK 300 THIS ENTRY CONTAINS THE CRYSTALLOGRAPHIC ASYMMETRIC UNIT             
REMARK 300 WHICH CONSISTS OF 1 CHAIN(S). SEE REMARK 350 FOR                     
REMARK 300 INFORMATION ON GENERATING THE BIOLOGICAL MOLECULE(S).                
REMARK 350                                                                      
REMARK 350 GENERATING THE BIOMOLECULE                                           
REMARK 350 COORDINATES FOR A COMPLETE MULTIMER REPRESENTING THE KNOWN           
REMARK 350 BIOLOGICALLY SIGNIFICANT OLIGOMERIZATION STATE OF THE                
REMARK 350 MOLECULE CAN BE GENERATED BY APPLYING BIOMT TRANSFORMATIONS          
REMARK 350 GIVEN BELOW.  BOTH NON-CRYSTALLOGRAPHIC AND                          
REMARK 350 CRYSTALLOGRAPHIC OPERATIONS ARE GIVEN.                               
REMARK 350                                                                      
REMARK 350 BIOMOLECULE: 1                                                       
REMARK 350 APPLY THE FOLLOWING TO CHAINS: A                                     
REMARK 350   BIOMT1   1  1.000000  0.000000  0.000000        0.00000            
REMARK 350   BIOMT2   1  0.000000  1.000000  0.000000        0.00000            
REMARK 350   BIOMT3   1  0.000000  0.000000  1.000000        0.00000            
REMARK 350   BIOMT1   2 -1.000000  0.000000  0.000000      111.00000            
REMARK 350   BIOMT2   2  0.000000  1.000000  0.000000        0.00000            
REMARK 350   BIOMT3   2  0.000000  0.000000 -1.000000       46.05000            
REMARK 500                                                                      
REMARK 500 GEOMETRY AND STEREOCHEMISTRY                                         
REMARK 500 SUBTOPIC: COVALENT BOND ANGLES                                       
REMARK 500                                                                      
REMARK 500 THE STEREOCHEMICAL PARAMETERS OF THE FOLLOWING RESIDUES              
REMARK 500 HAVE VALUES WHICH DEVIATE FROM EXPECTED VALUES BY MORE               
REMARK 500 THAN 6*RMSD (M=MODEL NUMBER; RES=RESIDUE NAME; C=CHAIN               
REMARK 500 IDENTIFIER; SSEQ=SEQUENCE NUMBER; I=INSERTION CODE).                 
REMARK 500                                                                      
REMARK 500 STANDARD TABLE:                                                      
REMARK 500 FORMAT: (10X,I3,1X,A3,1X,A1,I4,A1,3(1X,A4,2X),12X,F5.1)              
REMARK 500                                                                      
REMARK 500 EXPECTED VALUES: ENGH AND HUBER, 1991                                
REMARK 500                                                                      
REMARK 500  M RES CSSEQI ATM1   ATM2   ATM3                                     
REMARK 500    VAL A 153   CB  -  CA  -  C   ANGL. DEV. = 16.1 DEGREES           
REMARK 500    VAL A 153   N   -  CA  -  CB  ANGL. DEV. =-18.1 DEGREES           
REMARK 500                                                                      
REMARK 500 GEOMETRY AND STEREOCHEMISTRY                                         
REMARK 500 SUBTOPIC: NON-CIS, NON-TRANS                                         
REMARK 500                                                                      
REMARK 500 THE FOLLOWING PEPTIDE BONDS DEVIATE SIGNIFICANTLY FROM BOTH          
REMARK 500 CIS AND TRANS CONFORMATION.  CIS BONDS, IF ANY, ARE LISTED           
REMARK 500 ON CISPEP RECORDS.  TRANS IS DEFINED AS 180 +/- 30 AND               
REMARK 500 CIS IS DEFINED AS 0 +/- 30 DEGREES.                                  
REMARK 500                                 MODEL     OMEGA                      
REMARK 500 ASP A  117    ASP A  118                  -34.67                     
REMARK 525                                                                      
REMARK 525 SOLVENT                                                              
REMARK 525 THE FOLLOWING SOLVENT MOLECULES LIE FARTHER THAN EXPECTED            
REMARK 525 FROM THE PROTEIN OR NUCLEIC ACID MOLECULE AND MAY BE                 
REMARK 525 ASSOCIATED WITH A SYMMETRY RELATED MOLECULE (M=MODEL                 
REMARK 525 NUMBER; RES=RESIDUE NAME; C=CHAIN IDENTIFIER; SSEQ=SEQUENCE          
REMARK 525 NUMBER; I=INSERTION CODE):                                           
REMARK 525                                                                      
REMARK 525  M RES CSSEQI                                                        
REMARK 525    HOH   708        DISTANCE = 12.49 ANGSTROMS                       
REMARK 525    HOH   727        DISTANCE =  5.55 ANGSTROMS                       
REMARK 525    HOH   743        DISTANCE =  6.13 ANGSTROMS                       
REMARK 525    HOH   773        DISTANCE =  6.13 ANGSTROMS                       
REMARK 525    HOH   774        DISTANCE =  8.65 ANGSTROMS                       
REMARK 525    HOH   775        DISTANCE =  5.38 ANGSTROMS                       
REMARK 525    HOH   776        DISTANCE =  7.42 ANGSTROMS                       
REMARK 525    HOH   796        DISTANCE =  6.76 ANGSTROMS                       
REMARK 525    HOH   806        DISTANCE =  5.58 ANGSTROMS                       
REMARK 525    HOH   807        DISTANCE =  6.15 ANGSTROMS                       
REMARK 525    HOH   816        DISTANCE =  9.54 ANGSTROMS                       
REMARK 525    HOH   820        DISTANCE =  6.30 ANGSTROMS                       
REMARK 525    HOH   832        DISTANCE =  5.17 ANGSTROMS                       
REMARK 525    HOH   844        DISTANCE =  6.25 ANGSTROMS                       
REMARK 525    HOH   851        DISTANCE =  5.71 ANGSTROMS                       
REMARK 525    HOH   855        DISTANCE =  5.28 ANGSTROMS                       
REMARK 525    HOH   859        DISTANCE =  5.16 ANGSTROMS                       
REMARK 525    HOH   867        DISTANCE =  5.51 ANGSTROMS                       
REMARK 525    HOH   870        DISTANCE =  5.34 ANGSTROMS                       
REMARK 525    HOH   884        DISTANCE =  5.67 ANGSTROMS                       
REMARK 525    HOH   914        DISTANCE =  6.34 ANGSTROMS                       
REMARK 525    HOH   923        DISTANCE =  5.20 ANGSTROMS                       
DBREF  1AMP A    1   291  UNP    Q01693   AMPX_VIBPR     107    397             
SEQRES   1 A  291  MET PRO PRO ILE THR GLN GLN ALA THR VAL THR ALA TRP          
SEQRES   2 A  291  LEU PRO GLN VAL ASP ALA SER GLN ILE THR GLY THR ILE          
SEQRES   3 A  291  SER SER LEU GLU SER PHE THR ASN ARG PHE TYR THR THR          
SEQRES   4 A  291  THR SER GLY ALA GLN ALA SER ASP TRP ILE ALA SER GLU          
SEQRES   5 A  291  TRP GLN ALA LEU SER ALA SER LEU PRO ASN ALA SER VAL          
SEQRES   6 A  291  LYS GLN VAL SER HIS SER GLY TYR ASN GLN LYS SER VAL          
SEQRES   7 A  291  VAL MET THR ILE THR GLY SER GLU ALA PRO ASP GLU TRP          
SEQRES   8 A  291  ILE VAL ILE GLY GLY HIS LEU ASP SER THR ILE GLY SER          
SEQRES   9 A  291  HIS THR ASN GLU GLN SER VAL ALA PRO GLY ALA ASP ASP          
SEQRES  10 A  291  ASP ALA SER GLY ILE ALA ALA VAL THR GLU VAL ILE ARG          
SEQRES  11 A  291  VAL LEU SER GLU ASN ASN PHE GLN PRO LYS ARG SER ILE          
SEQRES  12 A  291  ALA PHE MET ALA TYR ALA ALA GLU GLU VAL GLY LEU ARG          
SEQRES  13 A  291  GLY SER GLN ASP LEU ALA ASN GLN TYR LYS SER GLU GLY          
SEQRES  14 A  291  LYS ASN VAL VAL SER ALA LEU GLN LEU ASP MET THR ASN          
SEQRES  15 A  291  TYR LYS GLY SER ALA GLN ASP VAL VAL PHE ILE THR ASP          
SEQRES  16 A  291  TYR THR ASP SER ASN PHE THR GLN TYR LEU THR GLN LEU          
SEQRES  17 A  291  MET ASP GLU TYR LEU PRO SER LEU THR TYR GLY PHE ASP          
SEQRES  18 A  291  THR CYS GLY TYR ALA CYS SER ASP HIS ALA SER TRP HIS          
SEQRES  19 A  291  ASN ALA GLY TYR PRO ALA ALA MET PRO PHE GLU SER LYS          
SEQRES  20 A  291  PHE ASN ASP TYR ASN PRO ARG ILE HIS THR THR GLN ASP          
SEQRES  21 A  291  THR LEU ALA ASN SER ASP PRO THR GLY SER HIS ALA LYS          
SEQRES  22 A  291  LYS PHE THR GLN LEU GLY LEU ALA TYR ALA ILE GLU MET          
SEQRES  23 A  291  GLY SER ALA THR GLY                                          
FTNOTE   1 ASP 117 - ASP 118 OMEGA = 325.33 THIS PEPTIDE BOND IS                
FTNOTE   1  CLOSE TO A CIS CONFORMATION, AS THE CARBOXLATE OXYGENS OF           
FTNOTE   1  ASP 117 ARE INVOLVED IN THE TWO ZINC ATOMS COORDINATION.            
HET     ZN    501       1                                                       
HET     ZN    502       1                                                       
HETNAM      ZN ZINC ION                                                         
FORMUL   2   ZN    2(ZN 2+)                                                     
FORMUL   4  HOH   *356(H2 O)                                                    
HELIX    1   A GLN A    7  TRP A   13  1                                   7    
HELIX    2   B ALA A   19  GLU A   30  1                                  12    
HELIX    3   C THR A   40  SER A   57  1                                  18    
HELIX    4   D ALA A  119  GLU A  134  1                                  16    
HELIX    5   E ARG A  156  SER A  167  1                                  12    
HELIX    6   F SER A  199  TYR A  212  1                                  14    
HELIX    7   G HIS A  230  ASN A  235  1                                   6    
HELIX    8   H SER A  270  GLY A  287  1                                  18    
SHEET    1  SH 8 ALA A  63  VAL A  68  0                                        
SHEET    2  SH 8 SER A  77  ILE A  82 -1                                        
SHEET    3  SH 8 ARG A 141  TYR A 148 -1                                        
SHEET    4  SH 8 ALA A  87  HIS A  97  1                                        
SHEET    5  SH 8 ASN A 171  GLN A 177  1                                        
SHEET    6  SH 8 ALA A 240  PHE A 244  1                                        
SHEET    7  SH 8 VAL A 190  ILE A 193 -1                                        
SHEET    8  SH 8 TYR A 218  ASP A 221  1                                        
SSBOND   1 CYS A  223    CYS A  227                                             
CRYST1  111.000  111.000   92.100  90.00  90.00 120.00 P 61 2 2     12          
ORIGX1      1.000000  0.000000  0.000000        0.00000                         
ORIGX2      0.000000  1.000000  0.000000        0.00000                         
ORIGX3      0.000000  0.000000  1.000000        0.00000                         
SCALE1      0.009009  0.005201  0.000000        0.00000                         
SCALE2      0.000000  0.010403  0.000000        0.00000                         
SCALE3      0.000000  0.000000  0.010858        0.00000                         
ATOM      1  N   MET A   1      33.908  24.109  28.241  1.00 32.07           N  
ATOM      2  CA  MET A   1      33.692  23.056  27.264  1.00 32.26           C  
ATOM      3  C   MET A   1      33.158  23.645  25.940  1.00 32.67           C  
ATOM      4  O   MET A   1      32.347  24.589  25.992  1.00 36.25           O  
ATOM      5  CB  MET A   1      32.707  22.068  27.866  1.00 32.85           C  
ATOM      6  CG  MET A   1      33.167  21.449  29.178  1.00 35.16           C  
ATOM      7  SD  MET A   1      34.582  20.370  28.937  1.00 35.01           S  
ATOM      8  CE  MET A   1      35.552  20.778  30.355  1.00 36.94           C  
ATOM      9  N   PRO A   2      33.569  23.191  24.744  1.00 30.00           N  
ATOM     10  CA  PRO A   2      33.220  23.831  23.482  1.00 29.09           C  
ATOM     11  C   PRO A   2      31.705  23.801  23.257  1.00 27.41           C  
ATOM     12  O   PRO A   2      31.016  22.937  23.827  1.00 26.11           O  
ATOM     13  CB  PRO A   2      34.000  23.052  22.428  1.00 31.06           C  
ATOM     14  CG  PRO A   2      34.905  22.132  23.207  1.00 30.49           C  
ATOM     15  CD  PRO A   2      34.136  21.870  24.486  1.00 28.18           C  
ATOM     16  N   PRO A   3      31.124  24.742  22.488  1.00 24.67           N  
ATOM     17  CA  PRO A   3      29.796  24.586  21.894  1.00 22.51           C  
ATOM     18  C   PRO A   3      29.779  23.384  20.953  1.00 18.89           C  
ATOM     19  O   PRO A   3      30.808  23.003  20.387  1.00 19.96           O  
ATOM     20  CB  PRO A   3      29.562  25.919  21.226  1.00 22.44           C  
ATOM     21  CG  PRO A   3      30.967  26.358  20.872  1.00 24.31           C  
ATOM     22  CD  PRO A   3      31.732  26.008  22.123  1.00 23.56           C  
ATOM     23  N   ILE A   4      28.629  22.773  20.755  1.00 17.54           N  
ATOM     24  CA  ILE A   4      28.530  21.609  19.879  1.00 17.49           C  
ATOM     25  C   ILE A   4      28.420  22.185  18.468  1.00 17.92           C  
ATOM     26  O   ILE A   4      27.409  22.848  18.191  1.00 17.32           O  
ATOM     27  CB  ILE A   4      27.282  20.816  20.287  1.00 17.45           C  
ATOM     28  CG1 ILE A   4      27.403  20.312  21.699  1.00 19.12           C  
ATOM     29  CG2 ILE A   4      27.127  19.620  19.369  1.00 16.45           C  
ATOM     30  CD1 ILE A   4      26.101  19.599  22.150  1.00 20.83           C  
ATOM     31  N   THR A   5      29.415  22.019  17.581  1.00 17.70           N  
ATOM     32  CA  THR A   5      29.396  22.617  16.247  1.00 18.85           C  
ATOM     33  C   THR A   5      29.597  21.628  15.108  1.00 18.11           C  
ATOM     34  O   THR A   5      29.356  21.949  13.947  1.00 21.80           O  
ATOM     35  CB  THR A   5      30.479  23.679  16.171  1.00 17.20           C  
ATOM     36  OG1 THR A   5      31.688  22.991  16.383  1.00 19.33           O  
ATOM     37  CG2 THR A   5      30.320  24.774  17.186  1.00 18.95           C  
ATOM     38  N   GLN A   6      29.929  20.364  15.378  1.00 15.92           N  
ATOM     39  CA  GLN A   6      30.243  19.385  14.336  1.00 13.60           C  
ATOM     40  C   GLN A   6      29.111  18.451  13.939  1.00 12.78           C  
ATOM     41  O   GLN A   6      29.343  17.338  13.477  1.00 12.91           O  
ATOM     42  CB  GLN A   6      31.465  18.535  14.768  1.00 13.14           C  
ATOM     43  CG  GLN A   6      32.651  19.327  15.293  1.00 13.90           C  
ATOM     44  CD  GLN A   6      33.245  20.324  14.318  1.00 18.32           C  
ATOM     45  OE1 GLN A   6      33.501  21.473  14.652  1.00 23.81           O  
ATOM     46  NE2 GLN A   6      33.532  19.978  13.079  1.00 18.46           N  
ATOM     47  N   GLN A   7      27.862  18.905  13.995  1.00 13.11           N  
ATOM     48  CA  GLN A   7      26.689  18.100  13.672  1.00 12.69           C  
ATOM     49  C   GLN A   7      26.687  17.414  12.319  1.00 11.64           C  
ATOM     50  O   GLN A   7      26.329  16.249  12.253  1.00 11.07           O  
ATOM     51  CB  GLN A   7      25.405  18.911  13.743  1.00 13.30           C  
ATOM     52  CG  GLN A   7      24.978  19.299  15.156  1.00 16.45           C  
ATOM     53  CD  GLN A   7      25.466  20.652  15.654  1.00 18.54           C  
ATOM     54  OE1 GLN A   7      24.915  21.193  16.612  1.00 25.83           O  
ATOM     55  NE2 GLN A   7      26.448  21.339  15.077  1.00 17.26           N  
ATOM     56  N   ALA A   8      27.103  18.030  11.226  1.00 13.06           N  
ATOM     57  CA  ALA A   8      27.166  17.391   9.905  1.00 11.99           C  
ATOM     58  C   ALA A   8      28.040  16.125   9.942  1.00 11.37           C  
ATOM     59  O   ALA A   8      27.638  15.049   9.528  1.00 10.54           O  
ATOM     60  CB  ALA A   8      27.752  18.394   8.897  1.00  9.00           C  
ATOM     61  N   THR A   9      29.228  16.190  10.516  1.00 12.87           N  
ATOM     62  CA  THR A   9      30.165  15.079  10.652  1.00 12.85           C  
ATOM     63  C   THR A   9      29.686  14.027  11.651  1.00 12.40           C  
ATOM     64  O   THR A   9      29.654  12.830  11.348  1.00 12.87           O  
ATOM     65  CB  THR A   9      31.510  15.665  11.092  1.00 14.66           C  
ATOM     66  OG1 THR A   9      31.806  16.675  10.114  1.00 17.99           O  
ATOM     67  CG2 THR A   9      32.600  14.602  11.273  1.00 14.46           C  
ATOM     68  N   VAL A  10      29.267  14.431  12.849  1.00 11.59           N  
ATOM     69  CA  VAL A  10      28.801  13.469  13.830  1.00 11.19           C  
ATOM     70  C   VAL A  10      27.575  12.723  13.337  1.00 12.40           C  
ATOM     71  O   VAL A  10      27.610  11.485  13.413  1.00 13.56           O  
ATOM     72  CB  VAL A  10      28.514  14.195  15.173  1.00  9.29           C  
ATOM     73  CG1 VAL A  10      28.022  13.174  16.169  1.00 10.55           C  
ATOM     74  CG2 VAL A  10      29.789  14.809  15.747  1.00  8.63           C  
ATOM     75  N   THR A  11      26.547  13.347  12.734  1.00 12.14           N  
ATOM     76  CA  THR A  11      25.386  12.569  12.375  1.00 11.87           C  
ATOM     77  C   THR A  11      25.641  11.701  11.137  1.00 12.70           C  
ATOM     78  O   THR A  11      24.942  10.715  10.896  1.00 16.22           O  
ATOM     79  CB  THR A  11      24.167  13.505  12.181  1.00 12.60           C  
ATOM     80  OG1 THR A  11      24.418  14.351  11.095  1.00 13.79           O  
ATOM     81  CG2 THR A  11      23.925  14.386  13.371  1.00 15.05           C  
ATOM     82  N   ALA A  12      26.644  12.017  10.339  1.00 11.06           N  
ATOM     83  CA  ALA A  12      27.062  11.213   9.209  1.00 12.55           C  
ATOM     84  C   ALA A  12      27.786   9.957   9.681  1.00 11.55           C  
ATOM     85  O   ALA A  12      27.623   8.897   9.091  1.00 12.26           O  
ATOM     86  CB  ALA A  12      28.026  12.018   8.330  1.00 11.68           C  
ATOM     87  N   TRP A  13      28.591  10.019  10.745  1.00 11.87           N  
ATOM     88  CA  TRP A  13      29.455   8.900  11.116  1.00 12.26           C  
ATOM     89  C   TRP A  13      28.915   8.040  12.224  1.00 11.84           C  
ATOM     90  O   TRP A  13      29.197   6.856  12.270  1.00 11.81           O  
ATOM     91  CB  TRP A  13      30.866   9.445  11.489  1.00 11.91           C  
ATOM     92  CG  TRP A  13      31.648  10.122  10.335  1.00 11.02           C  
ATOM     93  CD1 TRP A  13      31.150  10.226   9.050  1.00 12.06           C  
ATOM     94  CD2 TRP A  13      32.894  10.720  10.445  1.00 12.61           C  
ATOM     95  NE1 TRP A  13      32.049  10.884   8.363  1.00 15.03           N  
ATOM     96  CE2 TRP A  13      33.106  11.201   9.136  1.00 13.03           C  
ATOM     97  CE3 TRP A  13      33.864  10.937  11.436  1.00 15.45           C  
ATOM     98  CZ2 TRP A  13      34.274  11.896   8.809  1.00 12.48           C  
ATOM     99  CZ3 TRP A  13      35.043  11.637  11.111  1.00 15.65           C  
ATOM    100  CH2 TRP A  13      35.234  12.108   9.803  1.00 13.81           C  
ATOM    101  N   LEU A  14      28.054   8.582  13.075  1.00 13.53           N  
ATOM    102  CA  LEU A  14      27.371   7.848  14.131  1.00 14.47           C  
ATOM    103  C   LEU A  14      26.688   6.572  13.613  1.00 15.34           C  
ATOM    104  O   LEU A  14      26.870   5.524  14.228  1.00 14.38           O  
ATOM    105  CB  LEU A  14      26.355   8.801  14.761  1.00 14.84           C  
ATOM    106  CG  LEU A  14      26.294   8.996  16.226  1.00 20.88           C  
ATOM    107  CD1 LEU A  14      27.646   9.368  16.770  1.00 22.79           C  
ATOM    108  CD2 LEU A  14      25.289  10.079  16.510  1.00 23.45           C  
ATOM    109  N   PRO A  15      25.958   6.524  12.481  1.00 15.29           N  
ATOM    110  CA  PRO A  15      25.389   5.313  11.899  1.00 16.13           C  
ATOM    111  C   PRO A  15      26.355   4.178  11.529  1.00 15.27           C  
ATOM    112  O   PRO A  15      25.970   3.011  11.414  1.00 15.13           O  
ATOM    113  CB  PRO A  15      24.624   5.821  10.668  1.00 18.32           C  
ATOM    114  CG  PRO A  15      24.298   7.254  11.022  1.00 19.47           C  
ATOM    115  CD  PRO A  15      25.578   7.678  11.662  1.00 15.50           C  
ATOM    116  N   GLN A  16      27.624   4.516  11.323  1.00 15.25           N  
ATOM    117  CA  GLN A  16      28.616   3.565  10.887  1.00 13.52           C  
ATOM    118  C   GLN A  16      29.105   2.685  12.020  1.00 11.96           C  
ATOM    119  O   GLN A  16      29.738   1.665  11.804  1.00 12.26           O  
ATOM    120  CB  GLN A  16      29.752   4.317  10.284  1.00 13.67           C  
ATOM    121  CG  GLN A  16      29.276   5.072   9.066  1.00 14.83           C  
ATOM    122  CD  GLN A  16      30.419   5.798   8.419  1.00 18.66           C  
ATOM    123  OE1 GLN A  16      31.583   5.403   8.517  1.00 24.26           O  
ATOM    124  NE2 GLN A  16      30.134   6.907   7.765  1.00 21.14           N  
ATOM    125  N   VAL A  17      28.916   3.084  13.274  1.00 11.81           N  
ATOM    126  CA  VAL A  17      29.241   2.236  14.423  1.00 12.27           C  
ATOM    127  C   VAL A  17      28.427   0.938  14.277  1.00 12.36           C  
ATOM    128  O   VAL A  17      27.208   0.929  14.114  1.00 11.12           O  
ATOM    129  CB  VAL A  17      28.875   2.967  15.730  1.00 11.42           C  
ATOM    130  CG1 VAL A  17      29.018   2.017  16.932  1.00 10.21           C  
ATOM    131  CG2 VAL A  17      29.794   4.191  15.870  1.00 11.28           C  
ATOM    132  N   ASP A  18      29.114  -0.188  14.389  1.00 12.00           N  
ATOM    133  CA  ASP A  18      28.553  -1.473  14.057  1.00 12.17           C  
ATOM    134  C   ASP A  18      28.691  -2.383  15.242  1.00  9.57           C  
ATOM    135  O   ASP A  18      29.816  -2.761  15.601  1.00  9.83           O  
ATOM    136  CB  ASP A  18      29.330  -1.997  12.831  1.00 15.04           C  
ATOM    137  CG  ASP A  18      28.898  -3.366  12.278  1.00 20.26           C  
ATOM    138  OD1 ASP A  18      28.100  -4.084  12.893  1.00 20.25           O  
ATOM    139  OD2 ASP A  18      29.362  -3.704  11.189  1.00 23.20           O  
ATOM    140  N   ALA A  19      27.549  -2.814  15.730  1.00  9.02           N  
ATOM    141  CA  ALA A  19      27.522  -3.688  16.889  1.00 10.76           C  
ATOM    142  C   ALA A  19      28.183  -5.045  16.658  1.00 10.18           C  
ATOM    143  O   ALA A  19      28.715  -5.578  17.637  1.00  9.62           O  
ATOM    144  CB  ALA A  19      26.069  -3.904  17.342  1.00 11.71           C  
ATOM    145  N   SER A  20      28.297  -5.619  15.443  1.00 10.21           N  
ATOM    146  CA  SER A  20      28.940  -6.922  15.304  1.00 10.84           C  
ATOM    147  C   SER A  20      30.448  -6.808  15.295  1.00  8.96           C  
ATOM    148  O   SER A  20      31.133  -7.793  15.568  1.00  8.98           O  
ATOM    149  CB  SER A  20      28.513  -7.650  14.046  1.00 13.20           C  
ATOM    150  OG  SER A  20      28.693  -6.863  12.907  1.00 19.58           O  
ATOM    151  N   GLN A  21      30.983  -5.602  14.991  1.00  9.24           N  
ATOM    152  CA  GLN A  21      32.392  -5.318  15.109  1.00  8.05           C  
ATOM    153  C   GLN A  21      32.729  -5.387  16.592  1.00  9.79           C  
ATOM    154  O   GLN A  21      33.684  -6.075  16.974  1.00  9.55           O  
ATOM    155  CB  GLN A  21      32.698  -3.934  14.612  1.00 11.82           C  
ATOM    156  CG  GLN A  21      32.616  -3.774  13.124  1.00 15.66           C  
ATOM    157  CD  GLN A  21      33.795  -4.389  12.402  1.00 22.45           C  
ATOM    158  OE1 GLN A  21      34.870  -4.612  12.945  1.00 26.84           O  
ATOM    159  NE2 GLN A  21      33.790  -4.576  11.109  1.00 28.02           N  
ATOM    160  N   ILE A  22      31.859  -4.769  17.441  1.00  8.72           N  
ATOM    161  CA  ILE A  22      32.011  -4.710  18.885  1.00  6.54           C  
ATOM    162  C   ILE A  22      31.928  -6.101  19.485  1.00  7.54           C  
ATOM    163  O   ILE A  22      32.830  -6.487  20.242  1.00  8.66           O  
ATOM    164  CB  ILE A  22      30.932  -3.797  19.516  1.00  7.23           C  
ATOM    165  CG1 ILE A  22      31.186  -2.353  19.072  1.00  6.69           C  
ATOM    166  CG2 ILE A  22      30.951  -3.915  21.067  1.00  8.72           C  
ATOM    167  CD1 ILE A  22      29.957  -1.441  19.416  1.00  6.39           C  
ATOM    168  N   THR A  23      30.924  -6.921  19.170  1.00  8.70           N  
ATOM    169  CA  THR A  23      30.843  -8.261  19.743  1.00  9.57           C  
ATOM    170  C   THR A  23      31.916  -9.193  19.167  1.00  8.66           C  
ATOM    171  O   THR A  23      32.288 -10.168  19.826  1.00 10.65           O  
ATOM    172  CB  THR A  23      29.408  -8.832  19.537  1.00 10.22           C  
ATOM    173  OG1 THR A  23      29.110  -8.777  18.157  1.00 11.03           O  
ATOM    174  CG2 THR A  23      28.349  -8.044  20.305  1.00 10.16           C  
ATOM    175  N   GLY A  24      32.493  -8.917  17.993  1.00 10.09           N  
ATOM    176  CA  GLY A  24      33.584  -9.664  17.419  1.00  9.64           C  
ATOM    177  C   GLY A  24      34.802  -9.432  18.270  1.00  8.52           C  
ATOM    178  O   GLY A  24      35.453 -10.392  18.659  1.00  9.83           O  
ATOM    179  N   THR A  25      35.102  -8.208  18.672  1.00  8.73           N  
ATOM    180  CA  THR A  25      36.235  -7.933  19.545  1.00  9.21           C  
ATOM    181  C   THR A  25      36.059  -8.529  20.945  1.00  9.50           C  
ATOM    182  O   THR A  25      36.988  -9.124  21.516  1.00  9.89           O  
ATOM    183  CB  THR A  25      36.459  -6.430  19.700  1.00  9.46           C  
ATOM    184  OG1 THR A  25      36.637  -5.938  18.383  1.00 12.27           O  
ATOM    185  CG2 THR A  25      37.688  -6.079  20.533  1.00  6.64           C  
ATOM    186  N   ILE A  26      34.874  -8.390  21.537  1.00  8.92           N  
ATOM    187  CA  ILE A  26      34.628  -8.930  22.874  1.00  7.87           C  
ATOM    188  C   ILE A  26      34.809 -10.438  22.826  1.00  9.54           C  
ATOM    189  O   ILE A  26      35.562 -10.942  23.657  1.00  8.82           O  
ATOM    190  CB  ILE A  26      33.194  -8.573  23.374  1.00  7.58           C  
ATOM    191  CG1 ILE A  26      33.029  -7.050  23.554  1.00  7.94           C  
ATOM    192  CG2 ILE A  26      32.972  -9.218  24.736  1.00  7.39           C  
ATOM    193  CD1 ILE A  26      31.638  -6.578  24.030  1.00  8.42           C  
ATOM    194  N   SER A  27      34.218 -11.184  21.872  1.00 11.45           N  
ATOM    195  CA  SER A  27      34.373 -12.630  21.856  1.00 11.69           C  
ATOM    196  C   SER A  27      35.817 -12.980  21.605  1.00 10.79           C  
ATOM    197  O   SER A  27      36.262 -13.964  22.192  1.00 11.87           O  
ATOM    198  CB  SER A  27      33.463 -13.287  20.802  1.00 11.41           C  
ATOM    199  OG  SER A  27      33.611 -12.721  19.535  1.00 13.35           O  
ATOM    200  N   SER A  28      36.606 -12.210  20.864  1.00  9.77           N  
ATOM    201  CA  SER A  28      38.022 -12.496  20.758  1.00  9.56           C  
ATOM    202  C   SER A  28      38.774 -12.269  22.040  1.00 11.44           C  
ATOM    203  O   SER A  28      39.619 -13.084  22.424  1.00 12.43           O  
ATOM    204  CB  SER A  28      38.690 -11.650  19.719  1.00  9.82           C  
ATOM    205  OG  SER A  28      38.229 -12.075  18.452  1.00 12.01           O  
ATOM    206  N   LEU A  29      38.529 -11.170  22.742  1.00 12.66           N  
ATOM    207  CA  LEU A  29      39.235 -10.901  23.999  1.00 11.20           C  
ATOM    208  C   LEU A  29      38.885 -11.899  25.094  1.00 10.42           C  
ATOM    209  O   LEU A  29      39.780 -12.310  25.846  1.00  9.33           O  
ATOM    210  CB  LEU A  29      38.935  -9.468  24.504  1.00  9.82           C  
ATOM    211  CG  LEU A  29      39.613  -8.342  23.699  1.00  9.95           C  
ATOM    212  CD1 LEU A  29      39.155  -6.959  24.192  1.00  7.56           C  
ATOM    213  CD2 LEU A  29      41.145  -8.499  23.849  1.00 12.41           C  
ATOM    214  N   GLU A  30      37.634 -12.367  25.192  1.00 10.34           N  
ATOM    215  CA  GLU A  30      37.285 -13.312  26.239  1.00 11.87           C  
ATOM    216  C   GLU A  30      37.777 -14.740  25.976  1.00 11.16           C  
ATOM    217  O   GLU A  30      37.674 -15.608  26.844  1.00 10.87           O  
ATOM    218  CB  GLU A  30      35.784 -13.329  26.449  1.00 11.57           C  
ATOM    219  CG  GLU A  30      34.972 -14.128  25.392  1.00 12.55           C  
ATOM    220  CD  GLU A  30      33.484 -14.285  25.671  1.00 14.86           C  
ATOM    221  OE1 GLU A  30      32.959 -13.683  26.588  1.00 12.46           O  
ATOM    222  OE2 GLU A  30      32.825 -15.033  24.970  1.00 16.53           O  
ATOM    223  N   SER A  31      38.294 -15.004  24.782  1.00 10.87           N  
ATOM    224  CA  SER A  31      38.832 -16.297  24.473  1.00 13.79           C  
ATOM    225  C   SER A  31      40.243 -16.435  25.077  1.00 13.67           C  
ATOM    226  O   SER A  31      40.744 -17.564  25.207  1.00 14.45           O  
ATOM    227  CB  SER A  31      38.804 -16.457  22.949  1.00 15.54           C  
ATOM    228  OG  SER A  31      39.861 -15.743  22.337  1.00 20.32           O  
ATOM    229  N   PHE A  32      40.960 -15.366  25.464  1.00 12.75           N  
ATOM    230  CA  PHE A  32      42.185 -15.492  26.270  1.00 12.10           C  
ATOM    231  C   PHE A  32      41.721 -16.080  27.611  1.00 11.76           C  
ATOM    232  O   PHE A  32      40.634 -15.767  28.122  1.00 11.07           O  
ATOM    233  CB  PHE A  32      42.862 -14.129  26.540  1.00 11.75           C  
ATOM    234  CG  PHE A  32      43.555 -13.515  25.295  1.00 13.75           C  
ATOM    235  CD1 PHE A  32      44.862 -13.904  24.924  1.00 12.87           C  
ATOM    236  CD2 PHE A  32      42.892 -12.566  24.498  1.00 13.28           C  
ATOM    237  CE1 PHE A  32      45.471 -13.354  23.783  1.00 13.93           C  
ATOM    238  CE2 PHE A  32      43.504 -12.026  23.369  1.00 14.81           C  
ATOM    239  CZ  PHE A  32      44.792 -12.413  23.004  1.00 12.45           C  
ATOM    240  N   THR A  33      42.488 -16.986  28.209  1.00 12.11           N  
ATOM    241  CA  THR A  33      42.085 -17.666  29.449  1.00 12.88           C  
ATOM    242  C   THR A  33      41.764 -16.653  30.532  1.00  8.89           C  
ATOM    243  O   THR A  33      40.707 -16.722  31.128  1.00  9.48           O  
ATOM    244  CB  THR A  33      43.225 -18.630  29.922  1.00 15.21           C  
ATOM    245  OG1 THR A  33      43.561 -19.436  28.781  1.00 18.52           O  
ATOM    246  CG2 THR A  33      42.800 -19.528  31.104  1.00 15.02           C  
ATOM    247  N   ASN A  34      42.624 -15.666  30.660  1.00  9.29           N  
ATOM    248  CA  ASN A  34      42.423 -14.498  31.507  1.00  9.37           C  
ATOM    249  C   ASN A  34      43.335 -13.438  30.909  1.00 10.46           C  
ATOM    250  O   ASN A  34      44.131 -13.746  30.015  1.00 10.38           O  
ATOM    251  CB  ASN A  34      42.824 -14.752  32.976  1.00  9.99           C  
ATOM    252  CG  ASN A  34      44.283 -15.070  33.212  1.00 12.63           C  
ATOM    253  OD1 ASN A  34      45.177 -14.245  33.071  1.00 14.34           O  
ATOM    254  ND2 ASN A  34      44.588 -16.280  33.592  1.00 13.28           N  
ATOM    255  N   ARG A  35      43.254 -12.174  31.324  1.00 10.29           N  
ATOM    256  CA  ARG A  35      44.161 -11.113  30.873  1.00  8.61           C  
ATOM    257  C   ARG A  35      44.784 -10.475  32.105  1.00  8.66           C  
ATOM    258  O   ARG A  35      44.928  -9.269  32.213  1.00  7.88           O  
ATOM    259  CB  ARG A  35      43.378 -10.060  30.087  1.00  7.63           C  
ATOM    260  CG  ARG A  35      42.748 -10.702  28.828  1.00  8.21           C  
ATOM    261  CD  ARG A  35      42.041  -9.739  27.873  1.00  8.24           C  
ATOM    262  NE  ARG A  35      41.014  -8.941  28.528  1.00  7.70           N  
ATOM    263  CZ  ARG A  35      39.774  -9.313  28.789  1.00  6.37           C  
ATOM    264  NH1 ARG A  35      39.335 -10.508  28.483  1.00  7.30           N  
ATOM    265  NH2 ARG A  35      38.939  -8.410  29.290  1.00  7.88           N  
ATOM    266  N   PHE A  36      45.108 -11.251  33.149  1.00  9.27           N  
ATOM    267  CA  PHE A  36      45.647 -10.721  34.382  1.00  8.65           C  
ATOM    268  C   PHE A  36      47.043 -10.182  34.121  1.00  9.10           C  
ATOM    269  O   PHE A  36      47.808 -10.777  33.359  1.00 12.12           O  
ATOM    270  CB  PHE A  36      45.615 -11.861  35.402  1.00 11.76           C  
ATOM    271  CG  PHE A  36      45.827 -11.474  36.872  1.00 12.98           C  
ATOM    272  CD1 PHE A  36      44.907 -10.645  37.527  1.00 12.43           C  
ATOM    273  CD2 PHE A  36      46.926 -11.990  37.574  1.00 16.34           C  
ATOM    274  CE1 PHE A  36      45.084 -10.329  38.887  1.00 14.26           C  
ATOM    275  CE2 PHE A  36      47.091 -11.669  38.935  1.00 16.50           C  
ATOM    276  CZ  PHE A  36      46.173 -10.841  39.587  1.00 13.41           C  
ATOM    277  N   TYR A  37      47.442  -9.127  34.832  1.00 10.53           N  
ATOM    278  CA  TYR A  37      48.665  -8.397  34.549  1.00 10.49           C  
ATOM    279  C   TYR A  37      49.955  -9.198  34.659  1.00 10.79           C  
ATOM    280  O   TYR A  37      50.953  -8.812  34.050  1.00 10.48           O  
ATOM    281  CB  TYR A  37      48.723  -7.139  35.475  1.00  9.93           C  
ATOM    282  CG  TYR A  37      49.133  -7.349  36.936  1.00  9.42           C  
ATOM    283  CD1 TYR A  37      48.486  -8.282  37.750  1.00 10.23           C  
ATOM    284  CD2 TYR A  37      50.189  -6.587  37.430  1.00 11.43           C  
ATOM    285  CE1 TYR A  37      48.894  -8.461  39.080  1.00 12.79           C  
ATOM    286  CE2 TYR A  37      50.613  -6.749  38.755  1.00 12.91           C  
ATOM    287  CZ  TYR A  37      49.955  -7.688  39.560  1.00 14.10           C  
ATOM    288  OH  TYR A  37      50.365  -7.846  40.865  1.00 15.63           O  
ATOM    289  N   THR A  38      49.982 -10.298  35.411  1.00 12.50           N  
ATOM    290  CA  THR A  38      51.209 -11.085  35.534  1.00 13.82           C  
ATOM    291  C   THR A  38      51.247 -12.413  34.786  1.00 13.63           C  
ATOM    292  O   THR A  38      52.218 -13.147  34.940  1.00 15.21           O  
ATOM    293  CB  THR A  38      51.475 -11.354  37.038  1.00 14.33           C  
ATOM    294  OG1 THR A  38      50.237 -11.824  37.594  1.00 18.26           O  
ATOM    295  CG2 THR A  38      52.034 -10.114  37.730  1.00 14.45           C  
ATOM    296  N   THR A  39      50.243 -12.788  34.001  1.00 11.06           N  
ATOM    297  CA  THR A  39      50.228 -14.064  33.325  1.00 10.99           C  
ATOM    298  C   THR A  39      50.696 -13.861  31.887  1.00 12.87           C  
ATOM    299  O   THR A  39      50.713 -12.735  31.353  1.00 13.61           O  
ATOM    300  CB  THR A  39      48.795 -14.657  33.366  1.00 10.36           C  
ATOM    301  OG1 THR A  39      47.953 -13.821  32.557  1.00 10.52           O  
ATOM    302  CG2 THR A  39      48.291 -14.767  34.798  1.00  9.45           C  
ATOM    303  N   THR A  40      51.054 -14.941  31.200  1.00 14.16           N  
ATOM    304  CA  THR A  40      51.479 -14.861  29.822  1.00 14.14           C  
ATOM    305  C   THR A  40      50.297 -14.494  28.928  1.00 13.17           C  
ATOM    306  O   THR A  40      50.494 -13.782  27.947  1.00 12.04           O  
ATOM    307  CB  THR A  40      52.117 -16.229  29.390  1.00 17.16           C  
ATOM    308  OG1 THR A  40      51.111 -17.202  29.545  1.00 22.54           O  
ATOM    309  CG2 THR A  40      53.261 -16.680  30.260  1.00 16.23           C  
ATOM    310  N   SER A  41      49.055 -14.918  29.184  1.00 13.65           N  
ATOM    311  CA  SER A  41      47.942 -14.491  28.359  1.00 13.26           C  
ATOM    312  C   SER A  41      47.584 -13.014  28.643  1.00 12.72           C  
ATOM    313  O   SER A  41      47.165 -12.303  27.712  1.00 11.40           O  
ATOM    314  CB  SER A  41      46.796 -15.458  28.624  1.00 17.14           C  
ATOM    315  OG  SER A  41      46.583 -15.725  30.009  1.00 21.76           O  
ATOM    316  N   GLY A  42      47.862 -12.463  29.850  1.00 10.54           N  
ATOM    317  CA  GLY A  42      47.727 -11.040  30.131  1.00 10.70           C  
ATOM    318  C   GLY A  42      48.651 -10.224  29.236  1.00 11.90           C  
ATOM    319  O   GLY A  42      48.296  -9.210  28.620  1.00 11.75           O  
ATOM    320  N   ALA A  43      49.891 -10.686  29.070  1.00 11.93           N  
ATOM    321  CA  ALA A  43      50.854 -10.011  28.209  1.00 11.61           C  
ATOM    322  C   ALA A  43      50.475 -10.201  26.737  1.00 12.63           C  
ATOM    323  O   ALA A  43      50.583  -9.251  25.948  1.00 14.50           O  
ATOM    324  CB  ALA A  43      52.261 -10.581  28.456  1.00 13.05           C  
ATOM    325  N   GLN A  44      49.993 -11.384  26.317  1.00 12.50           N  
ATOM    326  CA  GLN A  44      49.584 -11.648  24.938  1.00 13.81           C  
ATOM    327  C   GLN A  44      48.462 -10.722  24.532  1.00 12.28           C  
ATOM    328  O   GLN A  44      48.450 -10.214  23.410  1.00 11.19           O  
ATOM    329  CB  GLN A  44      49.016 -13.029  24.711  1.00 17.41           C  
ATOM    330  CG  GLN A  44      49.991 -14.156  24.674  1.00 27.97           C  
ATOM    331  CD  GLN A  44      49.321 -15.538  24.770  1.00 33.11           C  
ATOM    332  OE1 GLN A  44      48.092 -15.739  24.857  1.00 34.75           O  
ATOM    333  NE2 GLN A  44      50.173 -16.559  24.762  1.00 35.30           N  
ATOM    334  N   ALA A  45      47.486 -10.544  25.427  1.00 10.80           N  
ATOM    335  CA  ALA A  45      46.336  -9.670  25.205  1.00 10.19           C  
ATOM    336  C   ALA A  45      46.741  -8.261  24.800  1.00  7.77           C  
ATOM    337  O   ALA A  45      46.169  -7.690  23.867  1.00  8.62           O  
ATOM    338  CB  ALA A  45      45.467  -9.594  26.480  1.00  9.33           C  
ATOM    339  N   SER A  46      47.746  -7.708  25.456  1.00  8.13           N  
ATOM    340  CA  SER A  46      48.284  -6.398  25.133  1.00  9.85           C  
ATOM    341  C   SER A  46      48.849  -6.397  23.711  1.00  8.40           C  
ATOM    342  O   SER A  46      48.543  -5.508  22.904  1.00  9.94           O  
ATOM    343  CB  SER A  46      49.352  -6.080  26.166  1.00  8.73           C  
ATOM    344  OG  SER A  46      49.986  -4.884  25.776  1.00 11.40           O  
ATOM    345  N   ASP A  47      49.650  -7.385  23.326  1.00  8.00           N  
ATOM    346  CA  ASP A  47      50.144  -7.492  21.951  1.00  9.13           C  
ATOM    347  C   ASP A  47      49.031  -7.632  20.947  1.00  8.55           C  
ATOM    348  O   ASP A  47      49.118  -7.048  19.867  1.00 10.88           O  
ATOM    349  CB  ASP A  47      51.055  -8.700  21.741  1.00 10.04           C  
ATOM    350  CG  ASP A  47      52.442  -8.587  22.355  1.00 12.37           C  
ATOM    351  OD1 ASP A  47      52.851  -7.512  22.769  1.00 11.92           O  
ATOM    352  OD2 ASP A  47      53.127  -9.604  22.425  1.00 16.47           O  
ATOM    353  N   TRP A  48      47.979  -8.377  21.249  1.00  8.30           N  
ATOM    354  CA  TRP A  48      46.858  -8.544  20.358  1.00  8.96           C  
ATOM    355  C   TRP A  48      46.201  -7.192  20.090  1.00  8.93           C  
ATOM    356  O   TRP A  48      45.966  -6.831  18.929  1.00  8.68           O  
ATOM    357  CB  TRP A  48      45.846  -9.534  20.966  1.00  9.25           C  
ATOM    358  CG  TRP A  48      44.676  -9.844  20.008  1.00 12.85           C  
ATOM    359  CD1 TRP A  48      44.804 -10.819  19.050  1.00 14.21           C  
ATOM    360  CD2 TRP A  48      43.436  -9.222  19.954  1.00 13.93           C  
ATOM    361  NE1 TRP A  48      43.662 -10.819  18.408  1.00 16.74           N  
ATOM    362  CE2 TRP A  48      42.819  -9.902  18.906  1.00 15.58           C  
ATOM    363  CE3 TRP A  48      42.732  -8.219  20.606  1.00 15.85           C  
ATOM    364  CZ2 TRP A  48      41.521  -9.583  18.493  1.00 16.13           C  
ATOM    365  CZ3 TRP A  48      41.435  -7.889  20.202  1.00 16.89           C  
ATOM    366  CH2 TRP A  48      40.832  -8.574  19.152  1.00 16.38           C  
ATOM    367  N   ILE A  49      45.900  -6.398  21.115  1.00  8.90           N  
ATOM    368  CA  ILE A  49      45.264  -5.099  20.923  1.00  8.88           C  
ATOM    369  C   ILE A  49      46.175  -4.156  20.137  1.00  9.39           C  
ATOM    370  O   ILE A  49      45.701  -3.476  19.212  1.00  7.56           O  
ATOM    371  CB  ILE A  49      44.898  -4.523  22.319  1.00  8.25           C  
ATOM    372  CG1 ILE A  49      43.744  -5.320  22.857  1.00 10.36           C  
ATOM    373  CG2 ILE A  49      44.503  -3.056  22.262  1.00 12.07           C  
ATOM    374  CD1 ILE A  49      43.545  -5.100  24.401  1.00 11.01           C  
ATOM    375  N   ALA A  50      47.492  -4.149  20.436  1.00  9.27           N  
ATOM    376  CA  ALA A  50      48.450  -3.309  19.738  1.00  9.63           C  
ATOM    377  C   ALA A  50      48.435  -3.682  18.253  1.00 11.65           C  
ATOM    378  O   ALA A  50      48.420  -2.793  17.395  1.00 12.39           O  
ATOM    379  CB  ALA A  50      49.825  -3.538  20.332  1.00  9.37           C  
ATOM    380  N   SER A  51      48.341  -4.964  17.899  1.00 10.87           N  
ATOM    381  CA  SER A  51      48.317  -5.396  16.509  1.00 12.71           C  
ATOM    382  C   SER A  51      47.066  -4.911  15.754  1.00 10.85           C  
ATOM    383  O   SER A  51      47.096  -4.401  14.631  1.00 10.03           O  
ATOM    384  CB  SER A  51      48.405  -6.929  16.515  1.00 15.11           C  
ATOM    385  OG  SER A  51      48.482  -7.407  15.185  1.00 23.88           O  
ATOM    386  N   GLU A  52      45.930  -5.000  16.441  1.00 11.53           N  
ATOM    387  CA  GLU A  52      44.642  -4.635  15.927  1.00 11.97           C  
ATOM    388  C   GLU A  52      44.618  -3.159  15.655  1.00 11.19           C  
ATOM    389  O   GLU A  52      44.205  -2.732  14.580  1.00 12.87           O  
ATOM    390  CB  GLU A  52      43.655  -5.022  16.974  1.00 13.04           C  
ATOM    391  CG  GLU A  52      42.323  -5.341  16.365  1.00 25.34           C  
ATOM    392  CD  GLU A  52      42.244  -6.568  15.434  1.00 25.94           C  
ATOM    393  OE1 GLU A  52      43.111  -7.468  15.370  1.00 25.63           O  
ATOM    394  OE2 GLU A  52      41.213  -6.603  14.776  1.00 32.06           O  
ATOM    395  N   TRP A  53      45.050  -2.346  16.631  1.00  9.94           N  
ATOM    396  CA  TRP A  53      45.057  -0.896  16.488  1.00 10.77           C  
ATOM    397  C   TRP A  53      46.064  -0.437  15.450  1.00  9.45           C  
ATOM    398  O   TRP A  53      45.798   0.538  14.767  1.00  9.32           O  
ATOM    399  CB  TRP A  53      45.359  -0.210  17.853  1.00  9.45           C  
ATOM    400  CG  TRP A  53      44.238  -0.329  18.893  1.00  7.90           C  
ATOM    401  CD1 TRP A  53      43.108  -1.072  18.684  1.00  8.96           C  
ATOM    402  CD2 TRP A  53      44.205   0.333  20.109  1.00 10.02           C  
ATOM    403  NE1 TRP A  53      42.349  -0.881  19.735  1.00 10.39           N  
ATOM    404  CE2 TRP A  53      42.949  -0.052  20.610  1.00 10.02           C  
ATOM    405  CE3 TRP A  53      45.027   1.198  20.854  1.00 11.64           C  
ATOM    406  CZ2 TRP A  53      42.493   0.430  21.843  1.00  8.90           C  
ATOM    407  CZ3 TRP A  53      44.582   1.680  22.082  1.00  9.28           C  
ATOM    408  CH2 TRP A  53      43.317   1.299  22.563  1.00  8.05           C  
ATOM    409  N   GLN A  54      47.192  -1.108  15.286  1.00 10.04           N  
ATOM    410  CA  GLN A  54      48.170  -0.776  14.250  1.00 11.69           C  
ATOM    411  C   GLN A  54      47.587  -1.026  12.849  1.00  9.51           C  
ATOM    412  O   GLN A  54      47.814  -0.226  11.944  1.00 11.76           O  
ATOM    413  CB  GLN A  54      49.442  -1.610  14.485  1.00 12.60           C  
ATOM    414  CG  GLN A  54      50.527  -1.416  13.424  1.00 14.49           C  
ATOM    415  CD  GLN A  54      51.036   0.006  13.367  1.00 18.92           C  
ATOM    416  OE1 GLN A  54      51.205   0.713  14.359  1.00 24.06           O  
ATOM    417  NE2 GLN A  54      51.348   0.501  12.196  1.00 20.82           N  
ATOM    418  N   ALA A  55      46.810  -2.086  12.621  1.00 11.47           N  
ATOM    419  CA  ALA A  55      46.171  -2.334  11.347  1.00 13.74           C  
ATOM    420  C   ALA A  55      45.178  -1.196  11.039  1.00 17.62           C  
ATOM    421  O   ALA A  55      45.068  -0.722   9.909  1.00 16.07           O  
ATOM    422  CB  ALA A  55      45.435  -3.659  11.417  1.00 15.52           C  
ATOM    423  N   LEU A  56      44.469  -0.687  12.049  1.00 16.61           N  
ATOM    424  CA  LEU A  56      43.552   0.427  11.912  1.00 18.82           C  
ATOM    425  C   LEU A  56      44.256   1.770  11.714  1.00 20.72           C  
ATOM    426  O   LEU A  56      43.781   2.623  10.964  1.00 24.43           O  
ATOM    427  CB  LEU A  56      42.670   0.439  13.157  1.00 19.15           C  
ATOM    428  CG  LEU A  56      41.347  -0.294  13.219  1.00 21.06           C  
ATOM    429  CD1 LEU A  56      41.383  -1.611  12.511  1.00 25.49           C  
ATOM    430  CD2 LEU A  56      41.010  -0.511  14.683  1.00 19.82           C  
ATOM    431  N   SER A  57      45.422   2.026  12.284  1.00 22.64           N  
ATOM    432  CA  SER A  57      46.149   3.282  12.236  1.00 25.14           C  
ATOM    433  C   SER A  57      46.797   3.516  10.884  1.00 26.24           C  
ATOM    434  O   SER A  57      47.177   4.628  10.545  1.00 23.61           O  
ATOM    435  CB  SER A  57      47.265   3.286  13.279  1.00 26.33           C  
ATOM    436  OG  SER A  57      48.365   2.457  12.851  1.00 26.46           O  
ATOM    437  N   ALA A  58      47.020   2.452  10.129  1.00 29.74           N  
ATOM    438  CA  ALA A  58      47.654   2.544   8.833  1.00 35.45           C  
ATOM    439  C   ALA A  58      46.831   3.314   7.798  1.00 38.62           C  
ATOM    440  O   ALA A  58      47.252   3.408   6.646  1.00 42.22           O  
ATOM    441  CB  ALA A  58      47.943   1.117   8.376  1.00 36.33           C  
ATOM    442  N   SER A  59      45.597   3.762   8.062  1.00 40.46           N  
ATOM    443  CA  SER A  59      45.016   4.744   7.174  1.00 42.10           C  
ATOM    444  C   SER A  59      45.488   6.021   7.864  1.00 43.87           C  
ATOM    445  O   SER A  59      46.518   6.571   7.481  1.00 47.29           O  
ATOM    446  CB  SER A  59      43.499   4.681   7.157  1.00 42.24           C  
ATOM    447  OG  SER A  59      43.087   3.354   6.899  1.00 47.60           O  
ATOM    448  N   LEU A  60      44.807   6.383   8.962  1.00 43.30           N  
ATOM    449  CA  LEU A  60      45.008   7.568   9.779  1.00 42.60           C  
ATOM    450  C   LEU A  60      46.314   8.348   9.770  1.00 43.69           C  
ATOM    451  O   LEU A  60      47.413   7.782   9.912  1.00 42.87           O  
ATOM    452  CB  LEU A  60      44.690   7.159  11.190  1.00 43.06           C  
ATOM    453  CG  LEU A  60      43.620   7.839  11.979  1.00 44.04           C  
ATOM    454  CD1 LEU A  60      42.448   8.316  11.139  1.00 46.08           C  
ATOM    455  CD2 LEU A  60      43.185   6.809  12.993  1.00 44.63           C  
ATOM    456  N   PRO A  61      46.167   9.685   9.630  1.00 43.93           N  
ATOM    457  CA  PRO A  61      47.267  10.624   9.516  1.00 42.37           C  
ATOM    458  C   PRO A  61      47.919  10.800  10.884  1.00 39.99           C  
ATOM    459  O   PRO A  61      47.255  10.945  11.915  1.00 40.32           O  
ATOM    460  CB  PRO A  61      46.612  11.888   8.970  1.00 44.03           C  
ATOM    461  CG  PRO A  61      45.294  11.922   9.740  1.00 43.21           C  
ATOM    462  CD  PRO A  61      44.901  10.443   9.691  1.00 45.84           C  
ATOM    463  N   ASN A  62      49.245  10.685  10.849  1.00 36.19           N  
ATOM    464  CA  ASN A  62      50.115  10.905  11.974  1.00 34.56           C  
ATOM    465  C   ASN A  62      49.603  10.114  13.172  1.00 31.59           C  
ATOM    466  O   ASN A  62      49.422  10.696  14.257  1.00 32.03           O  
ATOM    467  CB  ASN A  62      50.173  12.402  12.334  1.00 40.15           C  
ATOM    468  CG  ASN A  62      50.439  13.382  11.198  1.00 44.64           C  
ATOM    469  OD1 ASN A  62      51.395  13.264  10.428  1.00 48.47           O  
ATOM    470  ND2 ASN A  62      49.590  14.385  11.047  1.00 45.47           N  
ATOM    471  N   ALA A  63      49.313   8.824  12.948  1.00 25.67           N  
ATOM    472  CA  ALA A  63      48.849   7.951  13.999  1.00 21.01           C  
ATOM    473  C   ALA A  63      49.979   7.006  14.278  1.00 19.92           C  
ATOM    474  O   ALA A  63      50.658   6.593  13.334  1.00 21.62           O  
ATOM    475  CB  ALA A  63      47.687   7.119  13.569  1.00 18.85           C  
ATOM    476  N   SER A  64      50.217   6.679  15.532  1.00 16.05           N  
ATOM    477  CA  SER A  64      51.244   5.752  15.939  1.00 14.53           C  
ATOM    478  C   SER A  64      50.793   4.945  17.134  1.00 11.49           C  
ATOM    479  O   SER A  64      50.081   5.452  17.993  1.00 12.60           O  
ATOM    480  CB  SER A  64      52.521   6.539  16.259  1.00 17.92           C  
ATOM    481  OG  SER A  64      52.511   7.364  17.415  1.00 27.61           O  
ATOM    482  N   VAL A  65      51.174   3.702  17.205  1.00  9.80           N  
ATOM    483  CA  VAL A  65      50.821   2.740  18.250  1.00 10.54           C  
ATOM    484  C   VAL A  65      52.095   2.272  18.966  1.00  9.26           C  
ATOM    485  O   VAL A  65      53.122   1.907  18.370  1.00  9.20           O  
ATOM    486  CB  VAL A  65      50.068   1.505  17.631  1.00 12.35           C  
ATOM    487  CG1 VAL A  65      49.636   0.501  18.708  1.00  9.42           C  
ATOM    488  CG2 VAL A  65      48.878   2.018  16.827  1.00 12.92           C  
ATOM    489  N   LYS A  66      52.026   2.393  20.282  1.00  9.69           N  
ATOM    490  CA  LYS A  66      53.083   2.033  21.196  1.00 10.98           C  
ATOM    491  C   LYS A  66      52.558   1.272  22.404  1.00 10.81           C  
ATOM    492  O   LYS A  66      51.404   1.390  22.809  1.00 12.85           O  
ATOM    493  CB  LYS A  66      53.839   3.253  21.720  1.00 12.76           C  
ATOM    494  CG  LYS A  66      53.318   4.644  21.621  1.00 21.26           C  
ATOM    495  CD  LYS A  66      54.162   5.400  20.605  1.00 29.39           C  
ATOM    496  CE  LYS A  66      54.003   6.919  20.746  1.00 33.94           C  
ATOM    497  NZ  LYS A  66      52.654   7.357  20.424  1.00 36.04           N  
ATOM    498  N   GLN A  67      53.409   0.455  22.975  1.00  9.16           N  
ATOM    499  CA  GLN A  67      53.153  -0.291  24.198  1.00  9.03           C  
ATOM    500  C   GLN A  67      54.118   0.244  25.222  1.00  9.55           C  
ATOM    501  O   GLN A  67      55.314   0.293  24.943  1.00  9.46           O  
ATOM    502  CB  GLN A  67      53.428  -1.760  24.012  1.00  8.88           C  
ATOM    503  CG  GLN A  67      52.282  -2.364  23.236  1.00 11.81           C  
ATOM    504  CD  GLN A  67      52.575  -3.752  22.722  1.00 12.82           C  
ATOM    505  OE1 GLN A  67      53.278  -3.917  21.733  1.00 12.20           O  
ATOM    506  NE2 GLN A  67      52.075  -4.779  23.377  1.00 10.20           N  
ATOM    507  N   VAL A  68      53.626   0.676  26.368  1.00  7.80           N  
ATOM    508  CA  VAL A  68      54.418   1.282  27.408  1.00  8.15           C  
ATOM    509  C   VAL A  68      54.726   0.186  28.436  1.00 10.84           C  
ATOM    510  O   VAL A  68      53.784  -0.478  28.931  1.00  9.23           O  
ATOM    511  CB  VAL A  68      53.605   2.435  28.035  1.00  9.73           C  
ATOM    512  CG1 VAL A  68      54.414   3.100  29.146  1.00 10.93           C  
ATOM    513  CG2 VAL A  68      53.349   3.529  27.024  1.00  9.80           C  
ATOM    514  N   SER A  69      55.997  -0.037  28.782  1.00 10.19           N  
ATOM    515  CA  SER A  69      56.371  -0.999  29.823  1.00 11.02           C  
ATOM    516  C   SER A  69      56.199  -0.375  31.183  1.00 10.18           C  
ATOM    517  O   SER A  69      56.307   0.848  31.376  1.00 11.44           O  
ATOM    518  CB  SER A  69      57.806  -1.424  29.682  1.00  9.39           C  
ATOM    519  OG  SER A  69      57.937  -2.276  28.555  1.00 12.61           O  
ATOM    520  N   HIS A  70      55.867  -1.209  32.133  1.00 10.07           N  
ATOM    521  CA  HIS A  70      55.681  -0.828  33.523  1.00 10.39           C  
ATOM    522  C   HIS A  70      56.576  -1.678  34.390  1.00 11.34           C  
ATOM    523  O   HIS A  70      56.956  -2.777  33.994  1.00 12.55           O  
ATOM    524  CB  HIS A  70      54.256  -1.056  33.963  1.00 10.57           C  
ATOM    525  CG  HIS A  70      53.252  -0.262  33.152  1.00  9.65           C  
ATOM    526  ND1 HIS A  70      52.438  -0.750  32.247  1.00 12.46           N  
ATOM    527  CD2 HIS A  70      53.047   1.081  33.226  1.00  7.56           C  
ATOM    528  CE1 HIS A  70      51.740   0.239  31.766  1.00  8.56           C  
ATOM    529  NE2 HIS A  70      52.108   1.337  32.357  1.00 13.35           N  
ATOM    530  N   SER A  71      56.980  -1.222  35.551  1.00 14.72           N  
ATOM    531  CA  SER A  71      57.834  -2.033  36.404  1.00 16.04           C  
ATOM    532  C   SER A  71      57.135  -3.159  37.137  1.00 17.28           C  
ATOM    533  O   SER A  71      56.045  -2.963  37.662  1.00 19.08           O  
ATOM    534  CB  SER A  71      58.514  -1.143  37.407  1.00 18.02           C  
ATOM    535  OG  SER A  71      59.361  -0.261  36.686  1.00 25.75           O  
ATOM    536  N   GLY A  72      57.694  -4.352  37.192  1.00 18.64           N  
ATOM    537  CA  GLY A  72      57.160  -5.395  38.051  1.00 20.14           C  
ATOM    538  C   GLY A  72      56.211  -6.373  37.426  1.00 19.07           C  
ATOM    539  O   GLY A  72      55.791  -7.312  38.089  1.00 21.68           O  
ATOM    540  N   TYR A  73      55.810  -6.209  36.190  1.00 17.83           N  
ATOM    541  CA  TYR A  73      54.884  -7.126  35.559  1.00 17.17           C  
ATOM    542  C   TYR A  73      55.051  -6.948  34.080  1.00 15.58           C  
ATOM    543  O   TYR A  73      55.545  -5.896  33.672  1.00 15.22           O  
ATOM    544  CB  TYR A  73      53.431  -6.821  35.968  1.00 14.60           C  
ATOM    545  CG  TYR A  73      52.956  -5.375  35.879  1.00 14.60           C  
ATOM    546  CD1 TYR A  73      53.097  -4.532  36.996  1.00 14.92           C  
ATOM    547  CD2 TYR A  73      52.322  -4.933  34.690  1.00 13.58           C  
ATOM    548  CE1 TYR A  73      52.600  -3.226  36.949  1.00 14.65           C  
ATOM    549  CE2 TYR A  73      51.820  -3.643  34.641  1.00 11.10           C  
ATOM    550  CZ  TYR A  73      51.967  -2.813  35.769  1.00 13.48           C  
ATOM    551  OH  TYR A  73      51.455  -1.539  35.718  1.00 14.28           O  
ATOM    552  N   ASN A  74      54.674  -7.922  33.284  1.00 15.70           N  
ATOM    553  CA  ASN A  74      54.921  -7.822  31.859  1.00 18.32           C  
ATOM    554  C   ASN A  74      53.799  -7.356  30.962  1.00 14.55           C  
ATOM    555  O   ASN A  74      53.987  -7.247  29.743  1.00 16.17           O  
ATOM    556  CB  ASN A  74      55.394  -9.147  31.289  1.00 22.94           C  
ATOM    557  CG  ASN A  74      56.838  -9.455  31.628  1.00 28.80           C  
ATOM    558  OD1 ASN A  74      57.587  -8.739  32.308  1.00 31.63           O  
ATOM    559  ND2 ASN A  74      57.229 -10.627  31.170  1.00 33.35           N  
ATOM    560  N   GLN A  75      52.619  -7.123  31.505  1.00 12.62           N  
ATOM    561  CA  GLN A  75      51.571  -6.542  30.700  1.00 10.49           C  
ATOM    562  C   GLN A  75      51.818  -5.044  30.438  1.00  7.91           C  
ATOM    563  O   GLN A  75      51.983  -4.234  31.344  1.00  9.15           O  
ATOM    564  CB  GLN A  75      50.260  -6.787  31.420  1.00  8.86           C  
ATOM    565  CG  GLN A  75      49.080  -6.324  30.586  1.00  8.30           C  
ATOM    566  CD  GLN A  75      47.807  -6.675  31.302  1.00  8.64           C  
ATOM    567  OE1 GLN A  75      47.079  -7.639  31.053  1.00 13.46           O  
ATOM    568  NE2 GLN A  75      47.540  -5.895  32.315  1.00  6.24           N  
ATOM    569  N   LYS A  76      51.808  -4.638  29.176  1.00  7.98           N  
ATOM    570  CA  LYS A  76      52.075  -3.299  28.711  1.00  8.08           C  
ATOM    571  C   LYS A  76      50.768  -2.590  28.364  1.00  6.51           C  
ATOM    572  O   LYS A  76      49.837  -3.193  27.836  1.00  8.03           O  
ATOM    573  CB  LYS A  76      52.974  -3.372  27.474  1.00  7.16           C  
ATOM    574  CG  LYS A  76      54.330  -3.994  27.799  1.00  7.94           C  
ATOM    575  CD  LYS A  76      54.910  -4.615  26.560  1.00 10.66           C  
ATOM    576  CE  LYS A  76      56.236  -5.240  26.966  1.00  9.39           C  
ATOM    577  NZ  LYS A  76      56.773  -6.016  25.860  1.00 10.60           N  
ATOM    578  N   SER A  77      50.661  -1.293  28.646  1.00  8.21           N  
ATOM    579  CA  SER A  77      49.512  -0.491  28.272  1.00  8.42           C  
ATOM    580  C   SER A  77      49.708  -0.187  26.806  1.00  9.49           C  
ATOM    581  O   SER A  77      50.851  -0.042  26.365  1.00 10.93           O  
ATOM    582  CB  SER A  77      49.461   0.816  29.062  1.00  8.30           C  
ATOM    583  OG  SER A  77      49.264   0.575  30.469  1.00  7.79           O  
ATOM    584  N   VAL A  78      48.641  -0.141  26.036  1.00  9.58           N  
ATOM    585  CA  VAL A  78      48.692   0.192  24.612  1.00  9.46           C  
ATOM    586  C   VAL A  78      48.217   1.621  24.447  1.00  9.90           C  
ATOM    587  O   VAL A  78      47.196   2.004  25.034  1.00  8.19           O  
ATOM    588  CB  VAL A  78      47.794  -0.747  23.847  1.00  9.50           C  
ATOM    589  CG1 VAL A  78      48.018  -0.522  22.345  1.00  8.69           C  
ATOM    590  CG2 VAL A  78      48.089  -2.184  24.289  1.00  9.30           C  
ATOM    591  N   VAL A  79      48.917   2.447  23.704  1.00  6.88           N  
ATOM    592  CA  VAL A  79      48.548   3.831  23.508  1.00  8.04           C  
ATOM    593  C   VAL A  79      48.620   4.097  21.998  1.00 10.48           C  
ATOM    594  O   VAL A  79      49.645   3.834  21.381  1.00 11.58           O  
ATOM    595  CB  VAL A  79      49.530   4.781  24.271  1.00  8.38           C  
ATOM    596  CG1 VAL A  79      49.117   6.232  24.035  1.00 10.13           C  
ATOM    597  CG2 VAL A  79      49.532   4.508  25.773  1.00  9.91           C  
ATOM    598  N   MET A  80      47.569   4.569  21.334  1.00  9.89           N  
ATOM    599  CA  MET A  80      47.607   5.020  19.960  1.00 10.93           C  
ATOM    600  C   MET A  80      47.424   6.528  19.991  1.00 10.73           C  
ATOM    601  O   MET A  80      46.508   7.053  20.634  1.00 10.36           O  
ATOM    602  CB  MET A  80      46.489   4.389  19.168  1.00 11.55           C  
ATOM    603  CG  MET A  80      46.502   4.893  17.733  1.00 17.13           C  
ATOM    604  SD  MET A  80      45.239   4.188  16.649  1.00 24.89           S  
ATOM    605  CE  MET A  80      44.725   5.777  16.114  1.00 22.95           C  
ATOM    606  N   THR A  81      48.264   7.295  19.331  1.00 11.92           N  
ATOM    607  CA  THR A  81      48.145   8.743  19.322  1.00 11.89           C  
ATOM    608  C   THR A  81      47.908   9.195  17.874  1.00 12.67           C  
ATOM    609  O   THR A  81      48.375   8.549  16.926  1.00 12.27           O  
ATOM    610  CB  THR A  81      49.445   9.406  19.907  1.00 14.27           C  
ATOM    611  OG1 THR A  81      50.553   8.970  19.124  1.00 16.96           O  
ATOM    612  CG2 THR A  81      49.724   9.023  21.372  1.00 11.48           C  
ATOM    613  N   ILE A  82      47.082  10.214  17.655  1.00 14.34           N  
ATOM    614  CA  ILE A  82      46.925  10.920  16.386  1.00 13.76           C  
ATOM    615  C   ILE A  82      47.321  12.383  16.718  1.00 15.53           C  
ATOM    616  O   ILE A  82      46.768  13.025  17.641  1.00 14.95           O  
ATOM    617  CB  ILE A  82      45.465  10.886  15.900  1.00 14.82           C  
ATOM    618  CG1 ILE A  82      44.948   9.470  15.645  1.00 13.88           C  
ATOM    619  CG2 ILE A  82      45.411  11.715  14.615  1.00 14.36           C  
ATOM    620  CD1 ILE A  82      43.398   9.442  15.549  1.00 14.40           C  
ATOM    621  N   THR A  83      48.317  12.940  16.017  1.00 15.70           N  
ATOM    622  CA  THR A  83      48.783  14.313  16.196  1.00 15.11           C  
ATOM    623  C   THR A  83      47.759  15.281  15.592  1.00 15.44           C  
ATOM    624  O   THR A  83      47.296  15.098  14.462  1.00 16.53           O  
ATOM    625  CB  THR A  83      50.151  14.452  15.497  1.00 18.13           C  
ATOM    626  OG1 THR A  83      51.050  13.702  16.299  1.00 23.51           O  
ATOM    627  CG2 THR A  83      50.649  15.865  15.346  1.00 17.23           C  
ATOM    628  N   GLY A  84      47.392  16.328  16.325  1.00 15.58           N  
ATOM    629  CA  GLY A  84      46.441  17.303  15.845  1.00 16.90           C  
ATOM    630  C   GLY A  84      47.074  18.246  14.853  1.00 18.34           C  
ATOM    631  O   GLY A  84      48.280  18.489  14.901  1.00 19.29           O  
ATOM    632  N   SER A  85      46.292  18.844  13.991  1.00 20.11           N  
ATOM    633  CA  SER A  85      46.839  19.729  12.978  1.00 22.35           C  
ATOM    634  C   SER A  85      47.034  21.188  13.373  1.00 24.28           C  
ATOM    635  O   SER A  85      47.832  21.899  12.786  1.00 25.79           O  
ATOM    636  CB  SER A  85      45.935  19.657  11.776  1.00 20.89           C  
ATOM    637  OG  SER A  85      44.630  20.087  12.104  1.00 21.15           O  
ATOM    638  N   GLU A  86      46.329  21.659  14.378  1.00 25.75           N  
ATOM    639  CA  GLU A  86      46.271  23.055  14.726  1.00 27.26           C  
ATOM    640  C   GLU A  86      46.787  23.272  16.122  1.00 27.17           C  
ATOM    641  O   GLU A  86      47.532  24.211  16.377  1.00 26.20           O  
ATOM    642  CB  GLU A  86      44.828  23.492  14.615  1.00 31.39           C  
ATOM    643  CG  GLU A  86      44.615  24.768  13.815  1.00 43.21           C  
ATOM    644  CD  GLU A  86      45.221  24.711  12.412  1.00 48.70           C  
ATOM    645  OE1 GLU A  86      44.621  24.074  11.533  1.00 51.83           O  
ATOM    646  OE2 GLU A  86      46.300  25.293  12.211  1.00 50.86           O  
ATOM    647  N   ALA A  87      46.362  22.418  17.069  1.00 25.26           N  
ATOM    648  CA  ALA A  87      46.796  22.505  18.440  1.00 24.19           C  
ATOM    649  C   ALA A  87      47.284  21.129  18.892  1.00 23.44           C  
ATOM    650  O   ALA A  87      46.644  20.503  19.730  1.00 23.26           O  
ATOM    651  CB  ALA A  87      45.641  22.970  19.305  1.00 21.68           C  
ATOM    652  N   PRO A  88      48.460  20.636  18.460  1.00 23.72           N  
ATOM    653  CA  PRO A  88      48.969  19.310  18.807  1.00 22.32           C  
ATOM    654  C   PRO A  88      49.342  19.113  20.279  1.00 22.10           C  
ATOM    655  O   PRO A  88      49.623  18.025  20.778  1.00 21.64           O  
ATOM    656  CB  PRO A  88      50.133  19.141  17.850  1.00 22.21           C  
ATOM    657  CG  PRO A  88      50.703  20.535  17.726  1.00 22.27           C  
ATOM    658  CD  PRO A  88      49.417  21.343  17.588  1.00 23.21           C  
ATOM    659  N   ASP A  89      49.343  20.210  21.024  1.00 22.44           N  
ATOM    660  CA  ASP A  89      49.760  20.250  22.404  1.00 23.21           C  
ATOM    661  C   ASP A  89      48.573  20.233  23.362  1.00 21.20           C  
ATOM    662  O   ASP A  89      48.709  20.365  24.575  1.00 20.64           O  
ATOM    663  CB  ASP A  89      50.646  21.516  22.578  1.00 27.61           C  
ATOM    664  CG  ASP A  89      49.985  22.881  22.348  1.00 32.66           C  
ATOM    665  OD1 ASP A  89      49.422  23.140  21.265  1.00 33.01           O  
ATOM    666  OD2 ASP A  89      50.058  23.699  23.275  1.00 35.81           O  
ATOM    667  N   GLU A  90      47.374  20.187  22.819  1.00 18.39           N  
ATOM    668  CA  GLU A  90      46.187  19.979  23.606  1.00 17.04           C  
ATOM    669  C   GLU A  90      45.796  18.532  23.242  1.00 15.67           C  
ATOM    670  O   GLU A  90      45.813  18.098  22.081  1.00 15.42           O  
ATOM    671  CB  GLU A  90      45.152  20.979  23.176  1.00 19.53           C  
ATOM    672  CG  GLU A  90      45.534  22.425  23.447  1.00 22.92           C  
ATOM    673  CD  GLU A  90      44.527  23.444  22.919  1.00 30.17           C  
ATOM    674  OE1 GLU A  90      43.551  23.087  22.271  1.00 30.62           O  
ATOM    675  OE2 GLU A  90      44.704  24.639  23.150  1.00 35.75           O  
ATOM    676  N   TRP A  91      45.543  17.743  24.277  1.00 14.85           N  
ATOM    677  CA  TRP A  91      45.242  16.316  24.196  1.00 12.04           C  
ATOM    678  C   TRP A  91      43.855  15.939  24.724  1.00 11.18           C  
ATOM    679  O   TRP A  91      43.390  16.429  25.748  1.00 12.40           O  
ATOM    680  CB  TRP A  91      46.289  15.526  24.977  1.00 10.50           C  
ATOM    681  CG  TRP A  91      47.651  15.467  24.317  1.00 10.44           C  
ATOM    682  CD1 TRP A  91      48.563  16.484  24.473  1.00 11.30           C  
ATOM    683  CD2 TRP A  91      48.080  14.478  23.458  1.00 11.48           C  
ATOM    684  NE1 TRP A  91      49.562  16.140  23.703  1.00 12.86           N  
ATOM    685  CE2 TRP A  91      49.337  14.968  23.086  1.00 12.78           C  
ATOM    686  CE3 TRP A  91      47.613  13.260  22.933  1.00 13.76           C  
ATOM    687  CZ2 TRP A  91      50.121  14.257  22.182  1.00 14.11           C  
ATOM    688  CZ3 TRP A  91      48.387  12.537  22.023  1.00 14.67           C  
ATOM    689  CH2 TRP A  91      49.635  13.051  21.648  1.00 16.36           C  
ATOM    690  N   ILE A  92      43.197  15.050  24.018  1.00 11.38           N  
ATOM    691  CA  ILE A  92      41.925  14.422  24.324  1.00 11.97           C  
ATOM    692  C   ILE A  92      42.306  12.972  24.624  1.00  9.85           C  
ATOM    693  O   ILE A  92      43.080  12.384  23.875  1.00 11.37           O  
ATOM    694  CB  ILE A  92      41.036  14.562  23.055  1.00 14.43           C  
ATOM    695  CG1 ILE A  92      40.687  16.035  22.933  1.00 19.78           C  
ATOM    696  CG2 ILE A  92      39.778  13.741  23.080  1.00 16.08           C  
ATOM    697  CD1 ILE A  92      40.053  16.685  24.181  1.00 17.74           C  
ATOM    698  N   VAL A  93      41.856  12.353  25.702  1.00  9.40           N  
ATOM    699  CA  VAL A  93      42.127  10.965  26.062  1.00  8.92           C  
ATOM    700  C   VAL A  93      40.797  10.180  26.091  1.00  9.03           C  
ATOM    701  O   VAL A  93      39.763  10.655  26.600  1.00  8.90           O  
ATOM    702  CB  VAL A  93      42.831  10.949  27.458  1.00  6.45           C  
ATOM    703  CG1 VAL A  93      43.015   9.514  27.932  1.00  8.46           C  
ATOM    704  CG2 VAL A  93      44.203  11.595  27.372  1.00  8.14           C  
ATOM    705  N   ILE A  94      40.762   9.008  25.488  1.00  8.02           N  
ATOM    706  CA  ILE A  94      39.663   8.069  25.670  1.00  8.72           C  
ATOM    707  C   ILE A  94      40.288   6.700  25.928  1.00  8.16           C  
ATOM    708  O   ILE A  94      41.292   6.345  25.286  1.00  8.64           O  
ATOM    709  CB  ILE A  94      38.762   8.114  24.434  1.00 11.03           C  
ATOM    710  CG1 ILE A  94      37.658   7.067  24.618  1.00 12.58           C  
ATOM    711  CG2 ILE A  94      39.525   7.835  23.166  1.00 15.65           C  
ATOM    712  CD1 ILE A  94      36.553   7.132  23.535  1.00 16.47           C  
ATOM    713  N   GLY A  95      39.797   5.904  26.881  1.00  7.46           N  
ATOM    714  CA  GLY A  95      40.462   4.688  27.218  1.00  6.50           C  
ATOM    715  C   GLY A  95      39.601   3.767  28.008  1.00  6.46           C  
ATOM    716  O   GLY A  95      38.490   4.133  28.349  1.00  6.57           O  
ATOM    717  N   GLY A  96      40.117   2.568  28.222  1.00  7.58           N  
ATOM    718  CA  GLY A  96      39.512   1.495  29.030  1.00  8.34           C  
ATOM    719  C   GLY A  96      40.657   0.632  29.530  1.00  8.48           C  
ATOM    720  O   GLY A  96      41.789   0.858  29.086  1.00  8.74           O  
ATOM    721  N   HIS A  97      40.506  -0.377  30.375  1.00  6.78           N  
ATOM    722  CA  HIS A  97      41.643  -1.165  30.819  1.00  6.31           C  
ATOM    723  C   HIS A  97      41.529  -2.522  30.159  1.00  6.77           C  
ATOM    724  O   HIS A  97      40.427  -3.033  29.985  1.00  5.55           O  
ATOM    725  CB  HIS A  97      41.660  -1.330  32.349  1.00  6.43           C  
ATOM    726  CG  HIS A  97      40.583  -2.171  33.029  1.00  5.49           C  
ATOM    727  ND1 HIS A  97      40.565  -3.477  33.261  1.00  8.65           N  
ATOM    728  CD2 HIS A  97      39.373  -1.693  33.459  1.00  5.52           C  
ATOM    729  CE1 HIS A  97      39.455  -3.800  33.788  1.00  6.09           C  
ATOM    730  NE2 HIS A  97      38.655  -2.735  33.903  1.00  5.61           N  
ATOM    731  N   LEU A  98      42.659  -3.142  29.866  1.00  7.31           N  
ATOM    732  CA  LEU A  98      42.673  -4.373  29.120  1.00  8.05           C  
ATOM    733  C   LEU A  98      42.783  -5.617  29.974  1.00  7.18           C  
ATOM    734  O   LEU A  98      42.572  -6.699  29.446  1.00  8.37           O  
ATOM    735  CB  LEU A  98      43.828  -4.310  28.093  1.00 10.08           C  
ATOM    736  CG  LEU A  98      45.297  -4.274  28.526  1.00 12.32           C  
ATOM    737  CD1 LEU A  98      45.897  -5.655  28.564  1.00 17.54           C  
ATOM    738  CD2 LEU A  98      46.113  -3.612  27.463  1.00 12.84           C  
ATOM    739  N   ASP A  99      43.094  -5.535  31.267  1.00  6.69           N  
ATOM    740  CA  ASP A  99      43.215  -6.725  32.107  1.00  7.21           C  
ATOM    741  C   ASP A  99      41.848  -7.180  32.673  1.00  6.62           C  
ATOM    742  O   ASP A  99      40.889  -6.410  32.728  1.00  7.94           O  
ATOM    743  CB  ASP A  99      44.205  -6.430  33.259  1.00  5.15           C  
ATOM    744  CG  ASP A  99      43.810  -5.299  34.198  1.00  9.07           C  
ATOM    745  OD1 ASP A  99      43.201  -4.312  33.748  1.00  8.07           O  
ATOM    746  OD2 ASP A  99      44.129  -5.403  35.392  1.00  8.96           O  
ATOM    747  N   SER A 100      41.790  -8.411  33.145  1.00  7.75           N  
ATOM    748  CA  SER A 100      40.630  -9.019  33.779  1.00  8.06           C  
ATOM    749  C   SER A 100      41.179  -9.724  35.040  1.00  9.41           C  
ATOM    750  O   SER A 100      42.392  -9.952  35.190  1.00  9.77           O  
ATOM    751  CB  SER A 100      39.967 -10.035  32.802  1.00  8.76           C  
ATOM    752  OG  SER A 100      40.726 -11.233  32.566  1.00 10.29           O  
ATOM    753  N   THR A 101      40.303 -10.084  35.973  1.00 10.26           N  
ATOM    754  CA  THR A 101      40.641 -10.745  37.213  1.00 10.13           C  
ATOM    755  C   THR A 101      39.423 -11.555  37.657  1.00  9.93           C  
ATOM    756  O   THR A 101      38.270 -11.342  37.261  1.00 10.27           O  
ATOM    757  CB  THR A 101      40.978  -9.664  38.280  1.00 10.01           C  
ATOM    758  OG1 THR A 101      41.502 -10.375  39.377  1.00 11.38           O  
ATOM    759  CG2 THR A 101      39.780  -8.848  38.774  1.00  9.91           C  
ATOM    760  N   ILE A 102      39.710 -12.538  38.492  1.00 14.48           N  
ATOM    761  CA  ILE A 102      38.645 -13.172  39.274  1.00 14.96           C  
ATOM    762  C   ILE A 102      38.992 -12.963  40.745  1.00 18.26           C  
ATOM    763  O   ILE A 102      38.391 -13.597  41.628  1.00 18.83           O  
ATOM    764  CB  ILE A 102      38.467 -14.712  39.002  1.00 15.21           C  
ATOM    765  CG1 ILE A 102      39.737 -15.533  39.152  1.00 15.64           C  
ATOM    766  CG2 ILE A 102      37.826 -14.793  37.606  1.00 12.78           C  
ATOM    767  CD1 ILE A 102      39.426 -17.036  39.354  1.00 16.65           C  
ATOM    768  N   GLY A 103      39.968 -12.085  41.055  1.00 20.95           N  
ATOM    769  CA  GLY A 103      40.329 -11.713  42.424  1.00 23.18           C  
ATOM    770  C   GLY A 103      41.813 -11.839  42.720  1.00 25.84           C  
ATOM    771  O   GLY A 103      42.677 -12.000  41.854  1.00 24.22           O  
ATOM    772  N   SER A 104      42.105 -11.870  44.009  1.00 29.67           N  
ATOM    773  CA  SER A 104      43.465 -11.890  44.505  1.00 34.15           C  
ATOM    774  C   SER A 104      44.371 -12.976  43.919  1.00 35.78           C  
ATOM    775  O   SER A 104      45.518 -12.773  43.478  1.00 37.17           O  
ATOM    776  CB  SER A 104      43.341 -12.024  46.015  1.00 35.64           C  
ATOM    777  OG  SER A 104      44.600 -12.075  46.659  1.00 38.26           O  
ATOM    778  N   HIS A 105      43.802 -14.175  43.912  1.00 35.91           N  
ATOM    779  CA  HIS A 105      44.598 -15.307  43.527  1.00 36.77           C  
ATOM    780  C   HIS A 105      44.379 -15.794  42.122  1.00 33.92           C  
ATOM    781  O   HIS A 105      44.387 -16.999  41.854  1.00 34.61           O  
ATOM    782  CB  HIS A 105      44.355 -16.383  44.561  1.00 44.32           C  
ATOM    783  CG  HIS A 105      44.818 -15.890  45.926  1.00 50.85           C  
ATOM    784  ND1 HIS A 105      46.044 -15.492  46.277  1.00 52.66           N  
ATOM    785  CD2 HIS A 105      43.990 -15.745  47.023  1.00 52.82           C  
ATOM    786  CE1 HIS A 105      45.989 -15.112  47.536  1.00 54.30           C  
ATOM    787  NE2 HIS A 105      44.756 -15.269  47.968  1.00 54.53           N  
ATOM    788  N   THR A 106      44.127 -14.858  41.206  1.00 29.12           N  
ATOM    789  CA  THR A 106      44.086 -15.181  39.786  1.00 24.50           C  
ATOM    790  C   THR A 106      45.511 -15.614  39.435  1.00 24.96           C  
ATOM    791  O   THR A 106      46.473 -14.998  39.909  1.00 25.81           O  
ATOM    792  CB  THR A 106      43.707 -13.956  38.944  1.00 20.23           C  
ATOM    793  OG1 THR A 106      42.476 -13.500  39.464  1.00 17.16           O  
ATOM    794  CG2 THR A 106      43.536 -14.266  37.468  1.00 16.41           C  
ATOM    795  N   ASN A 107      45.705 -16.631  38.613  1.00 24.63           N  
ATOM    796  CA  ASN A 107      47.011 -17.146  38.251  1.00 23.74           C  
ATOM    797  C   ASN A 107      46.902 -17.555  36.787  1.00 23.28           C  
ATOM    798  O   ASN A 107      45.844 -17.346  36.179  1.00 20.54           O  
ATOM    799  CB  ASN A 107      47.329 -18.331  39.189  1.00 26.70           C  
ATOM    800  CG  ASN A 107      46.416 -19.530  38.948  1.00 30.47           C  
ATOM    801  OD1 ASN A 107      46.446 -20.132  37.883  1.00 31.29           O  
ATOM    802  ND2 ASN A 107      45.515 -19.916  39.822  1.00 33.24           N  
ATOM    803  N   GLU A 108      47.935 -18.173  36.212  1.00 23.40           N  
ATOM    804  CA  GLU A 108      47.976 -18.615  34.816  1.00 25.28           C  
ATOM    805  C   GLU A 108      46.779 -19.392  34.290  1.00 25.16           C  
ATOM    806  O   GLU A 108      46.395 -19.203  33.136  1.00 26.46           O  
ATOM    807  CB  GLU A 108      49.177 -19.513  34.545  1.00 26.54           C  
ATOM    808  CG  GLU A 108      50.513 -18.854  34.543  1.00 30.83           C  
ATOM    809  CD  GLU A 108      50.838 -18.025  33.320  1.00 31.12           C  
ATOM    810  OE1 GLU A 108      50.475 -18.404  32.213  1.00 35.06           O  
ATOM    811  OE2 GLU A 108      51.496 -17.009  33.491  1.00 32.51           O  
ATOM    812  N   GLN A 109      46.227 -20.288  35.111  1.00 24.33           N  
ATOM    813  CA  GLN A 109      45.115 -21.150  34.747  1.00 24.10           C  
ATOM    814  C   GLN A 109      43.717 -20.631  35.056  1.00 20.77           C  
ATOM    815  O   GLN A 109      42.729 -21.245  34.636  1.00 19.46           O  
ATOM    816  CB  GLN A 109      45.309 -22.538  35.421  1.00 29.23           C  
ATOM    817  CG  GLN A 109      45.358 -22.757  36.952  1.00 38.38           C  
ATOM    818  CD  GLN A 109      44.054 -22.730  37.756  1.00 43.98           C  
ATOM    819  OE1 GLN A 109      43.849 -21.922  38.673  1.00 46.78           O  
ATOM    820  NE2 GLN A 109      43.115 -23.637  37.513  1.00 46.51           N  
ATOM    821  N   SER A 110      43.586 -19.540  35.809  1.00 17.65           N  
ATOM    822  CA  SER A 110      42.283 -18.977  36.116  1.00 15.41           C  
ATOM    823  C   SER A 110      41.616 -18.521  34.825  1.00 14.75           C  
ATOM    824  O   SER A 110      42.201 -17.867  33.949  1.00 13.49           O  
ATOM    825  CB  SER A 110      42.395 -17.760  37.040  1.00 14.67           C  
ATOM    826  OG  SER A 110      43.181 -17.991  38.201  1.00 17.61           O  
ATOM    827  N   VAL A 111      40.335 -18.829  34.796  1.00 13.48           N  
ATOM    828  CA  VAL A 111      39.450 -18.475  33.720  1.00 11.52           C  
ATOM    829  C   VAL A 111      38.791 -17.151  34.145  1.00 11.77           C  
ATOM    830  O   VAL A 111      37.980 -17.084  35.073  1.00 11.54           O  
ATOM    831  CB  VAL A 111      38.428 -19.609  33.553  1.00 14.47           C  
ATOM    832  CG1 VAL A 111      37.442 -19.230  32.449  1.00 15.20           C  
ATOM    833  CG2 VAL A 111      39.128 -20.907  33.153  1.00 15.18           C  
ATOM    834  N   ALA A 112      39.210 -16.044  33.566  1.00  9.62           N  
ATOM    835  CA  ALA A 112      38.648 -14.735  33.815  1.00  8.75           C  
ATOM    836  C   ALA A 112      38.310 -14.098  32.470  1.00  9.47           C  
ATOM    837  O   ALA A 112      39.101 -13.303  31.932  1.00  8.14           O  
ATOM    838  CB  ALA A 112      39.688 -13.901  34.565  1.00 12.67           C  
ATOM    839  N   PRO A 113      37.180 -14.393  31.842  1.00  9.74           N  
ATOM    840  CA  PRO A 113      36.925 -13.955  30.477  1.00  8.04           C  
ATOM    841  C   PRO A 113      36.782 -12.443  30.379  1.00  8.12           C  
ATOM    842  O   PRO A 113      37.071 -11.856  29.338  1.00  9.08           O  
ATOM    843  CB  PRO A 113      35.699 -14.741  30.075  1.00  9.96           C  
ATOM    844  CG  PRO A 113      35.049 -15.185  31.347  1.00  9.62           C  
ATOM    845  CD  PRO A 113      36.171 -15.334  32.325  1.00  9.53           C  
ATOM    846  N   GLY A 114      36.372 -11.747  31.448  1.00  7.78           N  
ATOM    847  CA  GLY A 114      36.314 -10.258  31.483  1.00  6.95           C  
ATOM    848  C   GLY A 114      35.644  -9.614  30.267  1.00  6.02           C  
ATOM    849  O   GLY A 114      36.131  -8.632  29.717  1.00  6.89           O  
ATOM    850  N   ALA A 115      34.491 -10.137  29.842  1.00  6.14           N  
ATOM    851  CA  ALA A 115      33.832  -9.704  28.615  1.00  6.41           C  
ATOM    852  C   ALA A 115      33.190  -8.354  28.839  1.00  6.22           C  
ATOM    853  O   ALA A 115      33.323  -7.452  28.032  1.00  7.30           O  
ATOM    854  CB  ALA A 115      32.716 -10.664  28.185  1.00  5.82           C  
ATOM    855  N   ASP A 116      32.489  -8.148  29.943  1.00  6.10           N  
ATOM    856  CA  ASP A 116      31.910  -6.851  30.221  1.00  6.08           C  
ATOM    857  C   ASP A 116      33.000  -6.033  30.903  1.00  5.45           C  
ATOM    858  O   ASP A 116      33.224  -4.884  30.552  1.00  5.68           O  
ATOM    859  CB  ASP A 116      30.684  -6.970  31.136  1.00  3.63           C  
ATOM    860  CG  ASP A 116      29.863  -5.674  31.169  1.00  7.19           C  
ATOM    861  OD1 ASP A 116      29.985  -4.788  30.313  1.00  6.64           O  
ATOM    862  OD2 ASP A 116      29.051  -5.586  32.069  1.00  7.57           O  
ATOM    863  N   ASP A 117      33.705  -6.639  31.845  1.00  5.62           N  
ATOM    864  CA  ASP A 117      34.751  -5.963  32.562  1.00  6.90           C  
ATOM    865  C   ASP A 117      36.105  -6.506  32.079  1.00  6.23           C  
ATOM    866  O   ASP A 117      36.664  -7.371  32.751  1.00  6.14           O  
ATOM    867  CB  ASP A 117      34.511  -6.204  34.075  1.00  4.28           C  
ATOM    868  CG  ASP A 117      35.441  -5.345  34.926  1.00  7.07           C  
ATOM    869  OD1 ASP A 117      35.971  -4.336  34.447  1.00  7.06           O  
ATOM    870  OD2 ASP A 117      35.661  -5.695  36.078  1.00  6.69           O  
ATOM    871  N   ASP A 118      36.876  -5.659  31.398  1.00  5.80           N  
ATOM    872  CA  ASP A 118      36.423  -4.626  30.482  1.00  5.13           C  
ATOM    873  C   ASP A 118      36.694  -4.826  29.006  1.00  5.37           C  
ATOM    874  O   ASP A 118      37.077  -3.874  28.296  1.00  6.78           O  
ATOM    875  CB  ASP A 118      37.057  -3.308  30.987  1.00  4.11           C  
ATOM    876  CG  ASP A 118      36.554  -1.990  30.439  1.00  4.19           C  
ATOM    877  OD1 ASP A 118      35.401  -1.939  30.028  1.00  4.04           O  
ATOM    878  OD2 ASP A 118      37.324  -1.025  30.485  1.00  6.78           O  
ATOM    879  N   ALA A 119      36.491  -6.026  28.472  1.00  6.84           N  
ATOM    880  CA  ALA A 119      36.600  -6.160  27.030  1.00  6.56           C  
ATOM    881  C   ALA A 119      35.577  -5.244  26.341  1.00  6.24           C  
ATOM    882  O   ALA A 119      35.866  -4.711  25.275  1.00  6.11           O  
ATOM    883  CB  ALA A 119      36.340  -7.602  26.631  1.00  6.97           C  
ATOM    884  N   SER A 120      34.423  -4.961  26.927  1.00  4.86           N  
ATOM    885  CA  SER A 120      33.420  -4.141  26.305  1.00  5.92           C  
ATOM    886  C   SER A 120      33.883  -2.712  26.108  1.00  5.45           C  
ATOM    887  O   SER A 120      33.594  -2.129  25.053  1.00  4.99           O  
ATOM    888  CB  SER A 120      32.142  -4.187  27.145  1.00  6.55           C  
ATOM    889  OG  SER A 120      32.210  -3.489  28.373  1.00  6.44           O  
ATOM    890  N   GLY A 121      34.651  -2.144  27.038  1.00  4.98           N  
ATOM    891  CA  GLY A 121      35.189  -0.799  26.943  1.00  4.46           C  
ATOM    892  C   GLY A 121      36.315  -0.796  25.932  1.00  5.58           C  
ATOM    893  O   GLY A 121      36.382   0.126  25.132  1.00  5.79           O  
ATOM    894  N   ILE A 122      37.211  -1.789  25.881  1.00  5.70           N  
ATOM    895  CA  ILE A 122      38.233  -1.904  24.850  1.00  5.26           C  
ATOM    896  C   ILE A 122      37.572  -2.049  23.470  1.00  6.78           C  
ATOM    897  O   ILE A 122      38.005  -1.376  22.515  1.00  6.74           O  
ATOM    898  CB  ILE A 122      39.132  -3.114  25.157  1.00  6.82           C  
ATOM    899  CG1 ILE A 122      39.897  -2.881  26.456  1.00  7.43           C  
ATOM    900  CG2 ILE A 122      40.092  -3.349  24.010  1.00  7.86           C  
ATOM    901  CD1 ILE A 122      40.712  -1.553  26.588  1.00  9.03           C  
ATOM    902  N   ALA A 123      36.513  -2.841  23.318  1.00  5.89           N  
ATOM    903  CA  ALA A 123      35.833  -2.996  22.055  1.00  6.13           C  
ATOM    904  C   ALA A 123      35.200  -1.687  21.597  1.00  7.40           C  
ATOM    905  O   ALA A 123      35.228  -1.345  20.406  1.00  8.28           O  
ATOM    906  CB  ALA A 123      34.739  -4.046  22.184  1.00  5.46           C  
ATOM    907  N   ALA A 124      34.618  -0.921  22.512  1.00  7.42           N  
ATOM    908  CA  ALA A 124      34.032   0.385  22.211  1.00  7.27           C  
ATOM    909  C   ALA A 124      35.108   1.369  21.733  1.00  7.31           C  
ATOM    910  O   ALA A 124      34.935   2.050  20.713  1.00  8.74           O  
ATOM    911  CB  ALA A 124      33.369   0.956  23.453  1.00  6.37           C  
ATOM    912  N   VAL A 125      36.257   1.460  22.397  1.00  6.89           N  
ATOM    913  CA  VAL A 125      37.362   2.310  21.982  1.00  7.99           C  
ATOM    914  C   VAL A 125      37.874   1.850  20.616  1.00  7.55           C  
ATOM    915  O   VAL A 125      38.090   2.720  19.748  1.00  8.59           O  
ATOM    916  CB  VAL A 125      38.498   2.260  23.058  1.00  7.19           C  
ATOM    917  CG1 VAL A 125      39.732   3.018  22.605  1.00  8.63           C  
ATOM    918  CG2 VAL A 125      37.997   2.965  24.330  1.00  8.63           C  
ATOM    919  N   THR A 126      37.985   0.532  20.361  1.00  7.57           N  
ATOM    920  CA  THR A 126      38.486   0.001  19.088  1.00  7.37           C  
ATOM    921  C   THR A 126      37.546   0.392  17.958  1.00  7.29           C  
ATOM    922  O   THR A 126      37.983   0.784  16.877  1.00  7.30           O  
ATOM    923  CB  THR A 126      38.594  -1.530  19.169  1.00  7.33           C  
ATOM    924  OG1 THR A 126      39.537  -1.809  20.200  1.00  9.24           O  
ATOM    925  CG2 THR A 126      39.111  -2.191  17.877  1.00  6.22           C  
ATOM    926  N   GLU A 127      36.240   0.319  18.178  1.00  6.58           N  
ATOM    927  CA  GLU A 127      35.274   0.684  17.165  1.00  6.45           C  
ATOM    928  C   GLU A 127      35.270   2.185  16.877  1.00  7.97           C  
ATOM    929  O   GLU A 127      35.097   2.561  15.701  1.00  7.47           O  
ATOM    930  CB  GLU A 127      33.883   0.215  17.592  1.00  6.71           C  
ATOM    931  CG  GLU A 127      32.794   0.523  16.540  1.00  6.97           C  
ATOM    932  CD  GLU A 127      32.914  -0.138  15.176  1.00  8.93           C  
ATOM    933  OE1 GLU A 127      33.845  -0.886  14.905  1.00  7.90           O  
ATOM    934  OE2 GLU A 127      32.026   0.087  14.368  1.00 10.87           O  
ATOM    935  N   VAL A 128      35.475   3.071  17.878  1.00  7.16           N  
ATOM    936  CA  VAL A 128      35.683   4.489  17.621  1.00  6.42           C  
ATOM    937  C   VAL A 128      36.916   4.665  16.702  1.00  6.96           C  
ATOM    938  O   VAL A 128      36.833   5.375  15.690  1.00  7.72           O  
ATOM    939  CB  VAL A 128      35.885   5.225  18.956  1.00  5.72           C  
ATOM    940  CG1 VAL A 128      36.299   6.680  18.701  1.00  8.15           C  
ATOM    941  CG2 VAL A 128      34.568   5.194  19.754  1.00  8.96           C  
ATOM    942  N   ILE A 129      38.057   4.021  16.977  1.00  6.73           N  
ATOM    943  CA  ILE A 129      39.222   4.074  16.109  1.00  7.98           C  
ATOM    944  C   ILE A 129      38.853   3.616  14.699  1.00  8.68           C  
ATOM    945  O   ILE A 129      39.189   4.311  13.743  1.00 10.43           O  
ATOM    946  CB  ILE A 129      40.373   3.189  16.658  1.00  6.55           C  
ATOM    947  CG1 ILE A 129      40.780   3.718  18.024  1.00  6.85           C  
ATOM    948  CG2 ILE A 129      41.573   3.205  15.684  1.00  8.03           C  
ATOM    949  CD1 ILE A 129      41.796   2.886  18.769  1.00  7.59           C  
ATOM    950  N   ARG A 130      38.155   2.488  14.528  1.00  8.29           N  
ATOM    951  CA  ARG A 130      37.776   1.977  13.206  1.00  9.87           C  
ATOM    952  C   ARG A 130      36.961   2.997  12.404  1.00 11.06           C  
ATOM    953  O   ARG A 130      37.317   3.291  11.257  1.00 10.48           O  
ATOM    954  CB  ARG A 130      36.941   0.684  13.312  1.00  7.60           C  
ATOM    955  CG  ARG A 130      36.848   0.037  11.946  1.00  9.18           C  
ATOM    956  CD  ARG A 130      35.901  -1.134  11.873  1.00  8.82           C  
ATOM    957  NE  ARG A 130      34.505  -0.780  12.086  1.00 11.32           N  
ATOM    958  CZ  ARG A 130      33.680  -0.218  11.197  1.00 13.57           C  
ATOM    959  NH1 ARG A 130      34.021   0.100   9.968  1.00 14.64           N  
ATOM    960  NH2 ARG A 130      32.452   0.052  11.563  1.00 13.03           N  
ATOM    961  N   VAL A 131      35.901   3.590  12.950  1.00  9.94           N  
ATOM    962  CA  VAL A 131      35.108   4.540  12.206  1.00 10.02           C  
ATOM    963  C   VAL A 131      35.945   5.777  11.857  1.00 10.64           C  
ATOM    964  O   VAL A 131      35.884   6.281  10.726  1.00 12.02           O  
ATOM    965  CB  VAL A 131      33.847   4.887  13.067  1.00  8.76           C  
ATOM    966  CG1 VAL A 131      33.006   6.026  12.441  1.00  8.13           C  
ATOM    967  CG2 VAL A 131      33.004   3.618  13.194  1.00 11.81           C  
ATOM    968  N   LEU A 132      36.783   6.304  12.752  1.00 11.67           N  
ATOM    969  CA  LEU A 132      37.560   7.504  12.487  1.00 11.23           C  
ATOM    970  C   LEU A 132      38.640   7.221  11.435  1.00 14.22           C  
ATOM    971  O   LEU A 132      38.820   8.058  10.541  1.00 12.07           O  
ATOM    972  CB  LEU A 132      38.187   7.992  13.784  1.00 10.83           C  
ATOM    973  CG  LEU A 132      37.315   8.607  14.883  1.00 12.30           C  
ATOM    974  CD1 LEU A 132      38.251   8.956  16.028  1.00 11.40           C  
ATOM    975  CD2 LEU A 132      36.504   9.795  14.371  1.00  9.10           C  
ATOM    976  N   SER A 133      39.313   6.053  11.451  1.00 16.23           N  
ATOM    977  CA  SER A 133      40.279   5.613  10.422  1.00 16.59           C  
ATOM    978  C   SER A 133      39.664   5.510   9.034  1.00 18.78           C  
ATOM    979  O   SER A 133      40.131   6.103   8.063  1.00 19.80           O  
ATOM    980  CB  SER A 133      40.845   4.254  10.759  1.00 17.53           C  
ATOM    981  OG  SER A 133      41.559   4.493  11.967  1.00 26.52           O  
ATOM    982  N   GLU A 134      38.567   4.769   8.942  1.00 19.19           N  
ATOM    983  CA  GLU A 134      37.776   4.619   7.749  1.00 21.08           C  
ATOM    984  C   GLU A 134      37.390   5.950   7.128  1.00 19.87           C  
ATOM    985  O   GLU A 134      37.233   6.034   5.917  1.00 20.46           O  
ATOM    986  CB  GLU A 134      36.526   3.865   8.096  1.00 24.35           C  
ATOM    987  CG  GLU A 134      36.184   2.904   6.984  1.00 36.62           C  
ATOM    988  CD  GLU A 134      36.170   1.472   7.484  1.00 40.51           C  
ATOM    989  OE1 GLU A 134      37.194   1.001   7.993  1.00 43.33           O  
ATOM    990  OE2 GLU A 134      35.120   0.842   7.353  1.00 44.69           O  
ATOM    991  N   ASN A 135      37.225   7.006   7.916  1.00 16.55           N  
ATOM    992  CA  ASN A 135      36.803   8.285   7.407  1.00 15.78           C  
ATOM    993  C   ASN A 135      37.926   9.268   7.313  1.00 15.67           C  
ATOM    994  O   ASN A 135      37.743  10.440   7.010  1.00 15.69           O  
ATOM    995  CB  ASN A 135      35.734   8.812   8.304  1.00 15.19           C  
ATOM    996  CG  ASN A 135      34.448   8.108   7.983  1.00 14.90           C  
ATOM    997  OD1 ASN A 135      33.883   8.253   6.902  1.00 18.14           O  
ATOM    998  ND2 ASN A 135      33.953   7.299   8.885  1.00 12.94           N  
ATOM    999  N   ASN A 136      39.138   8.769   7.549  1.00 17.61           N  
ATOM   1000  CA  ASN A 136      40.379   9.531   7.547  1.00 20.78           C  
ATOM   1001  C   ASN A 136      40.323  10.842   8.341  1.00 19.80           C  
ATOM   1002  O   ASN A 136      40.712  11.928   7.897  1.00 20.56           O  
ATOM   1003  CB  ASN A 136      40.773   9.772   6.083  1.00 24.08           C  
ATOM   1004  CG  ASN A 136      41.155   8.463   5.400  1.00 30.17           C  
ATOM   1005  OD1 ASN A 136      42.212   7.873   5.650  1.00 35.67           O  
ATOM   1006  ND2 ASN A 136      40.332   7.949   4.491  1.00 34.49           N  
ATOM   1007  N   PHE A 137      39.813  10.746   9.576  1.00 17.48           N  
ATOM   1008  CA  PHE A 137      39.695  11.867  10.474  1.00 16.44           C  
ATOM   1009  C   PHE A 137      41.045  12.501  10.752  1.00 16.63           C  
ATOM   1010  O   PHE A 137      41.992  11.809  11.144  1.00 17.13           O  
ATOM   1011  CB  PHE A 137      39.108  11.376  11.780  1.00 14.76           C  
ATOM   1012  CG  PHE A 137      38.749  12.496  12.732  1.00 14.15           C  
ATOM   1013  CD1 PHE A 137      37.901  13.529  12.307  1.00 15.33           C  
ATOM   1014  CD2 PHE A 137      39.238  12.442  14.033  1.00 18.01           C  
ATOM   1015  CE1 PHE A 137      37.533  14.529  13.191  1.00 17.87           C  
ATOM   1016  CE2 PHE A 137      38.866  13.449  14.932  1.00 20.54           C  
ATOM   1017  CZ  PHE A 137      38.017  14.489  14.511  1.00 20.10           C  
ATOM   1018  N   GLN A 138      41.156  13.809  10.586  1.00 17.48           N  
ATOM   1019  CA  GLN A 138      42.367  14.483  10.992  1.00 19.92           C  
ATOM   1020  C   GLN A 138      41.923  15.509  12.009  1.00 17.48           C  
ATOM   1021  O   GLN A 138      41.275  16.489  11.651  1.00 18.66           O  
ATOM   1022  CB  GLN A 138      43.066  15.159   9.808  1.00 25.35           C  
ATOM   1023  CG  GLN A 138      44.344  15.951  10.247  1.00 36.49           C  
ATOM   1024  CD  GLN A 138      45.352  15.348  11.259  1.00 39.70           C  
ATOM   1025  OE1 GLN A 138      46.280  14.590  10.949  1.00 44.34           O  
ATOM   1026  NE2 GLN A 138      45.265  15.747  12.511  1.00 36.94           N  
ATOM   1027  N   PRO A 139      42.161  15.281  13.297  1.00 14.85           N  
ATOM   1028  CA  PRO A 139      41.758  16.197  14.331  1.00 14.05           C  
ATOM   1029  C   PRO A 139      42.596  17.463  14.391  1.00 15.09           C  
ATOM   1030  O   PRO A 139      43.737  17.533  13.917  1.00 16.26           O  
ATOM   1031  CB  PRO A 139      41.814  15.332  15.583  1.00 12.71           C  
ATOM   1032  CG  PRO A 139      42.920  14.379  15.314  1.00 12.76           C  
ATOM   1033  CD  PRO A 139      42.703  14.048  13.864  1.00 13.47           C  
ATOM   1034  N   LYS A 140      42.020  18.499  14.966  1.00 16.22           N  
ATOM   1035  CA  LYS A 140      42.718  19.737  15.218  1.00 15.87           C  
ATOM   1036  C   LYS A 140      43.562  19.617  16.467  1.00 15.97           C  
ATOM   1037  O   LYS A 140      44.667  20.166  16.486  1.00 16.73           O  
ATOM   1038  CB  LYS A 140      41.682  20.844  15.312  1.00 19.84           C  
ATOM   1039  CG  LYS A 140      41.381  21.168  13.869  1.00 27.96           C  
ATOM   1040  CD  LYS A 140      40.017  21.726  13.659  1.00 36.87           C  
ATOM   1041  CE  LYS A 140      39.807  23.036  14.386  1.00 42.01           C  
ATOM   1042  NZ  LYS A 140      38.451  23.511  14.111  1.00 43.99           N  
ATOM   1043  N   ARG A 141      43.136  18.870  17.471  1.00 14.09           N  
ATOM   1044  CA  ARG A 141      43.876  18.591  18.697  1.00 13.64           C  
ATOM   1045  C   ARG A 141      44.419  17.173  18.581  1.00 11.75           C  
ATOM   1046  O   ARG A 141      43.938  16.390  17.762  1.00 13.29           O  
ATOM   1047  CB  ARG A 141      42.979  18.599  19.941  1.00 14.12           C  
ATOM   1048  CG  ARG A 141      42.636  19.936  20.465  1.00 17.66           C  
ATOM   1049  CD  ARG A 141      41.681  19.693  21.587  1.00 15.93           C  
ATOM   1050  NE  ARG A 141      41.451  20.924  22.296  1.00 15.99           N  
ATOM   1051  CZ  ARG A 141      40.297  21.290  22.823  1.00 17.18           C  
ATOM   1052  NH1 ARG A 141      39.196  20.564  22.736  1.00 17.20           N  
ATOM   1053  NH2 ARG A 141      40.312  22.382  23.576  1.00 19.15           N  
ATOM   1054  N   SER A 142      45.420  16.818  19.373  1.00 11.72           N  
ATOM   1055  CA  SER A 142      45.907  15.459  19.464  1.00 11.78           C  
ATOM   1056  C   SER A 142      44.966  14.574  20.276  1.00 11.24           C  
ATOM   1057  O   SER A 142      44.345  15.013  21.255  1.00 10.78           O  
ATOM   1058  CB  SER A 142      47.291  15.472  20.101  1.00 11.38           C  
ATOM   1059  OG  SER A 142      48.178  16.049  19.169  1.00 14.19           O  
ATOM   1060  N   ILE A 143      44.824  13.311  19.886  1.00 11.47           N  
ATOM   1061  CA  ILE A 143      43.989  12.362  20.600  1.00 11.01           C  
ATOM   1062  C   ILE A 143      44.850  11.153  20.979  1.00 10.32           C  
ATOM   1063  O   ILE A 143      45.654  10.662  20.179  1.00 11.26           O  
ATOM   1064  CB  ILE A 143      42.808  11.909  19.710  1.00 12.01           C  
ATOM   1065  CG1 ILE A 143      42.001  13.100  19.180  1.00 14.47           C  
ATOM   1066  CG2 ILE A 143      41.903  11.020  20.571  1.00 13.66           C  
ATOM   1067  CD1 ILE A 143      40.881  12.717  18.244  1.00 14.74           C  
ATOM   1068  N   ALA A 144      44.699  10.655  22.201  1.00  9.94           N  
ATOM   1069  CA  ALA A 144      45.373   9.451  22.684  1.00  9.98           C  
ATOM   1070  C   ALA A 144      44.276   8.454  23.078  1.00 10.59           C  
ATOM   1071  O   ALA A 144      43.355   8.784  23.855  1.00 11.04           O  
ATOM   1072  CB  ALA A 144      46.248   9.747  23.926  1.00  9.52           C  
ATOM   1073  N   PHE A 145      44.326   7.258  22.489  1.00  9.39           N  
ATOM   1074  CA  PHE A 145      43.418   6.128  22.765  1.00  8.14           C  
ATOM   1075  C   PHE A 145      44.266   5.209  23.611  1.00  8.25           C  
ATOM   1076  O   PHE A 145      45.385   4.822  23.227  1.00  8.98           O  
ATOM   1077  CB  PHE A 145      42.988   5.347  21.498  1.00  9.39           C  
ATOM   1078  CG  PHE A 145      42.296   6.228  20.465  1.00 10.30           C  
ATOM   1079  CD1 PHE A 145      43.052   6.966  19.569  1.00  9.94           C  
ATOM   1080  CD2 PHE A 145      40.901   6.310  20.446  1.00 10.91           C  
ATOM   1081  CE1 PHE A 145      42.401   7.790  18.653  1.00 11.27           C  
ATOM   1082  CE2 PHE A 145      40.261   7.136  19.527  1.00 11.60           C  
ATOM   1083  CZ  PHE A 145      41.009   7.872  18.630  1.00  9.43           C  
ATOM   1084  N   MET A 146      43.744   4.838  24.772  1.00  7.11           N  
ATOM   1085  CA  MET A 146      44.528   4.086  25.731  1.00  7.15           C  
ATOM   1086  C   MET A 146      43.848   2.800  26.219  1.00  8.91           C  
ATOM   1087  O   MET A 146      42.651   2.814  26.539  1.00  9.11           O  
ATOM   1088  CB  MET A 146      44.830   4.956  26.951  1.00  8.23           C  
ATOM   1089  CG  MET A 146      45.736   6.109  26.568  1.00 11.62           C  
ATOM   1090  SD  MET A 146      46.400   6.942  28.019  1.00 13.22           S  
ATOM   1091  CE  MET A 146      47.320   8.356  27.470  1.00 12.93           C  
ATOM   1092  N   ALA A 147      44.599   1.703  26.304  1.00  5.59           N  
ATOM   1093  CA  ALA A 147      44.159   0.449  26.875  1.00  5.47           C  
ATOM   1094  C   ALA A 147      45.149   0.211  28.013  1.00  6.98           C  
ATOM   1095  O   ALA A 147      46.336  -0.141  27.829  1.00  6.85           O  
ATOM   1096  CB  ALA A 147      44.264  -0.677  25.867  1.00  5.84           C  
ATOM   1097  N   TYR A 148      44.687   0.453  29.238  1.00  7.56           N  
ATOM   1098  CA  TYR A 148      45.566   0.399  30.394  1.00  7.56           C  
ATOM   1099  C   TYR A 148      45.779  -0.990  30.921  1.00  6.20           C  
ATOM   1100  O   TYR A 148      44.847  -1.790  31.041  1.00  7.29           O  
ATOM   1101  CB  TYR A 148      45.032   1.225  31.536  1.00  7.21           C  
ATOM   1102  CG  TYR A 148      44.605   2.635  31.178  1.00  7.36           C  
ATOM   1103  CD1 TYR A 148      45.537   3.661  30.968  1.00  5.84           C  
ATOM   1104  CD2 TYR A 148      43.225   2.875  31.110  1.00  7.46           C  
ATOM   1105  CE1 TYR A 148      45.074   4.949  30.693  1.00  5.90           C  
ATOM   1106  CE2 TYR A 148      42.751   4.153  30.828  1.00  5.57           C  
ATOM   1107  CZ  TYR A 148      43.690   5.171  30.621  1.00  6.46           C  
ATOM   1108  OH  TYR A 148      43.188   6.401  30.284  1.00  7.55           O  
ATOM   1109  N   ALA A 149      47.039  -1.251  31.255  1.00  6.74           N  
ATOM   1110  CA  ALA A 149      47.411  -2.458  31.931  1.00  7.09           C  
ATOM   1111  C   ALA A 149      47.073  -2.307  33.436  1.00  6.91           C  
ATOM   1112  O   ALA A 149      46.944  -1.201  33.973  1.00  6.80           O  
ATOM   1113  CB  ALA A 149      48.916  -2.672  31.747  1.00  7.44           C  
ATOM   1114  N   ALA A 150      46.829  -3.435  34.131  1.00  6.53           N  
ATOM   1115  CA  ALA A 150      46.823  -3.551  35.597  1.00  7.38           C  
ATOM   1116  C   ALA A 150      45.888  -2.664  36.371  1.00  7.12           C  
ATOM   1117  O   ALA A 150      46.129  -2.205  37.480  1.00  7.49           O  
ATOM   1118  CB  ALA A 150      48.255  -3.332  36.135  1.00  7.57           C  
ATOM   1119  N   GLU A 151      44.733  -2.397  35.772  1.00  7.43           N  
ATOM   1120  CA  GLU A 151      43.701  -1.650  36.499  1.00  9.09           C  
ATOM   1121  C   GLU A 151      43.177  -2.428  37.698  1.00  8.34           C  
ATOM   1122  O   GLU A 151      42.927  -1.829  38.753  1.00  9.48           O  
ATOM   1123  CB  GLU A 151      42.549  -1.318  35.551  1.00  5.62           C  
ATOM   1124  CG  GLU A 151      41.379  -0.492  36.137  1.00  7.46           C  
ATOM   1125  CD  GLU A 151      40.330  -1.218  36.988  1.00 10.69           C  
ATOM   1126  OE1 GLU A 151      40.181  -2.444  36.895  1.00  7.96           O  
ATOM   1127  OE2 GLU A 151      39.660  -0.547  37.767  1.00 13.43           O  
ATOM   1128  N   GLU A 152      43.014  -3.748  37.597  1.00  7.50           N  
ATOM   1129  CA  GLU A 152      42.362  -4.548  38.622  1.00  9.96           C  
ATOM   1130  C   GLU A 152      43.162  -4.702  39.896  1.00 11.33           C  
ATOM   1131  O   GLU A 152      42.654  -5.167  40.911  1.00 14.18           O  
ATOM   1132  CB  GLU A 152      42.066  -5.928  38.059  1.00  6.61           C  
ATOM   1133  CG  GLU A 152      41.061  -5.886  36.884  1.00  8.40           C  
ATOM   1134  CD  GLU A 152      39.614  -5.597  37.215  1.00 10.36           C  
ATOM   1135  OE1 GLU A 152      39.327  -5.067  38.271  1.00 10.45           O  
ATOM   1136  OE2 GLU A 152      38.730  -5.878  36.411  1.00  9.32           O  
ATOM   1137  N   VAL A 153      44.408  -4.245  39.866  1.00 12.27           N  
ATOM   1138  CA  VAL A 153      45.392  -4.477  40.894  1.00 12.56           C  
ATOM   1139  C   VAL A 153      45.813  -3.107  41.442  1.00 12.97           C  
ATOM   1140  O   VAL A 153      46.886  -2.961  42.002  1.00 15.87           O  
ATOM   1141  CB  VAL A 153      46.277  -5.397  39.972  1.00 16.08           C  
ATOM   1142  CG1 VAL A 153      47.662  -4.909  39.697  1.00 12.34           C  
ATOM   1143  CG2 VAL A 153      46.079  -6.774  40.576  1.00 13.27           C  
ATOM   1144  N   GLY A 154      44.974  -2.072  41.367  1.00 13.16           N  
ATOM   1145  CA  GLY A 154      45.262  -0.779  41.954  1.00 13.65           C  
ATOM   1146  C   GLY A 154      45.485   0.353  40.968  1.00 13.97           C  
ATOM   1147  O   GLY A 154      46.237   1.284  41.280  1.00 11.89           O  
ATOM   1148  N   LEU A 155      44.872   0.319  39.763  1.00 10.89           N  
ATOM   1149  CA  LEU A 155      44.984   1.395  38.781  1.00  8.70           C  
ATOM   1150  C   LEU A 155      46.425   1.702  38.428  1.00  8.55           C  
ATOM   1151  O   LEU A 155      46.802   2.823  38.123  1.00 12.11           O  
ATOM   1152  CB  LEU A 155      44.309   2.685  39.289  1.00  7.84           C  
ATOM   1153  CG  LEU A 155      42.875   2.662  39.903  1.00 10.84           C  
ATOM   1154  CD1 LEU A 155      42.374   4.086  40.098  1.00  9.77           C  
ATOM   1155  CD2 LEU A 155      41.927   1.921  38.997  1.00 10.17           C  
ATOM   1156  N   ARG A 156      47.255   0.690  38.319  1.00 10.15           N  
ATOM   1157  CA  ARG A 156      48.698   0.837  38.123  1.00 11.25           C  
ATOM   1158  C   ARG A 156      49.169   1.375  36.805  1.00 11.26           C  
ATOM   1159  O   ARG A 156      49.999   2.284  36.792  1.00 11.22           O  
ATOM   1160  CB  ARG A 156      49.361  -0.499  38.405  1.00 13.79           C  
ATOM   1161  CG  ARG A 156      49.326  -0.487  39.915  1.00 20.87           C  
ATOM   1162  CD  ARG A 156      49.204  -1.816  40.467  1.00 25.23           C  
ATOM   1163  NE  ARG A 156      50.450  -2.510  40.378  1.00 30.43           N  
ATOM   1164  CZ  ARG A 156      50.762  -3.469  41.257  1.00 34.82           C  
ATOM   1165  NH1 ARG A 156      49.951  -3.841  42.271  1.00 35.36           N  
ATOM   1166  NH2 ARG A 156      51.940  -4.045  41.106  1.00 34.23           N  
ATOM   1167  N   GLY A 157      48.604   0.875  35.722  1.00 10.25           N  
ATOM   1168  CA  GLY A 157      48.923   1.362  34.399  1.00  9.03           C  
ATOM   1169  C   GLY A 157      48.518   2.804  34.208  1.00  8.62           C  
ATOM   1170  O   GLY A 157      49.328   3.628  33.783  1.00  9.11           O  
ATOM   1171  N   SER A 158      47.270   3.172  34.504  1.00  8.50           N  
ATOM   1172  CA  SER A 158      46.816   4.530  34.266  1.00  9.48           C  
ATOM   1173  C   SER A 158      47.492   5.562  35.179  1.00 10.87           C  
ATOM   1174  O   SER A 158      47.680   6.714  34.792  1.00 11.13           O  
ATOM   1175  CB  SER A 158      45.316   4.592  34.435  1.00  6.62           C  
ATOM   1176  OG  SER A 158      44.840   4.217  35.735  1.00  6.91           O  
ATOM   1177  N   GLN A 159      47.884   5.180  36.412  1.00 12.23           N  
ATOM   1178  CA  GLN A 159      48.613   6.065  37.306  1.00 13.25           C  
ATOM   1179  C   GLN A 159      49.957   6.399  36.689  1.00 11.14           C  
ATOM   1180  O   GLN A 159      50.394   7.551  36.690  1.00 10.94           O  
ATOM   1181  CB  GLN A 159      48.787   5.341  38.571  1.00 18.99           C  
ATOM   1182  CG  GLN A 159      49.046   6.139  39.802  1.00 28.90           C  
ATOM   1183  CD  GLN A 159      49.237   5.087  40.871  1.00 36.91           C  
ATOM   1184  OE1 GLN A 159      50.341   4.885  41.386  1.00 41.84           O  
ATOM   1185  NE2 GLN A 159      48.182   4.323  41.153  1.00 37.42           N  
ATOM   1186  N   ASP A 160      50.614   5.385  36.139  1.00 10.34           N  
ATOM   1187  CA  ASP A 160      51.870   5.611  35.428  1.00 11.89           C  
ATOM   1188  C   ASP A 160      51.726   6.535  34.215  1.00 11.23           C  
ATOM   1189  O   ASP A 160      52.486   7.495  34.038  1.00 11.05           O  
ATOM   1190  CB  ASP A 160      52.465   4.300  34.950  1.00 13.73           C  
ATOM   1191  CG  ASP A 160      53.286   3.547  36.007  1.00 21.42           C  
ATOM   1192  OD1 ASP A 160      53.502   4.040  37.127  1.00 24.76           O  
ATOM   1193  OD2 ASP A 160      53.724   2.447  35.693  1.00 21.67           O  
ATOM   1194  N   LEU A 161      50.695   6.343  33.399  1.00  9.59           N  
ATOM   1195  CA  LEU A 161      50.485   7.151  32.227  1.00 11.98           C  
ATOM   1196  C   LEU A 161      50.029   8.530  32.603  1.00 13.35           C  
ATOM   1197  O   LEU A 161      50.523   9.476  31.990  1.00 13.78           O  
ATOM   1198  CB  LEU A 161      49.463   6.469  31.319  1.00 10.06           C  
ATOM   1199  CG  LEU A 161      49.981   5.198  30.631  1.00 14.16           C  
ATOM   1200  CD1 LEU A 161      48.883   4.486  29.897  1.00 17.25           C  
ATOM   1201  CD2 LEU A 161      51.005   5.599  29.596  1.00 17.74           C  
ATOM   1202  N   ALA A 162      49.155   8.718  33.607  1.00 13.24           N  
ATOM   1203  CA  ALA A 162      48.707  10.042  33.987  1.00 14.39           C  
ATOM   1204  C   ALA A 162      49.904  10.829  34.540  1.00 15.61           C  
ATOM   1205  O   ALA A 162      50.150  11.988  34.174  1.00 16.22           O  
ATOM   1206  CB  ALA A 162      47.601   9.945  35.058  1.00 13.90           C  
ATOM   1207  N   ASN A 163      50.751  10.194  35.344  1.00 16.36           N  
ATOM   1208  CA  ASN A 163      51.910  10.859  35.889  1.00 20.62           C  
ATOM   1209  C   ASN A 163      52.946  11.128  34.818  1.00 19.98           C  
ATOM   1210  O   ASN A 163      53.556  12.185  34.887  1.00 20.83           O  
ATOM   1211  CB  ASN A 163      52.479  10.019  37.037  1.00 24.06           C  
ATOM   1212  CG  ASN A 163      51.559  10.274  38.226  1.00 31.25           C  
ATOM   1213  OD1 ASN A 163      51.425  11.409  38.692  1.00 37.10           O  
ATOM   1214  ND2 ASN A 163      50.857   9.292  38.764  1.00 33.56           N  
ATOM   1215  N   GLN A 164      53.138  10.298  33.800  1.00 19.74           N  
ATOM   1216  CA  GLN A 164      54.051  10.547  32.694  1.00 21.05           C  
ATOM   1217  C   GLN A 164      53.578  11.780  31.940  1.00 21.64           C  
ATOM   1218  O   GLN A 164      54.389  12.663  31.651  1.00 21.75           O  
ATOM   1219  CB  GLN A 164      54.062   9.369  31.755  1.00 23.68           C  
ATOM   1220  CG  GLN A 164      55.039   9.486  30.616  1.00 30.15           C  
ATOM   1221  CD  GLN A 164      54.652   8.550  29.469  1.00 37.72           C  
ATOM   1222  OE1 GLN A 164      54.468   8.937  28.304  1.00 43.80           O  
ATOM   1223  NE2 GLN A 164      54.545   7.256  29.696  1.00 37.30           N  
ATOM   1224  N   TYR A 165      52.278  11.894  31.649  1.00 19.87           N  
ATOM   1225  CA  TYR A 165      51.715  13.039  30.928  1.00 20.05           C  
ATOM   1226  C   TYR A 165      51.878  14.337  31.708  1.00 20.82           C  
ATOM   1227  O   TYR A 165      52.228  15.388  31.166  1.00 21.30           O  
ATOM   1228  CB  TYR A 165      50.226  12.777  30.631  1.00 18.11           C  
ATOM   1229  CG  TYR A 165      50.073  12.008  29.327  1.00 22.06           C  
ATOM   1230  CD1 TYR A 165      50.828  10.845  29.064  1.00 20.53           C  
ATOM   1231  CD2 TYR A 165      49.200  12.509  28.362  1.00 21.88           C  
ATOM   1232  CE1 TYR A 165      50.710  10.196  27.832  1.00 20.81           C  
ATOM   1233  CE2 TYR A 165      49.074  11.867  27.127  1.00 21.44           C  
ATOM   1234  CZ  TYR A 165      49.827  10.724  26.878  1.00 22.14           C  
ATOM   1235  OH  TYR A 165      49.677  10.101  25.661  1.00 23.48           O  
ATOM   1236  N   LYS A 166      51.700  14.255  33.011  1.00 21.69           N  
ATOM   1237  CA  LYS A 166      51.844  15.382  33.889  1.00 24.70           C  
ATOM   1238  C   LYS A 166      53.312  15.827  33.989  1.00 25.66           C  
ATOM   1239  O   LYS A 166      53.576  17.033  34.004  1.00 25.70           O  
ATOM   1240  CB  LYS A 166      51.297  14.975  35.225  1.00 27.62           C  
ATOM   1241  CG  LYS A 166      51.384  16.096  36.215  1.00 33.51           C  
ATOM   1242  CD  LYS A 166      50.586  15.697  37.426  1.00 39.84           C  
ATOM   1243  CE  LYS A 166      50.114  16.952  38.122  1.00 43.97           C  
ATOM   1244  NZ  LYS A 166      49.433  17.807  37.150  1.00 45.88           N  
ATOM   1245  N   SER A 167      54.308  14.949  33.979  1.00 24.92           N  
ATOM   1246  CA  SER A 167      55.674  15.368  34.132  1.00 28.22           C  
ATOM   1247  C   SER A 167      56.254  15.825  32.814  1.00 28.22           C  
ATOM   1248  O   SER A 167      57.281  16.495  32.748  1.00 32.00           O  
ATOM   1249  CB  SER A 167      56.441  14.207  34.729  1.00 28.80           C  
ATOM   1250  OG  SER A 167      56.364  13.085  33.880  1.00 34.67           O  
ATOM   1251  N   GLU A 168      55.653  15.399  31.723  1.00 28.82           N  
ATOM   1252  CA  GLU A 168      55.966  15.918  30.420  1.00 28.11           C  
ATOM   1253  C   GLU A 168      55.183  17.227  30.166  1.00 28.05           C  
ATOM   1254  O   GLU A 168      55.232  17.769  29.057  1.00 29.93           O  
ATOM   1255  CB  GLU A 168      55.613  14.868  29.392  1.00 28.43           C  
ATOM   1256  CG  GLU A 168      56.472  13.608  29.476  1.00 33.60           C  
ATOM   1257  CD  GLU A 168      56.111  12.503  28.482  1.00 36.81           C  
ATOM   1258  OE1 GLU A 168      55.015  12.525  27.923  1.00 39.98           O  
ATOM   1259  OE2 GLU A 168      56.920  11.594  28.261  1.00 37.99           O  
ATOM   1260  N   GLY A 169      54.411  17.781  31.120  1.00 27.96           N  
ATOM   1261  CA  GLY A 169      53.670  19.023  30.944  1.00 27.61           C  
ATOM   1262  C   GLY A 169      52.614  18.945  29.854  1.00 28.46           C  
ATOM   1263  O   GLY A 169      52.359  19.938  29.174  1.00 30.94           O  
ATOM   1264  N   LYS A 170      51.992  17.789  29.635  1.00 26.86           N  
ATOM   1265  CA  LYS A 170      51.000  17.659  28.581  1.00 25.63           C  
ATOM   1266  C   LYS A 170      49.685  18.196  29.080  1.00 24.08           C  
ATOM   1267  O   LYS A 170      49.280  17.963  30.228  1.00 22.44           O  
ATOM   1268  CB  LYS A 170      50.803  16.213  28.146  1.00 27.62           C  
ATOM   1269  CG  LYS A 170      51.994  15.644  27.399  1.00 29.57           C  
ATOM   1270  CD  LYS A 170      51.391  14.492  26.673  1.00 32.68           C  
ATOM   1271  CE  LYS A 170      52.379  13.603  26.004  1.00 32.61           C  
ATOM   1272  NZ  LYS A 170      53.040  14.335  24.966  1.00 34.41           N  
ATOM   1273  N   ASN A 171      49.034  18.946  28.197  1.00 22.00           N  
ATOM   1274  CA  ASN A 171      47.809  19.637  28.490  1.00 21.44           C  
ATOM   1275  C   ASN A 171      46.679  18.729  28.050  1.00 19.07           C  
ATOM   1276  O   ASN A 171      46.223  18.744  26.910  1.00 18.06           O  
ATOM   1277  CB  ASN A 171      47.786  20.961  27.739  1.00 24.31           C  
ATOM   1278  CG  ASN A 171      46.478  21.746  27.904  1.00 31.70           C  
ATOM   1279  OD1 ASN A 171      46.141  22.618  27.088  1.00 35.15           O  
ATOM   1280  ND2 ASN A 171      45.625  21.542  28.898  1.00 30.59           N  
ATOM   1281  N   VAL A 172      46.234  17.868  28.954  1.00 16.87           N  
ATOM   1282  CA  VAL A 172      45.083  17.025  28.714  1.00 14.96           C  
ATOM   1283  C   VAL A 172      43.852  17.855  29.039  1.00 14.25           C  
ATOM   1284  O   VAL A 172      43.625  18.212  30.196  1.00 15.84           O  
ATOM   1285  CB  VAL A 172      45.127  15.764  29.620  1.00 16.64           C  
ATOM   1286  CG1 VAL A 172      43.814  14.980  29.509  1.00 14.81           C  
ATOM   1287  CG2 VAL A 172      46.359  14.924  29.228  1.00 16.86           C  
ATOM   1288  N   VAL A 173      43.037  18.122  28.038  1.00 12.49           N  
ATOM   1289  CA  VAL A 173      41.838  18.889  28.158  1.00 11.92           C  
ATOM   1290  C   VAL A 173      40.766  18.041  28.822  1.00 11.36           C  
ATOM   1291  O   VAL A 173      39.933  18.563  29.580  1.00 12.77           O  
ATOM   1292  CB  VAL A 173      41.441  19.324  26.759  1.00 12.86           C  
ATOM   1293  CG1 VAL A 173      40.164  20.142  26.795  1.00 17.29           C  
ATOM   1294  CG2 VAL A 173      42.546  20.225  26.196  1.00 16.32           C  
ATOM   1295  N   SER A 174      40.724  16.735  28.537  1.00 10.63           N  
ATOM   1296  CA  SER A 174      39.717  15.842  29.095  1.00 11.07           C  
ATOM   1297  C   SER A 174      40.105  14.389  28.887  1.00  9.66           C  
ATOM   1298  O   SER A 174      40.822  14.030  27.952  1.00  9.21           O  
ATOM   1299  CB  SER A 174      38.352  16.126  28.435  1.00 10.97           C  
ATOM   1300  OG  SER A 174      38.389  15.907  27.036  1.00 13.87           O  
ATOM   1301  N   ALA A 175      39.708  13.563  29.825  1.00 10.07           N  
ATOM   1302  CA  ALA A 175      39.965  12.150  29.763  1.00  9.67           C  
ATOM   1303  C   ALA A 175      38.695  11.364  30.055  1.00  9.28           C  
ATOM   1304  O   ALA A 175      38.080  11.458  31.118  1.00  8.65           O  
ATOM   1305  CB  ALA A 175      41.032  11.841  30.771  1.00  8.71           C  
ATOM   1306  N   LEU A 176      38.258  10.590  29.082  1.00  8.07           N  
ATOM   1307  CA  LEU A 176      37.079   9.753  29.168  1.00  8.07           C  
ATOM   1308  C   LEU A 176      37.471   8.300  29.379  1.00  7.16           C  
ATOM   1309  O   LEU A 176      38.313   7.747  28.676  1.00  7.17           O  
ATOM   1310  CB  LEU A 176      36.279   9.917  27.872  1.00  9.24           C  
ATOM   1311  CG  LEU A 176      34.965   9.164  27.826  1.00 10.27           C  
ATOM   1312  CD1 LEU A 176      33.967   9.978  28.631  1.00 12.33           C  
ATOM   1313  CD2 LEU A 176      34.463   8.987  26.397  1.00 17.23           C  
ATOM   1314  N   GLN A 177      36.789   7.645  30.304  1.00  6.61           N  
ATOM   1315  CA  GLN A 177      36.999   6.258  30.711  1.00  7.16           C  
ATOM   1316  C   GLN A 177      35.758   5.411  30.425  1.00  6.42           C  
ATOM   1317  O   GLN A 177      34.636   5.798  30.746  1.00  7.87           O  
ATOM   1318  CB  GLN A 177      37.292   6.190  32.222  1.00  6.02           C  
ATOM   1319  CG  GLN A 177      37.397   4.770  32.819  1.00  8.24           C  
ATOM   1320  CD  GLN A 177      38.635   4.018  32.376  1.00  8.33           C  
ATOM   1321  OE1 GLN A 177      39.475   4.474  31.621  1.00  9.00           O  
ATOM   1322  NE2 GLN A 177      38.863   2.849  32.871  1.00  6.57           N  
ATOM   1323  N   LEU A 178      35.906   4.244  29.823  1.00  6.78           N  
ATOM   1324  CA  LEU A 178      34.811   3.346  29.576  1.00  8.35           C  
ATOM   1325  C   LEU A 178      35.232   2.049  30.278  1.00  8.56           C  
ATOM   1326  O   LEU A 178      36.228   1.406  29.917  1.00  7.90           O  
ATOM   1327  CB  LEU A 178      34.655   3.153  28.050  1.00  9.23           C  
ATOM   1328  CG  LEU A 178      34.326   4.382  27.198  1.00 10.47           C  
ATOM   1329  CD1 LEU A 178      34.264   4.017  25.723  1.00 12.10           C  
ATOM   1330  CD2 LEU A 178      32.969   4.902  27.613  1.00 12.59           C  
ATOM   1331  N   ASP A 179      34.502   1.688  31.318  1.00  8.47           N  
ATOM   1332  CA  ASP A 179      34.708   0.515  32.095  1.00  7.62           C  
ATOM   1333  C   ASP A 179      33.335  -0.047  32.432  1.00  7.27           C  
ATOM   1334  O   ASP A 179      32.775   0.300  33.485  1.00  9.38           O  
ATOM   1335  CB  ASP A 179      35.501   0.844  33.385  1.00  8.68           C  
ATOM   1336  CG  ASP A 179      35.994  -0.411  34.127  1.00  9.05           C  
ATOM   1337  OD1 ASP A 179      35.642  -1.536  33.797  1.00 10.57           O  
ATOM   1338  OD2 ASP A 179      36.787  -0.284  35.041  1.00 10.29           O  
ATOM   1339  N   MET A 180      33.023  -1.069  31.616  1.00  5.30           N  
ATOM   1340  CA  MET A 180      31.804  -1.862  31.591  1.00  5.45           C  
ATOM   1341  C   MET A 180      30.716  -1.020  30.921  1.00  6.99           C  
ATOM   1342  O   MET A 180      30.181  -0.024  31.424  1.00  6.91           O  
ATOM   1343  CB  MET A 180      31.367  -2.271  33.027  1.00  5.12           C  
ATOM   1344  CG  MET A 180      32.296  -3.286  33.717  1.00  3.87           C  
ATOM   1345  SD  MET A 180      32.070  -3.359  35.508  1.00 10.39           S  
ATOM   1346  CE  MET A 180      30.343  -3.721  35.583  1.00  6.74           C  
ATOM   1347  N   THR A 181      30.393  -1.467  29.707  1.00  7.44           N  
ATOM   1348  CA  THR A 181      29.469  -0.770  28.820  1.00  7.58           C  
ATOM   1349  C   THR A 181      28.406  -1.700  28.224  1.00  8.31           C  
ATOM   1350  O   THR A 181      27.593  -1.245  27.407  1.00  6.96           O  
ATOM   1351  CB  THR A 181      30.251  -0.110  27.653  1.00  8.02           C  
ATOM   1352  OG1 THR A 181      30.732  -1.201  26.885  1.00  9.45           O  
ATOM   1353  CG2 THR A 181      31.430   0.790  28.067  1.00  8.71           C  
ATOM   1354  N   ASN A 182      28.291  -2.982  28.636  1.00  7.67           N  
ATOM   1355  CA  ASN A 182      27.428  -3.913  27.900  1.00  7.75           C  
ATOM   1356  C   ASN A 182      26.426  -4.768  28.682  1.00 10.06           C  
ATOM   1357  O   ASN A 182      26.035  -5.831  28.223  1.00 10.24           O  
ATOM   1358  CB  ASN A 182      28.338  -4.812  27.063  1.00  6.33           C  
ATOM   1359  CG  ASN A 182      27.636  -5.393  25.839  1.00  8.50           C  
ATOM   1360  OD1 ASN A 182      26.822  -4.753  25.163  1.00  7.84           O  
ATOM   1361  ND2 ASN A 182      27.902  -6.623  25.474  1.00  7.22           N  
ATOM   1362  N   TYR A 183      26.019  -4.388  29.908  1.00  9.69           N  
ATOM   1363  CA  TYR A 183      24.980  -5.044  30.648  1.00  8.97           C  
ATOM   1364  C   TYR A 183      24.064  -3.907  31.114  1.00  9.93           C  
ATOM   1365  O   TYR A 183      24.485  -2.963  31.783  1.00  8.79           O  
ATOM   1366  CB  TYR A 183      25.637  -5.784  31.772  1.00  8.27           C  
ATOM   1367  CG  TYR A 183      24.594  -6.362  32.727  1.00 13.17           C  
ATOM   1368  CD1 TYR A 183      24.038  -7.625  32.468  1.00 16.60           C  
ATOM   1369  CD2 TYR A 183      24.216  -5.619  33.851  1.00  9.83           C  
ATOM   1370  CE1 TYR A 183      23.093  -8.148  33.363  1.00 15.61           C  
ATOM   1371  CE2 TYR A 183      23.288  -6.137  34.738  1.00 12.07           C  
ATOM   1372  CZ  TYR A 183      22.747  -7.395  34.486  1.00 15.52           C  
ATOM   1373  OH  TYR A 183      21.928  -7.927  35.453  1.00 20.50           O  
ATOM   1374  N   LYS A 184      22.811  -3.899  30.681  1.00 10.18           N  
ATOM   1375  CA  LYS A 184      21.872  -2.838  31.012  1.00 10.49           C  
ATOM   1376  C   LYS A 184      21.148  -3.297  32.256  1.00 11.93           C  
ATOM   1377  O   LYS A 184      20.216  -4.085  32.185  1.00 14.54           O  
ATOM   1378  CB  LYS A 184      20.917  -2.629  29.862  1.00 11.23           C  
ATOM   1379  CG  LYS A 184      19.955  -1.458  30.158  1.00 13.57           C  
ATOM   1380  CD  LYS A 184      19.175  -1.169  28.878  1.00 18.53           C  
ATOM   1381  CE  LYS A 184      18.236   0.031  29.003  1.00 22.31           C  
ATOM   1382  NZ  LYS A 184      17.325  -0.092  30.137  1.00 22.43           N  
ATOM   1383  N   GLY A 185      21.638  -2.901  33.406  1.00 10.37           N  
ATOM   1384  CA  GLY A 185      21.072  -3.328  34.658  1.00 12.36           C  
ATOM   1385  C   GLY A 185      20.026  -2.405  35.221  1.00 11.56           C  
ATOM   1386  O   GLY A 185      19.406  -2.791  36.218  1.00 13.44           O  
ATOM   1387  N   SER A 186      19.813  -1.213  34.660  1.00 12.46           N  
ATOM   1388  CA  SER A 186      18.906  -0.215  35.176  1.00 13.39           C  
ATOM   1389  C   SER A 186      18.043   0.221  34.014  1.00 13.84           C  
ATOM   1390  O   SER A 186      18.291  -0.105  32.857  1.00 14.36           O  
ATOM   1391  CB  SER A 186      19.677   0.981  35.694  1.00 10.74           C  
ATOM   1392  OG  SER A 186      20.665   0.547  36.602  1.00 12.48           O  
ATOM   1393  N   ALA A 187      17.057   1.023  34.346  1.00 14.98           N  
ATOM   1394  CA  ALA A 187      16.159   1.589  33.363  1.00 14.80           C  
ATOM   1395  C   ALA A 187      16.900   2.607  32.526  1.00 13.70           C  
ATOM   1396  O   ALA A 187      16.595   2.776  31.357  1.00 16.50           O  
ATOM   1397  CB  ALA A 187      15.009   2.258  34.070  1.00 15.04           C  
ATOM   1398  N   GLN A 188      17.844   3.341  33.090  1.00 14.50           N  
ATOM   1399  CA  GLN A 188      18.622   4.277  32.310  1.00 14.57           C  
ATOM   1400  C   GLN A 188      19.600   3.561  31.378  1.00 13.59           C  
ATOM   1401  O   GLN A 188      20.096   2.464  31.646  1.00 14.85           O  
ATOM   1402  CB  GLN A 188      19.421   5.211  33.211  1.00 15.99           C  
ATOM   1403  CG  GLN A 188      18.545   6.095  34.053  1.00 19.92           C  
ATOM   1404  CD  GLN A 188      18.246   5.497  35.428  1.00 26.24           C  
ATOM   1405  OE1 GLN A 188      18.181   4.271  35.632  1.00 27.83           O  
ATOM   1406  NE2 GLN A 188      18.071   6.333  36.440  1.00 27.46           N  
ATOM   1407  N   ASP A 189      19.882   4.191  30.258  1.00 11.21           N  
ATOM   1408  CA  ASP A 189      20.855   3.659  29.315  1.00 13.31           C  
ATOM   1409  C   ASP A 189      22.315   3.926  29.722  1.00 12.31           C  
ATOM   1410  O   ASP A 189      23.161   3.058  29.547  1.00 13.31           O  
ATOM   1411  CB  ASP A 189      20.607   4.255  27.917  1.00  9.85           C  
ATOM   1412  CG  ASP A 189      19.249   3.849  27.361  1.00 13.80           C  
ATOM   1413  OD1 ASP A 189      19.064   2.682  27.068  1.00 14.51           O  
ATOM   1414  OD2 ASP A 189      18.353   4.674  27.220  1.00 14.17           O  
ATOM   1415  N   VAL A 190      22.622   5.121  30.241  1.00 11.97           N  
ATOM   1416  CA  VAL A 190      23.943   5.598  30.581  1.00 10.40           C  
ATOM   1417  C   VAL A 190      23.823   6.272  31.939  1.00 10.85           C  
ATOM   1418  O   VAL A 190      22.910   7.076  32.182  1.00 11.72           O  
ATOM   1419  CB  VAL A 190      24.445   6.643  29.538  1.00 11.62           C  
ATOM   1420  CG1 VAL A 190      25.819   7.143  29.996  1.00  9.81           C  
ATOM   1421  CG2 VAL A 190      24.563   6.025  28.112  1.00 10.26           C  
ATOM   1422  N   VAL A 191      24.696   5.905  32.854  1.00  9.78           N  
ATOM   1423  CA  VAL A 191      24.714   6.507  34.158  1.00 10.45           C  
ATOM   1424  C   VAL A 191      26.091   7.139  34.280  1.00 10.06           C  
ATOM   1425  O   VAL A 191      27.111   6.467  34.137  1.00 10.51           O  
ATOM   1426  CB  VAL A 191      24.458   5.398  35.250  1.00 10.50           C  
ATOM   1427  CG1 VAL A 191      24.719   5.889  36.689  1.00 10.25           C  
ATOM   1428  CG2 VAL A 191      23.006   4.965  35.101  1.00 13.41           C  
ATOM   1429  N   PHE A 192      26.174   8.428  34.528  1.00  7.46           N  
ATOM   1430  CA  PHE A 192      27.441   9.095  34.719  1.00  8.88           C  
ATOM   1431  C   PHE A 192      27.887   9.039  36.164  1.00  7.36           C  
ATOM   1432  O   PHE A 192      27.132   9.415  37.057  1.00  9.28           O  
ATOM   1433  CB  PHE A 192      27.319  10.554  34.274  1.00  9.15           C  
ATOM   1434  CG  PHE A 192      27.141  10.695  32.791  1.00  9.64           C  
ATOM   1435  CD1 PHE A 192      28.280  10.648  31.987  1.00  8.26           C  
ATOM   1436  CD2 PHE A 192      25.857  10.827  32.254  1.00  9.04           C  
ATOM   1437  CE1 PHE A 192      28.127  10.727  30.595  1.00  9.60           C  
ATOM   1438  CE2 PHE A 192      25.709  10.910  30.865  1.00 10.27           C  
ATOM   1439  CZ  PHE A 192      26.845  10.858  30.047  1.00 10.78           C  
ATOM   1440  N   ILE A 193      29.086   8.586  36.418  1.00  7.60           N  
ATOM   1441  CA  ILE A 193      29.680   8.557  37.753  1.00  8.29           C  
ATOM   1442  C   ILE A 193      30.168   9.965  38.143  1.00  9.95           C  
ATOM   1443  O   ILE A 193      30.913  10.583  37.371  1.00  8.87           O  
ATOM   1444  CB  ILE A 193      30.826   7.527  37.727  1.00  8.90           C  
ATOM   1445  CG1 ILE A 193      30.189   6.126  37.504  1.00 10.94           C  
ATOM   1446  CG2 ILE A 193      31.687   7.614  39.005  1.00  6.44           C  
ATOM   1447  CD1 ILE A 193      29.283   5.538  38.582  1.00 12.50           C  
ATOM   1448  N   THR A 194      29.741  10.485  39.313  1.00  8.39           N  
ATOM   1449  CA  THR A 194      30.055  11.869  39.678  1.00  9.08           C  
ATOM   1450  C   THR A 194      31.185  12.038  40.668  1.00  9.40           C  
ATOM   1451  O   THR A 194      31.556  13.158  41.001  1.00 12.32           O  
ATOM   1452  CB  THR A 194      28.754  12.539  40.208  1.00 10.04           C  
ATOM   1453  OG1 THR A 194      28.375  11.825  41.389  1.00  8.83           O  
ATOM   1454  CG2 THR A 194      27.596  12.499  39.203  1.00 10.35           C  
ATOM   1455  N   ASP A 195      31.757  10.973  41.232  1.00  8.98           N  
ATOM   1456  CA  ASP A 195      32.893  11.140  42.103  1.00  8.19           C  
ATOM   1457  C   ASP A 195      34.116  10.788  41.271  1.00 10.01           C  
ATOM   1458  O   ASP A 195      34.083  10.000  40.318  1.00  9.08           O  
ATOM   1459  CB  ASP A 195      32.805  10.243  43.351  1.00  9.86           C  
ATOM   1460  CG  ASP A 195      32.540   8.735  43.267  1.00 13.92           C  
ATOM   1461  OD1 ASP A 195      32.028   8.254  42.261  1.00 10.74           O  
ATOM   1462  OD2 ASP A 195      32.804   8.048  44.260  1.00 14.37           O  
ATOM   1463  N   TYR A 196      35.227  11.424  41.622  1.00 11.07           N  
ATOM   1464  CA  TYR A 196      36.491  11.325  40.906  1.00 10.66           C  
ATOM   1465  C   TYR A 196      36.349  11.753  39.441  1.00 11.06           C  
ATOM   1466  O   TYR A 196      37.136  11.368  38.561  1.00 11.09           O  
ATOM   1467  CB  TYR A 196      37.056   9.883  40.997  1.00 10.60           C  
ATOM   1468  CG  TYR A 196      37.506   9.553  42.420  1.00 10.83           C  
ATOM   1469  CD1 TYR A 196      38.806   9.910  42.783  1.00 14.03           C  
ATOM   1470  CD2 TYR A 196      36.630   8.911  43.323  1.00 12.93           C  
ATOM   1471  CE1 TYR A 196      39.264   9.624  44.062  1.00 19.46           C  
ATOM   1472  CE2 TYR A 196      37.080   8.622  44.622  1.00 18.34           C  
ATOM   1473  CZ  TYR A 196      38.399   8.995  44.967  1.00 21.85           C  
ATOM   1474  OH  TYR A 196      38.906   8.770  46.246  1.00 28.61           O  
ATOM   1475  N   THR A 197      35.370  12.620  39.166  1.00 10.79           N  
ATOM   1476  CA  THR A 197      35.162  13.187  37.836  1.00 10.83           C  
ATOM   1477  C   THR A 197      34.849  14.678  37.977  1.00 11.45           C  
ATOM   1478  O   THR A 197      34.656  15.206  39.085  1.00 11.17           O  
ATOM   1479  CB  THR A 197      34.014  12.444  37.108  1.00  9.50           C  
ATOM   1480  OG1 THR A 197      32.833  12.516  37.863  1.00  9.41           O  
ATOM   1481  CG2 THR A 197      34.353  10.962  36.946  1.00  9.14           C  
ATOM   1482  N   ASP A 198      34.908  15.366  36.855  1.00  9.46           N  
ATOM   1483  CA  ASP A 198      34.669  16.783  36.732  1.00  9.83           C  
ATOM   1484  C   ASP A 198      33.231  17.067  36.350  1.00 10.56           C  
ATOM   1485  O   ASP A 198      32.784  16.597  35.299  1.00 11.13           O  
ATOM   1486  CB  ASP A 198      35.617  17.299  35.680  1.00 13.22           C  
ATOM   1487  CG  ASP A 198      35.563  18.810  35.561  1.00 17.89           C  
ATOM   1488  OD1 ASP A 198      36.215  19.473  36.368  1.00 24.47           O  
ATOM   1489  OD2 ASP A 198      34.876  19.318  34.685  1.00 15.73           O  
ATOM   1490  N   SER A 199      32.453  17.931  37.012  1.00 10.67           N  
ATOM   1491  CA  SER A 199      31.029  18.074  36.712  1.00 11.10           C  
ATOM   1492  C   SER A 199      30.802  18.903  35.446  1.00 10.76           C  
ATOM   1493  O   SER A 199      29.801  18.687  34.782  1.00 13.81           O  
ATOM   1494  CB  SER A 199      30.314  18.713  37.916  1.00 12.76           C  
ATOM   1495  OG  SER A 199      30.892  19.996  38.053  1.00 16.82           O  
ATOM   1496  N   ASN A 200      31.672  19.856  35.058  1.00 11.38           N  
ATOM   1497  CA  ASN A 200      31.532  20.613  33.809  1.00 10.40           C  
ATOM   1498  C   ASN A 200      31.679  19.680  32.617  1.00  9.28           C  
ATOM   1499  O   ASN A 200      30.891  19.681  31.685  1.00 10.65           O  
ATOM   1500  CB  ASN A 200      32.595  21.687  33.671  1.00 12.28           C  
ATOM   1501  CG  ASN A 200      32.271  22.831  34.566  1.00 20.26           C  
ATOM   1502  OD1 ASN A 200      32.929  23.098  35.567  1.00 28.56           O  
ATOM   1503  ND2 ASN A 200      31.180  23.480  34.274  1.00 20.92           N  
ATOM   1504  N   PHE A 201      32.661  18.788  32.628  1.00 10.65           N  
ATOM   1505  CA  PHE A 201      32.871  17.823  31.550  1.00  9.81           C  
ATOM   1506  C   PHE A 201      31.729  16.795  31.612  1.00  9.90           C  
ATOM   1507  O   PHE A 201      31.208  16.453  30.548  1.00  7.90           O  
ATOM   1508  CB  PHE A 201      34.269  17.173  31.731  1.00  8.81           C  
ATOM   1509  CG  PHE A 201      34.638  16.089  30.722  1.00 10.26           C  
ATOM   1510  CD1 PHE A 201      34.147  16.102  29.421  1.00 12.98           C  
ATOM   1511  CD2 PHE A 201      35.493  15.077  31.118  1.00  7.22           C  
ATOM   1512  CE1 PHE A 201      34.512  15.093  28.525  1.00 11.90           C  
ATOM   1513  CE2 PHE A 201      35.848  14.084  30.225  1.00  8.12           C  
ATOM   1514  CZ  PHE A 201      35.368  14.085  28.930  1.00 10.11           C  
ATOM   1515  N   THR A 202      31.273  16.311  32.789  1.00  8.59           N  
ATOM   1516  CA  THR A 202      30.188  15.369  32.848  1.00  8.16           C  
ATOM   1517  C   THR A 202      28.919  15.990  32.275  1.00  8.89           C  
ATOM   1518  O   THR A 202      28.253  15.379  31.433  1.00  9.00           O  
ATOM   1519  CB  THR A 202      29.957  14.888  34.297  1.00  5.73           C  
ATOM   1520  OG1 THR A 202      31.094  14.146  34.712  1.00  9.15           O  
ATOM   1521  CG2 THR A 202      28.724  13.964  34.390  1.00  8.04           C  
ATOM   1522  N   GLN A 203      28.638  17.252  32.619  1.00 11.22           N  
ATOM   1523  CA  GLN A 203      27.490  17.957  32.112  1.00  9.56           C  
ATOM   1524  C   GLN A 203      27.614  18.181  30.627  1.00  7.56           C  
ATOM   1525  O   GLN A 203      26.624  18.015  29.924  1.00  9.40           O  
ATOM   1526  CB  GLN A 203      27.293  19.318  32.842  1.00 11.11           C  
ATOM   1527  CG  GLN A 203      26.650  19.120  34.219  1.00 10.49           C  
ATOM   1528  CD  GLN A 203      25.317  18.372  34.211  1.00 13.54           C  
ATOM   1529  OE1 GLN A 203      25.028  17.550  35.088  1.00 18.00           O  
ATOM   1530  NE2 GLN A 203      24.391  18.613  33.317  1.00 12.23           N  
ATOM   1531  N   TYR A 204      28.782  18.492  30.106  1.00  7.40           N  
ATOM   1532  CA  TYR A 204      28.971  18.592  28.669  1.00  8.35           C  
ATOM   1533  C   TYR A 204      28.596  17.268  27.971  1.00  9.07           C  
ATOM   1534  O   TYR A 204      27.912  17.317  26.948  1.00  8.68           O  
ATOM   1535  CB  TYR A 204      30.424  18.978  28.457  1.00 10.60           C  
ATOM   1536  CG  TYR A 204      30.918  18.858  27.031  1.00 11.35           C  
ATOM   1537  CD1 TYR A 204      30.545  19.822  26.090  1.00 13.94           C  
ATOM   1538  CD2 TYR A 204      31.707  17.758  26.667  1.00 11.51           C  
ATOM   1539  CE1 TYR A 204      30.951  19.679  24.763  1.00 14.05           C  
ATOM   1540  CE2 TYR A 204      32.110  17.611  25.336  1.00 12.90           C  
ATOM   1541  CZ  TYR A 204      31.727  18.571  24.405  1.00 14.12           C  
ATOM   1542  OH  TYR A 204      32.074  18.385  23.085  1.00 15.95           O  
ATOM   1543  N   LEU A 205      28.994  16.072  28.446  1.00  9.51           N  
ATOM   1544  CA  LEU A 205      28.637  14.774  27.863  1.00  8.06           C  
ATOM   1545  C   LEU A 205      27.135  14.591  27.915  1.00  8.78           C  
ATOM   1546  O   LEU A 205      26.614  14.006  26.966  1.00  8.85           O  
ATOM   1547  CB  LEU A 205      29.326  13.616  28.614  1.00  7.57           C  
ATOM   1548  CG  LEU A 205      30.874  13.656  28.558  1.00 10.56           C  
ATOM   1549  CD1 LEU A 205      31.382  12.591  29.482  1.00 11.21           C  
ATOM   1550  CD2 LEU A 205      31.416  13.468  27.155  1.00  9.87           C  
ATOM   1551  N   THR A 206      26.361  15.105  28.891  1.00  9.65           N  
ATOM   1552  CA  THR A 206      24.918  14.921  28.880  1.00  9.09           C  
ATOM   1553  C   THR A 206      24.387  15.801  27.766  1.00  8.55           C  
ATOM   1554  O   THR A 206      23.354  15.436  27.196  1.00  9.26           O  
ATOM   1555  CB  THR A 206      24.240  15.328  30.222  1.00  7.84           C  
ATOM   1556  OG1 THR A 206      24.473  16.704  30.457  1.00 11.07           O  
ATOM   1557  CG2 THR A 206      24.778  14.553  31.377  1.00  9.20           C  
ATOM   1558  N   GLN A 207      25.038  16.932  27.423  1.00  9.31           N  
ATOM   1559  CA  GLN A 207      24.615  17.743  26.282  1.00 12.25           C  
ATOM   1560  C   GLN A 207      24.888  17.070  24.938  1.00 11.67           C  
ATOM   1561  O   GLN A 207      24.058  17.193  24.046  1.00 10.60           O  
ATOM   1562  CB  GLN A 207      25.306  19.055  26.291  1.00 14.80           C  
ATOM   1563  CG  GLN A 207      24.747  19.786  27.474  1.00 18.63           C  
ATOM   1564  CD  GLN A 207      25.217  21.192  27.437  1.00 25.78           C  
ATOM   1565  OE1 GLN A 207      24.401  22.097  27.561  1.00 35.34           O  
ATOM   1566  NE2 GLN A 207      26.506  21.457  27.310  1.00 27.21           N  
ATOM   1567  N   LEU A 208      25.976  16.312  24.775  1.00  9.52           N  
ATOM   1568  CA  LEU A 208      26.222  15.502  23.596  1.00 10.83           C  
ATOM   1569  C   LEU A 208      25.112  14.475  23.466  1.00 10.09           C  
ATOM   1570  O   LEU A 208      24.620  14.218  22.358  1.00 10.50           O  
ATOM   1571  CB  LEU A 208      27.573  14.775  23.704  1.00 10.74           C  
ATOM   1572  CG  LEU A 208      28.828  15.624  23.568  1.00 12.55           C  
ATOM   1573  CD1 LEU A 208      30.053  14.697  23.649  1.00 15.20           C  
ATOM   1574  CD2 LEU A 208      28.821  16.386  22.230  1.00 13.66           C  
ATOM   1575  N   MET A 209      24.683  13.886  24.585  1.00  8.63           N  
ATOM   1576  CA  MET A 209      23.572  12.945  24.608  1.00  9.09           C  
ATOM   1577  C   MET A 209      22.253  13.577  24.192  1.00  9.88           C  
ATOM   1578  O   MET A 209      21.525  12.990  23.380  1.00 12.28           O  
ATOM   1579  CB  MET A 209      23.433  12.351  26.001  1.00 11.50           C  
ATOM   1580  CG  MET A 209      24.478  11.245  26.018  1.00 17.18           C  
ATOM   1581  SD  MET A 209      24.201   9.983  27.244  1.00 23.18           S  
ATOM   1582  CE  MET A 209      22.859   9.067  26.558  1.00 16.97           C  
ATOM   1583  N   ASP A 210      21.944  14.792  24.663  1.00  9.77           N  
ATOM   1584  CA  ASP A 210      20.732  15.485  24.296  1.00 10.36           C  
ATOM   1585  C   ASP A 210      20.695  15.800  22.812  1.00 11.19           C  
ATOM   1586  O   ASP A 210      19.649  15.762  22.182  1.00 11.90           O  
ATOM   1587  CB  ASP A 210      20.634  16.794  25.066  1.00 11.93           C  
ATOM   1588  CG  ASP A 210      20.408  16.668  26.584  1.00 13.08           C  
ATOM   1589  OD1 ASP A 210      19.987  15.631  27.091  1.00 12.11           O  
ATOM   1590  OD2 ASP A 210      20.677  17.646  27.277  1.00 15.76           O  
ATOM   1591  N   GLU A 211      21.832  16.136  22.238  1.00 11.56           N  
ATOM   1592  CA  GLU A 211      21.943  16.506  20.843  1.00 14.15           C  
ATOM   1593  C   GLU A 211      21.981  15.333  19.866  1.00 14.13           C  
ATOM   1594  O   GLU A 211      21.227  15.257  18.896  1.00 15.86           O  
ATOM   1595  CB  GLU A 211      23.208  17.367  20.703  1.00 13.62           C  
ATOM   1596  CG  GLU A 211      23.477  17.867  19.298  1.00 21.19           C  
ATOM   1597  CD  GLU A 211      22.541  18.977  18.848  1.00 24.79           C  
ATOM   1598  OE1 GLU A 211      22.712  20.103  19.298  1.00 30.36           O  
ATOM   1599  OE2 GLU A 211      21.649  18.723  18.042  1.00 31.87           O  
ATOM   1600  N   TYR A 212      22.857  14.380  20.154  1.00 12.78           N  
ATOM   1601  CA  TYR A 212      23.134  13.300  19.249  1.00 12.82           C  
ATOM   1602  C   TYR A 212      22.507  11.974  19.584  1.00 13.36           C  
ATOM   1603  O   TYR A 212      22.401  11.130  18.676  1.00 14.90           O  
ATOM   1604  CB  TYR A 212      24.631  13.138  19.163  1.00 11.54           C  
ATOM   1605  CG  TYR A 212      25.345  14.341  18.553  1.00 11.67           C  
ATOM   1606  CD1 TYR A 212      24.981  14.803  17.272  1.00 12.27           C  
ATOM   1607  CD2 TYR A 212      26.396  14.951  19.267  1.00 11.12           C  
ATOM   1608  CE1 TYR A 212      25.691  15.859  16.701  1.00 11.30           C  
ATOM   1609  CE2 TYR A 212      27.096  16.007  18.701  1.00  7.01           C  
ATOM   1610  CZ  TYR A 212      26.722  16.431  17.436  1.00  9.05           C  
ATOM   1611  OH  TYR A 212      27.429  17.437  16.865  1.00 11.04           O  
ATOM   1612  N   LEU A 213      22.086  11.711  20.827  1.00 12.42           N  
ATOM   1613  CA  LEU A 213      21.453  10.445  21.157  1.00 13.18           C  
ATOM   1614  C   LEU A 213      20.184  10.745  21.949  1.00 13.19           C  
ATOM   1615  O   LEU A 213      19.998  10.260  23.078  1.00 12.83           O  
ATOM   1616  CB  LEU A 213      22.458   9.587  21.959  1.00 13.44           C  
ATOM   1617  CG  LEU A 213      23.750   9.182  21.232  1.00 13.98           C  
ATOM   1618  CD1 LEU A 213      24.901   9.014  22.173  1.00 13.84           C  
ATOM   1619  CD2 LEU A 213      23.442   7.911  20.459  1.00 16.52           C  
ATOM   1620  N   PRO A 214      19.238  11.524  21.418  1.00 14.23           N  
ATOM   1621  CA  PRO A 214      18.126  12.051  22.194  1.00 14.46           C  
ATOM   1622  C   PRO A 214      17.169  10.997  22.696  1.00 15.37           C  
ATOM   1623  O   PRO A 214      16.465  11.239  23.666  1.00 18.59           O  
ATOM   1624  CB  PRO A 214      17.463  13.064  21.284  1.00 13.38           C  
ATOM   1625  CG  PRO A 214      17.693  12.417  19.927  1.00 17.15           C  
ATOM   1626  CD  PRO A 214      19.138  11.919  20.007  1.00 16.63           C  
ATOM   1627  N   SER A 215      17.091   9.792  22.152  1.00 15.43           N  
ATOM   1628  CA  SER A 215      16.159   8.806  22.664  1.00 17.41           C  
ATOM   1629  C   SER A 215      16.687   7.992  23.861  1.00 16.25           C  
ATOM   1630  O   SER A 215      15.981   7.160  24.445  1.00 19.23           O  
ATOM   1631  CB  SER A 215      15.794   7.885  21.504  1.00 19.24           C  
ATOM   1632  OG  SER A 215      16.878   7.010  21.153  1.00 27.20           O  
ATOM   1633  N   LEU A 216      17.950   8.142  24.254  1.00 14.61           N  
ATOM   1634  CA  LEU A 216      18.524   7.396  25.355  1.00 12.54           C  
ATOM   1635  C   LEU A 216      18.296   8.214  26.625  1.00 12.96           C  
ATOM   1636  O   LEU A 216      18.209   9.440  26.553  1.00 14.26           O  
ATOM   1637  CB  LEU A 216      20.029   7.202  25.097  1.00 12.16           C  
ATOM   1638  CG  LEU A 216      20.444   6.357  23.909  1.00 12.29           C  
ATOM   1639  CD1 LEU A 216      21.950   6.211  23.850  1.00 10.98           C  
ATOM   1640  CD2 LEU A 216      19.855   4.978  24.087  1.00 13.95           C  
ATOM   1641  N   THR A 217      18.148   7.577  27.771  1.00 12.21           N  
ATOM   1642  CA  THR A 217      17.939   8.257  29.026  1.00 14.27           C  
ATOM   1643  C   THR A 217      19.229   8.112  29.811  1.00 12.82           C  
ATOM   1644  O   THR A 217      19.909   7.075  29.699  1.00 14.64           O  
ATOM   1645  CB  THR A 217      16.777   7.612  29.820  1.00 14.76           C  
ATOM   1646  OG1 THR A 217      17.049   6.211  29.954  1.00 18.47           O  
ATOM   1647  CG2 THR A 217      15.453   7.796  29.129  1.00 16.97           C  
ATOM   1648  N   TYR A 218      19.583   9.081  30.617  1.00 11.42           N  
ATOM   1649  CA  TYR A 218      20.756   8.954  31.425  1.00  9.43           C  
ATOM   1650  C   TYR A 218      20.407   9.345  32.851  1.00 12.06           C  
ATOM   1651  O   TYR A 218      19.380   9.967  33.139  1.00 11.42           O  
ATOM   1652  CB  TYR A 218      21.852   9.827  30.816  1.00  9.04           C  
ATOM   1653  CG  TYR A 218      21.520  11.278  30.494  1.00  8.89           C  
ATOM   1654  CD1 TYR A 218      21.575  12.224  31.513  1.00  9.45           C  
ATOM   1655  CD2 TYR A 218      21.170  11.633  29.183  1.00 11.39           C  
ATOM   1656  CE1 TYR A 218      21.270  13.538  31.226  1.00 10.98           C  
ATOM   1657  CE2 TYR A 218      20.863  12.959  28.889  1.00 12.17           C  
ATOM   1658  CZ  TYR A 218      20.913  13.892  29.927  1.00 12.26           C  
ATOM   1659  OH  TYR A 218      20.534  15.200  29.697  1.00 14.43           O  
ATOM   1660  N   GLY A 219      21.247   8.907  33.755  1.00 11.31           N  
ATOM   1661  CA  GLY A 219      21.149   9.202  35.151  1.00 11.31           C  
ATOM   1662  C   GLY A 219      22.553   9.419  35.666  1.00 10.66           C  
ATOM   1663  O   GLY A 219      23.530   9.528  34.894  1.00 11.93           O  
ATOM   1664  N   PHE A 220      22.658   9.454  37.001  1.00  9.67           N  
ATOM   1665  CA  PHE A 220      23.891   9.783  37.696  1.00  9.66           C  
ATOM   1666  C   PHE A 220      24.070   8.914  38.925  1.00  9.03           C  
ATOM   1667  O   PHE A 220      23.053   8.537  39.503  1.00 10.19           O  
ATOM   1668  CB  PHE A 220      23.838  11.246  38.120  1.00 10.74           C  
ATOM   1669  CG  PHE A 220      23.685  12.236  36.987  1.00  8.50           C  
ATOM   1670  CD1 PHE A 220      22.411  12.601  36.541  1.00  9.96           C  
ATOM   1671  CD2 PHE A 220      24.837  12.750  36.389  1.00  9.82           C  
ATOM   1672  CE1 PHE A 220      22.302  13.484  35.468  1.00 11.33           C  
ATOM   1673  CE2 PHE A 220      24.714  13.637  35.316  1.00 12.61           C  
ATOM   1674  CZ  PHE A 220      23.447  14.006  34.855  1.00 13.71           C  
ATOM   1675  N   ASP A 221      25.281   8.636  39.373  1.00  9.54           N  
ATOM   1676  CA  ASP A 221      25.540   7.844  40.546  1.00 10.19           C  
ATOM   1677  C   ASP A 221      26.994   7.983  40.959  1.00  9.80           C  
ATOM   1678  O   ASP A 221      27.750   8.692  40.298  1.00 10.62           O  
ATOM   1679  CB  ASP A 221      25.222   6.361  40.275  1.00 11.04           C  
ATOM   1680  CG  ASP A 221      24.798   5.577  41.521  1.00 13.66           C  
ATOM   1681  OD1 ASP A 221      24.912   6.061  42.649  1.00 12.97           O  
ATOM   1682  OD2 ASP A 221      24.301   4.475  41.355  1.00 14.54           O  
ATOM   1683  N   THR A 222      27.435   7.328  42.047  1.00  9.84           N  
ATOM   1684  CA  THR A 222      28.778   7.375  42.551  1.00  9.67           C  
ATOM   1685  C   THR A 222      29.266   5.955  42.750  1.00  9.77           C  
ATOM   1686  O   THR A 222      28.477   5.030  42.968  1.00 10.27           O  
ATOM   1687  CB  THR A 222      28.849   8.113  43.915  1.00 11.31           C  
ATOM   1688  OG1 THR A 222      27.878   7.497  44.751  1.00 15.63           O  
ATOM   1689  CG2 THR A 222      28.564   9.593  43.829  1.00 12.32           C  
ATOM   1690  N   CYS A 223      30.580   5.772  42.637  1.00  9.41           N  
ATOM   1691  CA  CYS A 223      31.221   4.528  43.005  1.00 10.36           C  
ATOM   1692  C   CYS A 223      31.429   4.440  44.494  1.00 11.76           C  
ATOM   1693  O   CYS A 223      31.292   3.363  45.046  1.00 14.56           O  
ATOM   1694  CB  CYS A 223      32.595   4.377  42.360  1.00 12.30           C  
ATOM   1695  SG  CYS A 223      32.549   3.711  40.683  1.00 10.02           S  
ATOM   1696  N   GLY A 224      31.758   5.529  45.186  1.00 12.05           N  
ATOM   1697  CA  GLY A 224      32.082   5.493  46.592  1.00 11.91           C  
ATOM   1698  C   GLY A 224      33.562   5.325  46.821  1.00 11.59           C  
ATOM   1699  O   GLY A 224      34.041   5.408  47.955  1.00 13.24           O  
ATOM   1700  N   TYR A 225      34.339   5.148  45.749  1.00 10.72           N  
ATOM   1701  CA  TYR A 225      35.780   4.942  45.813  1.00 10.30           C  
ATOM   1702  C   TYR A 225      36.428   5.155  44.433  1.00 11.65           C  
ATOM   1703  O   TYR A 225      35.715   5.392  43.456  1.00 10.98           O  
ATOM   1704  CB  TYR A 225      36.049   3.506  46.336  1.00 11.54           C  
ATOM   1705  CG  TYR A 225      35.642   2.313  45.474  1.00  9.55           C  
ATOM   1706  CD1 TYR A 225      34.285   1.965  45.307  1.00 11.01           C  
ATOM   1707  CD2 TYR A 225      36.649   1.594  44.821  1.00 11.61           C  
ATOM   1708  CE1 TYR A 225      33.929   0.902  44.491  1.00 11.67           C  
ATOM   1709  CE2 TYR A 225      36.300   0.513  44.006  1.00 12.13           C  
ATOM   1710  CZ  TYR A 225      34.947   0.189  43.848  1.00 12.19           C  
ATOM   1711  OH  TYR A 225      34.594  -0.859  43.025  1.00 15.73           O  
ATOM   1712  N   ALA A 226      37.744   5.102  44.272  1.00 11.92           N  
ATOM   1713  CA  ALA A 226      38.430   5.271  43.011  1.00 12.49           C  
ATOM   1714  C   ALA A 226      38.310   3.917  42.295  1.00 11.31           C  
ATOM   1715  O   ALA A 226      39.187   3.049  42.301  1.00 13.41           O  
ATOM   1716  CB  ALA A 226      39.898   5.610  43.286  1.00 10.21           C  
ATOM   1717  N   CYS A 227      37.165   3.734  41.626  1.00 11.23           N  
ATOM   1718  CA  CYS A 227      36.749   2.463  41.049  1.00  9.44           C  
ATOM   1719  C   CYS A 227      37.254   2.134  39.657  1.00  9.02           C  
ATOM   1720  O   CYS A 227      37.119   0.994  39.211  1.00  9.43           O  
ATOM   1721  CB  CYS A 227      35.224   2.433  41.087  1.00  8.88           C  
ATOM   1722  SG  CYS A 227      34.492   3.785  40.154  1.00  8.28           S  
ATOM   1723  N   SER A 228      37.842   3.075  38.925  1.00  8.63           N  
ATOM   1724  CA  SER A 228      38.436   2.814  37.611  1.00  7.01           C  
ATOM   1725  C   SER A 228      39.499   3.880  37.275  1.00  7.63           C  
ATOM   1726  O   SER A 228      39.748   4.817  38.057  1.00  7.69           O  
ATOM   1727  CB  SER A 228      37.319   2.754  36.503  1.00  5.50           C  
ATOM   1728  OG  SER A 228      37.921   2.070  35.404  1.00  7.39           O  
ATOM   1729  N   ASP A 229      40.061   3.810  36.073  1.00  7.35           N  
ATOM   1730  CA  ASP A 229      41.207   4.628  35.634  1.00  8.58           C  
ATOM   1731  C   ASP A 229      40.984   6.143  35.528  1.00  7.99           C  
ATOM   1732  O   ASP A 229      41.925   6.929  35.544  1.00  8.87           O  
ATOM   1733  CB  ASP A 229      41.694   4.086  34.291  1.00  5.11           C  
ATOM   1734  CG  ASP A 229      42.079   2.623  34.416  1.00  7.24           C  
ATOM   1735  OD1 ASP A 229      43.000   2.308  35.164  1.00 11.89           O  
ATOM   1736  OD2 ASP A 229      41.451   1.791  33.787  1.00  7.85           O  
ATOM   1737  N   HIS A 230      39.732   6.608  35.463  1.00  8.63           N  
ATOM   1738  CA  HIS A 230      39.422   8.035  35.457  1.00  8.09           C  
ATOM   1739  C   HIS A 230      39.968   8.650  36.753  1.00  8.10           C  
ATOM   1740  O   HIS A 230      40.359   9.808  36.718  1.00  8.05           O  
ATOM   1741  CB  HIS A 230      37.884   8.259  35.352  1.00  6.79           C  
ATOM   1742  CG  HIS A 230      37.091   7.665  36.500  1.00  7.39           C  
ATOM   1743  ND1 HIS A 230      36.546   8.281  37.541  1.00 12.53           N  
ATOM   1744  CD2 HIS A 230      36.890   6.319  36.689  1.00  5.68           C  
ATOM   1745  CE1 HIS A 230      36.039   7.403  38.368  1.00  9.71           C  
ATOM   1746  NE2 HIS A 230      36.259   6.218  37.835  1.00 13.23           N  
ATOM   1747  N   ALA A 231      40.058   7.922  37.890  1.00  9.06           N  
ATOM   1748  CA  ALA A 231      40.565   8.473  39.146  1.00  9.40           C  
ATOM   1749  C   ALA A 231      42.046   8.813  39.040  1.00 10.19           C  
ATOM   1750  O   ALA A 231      42.528   9.744  39.717  1.00 10.53           O  
ATOM   1751  CB  ALA A 231      40.392   7.487  40.272  1.00  7.50           C  
ATOM   1752  N   SER A 232      42.814   8.141  38.174  1.00 10.09           N  
ATOM   1753  CA  SER A 232      44.232   8.444  37.981  1.00  9.34           C  
ATOM   1754  C   SER A 232      44.369   9.817  37.322  1.00 10.97           C  
ATOM   1755  O   SER A 232      45.192  10.640  37.750  1.00 11.14           O  
ATOM   1756  CB  SER A 232      44.865   7.383  37.105  1.00  8.71           C  
ATOM   1757  OG  SER A 232      44.762   6.130  37.769  1.00 11.12           O  
ATOM   1758  N   TRP A 233      43.521  10.133  36.338  1.00 10.21           N  
ATOM   1759  CA  TRP A 233      43.565  11.415  35.632  1.00 10.93           C  
ATOM   1760  C   TRP A 233      43.059  12.535  36.537  1.00 10.91           C  
ATOM   1761  O   TRP A 233      43.663  13.597  36.647  1.00  9.65           O  
ATOM   1762  CB  TRP A 233      42.721  11.300  34.342  1.00 10.41           C  
ATOM   1763  CG  TRP A 233      43.416  10.367  33.307  1.00 11.68           C  
ATOM   1764  CD1 TRP A 233      42.941   9.104  33.028  1.00 11.85           C  
ATOM   1765  CD2 TRP A 233      44.532  10.656  32.543  1.00 11.94           C  
ATOM   1766  NE1 TRP A 233      43.726   8.603  32.108  1.00 13.25           N  
ATOM   1767  CE2 TRP A 233      44.689   9.473  31.778  1.00 13.06           C  
ATOM   1768  CE3 TRP A 233      45.425  11.729  32.390  1.00 11.87           C  
ATOM   1769  CZ2 TRP A 233      45.731   9.341  30.848  1.00 11.78           C  
ATOM   1770  CZ3 TRP A 233      46.470  11.594  31.457  1.00 12.60           C  
ATOM   1771  CH2 TRP A 233      46.624  10.414  30.703  1.00 10.86           C  
ATOM   1772  N   HIS A 234      41.993  12.254  37.284  1.00 10.42           N  
ATOM   1773  CA  HIS A 234      41.405  13.179  38.232  1.00 11.82           C  
ATOM   1774  C   HIS A 234      42.425  13.547  39.296  1.00 12.07           C  
ATOM   1775  O   HIS A 234      42.598  14.730  39.565  1.00 12.08           O  
ATOM   1776  CB  HIS A 234      40.171  12.536  38.885  1.00 13.04           C  
ATOM   1777  CG  HIS A 234      39.472  13.455  39.885  1.00 14.24           C  
ATOM   1778  ND1 HIS A 234      38.552  14.386  39.638  1.00 16.94           N  
ATOM   1779  CD2 HIS A 234      39.690  13.474  41.250  1.00 15.47           C  
ATOM   1780  CE1 HIS A 234      38.199  14.965  40.764  1.00 14.32           C  
ATOM   1781  NE2 HIS A 234      38.896  14.401  41.726  1.00 15.97           N  
ATOM   1782  N   ASN A 235      43.125  12.590  39.907  1.00 12.92           N  
ATOM   1783  CA  ASN A 235      44.097  12.836  40.962  1.00 14.47           C  
ATOM   1784  C   ASN A 235      45.309  13.539  40.448  1.00 16.09           C  
ATOM   1785  O   ASN A 235      45.900  14.302  41.207  1.00 18.31           O  
ATOM   1786  CB  ASN A 235      44.595  11.579  41.629  1.00 15.60           C  
ATOM   1787  CG  ASN A 235      43.561  10.902  42.511  1.00 17.37           C  
ATOM   1788  OD1 ASN A 235      43.729   9.749  42.922  1.00 21.30           O  
ATOM   1789  ND2 ASN A 235      42.428  11.517  42.829  1.00 17.23           N  
ATOM   1790  N   ALA A 236      45.638  13.352  39.181  1.00 16.74           N  
ATOM   1791  CA  ALA A 236      46.709  14.122  38.555  1.00 16.61           C  
ATOM   1792  C   ALA A 236      46.270  15.546  38.148  1.00 17.26           C  
ATOM   1793  O   ALA A 236      47.056  16.299  37.575  1.00 19.60           O  
ATOM   1794  CB  ALA A 236      47.243  13.392  37.295  1.00 16.91           C  
ATOM   1795  N   GLY A 237      45.023  15.974  38.379  1.00 16.27           N  
ATOM   1796  CA  GLY A 237      44.558  17.319  38.103  1.00 15.38           C  
ATOM   1797  C   GLY A 237      43.884  17.545  36.769  1.00 14.77           C  
ATOM   1798  O   GLY A 237      43.617  18.705  36.415  1.00 16.75           O  
ATOM   1799  N   TYR A 238      43.490  16.514  36.028  1.00 14.06           N  
ATOM   1800  CA  TYR A 238      42.879  16.689  34.715  1.00 13.58           C  
ATOM   1801  C   TYR A 238      41.383  16.424  34.777  1.00 12.38           C  
ATOM   1802  O   TYR A 238      41.000  15.663  35.678  1.00 14.69           O  
ATOM   1803  CB  TYR A 238      43.534  15.741  33.733  1.00 11.61           C  
ATOM   1804  CG  TYR A 238      45.025  16.002  33.569  1.00 12.68           C  
ATOM   1805  CD1 TYR A 238      45.488  17.233  33.055  1.00 12.57           C  
ATOM   1806  CD2 TYR A 238      45.922  14.970  33.861  1.00 14.10           C  
ATOM   1807  CE1 TYR A 238      46.852  17.412  32.812  1.00 15.02           C  
ATOM   1808  CE2 TYR A 238      47.284  15.142  33.620  1.00 17.17           C  
ATOM   1809  CZ  TYR A 238      47.728  16.354  33.086  1.00 17.00           C  
ATOM   1810  OH  TYR A 238      49.053  16.449  32.721  1.00 21.57           O  
ATOM   1811  N   PRO A 239      40.503  17.046  33.961  1.00 13.17           N  
ATOM   1812  CA  PRO A 239      39.074  16.716  33.859  1.00 11.98           C  
ATOM   1813  C   PRO A 239      38.851  15.284  33.366  1.00  9.81           C  
ATOM   1814  O   PRO A 239      39.301  14.880  32.294  1.00 10.97           O  
ATOM   1815  CB  PRO A 239      38.470  17.747  32.909  1.00 12.99           C  
ATOM   1816  CG  PRO A 239      39.480  18.886  32.980  1.00 14.30           C  
ATOM   1817  CD  PRO A 239      40.823  18.151  33.063  1.00 13.01           C  
ATOM   1818  N   ALA A 240      38.086  14.508  34.118  1.00 10.34           N  
ATOM   1819  CA  ALA A 240      37.813  13.123  33.801  1.00  9.31           C  
ATOM   1820  C   ALA A 240      36.321  12.881  33.891  1.00  6.81           C  
ATOM   1821  O   ALA A 240      35.595  13.619  34.575  1.00  8.34           O  
ATOM   1822  CB  ALA A 240      38.550  12.211  34.801  1.00  8.43           C  
ATOM   1823  N   ALA A 241      35.822  11.863  33.191  1.00  8.08           N  
ATOM   1824  CA  ALA A 241      34.439  11.447  33.236  1.00  7.19           C  
ATOM   1825  C   ALA A 241      34.384   9.975  32.900  1.00  7.32           C  
ATOM   1826  O   ALA A 241      35.333   9.391  32.345  1.00  8.83           O  
ATOM   1827  CB  ALA A 241      33.581  12.199  32.239  1.00  7.51           C  
ATOM   1828  N   MET A 242      33.349   9.344  33.453  1.00  7.97           N  
ATOM   1829  CA  MET A 242      33.088   7.936  33.228  1.00  9.09           C  
ATOM   1830  C   MET A 242      31.586   7.680  33.067  1.00  7.48           C  
ATOM   1831  O   MET A 242      30.834   7.662  34.044  1.00  7.87           O  
ATOM   1832  CB  MET A 242      33.649   7.085  34.383  1.00  9.81           C  
ATOM   1833  CG  MET A 242      33.349   5.584  34.061  1.00 12.42           C  
ATOM   1834  SD  MET A 242      34.242   4.356  35.035  1.00 19.67           S  
ATOM   1835  CE  MET A 242      33.203   4.073  36.426  1.00 16.20           C  
ATOM   1836  N   PRO A 243      31.083   7.482  31.846  1.00  8.61           N  
ATOM   1837  CA  PRO A 243      29.755   6.927  31.587  1.00  9.38           C  
ATOM   1838  C   PRO A 243      29.786   5.400  31.834  1.00  8.83           C  
ATOM   1839  O   PRO A 243      30.599   4.649  31.299  1.00 11.66           O  
ATOM   1840  CB  PRO A 243      29.479   7.345  30.174  1.00  7.56           C  
ATOM   1841  CG  PRO A 243      30.821   7.403  29.515  1.00 10.69           C  
ATOM   1842  CD  PRO A 243      31.814   7.772  30.618  1.00  8.68           C  
ATOM   1843  N   PHE A 244      28.846   4.924  32.610  1.00  8.88           N  
ATOM   1844  CA  PHE A 244      28.830   3.586  33.151  1.00  7.71           C  
ATOM   1845  C   PHE A 244      27.548   2.924  32.685  1.00  7.99           C  
ATOM   1846  O   PHE A 244      26.570   3.595  32.350  1.00  7.88           O  
ATOM   1847  CB  PHE A 244      28.928   3.736  34.683  1.00  8.34           C  
ATOM   1848  CG  PHE A 244      29.130   2.446  35.442  1.00 10.21           C  
ATOM   1849  CD1 PHE A 244      30.181   1.570  35.121  1.00  9.97           C  
ATOM   1850  CD2 PHE A 244      28.222   2.100  36.448  1.00 10.61           C  
ATOM   1851  CE1 PHE A 244      30.323   0.355  35.799  1.00 10.36           C  
ATOM   1852  CE2 PHE A 244      28.364   0.886  37.119  1.00  8.92           C  
ATOM   1853  CZ  PHE A 244      29.410   0.025  36.796  1.00  9.63           C  
ATOM   1854  N   GLU A 245      27.521   1.591  32.703  1.00  7.86           N  
ATOM   1855  CA  GLU A 245      26.450   0.810  32.090  1.00  8.13           C  
ATOM   1856  C   GLU A 245      25.100   0.816  32.802  1.00  9.24           C  
ATOM   1857  O   GLU A 245      24.114   0.429  32.157  1.00 10.66           O  
ATOM   1858  CB  GLU A 245      26.873  -0.649  31.933  1.00  7.31           C  
ATOM   1859  CG  GLU A 245      27.166  -1.345  33.287  1.00  6.82           C  
ATOM   1860  CD  GLU A 245      27.483  -2.819  33.168  1.00  8.04           C  
ATOM   1861  OE1 GLU A 245      27.927  -3.252  32.107  1.00  5.48           O  
ATOM   1862  OE2 GLU A 245      27.289  -3.525  34.154  1.00  7.45           O  
ATOM   1863  N   SER A 246      25.115   1.201  34.084  1.00  8.92           N  
ATOM   1864  CA  SER A 246      23.940   1.142  34.957  1.00 10.01           C  
ATOM   1865  C   SER A 246      24.158   1.918  36.268  1.00 10.01           C  
ATOM   1866  O   SER A 246      25.236   2.470  36.526  1.00  8.85           O  
ATOM   1867  CB  SER A 246      23.629  -0.327  35.334  1.00  9.81           C  
ATOM   1868  OG  SER A 246      24.687  -0.906  36.121  1.00 12.85           O  
ATOM   1869  N   LYS A 247      23.132   2.002  37.132  1.00  8.99           N  
ATOM   1870  CA  LYS A 247      23.307   2.491  38.486  1.00 11.18           C  
ATOM   1871  C   LYS A 247      24.265   1.520  39.158  1.00 10.59           C  
ATOM   1872  O   LYS A 247      24.308   0.303  38.844  1.00 11.64           O  
ATOM   1873  CB  LYS A 247      21.980   2.496  39.268  1.00 13.01           C  
ATOM   1874  CG  LYS A 247      20.938   3.421  38.699  1.00 18.53           C  
ATOM   1875  CD  LYS A 247      21.482   4.819  38.858  1.00 28.40           C  
ATOM   1876  CE  LYS A 247      20.406   5.882  38.828  1.00 34.90           C  
ATOM   1877  NZ  LYS A 247      19.597   5.746  40.019  1.00 37.23           N  
ATOM   1878  N   PHE A 248      25.032   2.068  40.095  1.00 10.34           N  
ATOM   1879  CA  PHE A 248      26.034   1.276  40.772  1.00 11.91           C  
ATOM   1880  C   PHE A 248      25.505   0.039  41.491  1.00 14.21           C  
ATOM   1881  O   PHE A 248      26.083  -1.038  41.403  1.00 16.12           O  
ATOM   1882  CB  PHE A 248      26.776   2.125  41.771  1.00 12.64           C  
ATOM   1883  CG  PHE A 248      28.167   1.564  41.982  1.00 14.98           C  
ATOM   1884  CD1 PHE A 248      29.059   1.499  40.892  1.00 18.05           C  
ATOM   1885  CD2 PHE A 248      28.558   1.085  43.231  1.00 16.97           C  
ATOM   1886  CE1 PHE A 248      30.335   0.953  41.060  1.00 18.68           C  
ATOM   1887  CE2 PHE A 248      29.840   0.538  43.382  1.00 17.37           C  
ATOM   1888  CZ  PHE A 248      30.723   0.472  42.313  1.00 16.62           C  
ATOM   1889  N   ASN A 249      24.350   0.096  42.128  1.00 14.49           N  
ATOM   1890  CA  ASN A 249      23.777  -1.040  42.817  1.00 15.76           C  
ATOM   1891  C   ASN A 249      23.236  -2.125  41.873  1.00 16.39           C  
ATOM   1892  O   ASN A 249      22.986  -3.268  42.279  1.00 16.16           O  
ATOM   1893  CB  ASN A 249      22.693  -0.507  43.700  1.00 19.58           C  
ATOM   1894  CG  ASN A 249      22.194  -1.541  44.692  1.00 29.96           C  
ATOM   1895  OD1 ASN A 249      20.980  -1.725  44.737  1.00 38.57           O  
ATOM   1896  ND2 ASN A 249      22.977  -2.263  45.516  1.00 32.32           N  
ATOM   1897  N   ASP A 250      23.195  -1.818  40.560  1.00 14.22           N  
ATOM   1898  CA  ASP A 250      22.605  -2.630  39.526  1.00 12.60           C  
ATOM   1899  C   ASP A 250      23.605  -3.166  38.523  1.00 12.39           C  
ATOM   1900  O   ASP A 250      23.202  -3.704  37.479  1.00 12.10           O  
ATOM   1901  CB  ASP A 250      21.570  -1.804  38.757  1.00 16.87           C  
ATOM   1902  CG  ASP A 250      20.323  -1.358  39.507  1.00 17.99           C  
ATOM   1903  OD1 ASP A 250      19.952  -2.010  40.469  1.00 20.00           O  
ATOM   1904  OD2 ASP A 250      19.717  -0.373  39.121  1.00 19.33           O  
ATOM   1905  N   TYR A 251      24.900  -2.975  38.718  1.00 10.99           N  
ATOM   1906  CA  TYR A 251      25.782  -3.432  37.661  1.00  9.68           C  
ATOM   1907  C   TYR A 251      25.848  -4.953  37.582  1.00  9.38           C  
ATOM   1908  O   TYR A 251      25.432  -5.702  38.470  1.00  9.16           O  
ATOM   1909  CB  TYR A 251      27.219  -2.807  37.813  1.00  8.59           C  
ATOM   1910  CG  TYR A 251      28.101  -3.236  38.999  1.00 10.84           C  
ATOM   1911  CD1 TYR A 251      28.569  -4.562  39.107  1.00 10.68           C  
ATOM   1912  CD2 TYR A 251      28.469  -2.277  39.953  1.00 11.51           C  
ATOM   1913  CE1 TYR A 251      29.398  -4.952  40.162  1.00 14.30           C  
ATOM   1914  CE2 TYR A 251      29.307  -2.658  41.017  1.00 15.20           C  
ATOM   1915  CZ  TYR A 251      29.765  -3.984  41.108  1.00 16.27           C  
ATOM   1916  OH  TYR A 251      30.605  -4.350  42.153  1.00 19.26           O  
ATOM   1917  N   ASN A 252      26.427  -5.406  36.477  1.00  9.01           N  
ATOM   1918  CA  ASN A 252      26.626  -6.808  36.103  1.00  9.86           C  
ATOM   1919  C   ASN A 252      27.161  -7.651  37.269  1.00 10.43           C  
ATOM   1920  O   ASN A 252      28.318  -7.519  37.665  1.00  8.87           O  
ATOM   1921  CB  ASN A 252      27.604  -6.871  34.894  1.00  9.35           C  
ATOM   1922  CG  ASN A 252      27.755  -8.252  34.238  1.00  8.06           C  
ATOM   1923  OD1 ASN A 252      28.174  -8.403  33.085  1.00 12.30           O  
ATOM   1924  ND2 ASN A 252      27.355  -9.345  34.822  1.00  6.14           N  
ATOM   1925  N   PRO A 253      26.348  -8.560  37.815  1.00 10.74           N  
ATOM   1926  CA  PRO A 253      26.696  -9.310  39.029  1.00 12.51           C  
ATOM   1927  C   PRO A 253      27.784 -10.371  38.809  1.00 12.98           C  
ATOM   1928  O   PRO A 253      28.347 -10.937  39.756  1.00 15.09           O  
ATOM   1929  CB  PRO A 253      25.373  -9.878  39.466  1.00 12.38           C  
ATOM   1930  CG  PRO A 253      24.554 -10.017  38.204  1.00 13.58           C  
ATOM   1931  CD  PRO A 253      24.950  -8.777  37.413  1.00 11.95           C  
ATOM   1932  N   ARG A 254      28.137 -10.657  37.545  1.00 12.31           N  
ATOM   1933  CA  ARG A 254      29.101 -11.682  37.190  1.00 11.49           C  
ATOM   1934  C   ARG A 254      30.515 -11.153  37.013  1.00 10.90           C  
ATOM   1935  O   ARG A 254      31.417 -11.954  36.727  1.00  8.39           O  
ATOM   1936  CB  ARG A 254      28.708 -12.345  35.903  1.00 13.97           C  
ATOM   1937  CG  ARG A 254      27.830 -13.556  35.904  1.00 23.62           C  
ATOM   1938  CD  ARG A 254      26.458 -13.356  36.407  1.00 33.51           C  
ATOM   1939  NE  ARG A 254      25.492 -14.112  35.621  1.00 38.10           N  
ATOM   1940  CZ  ARG A 254      25.399 -15.447  35.646  1.00 42.29           C  
ATOM   1941  NH1 ARG A 254      26.176 -16.251  36.395  1.00 42.41           N  
ATOM   1942  NH2 ARG A 254      24.444 -15.989  34.886  1.00 43.42           N  
ATOM   1943  N   ILE A 255      30.800  -9.858  37.156  1.00  9.93           N  
ATOM   1944  CA  ILE A 255      32.164  -9.377  36.972  1.00 10.32           C  
ATOM   1945  C   ILE A 255      33.052  -9.947  38.076  1.00 11.34           C  
ATOM   1946  O   ILE A 255      32.611 -10.236  39.202  1.00 12.18           O  
ATOM   1947  CB  ILE A 255      32.230  -7.790  36.953  1.00  7.99           C  
ATOM   1948  CG1 ILE A 255      31.883  -7.142  38.289  1.00 10.91           C  
ATOM   1949  CG2 ILE A 255      31.310  -7.341  35.835  1.00  8.45           C  
ATOM   1950  CD1 ILE A 255      32.535  -5.774  38.538  1.00 13.11           C  
ATOM   1951  N   HIS A 256      34.305 -10.168  37.701  1.00 10.73           N  
ATOM   1952  CA  HIS A 256      35.371 -10.769  38.499  1.00 10.38           C  
ATOM   1953  C   HIS A 256      35.080 -12.211  38.896  1.00 12.11           C  
ATOM   1954  O   HIS A 256      35.426 -12.682  39.984  1.00 11.56           O  
ATOM   1955  CB  HIS A 256      35.680 -10.039  39.806  1.00 10.81           C  
ATOM   1956  CG  HIS A 256      36.043  -8.581  39.682  1.00 13.06           C  
ATOM   1957  ND1 HIS A 256      36.411  -7.888  40.702  1.00 15.85           N  
ATOM   1958  CD2 HIS A 256      35.950  -7.685  38.645  1.00 13.98           C  
ATOM   1959  CE1 HIS A 256      36.507  -6.658  40.374  1.00 14.59           C  
ATOM   1960  NE2 HIS A 256      36.221  -6.472  39.118  1.00 14.11           N  
ATOM   1961  N   THR A 257      34.399 -12.926  37.999  1.00 11.48           N  
ATOM   1962  CA  THR A 257      34.145 -14.336  38.167  1.00 12.18           C  
ATOM   1963  C   THR A 257      34.426 -14.942  36.780  1.00 10.09           C  
ATOM   1964  O   THR A 257      34.557 -14.224  35.769  1.00 11.09           O  
ATOM   1965  CB  THR A 257      32.635 -14.670  38.617  1.00 10.21           C  
ATOM   1966  OG1 THR A 257      31.741 -14.578  37.493  1.00 12.75           O  
ATOM   1967  CG2 THR A 257      32.199 -13.770  39.805  1.00  9.41           C  
ATOM   1968  N   THR A 258      34.386 -16.274  36.734  1.00  8.62           N  
ATOM   1969  CA  THR A 258      34.550 -17.096  35.559  1.00  9.99           C  
ATOM   1970  C   THR A 258      33.412 -16.917  34.550  1.00  9.76           C  
ATOM   1971  O   THR A 258      33.488 -17.314  33.402  1.00 10.52           O  
ATOM   1972  CB  THR A 258      34.625 -18.545  36.056  1.00 10.44           C  
ATOM   1973  OG1 THR A 258      33.468 -18.742  36.892  1.00 15.70           O  
ATOM   1974  CG2 THR A 258      35.885 -18.841  36.800  1.00 10.48           C  
ATOM   1975  N   GLN A 259      32.282 -16.342  34.946  1.00 10.17           N  
ATOM   1976  CA  GLN A 259      31.103 -16.185  34.131  1.00 10.01           C  
ATOM   1977  C   GLN A 259      30.903 -14.781  33.587  1.00  8.01           C  
ATOM   1978  O   GLN A 259      29.801 -14.513  33.094  1.00  8.26           O  
ATOM   1979  CB  GLN A 259      29.851 -16.575  34.925  1.00 14.50           C  
ATOM   1980  CG  GLN A 259      29.848 -18.062  35.334  1.00 18.04           C  
ATOM   1981  CD  GLN A 259      29.883 -18.958  34.120  1.00 22.16           C  
ATOM   1982  OE1 GLN A 259      30.828 -19.724  33.911  1.00 26.48           O  
ATOM   1983  NE2 GLN A 259      28.852 -18.884  33.298  1.00 23.83           N  
ATOM   1984  N   ASP A 260      31.886 -13.882  33.626  1.00  7.28           N  
ATOM   1985  CA  ASP A 260      31.736 -12.608  32.966  1.00  7.14           C  
ATOM   1986  C   ASP A 260      32.040 -12.861  31.468  1.00  7.32           C  
ATOM   1987  O   ASP A 260      33.144 -12.606  30.968  1.00  7.96           O  
ATOM   1988  CB  ASP A 260      32.733 -11.606  33.581  1.00  7.04           C  
ATOM   1989  CG  ASP A 260      32.665 -10.213  32.936  1.00  9.38           C  
ATOM   1990  OD1 ASP A 260      31.804  -9.968  32.093  1.00  7.70           O  
ATOM   1991  OD2 ASP A 260      33.497  -9.365  33.257  1.00  9.01           O  
ATOM   1992  N   THR A 261      31.067 -13.344  30.725  1.00  8.51           N  
ATOM   1993  CA  THR A 261      31.145 -13.716  29.323  1.00  9.84           C  
ATOM   1994  C   THR A 261      30.210 -12.788  28.528  1.00  8.89           C  
ATOM   1995  O   THR A 261      29.273 -12.157  29.062  1.00  9.22           O  
ATOM   1996  CB  THR A 261      30.710 -15.209  29.188  1.00 12.28           C  
ATOM   1997  OG1 THR A 261      29.338 -15.257  29.634  1.00 11.10           O  
ATOM   1998  CG2 THR A 261      31.570 -16.175  30.022  1.00 10.73           C  
ATOM   1999  N   LEU A 262      30.392 -12.699  27.211  1.00  8.72           N  
ATOM   2000  CA  LEU A 262      29.546 -11.932  26.327  1.00  9.76           C  
ATOM   2001  C   LEU A 262      28.132 -12.479  26.425  1.00 10.19           C  
ATOM   2002  O   LEU A 262      27.200 -11.684  26.508  1.00 11.18           O  
ATOM   2003  CB  LEU A 262      30.072 -12.044  24.883  1.00 10.01           C  
ATOM   2004  CG  LEU A 262      29.256 -11.315  23.811  1.00  9.98           C  
ATOM   2005  CD1 LEU A 262      29.062  -9.822  24.127  1.00 10.14           C  
ATOM   2006  CD2 LEU A 262      30.004 -11.485  22.501  1.00 11.08           C  
ATOM   2007  N   ALA A 263      27.911 -13.797  26.519  1.00 10.18           N  
ATOM   2008  CA  ALA A 263      26.585 -14.387  26.635  1.00 11.67           C  
ATOM   2009  C   ALA A 263      25.771 -13.896  27.821  1.00 11.43           C  
ATOM   2010  O   ALA A 263      24.553 -13.789  27.765  1.00 12.10           O  
ATOM   2011  CB  ALA A 263      26.724 -15.897  26.724  1.00 11.10           C  
ATOM   2012  N   ASN A 264      26.468 -13.587  28.907  1.00 13.14           N  
ATOM   2013  CA  ASN A 264      25.905 -13.047  30.140  1.00 11.78           C  
ATOM   2014  C   ASN A 264      25.746 -11.543  30.265  1.00 11.45           C  
ATOM   2015  O   ASN A 264      25.169 -11.038  31.235  1.00 12.06           O  
ATOM   2016  CB  ASN A 264      26.734 -13.560  31.286  1.00 12.52           C  
ATOM   2017  CG  ASN A 264      26.358 -14.994  31.539  1.00 14.04           C  
ATOM   2018  OD1 ASN A 264      25.216 -15.401  31.314  1.00 16.75           O  
ATOM   2019  ND2 ASN A 264      27.278 -15.801  31.992  1.00 14.13           N  
ATOM   2020  N   SER A 265      26.238 -10.762  29.323  1.00 12.34           N  
ATOM   2021  CA  SER A 265      25.928  -9.343  29.318  1.00 14.18           C  
ATOM   2022  C   SER A 265      25.027  -9.189  28.081  1.00 14.34           C  
ATOM   2023  O   SER A 265      24.016  -9.874  27.993  1.00 16.09           O  
ATOM   2024  CB  SER A 265      27.266  -8.580  29.272  1.00 13.33           C  
ATOM   2025  OG  SER A 265      28.219  -9.070  28.348  1.00 15.07           O  
ATOM   2026  N   ASP A 266      25.303  -8.448  27.028  1.00 12.96           N  
ATOM   2027  CA  ASP A 266      24.415  -8.322  25.909  1.00 11.76           C  
ATOM   2028  C   ASP A 266      25.106  -8.890  24.679  1.00 10.23           C  
ATOM   2029  O   ASP A 266      25.912  -8.182  24.046  1.00  7.85           O  
ATOM   2030  CB  ASP A 266      24.090  -6.851  25.742  1.00 11.79           C  
ATOM   2031  CG  ASP A 266      23.150  -6.532  24.592  1.00 13.53           C  
ATOM   2032  OD1 ASP A 266      22.640  -7.451  23.962  1.00 11.55           O  
ATOM   2033  OD2 ASP A 266      22.928  -5.351  24.333  1.00 12.82           O  
ATOM   2034  N   PRO A 267      24.762 -10.119  24.238  1.00 11.19           N  
ATOM   2035  CA  PRO A 267      25.416 -10.758  23.093  1.00 10.19           C  
ATOM   2036  C   PRO A 267      25.097 -10.090  21.760  1.00  9.21           C  
ATOM   2037  O   PRO A 267      25.678 -10.417  20.732  1.00 11.01           O  
ATOM   2038  CB  PRO A 267      24.960 -12.198  23.186  1.00 10.42           C  
ATOM   2039  CG  PRO A 267      24.061 -12.333  24.403  1.00 10.69           C  
ATOM   2040  CD  PRO A 267      23.657 -10.923  24.747  1.00  9.29           C  
ATOM   2041  N   THR A 268      24.140  -9.177  21.698  1.00  8.80           N  
ATOM   2042  CA  THR A 268      23.875  -8.399  20.497  1.00 11.00           C  
ATOM   2043  C   THR A 268      24.741  -7.139  20.399  1.00 11.17           C  
ATOM   2044  O   THR A 268      24.733  -6.490  19.347  1.00 11.99           O  
ATOM   2045  CB  THR A 268      22.341  -7.943  20.371  1.00 13.19           C  
ATOM   2046  OG1 THR A 268      22.102  -6.823  21.254  1.00 10.58           O  
ATOM   2047  CG2 THR A 268      21.357  -9.112  20.675  1.00 13.00           C  
ATOM   2048  N   GLY A 269      25.404  -6.705  21.486  1.00  8.68           N  
ATOM   2049  CA  GLY A 269      26.238  -5.503  21.508  1.00  7.92           C  
ATOM   2050  C   GLY A 269      25.447  -4.197  21.483  1.00  9.49           C  
ATOM   2051  O   GLY A 269      26.027  -3.119  21.368  1.00  9.03           O  
ATOM   2052  N   SER A 270      24.117  -4.208  21.614  1.00 10.85           N  
ATOM   2053  CA  SER A 270      23.317  -2.982  21.602  1.00 11.24           C  
ATOM   2054  C   SER A 270      23.655  -1.971  22.676  1.00 10.15           C  
ATOM   2055  O   SER A 270      23.652  -0.772  22.396  1.00 10.48           O  
ATOM   2056  CB  SER A 270      21.818  -3.197  21.813  1.00 12.55           C  
ATOM   2057  OG  SER A 270      21.269  -3.920  20.764  1.00 22.82           O  
ATOM   2058  N   HIS A 271      23.864  -2.445  23.914  1.00  8.72           N  
ATOM   2059  CA  HIS A 271      24.138  -1.552  25.012  1.00  7.14           C  
ATOM   2060  C   HIS A 271      25.516  -0.938  24.795  1.00  6.74           C  
ATOM   2061  O   HIS A 271      25.640   0.286  24.833  1.00  7.44           O  
ATOM   2062  CB  HIS A 271      24.085  -2.313  26.305  1.00  6.91           C  
ATOM   2063  CG  HIS A 271      23.826  -1.379  27.483  1.00  8.02           C  
ATOM   2064  ND1 HIS A 271      22.915  -0.398  27.575  1.00  8.38           N  
ATOM   2065  CD2 HIS A 271      24.496  -1.413  28.682  1.00  8.61           C  
ATOM   2066  CE1 HIS A 271      22.993   0.167  28.754  1.00 10.46           C  
ATOM   2067  NE2 HIS A 271      23.938  -0.454  29.412  1.00 12.14           N  
ATOM   2068  N   ALA A 272      26.552  -1.705  24.484  1.00  7.73           N  
ATOM   2069  CA  ALA A 272      27.887  -1.166  24.251  1.00  8.40           C  
ATOM   2070  C   ALA A 272      27.936  -0.223  23.056  1.00  8.33           C  
ATOM   2071  O   ALA A 272      28.722   0.731  23.058  1.00  8.50           O  
ATOM   2072  CB  ALA A 272      28.906  -2.292  24.006  1.00  8.04           C  
ATOM   2073  N   LYS A 273      27.084  -0.424  22.025  1.00  7.83           N  
ATOM   2074  CA  LYS A 273      27.040   0.466  20.899  1.00  7.75           C  
ATOM   2075  C   LYS A 273      26.641   1.867  21.383  1.00  7.09           C  
ATOM   2076  O   LYS A 273      27.170   2.835  20.830  1.00  7.12           O  
ATOM   2077  CB  LYS A 273      26.055  -0.102  19.871  1.00  8.14           C  
ATOM   2078  CG  LYS A 273      25.930   0.811  18.669  1.00  9.87           C  
ATOM   2079  CD  LYS A 273      24.788   0.288  17.846  1.00 13.82           C  
ATOM   2080  CE  LYS A 273      24.764   1.237  16.666  1.00 18.99           C  
ATOM   2081  NZ  LYS A 273      23.894   0.724  15.629  1.00 20.27           N  
ATOM   2082  N   LYS A 274      25.821   2.073  22.424  1.00  7.90           N  
ATOM   2083  CA  LYS A 274      25.453   3.404  22.922  1.00  7.94           C  
ATOM   2084  C   LYS A 274      26.668   4.209  23.389  1.00  8.34           C  
ATOM   2085  O   LYS A 274      26.908   5.365  23.016  1.00  8.62           O  
ATOM   2086  CB  LYS A 274      24.483   3.265  24.068  1.00  6.82           C  
ATOM   2087  CG  LYS A 274      23.179   2.594  23.712  1.00  9.07           C  
ATOM   2088  CD  LYS A 274      22.402   2.214  24.953  1.00  7.92           C  
ATOM   2089  CE  LYS A 274      21.341   1.212  24.538  1.00 11.71           C  
ATOM   2090  NZ  LYS A 274      20.700   0.654  25.706  1.00 12.09           N  
ATOM   2091  N   PHE A 275      27.486   3.551  24.196  1.00  6.16           N  
ATOM   2092  CA  PHE A 275      28.724   4.086  24.746  1.00  7.34           C  
ATOM   2093  C   PHE A 275      29.759   4.325  23.652  1.00  7.35           C  
ATOM   2094  O   PHE A 275      30.516   5.298  23.750  1.00  8.02           O  
ATOM   2095  CB  PHE A 275      29.318   3.121  25.758  1.00  7.72           C  
ATOM   2096  CG  PHE A 275      28.421   2.977  26.995  1.00  8.68           C  
ATOM   2097  CD1 PHE A 275      27.363   2.057  26.994  1.00  7.57           C  
ATOM   2098  CD2 PHE A 275      28.614   3.834  28.090  1.00  8.71           C  
ATOM   2099  CE1 PHE A 275      26.472   1.980  28.060  1.00  7.87           C  
ATOM   2100  CE2 PHE A 275      27.721   3.755  29.166  1.00  8.05           C  
ATOM   2101  CZ  PHE A 275      26.660   2.837  29.144  1.00  8.90           C  
ATOM   2102  N   THR A 276      29.798   3.516  22.573  1.00  7.88           N  
ATOM   2103  CA  THR A 276      30.718   3.706  21.463  1.00  7.59           C  
ATOM   2104  C   THR A 276      30.296   4.963  20.717  1.00  7.67           C  
ATOM   2105  O   THR A 276      31.128   5.788  20.370  1.00  7.12           O  
ATOM   2106  CB  THR A 276      30.662   2.506  20.491  1.00  7.81           C  
ATOM   2107  OG1 THR A 276      30.804   1.301  21.229  1.00  8.77           O  
ATOM   2108  CG2 THR A 276      31.762   2.608  19.455  1.00  8.25           C  
ATOM   2109  N   GLN A 277      28.990   5.148  20.499  1.00  8.61           N  
ATOM   2110  CA  GLN A 277      28.482   6.316  19.810  1.00  8.68           C  
ATOM   2111  C   GLN A 277      28.748   7.600  20.598  1.00  8.55           C  
ATOM   2112  O   GLN A 277      29.133   8.611  20.018  1.00  7.18           O  
ATOM   2113  CB  GLN A 277      26.989   6.097  19.548  1.00 10.19           C  
ATOM   2114  CG  GLN A 277      26.814   5.116  18.365  1.00  9.97           C  
ATOM   2115  CD  GLN A 277      25.382   4.991  17.927  1.00 13.38           C  
ATOM   2116  OE1 GLN A 277      24.999   5.027  16.752  1.00 19.48           O  
ATOM   2117  NE2 GLN A 277      24.536   4.822  18.892  1.00 10.51           N  
ATOM   2118  N   LEU A 278      28.582   7.593  21.915  1.00  7.34           N  
ATOM   2119  CA  LEU A 278      28.937   8.749  22.742  1.00  7.68           C  
ATOM   2120  C   LEU A 278      30.437   9.053  22.651  1.00  6.98           C  
ATOM   2121  O   LEU A 278      30.827  10.202  22.456  1.00  7.43           O  
ATOM   2122  CB  LEU A 278      28.529   8.468  24.214  1.00  7.51           C  
ATOM   2123  CG  LEU A 278      28.814   9.602  25.226  1.00  8.94           C  
ATOM   2124  CD1 LEU A 278      28.092  10.884  24.833  1.00 10.17           C  
ATOM   2125  CD2 LEU A 278      28.433   9.108  26.606  1.00 10.26           C  
ATOM   2126  N   GLY A 279      31.295   8.035  22.739  1.00  6.85           N  
ATOM   2127  CA  GLY A 279      32.734   8.127  22.647  1.00  5.76           C  
ATOM   2128  C   GLY A 279      33.124   8.714  21.328  1.00  7.68           C  
ATOM   2129  O   GLY A 279      33.996   9.586  21.318  1.00  7.66           O  
ATOM   2130  N   LEU A 280      32.472   8.311  20.221  1.00  7.76           N  
ATOM   2131  CA  LEU A 280      32.709   8.868  18.888  1.00  7.30           C  
ATOM   2132  C   LEU A 280      32.293  10.340  18.796  1.00  6.88           C  
ATOM   2133  O   LEU A 280      33.078  11.166  18.331  1.00  6.79           O  
ATOM   2134  CB  LEU A 280      31.939   8.058  17.849  1.00  7.41           C  
ATOM   2135  CG  LEU A 280      32.063   8.494  16.385  1.00 10.43           C  
ATOM   2136  CD1 LEU A 280      33.483   8.267  15.929  1.00 11.61           C  
ATOM   2137  CD2 LEU A 280      31.044   7.744  15.531  1.00 11.72           C  
ATOM   2138  N   ALA A 281      31.104  10.719  19.249  1.00  7.87           N  
ATOM   2139  CA  ALA A 281      30.631  12.096  19.291  1.00  8.67           C  
ATOM   2140  C   ALA A 281      31.618  12.962  20.063  1.00  9.71           C  
ATOM   2141  O   ALA A 281      32.008  14.030  19.583  1.00 10.64           O  
ATOM   2142  CB  ALA A 281      29.299  12.168  19.992  1.00  8.20           C  
ATOM   2143  N   TYR A 282      32.142  12.467  21.184  1.00  9.04           N  
ATOM   2144  CA  TYR A 282      33.134  13.130  22.009  1.00  8.61           C  
ATOM   2145  C   TYR A 282      34.437  13.359  21.246  1.00  7.16           C  
ATOM   2146  O   TYR A 282      34.998  14.463  21.299  1.00  8.34           O  
ATOM   2147  CB  TYR A 282      33.372  12.244  23.246  1.00  8.33           C  
ATOM   2148  CG  TYR A 282      34.690  12.504  23.997  1.00  8.62           C  
ATOM   2149  CD1 TYR A 282      34.855  13.683  24.753  1.00  9.16           C  
ATOM   2150  CD2 TYR A 282      35.705  11.552  23.940  1.00  8.78           C  
ATOM   2151  CE1 TYR A 282      36.034  13.879  25.465  1.00  9.10           C  
ATOM   2152  CE2 TYR A 282      36.883  11.754  24.655  1.00  6.81           C  
ATOM   2153  CZ  TYR A 282      37.029  12.911  25.414  1.00  8.26           C  
ATOM   2154  OH  TYR A 282      38.138  13.044  26.218  1.00 11.28           O  
ATOM   2155  N   ALA A 283      34.951  12.314  20.598  1.00  7.34           N  
ATOM   2156  CA  ALA A 283      36.209  12.385  19.864  1.00 10.48           C  
ATOM   2157  C   ALA A 283      36.148  13.426  18.757  1.00  8.94           C  
ATOM   2158  O   ALA A 283      37.039  14.256  18.633  1.00 11.15           O  
ATOM   2159  CB  ALA A 283      36.568  11.036  19.210  1.00 10.56           C  
ATOM   2160  N   ILE A 284      35.078  13.474  17.995  1.00  9.42           N  
ATOM   2161  CA  ILE A 284      34.910  14.418  16.894  1.00  9.81           C  
ATOM   2162  C   ILE A 284      34.709  15.832  17.430  1.00  9.99           C  
ATOM   2163  O   ILE A 284      35.401  16.752  17.010  1.00 11.85           O  
ATOM   2164  CB  ILE A 284      33.707  13.977  16.056  1.00  9.41           C  
ATOM   2165  CG1 ILE A 284      33.976  12.621  15.441  1.00  8.84           C  
ATOM   2166  CG2 ILE A 284      33.406  15.063  15.022  1.00  9.34           C  
ATOM   2167  CD1 ILE A 284      32.753  11.999  14.831  1.00  9.14           C  
ATOM   2168  N   GLU A 285      33.785  16.099  18.334  1.00  8.44           N  
ATOM   2169  CA  GLU A 285      33.614  17.427  18.908  1.00  9.02           C  
ATOM   2170  C   GLU A 285      34.820  17.950  19.670  1.00 10.69           C  
ATOM   2171  O   GLU A 285      35.298  19.041  19.363  1.00 10.83           O  
ATOM   2172  CB  GLU A 285      32.438  17.459  19.860  1.00  8.21           C  
ATOM   2173  CG  GLU A 285      31.097  17.360  19.155  1.00  7.21           C  
ATOM   2174  CD  GLU A 285      30.674  18.602  18.390  1.00  9.88           C  
ATOM   2175  OE1 GLU A 285      31.242  19.680  18.559  1.00 11.91           O  
ATOM   2176  OE2 GLU A 285      29.737  18.508  17.619  1.00 11.49           O  
ATOM   2177  N   MET A 286      35.368  17.227  20.654  1.00 10.69           N  
ATOM   2178  CA  MET A 286      36.504  17.705  21.416  1.00 11.25           C  
ATOM   2179  C   MET A 286      37.795  17.699  20.606  1.00 12.02           C  
ATOM   2180  O   MET A 286      38.671  18.526  20.843  1.00 11.98           O  
ATOM   2181  CB  MET A 286      36.670  16.850  22.653  1.00  9.31           C  
ATOM   2182  CG  MET A 286      35.603  17.149  23.688  1.00 11.56           C  
ATOM   2183  SD  MET A 286      35.690  18.822  24.389  1.00 18.79           S  
ATOM   2184  CE  MET A 286      36.962  18.677  25.618  1.00 15.70           C  
ATOM   2185  N   GLY A 287      37.934  16.837  19.605  1.00 11.25           N  
ATOM   2186  CA  GLY A 287      39.131  16.780  18.780  1.00 12.74           C  
ATOM   2187  C   GLY A 287      39.106  17.862  17.710  1.00 15.27           C  
ATOM   2188  O   GLY A 287      40.144  18.158  17.119  1.00 15.77           O  
ATOM   2189  N   SER A 288      37.944  18.454  17.424  1.00 16.53           N  
ATOM   2190  CA  SER A 288      37.799  19.465  16.385  1.00 17.50           C  
ATOM   2191  C   SER A 288      37.788  20.885  16.916  1.00 21.21           C  
ATOM   2192  O   SER A 288      37.709  21.835  16.132  1.00 23.21           O  
ATOM   2193  CB  SER A 288      36.514  19.262  15.625  1.00 14.14           C  
ATOM   2194  OG  SER A 288      36.465  18.090  14.850  1.00 13.96           O  
ATOM   2195  N   ALA A 289      37.819  21.056  18.237  1.00 21.54           N  
ATOM   2196  CA  ALA A 289      37.853  22.366  18.853  1.00 23.52           C  
ATOM   2197  C   ALA A 289      39.288  22.590  19.279  1.00 25.32           C  
ATOM   2198  O   ALA A 289      40.070  21.639  19.271  1.00 24.32           O  
ATOM   2199  CB  ALA A 289      36.963  22.383  20.078  1.00 25.00           C  
ATOM   2200  N   THR A 290      39.709  23.819  19.578  1.00 26.75           N  
ATOM   2201  CA  THR A 290      41.035  24.117  20.105  1.00 28.44           C  
ATOM   2202  C   THR A 290      40.890  25.295  21.068  1.00 29.38           C  
ATOM   2203  O   THR A 290      39.866  25.984  21.053  1.00 29.41           O  
ATOM   2204  CB  THR A 290      42.001  24.524  18.990  1.00 29.52           C  
ATOM   2205  OG1 THR A 290      41.394  25.696  18.437  1.00 33.00           O  
ATOM   2206  CG2 THR A 290      42.275  23.467  17.933  1.00 29.90           C  
ATOM   2207  N   GLY A 291      41.900  25.671  21.853  1.00 32.10           N  
ATOM   2208  CA  GLY A 291      41.781  26.806  22.771  1.00 34.33           C  
ATOM   2209  C   GLY A 291      40.812  26.522  23.901  1.00 36.11           C  
ATOM   2210  O   GLY A 291      41.108  25.683  24.761  1.00 39.46           O  
TER    2211      GLY A 291                                                      
MASTER      298    1    2    8    8    0    0    6 2568    1    2   23          
END                                                                             
