# Supplementary material for: Modeling of loops in proteins: a multi-method approach
Source: BMC Struct Biol. 2010 Feb 11;10:5. doi: 10.1186/1472-6807-10-5 (PMC2837870; doi:10.1186/1472-6807-10-5)
Supplement: Additional file 1 — Student t-test. Results from two sample paired t-test of Table 2. [file 1472-6807-10-5-S1.GZ › loop_test_data/1aoa_182-203.pdb]

ATOM      1  N   TYR A   1       9.428  40.674  44.481  1.00 14.53           N
ATOM      2  CA  TYR A   1      10.781  41.282  44.576  1.00 11.34           C
ATOM      3  C   TYR A   1      10.661  42.506  43.707  1.00 12.43           C
ATOM      4  O   TYR A   1       9.706  42.605  42.960  1.00 12.32           O
ATOM      5  CB  TYR A   1      11.839  40.329  44.037  1.00 10.75           C
ATOM      6  CG  TYR A   1      11.727  40.013  42.561  1.00 15.25           C
ATOM      7  CD1 TYR A   1      12.321  40.833  41.600  1.00 11.42           C
ATOM      8  CD2 TYR A   1      11.066  38.870  42.125  1.00 12.98           C
ATOM      9  CE1 TYR A   1      12.264  40.512  40.257  1.00 10.13           C
ATOM     10  CE2 TYR A   1      11.003  38.548  40.783  1.00  9.32           C
ATOM     11  CZ  TYR A   1      11.604  39.365  39.856  1.00 12.87           C
ATOM     12  OH  TYR A   1      11.576  39.003  38.529  1.00 16.19           O
ATOM     13  N   SER A   2      11.598  43.440  43.814  1.00 18.22           N
ATOM     14  CA  SER A   2      11.532  44.673  43.033  1.00 15.32           C
ATOM     15  C   SER A   2      12.056  44.500  41.624  1.00 16.13           C
ATOM     16  O   SER A   2      13.231  44.247  41.402  1.00 20.14           O
ATOM     17  CB  SER A   2      12.280  45.808  43.737  1.00 13.52           C
ATOM     18  OG  SER A   2      11.965  47.068  43.163  1.00 12.37           O
ATOM     19  N   GLU A   3      11.161  44.657  40.667  1.00 16.22           N
ATOM     20  CA  GLU A   3      11.517  44.532  39.281  1.00 13.26           C
ATOM     21  C   GLU A   3      12.390  45.723  38.894  1.00 13.44           C
ATOM     22  O   GLU A   3      13.280  45.613  38.050  1.00 14.98           O
ATOM     23  CB  GLU A   3      10.269  44.522  38.400  1.00 20.00           C
ATOM     24  CG  GLU A   3       9.336  43.353  38.715  1.00 20.00           C
ATOM     25  CD  GLU A   3       8.079  43.340  37.843  1.00 20.00           C
ATOM     26  OE1 GLU A   3       7.901  44.260  36.956  1.00 20.00           O
ATOM     27  OE2 GLU A   3       7.199  42.410  37.994  1.00 20.00           O
ATOM     28  N   GLU A   4      12.172  46.846  39.571  1.00 10.96           N
ATOM     29  CA  GLU A   4      12.903  48.079  39.295  1.00  7.88           C
ATOM     30  C   GLU A   4      14.343  47.993  39.764  1.00  6.05           C
ATOM     31  O   GLU A   4      15.232  48.618  39.203  1.00  6.64           O
ATOM     32  CB  GLU A   4      12.195  49.274  39.945  1.00  7.20           C
ATOM     33  CG  GLU A   4      10.773  49.553  39.426  1.00 14.79           C
ATOM     34  CD  GLU A   4       9.669  48.657  40.029  1.00 23.31           C
ATOM     35  OE1 GLU A   4       9.933  47.893  40.982  1.00 29.19           O
ATOM     36  OE2 GLU A   4       8.515  48.726  39.549  1.00 28.39           O
ATOM     37  N   GLU A   5      14.576  47.231  40.817  1.00  8.66           N
ATOM     38  CA  GLU A   5      15.919  47.079  41.323  1.00  7.02           C
ATOM     39  C   GLU A   5      16.606  46.063  40.442  1.00  7.35           C
ATOM     40  O   GLU A   5      17.736  46.270  40.022  1.00 11.18           O
ATOM     41  CB  GLU A   5      15.881  46.665  42.792  1.00  8.17           C
ATOM     42  CG  GLU A   5      15.361  47.795  43.681  1.00 13.67           C
ATOM     43  CD  GLU A   5      15.235  47.427  45.169  1.00 23.43           C
ATOM     44  OE1 GLU A   5      15.791  46.376  45.590  1.00 28.86           O
ATOM     45  OE2 GLU A   5      14.563  48.196  45.917  1.00 26.00           O
ATOM     46  N   LYS A   6      15.914  44.977  40.127  1.00  7.81           N
ATOM     47  CA  LYS A   6      16.485  43.977  39.257  1.00  8.26           C
ATOM     48  C   LYS A   6      17.030  44.673  37.983  1.00 13.14           C
ATOM     49  O   LYS A   6      18.229  44.623  37.707  1.00 15.02           O
ATOM     50  CB  LYS A   6      15.413  42.963  38.868  1.00 12.14           C
ATOM     51  CG  LYS A   6      15.990  41.706  38.192  1.00 20.16           C
ATOM     52  CD  LYS A   6      15.452  41.505  36.796  1.00 19.98           C
ATOM     53  CE  LYS A   6      13.989  41.137  36.850  1.00 22.62           C
ATOM     54  NZ  LYS A   6      13.361  41.237  35.517  1.00 29.52           N
ATOM     55  N   TYR A   7      16.148  45.372  37.263  1.00  8.08           N
ATOM     56  CA  TYR A   7      16.461  46.113  36.039  1.00  2.00           C
ATOM     57  C   TYR A   7      17.648  47.085  36.181  1.00  7.12           C
ATOM     58  O   TYR A   7      18.566  47.097  35.354  1.00  8.37           O
ATOM     59  CB  TYR A   7      15.196  46.866  35.640  1.00  5.01           C
ATOM     60  CG  TYR A   7      15.271  47.625  34.350  1.00  8.51           C
ATOM     61  CD1 TYR A   7      15.982  48.815  34.255  1.00  9.79           C
ATOM     62  CD2 TYR A   7      14.648  47.137  33.211  1.00 13.73           C
ATOM     63  CE1 TYR A   7      16.075  49.496  33.053  1.00  8.18           C
ATOM     64  CE2 TYR A   7      14.737  47.809  32.005  1.00 15.43           C
ATOM     65  CZ  TYR A   7      15.454  48.983  31.937  1.00 13.74           C
ATOM     66  OH  TYR A   7      15.569  49.617  30.732  1.00 18.21           O
ATOM     67  N   ALA A   8      17.636  47.887  37.245  1.00  9.93           N
ATOM     68  CA  ALA A   8      18.696  48.863  37.537  1.00 11.61           C
ATOM     69  C   ALA A   8      20.044  48.183  37.738  1.00 11.65           C
ATOM     70  O   ALA A   8      21.090  48.642  37.241  1.00 12.43           O
ATOM     71  CB  ALA A   8      18.330  49.665  38.817  1.00 11.64           C
ATOM     72  N   PHE A   9      20.016  47.102  38.510  1.00 11.80           N
ATOM     73  CA  PHE A   9      21.214  46.342  38.802  1.00  9.87           C
ATOM     74  C   PHE A   9      21.766  45.640  37.571  1.00  9.65           C
ATOM     75  O   PHE A   9      22.974  45.540  37.439  1.00 10.99           O
ATOM     76  CB  PHE A   9      20.964  45.370  39.957  1.00  8.76           C
ATOM     77  CG  PHE A   9      20.691  46.057  41.269  1.00  6.43           C
ATOM     78  CD1 PHE A   9      20.937  47.411  41.422  1.00  6.99           C
ATOM     79  CD2 PHE A   9      20.160  45.362  42.338  1.00  9.91           C
ATOM     80  CE1 PHE A   9      20.650  48.060  42.618  1.00  3.49           C
ATOM     81  CE2 PHE A   9      19.869  46.009  43.542  1.00  5.54           C
ATOM     82  CZ  PHE A   9      20.113  47.351  43.675  1.00  4.49           C
ATOM     83  N   VAL A  10      20.904  45.217  36.641  1.00  9.09           N
ATOM     84  CA  VAL A  10      21.375  44.545  35.429  1.00  9.61           C
ATOM     85  C   VAL A  10      22.178  45.503  34.548  1.00  9.56           C
ATOM     86  O   VAL A  10      23.294  45.194  34.132  1.00 12.86           O
ATOM     87  CB  VAL A  10      20.204  43.891  34.595  1.00  8.01           C
ATOM     88  CG1 VAL A  10      20.628  43.691  33.149  1.00  7.33           C
ATOM     89  CG2 VAL A  10      19.844  42.513  35.152  1.00  7.18           C
ATOM     90  N   ASN A  11      21.650  46.697  34.337  1.00  8.80           N
ATOM     91  CA  ASN A  11      22.319  47.654  33.485  1.00  7.08           C
ATOM     92  C   ASN A  11      23.573  48.218  34.112  1.00  8.84           C
ATOM     93  O   ASN A  11      24.479  48.661  33.422  1.00 15.98           O
ATOM     94  CB  ASN A  11      21.357  48.762  33.065  1.00 11.03           C
ATOM     95  CG  ASN A  11      20.131  48.235  32.315  1.00  8.30           C
ATOM     96  OD1 ASN A  11      20.187  47.235  31.604  1.00 13.23           O
ATOM     97  ND2 ASN A  11      19.017  48.916  32.479  1.00 11.84           N
ATOM     98  N   TRP A  12      23.659  48.174  35.425  1.00 10.04           N
ATOM     99  CA  TRP A  12      24.851  48.674  36.090  1.00  5.44           C
ATOM    100  C   TRP A  12      25.986  47.657  35.944  1.00  7.11           C
ATOM    101  O   TRP A  12      27.143  48.000  35.627  1.00  8.09           O
ATOM    102  CB  TRP A  12      24.549  48.914  37.574  1.00  4.50           C
ATOM    103  CG  TRP A  12      25.754  49.279  38.331  1.00  7.43           C
ATOM    104  CD1 TRP A  12      26.449  48.494  39.197  1.00  4.16           C
ATOM    105  CD2 TRP A  12      26.435  50.541  38.296  1.00  9.99           C
ATOM    106  NE1 TRP A  12      27.516  49.191  39.712  1.00  5.14           N
ATOM    107  CE2 TRP A  12      27.526  50.452  39.180  1.00  6.37           C
ATOM    108  CE3 TRP A  12      26.224  51.744  37.598  1.00 10.13           C
ATOM    109  CZ2 TRP A  12      28.403  51.522  39.397  1.00 12.41           C
ATOM    110  CZ3 TRP A  12      27.100  52.809  37.812  1.00  9.67           C
ATOM    111  CH2 TRP A  12      28.172  52.690  38.704  1.00  8.39           C
ATOM    112  N   ILE A  13      25.631  46.394  36.164  1.00  7.10           N
ATOM    113  CA  ILE A  13      26.570  45.285  36.109  1.00  6.37           C
ATOM    114  C   ILE A  13      27.055  45.057  34.699  1.00  6.08           C
ATOM    115  O   ILE A  13      28.228  44.772  34.503  1.00  7.74           O
ATOM    116  CB  ILE A  13      25.945  43.996  36.723  1.00  7.71           C
ATOM    117  CG1 ILE A  13      25.634  44.238  38.221  1.00  8.27           C
ATOM    118  CG2 ILE A  13      26.876  42.809  36.552  1.00  4.29           C
ATOM    119  CD1 ILE A  13      24.768  43.148  38.897  1.00 10.19           C
ATOM    120  N   ASN A  14      26.154  45.189  33.726  1.00  7.23           N
ATOM    121  CA  ASN A  14      26.493  45.036  32.305  1.00  5.53           C
ATOM    122  C   ASN A  14      27.550  46.057  31.937  1.00  5.53           C
ATOM    123  O   ASN A  14      28.483  45.762  31.212  1.00 10.46           O
ATOM    124  CB  ASN A  14      25.260  45.251  31.426  1.00  2.32           C
ATOM    125  CG  ASN A  14      24.360  44.015  31.352  1.00  2.00           C
ATOM    126  OD1 ASN A  14      24.768  42.932  31.717  1.00  2.00           O
ATOM    127  ND2 ASN A  14      23.143  44.183  30.862  1.00  2.00           N
ATOM    128  N   LYS A  15      27.406  47.264  32.469  1.00 10.95           N
ATOM    129  CA  LYS A  15      28.348  48.348  32.232  1.00 10.77           C
ATOM    130  C   LYS A  15      29.658  48.108  32.968  1.00  9.20           C
ATOM    131  O   LYS A  15      30.732  48.231  32.394  1.00 14.39           O
ATOM    132  CB  LYS A  15      27.736  49.671  32.691  1.00 15.71           C
ATOM    133  CG  LYS A  15      28.594  50.877  32.405  1.00 19.44           C
ATOM    134  CD  LYS A  15      28.850  51.064  30.910  1.00 31.59           C
ATOM    135  CE  LYS A  15      30.032  52.038  30.688  1.00 39.14           C
ATOM    136  NZ  LYS A  15      30.303  52.375  29.256  1.00 42.21           N
ATOM    137  N   ALA A  16      29.560  47.738  34.236  1.00 10.37           N
ATOM    138  CA  ALA A  16      30.719  47.481  35.065  1.00  5.96           C
ATOM    139  C   ALA A  16      31.613  46.340  34.584  1.00 10.97           C
ATOM    140  O   ALA A  16      32.839  46.434  34.640  1.00 16.47           O
ATOM    141  CB  ALA A  16      30.258  47.210  36.468  1.00  3.34           C
ATOM    142  N   LEU A  17      31.016  45.243  34.143  1.00 10.87           N
ATOM    143  CA  LEU A  17      31.796  44.080  33.701  1.00 11.33           C
ATOM    144  C   LEU A  17      31.815  43.858  32.164  1.00 13.50           C
ATOM    145  O   LEU A  17      32.239  42.805  31.667  1.00 10.05           O
ATOM    146  CB  LEU A  17      31.289  42.826  34.432  1.00 11.40           C
ATOM    147  CG  LEU A  17      31.348  42.673  35.963  1.00  4.11           C
ATOM    148  CD1 LEU A  17      30.608  41.411  36.352  1.00  2.00           C
ATOM    149  CD2 LEU A  17      32.782  42.621  36.460  1.00  2.00           C
ATOM    150  N   GLU A  18      31.452  44.909  31.432  1.00 15.04           N
ATOM    151  CA  GLU A  18      31.389  44.927  29.972  1.00 14.14           C
ATOM    152  C   GLU A  18      32.556  44.245  29.272  1.00 15.86           C
ATOM    153  O   GLU A  18      32.351  43.390  28.407  1.00 19.55           O
ATOM    154  CB  GLU A  18      31.310  46.385  29.521  1.00 19.52           C
ATOM    155  CG  GLU A  18      31.119  46.645  28.037  1.00 22.85           C
ATOM    156  CD  GLU A  18      31.093  48.140  27.710  1.00 25.26           C
ATOM    157  OE1 GLU A  18      31.197  48.967  28.639  1.00 30.32           O
ATOM    158  OE2 GLU A  18      30.977  48.497  26.519  1.00 31.72           O
ATOM    159  N   ASN A  19      33.772  44.614  29.667  1.00 16.71           N
ATOM    160  CA  ASN A  19      35.004  44.079  29.076  1.00 15.35           C
ATOM    161  C   ASN A  19      35.736  43.021  29.889  1.00 14.19           C
ATOM    162  O   ASN A  19      36.919  42.770  29.657  1.00 15.09           O
ATOM    163  CB  ASN A  19      35.984  45.211  28.784  1.00 18.92           C
ATOM    164  CG  ASN A  19      35.347  46.332  28.033  1.00 23.52           C
ATOM    165  OD1 ASN A  19      34.666  46.098  27.050  1.00 32.15           O
ATOM    166  ND2 ASN A  19      35.530  47.565  28.508  1.00 29.72           N
ATOM    167  N   ASP A  20      35.071  42.441  30.878  1.00 15.42           N
ATOM    168  CA  ASP A  20      35.725  41.404  31.660  1.00 11.26           C
ATOM    169  C   ASP A  20      35.732  40.131  30.827  1.00  8.55           C
ATOM    170  O   ASP A  20      34.681  39.679  30.362  1.00  7.01           O
ATOM    171  CB  ASP A  20      35.002  41.147  32.995  1.00 13.82           C
ATOM    172  CG  ASP A  20      35.810  40.241  33.921  1.00 14.40           C
ATOM    173  OD1 ASP A  20      36.771  40.725  34.566  1.00 13.49           O
ATOM    174  OD2 ASP A  20      35.511  39.028  33.976  1.00 20.27           O
ATOM    175  N   PRO A  21      36.915  39.537  30.633  1.00  5.47           N
ATOM    176  CA  PRO A  21      37.116  38.314  29.867  1.00  6.53           C
ATOM    177  C   PRO A  21      36.597  37.045  30.517  1.00 12.16           C
ATOM    178  O   PRO A  21      36.502  36.006  29.855  1.00 18.96           O
ATOM    179  CB  PRO A  21      38.621  38.263  29.715  1.00  6.06           C
ATOM    180  CG  PRO A  21      39.107  38.958  30.909  1.00  5.53           C
ATOM    181  CD  PRO A  21      38.213  40.123  31.000  1.00  6.66           C
ATOM    182  N   ASP A  22      36.270  37.123  31.805  1.00 13.29           N
ATOM    183  CA  ASP A  22      35.779  35.967  32.557  1.00  7.92           C
ATOM    184  C   ASP A  22      34.272  35.895  32.673  1.00  6.81           C
ATOM    185  O   ASP A  22      33.721  34.873  33.073  1.00  4.13           O
ATOM    186  CB  ASP A  22      36.380  35.962  33.951  1.00  6.93           C
ATOM    187  CG  ASP A  22      37.867  35.792  33.933  1.00  8.27           C
ATOM    188  OD1 ASP A  22      38.348  34.911  33.194  1.00 15.18           O
ATOM    189  OD2 ASP A  22      38.569  36.523  34.670  1.00 17.68           O
ATOM    190  N   CYS A  23      33.591  36.951  32.249  1.00  5.71           N
ATOM    191  CA  CYS A  23      32.146  36.973  32.353  1.00  5.98           C
ATOM    192  C   CYS A  23      31.429  36.981  31.008  1.00  7.35           C
ATOM    193  O   CYS A  23      30.197  36.996  30.969  1.00  7.74           O
ATOM    194  CB  CYS A  23      31.725  38.181  33.189  1.00 12.47           C
ATOM    195  SG  CYS A  23      32.545  38.274  34.830  1.00 15.08           S
ATOM    196  N   ARG A  24      32.188  36.857  29.917  1.00  6.54           N
ATOM    197  CA  ARG A  24      31.635  36.876  28.557  1.00  7.57           C
ATOM    198  C   ARG A  24      30.515  35.879  28.325  1.00  6.91           C
ATOM    199  O   ARG A  24      29.695  36.046  27.439  1.00 12.79           O
ATOM    200  CB  ARG A  24      32.736  36.635  27.520  1.00  3.25           C
ATOM    201  CG  ARG A  24      33.828  37.686  27.493  1.00  2.00           C
ATOM    202  CD  ARG A  24      34.956  37.280  26.582  1.00  2.00           C
ATOM    203  NE  ARG A  24      35.914  38.354  26.360  1.00  5.15           N
ATOM    204  CZ  ARG A  24      37.204  38.158  26.098  1.00 12.75           C
ATOM    205  NH1 ARG A  24      37.685  36.928  26.027  1.00 11.55           N
ATOM    206  NH2 ARG A  24      38.025  39.193  25.934  1.00 16.65           N
ATOM    207  N   HIS A  25      30.470  34.848  29.140  1.00  7.79           N
ATOM    208  CA  HIS A  25      29.447  33.821  28.993  1.00 12.08           C
ATOM    209  C   HIS A  25      28.088  34.231  29.540  1.00 11.60           C
ATOM    210  O   HIS A  25      27.084  33.565  29.265  1.00 12.52           O
ATOM    211  CB  HIS A  25      29.900  32.520  29.707  1.00  9.33           C
ATOM    212  CG  HIS A  25      30.206  32.694  31.170  1.00  8.64           C
ATOM    213  ND1 HIS A  25      29.569  31.975  32.157  1.00  9.04           N
ATOM    214  CD2 HIS A  25      31.096  33.493  31.808  1.00 14.92           C
ATOM    215  CE1 HIS A  25      30.051  32.321  33.338  1.00  8.16           C
ATOM    216  NE2 HIS A  25      30.980  33.241  33.152  1.00  9.20           N
ATOM    217  N   VAL A  26      28.059  35.330  30.292  1.00 10.85           N
ATOM    218  CA  VAL A  26      26.841  35.778  30.970  1.00  8.37           C
ATOM    219  C   VAL A  26      26.521  37.274  30.760  1.00  5.64           C
ATOM    220  O   VAL A  26      25.361  37.679  30.787  1.00  9.51           O
ATOM    221  CB  VAL A  26      26.970  35.361  32.492  1.00 11.05           C
ATOM    222  CG1 VAL A  26      26.875  36.532  33.405  1.00 10.11           C
ATOM    223  CG2 VAL A  26      26.000  34.242  32.849  1.00  8.51           C
ATOM    224  N   ILE A  27      27.546  38.080  30.523  1.00  2.00           N
ATOM    225  CA  ILE A  27      27.389  39.517  30.275  1.00  8.87           C
ATOM    226  C   ILE A  27      27.356  39.738  28.742  1.00 11.60           C
ATOM    227  O   ILE A  27      28.210  39.207  28.023  1.00 12.38           O
ATOM    228  CB  ILE A  27      28.593  40.310  30.875  1.00  4.45           C
ATOM    229  CG1 ILE A  27      28.599  40.220  32.403  1.00  5.92           C
ATOM    230  CG2 ILE A  27      28.546  41.747  30.450  1.00  2.39           C
ATOM    231  CD1 ILE A  27      27.396  40.806  33.064  1.00  5.16           C
ATOM    232  N   PRO A  28      26.420  40.562  28.214  1.00 14.27           N
ATOM    233  CA  PRO A  28      25.335  41.365  28.784  1.00 12.35           C
ATOM    234  C   PRO A  28      24.137  40.520  29.132  1.00 13.99           C
ATOM    235  O   PRO A  28      23.757  39.647  28.352  1.00 16.05           O
ATOM    236  CB  PRO A  28      24.937  42.291  27.618  1.00 10.96           C
ATOM    237  CG  PRO A  28      26.060  42.183  26.610  1.00  8.50           C
ATOM    238  CD  PRO A  28      26.442  40.743  26.749  1.00 14.47           C
ATOM    239  N   MET A  29      23.508  40.841  30.263  1.00 15.03           N
ATOM    240  CA  MET A  29      22.308  40.159  30.725  1.00 11.38           C
ATOM    241  C   MET A  29      21.113  40.935  30.197  1.00 11.56           C
ATOM    242  O   MET A  29      21.239  42.111  29.836  1.00 12.26           O
ATOM    243  CB  MET A  29      22.244  40.140  32.257  1.00 13.38           C
ATOM    244  CG  MET A  29      23.326  39.318  32.919  1.00  8.49           C
ATOM    245  SD  MET A  29      23.274  39.504  34.704  1.00  8.70           S
ATOM    246  CE  MET A  29      23.892  41.152  34.860  1.00  5.96           C
ATOM    247  N   ASN A  30      19.953  40.288  30.151  1.00  7.65           N
ATOM    248  CA  ASN A  30      18.740  40.946  29.688  1.00  6.14           C
ATOM    249  C   ASN A  30      18.060  41.455  30.961  1.00  9.47           C
ATOM    250  O   ASN A  30      17.646  40.656  31.818  1.00  8.49           O
ATOM    251  CB  ASN A  30      17.844  39.944  28.974  1.00  4.10           C
ATOM    252  CG  ASN A  30      16.732  40.603  28.227  1.00  4.98           C
ATOM    253  OD1 ASN A  30      16.041  41.467  28.754  1.00 12.36           O
ATOM    254  ND2 ASN A  30      16.548  40.210  26.979  1.00  8.94           N
ATOM    255  N   PRO A  31      17.922  42.788  31.095  1.00  9.18           N
ATOM    256  CA  PRO A  31      17.307  43.417  32.264  1.00  8.34           C
ATOM    257  C   PRO A  31      15.842  43.153  32.461  1.00 10.60           C
ATOM    258  O   PRO A  31      15.334  43.365  33.558  1.00 15.58           O
ATOM    259  CB  PRO A  31      17.567  44.904  32.022  1.00  7.81           C
ATOM    260  CG  PRO A  31      17.510  45.010  30.557  1.00  6.35           C
ATOM    261  CD  PRO A  31      18.304  43.809  30.100  1.00 10.06           C
ATOM    262  N   ASN A  32      15.172  42.668  31.420  1.00 12.21           N
ATOM    263  CA  ASN A  32      13.731  42.430  31.462  1.00 13.50           C
ATOM    264  C   ASN A  32      13.395  41.003  31.815  1.00 15.69           C
ATOM    265  O   ASN A  32      12.225  40.666  31.981  1.00 17.71           O
ATOM    266  CB  ASN A  32      13.069  42.744  30.106  1.00 16.94           C
ATOM    267  CG  ASN A  32      13.580  44.033  29.463  1.00 15.69           C
ATOM    268  OD1 ASN A  32      13.281  45.135  29.918  1.00 15.13           O
ATOM    269  ND2 ASN A  32      14.351  43.890  28.389  1.00 14.49           N
ATOM    270  N   THR A  33      14.398  40.137  31.833  1.00 17.23           N
ATOM    271  CA  THR A  33      14.134  38.756  32.181  1.00 18.87           C
ATOM    272  C   THR A  33      14.760  38.420  33.529  1.00 20.48           C
ATOM    273  O   THR A  33      15.385  39.272  34.178  1.00 17.25           O
ATOM    274  CB  THR A  33      14.644  37.773  31.103  1.00 21.99           C
ATOM    275  OG1 THR A  33      16.052  37.957  30.909  1.00 20.34           O
ATOM    276  CG2 THR A  33      13.890  37.969  29.784  1.00 16.69           C
ATOM    277  N   ASP A  34      14.583  37.179  33.964  1.00 20.66           N
ATOM    278  CA  ASP A  34      15.153  36.784  35.230  1.00 24.78           C
ATOM    279  C   ASP A  34      16.523  36.177  35.078  1.00 20.68           C
ATOM    280  O   ASP A  34      16.929  35.357  35.896  1.00 18.15           O
ATOM    281  CB  ASP A  34      14.209  35.861  36.026  1.00 33.22           C
ATOM    282  CG  ASP A  34      13.837  34.585  35.283  1.00 43.13           C
ATOM    283  OD1 ASP A  34      14.492  34.236  34.264  1.00 46.96           O
ATOM    284  OD2 ASP A  34      12.867  33.925  35.743  1.00 48.09           O
ATOM    285  N   ASP A  35      17.261  36.582  34.050  1.00 19.49           N
ATOM    286  CA  ASP A  35      18.572  36.006  33.915  1.00 21.02           C
ATOM    287  C   ASP A  35      19.565  36.561  34.925  1.00 19.68           C
ATOM    288  O   ASP A  35      20.601  35.955  35.161  1.00 21.68           O
ATOM    289  CB  ASP A  35      19.083  35.999  32.471  1.00 26.87           C
ATOM    290  CG  ASP A  35      19.230  37.371  31.881  1.00 35.51           C
ATOM    291  OD1 ASP A  35      19.020  38.376  32.606  1.00 40.65           O
ATOM    292  OD2 ASP A  35      19.566  37.432  30.671  1.00 31.47           O
ATOM    293  N   LEU A  36      19.230  37.672  35.569  1.00 12.86           N
ATOM    294  CA  LEU A  36      20.116  38.230  36.600  1.00 16.13           C
ATOM    295  C   LEU A  36      20.223  37.177  37.692  1.00 16.70           C
ATOM    296  O   LEU A  36      21.298  36.961  38.259  1.00 17.95           O
ATOM    297  CB  LEU A  36      19.530  39.536  37.195  1.00 13.12           C
ATOM    298  CG  LEU A  36      20.048  40.405  38.367  1.00 11.63           C
ATOM    299  CD1 LEU A  36      19.489  39.945  39.658  1.00 15.99           C
ATOM    300  CD2 LEU A  36      21.546  40.490  38.430  1.00 10.56           C
ATOM    301  N   PHE A  37      19.118  36.460  37.899  1.00 14.31           N
ATOM    302  CA  PHE A  37      19.029  35.444  38.941  1.00 16.38           C
ATOM    303  C   PHE A  37      19.794  34.163  38.624  1.00 18.53           C
ATOM    304  O   PHE A  37      20.365  33.536  39.519  1.00 20.14           O
ATOM    305  CB  PHE A  37      17.558  35.167  39.287  1.00  9.39           C
ATOM    306  CG  PHE A  37      16.789  36.405  39.692  1.00  8.64           C
ATOM    307  CD1 PHE A  37      17.254  37.227  40.725  1.00 10.95           C
ATOM    308  CD2 PHE A  37      15.647  36.793  38.998  1.00  8.35           C
ATOM    309  CE1 PHE A  37      16.592  38.419  41.045  1.00  8.06           C
ATOM    310  CE2 PHE A  37      14.980  37.983  39.314  1.00  9.05           C
ATOM    311  CZ  PHE A  37      15.455  38.792  40.335  1.00  4.87           C
ATOM    312  N   LYS A  38      19.861  33.819  37.340  1.00 20.41           N
ATOM    313  CA  LYS A  38      20.577  32.627  36.894  1.00 16.94           C
ATOM    314  C   LYS A  38      22.047  32.932  36.685  1.00 13.24           C
ATOM    315  O   LYS A  38      22.883  32.069  36.897  1.00 16.02           O
ATOM    316  CB  LYS A  38      19.999  32.089  35.569  1.00 19.32           C
ATOM    317  CG  LYS A  38      18.543  31.638  35.622  1.00 23.28           C
ATOM    318  CD  LYS A  38      18.178  30.870  34.345  1.00 35.50           C
ATOM    319  CE  LYS A  38      18.205  31.747  33.084  1.00 34.71           C
ATOM    320  NZ  LYS A  38      16.921  32.493  32.845  1.00 36.87           N
ATOM    321  N   ALA A  39      22.340  34.151  36.237  1.00 12.44           N
ATOM    322  CA  ALA A  39      23.697  34.628  35.945  1.00 15.03           C
ATOM    323  C   ALA A  39      24.652  34.581  37.143  1.00 16.31           C
ATOM    324  O   ALA A  39      25.858  34.371  37.005  1.00 17.01           O
ATOM    325  CB  ALA A  39      23.625  36.049  35.405  1.00 12.56           C
ATOM    326  N   VAL A  40      24.078  34.777  38.318  1.00 15.20           N
ATOM    327  CA  VAL A  40      24.782  34.810  39.584  1.00 11.47           C
ATOM    328  C   VAL A  40      25.207  33.442  40.112  1.00 12.92           C
ATOM    329  O   VAL A  40      26.215  33.324  40.812  1.00 15.35           O
ATOM    330  CB  VAL A  40      23.855  35.542  40.592  1.00 11.79           C
ATOM    331  CG1 VAL A  40      23.829  34.865  41.929  1.00  4.91           C
ATOM    332  CG2 VAL A  40      24.244  37.007  40.674  1.00  8.22           C
ATOM    333  N   GLY A  41      24.452  32.412  39.746  1.00 11.98           N
ATOM    334  CA  GLY A  41      24.710  31.067  40.209  1.00  6.86           C
ATOM    335  C   GLY A  41      26.115  30.471  40.230  1.00 10.49           C
ATOM    336  O   GLY A  41      26.312  29.495  40.964  1.00 11.57           O
ATOM    337  N   ASP A  42      27.073  30.964  39.439  1.00  3.11           N
ATOM    338  CA  ASP A  42      28.409  30.369  39.489  1.00  6.09           C
ATOM    339  C   ASP A  42      29.465  31.093  40.334  1.00  7.23           C
ATOM    340  O   ASP A  42      30.628  30.675  40.402  1.00  8.55           O
ATOM    341  CB  ASP A  42      28.942  30.019  38.087  1.00 12.57           C
ATOM    342  CG  ASP A  42      29.194  31.235  37.191  1.00 18.39           C
ATOM    343  OD1 ASP A  42      29.510  32.333  37.689  1.00 23.00           O
ATOM    344  OD2 ASP A  42      29.112  31.073  35.956  1.00 18.51           O
ATOM    345  N   GLY A  43      29.063  32.182  40.973  1.00  7.53           N
ATOM    346  CA  GLY A  43      29.982  32.924  41.813  1.00  8.82           C
ATOM    347  C   GLY A  43      30.920  33.928  41.163  1.00  8.24           C
ATOM    348  O   GLY A  43      31.313  34.912  41.791  1.00 11.62           O
ATOM    349  N   ILE A  44      31.294  33.708  39.917  1.00  9.06           N
ATOM    350  CA  ILE A  44      32.218  34.620  39.251  1.00  8.61           C
ATOM    351  C   ILE A  44      31.809  36.087  39.244  1.00 11.40           C
ATOM    352  O   ILE A  44      32.612  36.936  39.636  1.00 15.69           O
ATOM    353  CB  ILE A  44      32.534  34.142  37.831  1.00 10.89           C
ATOM    354  CG1 ILE A  44      33.164  32.734  37.908  1.00  4.08           C
ATOM    355  CG2 ILE A  44      33.422  35.187  37.087  1.00  4.37           C
ATOM    356  CD1 ILE A  44      33.363  32.070  36.563  1.00  2.00           C
ATOM    357  N   VAL A  45      30.569  36.384  38.846  1.00 11.48           N
ATOM    358  CA  VAL A  45      30.066  37.770  38.801  1.00 11.21           C
ATOM    359  C   VAL A  45      30.138  38.439  40.172  1.00 11.22           C
ATOM    360  O   VAL A  45      30.608  39.570  40.269  1.00 10.30           O
ATOM    361  CB  VAL A  45      28.600  37.857  38.212  1.00 15.15           C
ATOM    362  CG1 VAL A  45      27.859  39.127  38.675  1.00 10.07           C
ATOM    363  CG2 VAL A  45      28.640  37.830  36.683  1.00 15.38           C
ATOM    364  N   LEU A  46      29.696  37.731  41.218  1.00 11.02           N
ATOM    365  CA  LEU A  46      29.714  38.256  42.593  1.00 12.45           C
ATOM    366  C   LEU A  46      31.133  38.602  43.070  1.00 13.28           C
ATOM    367  O   LEU A  46      31.373  39.693  43.609  1.00  7.10           O
ATOM    368  CB  LEU A  46      29.050  37.276  43.574  1.00  8.97           C
ATOM    369  CG  LEU A  46      27.518  37.231  43.539  1.00  9.02           C
ATOM    370  CD1 LEU A  46      27.064  36.096  44.392  1.00 13.29           C
ATOM    371  CD2 LEU A  46      26.894  38.532  44.031  1.00  7.07           C
ATOM    372  N   CYS A  47      32.063  37.666  42.888  1.00 10.92           N
ATOM    373  CA  CYS A  47      33.437  37.907  43.280  1.00  9.46           C
ATOM    374  C   CYS A  47      33.915  39.146  42.519  1.00 11.27           C
ATOM    375  O   CYS A  47      34.352  40.112  43.133  1.00 16.09           O
ATOM    376  CB  CYS A  47      34.314  36.686  42.963  1.00  8.24           C
ATOM    377  SG  CYS A  47      33.977  35.201  43.998  1.00 12.82           S
ATOM    378  N   LYS A  48      33.743  39.160  41.196  1.00  9.28           N
ATOM    379  CA  LYS A  48      34.179  40.294  40.379  1.00  4.05           C
ATOM    380  C   LYS A  48      33.622  41.632  40.902  1.00  3.74           C
ATOM    381  O   LYS A  48      34.336  42.633  41.003  1.00  3.34           O
ATOM    382  CB  LYS A  48      33.763  40.080  38.910  1.00 10.19           C
ATOM    383  CG  LYS A  48      34.575  39.032  38.122  1.00  2.00           C
ATOM    384  CD  LYS A  48      35.985  39.466  37.994  1.00  4.71           C
ATOM    385  CE  LYS A  48      36.758  38.585  37.050  1.00  7.22           C
ATOM    386  NZ  LYS A  48      36.726  37.221  37.598  1.00 19.67           N
ATOM    387  N   MET A  49      32.351  41.639  41.264  1.00  3.88           N
ATOM    388  CA  MET A  49      31.729  42.843  41.768  1.00  5.03           C
ATOM    389  C   MET A  49      32.347  43.281  43.087  1.00  8.05           C
ATOM    390  O   MET A  49      32.559  44.465  43.294  1.00 13.37           O
ATOM    391  CB  MET A  49      30.218  42.660  41.926  1.00  6.75           C
ATOM    392  CG  MET A  49      29.386  42.667  40.621  1.00  8.80           C
ATOM    393  SD  MET A  49      29.653  44.121  39.538  1.00 16.58           S
ATOM    394  CE  MET A  49      28.807  45.472  40.419  1.00  4.96           C
ATOM    395  N   ILE A  50      32.672  42.329  43.958  1.00  9.55           N
ATOM    396  CA  ILE A  50      33.262  42.624  45.270  1.00  7.06           C
ATOM    397  C   ILE A  50      34.545  43.434  45.128  1.00 10.32           C
ATOM    398  O   ILE A  50      34.736  44.434  45.827  1.00 11.94           O
ATOM    399  CB  ILE A  50      33.528  41.321  46.079  1.00  6.04           C
ATOM    400  CG1 ILE A  50      32.197  40.624  46.378  1.00  8.88           C
ATOM    401  CG2 ILE A  50      34.235  41.629  47.371  1.00  4.58           C
ATOM    402  CD1 ILE A  50      32.320  39.297  47.073  1.00 11.58           C
ATOM    403  N   ASN A  51      35.413  43.015  44.210  1.00 13.49           N
ATOM    404  CA  ASN A  51      36.663  43.725  43.949  1.00 11.62           C
ATOM    405  C   ASN A  51      36.431  45.082  43.273  1.00 12.78           C
ATOM    406  O   ASN A  51      37.331  45.923  43.256  1.00 14.09           O
ATOM    407  CB  ASN A  51      37.593  42.881  43.088  1.00 12.76           C
ATOM    408  CG  ASN A  51      38.306  41.821  43.881  1.00 14.37           C
ATOM    409  OD1 ASN A  51      38.448  41.923  45.094  1.00 14.30           O
ATOM    410  ND2 ASN A  51      38.791  40.811  43.194  1.00 20.09           N
ATOM    411  N   LEU A  52      35.263  45.287  42.658  1.00 10.88           N
ATOM    412  CA  LEU A  52      34.995  46.585  42.050  1.00  8.75           C
ATOM    413  C   LEU A  52      34.639  47.575  43.148  1.00  7.62           C
ATOM    414  O   LEU A  52      34.989  48.748  43.075  1.00 12.32           O
ATOM    415  CB  LEU A  52      33.900  46.528  40.997  1.00  3.57           C
ATOM    416  CG  LEU A  52      34.299  45.968  39.620  1.00  9.62           C
ATOM    417  CD1 LEU A  52      33.106  46.067  38.672  1.00  4.87           C
ATOM    418  CD2 LEU A  52      35.485  46.713  39.026  1.00  7.32           C
ATOM    419  N   SER A  53      33.937  47.107  44.163  1.00  8.75           N
ATOM    420  CA  SER A  53      33.592  47.967  45.283  1.00 14.64           C
ATOM    421  C   SER A  53      34.801  48.147  46.215  1.00 15.65           C
ATOM    422  O   SER A  53      35.068  49.259  46.662  1.00 21.92           O
ATOM    423  CB  SER A  53      32.389  47.407  46.028  1.00 13.25           C
ATOM    424  OG  SER A  53      31.317  47.246  45.121  1.00 20.49           O
ATOM    425  N   VAL A  54      35.530  47.069  46.504  1.00 15.15           N
ATOM    426  CA  VAL A  54      36.707  47.155  47.362  1.00 13.51           C
ATOM    427  C   VAL A  54      37.848  46.382  46.710  1.00 17.33           C
ATOM    428  O   VAL A  54      38.003  45.173  46.884  1.00 19.67           O
ATOM    429  CB  VAL A  54      36.452  46.601  48.780  1.00 15.62           C
ATOM    430  CG1 VAL A  54      37.703  46.780  49.606  1.00  6.27           C
ATOM    431  CG2 VAL A  54      35.273  47.305  49.441  1.00  4.97           C
ATOM    432  N   PRO A  55      38.680  47.087  45.946  1.00 20.17           N
ATOM    433  CA  PRO A  55      39.807  46.466  45.255  1.00 21.77           C
ATOM    434  C   PRO A  55      40.705  45.547  46.086  1.00 21.47           C
ATOM    435  O   PRO A  55      40.995  45.820  47.239  1.00 26.55           O
ATOM    436  CB  PRO A  55      40.554  47.682  44.696  1.00 21.80           C
ATOM    437  CG  PRO A  55      39.437  48.618  44.368  1.00 20.29           C
ATOM    438  CD  PRO A  55      38.598  48.526  45.632  1.00 19.82           C
ATOM    439  N   ASP A  56      41.137  44.446  45.484  1.00 22.92           N
ATOM    440  CA  ASP A  56      42.025  43.508  46.156  1.00 25.98           C
ATOM    441  C   ASP A  56      41.402  42.725  47.288  1.00 26.33           C
ATOM    442  O   ASP A  56      42.101  42.240  48.176  1.00 28.91           O
ATOM    443  CB  ASP A  56      43.266  44.230  46.667  1.00 32.16           C
ATOM    444  CG  ASP A  56      44.118  44.782  45.542  1.00 41.54           C
ATOM    445  OD1 ASP A  56      43.804  44.516  44.354  1.00 47.39           O
ATOM    446  OD2 ASP A  56      45.106  45.484  45.848  1.00 48.42           O
ATOM    447  N   THR A  57      40.086  42.594  47.265  1.00 24.79           N
ATOM    448  CA  THR A  57      39.426  41.844  48.302  1.00 19.48           C
ATOM    449  C   THR A  57      39.574  40.350  47.991  1.00 20.12           C
ATOM    450  O   THR A  57      39.959  39.582  48.867  1.00 22.72           O
ATOM    451  CB  THR A  57      37.968  42.326  48.476  1.00 21.02           C
ATOM    452  OG1 THR A  57      37.992  43.659  48.999  1.00 21.75           O
ATOM    453  CG2 THR A  57      37.187  41.439  49.444  1.00 18.25           C
ATOM    454  N   ILE A  58      39.348  39.949  46.738  1.00 14.79           N
ATOM    455  CA  ILE A  58      39.482  38.552  46.341  1.00 13.97           C
ATOM    456  C   ILE A  58      40.606  38.463  45.314  1.00 15.96           C
ATOM    457  O   ILE A  58      40.712  39.312  44.432  1.00 19.18           O
ATOM    458  CB  ILE A  58      38.160  38.007  45.708  1.00 14.98           C
ATOM    459  CG1 ILE A  58      37.042  38.023  46.750  1.00 13.52           C
ATOM    460  CG2 ILE A  58      38.371  36.597  45.134  1.00  5.59           C
ATOM    461  CD1 ILE A  58      35.657  37.831  46.191  1.00 15.50           C
ATOM    462  N   ASP A  59      41.475  37.478  45.444  1.00 14.64           N
ATOM    463  CA  ASP A  59      42.548  37.325  44.474  1.00 17.94           C
ATOM    464  C   ASP A  59      41.911  36.668  43.246  1.00 21.76           C
ATOM    465  O   ASP A  59      41.171  35.675  43.370  1.00 23.16           O
ATOM    466  CB  ASP A  59      43.644  36.425  45.055  1.00 22.64           C
ATOM    467  CG  ASP A  59      44.960  36.499  44.290  1.00 26.86           C
ATOM    468  OD1 ASP A  59      45.235  37.497  43.595  1.00 31.31           O
ATOM    469  OD2 ASP A  59      45.748  35.540  44.407  1.00 35.55           O
ATOM    470  N   GLU A  60      42.153  37.239  42.072  1.00 19.77           N
ATOM    471  CA  GLU A  60      41.606  36.688  40.831  1.00 22.21           C
ATOM    472  C   GLU A  60      41.973  35.211  40.706  1.00 22.55           C
ATOM    473  O   GLU A  60      41.221  34.393  40.160  1.00 22.34           O
ATOM    474  CB  GLU A  60      42.194  37.427  39.623  1.00 23.50           C
ATOM    475  CG  GLU A  60      41.494  38.702  39.238  1.00 24.23           C
ATOM    476  CD  GLU A  60      40.298  38.475  38.334  1.00 25.37           C
ATOM    477  OE1 GLU A  60      39.841  37.315  38.193  1.00 26.03           O
ATOM    478  OE2 GLU A  60      39.831  39.468  37.739  1.00 27.32           O
ATOM    479  N   ARG A  61      43.158  34.906  41.215  1.00 21.67           N
ATOM    480  CA  ARG A  61      43.737  33.579  41.191  1.00 22.26           C
ATOM    481  C   ARG A  61      42.910  32.603  42.008  1.00 24.01           C
ATOM    482  O   ARG A  61      43.038  31.393  41.843  1.00 26.82           O
ATOM    483  CB  ARG A  61      45.132  33.687  41.782  1.00 25.38           C
ATOM    484  CG  ARG A  61      46.078  32.592  41.414  1.00 36.60           C
ATOM    485  CD  ARG A  61      47.298  32.646  42.334  1.00 46.94           C
ATOM    486  NE  ARG A  61      47.016  32.097  43.668  1.00 50.08           N
ATOM    487  CZ  ARG A  61      47.487  32.588  44.813  1.00 49.40           C
ATOM    488  NH1 ARG A  61      48.273  33.665  44.833  1.00 50.08           N
ATOM    489  NH2 ARG A  61      47.190  31.975  45.944  1.00 50.37           N
ATOM    490  N   ALA A  62      42.065  33.143  42.890  1.00 24.57           N
ATOM    491  CA  ALA A  62      41.217  32.346  43.778  1.00 22.12           C
ATOM    492  C   ALA A  62      39.820  32.104  43.236  1.00 23.84           C
ATOM    493  O   ALA A  62      39.054  31.331  43.816  1.00 28.11           O
ATOM    494  CB  ALA A  62      41.121  33.003  45.143  1.00 17.45           C
ATOM    495  N   ILE A  63      39.466  32.782  42.150  1.00 23.52           N
ATOM    496  CA  ILE A  63      38.145  32.618  41.559  1.00 16.32           C
ATOM    497  C   ILE A  63      38.267  31.550  40.490  1.00 19.25           C
ATOM    498  O   ILE A  63      39.208  31.566  39.703  1.00 22.18           O
ATOM    499  CB  ILE A  63      37.675  33.931  40.932  1.00 13.15           C
ATOM    500  CG1 ILE A  63      37.914  35.072  41.917  1.00 11.36           C
ATOM    501  CG2 ILE A  63      36.202  33.854  40.608  1.00 13.34           C
ATOM    502  CD1 ILE A  63      37.573  36.416  41.405  1.00  4.49           C
ATOM    503  N   ASN A  64      37.383  30.566  40.518  1.00 19.38           N
ATOM    504  CA  ASN A  64      37.409  29.510  39.513  1.00 21.12           C
ATOM    505  C   ASN A  64      36.559  29.884  38.316  1.00 21.36           C
ATOM    506  O   ASN A  64      35.380  30.201  38.468  1.00 21.95           O
ATOM    507  CB  ASN A  64      36.892  28.235  40.103  1.00 21.33           C
ATOM    508  CG  ASN A  64      37.741  27.769  41.191  1.00 23.19           C
ATOM    509  OD1 ASN A  64      38.794  27.205  40.944  1.00 28.38           O
ATOM    510  ND2 ASN A  64      37.338  28.048  42.425  1.00 28.25           N
ATOM    511  N   LYS A  65      37.154  29.809  37.129  1.00 22.98           N
ATOM    512  CA  LYS A  65      36.471  30.171  35.896  1.00 27.53           C
ATOM    513  C   LYS A  65      36.232  28.983  34.970  1.00 32.83           C
ATOM    514  O   LYS A  65      35.127  28.804  34.459  1.00 37.49           O
ATOM    515  CB  LYS A  65      37.261  31.244  35.133  1.00 22.49           C
ATOM    516  CG  LYS A  65      38.374  31.949  35.921  1.00 14.58           C
ATOM    517  CD  LYS A  65      37.881  33.134  36.706  1.00  9.58           C
ATOM    518  CE  LYS A  65      39.005  33.746  37.542  1.00 14.44           C
ATOM    519  NZ  LYS A  65      39.887  34.742  36.871  1.00 16.20           N
ATOM    520  N   LYS A  66      37.256  28.164  34.760  1.00 37.03           N
ATOM    521  CA  LYS A  66      37.134  27.025  33.852  1.00 40.52           C
ATOM    522  C   LYS A  66      36.672  25.738  34.509  1.00 40.27           C
ATOM    523  O   LYS A  66      36.884  25.528  35.695  1.00 40.15           O
ATOM    524  CB  LYS A  66      38.465  26.777  33.128  1.00 43.70           C
ATOM    525  CG  LYS A  66      39.653  26.523  34.063  1.00 48.63           C
ATOM    526  CD  LYS A  66      40.943  26.167  33.312  1.00 54.41           C
ATOM    527  CE  LYS A  66      40.862  24.782  32.659  1.00 57.50           C
ATOM    528  NZ  LYS A  66      42.076  24.433  31.859  1.00 55.11           N
ATOM    529  N   LYS A  67      36.018  24.896  33.718  1.00 42.05           N
ATOM    530  CA  LYS A  67      35.535  23.585  34.161  1.00 46.39           C
ATOM    531  C   LYS A  67      34.874  23.588  35.547  1.00 44.79           C
ATOM    532  O   LYS A  67      35.323  22.911  36.479  1.00 47.46           O
ATOM    533  CB  LYS A  67      36.691  22.575  34.112  1.00 50.39           C
ATOM    534  CG  LYS A  67      37.566  22.710  32.861  1.00 56.07           C
ATOM    535  CD  LYS A  67      36.769  22.497  31.572  1.00 58.80           C
ATOM    536  CE  LYS A  67      37.398  23.227  30.381  1.00 60.16           C
ATOM    537  NZ  LYS A  67      37.181  24.711  30.446  1.00 61.47           N
ATOM    538  N   LEU A  68      33.760  24.303  35.635  1.00 40.68           N
ATOM    539  CA  LEU A  68      33.001  24.458  36.864  1.00 35.32           C
ATOM    540  C   LEU A  68      32.065  23.310  37.227  1.00 32.02           C
ATOM    541  O   LEU A  68      30.957  23.203  36.686  1.00 32.34           O
ATOM    542  CB  LEU A  68      32.175  25.740  36.778  1.00 35.18           C
ATOM    543  CG  LEU A  68      32.907  27.055  36.535  1.00 30.82           C
ATOM    544  CD1 LEU A  68      31.998  27.965  35.739  1.00 26.75           C
ATOM    545  CD2 LEU A  68      33.315  27.682  37.857  1.00 27.00           C
ATOM    546  N   THR A  69      32.507  22.466  38.150  1.00 28.70           N
ATOM    547  CA  THR A  69      31.692  21.357  38.645  1.00 25.69           C
ATOM    548  C   THR A  69      30.906  21.950  39.813  1.00 25.81           C
ATOM    549  O   THR A  69      31.112  23.109  40.196  1.00 26.63           O
ATOM    550  CB  THR A  69      32.568  20.211  39.213  1.00 27.12           C
ATOM    551  OG1 THR A  69      33.320  20.685  40.347  1.00 23.32           O
ATOM    552  CG2 THR A  69      33.525  19.676  38.146  1.00 28.78           C
ATOM    553  N   PRO A  70      29.988  21.173  40.391  1.00 24.54           N
ATOM    554  CA  PRO A  70      29.189  21.651  41.527  1.00 25.38           C
ATOM    555  C   PRO A  70      30.028  22.091  42.748  1.00 23.76           C
ATOM    556  O   PRO A  70      29.706  23.078  43.420  1.00 22.81           O
ATOM    557  CB  PRO A  70      28.306  20.446  41.833  1.00 25.08           C
ATOM    558  CG  PRO A  70      28.051  19.895  40.464  1.00 24.36           C
ATOM    559  CD  PRO A  70      29.425  19.926  39.842  1.00 24.67           C
ATOM    560  N   PHE A  71      31.110  21.371  43.009  1.00 24.68           N
ATOM    561  CA  PHE A  71      32.003  21.681  44.125  1.00 29.66           C
ATOM    562  C   PHE A  71      32.757  22.994  43.884  1.00 27.30           C
ATOM    563  O   PHE A  71      32.837  23.854  44.766  1.00 23.89           O
ATOM    564  CB  PHE A  71      33.012  20.549  44.333  1.00 32.67           C
ATOM    565  CG  PHE A  71      34.127  20.915  45.251  1.00 38.05           C
ATOM    566  CD1 PHE A  71      33.899  21.067  46.610  1.00 41.83           C
ATOM    567  CD2 PHE A  71      35.399  21.168  44.749  1.00 41.75           C
ATOM    568  CE1 PHE A  71      34.929  21.472  47.463  1.00 46.07           C
ATOM    569  CE2 PHE A  71      36.439  21.572  45.590  1.00 42.94           C
ATOM    570  CZ  PHE A  71      36.205  21.726  46.947  1.00 44.66           C
ATOM    571  N   ILE A  72      33.354  23.104  42.704  1.00 24.41           N
ATOM    572  CA  ILE A  72      34.077  24.301  42.316  1.00 24.13           C
ATOM    573  C   ILE A  72      33.142  25.494  42.510  1.00 21.29           C
ATOM    574  O   ILE A  72      33.499  26.473  43.144  1.00 19.68           O
ATOM    575  CB  ILE A  72      34.493  24.218  40.834  1.00 26.93           C
ATOM    576  CG1 ILE A  72      35.468  23.062  40.633  1.00 30.70           C
ATOM    577  CG2 ILE A  72      35.083  25.516  40.360  1.00 31.53           C
ATOM    578  CD1 ILE A  72      36.426  22.864  41.781  1.00 31.38           C
ATOM    579  N   ILE A  73      31.921  25.382  42.003  1.00 18.01           N
ATOM    580  CA  ILE A  73      30.953  26.452  42.140  1.00 17.64           C
ATOM    581  C   ILE A  73      30.681  26.865  43.599  1.00 21.05           C
ATOM    582  O   ILE A  73      30.802  28.051  43.922  1.00 20.08           O
ATOM    583  CB  ILE A  73      29.650  26.123  41.389  1.00 11.80           C
ATOM    584  CG1 ILE A  73      29.905  26.203  39.888  1.00 13.55           C
ATOM    585  CG2 ILE A  73      28.537  27.099  41.769  1.00 12.62           C
ATOM    586  CD1 ILE A  73      28.856  25.525  39.075  1.00 10.57           C
ATOM    587  N   GLN A  74      30.356  25.915  44.484  1.00 21.01           N
ATOM    588  CA  GLN A  74      30.095  26.273  45.876  1.00 21.74           C
ATOM    589  C   GLN A  74      31.313  26.927  46.519  1.00 19.55           C
ATOM    590  O   GLN A  74      31.179  27.811  47.352  1.00 16.34           O
ATOM    591  CB  GLN A  74      29.561  25.090  46.674  1.00 30.24           C
ATOM    592  CG  GLN A  74      28.128  24.723  46.248  1.00 47.58           C
ATOM    593  CD  GLN A  74      27.424  23.743  47.194  1.00 55.88           C
ATOM    594  OE1 GLN A  74      27.303  23.991  48.402  1.00 61.22           O
ATOM    595  NE2 GLN A  74      26.924  22.640  46.637  1.00 58.74           N
ATOM    596  N   GLU A  75      32.503  26.553  46.067  1.00 20.35           N
ATOM    597  CA  GLU A  75      33.728  27.175  46.561  1.00 20.39           C
ATOM    598  C   GLU A  75      33.678  28.648  46.129  1.00 20.29           C
ATOM    599  O   GLU A  75      33.886  29.549  46.936  1.00 24.27           O
ATOM    600  CB  GLU A  75      34.963  26.489  45.965  1.00 22.08           C
ATOM    601  CG  GLU A  75      35.337  25.158  46.619  1.00 25.82           C
ATOM    602  CD  GLU A  75      36.233  25.336  47.829  1.00 32.06           C
ATOM    603  OE1 GLU A  75      37.257  26.050  47.674  1.00 35.46           O
ATOM    604  OE2 GLU A  75      35.918  24.773  48.919  1.00 32.89           O
ATOM    605  N   ASN A  76      33.348  28.888  44.865  1.00 17.03           N
ATOM    606  CA  ASN A  76      33.239  30.244  44.353  1.00 14.92           C
ATOM    607  C   ASN A  76      32.227  31.012  45.193  1.00 12.73           C
ATOM    608  O   ASN A  76      32.498  32.126  45.640  1.00 14.15           O
ATOM    609  CB  ASN A  76      32.750  30.239  42.895  1.00 19.32           C
ATOM    610  CG  ASN A  76      33.877  30.144  41.885  1.00 18.45           C
ATOM    611  OD1 ASN A  76      35.049  30.098  42.244  1.00 13.51           O
ATOM    612  ND2 ASN A  76      33.517  30.097  40.603  1.00 20.18           N
ATOM    613  N   LEU A  77      31.065  30.401  45.415  1.00 11.78           N
ATOM    614  CA  LEU A  77      29.970  31.014  46.178  1.00  9.82           C
ATOM    615  C   LEU A  77      30.288  31.288  47.638  1.00  7.42           C
ATOM    616  O   LEU A  77      29.951  32.339  48.183  1.00 12.53           O
ATOM    617  CB  LEU A  77      28.725  30.132  46.110  1.00 10.73           C
ATOM    618  CG  LEU A  77      27.992  30.063  44.775  1.00  6.08           C
ATOM    619  CD1 LEU A  77      26.805  29.112  44.873  1.00  4.93           C
ATOM    620  CD2 LEU A  77      27.535  31.468  44.417  1.00  3.41           C
ATOM    621  N   ASN A  78      30.923  30.345  48.296  1.00  3.89           N
ATOM    622  CA  ASN A  78      31.223  30.574  49.682  1.00  9.26           C
ATOM    623  C   ASN A  78      32.266  31.661  49.783  1.00 12.12           C
ATOM    624  O   ASN A  78      32.227  32.457  50.705  1.00 14.39           O
ATOM    625  CB  ASN A  78      31.682  29.296  50.366  1.00  8.44           C
ATOM    626  CG  ASN A  78      30.528  28.423  50.779  1.00 18.09           C
ATOM    627  OD1 ASN A  78      30.517  27.220  50.533  1.00 26.48           O
ATOM    628  ND2 ASN A  78      29.545  29.021  51.431  1.00 23.81           N
ATOM    629  N   LEU A  79      33.152  31.740  48.793  1.00 10.56           N
ATOM    630  CA  LEU A  79      34.217  32.740  48.777  1.00  8.89           C
ATOM    631  C   LEU A  79      33.628  34.133  48.620  1.00 11.81           C
ATOM    632  O   LEU A  79      34.116  35.091  49.212  1.00 14.60           O
ATOM    633  CB  LEU A  79      35.184  32.450  47.634  1.00  8.99           C
ATOM    634  CG  LEU A  79      36.281  33.481  47.391  1.00 13.07           C
ATOM    635  CD1 LEU A  79      37.216  33.545  48.621  1.00  9.92           C
ATOM    636  CD2 LEU A  79      37.017  33.142  46.073  1.00  6.30           C
ATOM    637  N   ALA A  80      32.563  34.226  47.839  1.00  8.08           N
ATOM    638  CA  ALA A  80      31.885  35.477  47.618  1.00  7.81           C
ATOM    639  C   ALA A  80      31.244  35.899  48.920  1.00  7.29           C
ATOM    640  O   ALA A  80      31.424  37.028  49.365  1.00 12.91           O
ATOM    641  CB  ALA A  80      30.825  35.314  46.512  1.00  6.67           C
ATOM    642  N   LEU A  81      30.513  34.985  49.547  1.00 10.65           N
ATOM    643  CA  LEU A  81      29.847  35.261  50.823  1.00 10.86           C
ATOM    644  C   LEU A  81      30.784  35.634  51.963  1.00 11.96           C
ATOM    645  O   LEU A  81      30.498  36.553  52.716  1.00 18.96           O
ATOM    646  CB  LEU A  81      29.017  34.064  51.256  1.00  6.37           C
ATOM    647  CG  LEU A  81      27.769  33.845  50.429  1.00  9.25           C
ATOM    648  CD1 LEU A  81      27.095  32.531  50.822  1.00 11.73           C
ATOM    649  CD2 LEU A  81      26.849  35.021  50.651  1.00  4.08           C
ATOM    650  N   ASN A  82      31.900  34.927  52.105  1.00 13.79           N
ATOM    651  CA  ASN A  82      32.860  35.207  53.184  1.00 11.77           C
ATOM    652  C   ASN A  82      33.563  36.535  52.998  1.00  9.03           C
ATOM    653  O   ASN A  82      33.758  37.261  53.981  1.00 11.61           O
ATOM    654  CB  ASN A  82      33.870  34.060  53.360  1.00 13.06           C
ATOM    655  CG  ASN A  82      33.264  32.850  54.054  1.00 12.55           C
ATOM    656  OD1 ASN A  82      32.383  32.984  54.890  1.00 18.76           O
ATOM    657  ND2 ASN A  82      33.712  31.666  53.684  1.00 20.06           N
ATOM    658  N   SER A  83      33.924  36.862  51.753  1.00  6.95           N
ATOM    659  CA  SER A  83      34.562  38.144  51.433  1.00  7.72           C
ATOM    660  C   SER A  83      33.591  39.346  51.609  1.00 11.47           C
ATOM    661  O   SER A  83      34.002  40.375  52.118  1.00 14.79           O
ATOM    662  CB  SER A  83      35.095  38.141  50.003  1.00  8.37           C
ATOM    663  OG  SER A  83      35.937  37.037  49.774  1.00  5.84           O
ATOM    664  N   ALA A  84      32.329  39.217  51.164  1.00 13.12           N
ATOM    665  CA  ALA A  84      31.275  40.264  51.284  1.00  9.79           C
ATOM    666  C   ALA A  84      30.947  40.580  52.747  1.00 10.93           C
ATOM    667  O   ALA A  84      30.623  41.712  53.118  1.00 12.27           O
ATOM    668  CB  ALA A  84      30.011  39.801  50.604  1.00  4.50           C
ATOM    669  N   SER A  85      30.906  39.538  53.556  1.00 10.24           N
ATOM    670  CA  SER A  85      30.657  39.697  54.970  1.00  9.94           C
ATOM    671  C   SER A  85      31.842  40.488  55.495  1.00  9.95           C
ATOM    672  O   SER A  85      31.675  41.452  56.226  1.00 12.52           O
ATOM    673  CB  SER A  85      30.618  38.327  55.629  1.00 12.03           C
ATOM    674  OG  SER A  85      30.548  38.450  57.033  1.00 17.15           O
ATOM    675  N   ALA A  86      33.040  40.129  55.041  1.00 10.69           N
ATOM    676  CA  ALA A  86      34.250  40.812  55.474  1.00  6.69           C
ATOM    677  C   ALA A  86      34.367  42.280  55.089  1.00  9.14           C
ATOM    678  O   ALA A  86      35.150  42.991  55.690  1.00 11.46           O
ATOM    679  CB  ALA A  86      35.471  40.058  55.007  1.00  2.79           C
ATOM    680  N   ILE A  87      33.678  42.724  54.040  1.00 10.43           N
ATOM    681  CA  ILE A  87      33.767  44.131  53.649  1.00  8.09           C
ATOM    682  C   ILE A  87      32.600  44.905  54.258  1.00 12.23           C
ATOM    683  O   ILE A  87      32.466  46.121  54.070  1.00 15.80           O
ATOM    684  CB  ILE A  87      33.826  44.377  52.088  1.00  6.92           C
ATOM    685  CG1 ILE A  87      32.616  43.759  51.374  1.00  7.40           C
ATOM    686  CG2 ILE A  87      35.157  43.914  51.511  1.00  2.80           C
ATOM    687  CD1 ILE A  87      32.523  44.031  49.874  1.00  3.38           C
ATOM    688  N   GLY A  88      31.723  44.202  54.956  1.00 10.09           N
ATOM    689  CA  GLY A  88      30.636  44.904  55.588  1.00  5.82           C
ATOM    690  C   GLY A  88      29.225  44.513  55.263  1.00 10.06           C
ATOM    691  O   GLY A  88      28.305  45.177  55.738  1.00 10.53           O
ATOM    692  N   CYS A  89      29.017  43.463  54.485  1.00 10.74           N
ATOM    693  CA  CYS A  89      27.651  43.097  54.161  1.00 17.66           C
ATOM    694  C   CYS A  89      27.027  42.252  55.261  1.00 22.36           C
ATOM    695  O   CYS A  89      27.737  41.527  55.956  1.00 24.82           O
ATOM    696  CB  CYS A  89      27.600  42.355  52.829  1.00 18.61           C
ATOM    697  SG  CYS A  89      28.324  43.293  51.457  1.00 13.19           S
ATOM    698  N   HIS A  90      25.720  42.420  55.482  1.00 28.12           N
ATOM    699  CA  HIS A  90      24.983  41.620  56.466  1.00 31.55           C
ATOM    700  C   HIS A  90      24.479  40.457  55.607  1.00 30.17           C
ATOM    701  O   HIS A  90      23.467  40.580  54.917  1.00 31.32           O
ATOM    702  CB  HIS A  90      23.769  42.358  57.099  1.00 39.16           C
ATOM    703  CG  HIS A  90      23.753  43.845  56.888  1.00 52.85           C
ATOM    704  ND1 HIS A  90      24.818  44.668  57.210  1.00 60.10           N
ATOM    705  CD2 HIS A  90      22.798  44.659  56.374  1.00 56.52           C
ATOM    706  CE1 HIS A  90      24.520  45.919  56.899  1.00 61.46           C
ATOM    707  NE2 HIS A  90      23.300  45.942  56.389  1.00 59.47           N
ATOM    708  N   VAL A  91      25.201  39.343  55.638  1.00 31.06           N
ATOM    709  CA  VAL A  91      24.866  38.163  54.843  1.00 31.47           C
ATOM    710  C   VAL A  91      24.655  36.872  55.670  1.00 35.23           C
ATOM    711  O   VAL A  91      24.612  35.766  55.137  1.00 38.92           O
ATOM    712  CB  VAL A  91      25.968  37.957  53.773  1.00 27.52           C
ATOM    713  CG1 VAL A  91      27.257  37.527  54.417  1.00 20.28           C
ATOM    714  CG2 VAL A  91      25.531  36.987  52.727  1.00 27.95           C
ATOM    715  N   VAL A  92      24.463  37.027  56.972  1.00 39.64           N
ATOM    716  CA  VAL A  92      24.265  35.886  57.872  1.00 43.94           C
ATOM    717  C   VAL A  92      23.023  35.060  57.543  1.00 45.54           C
ATOM    718  O   VAL A  92      22.905  33.890  57.919  1.00 46.25           O
ATOM    719  CB  VAL A  92      24.136  36.378  59.330  1.00 46.14           C
ATOM    720  CG1 VAL A  92      25.474  36.915  59.820  1.00 47.79           C
ATOM    721  CG2 VAL A  92      23.074  37.484  59.422  1.00 46.10           C
ATOM    722  N   ASN A  93      22.112  35.686  56.812  1.00 47.01           N
ATOM    723  CA  ASN A  93      20.837  35.090  56.442  1.00 47.58           C
ATOM    724  C   ASN A  93      20.859  34.346  55.097  1.00 45.54           C
ATOM    725  O   ASN A  93      19.805  33.955  54.581  1.00 45.84           O
ATOM    726  CB  ASN A  93      19.778  36.205  56.403  1.00 54.31           C
ATOM    727  CG  ASN A  93      20.029  37.303  57.457  1.00 60.60           C
ATOM    728  OD1 ASN A  93      19.574  37.211  58.608  1.00 62.98           O
ATOM    729  ND2 ASN A  93      20.770  38.341  57.063  1.00 62.60           N
ATOM    730  N   ILE A  94      22.047  34.145  54.530  1.00 39.06           N
ATOM    731  CA  ILE A  94      22.158  33.473  53.245  1.00 31.00           C
ATOM    732  C   ILE A  94      23.389  32.578  53.094  1.00 29.39           C
ATOM    733  O   ILE A  94      24.465  32.877  53.615  1.00 30.38           O
ATOM    734  CB  ILE A  94      22.033  34.493  52.037  1.00 32.13           C
ATOM    735  CG1 ILE A  94      22.679  33.939  50.771  1.00 31.35           C
ATOM    736  CG2 ILE A  94      22.601  35.864  52.363  1.00 26.69           C
ATOM    737  CD1 ILE A  94      22.619  34.879  49.630  1.00 31.92           C
ATOM    738  N   GLY A  95      23.184  31.444  52.422  1.00 27.42           N
ATOM    739  CA  GLY A  95      24.251  30.489  52.155  1.00 23.47           C
ATOM    740  C   GLY A  95      24.363  30.195  50.665  1.00 18.55           C
ATOM    741  O   GLY A  95      23.453  30.493  49.903  1.00 17.00           O
ATOM    742  N   ALA A  96      25.452  29.575  50.247  1.00 19.52           N
ATOM    743  CA  ALA A  96      25.663  29.284  48.832  1.00 21.14           C
ATOM    744  C   ALA A  96      24.447  28.716  48.110  1.00 23.92           C
ATOM    745  O   ALA A  96      24.155  29.102  46.984  1.00 28.56           O
ATOM    746  CB  ALA A  96      26.863  28.363  48.655  1.00 19.40           C
ATOM    747  N   GLU A  97      23.712  27.843  48.783  1.00 24.43           N
ATOM    748  CA  GLU A  97      22.520  27.204  48.219  1.00 25.20           C
ATOM    749  C   GLU A  97      21.436  28.182  47.756  1.00 24.31           C
ATOM    750  O   GLU A  97      20.771  27.950  46.749  1.00 27.70           O
ATOM    751  CB  GLU A  97      21.907  26.249  49.244  1.00 31.25           C
ATOM    752  CG  GLU A  97      22.854  25.177  49.775  1.00 41.20           C
ATOM    753  CD  GLU A  97      23.893  25.718  50.747  1.00 47.51           C
ATOM    754  OE1 GLU A  97      23.512  26.518  51.644  1.00 47.39           O
ATOM    755  OE2 GLU A  97      25.084  25.334  50.614  1.00 47.67           O
ATOM    756  N   ASP A  98      21.227  29.251  48.515  1.00 21.12           N
ATOM    757  CA  ASP A  98      20.218  30.240  48.169  1.00 20.44           C
ATOM    758  C   ASP A  98      20.611  31.019  46.924  1.00 17.83           C
ATOM    759  O   ASP A  98      19.758  31.485  46.180  1.00 16.44           O
ATOM    760  CB  ASP A  98      20.031  31.217  49.318  1.00 24.35           C
ATOM    761  CG  ASP A  98      19.478  30.563  50.546  1.00 23.44           C
ATOM    762  OD1 ASP A  98      18.527  29.766  50.429  1.00 26.75           O
ATOM    763  OD2 ASP A  98      20.010  30.842  51.632  1.00 25.52           O
ATOM    764  N   LEU A  99      21.910  31.210  46.756  1.00 13.71           N
ATOM    765  CA  LEU A  99      22.449  31.920  45.623  1.00 16.52           C
ATOM    766  C   LEU A  99      22.405  30.988  44.445  1.00 18.60           C
ATOM    767  O   LEU A  99      22.005  31.386  43.361  1.00 19.67           O
ATOM    768  CB  LEU A  99      23.896  32.351  45.894  1.00 16.08           C
ATOM    769  CG  LEU A  99      24.055  33.469  46.927  1.00 17.38           C
ATOM    770  CD1 LEU A  99      25.534  33.878  47.044  1.00 11.25           C
ATOM    771  CD2 LEU A  99      23.184  34.668  46.490  1.00 14.01           C
ATOM    772  N   ARG A 100      22.790  29.737  44.674  1.00 22.16           N
ATOM    773  CA  ARG A 100      22.796  28.722  43.634  1.00 28.29           C
ATOM    774  C   ARG A 100      21.386  28.526  43.076  1.00 29.78           C
ATOM    775  O   ARG A 100      21.225  28.184  41.906  1.00 34.86           O
ATOM    776  CB  ARG A 100      23.357  27.414  44.181  1.00 35.03           C
ATOM    777  CG  ARG A 100      24.006  26.497  43.146  1.00 45.65           C
ATOM    778  CD  ARG A 100      24.757  25.355  43.852  1.00 56.96           C
ATOM    779  NE  ARG A 100      23.857  24.514  44.657  1.00 66.23           N
ATOM    780  CZ  ARG A 100      23.870  24.430  45.991  1.00 68.45           C
ATOM    781  NH1 ARG A 100      24.745  25.138  46.704  1.00 67.88           N
ATOM    782  NH2 ARG A 100      22.995  23.639  46.614  1.00 67.31           N
ATOM    783  N   ALA A 101      20.375  28.747  43.915  1.00 26.61           N
ATOM    784  CA  ALA A 101      18.968  28.647  43.511  1.00 21.99           C
ATOM    785  C   ALA A 101      18.410  29.994  42.985  1.00 22.01           C
ATOM    786  O   ALA A 101      17.237  30.093  42.644  1.00 23.16           O
ATOM    787  CB  ALA A 101      18.134  28.170  44.679  1.00 16.26           C
ATOM    788  N   GLY A 102      19.233  31.035  42.987  1.00 22.00           N
ATOM    789  CA  GLY A 102      18.819  32.342  42.509  1.00 24.68           C
ATOM    790  C   GLY A 102      17.654  33.023  43.217  1.00 27.15           C
ATOM    791  O   GLY A 102      16.907  33.745  42.563  1.00 30.65           O
ATOM    792  N   LYS A 103      17.520  32.859  44.535  1.00 27.20           N
ATOM    793  CA  LYS A 103      16.421  33.470  45.304  1.00 25.71           C
ATOM    794  C   LYS A 103      16.431  35.006  45.219  1.00 21.86           C
ATOM    795  O   LYS A 103      17.243  35.671  45.856  1.00 23.71           O
ATOM    796  CB  LYS A 103      16.475  32.966  46.750  1.00 32.29           C
ATOM    797  CG  LYS A 103      16.405  31.435  46.822  1.00 36.89           C
ATOM    798  CD  LYS A 103      16.716  30.871  48.194  1.00 43.70           C
ATOM    799  CE  LYS A 103      15.625  31.176  49.204  1.00 51.05           C
ATOM    800  NZ  LYS A 103      15.860  30.512  50.530  1.00 54.78           N
ATOM    801  N   PRO A 104      15.467  35.584  44.485  1.00 19.17           N
ATOM    802  CA  PRO A 104      15.283  37.014  44.237  1.00 18.94           C
ATOM    803  C   PRO A 104      15.648  38.002  45.329  1.00 20.25           C
ATOM    804  O   PRO A 104      16.649  38.692  45.218  1.00 23.97           O
ATOM    805  CB  PRO A 104      13.821  37.099  43.818  1.00 18.90           C
ATOM    806  CG  PRO A 104      13.659  35.847  43.052  1.00 19.08           C
ATOM    807  CD  PRO A 104      14.295  34.843  43.993  1.00 20.51           C
ATOM    808  N   HIS A 105      14.835  38.098  46.369  1.00 20.43           N
ATOM    809  CA  HIS A 105      15.110  39.027  47.459  1.00 22.07           C
ATOM    810  C   HIS A 105      16.541  38.897  48.007  1.00 20.13           C
ATOM    811  O   HIS A 105      17.169  39.888  48.360  1.00 16.97           O
ATOM    812  CB  HIS A 105      14.113  38.811  48.603  1.00 29.83           C
ATOM    813  CG  HIS A 105      12.677  38.918  48.190  1.00 41.85           C
ATOM    814  ND1 HIS A 105      11.905  37.816  47.870  1.00 46.08           N
ATOM    815  CD2 HIS A 105      11.863  39.995  48.059  1.00 43.60           C
ATOM    816  CE1 HIS A 105      10.682  38.209  47.562  1.00 42.81           C
ATOM    817  NE2 HIS A 105      10.629  39.526  47.669  1.00 45.28           N
ATOM    818  N   LEU A 106      17.058  37.677  48.063  1.00 18.24           N
ATOM    819  CA  LEU A 106      18.403  37.459  48.585  1.00 19.16           C
ATOM    820  C   LEU A 106      19.480  37.992  47.664  1.00 16.52           C
ATOM    821  O   LEU A 106      20.429  38.642  48.111  1.00 15.91           O
ATOM    822  CB  LEU A 106      18.653  35.973  48.854  1.00 17.35           C
ATOM    823  CG  LEU A 106      17.878  35.365  50.014  1.00 16.29           C
ATOM    824  CD1 LEU A 106      18.633  34.129  50.444  1.00 19.26           C
ATOM    825  CD2 LEU A 106      17.762  36.341  51.181  1.00 11.16           C
ATOM    826  N   VAL A 107      19.343  37.672  46.385  1.00 12.20           N
ATOM    827  CA  VAL A 107      20.291  38.112  45.375  1.00 13.47           C
ATOM    828  C   VAL A 107      20.295  39.659  45.265  1.00 12.12           C
ATOM    829  O   VAL A 107      21.358  40.288  45.309  1.00 10.51           O
ATOM    830  CB  VAL A 107      19.975  37.445  43.989  1.00 10.97           C
ATOM    831  CG1 VAL A 107      20.839  38.054  42.913  1.00  6.94           C
ATOM    832  CG2 VAL A 107      20.215  35.921  44.044  1.00  2.00           C
ATOM    833  N   LEU A 108      19.107  40.262  45.163  1.00 10.32           N
ATOM    834  CA  LEU A 108      18.957  41.718  45.054  1.00  6.08           C
ATOM    835  C   LEU A 108      19.429  42.413  46.329  1.00  8.31           C
ATOM    836  O   LEU A 108      19.983  43.511  46.284  1.00 11.89           O
ATOM    837  CB  LEU A 108      17.494  42.085  44.756  1.00  7.68           C
ATOM    838  CG  LEU A 108      16.884  41.759  43.379  1.00  2.42           C
ATOM    839  CD1 LEU A 108      15.397  42.177  43.337  1.00  2.00           C
ATOM    840  CD2 LEU A 108      17.657  42.497  42.324  1.00  2.00           C
ATOM    841  N   GLY A 109      19.245  41.739  47.461  1.00  7.88           N
ATOM    842  CA  GLY A 109      19.662  42.277  48.741  1.00  3.53           C
ATOM    843  C   GLY A 109      21.169  42.297  48.849  1.00  6.15           C
ATOM    844  O   GLY A 109      21.747  43.282  49.298  1.00  9.82           O
ATOM    845  N   LEU A 110      21.824  41.224  48.422  1.00  7.48           N
ATOM    846  CA  LEU A 110      23.285  41.156  48.486  1.00 10.04           C
ATOM    847  C   LEU A 110      23.926  42.112  47.485  1.00  9.55           C
ATOM    848  O   LEU A 110      24.883  42.820  47.792  1.00 10.49           O
ATOM    849  CB  LEU A 110      23.788  39.728  48.214  1.00 12.69           C
ATOM    850  CG  LEU A 110      25.316  39.613  48.301  1.00 14.20           C
ATOM    851  CD1 LEU A 110      25.750  39.954  49.739  1.00 17.33           C
ATOM    852  CD2 LEU A 110      25.794  38.217  47.883  1.00  9.90           C
ATOM    853  N   LEU A 111      23.398  42.118  46.273  1.00 10.74           N
ATOM    854  CA  LEU A 111      23.929  42.973  45.251  1.00  4.44           C
ATOM    855  C   LEU A 111      23.903  44.418  45.673  1.00  3.65           C
ATOM    856  O   LEU A 111      24.910  45.104  45.507  1.00  9.92           O
ATOM    857  CB  LEU A 111      23.181  42.764  43.947  1.00  5.04           C
ATOM    858  CG  LEU A 111      23.578  41.488  43.201  1.00  2.98           C
ATOM    859  CD1 LEU A 111      22.810  41.441  41.900  1.00  2.03           C
ATOM    860  CD2 LEU A 111      25.068  41.473  42.903  1.00  3.06           C
ATOM    861  N   TRP A 112      22.807  44.881  46.271  1.00  2.00           N
ATOM    862  CA  TRP A 112      22.737  46.285  46.676  1.00  4.14           C
ATOM    863  C   TRP A 112      23.813  46.632  47.664  1.00  4.47           C
ATOM    864  O   TRP A 112      24.533  47.611  47.490  1.00  6.31           O
ATOM    865  CB  TRP A 112      21.360  46.667  47.221  1.00  7.06           C
ATOM    866  CG  TRP A 112      21.295  48.038  47.928  1.00 11.50           C
ATOM    867  CD1 TRP A 112      20.885  48.269  49.223  1.00 13.79           C
ATOM    868  CD2 TRP A 112      21.586  49.340  47.375  1.00 13.68           C
ATOM    869  NE1 TRP A 112      20.895  49.622  49.504  1.00  4.94           N
ATOM    870  CE2 TRP A 112      21.322  50.303  48.398  1.00 11.45           C
ATOM    871  CE3 TRP A 112      22.034  49.791  46.128  1.00 10.07           C
ATOM    872  CZ2 TRP A 112      21.491  51.676  48.201  1.00  4.08           C
ATOM    873  CZ3 TRP A 112      22.199  51.167  45.935  1.00 10.96           C
ATOM    874  CH2 TRP A 112      21.928  52.087  46.966  1.00  9.32           C
ATOM    875  N   GLN A 113      23.974  45.772  48.657  1.00  7.47           N
ATOM    876  CA  GLN A 113      24.971  45.968  49.691  1.00  7.10           C
ATOM    877  C   GLN A 113      26.363  46.133  49.136  1.00  7.70           C
ATOM    878  O   GLN A 113      27.158  46.902  49.678  1.00  6.63           O
ATOM    879  CB  GLN A 113      24.967  44.800  50.675  1.00 12.09           C
ATOM    880  CG  GLN A 113      23.745  44.749  51.560  1.00 16.27           C
ATOM    881  CD  GLN A 113      23.947  43.845  52.756  1.00 27.20           C
ATOM    882  OE1 GLN A 113      24.670  44.207  53.691  1.00 37.07           O
ATOM    883  NE2 GLN A 113      23.328  42.662  52.738  1.00 26.65           N
ATOM    884  N   ILE A 114      26.678  45.413  48.065  1.00  8.62           N
ATOM    885  CA  ILE A 114      28.011  45.519  47.484  1.00  4.83           C
ATOM    886  C   ILE A 114      28.123  46.799  46.674  1.00  8.11           C
ATOM    887  O   ILE A 114      29.162  47.488  46.684  1.00  7.03           O
ATOM    888  CB  ILE A 114      28.333  44.314  46.571  1.00  7.91           C
ATOM    889  CG1 ILE A 114      28.212  43.009  47.360  1.00  5.47           C
ATOM    890  CG2 ILE A 114      29.742  44.439  46.000  1.00  2.00           C
ATOM    891  CD1 ILE A 114      28.335  41.787  46.493  1.00 12.15           C
ATOM    892  N   ILE A 115      27.027  47.147  46.016  1.00  5.75           N
ATOM    893  CA  ILE A 115      27.013  48.323  45.151  1.00  8.43           C
ATOM    894  C   ILE A 115      27.094  49.604  45.967  1.00  6.63           C
ATOM    895  O   ILE A 115      27.901  50.469  45.678  1.00 11.60           O
ATOM    896  CB  ILE A 115      25.778  48.283  44.190  1.00  5.92           C
ATOM    897  CG1 ILE A 115      25.936  47.111  43.196  1.00  2.00           C
ATOM    898  CG2 ILE A 115      25.601  49.610  43.503  1.00  2.00           C
ATOM    899  CD1 ILE A 115      24.675  46.760  42.420  1.00  2.00           C
ATOM    900  N   LYS A 116      26.288  49.682  47.017  1.00  6.78           N
ATOM    901  CA  LYS A 116      26.261  50.818  47.903  1.00  2.95           C
ATOM    902  C   LYS A 116      27.678  51.017  48.434  1.00  9.55           C
ATOM    903  O   LYS A 116      28.233  52.099  48.287  1.00 10.49           O
ATOM    904  CB  LYS A 116      25.270  50.542  49.028  1.00  7.47           C
ATOM    905  CG  LYS A 116      25.213  51.588  50.149  1.00 16.62           C
ATOM    906  CD  LYS A 116      24.332  51.124  51.325  1.00 15.80           C
ATOM    907  CE  LYS A 116      23.031  51.929  51.456  1.00 25.93           C
ATOM    908  NZ  LYS A 116      22.994  52.950  52.579  1.00 28.16           N
ATOM    909  N   ILE A 117      28.299  49.953  48.951  1.00 10.56           N
ATOM    910  CA  ILE A 117      29.658  50.030  49.484  1.00 11.28           C
ATOM    911  C   ILE A 117      30.617  50.724  48.535  1.00 14.82           C
ATOM    912  O   ILE A 117      31.366  51.614  48.952  1.00 22.66           O
ATOM    913  CB  ILE A 117      30.245  48.631  49.876  1.00 12.10           C
ATOM    914  CG1 ILE A 117      29.545  48.081  51.127  1.00 14.25           C
ATOM    915  CG2 ILE A 117      31.741  48.731  50.187  1.00  8.07           C
ATOM    916  CD1 ILE A 117      29.904  46.618  51.470  1.00 11.67           C
ATOM    917  N   GLY A 118      30.578  50.349  47.263  1.00 19.84           N
ATOM    918  CA  GLY A 118      31.468  50.948  46.275  1.00 15.18           C
ATOM    919  C   GLY A 118      31.057  52.355  45.886  1.00 16.53           C
ATOM    920  O   GLY A 118      31.895  53.142  45.467  1.00 19.25           O
ATOM    921  N   LEU A 119      29.765  52.658  45.984  1.00 14.80           N
ATOM    922  CA  LEU A 119      29.246  53.979  45.659  1.00 13.67           C
ATOM    923  C   LEU A 119      29.697  54.985  46.711  1.00 16.24           C
ATOM    924  O   LEU A 119      30.243  56.039  46.374  1.00 18.99           O
ATOM    925  CB  LEU A 119      27.723  53.924  45.603  1.00 13.37           C
ATOM    926  CG  LEU A 119      27.023  53.969  44.240  1.00 12.98           C
ATOM    927  CD1 LEU A 119      27.907  53.506  43.103  1.00 18.61           C
ATOM    928  CD2 LEU A 119      25.785  53.141  44.309  1.00  6.68           C
ATOM    929  N   PHE A 120      29.450  54.642  47.981  1.00 16.82           N
ATOM    930  CA  PHE A 120      29.805  55.446  49.162  1.00 15.54           C
ATOM    931  C   PHE A 120      31.294  55.558  49.410  1.00 19.06           C
ATOM    932  O   PHE A 120      31.766  56.566  49.925  1.00 18.94           O
ATOM    933  CB  PHE A 120      29.167  54.866  50.424  1.00 14.75           C
ATOM    934  CG  PHE A 120      27.699  55.205  50.590  1.00 18.81           C
ATOM    935  CD1 PHE A 120      26.929  55.622  49.510  1.00 18.71           C
ATOM    936  CD2 PHE A 120      27.082  55.070  51.830  1.00 20.72           C
ATOM    937  CE1 PHE A 120      25.574  55.893  49.659  1.00 20.48           C
ATOM    938  CE2 PHE A 120      25.729  55.339  51.984  1.00 19.12           C
ATOM    939  CZ  PHE A 120      24.971  55.750  50.896  1.00 18.93           C
ATOM    940  N   ALA A 121      32.022  54.495  49.102  1.00 25.49           N
ATOM    941  CA  ALA A 121      33.466  54.477  49.280  1.00 29.02           C
ATOM    942  C   ALA A 121      34.119  55.692  48.640  1.00 29.91           C
ATOM    943  O   ALA A 121      34.838  56.416  49.320  1.00 35.86           O
ATOM    944  CB  ALA A 121      34.061  53.205  48.695  1.00 30.84           C
ATOM    945  N   ASP A 122      33.849  55.926  47.351  1.00 28.99           N
ATOM    946  CA  ASP A 122      34.423  57.054  46.600  1.00 25.66           C
ATOM    947  C   ASP A 122      34.158  58.389  47.278  1.00 26.62           C
ATOM    948  O   ASP A 122      35.031  59.241  47.316  1.00 28.75           O
ATOM    949  CB  ASP A 122      33.825  57.082  45.181  1.00 20.00           C
ATOM    950  CG  ASP A 122      34.064  55.793  44.396  1.00 20.00           C
ATOM    951  OD1 ASP A 122      34.719  54.822  44.936  1.00 20.00           O
ATOM    952  OD2 ASP A 122      33.611  55.677  43.194  1.00 20.00           O
ATOM    953  N   ILE A 123      32.967  58.559  47.839  1.00 27.10           N
ATOM    954  CA  ILE A 123      32.625  59.796  48.536  1.00 29.08           C
ATOM    955  C   ILE A 123      33.507  59.941  49.778  1.00 32.13           C
ATOM    956  O   ILE A 123      33.820  61.044  50.212  1.00 29.02           O
ATOM    957  CB  ILE A 123      31.154  59.768  48.991  1.00 28.72           C
ATOM    958  CG1 ILE A 123      30.245  59.481  47.796  1.00 28.45           C
ATOM    959  CG2 ILE A 123      30.778  61.087  49.664  1.00 26.30           C
ATOM    960  CD1 ILE A 123      28.830  59.149  48.178  1.00 31.81           C
ATOM    961  N   GLU A 124      33.881  58.798  50.348  1.00 38.93           N
ATOM    962  CA  GLU A 124      34.705  58.735  51.551  1.00 41.00           C
ATOM    963  C   GLU A 124      36.159  58.911  51.201  1.00 41.66           C
ATOM    964  O   GLU A 124      36.746  59.942  51.486  1.00 43.09           O
ATOM    965  CB  GLU A 124      34.533  57.387  52.268  1.00 40.16           C
ATOM    966  CG  GLU A 124      33.124  57.066  52.703  1.00 44.22           C
ATOM    967  CD  GLU A 124      33.046  56.583  54.139  1.00 50.19           C
ATOM    968  OE1 GLU A 124      34.080  56.132  54.666  1.00 55.24           O
ATOM    969  OE2 GLU A 124      31.951  56.659  54.751  1.00 53.79           O
ATOM    970  N   LEU A 125      36.739  57.868  50.617  1.00 45.24           N
ATOM    971  CA  LEU A 125      38.140  57.856  50.228  1.00 48.33           C
ATOM    972  C   LEU A 125      38.380  58.753  49.009  1.00 51.67           C
ATOM    973  O   LEU A 125      38.918  58.308  47.987  1.00 54.84           O
ATOM    974  CB  LEU A 125      38.605  56.399  49.959  1.00 43.50           C
ATOM    975  N   SER A 126      37.960  60.012  49.126  1.00 54.89           N
ATOM    976  CA  SER A 126      38.120  61.007  48.072  1.00 57.78           C
ATOM    977  C   SER A 126      37.477  62.350  48.437  1.00 58.66           C
ATOM    978  O   SER A 126      36.247  62.477  48.510  1.00 56.05           O
ATOM    979  CB  SER A 126      37.559  60.489  46.750  1.00 60.01           C
ATOM    980  N   ARG A 127      38.335  63.343  48.665  1.00 60.40           N
ATOM    981  CA  ARG A 127      37.920  64.703  49.015  1.00 63.99           C
ATOM    982  C   ARG A 127      39.149  65.542  49.394  1.00 64.10           C
ATOM    983  O   ARG A 127      39.951  65.897  48.526  1.00 63.53           O
ATOM    984  CB  ARG A 127      36.875  64.696  50.170  1.00 66.30           C
ATOM    985  N   ASN A 128      39.318  65.799  50.692  1.00 65.33           N
ATOM    986  CA  ASN A 128      40.427  66.598  51.227  1.00 64.16           C
ATOM    987  C   ASN A 128      40.380  68.000  50.624  1.00 63.21           C
ATOM    988  O   ASN A 128      39.667  68.872  51.125  1.00 59.76           O
ATOM    989  CB  ASN A 128      41.789  65.912  50.968  1.00 63.36           C
ATOM    990  N   GLU A 129      41.102  68.203  49.527  1.00 63.56           N
ATOM    991  CA  GLU A 129      41.100  69.496  48.864  1.00 64.40           C
ATOM    992  C   GLU A 129      39.661  69.727  48.424  1.00 64.67           C
ATOM    993  O   GLU A 129      39.190  70.859  48.369  1.00 64.85           O
ATOM    994  CB  GLU A 129      42.032  69.476  47.661  1.00 66.36           C
ATOM    995  N   ALA A 130      38.980  68.635  48.090  1.00 63.80           N
ATOM    996  CA  ALA A 130      37.589  68.698  47.686  1.00 63.59           C
ATOM    997  C   ALA A 130      36.756  68.732  48.973  1.00 63.61           C
ATOM    998  O   ALA A 130      36.493  67.694  49.601  1.00 64.04           O
ATOM    999  CB  ALA A 130      37.237  67.493  46.829  1.00 62.06           C
ATOM   1000  N   LEU A 131      36.443  69.952  49.401  1.00 63.56           N
ATOM   1001  CA  LEU A 131      35.668  70.212  50.603  1.00 61.19           C
ATOM   1002  C   LEU A 131      35.334  71.702  50.635  1.00 62.18           C
ATOM   1003  O   LEU A 131      36.258  72.533  50.819  1.00 58.07           O
ATOM   1004  CB  LEU A 131      36.466  69.822  51.830  1.00 63.19           C
ATOM   1005  N   THR A 132      35.332  73.590  59.598  1.00 57.88           N
ATOM   1006  CA  THR A 132      36.370  72.586  59.998  1.00 57.38           C
ATOM   1007  C   THR A 132      36.262  71.302  59.173  1.00 55.48           C
ATOM   1008  O   THR A 132      35.328  70.526  59.362  1.00 53.27           O
ATOM   1009  CB  THR A 132      36.239  72.260  61.492  1.00 55.26           C
ATOM   1010  N   LEU A 133      37.231  71.064  58.289  1.00 55.11           N
ATOM   1011  CA  LEU A 133      37.228  69.863  57.451  1.00 56.49           C
ATOM   1012  C   LEU A 133      37.126  68.582  58.285  1.00 57.11           C
ATOM   1013  O   LEU A 133      36.521  67.598  57.854  1.00 59.16           O
ATOM   1014  CB  LEU A 133      38.463  69.828  56.554  1.00 57.86           C
ATOM   1015  N   GLU A 134      37.705  68.606  59.484  1.00 57.08           N
ATOM   1016  CA  GLU A 134      37.647  67.463  60.390  1.00 55.46           C
ATOM   1017  C   GLU A 134      36.182  67.157  60.702  1.00 55.65           C
ATOM   1018  O   GLU A 134      35.773  66.001  60.735  1.00 55.34           O
ATOM   1019  CB  GLU A 134      38.405  67.769  61.678  1.00 56.88           C
ATOM   1020  N   GLU A 135      35.386  68.206  60.889  1.00 55.12           N
ATOM   1021  CA  GLU A 135      33.969  68.047  61.189  1.00 55.08           C
ATOM   1022  C   GLU A 135      33.194  67.552  59.965  1.00 55.33           C
ATOM   1023  O   GLU A 135      32.300  66.711  60.100  1.00 58.41           O
ATOM   1024  CB  GLU A 135      33.378  69.364  61.713  1.00 55.98           C
ATOM   1025  N   LEU A 136      33.533  68.068  58.781  1.00 52.59           N
ATOM   1026  CA  LEU A 136      32.867  67.657  57.543  1.00 48.51           C
ATOM   1027  C   LEU A 136      33.207  66.198  57.350  1.00 47.14           C
ATOM   1028  O   LEU A 136      32.416  65.435  56.807  1.00 45.34           O
ATOM   1029  CB  LEU A 136      33.352  68.485  56.340  1.00 47.36           C
ATOM   1030  N   MET A 137      34.380  65.811  57.838  1.00 45.86           N
ATOM   1031  CA  MET A 137      34.824  64.432  57.739  1.00 49.16           C
ATOM   1032  C   MET A 137      33.949  63.502  58.599  1.00 48.88           C
ATOM   1033  O   MET A 137      33.726  62.347  58.243  1.00 49.33           O
ATOM   1034  CB  MET A 137      36.305  64.317  58.133  1.00 49.66           C
ATOM   1035  N   LYS A 138      33.419  64.023  59.704  1.00 49.93           N
ATOM   1036  CA  LYS A 138      32.567  63.244  60.607  1.00 48.94           C
ATOM   1037  C   LYS A 138      31.137  63.176  60.083  1.00 49.37           C
ATOM   1038  O   LYS A 138      30.225  62.753  60.797  1.00 51.22           O
ATOM   1039  CB  LYS A 138      32.578  63.865  62.000  1.00 49.86           C
ATOM   1040  N   LEU A 139      30.958  63.582  58.831  1.00 48.29           N
ATOM   1041  CA  LEU A 139      29.660  63.612  58.169  1.00 45.76           C
ATOM   1042  C   LEU A 139      29.477  62.350  57.314  1.00 43.49           C
ATOM   1043  O   LEU A 139      30.361  61.987  56.512  1.00 42.60           O
ATOM   1044  CB  LEU A 139      29.599  64.872  57.296  1.00 47.38           C
ATOM   1045  CG  LEU A 139      28.322  65.508  56.751  1.00 46.66           C
ATOM   1046  CD1 LEU A 139      27.417  65.950  57.888  1.00 47.64           C
ATOM   1047  CD2 LEU A 139      28.721  66.708  55.894  1.00 44.32           C
ATOM   1048  N   SER A 140      28.323  61.699  57.480  1.00 38.77           N
ATOM   1049  CA  SER A 140      27.998  60.470  56.749  1.00 33.80           C
ATOM   1050  C   SER A 140      27.916  60.703  55.229  1.00 31.28           C
ATOM   1051  O   SER A 140      27.552  61.798  54.799  1.00 31.60           O
ATOM   1052  CB  SER A 140      26.675  59.901  57.259  1.00 26.84           C
ATOM   1053  OG  SER A 140      25.570  60.557  56.673  1.00 27.79           O
ATOM   1054  N   PRO A 141      28.187  59.658  54.405  1.00 29.81           N
ATOM   1055  CA  PRO A 141      28.149  59.735  52.938  1.00 25.63           C
ATOM   1056  C   PRO A 141      26.878  60.402  52.436  1.00 24.32           C
ATOM   1057  O   PRO A 141      26.937  61.318  51.626  1.00 24.18           O
ATOM   1058  CB  PRO A 141      28.180  58.270  52.530  1.00 24.16           C
ATOM   1059  CG  PRO A 141      29.028  57.675  53.550  1.00 25.77           C
ATOM   1060  CD  PRO A 141      28.473  58.271  54.817  1.00 28.49           C
ATOM   1061  N   GLU A 142      25.733  59.957  52.945  1.00 23.10           N
ATOM   1062  CA  GLU A 142      24.443  60.517  52.550  1.00 23.94           C
ATOM   1063  C   GLU A 142      24.265  61.987  52.902  1.00 24.16           C
ATOM   1064  O   GLU A 142      23.732  62.747  52.100  1.00 27.05           O
ATOM   1065  CB  GLU A 142      23.305  59.713  53.148  1.00 21.48           C
ATOM   1066  CG  GLU A 142      23.361  58.268  52.765  1.00 27.67           C
ATOM   1067  CD  GLU A 142      23.863  57.367  53.873  1.00 28.73           C
ATOM   1068  OE1 GLU A 142      24.814  57.734  54.607  1.00 22.15           O
ATOM   1069  OE2 GLU A 142      23.283  56.265  53.992  1.00 38.20           O
ATOM   1070  N   GLU A 143      24.673  62.403  54.094  1.00 22.90           N
ATOM   1071  CA  GLU A 143      24.528  63.811  54.442  1.00 22.31           C
ATOM   1072  C   GLU A 143      25.522  64.641  53.628  1.00 21.31           C
ATOM   1073  O   GLU A 143      25.176  65.664  53.038  1.00 23.75           O
ATOM   1074  CB  GLU A 143      24.723  64.001  55.931  1.00 24.19           C
ATOM   1075  CG  GLU A 143      23.620  63.315  56.724  1.00 32.59           C
ATOM   1076  CD  GLU A 143      23.941  63.175  58.204  1.00 35.30           C
ATOM   1077  OE1 GLU A 143      25.015  62.625  58.553  1.00 35.24           O
ATOM   1078  OE2 GLU A 143      23.099  63.602  59.020  1.00 39.52           O
ATOM   1079  N   LEU A 144      26.728  64.124  53.485  1.00 16.77           N
ATOM   1080  CA  LEU A 144      27.757  64.800  52.729  1.00 14.47           C
ATOM   1081  C   LEU A 144      27.332  65.022  51.285  1.00 13.29           C
ATOM   1082  O   LEU A 144      27.721  65.993  50.666  1.00 17.89           O
ATOM   1083  CB  LEU A 144      28.999  63.954  52.782  1.00 15.80           C
ATOM   1084  CG  LEU A 144      30.265  64.451  52.122  1.00 26.34           C
ATOM   1085  CD1 LEU A 144      30.427  65.975  52.220  1.00 26.94           C
ATOM   1086  CD2 LEU A 144      31.390  63.718  52.847  1.00 32.75           C
ATOM   1087  N   LEU A 145      26.467  64.151  50.787  1.00 14.16           N
ATOM   1088  CA  LEU A 145      25.955  64.196  49.418  1.00 13.38           C
ATOM   1089  C   LEU A 145      24.881  65.256  49.279  1.00 16.21           C
ATOM   1090  O   LEU A 145      24.742  65.880  48.232  1.00 21.41           O
ATOM   1091  CB  LEU A 145      25.347  62.835  49.076  1.00 12.83           C
ATOM   1092  CG  LEU A 145      25.547  62.163  47.728  1.00  9.22           C
ATOM   1093  CD1 LEU A 145      27.019  62.159  47.338  1.00 14.17           C
ATOM   1094  CD2 LEU A 145      25.024  60.774  47.865  1.00  2.06           C
ATOM   1095  N   LEU A 146      24.093  65.440  50.329  1.00 16.44           N
ATOM   1096  CA  LEU A 146      23.029  66.427  50.300  1.00 15.67           C
ATOM   1097  C   LEU A 146      23.678  67.792  50.431  1.00 17.95           C
ATOM   1098  O   LEU A 146      23.179  68.792  49.904  1.00 17.47           O
ATOM   1099  CB  LEU A 146      22.036  66.167  51.434  1.00 17.87           C
ATOM   1100  CG  LEU A 146      20.714  66.926  51.351  1.00 18.36           C
ATOM   1101  CD1 LEU A 146      20.022  66.622  50.064  1.00 22.50           C
ATOM   1102  CD2 LEU A 146      19.846  66.508  52.489  1.00 22.34           C
ATOM   1103  N   ARG A 147      24.813  67.818  51.123  1.00 17.86           N
ATOM   1104  CA  ARG A 147      25.568  69.044  51.300  1.00 16.55           C
ATOM   1105  C   ARG A 147      26.153  69.423  49.947  1.00 16.34           C
ATOM   1106  O   ARG A 147      26.072  70.573  49.532  1.00 14.79           O
ATOM   1107  CB  ARG A 147      26.702  68.838  52.294  1.00 20.00           C
ATOM   1108  CG  ARG A 147      26.885  70.033  53.227  1.00 20.00           C
ATOM   1109  CD  ARG A 147      27.845  69.750  54.382  1.00 20.00           C
ATOM   1110  NE  ARG A 147      27.974  70.887  55.304  1.00 20.00           N
ATOM   1111  CZ  ARG A 147      28.755  70.886  56.391  1.00 20.00           C
ATOM   1112  NH1 ARG A 147      29.489  69.812  56.712  1.00 20.00           N
ATOM   1113  NH2 ARG A 147      28.871  71.924  57.230  1.00 20.00           N
ATOM   1114  N   TRP A 148      26.689  68.429  49.247  1.00 16.08           N
ATOM   1115  CA  TRP A 148      27.289  68.595  47.927  1.00 16.10           C
ATOM   1116  C   TRP A 148      26.271  69.023  46.841  1.00 18.29           C
ATOM   1117  O   TRP A 148      26.582  69.836  45.951  1.00 18.73           O
ATOM   1118  CB  TRP A 148      27.968  67.274  47.539  1.00 19.05           C
ATOM   1119  CG  TRP A 148      28.433  67.183  46.114  1.00 18.68           C
ATOM   1120  CD1 TRP A 148      29.574  67.704  45.599  1.00 22.78           C
ATOM   1121  CD2 TRP A 148      27.762  66.527  45.027  1.00 19.51           C
ATOM   1122  NE1 TRP A 148      29.664  67.418  44.263  1.00 22.44           N
ATOM   1123  CE2 TRP A 148      28.563  66.698  43.883  1.00 22.44           C
ATOM   1124  CE3 TRP A 148      26.562  65.808  44.912  1.00 21.68           C
ATOM   1125  CZ2 TRP A 148      28.206  66.179  42.627  1.00 21.11           C
ATOM   1126  CZ3 TRP A 148      26.208  65.290  43.667  1.00 19.67           C
ATOM   1127  CH2 TRP A 148      27.029  65.480  42.543  1.00 18.63           C
ATOM   1128  N   ALA A 149      25.070  68.452  46.912  1.00 17.11           N
ATOM   1129  CA  ALA A 149      24.007  68.739  45.962  1.00 14.64           C
ATOM   1130  C   ALA A 149      23.482  70.143  46.172  1.00 16.54           C
ATOM   1131  O   ALA A 149      23.401  70.938  45.230  1.00 22.18           O
ATOM   1132  CB  ALA A 149      22.870  67.714  46.113  1.00  9.60           C
ATOM   1133  N   ASN A 150      23.120  70.443  47.414  1.00 16.43           N
ATOM   1134  CA  ASN A 150      22.605  71.751  47.772  1.00 14.72           C
ATOM   1135  C   ASN A 150      23.575  72.881  47.425  1.00 14.32           C
ATOM   1136  O   ASN A 150      23.155  73.965  47.038  1.00 12.71           O
ATOM   1137  CB  ASN A 150      22.213  71.755  49.243  1.00 12.17           C
ATOM   1138  CG  ASN A 150      20.919  71.030  49.481  1.00 10.60           C
ATOM   1139  OD1 ASN A 150      20.030  71.078  48.641  1.00 14.80           O
ATOM   1140  ND2 ASN A 150      20.806  70.331  50.601  1.00 16.88           N
ATOM   1141  N   PHE A 151      24.870  72.594  47.510  1.00 14.77           N
ATOM   1142  CA  PHE A 151      25.925  73.547  47.174  1.00 15.88           C
ATOM   1143  C   PHE A 151      25.732  74.020  45.737  1.00 21.51           C
ATOM   1144  O   PHE A 151      25.599  75.219  45.476  1.00 27.24           O
ATOM   1145  CB  PHE A 151      27.281  72.858  47.305  1.00 16.55           C
ATOM   1146  CG  PHE A 151      28.399  73.592  46.650  1.00 20.75           C
ATOM   1147  CD1 PHE A 151      28.728  73.339  45.325  1.00 24.67           C
ATOM   1148  CD2 PHE A 151      29.140  74.529  47.359  1.00 21.62           C
ATOM   1149  CE1 PHE A 151      29.785  74.012  44.717  1.00 24.89           C
ATOM   1150  CE2 PHE A 151      30.195  75.206  46.764  1.00 21.67           C
ATOM   1151  CZ  PHE A 151      30.519  74.946  45.440  1.00 24.65           C
ATOM   1152  N   HIS A 152      25.715  73.063  44.811  1.00 20.04           N
ATOM   1153  CA  HIS A 152      25.521  73.344  43.396  1.00 18.76           C
ATOM   1154  C   HIS A 152      24.133  73.903  43.123  1.00 19.42           C
ATOM   1155  O   HIS A 152      23.939  74.706  42.185  1.00 14.62           O
ATOM   1156  CB  HIS A 152      25.681  72.066  42.597  1.00 18.03           C
ATOM   1157  CG  HIS A 152      27.074  71.553  42.579  1.00 12.73           C
ATOM   1158  ND1 HIS A 152      27.463  70.449  43.298  1.00 16.25           N
ATOM   1159  CD2 HIS A 152      28.177  72.007  41.945  1.00 10.38           C
ATOM   1160  CE1 HIS A 152      28.753  70.241  43.107  1.00 19.52           C
ATOM   1161  NE2 HIS A 152      29.209  71.172  42.289  1.00 13.42           N
ATOM   1162  N   LEU A 153      23.172  73.432  43.919  1.00 18.64           N
ATOM   1163  CA  LEU A 153      21.784  73.844  43.801  1.00 21.23           C
ATOM   1164  C   LEU A 153      21.608  75.341  44.002  1.00 26.74           C
ATOM   1165  O   LEU A 153      20.846  75.979  43.268  1.00 29.42           O
ATOM   1166  CB  LEU A 153      20.927  73.071  44.784  1.00 18.14           C
ATOM   1167  CG  LEU A 153      19.818  72.283  44.105  1.00 21.83           C
ATOM   1168  CD1 LEU A 153      20.325  71.620  42.846  1.00 11.90           C
ATOM   1169  CD2 LEU A 153      19.267  71.274  45.071  1.00 15.53           C
ATOM   1170  N   GLU A 154      22.330  75.907  44.972  1.00 30.22           N
ATOM   1171  CA  GLU A 154      22.249  77.340  45.236  1.00 29.51           C
ATOM   1172  C   GLU A 154      23.132  78.123  44.272  1.00 26.09           C
ATOM   1173  O   GLU A 154      22.786  79.230  43.893  1.00 30.42           O
ATOM   1174  CB  GLU A 154      22.556  77.682  46.696  1.00 33.68           C
ATOM   1175  CG  GLU A 154      24.010  77.627  47.109  1.00 39.60           C
ATOM   1176  CD  GLU A 154      24.169  77.862  48.598  1.00 45.62           C
ATOM   1177  OE1 GLU A 154      23.562  78.833  49.105  1.00 46.37           O
ATOM   1178  OE2 GLU A 154      24.870  77.063  49.266  1.00 46.99           O
ATOM   1179  N   ASN A 155      24.255  77.562  43.850  1.00 20.30           N
ATOM   1180  CA  ASN A 155      25.077  78.254  42.867  1.00 19.44           C
ATOM   1181  C   ASN A 155      24.321  78.444  41.545  1.00 22.46           C
ATOM   1182  O   ASN A 155      24.762  79.180  40.664  1.00 24.92           O
ATOM   1183  CB  ASN A 155      26.358  77.490  42.595  1.00 16.73           C
ATOM   1184  CG  ASN A 155      27.389  77.737  43.636  1.00 20.59           C
ATOM   1185  OD1 ASN A 155      27.180  78.541  44.548  1.00 35.71           O
ATOM   1186  ND2 ASN A 155      28.515  77.059  43.526  1.00 25.40           N
ATOM   1187  N   SER A 156      23.202  77.750  41.378  1.00 20.78           N
ATOM   1188  CA  SER A 156      22.432  77.898  40.159  1.00 19.99           C
ATOM   1189  C   SER A 156      21.141  78.645  40.422  1.00 20.18           C
ATOM   1190  O   SER A 156      20.312  78.815  39.523  1.00 21.31           O
ATOM   1191  CB  SER A 156      22.158  76.537  39.526  1.00 19.29           C
ATOM   1192  OG  SER A 156      21.618  75.629  40.463  1.00 25.24           O
ATOM   1193  N   GLY A 157      20.978  79.101  41.661  1.00 19.50           N
ATOM   1194  CA  GLY A 157      19.788  79.841  42.031  1.00 16.69           C
ATOM   1195  C   GLY A 157      18.530  79.024  42.193  1.00 18.13           C
ATOM   1196  O   GLY A 157      17.419  79.555  42.196  1.00 20.31           O
ATOM   1197  N   TRP A 158      18.684  77.722  42.340  1.00 21.08           N
ATOM   1198  CA  TRP A 158      17.519  76.890  42.518  1.00 20.75           C
ATOM   1199  C   TRP A 158      17.395  76.629  44.013  1.00 25.33           C
ATOM   1200  O   TRP A 158      18.367  76.793  44.765  1.00 28.69           O
ATOM   1201  CB  TRP A 158      17.675  75.587  41.743  1.00 12.71           C
ATOM   1202  CG  TRP A 158      16.410  74.845  41.693  1.00 11.11           C
ATOM   1203  CD1 TRP A 158      16.088  73.731  42.418  1.00 11.10           C
ATOM   1204  CD2 TRP A 158      15.243  75.182  40.922  1.00 10.35           C
ATOM   1205  NE1 TRP A 158      14.790  73.359  42.150  1.00 15.92           N
ATOM   1206  CE2 TRP A 158      14.247  74.229  41.234  1.00 10.59           C
ATOM   1207  CE3 TRP A 158      14.936  76.205  40.007  1.00  5.56           C
ATOM   1208  CZ2 TRP A 158      12.961  74.267  40.661  1.00  4.02           C
ATOM   1209  CZ3 TRP A 158      13.654  76.238  39.441  1.00  2.00           C
ATOM   1210  CH2 TRP A 158      12.688  75.276  39.772  1.00  2.00           C
ATOM   1211  N   GLN A 159      16.205  76.270  44.472  1.00 27.51           N
ATOM   1212  CA  GLN A 159      16.055  76.003  45.884  1.00 30.37           C
ATOM   1213  C   GLN A 159      16.756  74.693  46.235  1.00 31.73           C
ATOM   1214  O   GLN A 159      16.949  73.816  45.377  1.00 29.98           O
ATOM   1215  CB  GLN A 159      14.591  75.908  46.297  1.00 33.36           C
ATOM   1216  CG  GLN A 159      13.673  76.884  45.627  1.00 45.14           C
ATOM   1217  CD  GLN A 159      13.003  76.284  44.398  1.00 50.71           C
ATOM   1218  OE1 GLN A 159      12.750  76.987  43.404  1.00 51.32           O
ATOM   1219  NE2 GLN A 159      12.683  74.985  44.468  1.00 50.53           N
ATOM   1220  N   LYS A 160      17.115  74.582  47.512  1.00 31.18           N
ATOM   1221  CA  LYS A 160      17.763  73.410  48.067  1.00 27.86           C
ATOM   1222  C   LYS A 160      16.772  72.255  48.232  1.00 24.66           C
ATOM   1223  O   LYS A 160      15.554  72.414  48.078  1.00 23.90           O
ATOM   1224  CB  LYS A 160      18.335  73.736  49.440  1.00 31.22           C
ATOM   1225  CG  LYS A 160      19.423  74.780  49.470  1.00 36.90           C
ATOM   1226  CD  LYS A 160      20.270  74.605  50.729  1.00 37.38           C
ATOM   1227  CE  LYS A 160      21.081  75.844  51.030  1.00 41.70           C
ATOM   1228  NZ  LYS A 160      20.179  76.995  51.350  1.00 48.13           N
ATOM   1229  N   ILE A 161      17.320  71.090  48.553  1.00 22.01           N
ATOM   1230  CA  ILE A 161      16.542  69.889  48.781  1.00 16.51           C
ATOM   1231  C   ILE A 161      16.989  69.307  50.118  1.00 14.96           C
ATOM   1232  O   ILE A 161      18.111  69.529  50.594  1.00 10.62           O
ATOM   1233  CB  ILE A 161      16.721  68.805  47.650  1.00 15.33           C
ATOM   1234  CG1 ILE A 161      18.202  68.495  47.415  1.00  8.11           C
ATOM   1235  CG2 ILE A 161      16.001  69.221  46.370  1.00  7.69           C
ATOM   1236  CD1 ILE A 161      18.421  67.385  46.422  1.00  6.97           C
ATOM   1237  N   ASN A 162      16.103  68.518  50.688  1.00 15.44           N
ATOM   1238  CA  ASN A 162      16.339  67.893  51.968  1.00 21.51           C
ATOM   1239  C   ASN A 162      16.444  66.399  51.827  1.00 18.88           C
ATOM   1240  O   ASN A 162      16.815  65.707  52.768  1.00 22.42           O
ATOM   1241  CB  ASN A 162      15.167  68.198  52.900  1.00 27.27           C
ATOM   1242  CG  ASN A 162      14.863  69.671  52.978  1.00 28.09           C
ATOM   1243  OD1 ASN A 162      13.725  70.095  52.760  1.00 29.30           O
ATOM   1244  ND2 ASN A 162      15.892  70.470  53.243  1.00 33.56           N
ATOM   1245  N   ASN A 163      16.111  65.902  50.649  1.00 16.64           N
ATOM   1246  CA  ASN A 163      16.127  64.478  50.411  1.00 12.23           C
ATOM   1247  C   ASN A 163      16.197  64.132  48.922  1.00 12.04           C
ATOM   1248  O   ASN A 163      16.054  65.005  48.069  1.00 13.70           O
ATOM   1249  CB  ASN A 163      14.895  63.842  51.060  1.00  6.71           C
ATOM   1250  CG  ASN A 163      13.585  64.449  50.582  1.00  8.65           C
ATOM   1251  OD1 ASN A 163      13.146  64.217  49.460  1.00 16.80           O
ATOM   1252  ND2 ASN A 163      12.933  65.197  51.452  1.00 18.55           N
ATOM   1253  N   PHE A 164      16.436  62.852  48.641  1.00 12.07           N
ATOM   1254  CA  PHE A 164      16.529  62.330  47.285  1.00 10.49           C
ATOM   1255  C   PHE A 164      15.387  61.381  46.979  1.00  9.06           C
ATOM   1256  O   PHE A 164      15.600  60.244  46.580  1.00 13.05           O
ATOM   1257  CB  PHE A 164      17.855  61.604  47.092  1.00  6.66           C
ATOM   1258  CG  PHE A 164      19.047  62.480  47.266  1.00  6.48           C
ATOM   1259  CD1 PHE A 164      19.202  63.623  46.491  1.00  4.07           C
ATOM   1260  CD2 PHE A 164      20.025  62.159  48.199  1.00  5.85           C
ATOM   1261  CE1 PHE A 164      20.320  64.430  46.645  1.00  7.78           C
ATOM   1262  CE2 PHE A 164      21.140  62.954  48.360  1.00  3.19           C
ATOM   1263  CZ  PHE A 164      21.293  64.092  47.584  1.00  4.84           C
ATOM   1264  N   SER A 165      14.168  61.821  47.222  1.00  8.78           N
ATOM   1265  CA  SER A 165      13.027  61.000  46.911  1.00  9.02           C
ATOM   1266  C   SER A 165      11.870  61.922  46.595  1.00 11.35           C
ATOM   1267  O   SER A 165      11.586  62.174  45.425  1.00 14.47           O
ATOM   1268  CB  SER A 165      12.695  60.019  48.048  1.00 12.59           C
ATOM   1269  OG  SER A 165      12.150  60.647  49.198  1.00 24.38           O
ATOM   1270  N   ALA A 166      11.283  62.518  47.627  1.00  9.77           N
ATOM   1271  CA  ALA A 166      10.146  63.405  47.452  1.00 11.26           C
ATOM   1272  C   ALA A 166      10.562  64.697  46.802  1.00 11.86           C
ATOM   1273  O   ALA A 166       9.852  65.233  45.961  1.00 16.24           O
ATOM   1274  CB  ALA A 166       9.491  63.698  48.783  1.00  6.05           C
ATOM   1275  N   ASP A 167      11.742  65.171  47.160  1.00 12.72           N
ATOM   1276  CA  ASP A 167      12.228  66.436  46.649  1.00 14.01           C
ATOM   1277  C   ASP A 167      12.694  66.457  45.209  1.00 13.33           C
ATOM   1278  O   ASP A 167      12.719  67.526  44.602  1.00 18.68           O
ATOM   1279  CB  ASP A 167      13.340  66.993  47.566  1.00 13.79           C
ATOM   1280  CG  ASP A 167      12.785  67.638  48.839  1.00 17.58           C
ATOM   1281  OD1 ASP A 167      11.582  67.458  49.125  1.00 20.87           O
ATOM   1282  OD2 ASP A 167      13.541  68.324  49.563  1.00 18.18           O
ATOM   1283  N   ILE A 168      13.014  65.294  44.651  1.00 12.44           N
ATOM   1284  CA  ILE A 168      13.553  65.213  43.294  1.00  8.89           C
ATOM   1285  C   ILE A 168      12.602  64.711  42.209  1.00 11.83           C
ATOM   1286  O   ILE A 168      12.922  64.758  41.021  1.00 19.14           O
ATOM   1287  CB  ILE A 168      14.872  64.380  43.284  1.00  6.80           C
ATOM   1288  CG1 ILE A 168      14.697  63.058  44.010  1.00  4.30           C
ATOM   1289  CG2 ILE A 168      15.970  65.104  44.014  1.00  2.00           C
ATOM   1290  CD1 ILE A 168      13.748  62.139  43.375  1.00  8.99           C
ATOM   1291  N   LYS A 169      11.401  64.335  42.612  1.00  9.75           N
ATOM   1292  CA  LYS A 169      10.398  63.800  41.712  1.00  7.62           C
ATOM   1293  C   LYS A 169      10.039  64.543  40.425  1.00 12.41           C
ATOM   1294  O   LYS A 169       9.433  63.961  39.525  1.00 13.77           O
ATOM   1295  CB  LYS A 169       9.109  63.542  42.487  1.00  3.64           C
ATOM   1296  CG  LYS A 169       9.202  62.469  43.527  1.00  5.88           C
ATOM   1297  CD  LYS A 169       7.815  62.116  44.005  1.00  4.65           C
ATOM   1298  CE  LYS A 169       7.842  60.951  44.955  1.00  6.53           C
ATOM   1299  NZ  LYS A 169       6.510  60.834  45.566  1.00 10.63           N
ATOM   1300  N   ASP A 170      10.281  65.840  40.359  1.00 11.79           N
ATOM   1301  CA  ASP A 170       9.918  66.535  39.143  1.00 10.47           C
ATOM   1302  C   ASP A 170      11.098  66.855  38.236  1.00  9.79           C
ATOM   1303  O   ASP A 170      10.933  67.556  37.246  1.00 11.29           O
ATOM   1304  CB  ASP A 170       9.102  67.786  39.450  1.00  8.99           C
ATOM   1305  CG  ASP A 170       9.896  68.841  40.185  1.00 15.41           C
ATOM   1306  OD1 ASP A 170      11.122  68.660  40.420  1.00 11.89           O
ATOM   1307  OD2 ASP A 170       9.276  69.877  40.516  1.00 23.45           O
ATOM   1308  N   SER A 171      12.290  66.404  38.623  1.00 10.29           N
ATOM   1309  CA  SER A 171      13.533  66.579  37.847  1.00 10.20           C
ATOM   1310  C   SER A 171      14.187  67.951  37.806  1.00  8.06           C
ATOM   1311  O   SER A 171      15.360  68.059  37.452  1.00  7.76           O
ATOM   1312  CB  SER A 171      13.358  66.061  36.425  1.00 12.23           C
ATOM   1313  OG  SER A 171      12.828  64.747  36.432  1.00 13.95           O
ATOM   1314  N   LYS A 172      13.470  68.984  38.234  1.00  7.11           N
ATOM   1315  CA  LYS A 172      14.027  70.328  38.227  1.00  7.88           C
ATOM   1316  C   LYS A 172      15.333  70.486  38.995  1.00  8.24           C
ATOM   1317  O   LYS A 172      16.230  71.203  38.560  1.00  8.73           O
ATOM   1318  CB  LYS A 172      12.980  71.340  38.680  1.00  6.76           C
ATOM   1319  CG  LYS A 172      11.844  71.397  37.706  1.00  9.36           C
ATOM   1320  CD  LYS A 172      10.850  72.434  38.053  1.00 15.43           C
ATOM   1321  CE  LYS A 172       9.722  72.403  37.055  1.00 20.16           C
ATOM   1322  NZ  LYS A 172       8.651  73.375  37.398  1.00 27.58           N
ATOM   1323  N   ALA A 173      15.472  69.771  40.103  1.00  8.83           N
ATOM   1324  CA  ALA A 173      16.694  69.855  40.887  1.00  9.44           C
ATOM   1325  C   ALA A 173      17.804  69.107  40.156  1.00 10.14           C
ATOM   1326  O   ALA A 173      18.912  69.631  40.004  1.00 15.77           O
ATOM   1327  CB  ALA A 173      16.484  69.274  42.308  1.00  9.73           C
ATOM   1328  N   TYR A 174      17.509  67.887  39.705  1.00  5.96           N
ATOM   1329  CA  TYR A 174      18.484  67.074  38.984  1.00  5.57           C
ATOM   1330  C   TYR A 174      19.036  67.822  37.755  1.00  7.48           C
ATOM   1331  O   TYR A 174      20.232  67.762  37.466  1.00  6.40           O
ATOM   1332  CB  TYR A 174      17.832  65.779  38.540  1.00  7.84           C
ATOM   1333  CG  TYR A 174      17.697  64.713  39.611  1.00  7.12           C
ATOM   1334  CD1 TYR A 174      18.686  64.532  40.575  1.00  5.57           C
ATOM   1335  CD2 TYR A 174      16.619  63.826  39.600  1.00  4.29           C
ATOM   1336  CE1 TYR A 174      18.606  63.492  41.497  1.00  8.13           C
ATOM   1337  CE2 TYR A 174      16.542  62.783  40.502  1.00  5.99           C
ATOM   1338  CZ  TYR A 174      17.539  62.629  41.448  1.00  7.08           C
ATOM   1339  OH  TYR A 174      17.463  61.608  42.346  1.00 15.59           O
ATOM   1340  N   PHE A 175      18.162  68.536  37.047  1.00  8.07           N
ATOM   1341  CA  PHE A 175      18.561  69.320  35.878  1.00 10.74           C
ATOM   1342  C   PHE A 175      19.638  70.373  36.171  1.00 12.23           C
ATOM   1343  O   PHE A 175      20.628  70.465  35.446  1.00 16.34           O
ATOM   1344  CB  PHE A 175      17.346  70.007  35.275  1.00  5.64           C
ATOM   1345  CG  PHE A 175      16.990  69.508  33.915  1.00  8.00           C
ATOM   1346  CD1 PHE A 175      17.907  69.606  32.866  1.00  2.00           C
ATOM   1347  CD2 PHE A 175      15.722  68.967  33.670  1.00  4.03           C
ATOM   1348  CE1 PHE A 175      17.571  69.183  31.594  1.00  2.00           C
ATOM   1349  CE2 PHE A 175      15.373  68.538  32.399  1.00  2.00           C
ATOM   1350  CZ  PHE A 175      16.297  68.650  31.362  1.00  2.00           C
ATOM   1351  N   HIS A 176      19.463  71.163  37.233  1.00 14.14           N
ATOM   1352  CA  HIS A 176      20.451  72.194  37.582  1.00 12.57           C
ATOM   1353  C   HIS A 176      21.707  71.549  38.092  1.00 13.35           C
ATOM   1354  O   HIS A 176      22.813  72.071  37.894  1.00 16.60           O
ATOM   1355  CB  HIS A 176      19.902  73.173  38.618  1.00 13.74           C
ATOM   1356  CG  HIS A 176      19.047  74.249  38.024  1.00 14.79           C
ATOM   1357  ND1 HIS A 176      17.671  74.248  38.118  1.00 16.22           N
ATOM   1358  CD2 HIS A 176      19.368  75.323  37.267  1.00 13.15           C
ATOM   1359  CE1 HIS A 176      17.179  75.269  37.440  1.00 11.03           C
ATOM   1360  NE2 HIS A 176      18.190  75.938  36.917  1.00 15.57           N
ATOM   1361  N   LEU A 177      21.536  70.374  38.690  1.00  9.93           N
ATOM   1362  CA  LEU A 177      22.652  69.604  39.237  1.00 11.25           C
ATOM   1363  C   LEU A 177      23.562  69.181  38.094  1.00 11.11           C
ATOM   1364  O   LEU A 177      24.763  69.459  38.120  1.00 14.06           O
ATOM   1365  CB  LEU A 177      22.124  68.347  39.925  1.00 11.65           C
ATOM   1366  CG  LEU A 177      22.776  67.880  41.207  1.00 12.24           C
ATOM   1367  CD1 LEU A 177      22.406  66.425  41.416  1.00  9.31           C
ATOM   1368  CD2 LEU A 177      24.272  68.057  41.124  1.00 15.78           C
ATOM   1369  N   LEU A 178      22.982  68.522  37.084  1.00  8.30           N
ATOM   1370  CA  LEU A 178      23.749  68.054  35.929  1.00  5.71           C
ATOM   1371  C   LEU A 178      24.420  69.245  35.322  1.00  6.99           C
ATOM   1372  O   LEU A 178      25.622  69.239  35.092  1.00  8.16           O
ATOM   1373  CB  LEU A 178      22.850  67.380  34.891  1.00  4.78           C
ATOM   1374  CG  LEU A 178      22.005  66.207  35.413  1.00  7.56           C
ATOM   1375  CD1 LEU A 178      20.947  65.805  34.410  1.00  5.13           C
ATOM   1376  CD2 LEU A 178      22.905  65.039  35.784  1.00  3.11           C
ATOM   1377  N   ASN A 179      23.642  70.306  35.171  1.00 10.20           N
ATOM   1378  CA  ASN A 179      24.123  71.533  34.594  1.00 11.70           C
ATOM   1379  C   ASN A 179      25.353  72.079  35.281  1.00 16.15           C
ATOM   1380  O   ASN A 179      26.278  72.539  34.613  1.00 21.74           O
ATOM   1381  CB  ASN A 179      23.031  72.574  34.618  1.00 20.21           C
ATOM   1382  CG  ASN A 179      23.428  73.834  33.892  1.00 24.01           C
ATOM   1383  OD1 ASN A 179      23.040  74.939  34.282  1.00 27.85           O
ATOM   1384  ND2 ASN A 179      24.186  73.681  32.818  1.00 24.69           N
ATOM   1385  N   GLN A 180      25.393  72.017  36.607  1.00 14.94           N
ATOM   1386  CA  GLN A 180      26.558  72.528  37.325  1.00 11.99           C
ATOM   1387  C   GLN A 180      27.688  71.520  37.374  1.00 13.53           C
ATOM   1388  O   GLN A 180      28.848  71.894  37.451  1.00 18.09           O
ATOM   1389  CB  GLN A 180      26.182  72.885  38.754  1.00 13.56           C
ATOM   1390  CG  GLN A 180      25.023  73.852  38.884  1.00 20.56           C
ATOM   1391  CD  GLN A 180      25.407  75.276  38.540  1.00 23.50           C
ATOM   1392  OE1 GLN A 180      26.435  75.788  38.999  1.00 29.98           O
ATOM   1393  NE2 GLN A 180      24.582  75.928  37.738  1.00 21.79           N
ATOM   1394  N   ILE A 181      27.344  70.241  37.324  1.00 16.27           N
ATOM   1395  CA  ILE A 181      28.310  69.147  37.418  1.00 20.96           C
ATOM   1396  C   ILE A 181      29.058  68.766  36.147  1.00 21.38           C
ATOM   1397  O   ILE A 181      30.072  68.067  36.210  1.00 21.61           O
ATOM   1398  CB  ILE A 181      27.602  67.885  38.062  1.00 26.62           C
ATOM   1399  CG1 ILE A 181      27.974  67.781  39.536  1.00 26.23           C
ATOM   1400  CG2 ILE A 181      27.893  66.584  37.307  1.00 25.22           C
ATOM   1401  CD1 ILE A 181      27.659  69.026  40.308  1.00 28.25           C
ATOM   1402  N   ALA A 182      28.549  69.213  35.006  1.00 18.65           N
ATOM   1403  CA  ALA A 182      29.142  68.906  33.707  1.00 19.69           C
ATOM   1404  C   ALA A 182      30.553  69.453  33.505  1.00 18.51           C
ATOM   1405  O   ALA A 182      30.904  70.490  34.049  1.00 20.93           O
ATOM   1406  CB  ALA A 182      28.226  69.408  32.592  1.00 18.65           C
ATOM   1407  N   PRO A 183      31.396  68.726  32.754  1.00 17.60           N
ATOM   1408  CA  PRO A 183      32.771  69.142  32.477  1.00 18.00           C
ATOM   1409  C   PRO A 183      32.812  70.544  31.879  1.00 19.94           C
ATOM   1410  O   PRO A 183      31.991  70.888  31.040  1.00 21.70           O
ATOM   1411  CB  PRO A 183      33.232  68.099  31.461  1.00 17.50           C
ATOM   1412  CG  PRO A 183      32.597  66.881  31.951  1.00 13.93           C
ATOM   1413  CD  PRO A 183      31.174  67.349  32.281  1.00 15.48           C
ATOM   1414  N   LYS A 184      33.773  71.347  32.316  1.00 24.31           N
ATOM   1415  CA  LYS A 184      33.908  72.704  31.827  1.00 28.22           C
ATOM   1416  C   LYS A 184      35.113  72.879  30.902  1.00 32.59           C
ATOM   1417  O   LYS A 184      35.377  73.977  30.420  1.00 31.66           O
ATOM   1418  CB  LYS A 184      33.969  73.661  33.006  1.00 27.64           C
ATOM   1419  CG  LYS A 184      32.890  74.723  32.977  1.00 29.89           C
ATOM   1420  CD  LYS A 184      31.483  74.137  32.971  1.00 29.89           C
ATOM   1421  CE  LYS A 184      31.030  73.649  34.349  1.00 31.96           C
ATOM   1422  NZ  LYS A 184      29.547  73.356  34.372  1.00 33.04           N
ATOM   1423  N   GLY A 185      35.817  71.777  30.642  1.00 39.95           N
ATOM   1424  CA  GLY A 185      36.967  71.801  29.756  1.00 46.04           C
ATOM   1425  C   GLY A 185      38.314  72.036  30.410  1.00 52.61           C
ATOM   1426  O   GLY A 185      39.364  71.764  29.817  1.00 53.24           O
ATOM   1427  N   GLN A 186      38.291  72.516  31.648  1.00 57.32           N
ATOM   1428  CA  GLN A 186      39.515  72.805  32.390  1.00 59.59           C
ATOM   1429  C   GLN A 186      40.062  71.604  33.175  1.00 60.70           C
ATOM   1430  O   GLN A 186      39.569  71.286  34.264  1.00 60.31           O
ATOM   1431  CB  GLN A 186      39.281  73.979  33.357  1.00 62.37           C
ATOM   1432  CG  GLN A 186      38.619  75.220  32.738  1.00 62.81           C
ATOM   1433  CD  GLN A 186      37.236  75.509  33.318  1.00 63.35           C
ATOM   1434  OE1 GLN A 186      36.969  75.249  34.500  1.00 62.66           O
ATOM   1435  NE2 GLN A 186      36.346  76.038  32.482  1.00 63.39           N
ATOM   1436  N   LYS A 187      41.054  70.926  32.604  1.00 61.75           N
ATOM   1437  CA  LYS A 187      41.700  69.787  33.256  1.00 63.21           C
ATOM   1438  C   LYS A 187      42.827  69.229  32.387  1.00 64.45           C
ATOM   1439  O   LYS A 187      43.322  69.918  31.494  1.00 63.45           O
ATOM   1440  CB  LYS A 187      40.695  68.681  33.618  1.00 61.82           C
ATOM   1441  CG  LYS A 187      41.027  68.014  34.960  1.00 66.52           C
ATOM   1442  CD  LYS A 187      40.222  66.747  35.252  1.00 69.04           C
ATOM   1443  CE  LYS A 187      40.632  66.158  36.609  1.00 70.92           C
ATOM   1444  NZ  LYS A 187      39.942  64.879  36.974  1.00 73.57           N
ATOM   1445  N   GLU A 188      43.258  68.004  32.691  1.00 67.47           N
ATOM   1446  CA  GLU A 188      44.318  67.327  31.942  1.00 70.53           C
ATOM   1447  C   GLU A 188      43.949  67.278  30.455  1.00 70.81           C
ATOM   1448  O   GLU A 188      44.748  67.647  29.584  1.00 69.88           O
ATOM   1449  CB  GLU A 188      44.501  65.890  32.455  1.00 72.72           C
ATOM   1450  CG  GLU A 188      44.814  65.758  33.944  1.00 76.09           C
ATOM   1451  CD  GLU A 188      45.024  64.305  34.371  1.00 78.41           C
ATOM   1452  OE1 GLU A 188      46.114  63.750  34.102  1.00 78.48           O
ATOM   1453  OE2 GLU A 188      44.100  63.716  34.977  1.00 78.90           O
ATOM   1454  N   GLY A 189      42.728  66.815  30.184  1.00 69.40           N
ATOM   1455  CA  GLY A 189      42.255  66.720  28.817  1.00 65.71           C
ATOM   1456  C   GLY A 189      40.812  66.263  28.662  1.00 63.34           C
ATOM   1457  O   GLY A 189      40.526  65.453  27.772  1.00 64.24           O
ATOM   1458  N   GLU A 190      39.919  66.718  29.549  1.00 57.41           N
ATOM   1459  CA  GLU A 190      38.494  66.371  29.458  1.00 48.96           C
ATOM   1460  C   GLU A 190      37.788  67.589  28.866  1.00 40.88           C
ATOM   1461  O   GLU A 190      37.826  68.696  29.420  1.00 38.33           O
ATOM   1462  CB  GLU A 190      37.884  65.947  30.812  1.00 50.31           C
ATOM   1463  CG  GLU A 190      38.316  66.770  32.022  1.00 56.47           C
ATOM   1464  CD  GLU A 190      37.193  67.594  32.651  1.00 58.29           C
ATOM   1465  OE1 GLU A 190      37.003  68.772  32.242  1.00 58.17           O
ATOM   1466  OE2 GLU A 190      36.532  67.075  33.583  1.00 57.98           O
ATOM   1467  N   PRO A 191      37.176  67.407  27.694  1.00 35.05           N
ATOM   1468  CA  PRO A 191      36.475  68.489  27.011  1.00 30.77           C
ATOM   1469  C   PRO A 191      35.169  68.853  27.670  1.00 22.78           C
ATOM   1470  O   PRO A 191      34.531  68.044  28.322  1.00 24.04           O
ATOM   1471  CB  PRO A 191      36.237  67.922  25.602  1.00 29.66           C
ATOM   1472  CG  PRO A 191      37.066  66.634  25.554  1.00 33.95           C
ATOM   1473  CD  PRO A 191      37.019  66.146  26.955  1.00 32.47           C
ATOM   1474  N   ARG A 192      34.783  70.095  27.483  1.00 18.81           N
ATOM   1475  CA  ARG A 192      33.539  70.587  28.012  1.00 23.04           C
ATOM   1476  C   ARG A 192      32.335  69.810  27.448  1.00 22.21           C
ATOM   1477  O   ARG A 192      32.372  69.274  26.331  1.00 22.02           O
ATOM   1478  CB  ARG A 192      33.405  72.072  27.641  1.00 26.31           C
ATOM   1479  CG  ARG A 192      32.202  72.788  28.248  1.00 32.25           C
ATOM   1480  CD  ARG A 192      32.302  74.301  28.117  1.00 34.98           C
ATOM   1481  NE  ARG A 192      31.424  74.951  29.091  1.00 45.12           N
ATOM   1482  CZ  ARG A 192      31.645  76.146  29.636  1.00 49.38           C
ATOM   1483  NH1 ARG A 192      32.717  76.858  29.303  1.00 51.82           N
ATOM   1484  NH2 ARG A 192      30.814  76.609  30.562  1.00 51.22           N
ATOM   1485  N   ILE A 193      31.284  69.733  28.253  1.00 20.34           N
ATOM   1486  CA  ILE A 193      30.036  69.109  27.854  1.00 17.18           C
ATOM   1487  C   ILE A 193      28.973  70.013  28.413  1.00 17.79           C
ATOM   1488  O   ILE A 193      28.910  70.242  29.623  1.00 15.24           O
ATOM   1489  CB  ILE A 193      29.813  67.729  28.447  1.00 15.06           C
ATOM   1490  CG1 ILE A 193      30.818  66.749  27.844  1.00 17.35           C
ATOM   1491  CG2 ILE A 193      28.364  67.286  28.161  1.00 18.35           C
ATOM   1492  CD1 ILE A 193      30.814  65.371  28.464  1.00 13.20           C
ATOM   1493  N   ASP A 194      28.230  70.635  27.511  1.00 19.36           N
ATOM   1494  CA  ASP A 194      27.155  71.514  27.902  1.00 19.32           C
ATOM   1495  C   ASP A 194      25.869  70.700  27.735  1.00 22.56           C
ATOM   1496  O   ASP A 194      25.731  69.940  26.765  1.00 25.81           O
ATOM   1497  CB  ASP A 194      27.165  72.773  27.034  1.00 17.95           C
ATOM   1498  CG  ASP A 194      28.054  73.874  27.603  1.00 19.28           C
ATOM   1499  OD1 ASP A 194      27.677  74.479  28.620  1.00 31.74           O
ATOM   1500  OD2 ASP A 194      29.125  74.153  27.041  1.00 22.95           O
ATOM   1501  N   ILE A 195      24.996  70.753  28.740  1.00 21.95           N
ATOM   1502  CA  ILE A 195      23.746  70.010  28.684  1.00 15.55           C
ATOM   1503  C   ILE A 195      22.595  70.923  28.255  1.00 16.93           C
ATOM   1504  O   ILE A 195      22.601  72.148  28.466  1.00 15.13           O
ATOM   1505  CB  ILE A 195      23.428  69.287  30.031  1.00 12.49           C
ATOM   1506  CG1 ILE A 195      22.957  70.275  31.071  1.00  4.32           C
ATOM   1507  CG2 ILE A 195      24.658  68.540  30.569  1.00  9.29           C
ATOM   1508  CD1 ILE A 195      21.491  70.134  31.377  1.00 11.41           C
ATOM   1509  N   ASN A 196      21.648  70.310  27.569  1.00 16.82           N
ATOM   1510  CA  ASN A 196      20.469  70.969  27.038  1.00 12.70           C
ATOM   1511  C   ASN A 196      19.445  71.133  28.163  1.00 14.33           C
ATOM   1512  O   ASN A 196      18.960  70.157  28.772  1.00 15.31           O
ATOM   1513  CB  ASN A 196      19.928  70.105  25.878  1.00 15.09           C
ATOM   1514  CG  ASN A 196      19.104  70.882  24.876  1.00  5.00           C
ATOM   1515  OD1 ASN A 196      18.116  71.504  25.226  1.00 13.35           O
ATOM   1516  ND2 ASN A 196      19.459  70.776  23.624  1.00  6.48           N
ATOM   1517  N   MET A 197      19.172  72.388  28.477  1.00 13.32           N
ATOM   1518  CA  MET A 197      18.237  72.723  29.533  1.00 12.31           C
ATOM   1519  C   MET A 197      16.797  72.767  29.081  1.00 13.51           C
ATOM   1520  O   MET A 197      15.931  73.139  29.863  1.00 15.61           O
ATOM   1521  CB  MET A 197      18.615  74.040  30.192  1.00 16.25           C
ATOM   1522  CG  MET A 197      19.942  74.010  30.930  1.00 13.81           C
ATOM   1523  SD  MET A 197      19.873  72.912  32.299  1.00 17.37           S
ATOM   1524  CE  MET A 197      19.085  73.926  33.498  1.00  7.80           C
ATOM   1525  N   SER A 198      16.533  72.496  27.803  1.00 14.87           N
ATOM   1526  CA  SER A 198      15.145  72.444  27.370  1.00 15.57           C
ATOM   1527  C   SER A 198      14.756  70.993  27.754  1.00 22.18           C
ATOM   1528  O   SER A 198      15.573  70.021  27.710  1.00 23.80           O
ATOM   1529  CB  SER A 198      14.978  72.762  25.875  1.00 13.25           C
ATOM   1530  OG  SER A 198      15.428  71.722  25.041  1.00 10.98           O
ATOM   1531  N   GLY A 199      13.520  70.847  28.180  1.00 19.78           N
ATOM   1532  CA  GLY A 199      13.086  69.555  28.671  1.00 16.74           C
ATOM   1533  C   GLY A 199      12.662  69.994  30.053  1.00 12.72           C
ATOM   1534  O   GLY A 199      11.603  69.634  30.523  1.00 13.79           O
ATOM   1535  N   PHE A 200      13.434  70.909  30.635  1.00 11.90           N
ATOM   1536  CA  PHE A 200      13.135  71.471  31.948  1.00  8.74           C
ATOM   1537  C   PHE A 200      11.715  72.030  31.971  1.00 12.07           C
ATOM   1538  O   PHE A 200      11.036  71.986  32.985  1.00 13.48           O
ATOM   1539  CB  PHE A 200      14.116  72.579  32.250  1.00  5.24           C
ATOM   1540  CG  PHE A 200      14.005  73.121  33.621  1.00  2.00           C
ATOM   1541  CD1 PHE A 200      13.021  74.040  33.935  1.00  6.59           C
ATOM   1542  CD2 PHE A 200      14.899  72.731  34.596  1.00  2.00           C
ATOM   1543  CE1 PHE A 200      12.920  74.577  35.220  1.00 12.14           C
ATOM   1544  CE2 PHE A 200      14.828  73.245  35.871  1.00  9.25           C
ATOM   1545  CZ  PHE A 200      13.827  74.180  36.195  1.00 13.07           C
ATOM   1546  N   ASN A 201      11.257  72.555  30.844  1.00 16.95           N
ATOM   1547  CA  ASN A 201       9.898  73.100  30.773  1.00 23.20           C
ATOM   1548  C   ASN A 201       8.896  72.110  30.141  1.00 22.52           C
ATOM   1549  O   ASN A 201       7.882  72.531  29.605  1.00 26.99           O
ATOM   1550  CB  ASN A 201       9.896  74.407  29.964  1.00 28.73           C
ATOM   1551  CG  ASN A 201      11.010  75.377  30.385  1.00 33.38           C
ATOM   1552  OD1 ASN A 201      11.009  75.926  31.492  1.00 36.76           O
ATOM   1553  ND2 ASN A 201      11.945  75.612  29.480  1.00 33.25           N
ATOM   1554  N   GLU A 202       9.143  70.806  30.267  1.00 22.14           N
ATOM   1555  CA  GLU A 202       8.291  69.789  29.668  1.00 18.76           C
ATOM   1556  C   GLU A 202       6.860  69.617  30.109  1.00 23.46           C
ATOM   1557  O   GLU A 202       6.074  68.958  29.400  1.00 27.60           O
ATOM   1558  CB  GLU A 202       8.974  68.440  29.653  1.00 15.14           C
ATOM   1559  CG  GLU A 202       9.854  68.265  28.443  1.00 19.08           C
ATOM   1560  CD  GLU A 202       9.072  68.203  27.155  1.00 24.89           C
ATOM   1561  OE1 GLU A 202       7.821  68.137  27.204  1.00 23.35           O
ATOM   1562  OE2 GLU A 202       9.715  68.202  26.082  1.00 28.90           O
ATOM   1563  N   THR A 203       6.509  70.117  31.286  1.00 24.66           N
ATOM   1564  CA  THR A 203       5.112  70.014  31.732  1.00 28.57           C
ATOM   1565  C   THR A 203       4.715  68.637  32.282  1.00 24.50           C
ATOM   1566  O   THR A 203       4.171  68.568  33.380  1.00 29.60           O
ATOM   1567  CB  THR A 203       4.126  70.529  30.597  1.00 31.41           C
ATOM   1568  OG1 THR A 203       3.972  71.957  30.704  1.00 33.63           O
ATOM   1569  CG2 THR A 203       2.757  69.840  30.641  1.00 34.09           C
ATOM   1570  N   ASP A 204       4.939  67.563  31.527  1.00 21.16           N
ATOM   1571  CA  ASP A 204       4.638  66.209  32.005  1.00 18.79           C
ATOM   1572  C   ASP A 204       5.864  65.773  32.786  1.00 16.97           C
ATOM   1573  O   ASP A 204       6.967  65.742  32.254  1.00 17.65           O
ATOM   1574  CB  ASP A 204       4.395  65.249  30.834  1.00 22.82           C
ATOM   1575  CG  ASP A 204       4.064  63.829  31.281  1.00 25.39           C
ATOM   1576  OD1 ASP A 204       3.578  63.646  32.413  1.00 30.81           O
ATOM   1577  OD2 ASP A 204       4.278  62.889  30.491  1.00 27.72           O
ATOM   1578  N   ASP A 205       5.669  65.460  34.057  1.00 18.20           N
ATOM   1579  CA  ASP A 205       6.757  65.054  34.936  1.00 17.42           C
ATOM   1580  C   ASP A 205       7.551  63.894  34.367  1.00 14.19           C
ATOM   1581  O   ASP A 205       8.768  63.857  34.476  1.00 17.73           O
ATOM   1582  CB  ASP A 205       6.223  64.631  36.319  1.00 25.94           C
ATOM   1583  CG  ASP A 205       5.774  65.805  37.199  1.00 27.80           C
ATOM   1584  OD1 ASP A 205       6.204  66.965  36.998  1.00 29.65           O
ATOM   1585  OD2 ASP A 205       4.993  65.541  38.143  1.00 37.58           O
ATOM   1586  N   LEU A 206       6.857  62.929  33.787  1.00  9.88           N
ATOM   1587  CA  LEU A 206       7.508  61.764  33.214  1.00  8.25           C
ATOM   1588  C   LEU A 206       8.313  62.087  31.947  1.00 10.91           C
ATOM   1589  O   LEU A 206       9.365  61.489  31.680  1.00 12.19           O
ATOM   1590  CB  LEU A 206       6.469  60.699  32.950  1.00  7.53           C
ATOM   1591  CG  LEU A 206       6.999  59.367  33.410  1.00  9.81           C
ATOM   1592  CD1 LEU A 206       5.913  58.566  34.047  1.00 16.43           C
ATOM   1593  CD2 LEU A 206       7.549  58.666  32.213  1.00 18.70           C
ATOM   1594  N   LYS A 207       7.836  63.056  31.178  1.00 11.21           N
ATOM   1595  CA  LYS A 207       8.544  63.455  29.984  1.00 11.24           C
ATOM   1596  C   LYS A 207       9.760  64.292  30.350  1.00 13.51           C
ATOM   1597  O   LYS A 207      10.752  64.306  29.612  1.00 15.98           O
ATOM   1598  CB  LYS A 207       7.629  64.212  29.037  1.00 12.27           C
ATOM   1599  CG  LYS A 207       6.643  63.309  28.326  1.00 20.69           C
ATOM   1600  CD  LYS A 207       6.062  63.965  27.092  1.00 28.48           C
ATOM   1601  CE  LYS A 207       5.091  65.104  27.433  1.00 37.09           C
ATOM   1602  NZ  LYS A 207       5.716  66.401  27.898  1.00 41.68           N
ATOM   1603  N   ARG A 208       9.731  64.919  31.527  1.00 10.35           N
ATOM   1604  CA  ARG A 208      10.861  65.745  31.961  1.00  8.69           C
ATOM   1605  C   ARG A 208      11.975  64.877  32.546  1.00  9.23           C
ATOM   1606  O   ARG A 208      13.163  65.209  32.441  1.00  7.25           O
ATOM   1607  CB  ARG A 208      10.402  66.811  32.956  1.00  6.32           C
ATOM   1608  CG  ARG A 208      11.363  67.987  33.087  1.00 11.38           C
ATOM   1609  CD  ARG A 208      10.668  69.222  33.667  1.00 11.19           C
ATOM   1610  NE  ARG A 208      10.083  68.911  34.946  1.00  8.27           N
ATOM   1611  CZ  ARG A 208       8.781  68.826  35.197  1.00 10.42           C
ATOM   1612  NH1 ARG A 208       7.872  69.074  34.269  1.00  6.10           N
ATOM   1613  NH2 ARG A 208       8.399  68.288  36.341  1.00 11.41           N
ATOM   1614  N   ALA A 209      11.590  63.759  33.166  1.00 11.51           N
ATOM   1615  CA  ALA A 209      12.556  62.829  33.740  1.00  3.02           C
ATOM   1616  C   ALA A 209      13.310  62.197  32.578  1.00  3.27           C
ATOM   1617  O   ALA A 209      14.514  61.989  32.650  1.00  2.62           O
ATOM   1618  CB  ALA A 209      11.855  61.793  34.563  1.00  2.00           C
ATOM   1619  N   GLU A 210      12.600  61.918  31.487  1.00  6.16           N
ATOM   1620  CA  GLU A 210      13.225  61.338  30.294  1.00  8.63           C
ATOM   1621  C   GLU A 210      14.220  62.337  29.717  1.00 10.02           C
ATOM   1622  O   GLU A 210      15.374  62.002  29.436  1.00 12.40           O
ATOM   1623  CB  GLU A 210      12.178  60.990  29.239  1.00 13.66           C
ATOM   1624  CG  GLU A 210      12.753  60.360  27.972  1.00 21.91           C
ATOM   1625  CD  GLU A 210      13.710  59.198  28.258  1.00 24.86           C
ATOM   1626  OE1 GLU A 210      13.296  58.205  28.905  1.00 25.48           O
ATOM   1627  OE2 GLU A 210      14.877  59.276  27.818  1.00 23.14           O
ATOM   1628  N   SER A 211      13.776  63.571  29.533  1.00  7.63           N
ATOM   1629  CA  SER A 211      14.663  64.593  29.028  1.00  4.68           C
ATOM   1630  C   SER A 211      15.857  64.752  29.954  1.00  6.09           C
ATOM   1631  O   SER A 211      16.993  64.769  29.507  1.00 10.99           O
ATOM   1632  CB  SER A 211      13.891  65.881  28.909  1.00  5.90           C
ATOM   1633  OG  SER A 211      12.739  65.609  28.142  1.00 18.99           O
ATOM   1634  N   MET A 212      15.616  64.803  31.259  1.00  9.14           N
ATOM   1635  CA  MET A 212      16.703  64.959  32.215  1.00  4.66           C
ATOM   1636  C   MET A 212      17.665  63.807  32.078  1.00  4.44           C
ATOM   1637  O   MET A 212      18.877  63.999  32.018  1.00 10.37           O
ATOM   1638  CB  MET A 212      16.151  64.994  33.635  1.00  8.73           C
ATOM   1639  CG  MET A 212      17.194  65.196  34.725  1.00  5.80           C
ATOM   1640  SD  MET A 212      18.043  63.717  35.240  1.00  8.74           S
ATOM   1641  CE  MET A 212      16.654  62.779  35.973  1.00  2.00           C
ATOM   1642  N   LEU A 213      17.120  62.609  31.933  1.00  7.26           N
ATOM   1643  CA  LEU A 213      17.944  61.413  31.837  1.00  9.55           C
ATOM   1644  C   LEU A 213      18.703  61.323  30.525  1.00 10.05           C
ATOM   1645  O   LEU A 213      19.779  60.709  30.442  1.00 13.75           O
ATOM   1646  CB  LEU A 213      17.099  60.159  32.112  1.00  5.31           C
ATOM   1647  CG  LEU A 213      16.819  59.887  33.595  1.00  3.91           C
ATOM   1648  CD1 LEU A 213      15.743  58.846  33.734  1.00  2.00           C
ATOM   1649  CD2 LEU A 213      18.101  59.440  34.301  1.00  3.22           C
ATOM   1650  N   GLN A 214      18.148  61.961  29.506  1.00 12.10           N
ATOM   1651  CA  GLN A 214      18.764  61.971  28.196  1.00 11.16           C
ATOM   1652  C   GLN A 214      20.058  62.758  28.293  1.00  9.36           C
ATOM   1653  O   GLN A 214      21.056  62.396  27.684  1.00 10.12           O
ATOM   1654  CB  GLN A 214      17.813  62.609  27.215  1.00 13.35           C
ATOM   1655  CG  GLN A 214      18.299  62.583  25.818  1.00 21.38           C
ATOM   1656  CD  GLN A 214      17.346  63.282  24.904  1.00 24.44           C
ATOM   1657  OE1 GLN A 214      16.576  64.150  25.329  1.00 28.41           O
ATOM   1658  NE2 GLN A 214      17.400  62.934  23.633  1.00 24.73           N
ATOM   1659  N   GLN A 215      20.035  63.804  29.115  1.00  8.15           N
ATOM   1660  CA  GLN A 215      21.197  64.657  29.371  1.00  8.87           C
ATOM   1661  C   GLN A 215      22.240  63.979  30.290  1.00  9.48           C
ATOM   1662  O   GLN A 215      23.451  64.155  30.120  1.00 12.79           O
ATOM   1663  CB  GLN A 215      20.739  65.975  30.010  1.00  9.91           C
ATOM   1664  CG  GLN A 215      19.828  66.850  29.130  1.00  9.26           C
ATOM   1665  CD  GLN A 215      20.408  67.114  27.734  1.00 11.85           C
ATOM   1666  OE1 GLN A 215      21.505  67.664  27.584  1.00 14.67           O
ATOM   1667  NE2 GLN A 215      19.676  66.707  26.712  1.00 12.37           N
ATOM   1668  N   ALA A 216      21.768  63.232  31.284  1.00  9.36           N
ATOM   1669  CA  ALA A 216      22.645  62.518  32.200  1.00  4.02           C
ATOM   1670  C   ALA A 216      23.493  61.526  31.411  1.00  2.98           C
ATOM   1671  O   ALA A 216      24.606  61.168  31.812  1.00  6.02           O
ATOM   1672  CB  ALA A 216      21.822  61.781  33.236  1.00  2.00           C
ATOM   1673  N   ASP A 217      22.926  61.038  30.314  1.00  8.11           N
ATOM   1674  CA  ASP A 217      23.587  60.087  29.410  1.00  4.63           C
ATOM   1675  C   ASP A 217      24.814  60.680  28.738  1.00  4.16           C
ATOM   1676  O   ASP A 217      25.764  59.975  28.475  1.00  8.30           O
ATOM   1677  CB  ASP A 217      22.615  59.655  28.321  1.00  7.35           C
ATOM   1678  CG  ASP A 217      22.923  58.267  27.775  1.00 15.78           C
ATOM   1679  OD1 ASP A 217      24.068  57.774  27.921  1.00 20.26           O
ATOM   1680  OD2 ASP A 217      21.992  57.646  27.223  1.00 15.36           O
ATOM   1681  N   LYS A 218      24.781  61.977  28.449  1.00  6.80           N
ATOM   1682  CA  LYS A 218      25.891  62.655  27.807  1.00  7.76           C
ATOM   1683  C   LYS A 218      27.085  62.559  28.715  1.00 10.23           C
ATOM   1684  O   LYS A 218      28.220  62.460  28.267  1.00 16.53           O
ATOM   1685  CB  LYS A 218      25.561  64.138  27.575  1.00 10.67           C
ATOM   1686  CG  LYS A 218      24.446  64.405  26.566  1.00  7.41           C
ATOM   1687  CD  LYS A 218      24.263  65.889  26.277  1.00  4.85           C
ATOM   1688  CE  LYS A 218      23.354  66.082  25.046  1.00  6.79           C
ATOM   1689  NZ  LYS A 218      23.254  67.509  24.622  1.00  7.02           N
ATOM   1690  N   LEU A 219      26.826  62.595  30.009  1.00 13.75           N
ATOM   1691  CA  LEU A 219      27.897  62.534  30.992  1.00 14.34           C
ATOM   1692  C   LEU A 219      28.299  61.102  31.291  1.00 15.35           C
ATOM   1693  O   LEU A 219      29.312  60.870  31.936  1.00 19.44           O
ATOM   1694  CB  LEU A 219      27.447  63.229  32.273  1.00 11.44           C
ATOM   1695  CG  LEU A 219      27.382  64.754  32.310  1.00  8.05           C
ATOM   1696  CD1 LEU A 219      26.861  65.304  31.042  1.00 10.70           C
ATOM   1697  CD2 LEU A 219      26.503  65.187  33.467  1.00  5.37           C
ATOM   1698  N   GLY A 220      27.542  60.147  30.759  1.00 13.61           N
ATOM   1699  CA  GLY A 220      27.815  58.749  31.012  1.00  7.40           C
ATOM   1700  C   GLY A 220      27.163  58.347  32.327  1.00  9.52           C
ATOM   1701  O   GLY A 220      27.426  57.269  32.861  1.00 10.17           O
ATOM   1702  N   CYS A 221      26.216  59.154  32.788  1.00  6.80           N
ATOM   1703  CA  CYS A 221      25.577  58.907  34.064  1.00  3.97           C
ATOM   1704  C   CYS A 221      24.126  58.426  34.053  1.00  5.77           C
ATOM   1705  O   CYS A 221      23.428  58.518  35.055  1.00  3.01           O
ATOM   1706  CB  CYS A 221      25.733  60.155  34.931  1.00  5.48           C
ATOM   1707  SG  CYS A 221      27.478  60.555  35.346  1.00 12.73           S
ATOM   1708  N   ARG A 222      23.649  57.882  32.946  1.00  7.18           N
ATOM   1709  CA  ARG A 222      22.279  57.408  32.963  1.00  9.62           C
ATOM   1710  C   ARG A 222      22.235  56.009  33.589  1.00 12.96           C
ATOM   1711  O   ARG A 222      22.204  54.983  32.898  1.00 13.73           O
ATOM   1712  CB  ARG A 222      21.693  57.395  31.571  1.00 11.51           C
ATOM   1713  CG  ARG A 222      20.212  57.203  31.568  1.00  9.56           C
ATOM   1714  CD  ARG A 222      19.664  57.241  30.157  1.00  9.57           C
ATOM   1715  NE  ARG A 222      18.231  57.013  30.160  1.00 13.12           N
ATOM   1716  CZ  ARG A 222      17.360  57.673  29.409  1.00 17.20           C
ATOM   1717  NH1 ARG A 222      17.775  58.613  28.568  1.00 20.67           N
ATOM   1718  NH2 ARG A 222      16.060  57.436  29.557  1.00 18.72           N
ATOM   1719  N   GLN A 223      22.232  55.975  34.912  1.00 10.18           N
ATOM   1720  CA  GLN A 223      22.212  54.723  35.628  1.00  9.82           C
ATOM   1721  C   GLN A 223      21.321  54.783  36.853  1.00 10.57           C
ATOM   1722  O   GLN A 223      20.985  55.848  37.358  1.00 13.91           O
ATOM   1723  CB  GLN A 223      23.633  54.364  36.042  1.00 10.51           C
ATOM   1724  CG  GLN A 223      24.495  53.921  34.891  1.00 12.82           C
ATOM   1725  CD  GLN A 223      24.228  52.481  34.510  1.00 18.78           C
ATOM   1726  OE1 GLN A 223      23.300  51.854  35.012  1.00 22.98           O
ATOM   1727  NE2 GLN A 223      25.063  51.936  33.650  1.00 19.75           N
ATOM   1728  N   PHE A 224      20.902  53.614  37.298  1.00 12.52           N
ATOM   1729  CA  PHE A 224      20.068  53.467  38.477  1.00  9.00           C
ATOM   1730  C   PHE A 224      18.601  53.881  38.419  1.00  6.23           C
ATOM   1731  O   PHE A 224      17.771  53.184  38.969  1.00  8.50           O
ATOM   1732  CB  PHE A 224      20.799  54.031  39.691  1.00  8.56           C
ATOM   1733  CG  PHE A 224      22.041  53.250  40.059  1.00  4.00           C
ATOM   1734  CD1 PHE A 224      21.943  51.914  40.454  1.00  4.48           C
ATOM   1735  CD2 PHE A 224      23.293  53.861  40.064  1.00  5.96           C
ATOM   1736  CE1 PHE A 224      23.079  51.197  40.862  1.00  2.00           C
ATOM   1737  CE2 PHE A 224      24.429  53.166  40.468  1.00  2.00           C
ATOM   1738  CZ  PHE A 224      24.317  51.828  40.872  1.00  3.25           C
ATOM   1739  N   VAL A 225      18.240  54.962  37.742  1.00  7.68           N
ATOM   1740  CA  VAL A 225      16.809  55.326  37.673  1.00  6.49           C
ATOM   1741  C   VAL A 225      16.243  55.429  36.256  1.00 10.25           C
ATOM   1742  O   VAL A 225      16.981  55.710  35.302  1.00 13.60           O
ATOM   1743  CB  VAL A 225      16.479  56.671  38.398  1.00  2.37           C
ATOM   1744  CG1 VAL A 225      16.765  56.568  39.859  1.00  9.39           C
ATOM   1745  CG2 VAL A 225      17.276  57.795  37.832  1.00  5.10           C
ATOM   1746  N   THR A 226      14.952  55.127  36.105  1.00  8.57           N
ATOM   1747  CA  THR A 226      14.287  55.286  34.817  1.00  6.96           C
ATOM   1748  C   THR A 226      13.303  56.419  35.108  1.00 10.78           C
ATOM   1749  O   THR A 226      13.115  56.793  36.281  1.00 16.72           O
ATOM   1750  CB  THR A 226      13.489  54.016  34.339  1.00 10.35           C
ATOM   1751  OG1 THR A 226      12.342  53.776  35.180  1.00  8.99           O
ATOM   1752  CG2 THR A 226      14.394  52.801  34.289  1.00  3.72           C
ATOM   1753  N   PRO A 227      12.702  57.018  34.062  1.00 10.56           N
ATOM   1754  CA  PRO A 227      11.749  58.100  34.288  1.00  9.09           C
ATOM   1755  C   PRO A 227      10.725  57.752  35.370  1.00  9.18           C
ATOM   1756  O   PRO A 227      10.434  58.578  36.227  1.00  7.69           O
ATOM   1757  CB  PRO A 227      11.138  58.275  32.903  1.00 11.25           C
ATOM   1758  CG  PRO A 227      12.355  58.095  32.021  1.00  2.78           C
ATOM   1759  CD  PRO A 227      12.990  56.875  32.618  1.00  9.11           C
ATOM   1760  N   ALA A 228      10.247  56.506  35.380  1.00 10.48           N
ATOM   1761  CA  ALA A 228       9.287  56.063  36.397  1.00  9.82           C
ATOM   1762  C   ALA A 228       9.861  56.070  37.841  1.00 11.71           C
ATOM   1763  O   ALA A 228       9.143  56.395  38.795  1.00 15.41           O
ATOM   1764  CB  ALA A 228       8.777  54.684  36.058  1.00  2.00           C
ATOM   1765  N   ASP A 229      11.138  55.708  37.997  1.00  7.36           N
ATOM   1766  CA  ASP A 229      11.767  55.649  39.314  1.00  5.00           C
ATOM   1767  C   ASP A 229      12.060  57.030  39.801  1.00  2.72           C
ATOM   1768  O   ASP A 229      12.295  57.226  40.974  1.00  2.00           O
ATOM   1769  CB  ASP A 229      13.088  54.869  39.293  1.00  2.00           C
ATOM   1770  CG  ASP A 229      12.933  53.481  38.763  1.00  2.60           C
ATOM   1771  OD1 ASP A 229      11.912  52.849  39.041  1.00  5.08           O
ATOM   1772  OD2 ASP A 229      13.838  53.002  38.048  1.00 14.29           O
ATOM   1773  N   VAL A 230      12.156  57.976  38.879  1.00  8.25           N
ATOM   1774  CA  VAL A 230      12.429  59.345  39.284  1.00  7.29           C
ATOM   1775  C   VAL A 230      11.131  59.954  39.806  1.00  9.49           C
ATOM   1776  O   VAL A 230      11.100  60.517  40.898  1.00 10.11           O
ATOM   1777  CB  VAL A 230      13.001  60.201  38.128  1.00  3.11           C
ATOM   1778  CG1 VAL A 230      12.978  61.699  38.510  1.00  2.00           C
ATOM   1779  CG2 VAL A 230      14.438  59.759  37.807  1.00  2.00           C
ATOM   1780  N   VAL A 231      10.042  59.710  39.089  1.00  7.05           N
ATOM   1781  CA  VAL A 231       8.750  60.260  39.455  1.00 11.73           C
ATOM   1782  C   VAL A 231       8.119  59.626  40.700  1.00 13.34           C
ATOM   1783  O   VAL A 231       7.310  60.251  41.379  1.00 16.25           O
ATOM   1784  CB  VAL A 231       7.801  60.250  38.232  1.00  5.51           C
ATOM   1785  CG1 VAL A 231       6.509  60.943  38.553  1.00 14.75           C
ATOM   1786  CG2 VAL A 231       8.460  60.990  37.097  1.00 10.39           C
ATOM   1787  N   SER A 232       8.491  58.391  41.015  1.00 16.12           N
ATOM   1788  CA  SER A 232       7.958  57.733  42.203  1.00 14.78           C
ATOM   1789  C   SER A 232       8.831  57.985  43.445  1.00 14.72           C
ATOM   1790  O   SER A 232       8.538  57.486  44.534  1.00 17.82           O
ATOM   1791  CB  SER A 232       7.821  56.237  41.957  1.00 15.32           C
ATOM   1792  OG  SER A 232       9.079  55.650  41.680  1.00 24.00           O
ATOM   1793  N   GLY A 233       9.903  58.744  43.271  1.00 10.49           N
ATOM   1794  CA  GLY A 233      10.787  59.049  44.376  1.00 12.35           C
ATOM   1795  C   GLY A 233      11.447  57.845  45.022  1.00 12.31           C
ATOM   1796  O   GLY A 233      11.755  57.879  46.218  1.00 12.48           O
ATOM   1797  N   ASN A 234      11.679  56.787  44.246  1.00 11.65           N
ATOM   1798  CA  ASN A 234      12.306  55.588  44.783  1.00  9.57           C
ATOM   1799  C   ASN A 234      13.536  56.082  45.521  1.00 10.52           C
ATOM   1800  O   ASN A 234      14.419  56.707  44.938  1.00 17.79           O
ATOM   1801  CB  ASN A 234      12.690  54.610  43.662  1.00  8.19           C
ATOM   1802  CG  ASN A 234      13.031  53.206  44.191  1.00  7.76           C
ATOM   1803  OD1 ASN A 234      13.934  53.039  44.998  1.00 10.06           O
ATOM   1804  ND2 ASN A 234      12.295  52.203  43.739  1.00  5.23           N
ATOM   1805  N   PRO A 235      13.593  55.842  46.829  1.00  8.18           N
ATOM   1806  CA  PRO A 235      14.720  56.282  47.652  1.00  4.12           C
ATOM   1807  C   PRO A 235      16.050  55.597  47.370  1.00  7.11           C
ATOM   1808  O   PRO A 235      17.080  56.252  47.228  1.00 10.81           O
ATOM   1809  CB  PRO A 235      14.228  55.988  49.076  1.00  6.63           C
ATOM   1810  CG  PRO A 235      12.727  55.948  48.950  1.00  2.00           C
ATOM   1811  CD  PRO A 235      12.554  55.208  47.650  1.00  4.06           C
ATOM   1812  N   LYS A 236      16.017  54.276  47.235  1.00 10.45           N
ATOM   1813  CA  LYS A 236      17.232  53.500  47.000  1.00  8.69           C
ATOM   1814  C   LYS A 236      17.846  53.819  45.669  1.00  7.56           C
ATOM   1815  O   LYS A 236      19.014  54.204  45.604  1.00 13.91           O
ATOM   1816  CB  LYS A 236      16.956  51.999  47.096  1.00  9.91           C
ATOM   1817  CG  LYS A 236      18.190  51.142  46.852  1.00 19.03           C
ATOM   1818  CD  LYS A 236      17.882  49.657  46.986  1.00 23.64           C
ATOM   1819  CE  LYS A 236      17.323  49.304  48.377  1.00 22.98           C
ATOM   1820  NZ  LYS A 236      16.948  47.854  48.453  1.00 17.70           N
ATOM   1821  N   LEU A 237      17.041  53.700  44.614  1.00  8.75           N
ATOM   1822  CA  LEU A 237      17.484  53.960  43.247  1.00  2.98           C
ATOM   1823  C   LEU A 237      17.877  55.409  42.989  1.00  4.87           C
ATOM   1824  O   LEU A 237      18.905  55.663  42.364  1.00  5.96           O
ATOM   1825  CB  LEU A 237      16.454  53.439  42.260  1.00  8.40           C
ATOM   1826  CG  LEU A 237      16.548  51.937  41.871  1.00  8.08           C
ATOM   1827  CD1 LEU A 237      17.671  51.204  42.608  1.00  2.00           C
ATOM   1828  CD2 LEU A 237      15.227  51.254  42.103  1.00  8.33           C
ATOM   1829  N   ASN A 238      17.143  56.360  43.565  1.00  7.45           N
ATOM   1830  CA  ASN A 238      17.502  57.769  43.408  1.00  5.05           C
ATOM   1831  C   ASN A 238      18.771  58.133  44.206  1.00  3.29           C
ATOM   1832  O   ASN A 238      19.496  59.046  43.808  1.00  5.37           O
ATOM   1833  CB  ASN A 238      16.340  58.699  43.790  1.00  6.73           C
ATOM   1834  CG  ASN A 238      15.358  58.900  42.664  1.00  2.00           C
ATOM   1835  OD1 ASN A 238      15.660  59.564  41.688  1.00  2.00           O
ATOM   1836  ND2 ASN A 238      14.183  58.328  42.791  1.00  2.00           N
ATOM   1837  N   LEU A 239      19.038  57.447  45.324  1.00  2.44           N
ATOM   1838  CA  LEU A 239      20.265  57.703  46.117  1.00  5.68           C
ATOM   1839  C   LEU A 239      21.493  57.252  45.340  1.00  7.27           C
ATOM   1840  O   LEU A 239      22.556  57.885  45.398  1.00  9.24           O
ATOM   1841  CB  LEU A 239      20.259  56.924  47.442  1.00  7.92           C
ATOM   1842  CG  LEU A 239      21.598  56.824  48.211  1.00 12.52           C
ATOM   1843  CD1 LEU A 239      21.951  58.146  48.951  1.00  3.73           C
ATOM   1844  CD2 LEU A 239      21.558  55.659  49.197  1.00  8.69           C
ATOM   1845  N   ALA A 240      21.358  56.099  44.682  1.00  9.07           N
ATOM   1846  CA  ALA A 240      22.426  55.508  43.867  1.00  7.61           C
ATOM   1847  C   ALA A 240      22.746  56.361  42.618  1.00  7.28           C
ATOM   1848  O   ALA A 240      23.907  56.479  42.207  1.00  8.02           O
ATOM   1849  CB  ALA A 240      22.027  54.090  43.462  1.00  6.94           C
ATOM   1850  N   PHE A 241      21.710  56.927  42.006  1.00  3.45           N
ATOM   1851  CA  PHE A 241      21.873  57.781  40.845  1.00  4.14           C
ATOM   1852  C   PHE A 241      22.724  59.005  41.244  1.00  8.00           C
ATOM   1853  O   PHE A 241      23.715  59.313  40.601  1.00 10.37           O
ATOM   1854  CB  PHE A 241      20.496  58.221  40.339  1.00  2.00           C
ATOM   1855  CG  PHE A 241      20.555  59.296  39.306  1.00  5.39           C
ATOM   1856  CD1 PHE A 241      21.146  59.058  38.067  1.00  7.29           C
ATOM   1857  CD2 PHE A 241      20.074  60.577  39.590  1.00  8.70           C
ATOM   1858  CE1 PHE A 241      21.263  60.094  37.117  1.00  9.57           C
ATOM   1859  CE2 PHE A 241      20.181  61.622  38.653  1.00  8.65           C
ATOM   1860  CZ  PHE A 241      20.778  61.382  37.413  1.00  5.17           C
ATOM   1861  N   VAL A 242      22.379  59.642  42.364  1.00  8.90           N
ATOM   1862  CA  VAL A 242      23.092  60.826  42.856  1.00  9.25           C
ATOM   1863  C   VAL A 242      24.537  60.525  43.295  1.00 10.50           C
ATOM   1864  O   VAL A 242      25.457  61.300  43.007  1.00 12.76           O
ATOM   1865  CB  VAL A 242      22.268  61.535  43.994  1.00  5.59           C
ATOM   1866  CG1 VAL A 242      23.039  62.673  44.598  1.00  8.46           C
ATOM   1867  CG2 VAL A 242      21.000  62.101  43.427  1.00  6.33           C
ATOM   1868  N   ALA A 243      24.735  59.402  43.985  1.00 10.52           N
ATOM   1869  CA  ALA A 243      26.062  59.003  44.438  1.00  9.06           C
ATOM   1870  C   ALA A 243      26.952  58.776  43.219  1.00  9.67           C
ATOM   1871  O   ALA A 243      28.144  59.067  43.238  1.00 11.28           O
ATOM   1872  CB  ALA A 243      25.977  57.717  45.297  1.00  4.66           C
ATOM   1873  N   ASN A 244      26.359  58.278  42.145  1.00 11.78           N
ATOM   1874  CA  ASN A 244      27.096  58.013  40.918  1.00 12.40           C
ATOM   1875  C   ASN A 244      27.532  59.305  40.220  1.00  9.45           C
ATOM   1876  O   ASN A 244      28.543  59.315  39.545  1.00 10.57           O
ATOM   1877  CB  ASN A 244      26.253  57.115  39.995  1.00 14.20           C
ATOM   1878  CG  ASN A 244      27.012  56.637  38.773  1.00 16.25           C
ATOM   1879  OD1 ASN A 244      26.515  56.747  37.653  1.00 19.23           O
ATOM   1880  ND2 ASN A 244      28.199  56.076  38.976  1.00 11.47           N
ATOM   1881  N   LEU A 245      26.759  60.380  40.365  1.00 11.71           N
ATOM   1882  CA  LEU A 245      27.105  61.684  39.776  1.00  9.31           C
ATOM   1883  C   LEU A 245      28.250  62.287  40.586  1.00 10.35           C
ATOM   1884  O   LEU A 245      28.939  63.179  40.130  1.00 13.86           O
ATOM   1885  CB  LEU A 245      25.934  62.656  39.842  1.00  6.32           C
ATOM   1886  CG  LEU A 245      24.583  62.351  39.208  1.00  2.00           C
ATOM   1887  CD1 LEU A 245      23.647  63.506  39.465  1.00  6.79           C
ATOM   1888  CD2 LEU A 245      24.760  62.173  37.753  1.00  2.00           C
ATOM   1889  N   PHE A 246      28.355  61.894  41.841  1.00 14.55           N
ATOM   1890  CA  PHE A 246      29.440  62.363  42.675  1.00 19.80           C
ATOM   1891  C   PHE A 246      30.649  61.607  42.152  1.00 26.04           C
ATOM   1892  O   PHE A 246      31.619  62.221  41.699  1.00 26.28           O
ATOM   1893  CB  PHE A 246      29.200  61.987  44.147  1.00 17.05           C
ATOM   1894  CG  PHE A 246      30.159  62.642  45.104  1.00 18.38           C
ATOM   1895  CD1 PHE A 246      31.419  62.101  45.334  1.00 20.67           C
ATOM   1896  CD2 PHE A 246      29.810  63.821  45.759  1.00 24.03           C
ATOM   1897  CE1 PHE A 246      32.318  62.725  46.201  1.00 23.81           C
ATOM   1898  CE2 PHE A 246      30.698  64.460  46.629  1.00 24.39           C
ATOM   1899  CZ  PHE A 246      31.957  63.909  46.849  1.00 25.24           C
ATOM   1900  N   ASN A 247      30.524  60.270  42.198  1.00 35.26           N
ATOM   1901  CA  ASN A 247      31.526  59.256  41.783  1.00 42.31           C
ATOM   1902  C   ASN A 247      32.020  59.367  40.336  1.00 46.81           C
ATOM   1903  O   ASN A 247      31.353  58.820  39.411  1.00 48.69           O
ATOM   1904  CB  ASN A 247      30.970  57.826  41.975  1.00 42.69           C
ATOM   1905  CG  ASN A 247      30.940  57.373  43.425  1.00 44.63           C
ATOM   1906  OD1 ASN A 247      31.472  56.321  43.756  1.00 48.08           O
ATOM   1907  ND2 ASN A 247      30.277  58.131  44.284  1.00 43.35           N
ATOM   1908  OXT ASN A 247      33.118  59.937  40.156  1.00 52.72           O
