# Supplementary material for: Modeling of loops in proteins: a multi-method approach
Source: BMC Struct Biol. 2010 Feb 11;10:5. doi: 10.1186/1472-6807-10-5 (PMC2837870; doi:10.1186/1472-6807-10-5)
Supplement: Additional file 1 — Student t-test. Results from two sample paired t-test of Table 2. [file 1472-6807-10-5-S1.GZ › loop_test_data/1arb_136-143.pdb]

HEADER    HYDROLASE(SERINE PROTEASE)              15-APR-93   1ARB              
TITLE     THE PRIMARY STRUCTURE AND STRUCTURAL CHARACTERISTICS OF               
TITLE    2 ACHROMOBACTER LYTICUS PROTEASE I, A LYSINE-SPECIFIC SERINE           
TITLE    3 PROTEASE                                                             
COMPND    MOL_ID: 1;                                                            
COMPND   2 MOLECULE: ACHROMOBACTER PROTEASE I;                                  
COMPND   3 CHAIN: A;                                                            
COMPND   4 EC: 3.4.21.50;                                                       
COMPND   5 ENGINEERED: YES                                                      
SOURCE    MOL_ID: 1;                                                            
SOURCE   2 ORGANISM_SCIENTIFIC: ACHROMOBACTER LYTICUS                           
KEYWDS    HYDROLASE(SERINE PROTEASE)                                            
EXPDTA    X-RAY DIFFRACTION                                                     
AUTHOR    Y.KITAGAWA,Y.KATSUBE                                                  
REVDAT   1   31-OCT-93 1ARB    0                                                
JRNL        AUTH   S.TSUNASAWA,T.MASAKI,M.HIROSE,M.SOEJIMA,F.SAKIYAMA           
JRNL        TITL   THE PRIMARY STRUCTURE AND STRUCTURAL                         
JRNL        TITL 2 CHARACTERISTICS OF ACHROMOBACTER LYTICUS PROTEASE            
JRNL        TITL 3 I, A LYSINE-SPECIFIC SERINE PROTEASE.                        
JRNL        REF    J.BIOL.CHEM.                  V. 264  3832 1989              
JRNL        REFN   ASTM JBCHA3  US ISSN 0021-9258                               
REMARK   1                                                                      
REMARK   2                                                                      
REMARK   2 RESOLUTION. 1.20 ANGSTROMS.                                          
REMARK   3                                                                      
REMARK   3 REFINEMENT.                                                          
REMARK   3   PROGRAM     : PROLSQ                                               
REMARK   3   AUTHORS     : KONNERT,HENDRICKSON                                  
REMARK   3                                                                      
REMARK   3  DATA USED IN REFINEMENT.                                            
REMARK   3   RESOLUTION RANGE HIGH (ANGSTROMS) : 1.20                           
REMARK   3   RESOLUTION RANGE LOW  (ANGSTROMS) : NULL                           
REMARK   3   DATA CUTOFF            (SIGMA(F)) : NULL                           
REMARK   3   COMPLETENESS FOR RANGE        (%) : NULL                           
REMARK   3   NUMBER OF REFLECTIONS             : NULL                           
REMARK   3                                                                      
REMARK   3  FIT TO DATA USED IN REFINEMENT.                                     
REMARK   3   CROSS-VALIDATION METHOD          : NULL                            
REMARK   3   FREE R VALUE TEST SET SELECTION  : NULL                            
REMARK   3   R VALUE     (WORKING + TEST SET) : 0.149                           
REMARK   3   R VALUE            (WORKING SET) : NULL                            
REMARK   3   FREE R VALUE                     : NULL                            
REMARK   3   FREE R VALUE TEST SET SIZE   (%) : NULL                            
REMARK   3   FREE R VALUE TEST SET COUNT      : NULL                            
REMARK   3                                                                      
REMARK   3  FIT/AGREEMENT OF MODEL WITH ALL DATA.                               
REMARK   3   R VALUE   (WORKING + TEST SET, NO CUTOFF) : NULL                   
REMARK   3   R VALUE          (WORKING SET, NO CUTOFF) : NULL                   
REMARK   3   FREE R VALUE                  (NO CUTOFF) : NULL                   
REMARK   3   FREE R VALUE TEST SET SIZE (%, NO CUTOFF) : NULL                   
REMARK   3   FREE R VALUE TEST SET COUNT   (NO CUTOFF) : NULL                   
REMARK   3   TOTAL NUMBER OF REFLECTIONS   (NO CUTOFF) : NULL                   
REMARK   3                                                                      
REMARK   3  NUMBER OF NON-HYDROGEN ATOMS USED IN REFINEMENT.                    
REMARK   3   PROTEIN ATOMS            : 1924                                    
REMARK   3   NUCLEIC ACID ATOMS       : 0                                       
REMARK   3   HETEROGEN ATOMS          : 0                                       
REMARK   3   SOLVENT ATOMS            : 153                                     
REMARK   3                                                                      
REMARK   3  B VALUES.                                                           
REMARK   3   FROM WILSON PLOT           (A**2) : NULL                           
REMARK   3   MEAN B VALUE      (OVERALL, A**2) : NULL                           
REMARK   3   OVERALL ANISOTROPIC B VALUE.                                       
REMARK   3    B11 (A**2) : NULL                                                 
REMARK   3    B22 (A**2) : NULL                                                 
REMARK   3    B33 (A**2) : NULL                                                 
REMARK   3    B12 (A**2) : NULL                                                 
REMARK   3    B13 (A**2) : NULL                                                 
REMARK   3    B23 (A**2) : NULL                                                 
REMARK   3                                                                      
REMARK   3  ESTIMATED COORDINATE ERROR.                                         
REMARK   3   ESD FROM LUZZATI PLOT        (A) : NULL                            
REMARK   3   ESD FROM SIGMAA              (A) : NULL                            
REMARK   3   LOW RESOLUTION CUTOFF        (A) : NULL                            
REMARK   3                                                                      
REMARK   3  RMS DEVIATIONS FROM IDEAL VALUES.                                   
REMARK   3   DISTANCE RESTRAINTS.                    RMS    SIGMA               
REMARK   3    BOND LENGTH                     (A) : 0.025 ; NULL                
REMARK   3    ANGLE DISTANCE                  (A) : NULL  ; NULL                
REMARK   3    INTRAPLANAR 1-4 DISTANCE        (A) : NULL  ; NULL                
REMARK   3    H-BOND OR METAL COORDINATION    (A) : NULL  ; NULL                
REMARK   3                                                                      
REMARK   3   PLANE RESTRAINT                  (A) : NULL  ; NULL                
REMARK   3   CHIRAL-CENTER RESTRAINT       (A**3) : NULL  ; NULL                
REMARK   3                                                                      
REMARK   3   NON-BONDED CONTACT RESTRAINTS.                                     
REMARK   3    SINGLE TORSION                  (A) : NULL  ; NULL                
REMARK   3    MULTIPLE TORSION                (A) : NULL  ; NULL                
REMARK   3    H-BOND (X...Y)                  (A) : NULL  ; NULL                
REMARK   3    H-BOND (X-H...Y)                (A) : NULL  ; NULL                
REMARK   3                                                                      
REMARK   3   CONFORMATIONAL TORSION ANGLE RESTRAINTS.                           
REMARK   3    SPECIFIED                 (DEGREES) : NULL  ; NULL                
REMARK   3    PLANAR                    (DEGREES) : NULL  ; NULL                
REMARK   3    STAGGERED                 (DEGREES) : NULL  ; NULL                
REMARK   3    TRANSVERSE                (DEGREES) : NULL  ; NULL                
REMARK   3                                                                      
REMARK   3  ISOTROPIC THERMAL FACTOR RESTRAINTS.    RMS    SIGMA                
REMARK   3   MAIN-CHAIN BOND              (A**2) : NULL  ; NULL                 
REMARK   3   MAIN-CHAIN ANGLE             (A**2) : NULL  ; NULL                 
REMARK   3   SIDE-CHAIN BOND              (A**2) : NULL  ; NULL                 
REMARK   3   SIDE-CHAIN ANGLE             (A**2) : NULL  ; NULL                 
REMARK   3                                                                      
REMARK   3  OTHER REFINEMENT REMARKS: NULL                                      
REMARK   4                                                                      
REMARK   4 1ARB COMPLIES WITH FORMAT V. 3.0, 1-DEC-2006                         
REMARK   4                                                                      
REMARK   4 THIS IS THE REMEDIATED VERSION OF THIS PDB ENTRY.                    
REMARK   4 REMEDIATED DATA FILE REVISION 3.100 (2007-03-16)                     
REMARK 200                                                                      
REMARK 200 EXPERIMENTAL DETAILS                                                 
REMARK 200  EXPERIMENT TYPE                : X-RAY DIFFRACTION                  
REMARK 200  DATE OF DATA COLLECTION        : NULL                               
REMARK 200  TEMPERATURE           (KELVIN) : NULL                               
REMARK 200  PH                             : NULL                               
REMARK 200  NUMBER OF CRYSTALS USED        : NULL                               
REMARK 200                                                                      
REMARK 200  SYNCHROTRON              (Y/N) : NULL                               
REMARK 200  RADIATION SOURCE               : NULL                               
REMARK 200  BEAMLINE                       : NULL                               
REMARK 200  X-RAY GENERATOR MODEL          : NULL                               
REMARK 200  MONOCHROMATIC OR LAUE    (M/L) : NULL                               
REMARK 200  WAVELENGTH OR RANGE        (A) : NULL                               
REMARK 200  MONOCHROMATOR                  : NULL                               
REMARK 200  OPTICS                         : NULL                               
REMARK 200                                                                      
REMARK 200  DETECTOR TYPE                  : NULL                               
REMARK 200  DETECTOR MANUFACTURER          : NULL                               
REMARK 200  INTENSITY-INTEGRATION SOFTWARE : NULL                               
REMARK 200  DATA SCALING SOFTWARE          : NULL                               
REMARK 200                                                                      
REMARK 200  NUMBER OF UNIQUE REFLECTIONS   : NULL                               
REMARK 200  RESOLUTION RANGE HIGH      (A) : NULL                               
REMARK 200  RESOLUTION RANGE LOW       (A) : NULL                               
REMARK 200  REJECTION CRITERIA  (SIGMA(I)) : NULL                               
REMARK 200                                                                      
REMARK 200 OVERALL.                                                             
REMARK 200  COMPLETENESS FOR RANGE     (%) : NULL                               
REMARK 200  DATA REDUNDANCY                : NULL                               
REMARK 200  R MERGE                    (I) : NULL                               
REMARK 200  R SYM                      (I) : NULL                               
REMARK 200  <I/SIGMA(I)> FOR THE DATA SET  : NULL                               
REMARK 200                                                                      
REMARK 200 IN THE HIGHEST RESOLUTION SHELL.                                     
REMARK 200  HIGHEST RESOLUTION SHELL, RANGE HIGH (A) : NULL                     
REMARK 200  HIGHEST RESOLUTION SHELL, RANGE LOW  (A) : NULL                     
REMARK 200  COMPLETENESS FOR SHELL     (%) : NULL                               
REMARK 200  DATA REDUNDANCY IN SHELL       : NULL                               
REMARK 200  R MERGE FOR SHELL          (I) : NULL                               
REMARK 200  R SYM FOR SHELL            (I) : NULL                               
REMARK 200  <I/SIGMA(I)> FOR SHELL         : NULL                               
REMARK 200                                                                      
REMARK 200 DIFFRACTION PROTOCOL: NULL                                           
REMARK 200 METHOD USED TO DETERMINE THE STRUCTURE: NULL                         
REMARK 200 SOFTWARE USED: NULL                                                  
REMARK 200 STARTING MODEL: NULL                                                 
REMARK 200                                                                      
REMARK 200 REMARK: NULL                                                         
REMARK 280                                                                      
REMARK 280 CRYSTAL                                                              
REMARK 280 SOLVENT CONTENT, VS   (%): 40.87                                     
REMARK 280 MATTHEWS COEFFICIENT, VM (ANGSTROMS**3/DA): 2.08                     
REMARK 280                                                                      
REMARK 280 CRYSTALLIZATION CONDITIONS: NULL                                     
REMARK 290                                                                      
REMARK 290 CRYSTALLOGRAPHIC SYMMETRY                                            
REMARK 290 SYMMETRY OPERATORS FOR SPACE GROUP: P 1                              
REMARK 290                                                                      
REMARK 290      SYMOP   SYMMETRY                                                
REMARK 290     NNNMMM   OPERATOR                                                
REMARK 290       1555   X,Y,Z                                                   
REMARK 290                                                                      
REMARK 290     WHERE NNN -> OPERATOR NUMBER                                     
REMARK 290           MMM -> TRANSLATION VECTOR                                  
REMARK 290                                                                      
REMARK 290 CRYSTALLOGRAPHIC SYMMETRY TRANSFORMATIONS                            
REMARK 290 THE FOLLOWING TRANSFORMATIONS OPERATE ON THE ATOM/HETATM             
REMARK 290 RECORDS IN THIS ENTRY TO PRODUCE CRYSTALLOGRAPHICALLY                
REMARK 290 RELATED MOLECULES.                                                   
REMARK 290   SMTRY1   1  1.000000  0.000000  0.000000        0.00000            
REMARK 290   SMTRY2   1  0.000000  1.000000  0.000000        0.00000            
REMARK 290   SMTRY3   1  0.000000  0.000000  1.000000        0.00000            
REMARK 290                                                                      
REMARK 290 REMARK: NULL                                                         
REMARK 300                                                                      
REMARK 300 BIOMOLECULE: 1                                                       
REMARK 300 THIS ENTRY CONTAINS THE CRYSTALLOGRAPHIC ASYMMETRIC UNIT             
REMARK 300 WHICH CONSISTS OF 1 CHAIN(S). SEE REMARK 350 FOR                     
REMARK 300 INFORMATION ON GENERATING THE BIOLOGICAL MOLECULE(S).                
REMARK 350                                                                      
REMARK 350 GENERATING THE BIOMOLECULE                                           
REMARK 350 COORDINATES FOR A COMPLETE MULTIMER REPRESENTING THE KNOWN           
REMARK 350 BIOLOGICALLY SIGNIFICANT OLIGOMERIZATION STATE OF THE                
REMARK 350 MOLECULE CAN BE GENERATED BY APPLYING BIOMT TRANSFORMATIONS          
REMARK 350 GIVEN BELOW.  BOTH NON-CRYSTALLOGRAPHIC AND                          
REMARK 350 CRYSTALLOGRAPHIC OPERATIONS ARE GIVEN.                               
REMARK 350                                                                      
REMARK 350 BIOMOLECULE: 1                                                       
REMARK 350 APPLY THE FOLLOWING TO CHAINS: A                                     
REMARK 350   BIOMT1   1  1.000000  0.000000  0.000000        0.00000            
REMARK 350   BIOMT2   1  0.000000  1.000000  0.000000        0.00000            
REMARK 350   BIOMT3   1  0.000000  0.000000  1.000000        0.00000            
REMARK 465                                                                      
REMARK 465 MISSING RESIDUES                                                     
REMARK 465 THE FOLLOWING RESIDUES WERE NOT LOCATED IN THE                       
REMARK 465 EXPERIMENT. (M=MODEL NUMBER; RES=RESIDUE NAME; C=CHAIN               
REMARK 465 IDENTIFIER; SSSEQ=SEQUENCE NUMBER; I=INSERTION CODE.)                
REMARK 465                                                                      
REMARK 465   M RES C SSSEQI                                                     
REMARK 465     GLY A   264                                                      
REMARK 465     GLY A   265                                                      
REMARK 465     GLY A   266                                                      
REMARK 465     THR A   267                                                      
REMARK 465     PRO A   268                                                      
DBREF  1ARB A    1   268  UNP    P15636   API_ACHLY      206    473             
SEQRES   1 A  268  GLY VAL SER GLY SER CYS ASN ILE ASP VAL VAL CYS PRO          
SEQRES   2 A  268  GLU GLY ASP GLY ARG ARG ASP ILE ILE ARG ALA VAL GLY          
SEQRES   3 A  268  ALA TYR SER LYS SER GLY THR LEU ALA CYS THR GLY SER          
SEQRES   4 A  268  LEU VAL ASN ASN THR ALA ASN ASP ARG LYS MET TYR PHE          
SEQRES   5 A  268  LEU THR ALA HIS HIS CYS GLY MET GLY THR ALA SER THR          
SEQRES   6 A  268  ALA ALA SER ILE VAL VAL TYR TRP ASN TYR GLN ASN SER          
SEQRES   7 A  268  THR CYS ARG ALA PRO ASN THR PRO ALA SER GLY ALA ASN          
SEQRES   8 A  268  GLY ASP GLY SER MET SER GLN THR GLN SER GLY SER THR          
SEQRES   9 A  268  VAL LYS ALA THR TYR ALA THR SER ASP PHE THR LEU LEU          
SEQRES  10 A  268  GLU LEU ASN ASN ALA ALA ASN PRO ALA PHE ASN LEU PHE          
SEQRES  11 A  268  TRP ALA GLY TRP ASP ARG ARG ASP GLN ASN TYR PRO GLY          
SEQRES  12 A  268  ALA ILE ALA ILE HIS HIS PRO ASN VAL ALA GLU LYS ARG          
SEQRES  13 A  268  ILE SER ASN SER THR SER PRO THR SER PHE VAL ALA TRP          
SEQRES  14 A  268  GLY GLY GLY ALA GLY THR THR HIS LEU ASN VAL GLN TRP          
SEQRES  15 A  268  GLN PRO SER GLY GLY VAL THR GLU PRO GLY SER SER GLY          
SEQRES  16 A  268  SER PRO ILE TYR SER PRO GLU LYS ARG VAL LEU GLY GLN          
SEQRES  17 A  268  LEU HIS GLY GLY PRO SER SER CYS SER ALA THR GLY THR          
SEQRES  18 A  268  ASN ARG SER ASP GLN TYR GLY ARG VAL PHE THR SER TRP          
SEQRES  19 A  268  THR GLY GLY GLY ALA ALA ALA SER ARG LEU SER ASP TRP          
SEQRES  20 A  268  LEU ASP PRO ALA SER THR GLY ALA GLN PHE ILE ASP GLY          
SEQRES  21 A  268  LEU ASP SER GLY GLY GLY THR PRO                              
FORMUL   2  HOH   *153(H2 O)                                                    
HELIX    1   1 CYS A   12  ASP A   16  5                                   5    
HELIX    2   2 ASP A   20  ARG A   23  5                                   4    
HELIX    3   3 HIS A   57  GLY A   59  5                                   3    
HELIX    4   4 THR A   62  SER A   68  1                                   7    
HELIX    5   5 THR A   85  ALA A   90  5                                   6    
HELIX    6   6 ASN A  124  ASN A  128  5                                   5    
HELIX    7   7 HIS A  149  ALA A  153  5                                   5    
HELIX    8   8 THR A  219  ASN A  222  5                                   4    
HELIX    9   9 VAL A  230  GLY A  236  1                                   7    
HELIX   10  10 ALA A  239  ARG A  243  5                                   5    
HELIX   11  11 LEU A  244  ASP A  249  1                                   6    
SHEET    1   A 8 ILE A   8  ASP A   9  0                                        
SHEET    2   A 8 ARG A 156  SER A 160 -1  N  ILE A 157   O  ILE A   8           
SHEET    3   A 8 ALA A 144  HIS A 148 -1  O  ALA A 144   N  SER A 160           
SHEET    4   A 8 PRO A 197  TYR A 199 -1  O  PRO A 197   N  ILE A 147           
SHEET    5   A 8 VAL A 205  GLY A 211 -1  N  LEU A 206   O  ILE A 198           
SHEET    6   A 8 SER A 224  ARG A 229 -1  N  GLN A 226   O  GLY A 211           
SHEET    7   A 8 HIS A 177  GLN A 181 -1  N  LEU A 178   O  TYR A 227           
SHEET    8   A 8 SER A 165  VAL A 167 -1  O  SER A 165   N  ASN A 179           
SHEET    1   B 7 THR A  99  SER A 101  0                                        
SHEET    2   B 7 VAL A  70  TYR A  72 -1  N  VAL A  71   O  GLN A 100           
SHEET    3   B 7 VAL A  25  LYS A  30 -1  O  ALA A  27   N  TYR A  72           
SHEET    4   B 7 THR A  33  LEU A  40 -1  O  THR A  33   N  LYS A  30           
SHEET    5   B 7 TYR A  51  ALA A  55 -1  N  LEU A  53   O  SER A  39           
SHEET    6   B 7 PHE A 114  LEU A 119 -1  O  THR A 115   N  THR A  54           
SHEET    7   B 7 SER A 103  TYR A 109 -1  O  THR A 104   N  GLU A 118           
SHEET    1   C 2 PHE A 130  TRP A 131  0                                        
SHEET    2   C 2 LEU A 261  ASP A 262 -1  O  LEU A 261   N  TRP A 131           
SHEET    1   D 2 TRP A 134  ASP A 135  0                                        
SHEET    2   D 2 PHE A 257  ILE A 258 -1  N  ILE A 258   O  TRP A 134           
SSBOND   1 CYS A    6    CYS A  216                                             
SSBOND   2 CYS A   12    CYS A   80                                             
SSBOND   3 CYS A   36    CYS A   58                                             
CRYST1   39.540   40.360   43.930 114.80 113.73  74.00 P 1           1          
ORIGX1      1.000000  0.000000  0.000000        0.00000                         
ORIGX2      0.000000  1.000000  0.000000        0.00000                         
ORIGX3      0.000000  0.000000  1.000000        0.00000                         
SCALE1      0.025291 -0.007252  0.009156        0.00000                         
SCALE2      0.000000  0.025776  0.009650        0.00000                         
SCALE3      0.000000  0.000000  0.026551        0.00000                         
ATOM      1  N   GLY A   1      11.726 -10.369  10.598  1.00 12.32           N  
ATOM      2  CA  GLY A   1      11.567  -9.015  10.090  1.00 11.91           C  
ATOM      3  C   GLY A   1      11.280  -8.099  11.303  1.00 12.02           C  
ATOM      4  O   GLY A   1      11.256  -8.584  12.493  1.00 12.20           O  
ATOM      5  N   VAL A   2      11.060  -6.876  11.020  1.00 12.56           N  
ATOM      6  CA  VAL A   2      10.798  -5.882  12.075  1.00 15.09           C  
ATOM      7  C   VAL A   2       9.497  -5.127  11.777  1.00 14.36           C  
ATOM      8  O   VAL A   2       9.248  -4.650  10.670  1.00 14.42           O  
ATOM      9  CB  VAL A   2      12.004  -4.895  12.060  1.00 17.17           C  
ATOM     10  CG1 VAL A   2      11.794  -3.808  13.073  1.00 18.58           C  
ATOM     11  CG2 VAL A   2      13.303  -5.666  12.305  1.00 22.44           C  
ATOM     12  N   SER A   3       8.738  -4.880  12.858  1.00 14.07           N  
ATOM     13  CA  SER A   3       7.499  -4.052  12.730  1.00 12.82           C  
ATOM     14  C   SER A   3       7.324  -3.367  14.094  1.00 13.78           C  
ATOM     15  O   SER A   3       8.095  -3.539  15.050  1.00 13.52           O  
ATOM     16  CB  SER A   3       6.321  -4.893  12.293  1.00 12.14           C  
ATOM     17  OG  SER A   3       5.997  -5.825  13.280  1.00 11.80           O  
ATOM     18  N   GLY A   4       6.296  -2.484  14.139  1.00 14.59           N  
ATOM     19  CA  GLY A   4       6.033  -1.640  15.314  1.00 14.14           C  
ATOM     20  C   GLY A   4       5.844  -2.422  16.583  1.00 14.43           C  
ATOM     21  O   GLY A   4       5.172  -3.483  16.538  1.00 13.30           O  
ATOM     22  N   SER A   5       6.359  -1.975  17.720  1.00 14.40           N  
ATOM     23  CA  SER A   5       6.196  -2.771  18.937  1.00 14.18           C  
ATOM     24  C   SER A   5       4.803  -2.871  19.430  1.00 12.28           C  
ATOM     25  O   SER A   5       4.580  -3.831  20.191  1.00 13.72           O  
ATOM     26  CB  SER A   5       7.140  -2.320  20.052  1.00 19.24           C  
ATOM     27  OG  SER A   5       6.711  -1.083  20.511  1.00 21.25           O  
ATOM     28  N   CYS A   6       3.854  -2.029  19.016  1.00 11.80           N  
ATOM     29  CA  CYS A   6       2.482  -2.178  19.498  1.00 11.25           C  
ATOM     30  C   CYS A   6       1.795  -3.425  18.922  1.00 10.93           C  
ATOM     31  O   CYS A   6       0.671  -3.802  19.348  1.00 12.47           O  
ATOM     32  CB  CYS A   6       1.603  -0.933  19.219  1.00 12.26           C  
ATOM     33  SG  CYS A   6       1.210  -0.683  17.513  1.00 12.92           S  
ATOM     34  N   ASN A   7       2.413  -4.026  17.864  1.00 10.64           N  
ATOM     35  CA  ASN A   7       1.856  -5.194  17.212  1.00 10.69           C  
ATOM     36  C   ASN A   7       1.906  -6.434  18.078  1.00 10.35           C  
ATOM     37  O   ASN A   7       2.753  -6.476  19.039  1.00 11.87           O  
ATOM     38  CB  ASN A   7       2.447  -5.417  15.807  1.00 10.34           C  
ATOM     39  CG  ASN A   7       2.085  -4.255  14.888  1.00 13.08           C  
ATOM     40  OD1 ASN A   7       3.018  -3.539  14.429  1.00 16.53           O  
ATOM     41  ND2 ASN A   7       0.838  -3.923  14.696  1.00 11.39           N  
ATOM     42  N   ILE A   8       1.031  -7.361  17.807  1.00  9.14           N  
ATOM     43  CA  ILE A   8       0.840  -8.533  18.617  1.00  9.25           C  
ATOM     44  C   ILE A   8       1.152  -9.815  17.822  1.00  9.34           C  
ATOM     45  O   ILE A   8       0.455 -10.143  16.824  1.00  8.13           O  
ATOM     46  CB  ILE A   8      -0.664  -8.566  19.110  1.00 10.22           C  
ATOM     47  CG1 ILE A   8      -0.988  -7.244  19.848  1.00 10.63           C  
ATOM     48  CG2 ILE A   8      -0.971  -9.823  19.999  1.00  9.92           C  
ATOM     49  CD1 ILE A   8      -2.473  -7.085  20.221  1.00 13.35           C  
ATOM     50  N   ASP A   9       2.086 -10.612  18.293  1.00  8.69           N  
ATOM     51  CA  ASP A   9       2.407 -11.897  17.664  1.00  8.13           C  
ATOM     52  C   ASP A   9       1.197 -12.782  17.675  1.00  7.83           C  
ATOM     53  O   ASP A   9       0.515 -12.847  18.688  1.00  9.10           O  
ATOM     54  CB  ASP A   9       3.591 -12.638  18.349  1.00  9.26           C  
ATOM     55  CG  ASP A   9       4.889 -11.924  18.161  1.00  9.33           C  
ATOM     56  OD1 ASP A   9       5.184 -11.403  17.027  1.00 10.70           O  
ATOM     57  OD2 ASP A   9       5.742 -11.851  19.106  1.00 11.67           O  
ATOM     58  N   VAL A  10       0.972 -13.552  16.572  1.00  8.31           N  
ATOM     59  CA  VAL A  10      -0.191 -14.454  16.504  1.00  8.94           C  
ATOM     60  C   VAL A  10      -0.148 -15.536  17.581  1.00  8.83           C  
ATOM     61  O   VAL A  10      -1.223 -16.019  17.939  1.00 10.33           O  
ATOM     62  CB  VAL A  10      -0.424 -15.059  15.084  1.00 10.22           C  
ATOM     63  CG1 VAL A  10      -0.770 -13.884  14.131  1.00  9.79           C  
ATOM     64  CG2 VAL A  10       0.786 -15.873  14.636  1.00 10.65           C  
ATOM     65  N   VAL A  11       1.023 -16.014  18.029  1.00  9.61           N  
ATOM     66  CA  VAL A  11       1.071 -17.028  19.039  1.00  9.32           C  
ATOM     67  C   VAL A  11       0.680 -16.482  20.410  1.00  9.84           C  
ATOM     68  O   VAL A  11       0.541 -17.313  21.302  1.00 11.89           O  
ATOM     69  CB  VAL A  11       2.473 -17.783  19.178  1.00 11.20           C  
ATOM     70  CG1 VAL A  11       2.728 -18.580  17.950  1.00 16.33           C  
ATOM     71  CG2 VAL A  11       3.573 -16.859  19.611  1.00 12.25           C  
ATOM     72  N   CYS A  12       0.509 -15.177  20.560  1.00  9.64           N  
ATOM     73  CA  CYS A  12       0.101 -14.632  21.901  1.00  9.95           C  
ATOM     74  C   CYS A  12      -1.323 -15.033  22.165  1.00 10.66           C  
ATOM     75  O   CYS A  12      -2.093 -15.564  21.314  1.00 11.07           O  
ATOM     76  CB  CYS A  12       0.227 -13.102  21.837  1.00 11.03           C  
ATOM     77  SG  CYS A  12       1.862 -12.463  21.735  1.00 12.15           S  
ATOM     78  N   PRO A  13      -1.842 -14.836  23.381  1.00 13.75           N  
ATOM     79  CA  PRO A  13      -3.206 -15.240  23.784  1.00 12.57           C  
ATOM     80  C   PRO A  13      -4.280 -14.580  22.903  1.00 11.68           C  
ATOM     81  O   PRO A  13      -5.348 -15.190  22.760  1.00 12.89           O  
ATOM     82  CB  PRO A  13      -3.282 -14.762  25.246  1.00 13.28           C  
ATOM     83  CG  PRO A  13      -1.849 -14.928  25.709  1.00 14.77           C  
ATOM     84  CD  PRO A  13      -1.032 -14.325  24.564  1.00 13.60           C  
ATOM     85  N   GLU A  14      -4.014 -13.435  22.312  1.00 12.06           N  
ATOM     86  CA  GLU A  14      -4.988 -12.795  21.411  1.00 12.28           C  
ATOM     87  C   GLU A  14      -5.354 -13.670  20.214  1.00 11.89           C  
ATOM     88  O   GLU A  14      -6.410 -13.470  19.585  1.00 13.97           O  
ATOM     89  CB  GLU A  14      -4.546 -11.441  20.839  1.00 15.00           C  
ATOM     90  CG  GLU A  14      -4.439 -10.345  21.912  1.00 16.88           C  
ATOM     91  CD  GLU A  14      -3.310 -10.467  22.903  1.00 19.29           C  
ATOM     92  OE1 GLU A  14      -2.425 -11.323  22.959  1.00 17.31           O  
ATOM     93  OE2 GLU A  14      -3.378  -9.512  23.739  1.00 21.36           O  
ATOM     94  N   GLY A  15      -4.493 -14.628  19.871  1.00 10.28           N  
ATOM     95  CA  GLY A  15      -4.771 -15.545  18.798  1.00 10.65           C  
ATOM     96  C   GLY A  15      -5.666 -16.715  19.197  1.00 10.84           C  
ATOM     97  O   GLY A  15      -6.135 -17.434  18.308  1.00 11.72           O  
ATOM     98  N   ASP A  16      -5.947 -16.911  20.508  1.00 12.11           N  
ATOM     99  CA  ASP A  16      -6.809 -18.034  20.907  1.00 13.19           C  
ATOM    100  C   ASP A  16      -8.218 -17.893  20.300  1.00 12.89           C  
ATOM    101  O   ASP A  16      -8.727 -16.772  20.323  1.00 14.90           O  
ATOM    102  CB  ASP A  16      -6.895 -18.080  22.417  1.00 17.04           C  
ATOM    103  CG  ASP A  16      -5.655 -18.362  23.170  1.00 20.87           C  
ATOM    104  OD1 ASP A  16      -4.668 -18.770  22.602  1.00 20.91           O  
ATOM    105  OD2 ASP A  16      -5.662 -18.117  24.443  1.00 23.94           O  
ATOM    106  N   GLY A  17      -8.694 -18.998  19.833  1.00 13.55           N  
ATOM    107  CA  GLY A  17     -10.043 -18.898  19.193  1.00 14.19           C  
ATOM    108  C   GLY A  17      -9.921 -18.513  17.709  1.00 14.27           C  
ATOM    109  O   GLY A  17     -10.934 -18.515  16.990  1.00 15.23           O  
ATOM    110  N   ARG A  18      -8.781 -18.097  17.250  1.00 12.93           N  
ATOM    111  CA  ARG A  18      -8.560 -17.703  15.826  1.00 11.84           C  
ATOM    112  C   ARG A  18      -7.462 -18.594  15.201  1.00 10.27           C  
ATOM    113  O   ARG A  18      -6.886 -18.153  14.176  1.00 12.02           O  
ATOM    114  CB  ARG A  18      -8.197 -16.213  15.721  1.00 13.40           C  
ATOM    115  CG  ARG A  18      -9.305 -15.246  16.248  1.00 15.53           C  
ATOM    116  CD  ARG A  18      -8.965 -14.719  17.638  1.00 16.53           C  
ATOM    117  NE  ARG A  18     -10.133 -13.879  18.078  1.00 18.01           N  
ATOM    118  CZ  ARG A  18      -9.907 -12.561  18.267  1.00 20.72           C  
ATOM    119  NH1 ARG A  18      -8.689 -11.990  18.161  1.00 20.62           N  
ATOM    120  NH2 ARG A  18     -10.965 -11.755  18.496  1.00 19.84           N  
ATOM    121  N   ARG A  19      -7.133 -19.734  15.736  1.00 10.22           N  
ATOM    122  CA  ARG A  19      -5.992 -20.536  15.227  1.00 11.44           C  
ATOM    123  C   ARG A  19      -6.212 -21.117  13.845  1.00 12.19           C  
ATOM    124  O   ARG A  19      -5.232 -21.592  13.186  1.00 11.76           O  
ATOM    125  CB  ARG A  19      -5.585 -21.533  16.252  1.00 12.06           C  
ATOM    126  CG  ARG A  19      -5.333 -21.042  17.656  1.00 16.83           C  
ATOM    127  CD  ARG A  19      -3.942 -20.546  17.833  1.00 16.38           C  
ATOM    128  NE  ARG A  19      -3.719 -19.993  19.186  1.00 14.37           N  
ATOM    129  CZ  ARG A  19      -2.934 -18.909  19.283  1.00 13.25           C  
ATOM    130  NH1 ARG A  19      -2.241 -18.429  18.263  1.00 14.55           N  
ATOM    131  NH2 ARG A  19      -2.929 -18.235  20.459  1.00 14.14           N  
ATOM    132  N   ASP A  20      -7.479 -21.099  13.393  1.00 10.83           N  
ATOM    133  CA  ASP A  20      -7.826 -21.569  12.026  1.00 10.40           C  
ATOM    134  C   ASP A  20      -7.514 -20.419  11.069  1.00 10.07           C  
ATOM    135  O   ASP A  20      -6.700 -20.558  10.154  1.00 10.77           O  
ATOM    136  CB  ASP A  20      -9.276 -22.026  11.943  1.00 12.24           C  
ATOM    137  CG  ASP A  20     -10.267 -21.061  12.628  1.00 13.84           C  
ATOM    138  OD1 ASP A  20      -9.967 -19.969  13.122  1.00 11.98           O  
ATOM    139  OD2 ASP A  20     -11.399 -21.564  12.636  1.00 16.72           O  
ATOM    140  N   ILE A  21      -8.097 -19.224  11.224  1.00  9.62           N  
ATOM    141  CA  ILE A  21      -7.888 -18.136  10.286  1.00  9.30           C  
ATOM    142  C   ILE A  21      -6.464 -17.656  10.259  1.00  8.93           C  
ATOM    143  O   ILE A  21      -6.011 -17.151   9.190  1.00  9.90           O  
ATOM    144  CB  ILE A  21      -8.926 -16.961  10.403  1.00  8.91           C  
ATOM    145  CG1 ILE A  21      -8.985 -16.474  11.890  1.00 10.12           C  
ATOM    146  CG2 ILE A  21     -10.315 -17.481   9.905  1.00 11.44           C  
ATOM    147  CD1 ILE A  21      -9.810 -15.132  11.943  1.00 11.42           C  
ATOM    148  N   ILE A  22      -5.681 -17.776  11.367  1.00  7.72           N  
ATOM    149  CA  ILE A  22      -4.276 -17.395  11.303  1.00  8.56           C  
ATOM    150  C   ILE A  22      -3.589 -18.205  10.150  1.00  8.97           C  
ATOM    151  O   ILE A  22      -2.672 -17.626   9.506  1.00  9.86           O  
ATOM    152  CB  ILE A  22      -3.637 -17.777  12.708  1.00 11.74           C  
ATOM    153  CG1 ILE A  22      -4.037 -16.636  13.691  1.00 11.74           C  
ATOM    154  CG2 ILE A  22      -2.092 -17.970  12.579  1.00 12.27           C  
ATOM    155  CD1 ILE A  22      -3.737 -16.980  15.190  1.00 13.06           C  
ATOM    156  N   ARG A  23      -4.000 -19.419   9.943  1.00  8.54           N  
ATOM    157  CA  ARG A  23      -3.376 -20.286   8.930  1.00  9.36           C  
ATOM    158  C   ARG A  23      -3.843 -19.998   7.487  1.00  8.98           C  
ATOM    159  O   ARG A  23      -3.350 -20.672   6.542  1.00 11.24           O  
ATOM    160  CB  ARG A  23      -3.654 -21.770   9.288  1.00 10.50           C  
ATOM    161  CG  ARG A  23      -2.945 -22.188  10.613  1.00 11.00           C  
ATOM    162  CD  ARG A  23      -3.170 -23.584  11.047  1.00 10.00           C  
ATOM    163  NE  ARG A  23      -4.540 -23.914  11.325  1.00 12.15           N  
ATOM    164  CZ  ARG A  23      -5.449 -24.585  10.651  1.00 11.28           C  
ATOM    165  NH1 ARG A  23      -5.136 -25.048   9.442  1.00 12.19           N  
ATOM    166  NH2 ARG A  23      -6.657 -24.801  11.250  1.00 13.78           N  
ATOM    167  N   ALA A  24      -4.690 -18.993   7.292  1.00  8.84           N  
ATOM    168  CA  ALA A  24      -5.122 -18.647   5.932  1.00  7.95           C  
ATOM    169  C   ALA A  24      -4.219 -17.553   5.352  1.00  6.71           C  
ATOM    170  O   ALA A  24      -4.252 -17.288   4.135  1.00  8.76           O  
ATOM    171  CB  ALA A  24      -6.562 -18.049   6.003  1.00 10.24           C  
ATOM    172  N   VAL A  25      -3.445 -16.931   6.218  1.00  8.16           N  
ATOM    173  CA  VAL A  25      -2.708 -15.740   5.793  1.00  8.09           C  
ATOM    174  C   VAL A  25      -1.297 -15.997   5.329  1.00  8.30           C  
ATOM    175  O   VAL A  25      -0.569 -16.737   6.052  1.00 10.76           O  
ATOM    176  CB  VAL A  25      -2.729 -14.676   6.911  1.00  7.72           C  
ATOM    177  CG1 VAL A  25      -1.954 -13.443   6.621  1.00 10.66           C  
ATOM    178  CG2 VAL A  25      -4.219 -14.332   7.205  1.00  9.09           C  
ATOM    179  N   GLY A  26      -0.853 -15.374   4.267  1.00  8.89           N  
ATOM    180  CA  GLY A  26       0.572 -15.573   3.834  1.00  9.13           C  
ATOM    181  C   GLY A  26       1.127 -14.237   3.446  1.00  8.89           C  
ATOM    182  O   GLY A  26       0.450 -13.236   3.085  1.00  9.88           O  
ATOM    183  N   ALA A  27       2.478 -14.130   3.503  1.00  9.07           N  
ATOM    184  CA  ALA A  27       3.271 -12.986   3.070  1.00  8.97           C  
ATOM    185  C   ALA A  27       3.742 -13.320   1.589  1.00  8.47           C  
ATOM    186  O   ALA A  27       3.908 -14.485   1.269  1.00  9.56           O  
ATOM    187  CB  ALA A  27       4.450 -12.765   3.962  1.00 10.89           C  
ATOM    188  N   TYR A  28       4.017 -12.266   0.814  1.00  8.06           N  
ATOM    189  CA  TYR A  28       4.517 -12.652  -0.557  1.00  7.91           C  
ATOM    190  C   TYR A  28       5.426 -11.574  -1.055  1.00  9.33           C  
ATOM    191  O   TYR A  28       5.422 -10.386  -0.716  1.00  9.58           O  
ATOM    192  CB  TYR A  28       3.407 -12.958  -1.533  1.00  7.92           C  
ATOM    193  CG  TYR A  28       2.503 -11.773  -1.932  1.00  7.45           C  
ATOM    194  CD1 TYR A  28       2.788 -10.877  -2.938  1.00 10.33           C  
ATOM    195  CD2 TYR A  28       1.269 -11.605  -1.273  1.00  9.54           C  
ATOM    196  CE1 TYR A  28       1.963  -9.835  -3.296  1.00  7.98           C  
ATOM    197  CE2 TYR A  28       0.353 -10.581  -1.646  1.00  8.65           C  
ATOM    198  CZ  TYR A  28       0.719  -9.725  -2.667  1.00  8.25           C  
ATOM    199  OH  TYR A  28      -0.110  -8.718  -3.107  1.00 10.49           O  
ATOM    200  N   SER A  29       6.257 -12.025  -2.038  1.00  9.82           N  
ATOM    201  CA  SER A  29       7.159 -11.223  -2.780  1.00  9.21           C  
ATOM    202  C   SER A  29       6.629 -11.005  -4.233  1.00 10.10           C  
ATOM    203  O   SER A  29       5.837 -11.828  -4.697  1.00 10.71           O  
ATOM    204  CB  SER A  29       8.587 -11.759  -2.911  1.00  9.04           C  
ATOM    205  OG  SER A  29       8.549 -13.070  -3.473  1.00 11.30           O  
ATOM    206  N   LYS A  30       6.983  -9.899  -4.772  1.00 10.13           N  
ATOM    207  CA  LYS A  30       6.651  -9.487  -6.173  1.00 10.34           C  
ATOM    208  C   LYS A  30       7.991  -9.251  -6.836  1.00 11.41           C  
ATOM    209  O   LYS A  30       8.804  -8.435  -6.403  1.00 12.91           O  
ATOM    210  CB  LYS A  30       5.778  -8.263  -6.188  1.00 12.51           C  
ATOM    211  CG  LYS A  30       5.565  -7.624  -7.563  1.00 15.49           C  
ATOM    212  CD  LYS A  30       4.645  -6.437  -7.563  1.00 18.86           C  
ATOM    213  CE  LYS A  30       5.174  -5.140  -7.081  1.00 23.49           C  
ATOM    214  NZ  LYS A  30       4.232  -4.001  -7.563  1.00 27.01           N  
ATOM    215  N   SER A  31       8.259  -9.995  -7.936  1.00 14.08           N  
ATOM    216  CA  SER A  31       9.546  -9.801  -8.629  1.00 16.49           C  
ATOM    217  C   SER A  31      10.729  -9.936  -7.657  1.00 15.73           C  
ATOM    218  O   SER A  31      11.747  -9.201  -7.777  1.00 17.91           O  
ATOM    219  CB  SER A  31       9.542  -8.473  -9.378  1.00 19.29           C  
ATOM    220  OG  SER A  31       8.359  -8.320 -10.161  1.00 25.28           O  
ATOM    221  N   GLY A  32      10.639 -10.828  -6.727  1.00 15.10           N  
ATOM    222  CA  GLY A  32      11.657 -11.170  -5.770  1.00 14.33           C  
ATOM    223  C   GLY A  32      11.712 -10.360  -4.493  1.00 13.88           C  
ATOM    224  O   GLY A  32      12.371 -10.826  -3.570  1.00 15.66           O  
ATOM    225  N   THR A  33      11.041  -9.222  -4.414  1.00 11.46           N  
ATOM    226  CA  THR A  33      11.098  -8.382  -3.239  1.00 11.44           C  
ATOM    227  C   THR A  33       9.843  -8.484  -2.377  1.00  9.85           C  
ATOM    228  O   THR A  33       8.694  -8.410  -2.945  1.00 10.22           O  
ATOM    229  CB  THR A  33      11.342  -6.876  -3.604  1.00 15.54           C  
ATOM    230  OG1 THR A  33      12.500  -6.923  -4.505  1.00 18.18           O  
ATOM    231  CG2 THR A  33      11.472  -5.946  -2.388  1.00 16.86           C  
ATOM    232  N   LEU A  34      10.015  -8.635  -1.081  1.00  9.69           N  
ATOM    233  CA  LEU A  34       8.801  -8.766  -0.192  1.00  9.91           C  
ATOM    234  C   LEU A  34       7.887  -7.556  -0.399  1.00  8.61           C  
ATOM    235  O   LEU A  34       8.391  -6.415  -0.441  1.00 11.79           O  
ATOM    236  CB  LEU A  34       9.290  -8.910   1.281  1.00 10.23           C  
ATOM    237  CG  LEU A  34       9.919 -10.284   1.635  1.00 11.91           C  
ATOM    238  CD1 LEU A  34      10.502 -10.195   3.066  1.00 11.76           C  
ATOM    239  CD2 LEU A  34       8.957 -11.443   1.507  1.00 14.29           C  
ATOM    240  N   ALA A  35       6.585  -7.811  -0.535  1.00  8.73           N  
ATOM    241  CA  ALA A  35       5.705  -6.699  -0.904  1.00  8.94           C  
ATOM    242  C   ALA A  35       4.408  -6.584  -0.113  1.00  8.26           C  
ATOM    243  O   ALA A  35       4.096  -5.460   0.264  1.00 11.09           O  
ATOM    244  CB  ALA A  35       5.369  -6.907  -2.422  1.00 10.25           C  
ATOM    245  N   CYS A  36       3.625  -7.616   0.000  1.00  8.56           N  
ATOM    246  CA  CYS A  36       2.277  -7.404   0.637  1.00  7.36           C  
ATOM    247  C   CYS A  36       1.879  -8.663   1.296  1.00  7.11           C  
ATOM    248  O   CYS A  36       2.614  -9.721   1.363  1.00  8.63           O  
ATOM    249  CB  CYS A  36       1.316  -7.012  -0.505  1.00  8.91           C  
ATOM    250  SG  CYS A  36       1.382  -5.404  -1.130  1.00 10.50           S  
ATOM    251  N   THR A  37       0.640  -8.671   1.804  1.00  7.07           N  
ATOM    252  CA  THR A  37       0.001  -9.815   2.403  1.00  6.85           C  
ATOM    253  C   THR A  37      -1.207 -10.291   1.582  1.00  5.90           C  
ATOM    254  O   THR A  37      -1.774  -9.456   0.874  1.00  8.54           O  
ATOM    255  CB  THR A  37      -0.595  -9.372   3.842  1.00  7.72           C  
ATOM    256  OG1 THR A  37       0.500  -8.848   4.617  1.00  8.34           O  
ATOM    257  CG2 THR A  37      -1.219 -10.534   4.614  1.00  7.38           C  
ATOM    258  N   GLY A  38      -1.560 -11.538   1.680  1.00  6.30           N  
ATOM    259  CA  GLY A  38      -2.826 -11.960   1.107  1.00  7.17           C  
ATOM    260  C   GLY A  38      -3.331 -13.100   1.872  1.00  7.04           C  
ATOM    261  O   GLY A  38      -2.709 -13.506   2.957  1.00  8.92           O  
ATOM    262  N   SER A  39      -4.440 -13.709   1.571  1.00  7.08           N  
ATOM    263  CA  SER A  39      -4.980 -14.861   2.346  1.00  7.75           C  
ATOM    264  C   SER A  39      -5.918 -15.712   1.510  1.00  6.48           C  
ATOM    265  O   SER A  39      -6.443 -15.241   0.471  1.00  7.83           O  
ATOM    266  CB  SER A  39      -5.801 -14.342   3.582  1.00  6.12           C  
ATOM    267  OG  SER A  39      -7.005 -13.641   3.160  1.00  8.51           O  
ATOM    268  N   LEU A  40      -6.015 -16.952   1.921  1.00  6.43           N  
ATOM    269  CA  LEU A  40      -6.867 -17.906   1.247  1.00  7.74           C  
ATOM    270  C   LEU A  40      -8.331 -17.755   1.631  1.00  7.76           C  
ATOM    271  O   LEU A  40      -8.656 -17.607   2.832  1.00  8.88           O  
ATOM    272  CB  LEU A  40      -6.436 -19.358   1.571  1.00  9.19           C  
ATOM    273  CG  LEU A  40      -5.065 -19.794   1.077  1.00 11.77           C  
ATOM    274  CD1 LEU A  40      -4.703 -21.170   1.717  1.00 11.49           C  
ATOM    275  CD2 LEU A  40      -5.096 -19.933  -0.467  1.00 12.61           C  
ATOM    276  N   VAL A  41      -9.219 -17.925   0.685  1.00  8.93           N  
ATOM    277  CA  VAL A  41     -10.685 -17.866   0.870  1.00  7.50           C  
ATOM    278  C   VAL A  41     -11.335 -19.110   0.328  1.00  7.98           C  
ATOM    279  O   VAL A  41     -10.954 -19.683  -0.742  1.00 10.13           O  
ATOM    280  CB  VAL A  41     -11.327 -16.589   0.237  1.00 11.03           C  
ATOM    281  CG1 VAL A  41     -10.927 -15.335   1.043  1.00 14.25           C  
ATOM    282  CG2 VAL A  41     -10.936 -16.310  -1.201  1.00 13.63           C  
ATOM    283  N   ASN A  42     -12.338 -19.559   1.081  1.00  9.54           N  
ATOM    284  CA  ASN A  42     -13.175 -20.705   0.629  1.00  8.17           C  
ATOM    285  C   ASN A  42     -14.132 -20.168  -0.452  1.00  8.16           C  
ATOM    286  O   ASN A  42     -14.360 -19.001  -0.678  1.00  9.21           O  
ATOM    287  CB  ASN A  42     -13.919 -21.208   1.849  1.00  8.61           C  
ATOM    288  CG  ASN A  42     -14.524 -22.576   1.650  1.00 10.68           C  
ATOM    289  OD1 ASN A  42     -15.472 -22.932   2.456  1.00 15.35           O  
ATOM    290  ND2 ASN A  42     -14.106 -23.348   0.746  1.00 10.38           N  
ATOM    291  N   ASN A  43     -14.728 -21.134  -1.168  1.00  9.59           N  
ATOM    292  CA  ASN A  43     -15.720 -20.888  -2.207  1.00  9.53           C  
ATOM    293  C   ASN A  43     -16.868 -21.892  -1.951  1.00 10.65           C  
ATOM    294  O   ASN A  43     -16.711 -22.910  -1.190  1.00 12.03           O  
ATOM    295  CB  ASN A  43     -15.141 -20.862  -3.623  1.00 10.26           C  
ATOM    296  CG  ASN A  43     -14.810 -22.282  -4.132  1.00 12.12           C  
ATOM    297  OD1 ASN A  43     -15.701 -23.013  -4.542  1.00 14.07           O  
ATOM    298  ND2 ASN A  43     -13.538 -22.677  -4.071  1.00 12.95           N  
ATOM    299  N   THR A  44     -18.002 -21.627  -2.595  1.00 11.15           N  
ATOM    300  CA  THR A  44     -19.180 -22.506  -2.320  1.00 12.62           C  
ATOM    301  C   THR A  44     -19.035 -23.941  -2.798  1.00 13.44           C  
ATOM    302  O   THR A  44     -19.835 -24.788  -2.339  1.00 16.28           O  
ATOM    303  CB  THR A  44     -20.534 -21.811  -2.780  1.00 12.54           C  
ATOM    304  OG1 THR A  44     -20.365 -21.681  -4.203  1.00 13.17           O  
ATOM    305  CG2 THR A  44     -20.818 -20.504  -2.053  1.00 13.78           C  
ATOM    306  N   ALA A  45     -18.088 -24.252  -3.616  1.00 12.96           N  
ATOM    307  CA  ALA A  45     -17.868 -25.661  -4.007  1.00 13.84           C  
ATOM    308  C   ALA A  45     -17.032 -26.329  -2.938  1.00 14.56           C  
ATOM    309  O   ALA A  45     -16.855 -27.562  -3.024  1.00 16.50           O  
ATOM    310  CB  ALA A  45     -17.217 -25.653  -5.386  1.00 16.41           C  
ATOM    311  N   ASN A  46     -16.452 -25.697  -1.962  1.00 13.03           N  
ATOM    312  CA  ASN A  46     -15.651 -26.299  -0.927  1.00 16.51           C  
ATOM    313  C   ASN A  46     -14.571 -27.262  -1.473  1.00 14.86           C  
ATOM    314  O   ASN A  46     -14.374 -28.383  -0.862  1.00 16.62           O  
ATOM    315  CB  ASN A  46     -16.505 -27.077   0.117  1.00 17.32           C  
ATOM    316  CG  ASN A  46     -17.318 -26.095   0.923  1.00 21.78           C  
ATOM    317  OD1 ASN A  46     -16.707 -25.415   1.740  1.00 23.96           O  
ATOM    318  ND2 ASN A  46     -18.593 -26.113   0.652  1.00 24.72           N  
ATOM    319  N   ASP A  47     -13.899 -26.799  -2.471  1.00 15.50           N  
ATOM    320  CA  ASP A  47     -12.916 -27.655  -3.190  1.00 16.18           C  
ATOM    321  C   ASP A  47     -11.471 -27.344  -3.036  1.00 16.12           C  
ATOM    322  O   ASP A  47     -10.611 -27.990  -3.736  1.00 16.83           O  
ATOM    323  CB  ASP A  47     -13.347 -27.681  -4.674  1.00 17.57           C  
ATOM    324  CG  ASP A  47     -13.247 -26.315  -5.288  1.00 18.21           C  
ATOM    325  OD1 ASP A  47     -12.765 -25.351  -4.599  1.00 19.53           O  
ATOM    326  OD2 ASP A  47     -13.486 -26.059  -6.489  1.00 19.66           O  
ATOM    327  N   ARG A  48     -11.072 -26.474  -2.117  1.00 14.85           N  
ATOM    328  CA  ARG A  48      -9.726 -26.081  -1.819  1.00 14.15           C  
ATOM    329  C   ARG A  48      -8.999 -25.410  -2.926  1.00 13.10           C  
ATOM    330  O   ARG A  48      -7.756 -25.421  -2.960  1.00 14.61           O  
ATOM    331  CB  ARG A  48      -8.880 -27.217  -1.179  1.00 15.74           C  
ATOM    332  CG  ARG A  48      -9.498 -27.656   0.192  1.00 17.84           C  
ATOM    333  CD  ARG A  48      -8.777 -28.701   0.889  1.00 21.10           C  
ATOM    334  NE  ARG A  48      -9.332 -29.181   2.151  1.00 25.11           N  
ATOM    335  CZ  ARG A  48     -10.417 -29.930   2.316  1.00 28.37           C  
ATOM    336  NH1 ARG A  48     -11.121 -30.496   1.322  1.00 29.90           N  
ATOM    337  NH2 ARG A  48     -10.975 -30.039   3.552  1.00 29.05           N  
ATOM    338  N   LYS A  49      -9.737 -24.832  -3.891  1.00 12.19           N  
ATOM    339  CA  LYS A  49      -9.059 -24.100  -4.923  1.00 13.25           C  
ATOM    340  C   LYS A  49      -8.148 -23.056  -4.230  1.00 11.59           C  
ATOM    341  O   LYS A  49      -8.570 -22.448  -3.171  1.00 11.96           O  
ATOM    342  CB  LYS A  49      -9.930 -23.390  -5.939  1.00 16.16           C  
ATOM    343  CG  LYS A  49     -10.186 -24.136  -7.243  1.00 20.10           C  
ATOM    344  CD  LYS A  49     -11.244 -23.375  -8.000  1.00 23.64           C  
ATOM    345  CE  LYS A  49     -11.397 -23.956  -9.412  1.00 26.96           C  
ATOM    346  NZ  LYS A  49     -10.729 -25.266  -9.291  1.00 30.48           N  
ATOM    347  N   MET A  50      -7.019 -22.734  -4.768  1.00 10.27           N  
ATOM    348  CA  MET A  50      -6.043 -21.852  -4.120  1.00 10.24           C  
ATOM    349  C   MET A  50      -6.238 -20.406  -4.437  1.00  9.36           C  
ATOM    350  O   MET A  50      -5.416 -19.616  -4.911  1.00 10.32           O  
ATOM    351  CB  MET A  50      -4.629 -22.332  -4.497  1.00 11.52           C  
ATOM    352  CG  MET A  50      -4.320 -23.719  -4.015  1.00 12.70           C  
ATOM    353  SD  MET A  50      -4.208 -23.863  -2.188  1.00 15.01           S  
ATOM    354  CE  MET A  50      -2.666 -23.078  -1.861  1.00 13.35           C  
ATOM    355  N   TYR A  51      -7.493 -19.974  -4.068  1.00  9.19           N  
ATOM    356  CA  TYR A  51      -7.908 -18.557  -4.267  1.00  8.87           C  
ATOM    357  C   TYR A  51      -7.294 -17.673  -3.167  1.00  8.18           C  
ATOM    358  O   TYR A  51      -7.596 -17.931  -1.981  1.00 10.66           O  
ATOM    359  CB  TYR A  51      -9.442 -18.494  -4.230  1.00 10.38           C  
ATOM    360  CG  TYR A  51     -10.078 -19.053  -5.461  1.00 11.12           C  
ATOM    361  CD1 TYR A  51      -9.415 -18.941  -6.734  1.00 12.99           C  
ATOM    362  CD2 TYR A  51     -11.346 -19.625  -5.393  1.00 12.02           C  
ATOM    363  CE1 TYR A  51     -10.030 -19.492  -7.905  1.00 13.21           C  
ATOM    364  CE2 TYR A  51     -11.983 -20.123  -6.561  1.00 10.58           C  
ATOM    365  CZ  TYR A  51     -11.297 -19.998  -7.766  1.00 11.56           C  
ATOM    366  OH  TYR A  51     -11.937 -20.489  -8.911  1.00 14.83           O  
ATOM    367  N   PHE A  52      -6.478 -16.773  -3.582  1.00  9.16           N  
ATOM    368  CA  PHE A  52      -5.673 -15.949  -2.685  1.00  8.15           C  
ATOM    369  C   PHE A  52      -6.022 -14.496  -2.896  1.00  8.02           C  
ATOM    370  O   PHE A  52      -5.773 -13.935  -3.992  1.00  9.38           O  
ATOM    371  CB  PHE A  52      -4.200 -16.267  -2.975  1.00  9.34           C  
ATOM    372  CG  PHE A  52      -3.182 -15.668  -2.038  1.00  7.92           C  
ATOM    373  CD1 PHE A  52      -3.001 -16.289  -0.791  1.00  9.96           C  
ATOM    374  CD2 PHE A  52      -2.403 -14.617  -2.459  1.00 10.38           C  
ATOM    375  CE1 PHE A  52      -1.995 -15.784   0.098  1.00 11.51           C  
ATOM    376  CE2 PHE A  52      -1.421 -14.123  -1.593  1.00 13.17           C  
ATOM    377  CZ  PHE A  52      -1.221 -14.749  -0.347  1.00 12.32           C  
ATOM    378  N   LEU A  53      -6.717 -13.920  -1.928  1.00  7.69           N  
ATOM    379  CA  LEU A  53      -7.152 -12.507  -2.045  1.00  6.87           C  
ATOM    380  C   LEU A  53      -6.088 -11.560  -1.537  1.00  8.56           C  
ATOM    381  O   LEU A  53      -5.469 -11.750  -0.459  1.00  8.68           O  
ATOM    382  CB  LEU A  53      -8.436 -12.413  -1.198  1.00  8.44           C  
ATOM    383  CG  LEU A  53      -9.098 -11.035  -1.085  1.00  8.81           C  
ATOM    384  CD1 LEU A  53      -9.694 -10.669  -2.414  1.00 11.15           C  
ATOM    385  CD2 LEU A  53     -10.157 -10.975   0.030  1.00 11.92           C  
ATOM    386  N   THR A  54      -5.859 -10.490  -2.271  1.00  6.39           N  
ATOM    387  CA  THR A  54      -4.934  -9.452  -1.853  1.00  6.64           C  
ATOM    388  C   THR A  54      -5.401  -8.099  -2.418  1.00  6.58           C  
ATOM    389  O   THR A  54      -6.613  -8.003  -2.904  1.00  8.18           O  
ATOM    390  CB  THR A  54      -3.452  -9.801  -2.267  1.00  7.22           C  
ATOM    391  OG1 THR A  54      -2.544  -8.920  -1.699  1.00  7.69           O  
ATOM    392  CG2 THR A  54      -3.259  -9.875  -3.812  1.00  8.46           C  
ATOM    393  N   ALA A  55      -4.644  -7.085  -2.297  1.00  7.42           N  
ATOM    394  CA  ALA A  55      -5.028  -5.727  -2.693  1.00  7.10           C  
ATOM    395  C   ALA A  55      -4.583  -5.420  -4.094  1.00  7.43           C  
ATOM    396  O   ALA A  55      -3.367  -5.646  -4.422  1.00  9.03           O  
ATOM    397  CB  ALA A  55      -4.481  -4.689  -1.702  1.00  9.53           C  
ATOM    398  N   HIS A  56      -5.408  -4.777  -4.889  1.00  8.86           N  
ATOM    399  CA  HIS A  56      -5.070  -4.373  -6.267  1.00  8.16           C  
ATOM    400  C   HIS A  56      -3.854  -3.484  -6.290  1.00  7.91           C  
ATOM    401  O   HIS A  56      -2.996  -3.618  -7.216  1.00  8.73           O  
ATOM    402  CB  HIS A  56      -6.329  -3.686  -6.900  1.00  9.62           C  
ATOM    403  CG  HIS A  56      -6.078  -3.175  -8.267  1.00 11.32           C  
ATOM    404  ND1 HIS A  56      -6.219  -3.910  -9.401  1.00 12.89           N  
ATOM    405  CD2 HIS A  56      -5.690  -1.918  -8.629  1.00 12.26           C  
ATOM    406  CE1 HIS A  56      -5.954  -3.117 -10.410  1.00 14.45           C  
ATOM    407  NE2 HIS A  56      -5.636  -1.907 -10.015  1.00 14.42           N  
ATOM    408  N   HIS A  57      -3.699  -2.541  -5.337  1.00  9.03           N  
ATOM    409  CA  HIS A  57      -2.570  -1.622  -5.337  1.00  9.23           C  
ATOM    410  C   HIS A  57      -1.251  -2.341  -5.126  1.00  9.29           C  
ATOM    411  O   HIS A  57      -0.238  -1.715  -5.408  1.00 12.25           O  
ATOM    412  CB  HIS A  57      -2.774  -0.397  -4.392  1.00 10.60           C  
ATOM    413  CG  HIS A  57      -2.595  -0.789  -2.949  1.00 10.55           C  
ATOM    414  ND1 HIS A  57      -3.586  -1.256  -2.087  1.00 12.50           N  
ATOM    415  CD2 HIS A  57      -1.440  -0.803  -2.218  1.00 12.64           C  
ATOM    416  CE1 HIS A  57      -3.075  -1.500  -0.885  1.00 11.28           C  
ATOM    417  NE2 HIS A  57      -1.801  -1.222  -0.953  1.00 14.12           N  
ATOM    418  N   CYS A  58      -1.235  -3.570  -4.734  1.00  9.59           N  
ATOM    419  CA  CYS A  58       0.045  -4.299  -4.633  1.00 10.52           C  
ATOM    420  C   CYS A  58       0.576  -4.630  -6.068  1.00 11.53           C  
ATOM    421  O   CYS A  58       1.755  -5.080  -6.120  1.00 12.84           O  
ATOM    422  CB  CYS A  58      -0.103  -5.554  -3.755  1.00  9.18           C  
ATOM    423  SG  CYS A  58      -0.400  -5.208  -2.038  1.00 10.98           S  
ATOM    424  N   GLY A  59      -0.229  -4.545  -7.084  1.00 10.19           N  
ATOM    425  CA  GLY A  59       0.281  -4.730  -8.433  1.00 11.16           C  
ATOM    426  C   GLY A  59       0.319  -6.126  -8.911  1.00 11.55           C  
ATOM    427  O   GLY A  59       1.128  -6.361  -9.890  1.00 13.49           O  
ATOM    428  N   MET A  60      -0.349  -7.100  -8.361  1.00 11.33           N  
ATOM    429  CA  MET A  60      -0.273  -8.468  -8.813  1.00 11.10           C  
ATOM    430  C   MET A  60      -1.365  -8.746  -9.841  1.00 11.55           C  
ATOM    431  O   MET A  60      -1.453  -9.931 -10.199  1.00 12.23           O  
ATOM    432  CB  MET A  60      -0.423  -9.451  -7.627  1.00 10.54           C  
ATOM    433  CG  MET A  60       0.541  -9.029  -6.516  1.00 13.29           C  
ATOM    434  SD  MET A  60       2.309  -9.142  -6.990  1.00 14.41           S  
ATOM    435  CE  MET A  60       2.521 -10.932  -7.069  1.00 14.30           C  
ATOM    436  N   GLY A  61      -2.193  -7.801 -10.180  1.00 12.09           N  
ATOM    437  CA  GLY A  61      -3.313  -8.130 -11.062  1.00 13.01           C  
ATOM    438  C   GLY A  61      -2.965  -8.166 -12.530  1.00 14.27           C  
ATOM    439  O   GLY A  61      -3.847  -7.739 -13.382  1.00 16.69           O  
ATOM    440  N   THR A  62      -1.765  -8.556 -12.900  1.00 13.98           N  
ATOM    441  CA  THR A  62      -1.339  -8.714 -14.342  1.00 14.21           C  
ATOM    442  C   THR A  62      -0.715 -10.105 -14.481  1.00 14.88           C  
ATOM    443  O   THR A  62      -0.136 -10.636 -13.487  1.00 15.37           O  
ATOM    444  CB  THR A  62      -0.369  -7.661 -14.866  1.00 16.32           C  
ATOM    445  OG1 THR A  62       0.946  -7.958 -14.267  1.00 18.73           O  
ATOM    446  CG2 THR A  62      -0.806  -6.250 -14.519  1.00 20.24           C  
ATOM    447  N   ALA A  63      -0.805 -10.750 -15.660  1.00 14.13           N  
ATOM    448  CA  ALA A  63      -0.255 -12.098 -15.822  1.00 14.57           C  
ATOM    449  C   ALA A  63       1.200 -12.200 -15.434  1.00 14.04           C  
ATOM    450  O   ALA A  63       1.600 -13.167 -14.738  1.00 13.72           O  
ATOM    451  CB  ALA A  63      -0.508 -12.654 -17.269  1.00 15.16           C  
ATOM    452  N   SER A  64       2.005 -11.235 -15.856  1.00 14.26           N  
ATOM    453  CA  SER A  64       3.427 -11.229 -15.574  1.00 16.48           C  
ATOM    454  C   SER A  64       3.799 -11.086 -14.120  1.00 15.66           C  
ATOM    455  O   SER A  64       4.680 -11.798 -13.555  1.00 17.70           O  
ATOM    456  CB  SER A  64       4.076  -9.913 -16.237  1.00 20.36           C  
ATOM    457  OG  SER A  64       4.248 -10.289 -17.566  1.00 28.30           O  
ATOM    458  N   THR A  65       3.090 -10.144 -13.446  1.00 16.18           N  
ATOM    459  CA  THR A  65       3.445  -9.984 -11.996  1.00 15.27           C  
ATOM    460  C   THR A  65       2.932 -11.113 -11.178  1.00 12.45           C  
ATOM    461  O   THR A  65       3.605 -11.578 -10.237  1.00 13.97           O  
ATOM    462  CB  THR A  65       3.125  -8.567 -11.419  1.00 16.92           C  
ATOM    463  OG1 THR A  65       1.680  -8.462 -11.627  1.00 18.94           O  
ATOM    464  CG2 THR A  65       3.827  -7.436 -12.222  1.00 17.88           C  
ATOM    465  N   ALA A  66       1.742 -11.592 -11.536  1.00 11.78           N  
ATOM    466  CA  ALA A  66       1.175 -12.712 -10.813  1.00  9.93           C  
ATOM    467  C   ALA A  66       2.081 -13.943 -10.903  1.00 10.53           C  
ATOM    468  O   ALA A  66       2.242 -14.765  -9.992  1.00 11.11           O  
ATOM    469  CB  ALA A  66      -0.245 -13.044 -11.314  1.00 10.02           C  
ATOM    470  N   ALA A  67       2.699 -14.129 -12.105  1.00 10.91           N  
ATOM    471  CA  ALA A  67       3.552 -15.299 -12.338  1.00 11.43           C  
ATOM    472  C   ALA A  67       4.812 -15.222 -11.435  1.00 13.17           C  
ATOM    473  O   ALA A  67       5.329 -16.327 -11.137  1.00 15.56           O  
ATOM    474  CB  ALA A  67       3.931 -15.313 -13.834  1.00 12.43           C  
ATOM    475  N   SER A  68       5.177 -14.026 -11.035  1.00 13.09           N  
ATOM    476  CA  SER A  68       6.379 -13.895 -10.233  1.00 13.89           C  
ATOM    477  C   SER A  68       6.182 -14.096  -8.734  1.00 11.52           C  
ATOM    478  O   SER A  68       7.173 -14.051  -7.973  1.00 14.26           O  
ATOM    479  CB  SER A  68       6.921 -12.453 -10.436  1.00 16.50           C  
ATOM    480  OG  SER A  68       6.271 -11.487  -9.525  1.00 18.21           O  
ATOM    481  N   ILE A  69       4.983 -14.282  -8.267  1.00 10.16           N  
ATOM    482  CA  ILE A  69       4.789 -14.367  -6.817  1.00 10.10           C  
ATOM    483  C   ILE A  69       5.507 -15.499  -6.135  1.00  9.36           C  
ATOM    484  O   ILE A  69       5.561 -16.643  -6.644  1.00 10.25           O  
ATOM    485  CB  ILE A  69       3.217 -14.482  -6.519  1.00  9.14           C  
ATOM    486  CG1 ILE A  69       2.940 -14.017  -5.047  1.00  8.89           C  
ATOM    487  CG2 ILE A  69       2.639 -15.875  -6.832  1.00 11.06           C  
ATOM    488  CD1 ILE A  69       1.409 -13.856  -4.742  1.00  9.21           C  
ATOM    489  N   VAL A  70       5.983 -15.243  -4.911  1.00  8.30           N  
ATOM    490  CA  VAL A  70       6.402 -16.351  -3.985  1.00  7.67           C  
ATOM    491  C   VAL A  70       5.588 -16.067  -2.670  1.00  7.51           C  
ATOM    492  O   VAL A  70       5.703 -14.905  -2.188  1.00  9.63           O  
ATOM    493  CB  VAL A  70       7.910 -16.362  -3.759  1.00  9.73           C  
ATOM    494  CG1 VAL A  70       8.233 -17.545  -2.836  1.00 11.77           C  
ATOM    495  CG2 VAL A  70       8.680 -16.385  -5.085  1.00 12.51           C  
ATOM    496  N   VAL A  71       4.887 -17.119  -2.286  1.00  8.49           N  
ATOM    497  CA  VAL A  71       4.127 -16.966  -0.994  1.00  9.96           C  
ATOM    498  C   VAL A  71       4.955 -17.626   0.117  1.00  9.21           C  
ATOM    499  O   VAL A  71       5.446 -18.770  -0.072  1.00 11.92           O  
ATOM    500  CB  VAL A  71       2.706 -17.591  -1.137  1.00 11.72           C  
ATOM    501  CG1 VAL A  71       1.899 -17.423   0.166  1.00 11.45           C  
ATOM    502  CG2 VAL A  71       2.047 -16.828  -2.316  1.00 12.75           C  
ATOM    503  N   TYR A  72       4.950 -17.072   1.299  1.00  9.19           N  
ATOM    504  CA  TYR A  72       5.664 -17.603   2.490  1.00  9.16           C  
ATOM    505  C   TYR A  72       4.574 -17.872   3.529  1.00  9.18           C  
ATOM    506  O   TYR A  72       3.962 -16.915   4.000  1.00  9.63           O  
ATOM    507  CB  TYR A  72       6.685 -16.590   3.017  1.00 10.74           C  
ATOM    508  CG  TYR A  72       7.733 -16.178   1.989  1.00  9.96           C  
ATOM    509  CD1 TYR A  72       8.894 -16.975   1.808  1.00 10.40           C  
ATOM    510  CD2 TYR A  72       7.496 -15.078   1.122  1.00 11.48           C  
ATOM    511  CE1 TYR A  72       9.812 -16.565   0.866  1.00 11.38           C  
ATOM    512  CE2 TYR A  72       8.392 -14.725   0.151  1.00 12.75           C  
ATOM    513  CZ  TYR A  72       9.579 -15.498   0.049  1.00 11.92           C  
ATOM    514  OH  TYR A  72      10.454 -15.122  -0.945  1.00 15.13           O  
ATOM    515  N   TRP A  73       4.327 -19.116   3.827  1.00  9.05           N  
ATOM    516  CA  TRP A  73       3.356 -19.559   4.825  1.00 10.02           C  
ATOM    517  C   TRP A  73       4.020 -19.731   6.196  1.00  9.97           C  
ATOM    518  O   TRP A  73       5.214 -20.024   6.282  1.00 11.30           O  
ATOM    519  CB  TRP A  73       2.795 -20.934   4.433  1.00 11.38           C  
ATOM    520  CG  TRP A  73       2.116 -20.928   3.092  1.00 12.13           C  
ATOM    521  CD1 TRP A  73       2.488 -21.714   2.000  1.00 12.78           C  
ATOM    522  CD2 TRP A  73       0.933 -20.218   2.697  1.00 11.61           C  
ATOM    523  NE1 TRP A  73       1.627 -21.491   0.938  1.00 13.18           N  
ATOM    524  CE2 TRP A  73       0.648 -20.616   1.356  1.00 11.86           C  
ATOM    525  CE3 TRP A  73       0.050 -19.371   3.348  1.00 10.69           C  
ATOM    526  CZ2 TRP A  73      -0.477 -20.128   0.621  1.00 13.12           C  
ATOM    527  CZ3 TRP A  73      -1.040 -18.906   2.633  1.00 12.69           C  
ATOM    528  CH2 TRP A  73      -1.322 -19.284   1.311  1.00 13.31           C  
ATOM    529  N   ASN A  74       3.200 -19.588   7.243  1.00 10.72           N  
ATOM    530  CA  ASN A  74       3.599 -19.836   8.621  1.00 10.01           C  
ATOM    531  C   ASN A  74       4.783 -18.995   8.986  1.00  9.97           C  
ATOM    532  O   ASN A  74       5.665 -19.542   9.732  1.00 13.46           O  
ATOM    533  CB  ASN A  74       3.850 -21.360   8.742  1.00 13.00           C  
ATOM    534  CG  ASN A  74       2.580 -22.124   8.410  1.00 15.13           C  
ATOM    535  OD1 ASN A  74       2.602 -23.152   7.634  1.00 18.45           O  
ATOM    536  ND2 ASN A  74       1.456 -21.706   8.941  1.00 17.64           N  
ATOM    537  N   TYR A  75       4.950 -17.781   8.614  1.00  9.02           N  
ATOM    538  CA  TYR A  75       6.040 -16.944   8.907  1.00  9.30           C  
ATOM    539  C   TYR A  75       5.601 -16.094  10.128  1.00  8.61           C  
ATOM    540  O   TYR A  75       4.887 -15.054   9.973  1.00  9.60           O  
ATOM    541  CB  TYR A  75       6.410 -16.104   7.710  1.00  9.47           C  
ATOM    542  CG  TYR A  75       7.415 -15.018   7.947  1.00  8.80           C  
ATOM    543  CD1 TYR A  75       8.557 -15.191   8.772  1.00 10.93           C  
ATOM    544  CD2 TYR A  75       7.288 -13.788   7.337  1.00 12.04           C  
ATOM    545  CE1 TYR A  75       9.496 -14.237   8.900  1.00 11.80           C  
ATOM    546  CE2 TYR A  75       8.225 -12.785   7.487  1.00 10.92           C  
ATOM    547  CZ  TYR A  75       9.362 -13.008   8.290  1.00 11.16           C  
ATOM    548  OH  TYR A  75      10.330 -12.043   8.376  1.00 13.02           O  
ATOM    549  N   GLN A  76       6.091 -16.506  11.310  1.00  9.94           N  
ATOM    550  CA  GLN A  76       5.604 -15.834  12.553  1.00 10.91           C  
ATOM    551  C   GLN A  76       6.610 -16.104  13.668  1.00 10.95           C  
ATOM    552  O   GLN A  76       7.392 -17.082  13.638  1.00 11.72           O  
ATOM    553  CB  GLN A  76       4.232 -16.379  12.930  1.00 11.96           C  
ATOM    554  CG  GLN A  76       4.130 -17.849  13.095  1.00 16.23           C  
ATOM    555  CD  GLN A  76       2.828 -18.371  12.553  1.00 21.62           C  
ATOM    556  OE1 GLN A  76       2.212 -17.900  11.604  1.00 22.57           O  
ATOM    557  NE2 GLN A  76       2.226 -19.328  13.284  1.00 25.35           N  
ATOM    558  N   ASN A  77       6.609 -15.241  14.658  1.00 11.12           N  
ATOM    559  CA  ASN A  77       7.554 -15.392  15.807  1.00 10.45           C  
ATOM    560  C   ASN A  77       7.250 -16.659  16.549  1.00 10.01           C  
ATOM    561  O   ASN A  77       6.066 -17.068  16.700  1.00 10.88           O  
ATOM    562  CB  ASN A  77       7.505 -14.122  16.643  1.00  9.96           C  
ATOM    563  CG  ASN A  77       8.842 -13.917  17.317  1.00 10.38           C  
ATOM    564  OD1 ASN A  77       9.816 -13.548  16.666  1.00 13.17           O  
ATOM    565  ND2 ASN A  77       8.947 -14.171  18.628  1.00 12.40           N  
ATOM    566  N   SER A  78       8.249 -17.361  17.035  1.00  9.34           N  
ATOM    567  CA  SER A  78       8.070 -18.655  17.705  1.00 11.54           C  
ATOM    568  C   SER A  78       7.493 -18.497  19.118  1.00 10.39           C  
ATOM    569  O   SER A  78       6.893 -19.454  19.581  1.00 12.54           O  
ATOM    570  CB  SER A  78       9.408 -19.394  17.803  1.00 13.20           C  
ATOM    571  OG  SER A  78      10.269 -18.746  18.703  1.00 13.99           O  
ATOM    572  N   THR A  79       7.627 -17.355  19.653  1.00 12.21           N  
ATOM    573  CA  THR A  79       7.180 -17.095  21.050  1.00 14.09           C  
ATOM    574  C   THR A  79       6.474 -15.782  21.057  1.00 13.57           C  
ATOM    575  O   THR A  79       6.691 -14.830  20.297  1.00 14.89           O  
ATOM    576  CB  THR A  79       8.524 -17.142  21.954  1.00 17.28           C  
ATOM    577  OG1 THR A  79       8.089 -17.190  23.325  1.00 21.75           O  
ATOM    578  CG2 THR A  79       9.288 -15.845  21.743  1.00 18.14           C  
ATOM    579  N   CYS A  80       5.537 -15.624  22.003  1.00 12.46           N  
ATOM    580  CA  CYS A  80       4.817 -14.354  22.135  1.00 10.69           C  
ATOM    581  C   CYS A  80       5.714 -13.292  22.737  1.00 12.12           C  
ATOM    582  O   CYS A  80       6.117 -13.419  23.927  1.00 14.30           O  
ATOM    583  CB  CYS A  80       3.565 -14.630  23.016  1.00 11.50           C  
ATOM    584  SG  CYS A  80       2.705 -13.100  23.490  1.00 12.67           S  
ATOM    585  N   ARG A  81       5.990 -12.222  22.025  1.00 12.29           N  
ATOM    586  CA  ARG A  81       6.747 -11.072  22.538  1.00 12.41           C  
ATOM    587  C   ARG A  81       5.726 -10.097  23.084  1.00 14.13           C  
ATOM    588  O   ARG A  81       4.680  -9.763  22.492  1.00 15.60           O  
ATOM    589  CB  ARG A  81       7.575 -10.439  21.408  1.00 12.36           C  
ATOM    590  CG  ARG A  81       8.567 -11.430  20.820  1.00 13.41           C  
ATOM    591  CD  ARG A  81       9.308 -10.896  19.634  1.00 14.57           C  
ATOM    592  NE  ARG A  81       8.298 -10.733  18.545  1.00 14.45           N  
ATOM    593  CZ  ARG A  81       8.598 -10.222  17.355  1.00 13.50           C  
ATOM    594  NH1 ARG A  81       9.790  -9.751  17.091  1.00 15.50           N  
ATOM    595  NH2 ARG A  81       7.643 -10.239  16.376  1.00 13.19           N  
ATOM    596  N   ALA A  82       5.900  -9.662  24.368  1.00 15.44           N  
ATOM    597  CA  ALA A  82       4.907  -8.732  24.963  1.00 15.75           C  
ATOM    598  C   ALA A  82       4.708  -7.482  24.089  1.00 15.31           C  
ATOM    599  O   ALA A  82       5.656  -6.731  23.814  1.00 15.32           O  
ATOM    600  CB  ALA A  82       5.482  -8.225  26.323  1.00 17.72           C  
ATOM    601  N   PRO A  83       3.454  -7.223  23.739  1.00 16.24           N  
ATOM    602  CA  PRO A  83       3.159  -5.995  22.937  1.00 17.10           C  
ATOM    603  C   PRO A  83       3.571  -4.732  23.686  1.00 18.48           C  
ATOM    604  O   PRO A  83       3.497  -4.729  24.974  1.00 18.81           O  
ATOM    605  CB  PRO A  83       1.656  -6.047  22.733  1.00 17.64           C  
ATOM    606  CG  PRO A  83       1.270  -7.490  22.941  1.00 17.83           C  
ATOM    607  CD  PRO A  83       2.307  -8.049  23.916  1.00 16.49           C  
ATOM    608  N   ASN A  84       3.932  -3.658  22.993  1.00 19.10           N  
ATOM    609  CA  ASN A  84       4.322  -2.407  23.551  1.00 21.04           C  
ATOM    610  C   ASN A  84       5.608  -2.489  24.391  1.00 22.22           C  
ATOM    611  O   ASN A  84       5.724  -1.666  25.343  1.00 25.13           O  
ATOM    612  CB  ASN A  84       3.188  -1.761  24.364  1.00 22.04           C  
ATOM    613  CG  ASN A  84       2.079  -1.319  23.400  1.00 22.87           C  
ATOM    614  OD1 ASN A  84       2.422  -0.636  22.447  1.00 24.64           O  
ATOM    615  ND2 ASN A  84       0.880  -1.694  23.728  1.00 23.24           N  
ATOM    616  N   THR A  85       6.450  -3.421  24.153  1.00 22.44           N  
ATOM    617  CA  THR A  85       7.732  -3.603  24.816  1.00 22.41           C  
ATOM    618  C   THR A  85       8.726  -3.699  23.675  1.00 23.25           C  
ATOM    619  O   THR A  85       8.368  -3.959  22.504  1.00 22.98           O  
ATOM    620  CB  THR A  85       7.780  -4.795  25.803  1.00 22.72           C  
ATOM    621  OG1 THR A  85       8.097  -5.942  24.971  1.00 23.93           O  
ATOM    622  CG2 THR A  85       6.595  -4.953  26.745  1.00 23.86           C  
ATOM    623  N   PRO A  86       9.990  -3.390  23.946  1.00 22.73           N  
ATOM    624  CA  PRO A  86      10.997  -3.357  22.907  1.00 22.31           C  
ATOM    625  C   PRO A  86      11.157  -4.702  22.229  1.00 20.31           C  
ATOM    626  O   PRO A  86      11.529  -4.715  21.050  1.00 21.63           O  
ATOM    627  CB  PRO A  86      12.270  -2.835  23.615  1.00 23.48           C  
ATOM    628  CG  PRO A  86      11.629  -1.976  24.699  1.00 24.04           C  
ATOM    629  CD  PRO A  86      10.534  -2.914  25.257  1.00 24.13           C  
ATOM    630  N   ALA A  87      10.886  -5.792  22.922  1.00 19.64           N  
ATOM    631  CA  ALA A  87      11.016  -7.132  22.387  1.00 18.26           C  
ATOM    632  C   ALA A  87      10.098  -7.298  21.110  1.00 17.23           C  
ATOM    633  O   ALA A  87      10.510  -7.815  20.097  1.00 17.93           O  
ATOM    634  CB  ALA A  87      10.600  -8.207  23.351  1.00 19.00           C  
ATOM    635  N   SER A  88       8.906  -6.751  21.287  1.00 17.27           N  
ATOM    636  CA  SER A  88       7.969  -6.830  20.108  1.00 16.83           C  
ATOM    637  C   SER A  88       8.484  -6.021  18.933  1.00 15.50           C  
ATOM    638  O   SER A  88       8.102  -6.366  17.751  1.00 16.70           O  
ATOM    639  CB  SER A  88       6.603  -6.467  20.632  1.00 15.06           C  
ATOM    640  OG  SER A  88       5.650  -6.469  19.517  1.00 15.10           O  
ATOM    641  N   GLY A  89       9.282  -4.974  19.099  1.00 14.76           N  
ATOM    642  CA  GLY A  89       9.738  -4.124  18.022  1.00 15.90           C  
ATOM    643  C   GLY A  89      11.075  -4.681  17.468  1.00 17.63           C  
ATOM    644  O   GLY A  89      11.614  -4.031  16.560  1.00 19.43           O  
ATOM    645  N   ALA A  90      11.570  -5.734  18.010  1.00 16.97           N  
ATOM    646  CA  ALA A  90      12.866  -6.336  17.589  1.00 18.17           C  
ATOM    647  C   ALA A  90      12.700  -7.285  16.402  1.00 17.60           C  
ATOM    648  O   ALA A  90      11.638  -7.823  16.078  1.00 17.23           O  
ATOM    649  CB  ALA A  90      13.464  -7.071  18.764  1.00 19.46           C  
ATOM    650  N   ASN A  91      13.843  -7.529  15.758  1.00 16.86           N  
ATOM    651  CA  ASN A  91      13.812  -8.495  14.598  1.00 17.44           C  
ATOM    652  C   ASN A  91      13.320  -9.804  15.193  1.00 15.43           C  
ATOM    653  O   ASN A  91      13.843 -10.289  16.218  1.00 17.19           O  
ATOM    654  CB  ASN A  91      15.165  -8.611  13.871  1.00 20.52           C  
ATOM    655  CG  ASN A  91      15.155  -9.504  12.670  1.00 25.70           C  
ATOM    656  OD1 ASN A  91      14.270  -9.835  11.815  1.00 26.78           O  
ATOM    657  ND2 ASN A  91      16.337 -10.203  12.497  1.00 25.97           N  
ATOM    658  N   GLY A  92      12.366 -10.449  14.500  1.00 13.70           N  
ATOM    659  CA  GLY A  92      11.802 -11.684  14.918  1.00 13.24           C  
ATOM    660  C   GLY A  92      12.530 -12.942  14.508  1.00 12.68           C  
ATOM    661  O   GLY A  92      13.559 -12.797  13.758  1.00 15.34           O  
ATOM    662  N   ASP A  93      12.032 -14.080  14.884  1.00 11.71           N  
ATOM    663  CA  ASP A  93      12.740 -15.341  14.530  1.00 12.02           C  
ATOM    664  C   ASP A  93      11.958 -16.192  13.593  1.00 12.46           C  
ATOM    665  O   ASP A  93      12.151 -17.418  13.551  1.00 14.02           O  
ATOM    666  CB  ASP A  93      13.131 -16.102  15.830  1.00 14.80           C  
ATOM    667  CG  ASP A  93      11.939 -16.659  16.549  1.00 17.24           C  
ATOM    668  OD1 ASP A  93      10.747 -16.491  16.142  1.00 16.43           O  
ATOM    669  OD2 ASP A  93      12.066 -17.387  17.623  1.00 18.84           O  
ATOM    670  N   GLY A  94      10.957 -15.678  12.832  1.00 13.17           N  
ATOM    671  CA  GLY A  94      10.193 -16.559  11.950  1.00 12.81           C  
ATOM    672  C   GLY A  94      11.016 -17.184  10.843  1.00 13.74           C  
ATOM    673  O   GLY A  94      12.023 -16.612  10.414  1.00 14.43           O  
ATOM    674  N   SER A  95      10.552 -18.305  10.418  1.00 13.19           N  
ATOM    675  CA  SER A  95      11.142 -19.075   9.303  1.00 15.19           C  
ATOM    676  C   SER A  95      10.365 -18.694   8.015  1.00 13.91           C  
ATOM    677  O   SER A  95       9.133 -18.506   8.041  1.00 13.71           O  
ATOM    678  CB  SER A  95      10.816 -20.552   9.612  1.00 17.15           C  
ATOM    679  OG  SER A  95      11.171 -21.357   8.508  1.00 21.86           O  
ATOM    680  N   MET A  96      11.063 -18.610   6.941  1.00 14.14           N  
ATOM    681  CA  MET A  96      10.517 -18.290   5.589  1.00 14.46           C  
ATOM    682  C   MET A  96      10.751 -19.530   4.693  1.00 15.32           C  
ATOM    683  O   MET A  96      10.936 -19.309   3.450  1.00 17.65           O  
ATOM    684  CB  MET A  96      11.064 -17.001   5.088  1.00 15.78           C  
ATOM    685  CG  MET A  96      10.667 -15.838   6.003  1.00 15.40           C  
ATOM    686  SD  MET A  96      11.122 -14.237   5.262  1.00 18.33           S  
ATOM    687  CE  MET A  96       9.656 -13.763   4.388  1.00 18.46           C  
ATOM    688  N   SER A  97      10.762 -20.746   5.216  1.00 15.65           N  
ATOM    689  CA  SER A  97      11.035 -21.843   4.271  1.00 17.55           C  
ATOM    690  C   SER A  97       9.884 -22.614   3.729  1.00 17.48           C  
ATOM    691  O   SER A  97      10.052 -23.544   2.919  1.00 17.58           O  
ATOM    692  CB  SER A  97      12.207 -22.676   4.776  1.00 21.63           C  
ATOM    693  OG  SER A  97      11.807 -23.231   5.988  1.00 26.92           O  
ATOM    694  N   GLN A  98       8.631 -22.317   4.158  1.00 15.49           N  
ATOM    695  CA  GLN A  98       7.447 -23.022   3.627  1.00 15.84           C  
ATOM    696  C   GLN A  98       6.853 -22.070   2.557  1.00 16.08           C  
ATOM    697  O   GLN A  98       6.172 -21.082   2.851  1.00 15.90           O  
ATOM    698  CB  GLN A  98       6.439 -23.368   4.685  1.00 18.14           C  
ATOM    699  CG  GLN A  98       7.017 -24.192   5.842  1.00 20.29           C  
ATOM    700  CD  GLN A  98       5.812 -24.709   6.621  1.00 22.09           C  
ATOM    701  OE1 GLN A  98       4.953 -24.030   7.107  1.00 26.29           O  
ATOM    702  NE2 GLN A  98       5.646 -26.030   6.666  1.00 26.51           N  
ATOM    703  N   THR A  99       7.215 -22.408   1.292  1.00 14.42           N  
ATOM    704  CA  THR A  99       6.854 -21.472   0.222  1.00 15.20           C  
ATOM    705  C   THR A  99       6.253 -22.163  -0.968  1.00 14.77           C  
ATOM    706  O   THR A  99       6.360 -23.399  -1.096  1.00 14.31           O  
ATOM    707  CB  THR A  99       8.175 -20.730  -0.328  1.00 17.03           C  
ATOM    708  OG1 THR A  99       8.996 -21.833  -0.957  1.00 19.04           O  
ATOM    709  CG2 THR A  99       8.990 -20.029   0.742  1.00 18.47           C  
ATOM    710  N   GLN A 100       5.642 -21.355  -1.819  1.00 13.17           N  
ATOM    711  CA  GLN A 100       5.133 -21.904  -3.130  1.00 11.02           C  
ATOM    712  C   GLN A 100       5.287 -20.707  -4.060  1.00 12.07           C  
ATOM    713  O   GLN A 100       5.133 -19.525  -3.672  1.00 13.38           O  
ATOM    714  CB  GLN A 100       3.835 -22.508  -3.103  1.00 10.43           C  
ATOM    715  CG  GLN A 100       2.650 -21.588  -2.783  1.00 11.40           C  
ATOM    716  CD  GLN A 100       1.394 -22.369  -2.761  1.00 11.57           C  
ATOM    717  OE1 GLN A 100       1.052 -22.805  -1.604  1.00 15.52           O  
ATOM    718  NE2 GLN A 100       0.756 -22.659  -3.872  1.00 12.55           N  
ATOM    719  N   SER A 101       5.486 -20.995  -5.352  1.00 12.52           N  
ATOM    720  CA  SER A 101       5.684 -19.966  -6.350  1.00 12.13           C  
ATOM    721  C   SER A 101       4.677 -20.005  -7.510  1.00 11.07           C  
ATOM    722  O   SER A 101       4.357 -21.107  -7.924  1.00 12.41           O  
ATOM    723  CB  SER A 101       7.089 -20.260  -7.024  1.00 15.22           C  
ATOM    724  OG  SER A 101       8.028 -19.700  -6.128  1.00 23.83           O  
ATOM    725  N   GLY A 102       4.344 -18.856  -8.007  1.00  9.95           N  
ATOM    726  CA  GLY A 102       3.500 -18.734  -9.216  1.00 10.17           C  
ATOM    727  C   GLY A 102       2.015 -18.661  -8.986  1.00  9.02           C  
ATOM    728  O   GLY A 102       1.418 -19.372  -8.131  1.00 10.02           O  
ATOM    729  N   SER A 103       1.385 -17.786  -9.819  1.00  9.23           N  
ATOM    730  CA  SER A 103      -0.087 -17.743  -9.728  1.00  8.27           C  
ATOM    731  C   SER A 103      -0.570 -17.157 -11.054  1.00  8.14           C  
ATOM    732  O   SER A 103       0.211 -16.599 -11.841  1.00  9.79           O  
ATOM    733  CB  SER A 103      -0.575 -16.817  -8.553  1.00  8.49           C  
ATOM    734  OG  SER A 103      -0.259 -15.523  -8.828  1.00 10.39           O  
ATOM    735  N   THR A 104      -1.884 -17.242 -11.160  1.00  8.69           N  
ATOM    736  CA  THR A 104      -2.589 -16.575 -12.278  1.00  9.74           C  
ATOM    737  C   THR A 104      -3.669 -15.597 -11.687  1.00 10.91           C  
ATOM    738  O   THR A 104      -4.151 -15.762 -10.531  1.00 11.41           O  
ATOM    739  CB  THR A 104      -3.311 -17.549 -13.261  1.00 11.59           C  
ATOM    740  OG1 THR A 104      -4.172 -18.401 -12.508  1.00 13.18           O  
ATOM    741  CG2 THR A 104      -2.183 -18.391 -13.965  1.00 11.90           C  
ATOM    742  N   VAL A 105      -3.998 -14.620 -12.474  1.00 10.46           N  
ATOM    743  CA  VAL A 105      -5.037 -13.630 -11.988  1.00 10.34           C  
ATOM    744  C   VAL A 105      -6.424 -14.120 -12.399  1.00 10.95           C  
ATOM    745  O   VAL A 105      -6.748 -14.408 -13.589  1.00 12.22           O  
ATOM    746  CB  VAL A 105      -4.762 -12.256 -12.674  1.00 13.66           C  
ATOM    747  CG1 VAL A 105      -5.760 -11.162 -12.218  1.00 13.78           C  
ATOM    748  CG2 VAL A 105      -3.354 -11.754 -12.647  1.00 14.21           C  
ATOM    749  N   LYS A 106      -7.351 -14.172 -11.453  1.00  9.69           N  
ATOM    750  CA  LYS A 106      -8.737 -14.481 -11.736  1.00 11.49           C  
ATOM    751  C   LYS A 106      -9.484 -13.152 -11.928  1.00 11.01           C  
ATOM    752  O   LYS A 106     -10.260 -13.008 -12.892  1.00 12.20           O  
ATOM    753  CB  LYS A 106      -9.437 -15.228 -10.591  1.00 12.26           C  
ATOM    754  CG  LYS A 106      -8.711 -16.477 -10.177  1.00 14.00           C  
ATOM    755  CD  LYS A 106      -8.716 -17.469 -11.352  1.00 16.76           C  
ATOM    756  CE  LYS A 106      -7.326 -17.382 -11.988  1.00 16.72           C  
ATOM    757  NZ  LYS A 106      -7.103 -18.724 -12.662  1.00 20.45           N  
ATOM    758  N   ALA A 107      -9.236 -12.166 -11.069  1.00  9.42           N  
ATOM    759  CA  ALA A 107      -9.927 -10.864 -11.220  1.00  7.53           C  
ATOM    760  C   ALA A 107      -9.157  -9.789 -10.538  1.00  8.56           C  
ATOM    761  O   ALA A 107      -8.410 -10.082  -9.536  1.00 10.35           O  
ATOM    762  CB  ALA A 107     -11.331 -11.068 -10.561  1.00  9.98           C  
ATOM    763  N   THR A 108      -9.319  -8.551 -10.881  1.00  8.88           N  
ATOM    764  CA  THR A 108      -8.719  -7.427 -10.173  1.00  9.29           C  
ATOM    765  C   THR A 108      -9.656  -6.233 -10.429  1.00  9.80           C  
ATOM    766  O   THR A 108     -10.285  -6.093 -11.540  1.00 10.58           O  
ATOM    767  CB  THR A 108      -7.285  -7.266 -10.708  1.00  7.91           C  
ATOM    768  OG1 THR A 108      -6.546  -6.554  -9.664  1.00 10.33           O  
ATOM    769  CG2 THR A 108      -7.213  -6.470 -12.003  1.00 10.90           C  
ATOM    770  N   TYR A 109      -9.679  -5.299  -9.495  1.00  9.43           N  
ATOM    771  CA  TYR A 109     -10.578  -4.132  -9.638  1.00  9.74           C  
ATOM    772  C   TYR A 109     -10.047  -3.070  -8.711  1.00 10.74           C  
ATOM    773  O   TYR A 109      -9.890  -3.214  -7.457  1.00 11.10           O  
ATOM    774  CB  TYR A 109     -11.974  -4.614  -9.220  1.00 11.71           C  
ATOM    775  CG  TYR A 109     -13.056  -3.530  -9.307  1.00 10.66           C  
ATOM    776  CD1 TYR A 109     -13.255  -2.776 -10.451  1.00 12.08           C  
ATOM    777  CD2 TYR A 109     -13.845  -3.365  -8.184  1.00 11.21           C  
ATOM    778  CE1 TYR A 109     -14.308  -1.843 -10.508  1.00 12.74           C  
ATOM    779  CE2 TYR A 109     -14.930  -2.409  -8.199  1.00 13.37           C  
ATOM    780  CZ  TYR A 109     -15.100  -1.692  -9.378  1.00 13.45           C  
ATOM    781  OH  TYR A 109     -16.114  -0.689  -9.476  1.00 17.90           O  
ATOM    782  N   ALA A 110      -9.825  -1.868  -9.269  1.00 11.43           N  
ATOM    783  CA  ALA A 110      -9.230  -0.782  -8.534  1.00 11.63           C  
ATOM    784  C   ALA A 110     -10.137  -0.117  -7.521  1.00 11.70           C  
ATOM    785  O   ALA A 110      -9.625   0.325  -6.444  1.00 12.79           O  
ATOM    786  CB  ALA A 110      -8.758   0.279  -9.544  1.00 13.98           C  
ATOM    787  N   THR A 111     -11.441  -0.068  -7.747  1.00 12.28           N  
ATOM    788  CA  THR A 111     -12.308   0.751  -6.825  1.00 13.09           C  
ATOM    789  C   THR A 111     -12.406   0.210  -5.431  1.00 11.77           C  
ATOM    790  O   THR A 111     -12.272   0.996  -4.444  1.00 14.96           O  
ATOM    791  CB  THR A 111     -13.731   0.952  -7.518  1.00 14.52           C  
ATOM    792  OG1 THR A 111     -13.426   1.555  -8.787  1.00 16.16           O  
ATOM    793  CG2 THR A 111     -14.608   1.864  -6.689  1.00 17.09           C  
ATOM    794  N   SER A 112     -12.641  -1.083  -5.326  1.00 10.87           N  
ATOM    795  CA  SER A 112     -12.677  -1.751  -4.007  1.00 10.36           C  
ATOM    796  C   SER A 112     -11.277  -2.366  -3.763  1.00  9.45           C  
ATOM    797  O   SER A 112     -11.142  -3.095  -2.768  1.00 10.33           O  
ATOM    798  CB  SER A 112     -13.831  -2.683  -3.819  1.00 10.79           C  
ATOM    799  OG  SER A 112     -13.736  -3.697  -4.862  1.00 13.95           O  
ATOM    800  N   ASP A 113     -10.300  -2.065  -4.629  1.00  8.85           N  
ATOM    801  CA  ASP A 113      -8.888  -2.435  -4.440  1.00  8.25           C  
ATOM    802  C   ASP A 113      -8.638  -3.912  -4.226  1.00  8.58           C  
ATOM    803  O   ASP A 113      -7.784  -4.197  -3.360  1.00  9.86           O  
ATOM    804  CB  ASP A 113      -8.329  -1.530  -3.292  1.00  9.68           C  
ATOM    805  CG  ASP A 113      -6.804  -1.586  -3.247  1.00  9.86           C  
ATOM    806  OD1 ASP A 113      -6.094  -1.569  -4.245  1.00 10.18           O  
ATOM    807  OD2 ASP A 113      -6.336  -1.729  -2.075  1.00 11.21           O  
ATOM    808  N   PHE A 114      -9.267  -4.821  -4.968  1.00  8.71           N  
ATOM    809  CA  PHE A 114      -9.031  -6.218  -4.697  1.00  7.44           C  
ATOM    810  C   PHE A 114      -8.341  -6.859  -5.928  1.00  7.20           C  
ATOM    811  O   PHE A 114      -8.591  -6.458  -7.051  1.00  9.63           O  
ATOM    812  CB  PHE A 114     -10.267  -7.025  -4.335  1.00  6.83           C  
ATOM    813  CG  PHE A 114     -11.042  -7.598  -5.499  1.00  8.09           C  
ATOM    814  CD1 PHE A 114     -11.988  -6.828  -6.207  1.00  9.02           C  
ATOM    815  CD2 PHE A 114     -10.756  -8.889  -5.977  1.00 10.40           C  
ATOM    816  CE1 PHE A 114     -12.631  -7.386  -7.341  1.00 10.45           C  
ATOM    817  CE2 PHE A 114     -11.356  -9.453  -7.103  1.00  8.37           C  
ATOM    818  CZ  PHE A 114     -12.325  -8.692  -7.789  1.00  9.47           C  
ATOM    819  N   THR A 115      -7.623  -7.922  -5.608  1.00  7.40           N  
ATOM    820  CA  THR A 115      -7.108  -8.835  -6.640  1.00  8.21           C  
ATOM    821  C   THR A 115      -7.329 -10.244  -6.120  1.00  7.58           C  
ATOM    822  O   THR A 115      -6.960 -10.542  -4.919  1.00  9.07           O  
ATOM    823  CB  THR A 115      -5.589  -8.657  -6.949  1.00  7.63           C  
ATOM    824  OG1 THR A 115      -5.354  -7.374  -7.412  1.00  8.96           O  
ATOM    825  CG2 THR A 115      -5.059  -9.747  -7.913  1.00 10.51           C  
ATOM    826  N   LEU A 116      -7.897 -11.085  -6.953  1.00  7.69           N  
ATOM    827  CA  LEU A 116      -8.056 -12.486  -6.576  1.00  7.42           C  
ATOM    828  C   LEU A 116      -7.095 -13.296  -7.502  1.00  8.44           C  
ATOM    829  O   LEU A 116      -7.287 -13.295  -8.749  1.00 10.27           O  
ATOM    830  CB  LEU A 116      -9.464 -12.989  -6.798  1.00  9.83           C  
ATOM    831  CG  LEU A 116      -9.712 -14.389  -6.282  1.00 10.73           C  
ATOM    832  CD1 LEU A 116      -9.648 -14.454  -4.730  1.00 13.25           C  
ATOM    833  CD2 LEU A 116     -11.099 -14.927  -6.700  1.00 12.09           C  
ATOM    834  N   LEU A 117      -6.133 -13.940  -6.858  1.00  8.93           N  
ATOM    835  CA  LEU A 117      -5.186 -14.800  -7.619  1.00  9.01           C  
ATOM    836  C   LEU A 117      -5.568 -16.235  -7.352  1.00  8.93           C  
ATOM    837  O   LEU A 117      -6.271 -16.563  -6.391  1.00 10.39           O  
ATOM    838  CB  LEU A 117      -3.759 -14.602  -7.092  1.00  9.81           C  
ATOM    839  CG  LEU A 117      -3.178 -13.175  -7.130  1.00  8.16           C  
ATOM    840  CD1 LEU A 117      -1.820 -13.136  -6.448  1.00 11.68           C  
ATOM    841  CD2 LEU A 117      -3.044 -12.731  -8.587  1.00 11.20           C  
ATOM    842  N   GLU A 118      -5.109 -17.123  -8.275  1.00  8.55           N  
ATOM    843  CA  GLU A 118      -5.256 -18.547  -8.003  1.00  9.08           C  
ATOM    844  C   GLU A 118      -3.812 -19.038  -7.988  1.00  9.55           C  
ATOM    845  O   GLU A 118      -3.090 -18.890  -9.005  1.00 10.44           O  
ATOM    846  CB  GLU A 118      -6.085 -19.297  -9.058  1.00 10.24           C  
ATOM    847  CG  GLU A 118      -6.220 -20.764  -8.745  1.00 12.44           C  
ATOM    848  CD  GLU A 118      -7.094 -21.577  -9.694  1.00 14.90           C  
ATOM    849  OE1 GLU A 118      -7.533 -20.990 -10.681  1.00 17.26           O  
ATOM    850  OE2 GLU A 118      -7.302 -22.746  -9.389  1.00 18.19           O  
ATOM    851  N   LEU A 119      -3.295 -19.591  -6.896  1.00  9.53           N  
ATOM    852  CA  LEU A 119      -1.893 -20.029  -6.813  1.00  8.76           C  
ATOM    853  C   LEU A 119      -1.790 -21.337  -7.683  1.00  9.12           C  
ATOM    854  O   LEU A 119      -2.732 -22.139  -7.706  1.00 11.02           O  
ATOM    855  CB  LEU A 119      -1.469 -20.310  -5.367  1.00  9.41           C  
ATOM    856  CG  LEU A 119      -1.710 -19.089  -4.433  1.00  9.81           C  
ATOM    857  CD1 LEU A 119      -1.190 -19.417  -3.028  1.00 11.63           C  
ATOM    858  CD2 LEU A 119      -0.995 -17.825  -4.949  1.00 11.46           C  
ATOM    859  N   ASN A 120      -0.572 -21.442  -8.282  1.00  9.82           N  
ATOM    860  CA  ASN A 120      -0.393 -22.581  -9.209  1.00 12.35           C  
ATOM    861  C   ASN A 120      -0.400 -23.944  -8.553  1.00 13.24           C  
ATOM    862  O   ASN A 120      -0.973 -24.900  -9.160  1.00 16.14           O  
ATOM    863  CB  ASN A 120       0.929 -22.432 -10.011  1.00 12.50           C  
ATOM    864  CG  ASN A 120       0.965 -21.297 -10.971  1.00 11.93           C  
ATOM    865  OD1 ASN A 120       2.074 -20.952 -11.499  1.00 16.18           O  
ATOM    866  ND2 ASN A 120      -0.054 -20.542 -11.205  1.00 10.49           N  
ATOM    867  N   ASN A 121       0.179 -24.081  -7.378  1.00 13.57           N  
ATOM    868  CA  ASN A 121       0.292 -25.406  -6.730  1.00 14.37           C  
ATOM    869  C   ASN A 121      -0.797 -25.640  -5.721  1.00 14.87           C  
ATOM    870  O   ASN A 121      -1.101 -24.683  -4.941  1.00 14.44           O  
ATOM    871  CB  ASN A 121       1.646 -25.470  -6.000  1.00 16.72           C  
ATOM    872  CG  ASN A 121       2.765 -25.129  -6.941  1.00 20.19           C  
ATOM    873  OD1 ASN A 121       3.382 -24.084  -7.009  1.00 21.32           O  
ATOM    874  ND2 ASN A 121       3.084 -26.171  -7.744  1.00 23.08           N  
ATOM    875  N   ALA A 122      -1.328 -26.822  -5.736  1.00 14.84           N  
ATOM    876  CA  ALA A 122      -2.367 -27.280  -4.802  1.00 15.83           C  
ATOM    877  C   ALA A 122      -1.789 -27.227  -3.431  1.00 16.83           C  
ATOM    878  O   ALA A 122      -0.541 -27.307  -3.228  1.00 17.35           O  
ATOM    879  CB  ALA A 122      -2.804 -28.672  -5.179  1.00 20.60           C  
ATOM    880  N   ALA A 123      -2.630 -27.154  -2.414  1.00 17.69           N  
ATOM    881  CA  ALA A 123      -2.145 -27.091  -1.017  1.00 18.67           C  
ATOM    882  C   ALA A 123      -1.230 -28.313  -0.603  1.00 19.09           C  
ATOM    883  O   ALA A 123      -1.646 -29.435  -0.900  1.00 21.27           O  
ATOM    884  CB  ALA A 123      -3.298 -27.011  -0.019  1.00 18.30           C  
ATOM    885  N   ASN A 124      -0.113 -27.923  -0.049  1.00 20.56           N  
ATOM    886  CA  ASN A 124       0.858 -28.929   0.493  1.00 20.75           C  
ATOM    887  C   ASN A 124       0.329 -29.219   1.910  1.00 21.58           C  
ATOM    888  O   ASN A 124       0.212 -28.297   2.700  1.00 20.52           O  
ATOM    889  CB  ASN A 124       2.232 -28.338   0.418  1.00 23.58           C  
ATOM    890  CG  ASN A 124       3.300 -29.301   0.968  1.00 27.23           C  
ATOM    891  OD1 ASN A 124       4.449 -29.116   0.527  1.00 31.70           O  
ATOM    892  ND2 ASN A 124       2.957 -30.242   1.834  1.00 25.55           N  
ATOM    893  N   PRO A 125       0.013 -30.464   2.200  1.00 23.59           N  
ATOM    894  CA  PRO A 125      -0.544 -30.825   3.506  1.00 23.28           C  
ATOM    895  C   PRO A 125       0.406 -30.462   4.610  1.00 23.24           C  
ATOM    896  O   PRO A 125       0.010 -30.032   5.729  1.00 24.18           O  
ATOM    897  CB  PRO A 125      -1.038 -32.252   3.348  1.00 24.51           C  
ATOM    898  CG  PRO A 125      -0.350 -32.794   2.143  1.00 24.86           C  
ATOM    899  CD  PRO A 125       0.166 -31.645   1.322  1.00 24.05           C  
ATOM    900  N   ALA A 126       1.690 -30.471   4.301  1.00 22.42           N  
ATOM    901  CA  ALA A 126       2.633 -30.079   5.348  1.00 22.58           C  
ATOM    902  C   ALA A 126       2.434 -28.659   5.834  1.00 21.83           C  
ATOM    903  O   ALA A 126       3.015 -28.229   6.862  1.00 23.47           O  
ATOM    904  CB  ALA A 126       4.019 -30.074   4.682  1.00 23.73           C  
ATOM    905  N   PHE A 127       1.796 -27.824   5.024  1.00 19.26           N  
ATOM    906  CA  PHE A 127       1.666 -26.391   5.393  1.00 18.11           C  
ATOM    907  C   PHE A 127       0.478 -26.136   6.309  1.00 15.94           C  
ATOM    908  O   PHE A 127       0.396 -24.987   6.813  1.00 16.31           O  
ATOM    909  CB  PHE A 127       1.638 -25.501   4.166  1.00 19.50           C  
ATOM    910  CG  PHE A 127       2.821 -25.514   3.258  1.00 20.73           C  
ATOM    911  CD1 PHE A 127       4.068 -26.025   3.732  1.00 21.88           C  
ATOM    912  CD2 PHE A 127       2.683 -25.022   1.943  1.00 21.16           C  
ATOM    913  CE1 PHE A 127       5.161 -26.008   2.847  1.00 21.78           C  
ATOM    914  CE2 PHE A 127       3.783 -24.993   1.088  1.00 22.67           C  
ATOM    915  CZ  PHE A 127       4.997 -25.520   1.544  1.00 21.85           C  
ATOM    916  N   ASN A 128      -0.408 -27.058   6.376  1.00 14.99           N  
ATOM    917  CA  ASN A 128      -1.616 -26.991   7.224  1.00 13.88           C  
ATOM    918  C   ASN A 128      -2.358 -25.672   6.986  1.00 13.63           C  
ATOM    919  O   ASN A 128      -2.565 -24.851   7.902  1.00 13.69           O  
ATOM    920  CB  ASN A 128      -1.106 -27.007   8.685  1.00 16.91           C  
ATOM    921  CG  ASN A 128      -2.226 -27.334   9.642  1.00 21.70           C  
ATOM    922  OD1 ASN A 128      -3.267 -27.893   9.156  1.00 24.90           O  
ATOM    923  ND2 ASN A 128      -2.043 -26.988  10.926  1.00 24.07           N  
ATOM    924  N   LEU A 129      -2.752 -25.453   5.747  1.00 12.55           N  
ATOM    925  CA  LEU A 129      -3.465 -24.194   5.371  1.00 11.92           C  
ATOM    926  C   LEU A 129      -4.929 -24.314   5.793  1.00 10.52           C  
ATOM    927  O   LEU A 129      -5.474 -25.353   6.124  1.00 12.65           O  
ATOM    928  CB  LEU A 129      -3.329 -24.028   3.838  1.00 13.42           C  
ATOM    929  CG  LEU A 129      -1.880 -23.965   3.348  1.00 15.47           C  
ATOM    930  CD1 LEU A 129      -1.901 -23.967   1.789  1.00 19.18           C  
ATOM    931  CD2 LEU A 129      -1.181 -22.753   3.883  1.00 18.14           C  
ATOM    932  N   PHE A 130      -5.542 -23.116   5.713  1.00 10.11           N  
ATOM    933  CA  PHE A 130      -6.979 -22.935   6.037  1.00  9.59           C  
ATOM    934  C   PHE A 130      -7.523 -21.949   4.968  1.00  9.17           C  
ATOM    935  O   PHE A 130      -6.850 -20.988   4.569  1.00 11.18           O  
ATOM    936  CB  PHE A 130      -7.166 -22.354   7.461  1.00 11.99           C  
ATOM    937  CG  PHE A 130      -8.612 -22.257   7.905  1.00 11.76           C  
ATOM    938  CD1 PHE A 130      -9.181 -23.401   8.463  1.00 11.81           C  
ATOM    939  CD2 PHE A 130      -9.339 -21.075   7.879  1.00 11.57           C  
ATOM    940  CE1 PHE A 130     -10.528 -23.412   8.866  1.00 11.88           C  
ATOM    941  CE2 PHE A 130     -10.653 -21.068   8.293  1.00 13.21           C  
ATOM    942  CZ  PHE A 130     -11.235 -22.210   8.723  1.00 11.90           C  
ATOM    943  N   TRP A 131      -8.758 -22.258   4.531  1.00  8.55           N  
ATOM    944  CA  TRP A 131      -9.409 -21.357   3.491  1.00  8.82           C  
ATOM    945  C   TRP A 131     -10.562 -20.662   4.267  1.00  9.95           C  
ATOM    946  O   TRP A 131     -11.574 -21.300   4.602  1.00 10.52           O  
ATOM    947  CB  TRP A 131     -10.015 -22.253   2.392  1.00  9.30           C  
ATOM    948  CG  TRP A 131      -8.977 -22.865   1.488  1.00 10.34           C  
ATOM    949  CD1 TRP A 131      -8.612 -22.397   0.249  1.00 11.07           C  
ATOM    950  CD2 TRP A 131      -8.165 -24.025   1.766  1.00 11.84           C  
ATOM    951  NE1 TRP A 131      -7.624 -23.259  -0.290  1.00 11.97           N  
ATOM    952  CE2 TRP A 131      -7.333 -24.209   0.633  1.00 12.92           C  
ATOM    953  CE3 TRP A 131      -8.063 -24.943   2.821  1.00 14.17           C  
ATOM    954  CZ2 TRP A 131      -6.438 -25.269   0.542  1.00 13.13           C  
ATOM    955  CZ3 TRP A 131      -7.137 -25.971   2.768  1.00 13.99           C  
ATOM    956  CH2 TRP A 131      -6.338 -26.138   1.620  1.00 13.90           C  
ATOM    957  N   ALA A 132     -10.492 -19.377   4.471  1.00  9.43           N  
ATOM    958  CA  ALA A 132     -11.495 -18.728   5.341  1.00  9.52           C  
ATOM    959  C   ALA A 132     -12.809 -18.446   4.617  1.00  8.99           C  
ATOM    960  O   ALA A 132     -12.873 -18.244   3.382  1.00  9.52           O  
ATOM    961  CB  ALA A 132     -10.845 -17.417   5.849  1.00 11.35           C  
ATOM    962  N   GLY A 133     -13.855 -18.436   5.461  1.00  9.55           N  
ATOM    963  CA  GLY A 133     -15.211 -18.074   4.972  1.00  8.56           C  
ATOM    964  C   GLY A 133     -15.183 -16.579   4.636  1.00  8.00           C  
ATOM    965  O   GLY A 133     -14.221 -15.814   4.934  1.00  8.56           O  
ATOM    966  N   TRP A 134     -16.303 -16.061   4.143  1.00  7.70           N  
ATOM    967  CA  TRP A 134     -16.459 -14.646   3.763  1.00  7.30           C  
ATOM    968  C   TRP A 134     -17.966 -14.259   4.015  1.00  7.32           C  
ATOM    969  O   TRP A 134     -18.832 -15.140   4.128  1.00  9.10           O  
ATOM    970  CB  TRP A 134     -16.097 -14.395   2.305  1.00  8.63           C  
ATOM    971  CG  TRP A 134     -16.530 -15.396   1.311  1.00  8.98           C  
ATOM    972  CD1 TRP A 134     -15.772 -16.407   0.787  1.00 11.30           C  
ATOM    973  CD2 TRP A 134     -17.828 -15.510   0.712  1.00 10.76           C  
ATOM    974  NE1 TRP A 134     -16.511 -17.129  -0.113  1.00 12.72           N  
ATOM    975  CE2 TRP A 134     -17.808 -16.647  -0.158  1.00 13.11           C  
ATOM    976  CE3 TRP A 134     -19.062 -14.831   0.889  1.00 11.58           C  
ATOM    977  CZ2 TRP A 134     -18.932 -17.100  -0.885  1.00 12.71           C  
ATOM    978  CZ3 TRP A 134     -20.176 -15.271   0.177  1.00 12.78           C  
ATOM    979  CH2 TRP A 134     -20.111 -16.367  -0.697  1.00 13.15           C  
ATOM    980  N   ASP A 135     -18.190 -12.976   4.068  1.00  7.99           N  
ATOM    981  CA  ASP A 135     -19.594 -12.486   4.346  1.00  8.63           C  
ATOM    982  C   ASP A 135     -19.736 -11.243   3.461  1.00  7.73           C  
ATOM    983  O   ASP A 135     -19.003 -10.233   3.634  1.00  9.43           O  
ATOM    984  CB  ASP A 135     -19.679 -12.231   5.842  1.00  7.71           C  
ATOM    985  CG  ASP A 135     -21.064 -11.781   6.256  1.00  9.39           C  
ATOM    986  OD1 ASP A 135     -21.930 -11.460   5.397  1.00 11.10           O  
ATOM    987  OD2 ASP A 135     -21.297 -11.697   7.491  1.00 11.87           O  
ATOM    988  N   ARG A 136     -20.679 -11.388   2.501  1.00  7.49           N  
ATOM    989  CA  ARG A 136     -20.849 -10.290   1.548  1.00  8.74           C  
ATOM    990  C   ARG A 136     -22.069  -9.436   1.857  1.00  9.80           C  
ATOM    991  O   ARG A 136     -22.478  -8.569   1.032  1.00 10.78           O  
ATOM    992  CB  ARG A 136     -20.941 -10.798   0.087  1.00  8.83           C  
ATOM    993  CG  ARG A 136     -22.141 -11.656  -0.203  1.00  7.06           C  
ATOM    994  CD  ARG A 136     -22.105 -12.176  -1.612  1.00  8.74           C  
ATOM    995  NE  ARG A 136     -23.231 -13.015  -2.004  1.00 12.02           N  
ATOM    996  CZ  ARG A 136     -24.409 -12.491  -2.584  1.00  9.87           C  
ATOM    997  NH1 ARG A 136     -24.522 -11.193  -2.674  1.00 12.17           N  
ATOM    998  NH2 ARG A 136     -25.260 -13.388  -3.039  1.00 14.04           N  
ATOM    999  N   ARG A 137     -22.629  -9.550   3.021  1.00 10.18           N  
ATOM   1000  CA  ARG A 137     -23.835  -8.746   3.382  1.00  9.34           C  
ATOM   1001  C   ARG A 137     -23.563  -7.295   3.518  1.00 10.19           C  
ATOM   1002  O   ARG A 137     -22.454  -6.850   3.943  1.00 11.43           O  
ATOM   1003  CB  ARG A 137     -24.498  -9.349   4.629  1.00 10.07           C  
ATOM   1004  CG  ARG A 137     -24.969 -10.738   4.403  1.00 11.53           C  
ATOM   1005  CD  ARG A 137     -25.685 -11.316   5.616  1.00 12.14           C  
ATOM   1006  NE  ARG A 137     -24.606 -11.650   6.621  1.00 12.49           N  
ATOM   1007  CZ  ARG A 137     -24.859 -12.137   7.808  1.00 11.95           C  
ATOM   1008  NH1 ARG A 137     -26.123 -12.406   8.214  1.00 13.66           N  
ATOM   1009  NH2 ARG A 137     -23.831 -12.413   8.606  1.00 13.49           N  
ATOM   1010  N   ASP A 138     -24.534  -6.416   3.250  1.00  9.91           N  
ATOM   1011  CA  ASP A 138     -24.312  -4.969   3.303  1.00 11.15           C  
ATOM   1012  C   ASP A 138     -24.578  -4.466   4.685  1.00 12.31           C  
ATOM   1013  O   ASP A 138     -25.666  -3.963   5.032  1.00 13.88           O  
ATOM   1014  CB  ASP A 138     -25.328  -4.402   2.286  1.00 11.99           C  
ATOM   1015  CG  ASP A 138     -25.026  -2.924   2.120  1.00 15.84           C  
ATOM   1016  OD1 ASP A 138     -23.976  -2.364   2.471  1.00 15.91           O  
ATOM   1017  OD2 ASP A 138     -25.957  -2.266   1.567  1.00 18.47           O  
ATOM   1018  N   GLN A 139     -23.681  -4.638   5.612  1.00 11.19           N  
ATOM   1019  CA  GLN A 139     -23.877  -4.246   7.009  1.00 12.31           C  
ATOM   1020  C   GLN A 139     -22.552  -3.916   7.642  1.00 11.82           C  
ATOM   1021  O   GLN A 139     -21.429  -4.298   7.118  1.00 11.36           O  
ATOM   1022  CB  GLN A 139     -24.604  -5.401   7.732  1.00 11.20           C  
ATOM   1023  CG  GLN A 139     -23.728  -6.630   7.834  1.00 11.89           C  
ATOM   1024  CD  GLN A 139     -24.402  -7.706   8.666  1.00 17.13           C  
ATOM   1025  OE1 GLN A 139     -25.301  -8.446   8.271  1.00 17.76           O  
ATOM   1026  NE2 GLN A 139     -24.005  -7.836   9.936  1.00 19.64           N  
ATOM   1027  N   ASN A 140     -22.646  -3.388   8.843  1.00 11.60           N  
ATOM   1028  CA  ASN A 140     -21.520  -3.108   9.732  1.00 12.25           C  
ATOM   1029  C   ASN A 140     -21.490  -4.158  10.806  1.00 11.39           C  
ATOM   1030  O   ASN A 140     -22.404  -4.967  11.009  1.00 12.13           O  
ATOM   1031  CB  ASN A 140     -21.540  -1.683  10.207  1.00 13.13           C  
ATOM   1032  CG  ASN A 140     -20.989  -0.747   9.197  1.00 11.69           C  
ATOM   1033  OD1 ASN A 140     -19.793  -0.816   8.832  1.00 12.56           O  
ATOM   1034  ND2 ASN A 140     -21.745   0.253   8.745  1.00 14.80           N  
ATOM   1035  N   TYR A 141     -20.353  -4.176  11.517  1.00 11.80           N  
ATOM   1036  CA  TYR A 141     -20.048  -5.169  12.553  1.00 10.86           C  
ATOM   1037  C   TYR A 141     -19.621  -4.468  13.841  1.00 11.37           C  
ATOM   1038  O   TYR A 141     -19.142  -3.324  13.751  1.00 12.12           O  
ATOM   1039  CB  TYR A 141     -18.937  -6.136  12.018  1.00 11.77           C  
ATOM   1040  CG  TYR A 141     -19.423  -6.948  10.828  1.00 11.36           C  
ATOM   1041  CD1 TYR A 141     -19.455  -6.309   9.566  1.00 12.07           C  
ATOM   1042  CD2 TYR A 141     -19.995  -8.181  10.971  1.00 10.63           C  
ATOM   1043  CE1 TYR A 141     -20.011  -6.950   8.440  1.00 12.82           C  
ATOM   1044  CE2 TYR A 141     -20.551  -8.848   9.883  1.00 13.20           C  
ATOM   1045  CZ  TYR A 141     -20.508  -8.227   8.617  1.00 12.91           C  
ATOM   1046  OH  TYR A 141     -21.037  -8.901   7.578  1.00 16.09           O  
ATOM   1047  N   PRO A 142     -19.751  -5.138  14.979  1.00 11.88           N  
ATOM   1048  CA  PRO A 142     -19.411  -4.540  16.293  1.00 12.39           C  
ATOM   1049  C   PRO A 142     -17.934  -4.531  16.591  1.00 12.89           C  
ATOM   1050  O   PRO A 142     -17.509  -3.967  17.623  1.00 14.21           O  
ATOM   1051  CB  PRO A 142     -20.156  -5.393  17.306  1.00 13.00           C  
ATOM   1052  CG  PRO A 142     -20.257  -6.723  16.673  1.00 14.02           C  
ATOM   1053  CD  PRO A 142     -20.306  -6.456  15.163  1.00 13.08           C  
ATOM   1054  N   GLY A 143     -17.131  -5.221  15.770  1.00 11.99           N  
ATOM   1055  CA  GLY A 143     -15.662  -5.283  15.977  1.00 10.71           C  
ATOM   1056  C   GLY A 143     -15.107  -6.048  14.768  1.00 11.08           C  
ATOM   1057  O   GLY A 143     -15.915  -6.471  13.845  1.00 12.18           O  
ATOM   1058  N   ALA A 144     -13.816  -6.325  14.760  1.00 10.36           N  
ATOM   1059  CA  ALA A 144     -13.255  -7.031  13.536  1.00 10.42           C  
ATOM   1060  C   ALA A 144     -11.850  -7.485  14.014  1.00  9.73           C  
ATOM   1061  O   ALA A 144     -11.319  -7.061  15.046  1.00 11.33           O  
ATOM   1062  CB  ALA A 144     -13.186  -6.046  12.410  1.00  8.35           C  
ATOM   1063  N   ILE A 145     -11.346  -8.425  13.208  1.00  8.64           N  
ATOM   1064  CA  ILE A 145     -10.012  -9.040  13.483  1.00  9.19           C  
ATOM   1065  C   ILE A 145      -9.119  -8.907  12.289  1.00  8.10           C  
ATOM   1066  O   ILE A 145      -9.589  -9.311  11.171  1.00  9.61           O  
ATOM   1067  CB  ILE A 145     -10.192 -10.545  13.868  1.00  9.89           C  
ATOM   1068  CG1 ILE A 145     -11.242 -10.788  14.971  1.00 11.51           C  
ATOM   1069  CG2 ILE A 145      -8.838 -11.211  14.255  1.00 11.69           C  
ATOM   1070  CD1 ILE A 145     -11.804 -12.232  14.911  1.00 12.87           C  
ATOM   1071  N   ALA A 146      -7.934  -8.377  12.418  1.00  8.08           N  
ATOM   1072  CA  ALA A 146      -6.979  -8.294  11.254  1.00  7.34           C  
ATOM   1073  C   ALA A 146      -5.858  -9.294  11.529  1.00  7.85           C  
ATOM   1074  O   ALA A 146      -5.331  -9.346  12.662  1.00  9.08           O  
ATOM   1075  CB  ALA A 146      -6.394  -6.887  11.246  1.00 10.40           C  
ATOM   1076  N   ILE A 147      -5.466  -9.998  10.478  1.00  7.71           N  
ATOM   1077  CA  ILE A 147      -4.296 -10.947  10.546  1.00  8.98           C  
ATOM   1078  C   ILE A 147      -3.433 -10.496   9.382  1.00  7.25           C  
ATOM   1079  O   ILE A 147      -3.958 -10.396   8.214  1.00  9.02           O  
ATOM   1080  CB  ILE A 147      -4.667 -12.427  10.572  1.00  8.80           C  
ATOM   1081  CG1 ILE A 147      -5.553 -12.655  11.834  1.00 11.72           C  
ATOM   1082  CG2 ILE A 147      -3.325 -13.261  10.685  1.00  9.96           C  
ATOM   1083  CD1 ILE A 147      -6.108 -14.083  11.834  1.00 11.93           C  
ATOM   1084  N   HIS A 148      -2.187 -10.124   9.653  1.00  7.65           N  
ATOM   1085  CA  HIS A 148      -1.370  -9.411   8.640  1.00  7.65           C  
ATOM   1086  C   HIS A 148       0.120  -9.559   8.840  1.00  6.76           C  
ATOM   1087  O   HIS A 148       0.551  -9.988   9.932  1.00  8.71           O  
ATOM   1088  CB  HIS A 148      -1.833  -7.960   8.587  1.00  7.35           C  
ATOM   1089  CG  HIS A 148      -1.625  -7.224   9.917  1.00  9.52           C  
ATOM   1090  ND1 HIS A 148      -0.668  -6.278  10.033  1.00  9.24           N  
ATOM   1091  CD2 HIS A 148      -2.271  -7.401  11.137  1.00 10.90           C  
ATOM   1092  CE1 HIS A 148      -0.704  -5.858  11.295  1.00 11.01           C  
ATOM   1093  NE2 HIS A 148      -1.633  -6.528  11.977  1.00 10.83           N  
ATOM   1094  N   HIS A 149       0.836  -9.120   7.800  1.00  7.66           N  
ATOM   1095  CA  HIS A 149       2.344  -9.142   7.932  1.00  7.96           C  
ATOM   1096  C   HIS A 149       2.812  -7.759   7.823  1.00  8.24           C  
ATOM   1097  O   HIS A 149       3.182  -7.276   6.700  1.00  9.18           O  
ATOM   1098  CB  HIS A 149       2.906 -10.026   6.749  1.00  7.47           C  
ATOM   1099  CG  HIS A 149       2.731 -11.475   7.013  1.00  8.23           C  
ATOM   1100  ND1 HIS A 149       3.619 -12.242   7.808  1.00  8.72           N  
ATOM   1101  CD2 HIS A 149       1.833 -12.371   6.599  1.00  9.69           C  
ATOM   1102  CE1 HIS A 149       3.265 -13.514   7.766  1.00  7.77           C  
ATOM   1103  NE2 HIS A 149       2.154 -13.643   7.043  1.00  8.24           N  
ATOM   1104  N   PRO A 150       2.868  -6.966   8.907  1.00  8.86           N  
ATOM   1105  CA  PRO A 150       3.310  -5.545   8.843  1.00  7.92           C  
ATOM   1106  C   PRO A 150       4.751  -5.441   8.452  1.00  9.18           C  
ATOM   1107  O   PRO A 150       5.550  -6.303   9.001  1.00  9.98           O  
ATOM   1108  CB  PRO A 150       2.958  -5.027  10.237  1.00  9.02           C  
ATOM   1109  CG  PRO A 150       3.104  -6.246  11.129  1.00 10.68           C  
ATOM   1110  CD  PRO A 150       2.598  -7.445  10.290  1.00  8.32           C  
ATOM   1111  N   ASN A 151       5.103  -4.544   7.567  1.00 10.59           N  
ATOM   1112  CA  ASN A 151       6.474  -4.481   6.975  1.00 11.91           C  
ATOM   1113  C   ASN A 151       6.841  -5.823   6.373  1.00 11.33           C  
ATOM   1114  O   ASN A 151       8.067  -6.097   6.233  1.00 15.27           O  
ATOM   1115  CB  ASN A 151       7.528  -3.980   8.000  1.00 16.28           C  
ATOM   1116  CG  ASN A 151       7.538  -2.469   7.695  1.00 25.09           C  
ATOM   1117  OD1 ASN A 151       6.808  -1.629   8.237  1.00 29.16           O  
ATOM   1118  ND2 ASN A 151       8.238  -2.147   6.584  1.00 27.80           N  
ATOM   1119  N   VAL A 152       5.932  -6.653   5.988  1.00  9.53           N  
ATOM   1120  CA  VAL A 152       6.079  -7.991   5.439  1.00  9.76           C  
ATOM   1121  C   VAL A 152       6.974  -8.783   6.391  1.00 10.30           C  
ATOM   1122  O   VAL A 152       7.726  -9.700   5.981  1.00 10.88           O  
ATOM   1123  CB  VAL A 152       6.565  -8.067   3.951  1.00 10.97           C  
ATOM   1124  CG1 VAL A 152       6.047  -9.373   3.254  1.00 11.03           C  
ATOM   1125  CG2 VAL A 152       6.120  -6.872   3.134  1.00 11.66           C  
ATOM   1126  N   ALA A 153       6.781  -8.547   7.691  1.00 10.99           N  
ATOM   1127  CA  ALA A 153       7.500  -9.258   8.791  1.00  9.50           C  
ATOM   1128  C   ALA A 153       6.642 -10.308   9.378  1.00  9.51           C  
ATOM   1129  O   ALA A 153       5.553 -10.664   8.794  1.00  9.36           O  
ATOM   1130  CB  ALA A 153       8.016  -8.248   9.845  1.00 11.50           C  
ATOM   1131  N   GLU A 154       7.017 -10.931  10.523  1.00  9.12           N  
ATOM   1132  CA  GLU A 154       6.295 -11.994  11.186  1.00  8.49           C  
ATOM   1133  C   GLU A 154       4.784 -11.600  11.378  1.00  7.08           C  
ATOM   1134  O   GLU A 154       4.460 -10.438  11.664  1.00  9.79           O  
ATOM   1135  CB  GLU A 154       6.921 -12.289  12.576  1.00  9.71           C  
ATOM   1136  CG  GLU A 154       8.271 -13.046  12.474  1.00 10.32           C  
ATOM   1137  CD  GLU A 154       9.459 -12.291  12.116  1.00  8.07           C  
ATOM   1138  OE1 GLU A 154       9.510 -11.089  11.890  1.00  9.89           O  
ATOM   1139  OE2 GLU A 154      10.553 -12.970  12.063  1.00 12.94           O  
ATOM   1140  N   LYS A 155       3.997 -12.594  11.257  1.00  8.62           N  
ATOM   1141  CA  LYS A 155       2.489 -12.459  11.239  1.00  7.64           C  
ATOM   1142  C   LYS A 155       2.059 -11.851  12.568  1.00  7.50           C  
ATOM   1143  O   LYS A 155       2.509 -12.338  13.649  1.00  7.82           O  
ATOM   1144  CB  LYS A 155       1.911 -13.867  11.009  1.00  7.36           C  
ATOM   1145  CG  LYS A 155       0.452 -13.740  10.369  1.00  8.13           C  
ATOM   1146  CD  LYS A 155      -0.184 -15.140  10.316  1.00  9.97           C  
ATOM   1147  CE  LYS A 155       0.506 -16.009   9.239  1.00  9.51           C  
ATOM   1148  NZ  LYS A 155       0.081 -17.418   9.363  1.00 11.87           N  
ATOM   1149  N   ARG A 156       1.093 -10.959  12.515  1.00  7.76           N  
ATOM   1150  CA  ARG A 156       0.532 -10.261  13.698  1.00  8.14           C  
ATOM   1151  C   ARG A 156      -0.984 -10.276  13.615  1.00  8.57           C  
ATOM   1152  O   ARG A 156      -1.589 -10.548  12.538  1.00  8.21           O  
ATOM   1153  CB  ARG A 156       0.989  -8.792  13.732  1.00 10.03           C  
ATOM   1154  CG  ARG A 156       2.491  -8.581  13.770  1.00 10.24           C  
ATOM   1155  CD  ARG A 156       3.263  -9.152  15.016  1.00  9.93           C  
ATOM   1156  NE  ARG A 156       4.520  -8.384  15.069  1.00  9.41           N  
ATOM   1157  CZ  ARG A 156       5.111  -7.855  16.173  1.00  9.38           C  
ATOM   1158  NH1 ARG A 156       4.769  -8.283  17.389  1.00  9.58           N  
ATOM   1159  NH2 ARG A 156       6.053  -6.900  15.965  1.00 10.62           N  
ATOM   1160  N   ILE A 157      -1.581 -10.045  14.790  1.00  7.31           N  
ATOM   1161  CA  ILE A 157      -3.055  -9.965  14.907  1.00  8.45           C  
ATOM   1162  C   ILE A 157      -3.383  -8.621  15.525  1.00  9.35           C  
ATOM   1163  O   ILE A 157      -2.682  -8.140  16.459  1.00 10.55           O  
ATOM   1164  CB  ILE A 157      -3.601 -11.152  15.758  1.00  9.73           C  
ATOM   1165  CG1 ILE A 157      -5.166 -11.028  15.736  1.00 12.03           C  
ATOM   1166  CG2 ILE A 157      -2.945 -11.283  17.163  1.00 10.66           C  
ATOM   1167  CD1 ILE A 157      -5.806 -12.389  16.086  1.00 15.73           C  
ATOM   1168  N   SER A 158      -4.396  -7.956  14.971  1.00  8.16           N  
ATOM   1169  CA  SER A 158      -4.818  -6.649  15.544  1.00  8.29           C  
ATOM   1170  C   SER A 158      -6.306  -6.774  15.732  1.00  9.11           C  
ATOM   1171  O   SER A 158      -7.064  -7.144  14.783  1.00 11.00           O  
ATOM   1172  CB  SER A 158      -4.476  -5.505  14.643  1.00  8.68           C  
ATOM   1173  OG  SER A 158      -3.124  -5.351  14.429  1.00  9.06           O  
ATOM   1174  N   ASN A 159      -6.801  -6.426  16.907  1.00  9.62           N  
ATOM   1175  CA  ASN A 159      -8.222  -6.463  17.253  1.00 11.01           C  
ATOM   1176  C   ASN A 159      -8.863  -5.082  17.201  1.00  9.89           C  
ATOM   1177  O   ASN A 159      -8.224  -4.080  17.551  1.00 11.57           O  
ATOM   1178  CB  ASN A 159      -8.396  -6.948  18.715  1.00 13.45           C  
ATOM   1179  CG  ASN A 159      -8.120  -8.440  18.813  1.00 16.64           C  
ATOM   1180  OD1 ASN A 159      -8.605  -9.177  17.984  1.00 19.10           O  
ATOM   1181  ND2 ASN A 159      -7.367  -8.803  19.886  1.00 19.16           N  
ATOM   1182  N   SER A 160     -10.127  -5.108  16.753  1.00  9.99           N  
ATOM   1183  CA  SER A 160     -10.956  -3.887  16.798  1.00 11.21           C  
ATOM   1184  C   SER A 160     -12.174  -4.302  17.626  1.00 10.42           C  
ATOM   1185  O   SER A 160     -12.826  -5.311  17.317  1.00 10.57           O  
ATOM   1186  CB  SER A 160     -11.361  -3.323  15.446  1.00 10.48           C  
ATOM   1187  OG  SER A 160     -12.282  -2.226  15.626  1.00 11.84           O  
ATOM   1188  N   THR A 161     -12.404  -3.455  18.670  1.00 11.69           N  
ATOM   1189  CA  THR A 161     -13.638  -3.749  19.476  1.00 13.00           C  
ATOM   1190  C   THR A 161     -14.559  -2.572  19.348  1.00 14.01           C  
ATOM   1191  O   THR A 161     -15.390  -2.284  20.266  1.00 16.49           O  
ATOM   1192  CB  THR A 161     -13.285  -4.212  20.929  1.00 14.02           C  
ATOM   1193  OG1 THR A 161     -12.327  -3.218  21.344  1.00 15.94           O  
ATOM   1194  CG2 THR A 161     -12.716  -5.592  21.084  1.00 15.40           C  
ATOM   1195  N   SER A 162     -14.557  -1.842  18.259  1.00 13.82           N  
ATOM   1196  CA  SER A 162     -15.418  -0.687  17.962  1.00 14.68           C  
ATOM   1197  C   SER A 162     -16.206  -1.015  16.711  1.00 14.04           C  
ATOM   1198  O   SER A 162     -15.704  -1.768  15.841  1.00 13.53           O  
ATOM   1199  CB  SER A 162     -14.638   0.593  17.660  1.00 15.70           C  
ATOM   1200  OG  SER A 162     -13.654   0.851  18.587  1.00 21.75           O  
ATOM   1201  N   PRO A 163     -17.419  -0.479  16.576  1.00 14.29           N  
ATOM   1202  CA  PRO A 163     -18.168  -0.750  15.340  1.00 13.38           C  
ATOM   1203  C   PRO A 163     -17.377  -0.283  14.124  1.00 12.45           C  
ATOM   1204  O   PRO A 163     -16.726   0.749  14.094  1.00 12.50           O  
ATOM   1205  CB  PRO A 163     -19.407   0.164  15.510  1.00 15.16           C  
ATOM   1206  CG  PRO A 163     -19.486   0.524  16.963  1.00 16.03           C  
ATOM   1207  CD  PRO A 163     -18.071   0.467  17.510  1.00 14.93           C  
ATOM   1208  N   THR A 164     -17.626  -1.038  13.013  1.00 13.46           N  
ATOM   1209  CA  THR A 164     -17.040  -0.573  11.728  1.00 12.39           C  
ATOM   1210  C   THR A 164     -18.000   0.514  11.167  1.00 12.41           C  
ATOM   1211  O   THR A 164     -19.165   0.596  11.600  1.00 13.24           O  
ATOM   1212  CB  THR A 164     -16.913  -1.760  10.711  1.00 11.43           C  
ATOM   1213  OG1 THR A 164     -18.231  -2.327  10.485  1.00 12.85           O  
ATOM   1214  CG2 THR A 164     -16.096  -2.893  11.314  1.00 12.80           C  
ATOM   1215  N   SER A 165     -17.487   1.209  10.150  1.00 12.53           N  
ATOM   1216  CA  SER A 165     -18.365   2.162   9.408  1.00 13.49           C  
ATOM   1217  C   SER A 165     -18.010   2.084   7.917  1.00 13.99           C  
ATOM   1218  O   SER A 165     -16.924   1.572   7.604  1.00 14.89           O  
ATOM   1219  CB  SER A 165     -18.218   3.563   9.936  1.00 15.01           C  
ATOM   1220  OG  SER A 165     -16.947   4.098   9.853  1.00 18.54           O  
ATOM   1221  N   PHE A 166     -18.851   2.681   7.088  1.00 14.03           N  
ATOM   1222  CA  PHE A 166     -18.623   2.708   5.627  1.00 13.77           C  
ATOM   1223  C   PHE A 166     -17.981   4.002   5.239  1.00 13.47           C  
ATOM   1224  O   PHE A 166     -18.461   5.090   5.680  1.00 14.32           O  
ATOM   1225  CB  PHE A 166     -19.933   2.501   4.855  1.00 13.39           C  
ATOM   1226  CG  PHE A 166     -20.689   1.252   5.069  1.00 14.44           C  
ATOM   1227  CD1 PHE A 166     -20.021   0.069   5.412  1.00 14.97           C  
ATOM   1228  CD2 PHE A 166     -22.051   1.221   4.843  1.00 17.87           C  
ATOM   1229  CE1 PHE A 166     -20.726  -1.103   5.578  1.00 14.75           C  
ATOM   1230  CE2 PHE A 166     -22.776   0.012   5.047  1.00 17.96           C  
ATOM   1231  CZ  PHE A 166     -22.084  -1.160   5.472  1.00 15.57           C  
ATOM   1232  N   VAL A 167     -16.969   4.026   4.407  1.00 13.67           N  
ATOM   1233  CA  VAL A 167     -16.341   5.223   3.883  1.00 14.41           C  
ATOM   1234  C   VAL A 167     -15.874   4.967   2.433  1.00 15.02           C  
ATOM   1235  O   VAL A 167     -15.840   3.824   2.004  1.00 14.77           O  
ATOM   1236  CB  VAL A 167     -15.122   5.675   4.708  1.00 15.32           C  
ATOM   1237  CG1 VAL A 167     -15.468   6.052   6.147  1.00 15.30           C  
ATOM   1238  CG2 VAL A 167     -14.039   4.557   4.708  1.00 14.06           C  
ATOM   1239  N   ALA A 168     -15.514   6.061   1.770  1.00 15.79           N  
ATOM   1240  CA  ALA A 168     -14.874   5.973   0.459  1.00 16.44           C  
ATOM   1241  C   ALA A 168     -13.367   5.914   0.825  1.00 17.97           C  
ATOM   1242  O   ALA A 168     -12.982   6.389   1.928  1.00 17.41           O  
ATOM   1243  CB  ALA A 168     -15.192   7.288  -0.286  1.00 18.10           C  
ATOM   1244  N   TRP A 169     -12.538   5.378  -0.075  1.00 17.09           N  
ATOM   1245  CA  TRP A 169     -11.092   5.413   0.226  1.00 18.36           C  
ATOM   1246  C   TRP A 169     -10.714   6.854   0.531  1.00 20.41           C  
ATOM   1247  O   TRP A 169     -11.093   7.718  -0.347  1.00 21.69           O  
ATOM   1248  CB  TRP A 169     -10.317   4.855  -0.979  1.00 17.23           C  
ATOM   1249  CG  TRP A 169      -8.850   5.086  -0.994  1.00 17.38           C  
ATOM   1250  CD1 TRP A 169      -8.106   5.655  -1.985  1.00 18.05           C  
ATOM   1251  CD2 TRP A 169      -7.899   4.670  -0.008  1.00 16.75           C  
ATOM   1252  NE1 TRP A 169      -6.783   5.652  -1.657  1.00 18.98           N  
ATOM   1253  CE2 TRP A 169      -6.622   5.063  -0.426  1.00 18.26           C  
ATOM   1254  CE3 TRP A 169      -8.027   3.985   1.201  1.00 16.68           C  
ATOM   1255  CZ2 TRP A 169      -5.486   4.799   0.301  1.00 18.25           C  
ATOM   1256  CZ3 TRP A 169      -6.878   3.778   1.992  1.00 16.86           C  
ATOM   1257  CH2 TRP A 169      -5.609   4.166   1.525  1.00 17.85           C  
ATOM   1258  N   GLY A 170      -9.986   7.099   1.555  1.00 20.28           N  
ATOM   1259  CA  GLY A 170      -9.539   8.451   1.936  1.00 23.17           C  
ATOM   1260  C   GLY A 170     -10.433   8.939   3.077  1.00 24.39           C  
ATOM   1261  O   GLY A 170     -10.042   9.998   3.657  1.00 25.67           O  
ATOM   1262  N   GLY A 171     -11.483   8.239   3.435  1.00 24.29           N  
ATOM   1263  CA  GLY A 171     -12.319   8.559   4.557  1.00 24.97           C  
ATOM   1264  C   GLY A 171     -13.522   9.413   4.297  1.00 25.61           C  
ATOM   1265  O   GLY A 171     -14.239   9.634   5.284  1.00 26.84           O  
ATOM   1266  N   GLY A 172     -13.735   9.847   3.066  1.00 26.10           N  
ATOM   1267  CA  GLY A 172     -14.905  10.637   2.697  1.00 25.15           C  
ATOM   1268  C   GLY A 172     -16.169   9.793   2.682  1.00 25.38           C  
ATOM   1269  O   GLY A 172     -16.212   8.557   2.979  1.00 24.31           O  
ATOM   1270  N   ALA A 173     -17.282  10.487   2.361  1.00 24.31           N  
ATOM   1271  CA  ALA A 173     -18.551   9.773   2.343  1.00 23.83           C  
ATOM   1272  C   ALA A 173     -18.463   8.761   1.179  1.00 22.79           C  
ATOM   1273  O   ALA A 173     -17.952   9.184   0.143  1.00 23.87           O  
ATOM   1274  CB  ALA A 173     -19.749  10.696   2.177  1.00 26.09           C  
ATOM   1275  N   GLY A 174     -18.912   7.545   1.454  1.00 20.61           N  
ATOM   1276  CA  GLY A 174     -18.871   6.526   0.392  1.00 18.87           C  
ATOM   1277  C   GLY A 174     -19.189   5.171   1.017  1.00 17.68           C  
ATOM   1278  O   GLY A 174     -19.350   5.112   2.222  1.00 18.48           O  
ATOM   1279  N   THR A 175     -19.264   4.148   0.196  1.00 15.88           N  
ATOM   1280  CA  THR A 175     -19.567   2.837   0.682  1.00 14.73           C  
ATOM   1281  C   THR A 175     -18.603   1.729   0.200  1.00 13.39           C  
ATOM   1282  O   THR A 175     -18.936   0.545   0.411  1.00 14.75           O  
ATOM   1283  CB  THR A 175     -21.035   2.374   0.373  1.00 18.17           C  
ATOM   1284  OG1 THR A 175     -21.115   2.392  -1.073  1.00 19.47           O  
ATOM   1285  CG2 THR A 175     -22.127   3.270   0.975  1.00 20.03           C  
ATOM   1286  N   THR A 176     -17.525   2.104  -0.459  1.00 12.51           N  
ATOM   1287  CA  THR A 176     -16.646   1.002  -0.998  1.00 11.15           C  
ATOM   1288  C   THR A 176     -15.735   0.428   0.038  1.00 10.84           C  
ATOM   1289  O   THR A 176     -15.195  -0.675  -0.196  1.00 11.83           O  
ATOM   1290  CB  THR A 176     -15.781   1.646  -2.147  1.00 11.67           C  
ATOM   1291  OG1 THR A 176     -15.028   2.685  -1.514  1.00 13.60           O  
ATOM   1292  CG2 THR A 176     -16.667   2.171  -3.292  1.00 12.83           C  
ATOM   1293  N   HIS A 177     -15.469   1.154   1.145  1.00 10.17           N  
ATOM   1294  CA  HIS A 177     -14.485   0.678   2.147  1.00 11.28           C  
ATOM   1295  C   HIS A 177     -15.123   0.590   3.521  1.00 10.81           C  
ATOM   1296  O   HIS A 177     -16.150   1.255   3.849  1.00 12.29           O  
ATOM   1297  CB  HIS A 177     -13.244   1.594   2.218  1.00 10.72           C  
ATOM   1298  CG  HIS A 177     -12.343   1.479   1.024  1.00 11.22           C  
ATOM   1299  ND1 HIS A 177     -12.729   1.780  -0.279  1.00 12.94           N  
ATOM   1300  CD2 HIS A 177     -11.055   1.046   0.927  1.00 11.47           C  
ATOM   1301  CE1 HIS A 177     -11.683   1.510  -1.100  1.00 12.48           C  
ATOM   1302  NE2 HIS A 177     -10.672   1.095  -0.365  1.00 11.55           N  
ATOM   1303  N   LEU A 178     -14.528  -0.287   4.320  1.00 10.83           N  
ATOM   1304  CA  LEU A 178     -14.915  -0.416   5.755  1.00 11.60           C  
ATOM   1305  C   LEU A 178     -13.834   0.352   6.512  1.00 11.64           C  
ATOM   1306  O   LEU A 178     -12.613   0.109   6.290  1.00 12.43           O  
ATOM   1307  CB  LEU A 178     -14.922  -1.839   6.165  1.00 13.59           C  
ATOM   1308  CG  LEU A 178     -16.033  -2.772   6.245  1.00 20.32           C  
ATOM   1309  CD1 LEU A 178     -15.506  -4.125   6.874  1.00 22.88           C  
ATOM   1310  CD2 LEU A 178     -17.164  -2.265   7.096  1.00 18.74           C  
ATOM   1311  N   ASN A 179     -14.221   1.228   7.435  1.00 11.46           N  
ATOM   1312  CA  ASN A 179     -13.292   1.936   8.312  1.00 12.07           C  
ATOM   1313  C   ASN A 179     -13.228   1.172   9.638  1.00 11.52           C  
ATOM   1314  O   ASN A 179     -14.329   0.862  10.195  1.00 11.59           O  
ATOM   1315  CB  ASN A 179     -13.860   3.362   8.553  1.00 14.15           C  
ATOM   1316  CG  ASN A 179     -12.826   4.121   9.356  1.00 17.86           C  
ATOM   1317  OD1 ASN A 179     -11.745   4.438   8.904  1.00 20.19           O  
ATOM   1318  ND2 ASN A 179     -13.047   4.208  10.647  1.00 20.19           N  
ATOM   1319  N   VAL A 180     -12.022   0.788  10.000  1.00 10.09           N  
ATOM   1320  CA  VAL A 180     -11.816  -0.002  11.250  1.00 10.48           C  
ATOM   1321  C   VAL A 180     -10.968   0.792  12.237  1.00 10.84           C  
ATOM   1322  O   VAL A 180      -9.879   1.308  11.875  1.00 11.32           O  
ATOM   1323  CB  VAL A 180     -11.129  -1.320  10.843  1.00 10.77           C  
ATOM   1324  CG1 VAL A 180     -10.775  -2.086  12.143  1.00 12.60           C  
ATOM   1325  CG2 VAL A 180     -12.022  -2.136   9.913  1.00 12.25           C  
ATOM   1326  N   GLN A 181     -11.519   0.940  13.449  1.00  9.94           N  
ATOM   1327  CA  GLN A 181     -10.852   1.719  14.549  1.00 10.83           C  
ATOM   1328  C   GLN A 181     -10.105   0.737  15.453  1.00  9.92           C  
ATOM   1329  O   GLN A 181     -10.714  -0.216  15.988  1.00 11.29           O  
ATOM   1330  CB  GLN A 181     -11.969   2.490  15.276  1.00 13.60           C  
ATOM   1331  CG  GLN A 181     -11.465   3.184  16.542  1.00 16.25           C  
ATOM   1332  CD  GLN A 181     -10.517   4.277  16.338  1.00 21.36           C  
ATOM   1333  OE1 GLN A 181      -9.406   4.419  16.922  1.00 24.11           O  
ATOM   1334  NE2 GLN A 181     -10.866   5.156  15.389  1.00 22.09           N  
ATOM   1335  N   TRP A 182      -8.840   0.946  15.566  1.00  9.34           N  
ATOM   1336  CA  TRP A 182      -7.961   0.087  16.391  1.00  9.38           C  
ATOM   1337  C   TRP A 182      -8.125   0.514  17.860  1.00  9.57           C  
ATOM   1338  O   TRP A 182      -8.583   1.624  18.180  1.00 11.01           O  
ATOM   1339  CB  TRP A 182      -6.478   0.136  15.969  1.00  9.37           C  
ATOM   1340  CG  TRP A 182      -6.366  -0.298  14.497  1.00  8.54           C  
ATOM   1341  CD1 TRP A 182      -5.818   0.429  13.559  1.00  7.99           C  
ATOM   1342  CD2 TRP A 182      -6.862  -1.561  13.962  1.00  8.71           C  
ATOM   1343  NE1 TRP A 182      -5.903  -0.251  12.350  1.00 11.40           N  
ATOM   1344  CE2 TRP A 182      -6.504  -1.432  12.572  1.00  8.95           C  
ATOM   1345  CE3 TRP A 182      -7.453  -2.701  14.429  1.00 11.39           C  
ATOM   1346  CZ2 TRP A 182      -6.785  -2.500  11.672  1.00  9.01           C  
ATOM   1347  CZ3 TRP A 182      -7.746  -3.717  13.525  1.00 12.34           C  
ATOM   1348  CH2 TRP A 182      -7.440  -3.575  12.150  1.00 10.86           C  
ATOM   1349  N   GLN A 183      -7.731  -0.353  18.726  1.00 11.26           N  
ATOM   1350  CA  GLN A 183      -7.696  -0.137  20.233  1.00 10.43           C  
ATOM   1351  C   GLN A 183      -6.615   0.891  20.440  1.00 11.20           C  
ATOM   1352  O   GLN A 183      -5.577   1.002  19.769  1.00 12.46           O  
ATOM   1353  CB  GLN A 183      -7.545  -1.433  20.959  1.00  9.38           C  
ATOM   1354  CG  GLN A 183      -8.709  -2.359  20.767  1.00 11.41           C  
ATOM   1355  CD  GLN A 183      -8.506  -3.731  21.325  1.00 13.65           C  
ATOM   1356  OE1 GLN A 183      -9.481  -4.461  21.637  1.00 20.09           O  
ATOM   1357  NE2 GLN A 183      -7.304  -4.213  21.347  1.00 15.42           N  
ATOM   1358  N   PRO A 184      -6.779   1.763  21.498  1.00 12.13           N  
ATOM   1359  CA  PRO A 184      -5.813   2.847  21.796  1.00 12.31           C  
ATOM   1360  C   PRO A 184      -4.414   2.375  22.123  1.00 12.94           C  
ATOM   1361  O   PRO A 184      -3.542   3.192  21.671  1.00 14.59           O  
ATOM   1362  CB  PRO A 184      -6.504   3.695  22.858  1.00 12.07           C  
ATOM   1363  CG  PRO A 184      -7.326   2.677  23.513  1.00 13.34           C  
ATOM   1364  CD  PRO A 184      -7.942   1.756  22.410  1.00 11.29           C  
ATOM   1365  N   SER A 185      -4.209   1.195  22.632  1.00 14.41           N  
ATOM   1366  CA  SER A 185      -2.783   0.772  22.737  1.00 14.46           C  
ATOM   1367  C   SER A 185      -2.638  -0.602  22.044  1.00 14.55           C  
ATOM   1368  O   SER A 185      -1.684  -1.363  22.345  1.00 16.39           O  
ATOM   1369  CB  SER A 185      -2.364   0.775  24.180  1.00 17.93           C  
ATOM   1370  OG  SER A 185      -3.188  -0.134  24.940  1.00 21.96           O  
ATOM   1371  N   GLY A 186      -3.594  -0.949  21.178  1.00 12.67           N  
ATOM   1372  CA  GLY A 186      -3.555  -2.253  20.485  1.00 11.69           C  
ATOM   1373  C   GLY A 186      -2.678  -2.156  19.189  1.00  9.60           C  
ATOM   1374  O   GLY A 186      -2.076  -1.229  18.828  1.00 11.11           O  
ATOM   1375  N   GLY A 187      -2.775  -3.362  18.545  1.00 10.41           N  
ATOM   1376  CA  GLY A 187      -2.012  -3.485  17.246  1.00  9.26           C  
ATOM   1377  C   GLY A 187      -2.685  -2.673  16.176  1.00  8.53           C  
ATOM   1378  O   GLY A 187      -3.896  -2.311  16.237  1.00 11.11           O  
ATOM   1379  N   VAL A 188      -1.948  -2.311  15.148  1.00  7.74           N  
ATOM   1380  CA  VAL A 188      -2.433  -1.500  14.018  1.00  9.09           C  
ATOM   1381  C   VAL A 188      -2.073  -2.262  12.715  1.00  8.52           C  
ATOM   1382  O   VAL A 188      -2.050  -3.526  12.775  1.00 10.60           O  
ATOM   1383  CB  VAL A 188      -1.722  -0.134  14.109  1.00  9.00           C  
ATOM   1384  CG1 VAL A 188      -2.263   0.599  15.397  1.00 10.79           C  
ATOM   1385  CG2 VAL A 188      -0.233  -0.149  14.067  1.00 11.35           C  
ATOM   1386  N   THR A 189      -1.852  -1.499  11.683  1.00  9.21           N  
ATOM   1387  CA  THR A 189      -1.289  -2.111  10.418  1.00  9.78           C  
ATOM   1388  C   THR A 189      -0.202  -1.202   9.917  1.00 11.05           C  
ATOM   1389  O   THR A 189      -0.189  -0.044  10.305  1.00 11.87           O  
ATOM   1390  CB  THR A 189      -2.380  -2.410   9.329  1.00 10.83           C  
ATOM   1391  OG1 THR A 189      -2.747  -1.180   8.749  1.00 10.70           O  
ATOM   1392  CG2 THR A 189      -3.557  -3.267   9.804  1.00 11.68           C  
ATOM   1393  N   GLU A 190       0.696  -1.761   9.088  1.00 11.28           N  
ATOM   1394  CA  GLU A 190       1.795  -0.921   8.565  1.00 12.28           C  
ATOM   1395  C   GLU A 190       1.984  -1.245   7.077  1.00 12.20           C  
ATOM   1396  O   GLU A 190       1.480  -2.294   6.678  1.00 14.58           O  
ATOM   1397  CB  GLU A 190       3.077  -1.254   9.359  1.00 13.31           C  
ATOM   1398  CG  GLU A 190       2.934  -1.071  10.892  1.00 15.23           C  
ATOM   1399  CD  GLU A 190       4.109  -1.438  11.747  1.00 18.06           C  
ATOM   1400  OE1 GLU A 190       5.093  -2.008  11.363  1.00 20.25           O  
ATOM   1401  OE2 GLU A 190       4.005  -1.105  12.941  1.00 21.30           O  
ATOM   1402  N   PRO A 191       2.770  -0.484   6.350  1.00 13.21           N  
ATOM   1403  CA  PRO A 191       3.076  -0.813   4.949  1.00 12.41           C  
ATOM   1404  C   PRO A 191       3.466  -2.260   4.877  1.00 11.49           C  
ATOM   1405  O   PRO A 191       4.222  -2.754   5.751  1.00 13.54           O  
ATOM   1406  CB  PRO A 191       4.243   0.149   4.617  1.00 14.00           C  
ATOM   1407  CG  PRO A 191       3.927   1.391   5.446  1.00 15.45           C  
ATOM   1408  CD  PRO A 191       3.407   0.791   6.779  1.00 15.17           C  
ATOM   1409  N   GLY A 192       2.996  -2.993   3.891  1.00 11.31           N  
ATOM   1410  CA  GLY A 192       3.303  -4.433   3.747  1.00  9.10           C  
ATOM   1411  C   GLY A 192       2.137  -5.281   4.188  1.00  7.95           C  
ATOM   1412  O   GLY A 192       1.879  -6.393   3.823  1.00  9.87           O  
ATOM   1413  N   SER A 193       1.386  -4.709   5.220  1.00  8.27           N  
ATOM   1414  CA  SER A 193       0.086  -5.329   5.665  1.00  7.79           C  
ATOM   1415  C   SER A 193      -0.904  -5.186   4.505  1.00  7.46           C  
ATOM   1416  O   SER A 193      -1.915  -5.862   4.569  1.00  8.19           O  
ATOM   1417  CB  SER A 193      -0.503  -4.499   6.836  1.00  8.45           C  
ATOM   1418  OG  SER A 193       0.375  -4.734   8.003  1.00  9.66           O  
ATOM   1419  N   SER A 194      -0.748  -4.320   3.570  1.00  7.00           N  
ATOM   1420  CA  SER A 194      -1.672  -4.126   2.452  1.00  8.87           C  
ATOM   1421  C   SER A 194      -2.065  -5.503   1.902  1.00  7.76           C  
ATOM   1422  O   SER A 194      -1.256  -6.443   1.729  1.00  9.13           O  
ATOM   1423  CB  SER A 194      -0.945  -3.476   1.254  1.00 14.12           C  
ATOM   1424  OG  SER A 194      -0.710  -2.120   1.507  1.00 20.53           O  
ATOM   1425  N   GLY A 195      -3.380  -5.676   1.574  1.00  8.72           N  
ATOM   1426  CA  GLY A 195      -3.926  -6.886   1.066  1.00  6.68           C  
ATOM   1427  C   GLY A 195      -4.347  -7.892   2.064  1.00  5.26           C  
ATOM   1428  O   GLY A 195      -5.007  -8.859   1.766  1.00  7.94           O  
ATOM   1429  N   SER A 196      -4.010  -7.659   3.371  1.00  6.66           N  
ATOM   1430  CA  SER A 196      -4.397  -8.559   4.448  1.00  6.31           C  
ATOM   1431  C   SER A 196      -5.936  -8.525   4.708  1.00  7.16           C  
ATOM   1432  O   SER A 196      -6.546  -7.460   4.516  1.00  8.44           O  
ATOM   1433  CB  SER A 196      -3.648  -8.239   5.747  1.00  6.63           C  
ATOM   1434  OG  SER A 196      -3.921  -6.912   6.132  1.00  8.76           O  
ATOM   1435  N   PRO A 197      -6.444  -9.626   5.194  1.00  6.69           N  
ATOM   1436  CA  PRO A 197      -7.921  -9.622   5.401  1.00  7.58           C  
ATOM   1437  C   PRO A 197      -8.333  -8.930   6.681  1.00  8.16           C  
ATOM   1438  O   PRO A 197      -7.552  -8.828   7.664  1.00  8.25           O  
ATOM   1439  CB  PRO A 197      -8.226 -11.112   5.555  1.00  8.58           C  
ATOM   1440  CG  PRO A 197      -6.934 -11.688   6.162  1.00  9.29           C  
ATOM   1441  CD  PRO A 197      -5.817 -10.910   5.514  1.00  8.17           C  
ATOM   1442  N   ILE A 198      -9.568  -8.504   6.663  1.00  7.27           N  
ATOM   1443  CA  ILE A 198     -10.299  -8.101   7.898  1.00  6.86           C  
ATOM   1444  C   ILE A 198     -11.373  -9.137   8.034  1.00  7.05           C  
ATOM   1445  O   ILE A 198     -12.131  -9.425   7.039  1.00  8.19           O  
ATOM   1446  CB  ILE A 198     -10.774  -6.612   7.932  1.00  7.47           C  
ATOM   1447  CG1 ILE A 198     -11.269  -6.189   9.329  1.00  8.46           C  
ATOM   1448  CG2 ILE A 198     -11.845  -6.327   6.858  1.00  9.79           C  
ATOM   1449  CD1 ILE A 198     -10.097  -5.957  10.263  1.00  9.17           C  
ATOM   1450  N   TYR A 199     -11.562  -9.688   9.235  1.00  7.24           N  
ATOM   1451  CA  TYR A 199     -12.594 -10.666   9.465  1.00  8.32           C  
ATOM   1452  C   TYR A 199     -13.650 -10.111  10.418  1.00  9.02           C  
ATOM   1453  O   TYR A 199     -13.327  -9.297  11.340  1.00  9.82           O  
ATOM   1454  CB  TYR A 199     -11.990 -11.907  10.188  1.00  9.18           C  
ATOM   1455  CG  TYR A 199     -10.915 -12.622   9.404  1.00  7.40           C  
ATOM   1456  CD1 TYR A 199     -11.317 -13.558   8.452  1.00  8.57           C  
ATOM   1457  CD2 TYR A 199      -9.568 -12.375   9.604  1.00  8.98           C  
ATOM   1458  CE1 TYR A 199     -10.319 -14.218   7.676  1.00  9.32           C  
ATOM   1459  CE2 TYR A 199      -8.582 -13.083   8.843  1.00  9.38           C  
ATOM   1460  CZ  TYR A 199      -8.987 -13.994   7.875  1.00  7.93           C  
ATOM   1461  OH  TYR A 199      -7.986 -14.645   7.118  1.00  9.97           O  
ATOM   1462  N   SER A 200     -14.846 -10.607  10.259  1.00  8.95           N  
ATOM   1463  CA  SER A 200     -15.895 -10.256  11.261  1.00  8.13           C  
ATOM   1464  C   SER A 200     -15.538 -11.089  12.512  1.00  9.95           C  
ATOM   1465  O   SER A 200     -14.718 -12.061  12.557  1.00 10.55           O  
ATOM   1466  CB  SER A 200     -17.219 -10.790  10.708  1.00 10.33           C  
ATOM   1467  OG  SER A 200     -17.236 -12.197  10.568  1.00 10.18           O  
ATOM   1468  N   PRO A 201     -16.275 -10.768  13.611  1.00 11.00           N  
ATOM   1469  CA  PRO A 201     -16.144 -11.524  14.854  1.00 11.96           C  
ATOM   1470  C   PRO A 201     -16.386 -12.981  14.643  1.00 11.99           C  
ATOM   1471  O   PRO A 201     -15.840 -13.881  15.348  1.00 14.88           O  
ATOM   1472  CB  PRO A 201     -17.152 -10.882  15.822  1.00 11.84           C  
ATOM   1473  CG  PRO A 201     -17.243  -9.496  15.314  1.00 12.86           C  
ATOM   1474  CD  PRO A 201     -17.219  -9.609  13.751  1.00 11.67           C  
ATOM   1475  N   GLU A 202     -17.142 -13.342  13.649  1.00 12.14           N  
ATOM   1476  CA  GLU A 202     -17.440 -14.716  13.265  1.00 12.42           C  
ATOM   1477  C   GLU A 202     -16.400 -15.346  12.338  1.00 10.73           C  
ATOM   1478  O   GLU A 202     -16.549 -16.480  11.864  1.00 12.89           O  
ATOM   1479  CB  GLU A 202     -18.877 -14.887  12.719  1.00 15.17           C  
ATOM   1480  CG  GLU A 202     -19.970 -14.616  13.777  1.00 20.16           C  
ATOM   1481  CD  GLU A 202     -19.998 -13.221  14.361  1.00 25.95           C  
ATOM   1482  OE1 GLU A 202     -19.984 -12.307  13.506  1.00 24.32           O  
ATOM   1483  OE2 GLU A 202     -20.009 -13.055  15.626  1.00 29.52           O  
ATOM   1484  N   LYS A 203     -15.308 -14.658  12.116  1.00  9.98           N  
ATOM   1485  CA  LYS A 203     -14.135 -15.130  11.419  1.00 10.70           C  
ATOM   1486  C   LYS A 203     -14.361 -15.232   9.909  1.00  9.57           C  
ATOM   1487  O   LYS A 203     -13.725 -16.076   9.231  1.00 10.27           O  
ATOM   1488  CB  LYS A 203     -13.646 -16.487  12.018  1.00 11.80           C  
ATOM   1489  CG  LYS A 203     -13.298 -16.231  13.510  1.00 13.35           C  
ATOM   1490  CD  LYS A 203     -12.502 -17.362  14.086  1.00 13.81           C  
ATOM   1491  CE  LYS A 203     -13.243 -18.619  14.188  1.00 12.31           C  
ATOM   1492  NZ  LYS A 203     -12.365 -19.715  14.794  1.00 14.00           N  
ATOM   1493  N   ARG A 204     -15.167 -14.354   9.314  1.00  8.68           N  
ATOM   1494  CA  ARG A 204     -15.400 -14.392   7.841  1.00  7.98           C  
ATOM   1495  C   ARG A 204     -14.798 -13.145   7.277  1.00  7.87           C  
ATOM   1496  O   ARG A 204     -14.918 -12.040   7.796  1.00  7.58           O  
ATOM   1497  CB  ARG A 204     -16.907 -14.441   7.619  1.00  9.20           C  
ATOM   1498  CG  ARG A 204     -17.595 -15.652   8.211  1.00  9.19           C  
ATOM   1499  CD  ARG A 204     -18.980 -15.911   7.702  1.00  9.74           C  
ATOM   1500  NE  ARG A 204     -19.623 -16.982   8.489  1.00 12.22           N  
ATOM   1501  CZ  ARG A 204     -20.491 -16.849   9.472  1.00 12.37           C  
ATOM   1502  NH1 ARG A 204     -20.985 -15.699   9.860  1.00 14.31           N  
ATOM   1503  NH2 ARG A 204     -20.939 -17.935  10.060  1.00 13.68           N  
ATOM   1504  N   VAL A 205     -14.151 -13.292   6.105  1.00  7.87           N  
ATOM   1505  CA  VAL A 205     -13.529 -12.143   5.439  1.00  6.72           C  
ATOM   1506  C   VAL A 205     -14.550 -11.090   5.020  1.00  6.76           C  
ATOM   1507  O   VAL A 205     -15.623 -11.481   4.407  1.00  8.16           O  
ATOM   1508  CB  VAL A 205     -12.717 -12.608   4.226  1.00  8.79           C  
ATOM   1509  CG1 VAL A 205     -12.189 -11.432   3.405  1.00 10.75           C  
ATOM   1510  CG2 VAL A 205     -11.600 -13.545   4.625  1.00 10.41           C  
ATOM   1511  N   LEU A 206     -14.328  -9.861   5.292  1.00  7.12           N  
ATOM   1512  CA  LEU A 206     -15.212  -8.755   4.907  1.00  6.16           C  
ATOM   1513  C   LEU A 206     -14.551  -7.819   3.921  1.00  7.00           C  
ATOM   1514  O   LEU A 206     -15.229  -6.913   3.367  1.00  8.43           O  
ATOM   1515  CB  LEU A 206     -15.517  -7.820   6.162  1.00  7.58           C  
ATOM   1516  CG  LEU A 206     -16.156  -8.584   7.333  1.00  7.86           C  
ATOM   1517  CD1 LEU A 206     -16.215  -7.621   8.553  1.00  9.90           C  
ATOM   1518  CD2 LEU A 206     -17.497  -9.135   6.930  1.00 11.50           C  
ATOM   1519  N   GLY A 207     -13.219  -7.917   3.736  1.00  8.04           N  
ATOM   1520  CA  GLY A 207     -12.471  -6.979   2.870  1.00  7.72           C  
ATOM   1521  C   GLY A 207     -10.983  -7.251   3.088  1.00  6.66           C  
ATOM   1522  O   GLY A 207     -10.571  -8.140   3.804  1.00  8.76           O  
ATOM   1523  N   GLN A 208     -10.219  -6.404   2.392  1.00  7.06           N  
ATOM   1524  CA  GLN A 208      -8.717  -6.561   2.478  1.00  6.65           C  
ATOM   1525  C   GLN A 208      -8.190  -5.182   2.618  1.00  7.00           C  
ATOM   1526  O   GLN A 208      -8.746  -4.147   2.143  1.00  7.49           O  
ATOM   1527  CB  GLN A 208      -8.133  -7.350   1.311  1.00  6.63           C  
ATOM   1528  CG  GLN A 208      -8.130  -6.623   0.000  1.00  7.91           C  
ATOM   1529  CD  GLN A 208      -9.515  -6.440  -0.663  1.00  6.83           C  
ATOM   1530  OE1 GLN A 208     -10.304  -7.373  -0.795  1.00  9.27           O  
ATOM   1531  NE2 GLN A 208      -9.800  -5.202  -1.100  1.00  8.94           N  
ATOM   1532  N   LEU A 209      -6.970  -5.067   3.224  1.00  7.06           N  
ATOM   1533  CA  LEU A 209      -6.447  -3.770   3.552  1.00  7.02           C  
ATOM   1534  C   LEU A 209      -6.021  -2.905   2.392  1.00  7.92           C  
ATOM   1535  O   LEU A 209      -5.171  -3.308   1.593  1.00  8.32           O  
ATOM   1536  CB  LEU A 209      -5.265  -3.921   4.546  1.00  9.33           C  
ATOM   1537  CG  LEU A 209      -4.656  -2.653   5.036  1.00  7.69           C  
ATOM   1538  CD1 LEU A 209      -5.649  -1.819   5.917  1.00 10.59           C  
ATOM   1539  CD2 LEU A 209      -3.382  -2.948   5.894  1.00  9.34           C  
ATOM   1540  N   HIS A 210      -6.584  -1.689   2.377  1.00  7.74           N  
ATOM   1541  CA  HIS A 210      -6.177  -0.669   1.405  1.00  9.54           C  
ATOM   1542  C   HIS A 210      -5.080   0.192   1.985  1.00  9.69           C  
ATOM   1543  O   HIS A 210      -3.937   0.352   1.465  1.00 13.53           O  
ATOM   1544  CB  HIS A 210      -7.339   0.217   0.893  1.00  9.13           C  
ATOM   1545  CG  HIS A 210      -6.992   0.985  -0.373  1.00 11.50           C  
ATOM   1546  ND1 HIS A 210      -8.042   1.281  -1.247  1.00 11.67           N  
ATOM   1547  CD2 HIS A 210      -5.811   1.422  -0.866  1.00 11.84           C  
ATOM   1548  CE1 HIS A 210      -7.461   1.981  -2.233  1.00 12.67           C  
ATOM   1549  NE2 HIS A 210      -6.160   2.044  -2.030  1.00 13.94           N  
ATOM   1550  N   GLY A 211      -5.325   0.701   3.216  1.00 11.32           N  
ATOM   1551  CA  GLY A 211      -4.306   1.525   3.906  1.00 11.52           C  
ATOM   1552  C   GLY A 211      -5.012   2.454   4.866  1.00 12.03           C  
ATOM   1553  O   GLY A 211      -6.186   2.250   5.194  1.00 12.45           O  
ATOM   1554  N   GLY A 212      -4.374   3.483   5.359  1.00 12.04           N  
ATOM   1555  CA  GLY A 212      -5.004   4.410   6.305  1.00 11.51           C  
ATOM   1556  C   GLY A 212      -3.880   5.104   7.092  1.00 13.26           C  
ATOM   1557  O   GLY A 212      -2.711   4.845   6.945  1.00 13.01           O  
ATOM   1558  N   PRO A 213      -4.354   5.883   8.090  1.00 13.05           N  
ATOM   1559  CA  PRO A 213      -3.446   6.739   8.881  1.00 13.03           C  
ATOM   1560  C   PRO A 213      -2.825   6.071  10.045  1.00 12.22           C  
ATOM   1561  O   PRO A 213      -2.000   6.702  10.700  1.00 15.72           O  
ATOM   1562  CB  PRO A 213      -4.401   7.867   9.299  1.00 13.25           C  
ATOM   1563  CG  PRO A 213      -5.741   7.208   9.442  1.00 13.74           C  
ATOM   1564  CD  PRO A 213      -5.782   6.188   8.301  1.00 13.57           C  
ATOM   1565  N   SER A 214      -3.193   4.815  10.372  1.00 11.71           N  
ATOM   1566  CA  SER A 214      -2.634   4.186  11.585  1.00 12.34           C  
ATOM   1567  C   SER A 214      -1.153   3.976  11.630  1.00 11.41           C  
ATOM   1568  O   SER A 214      -0.479   3.865  10.598  1.00 12.59           O  
ATOM   1569  CB  SER A 214      -3.371   2.857  11.913  1.00 11.80           C  
ATOM   1570  OG  SER A 214      -2.788   1.810  11.156  1.00 13.04           O  
ATOM   1571  N   SER A 215      -0.673   3.958  12.858  1.00 12.93           N  
ATOM   1572  CA  SER A 215       0.683   3.653  13.250  1.00 12.91           C  
ATOM   1573  C   SER A 215       0.643   3.376  14.745  1.00 11.97           C  
ATOM   1574  O   SER A 215      -0.390   3.720  15.382  1.00 12.67           O  
ATOM   1575  CB  SER A 215       1.774   4.660  12.922  1.00 15.42           C  
ATOM   1576  OG  SER A 215       1.550   5.767  13.871  1.00 15.65           O  
ATOM   1577  N   CYS A 216       1.713   2.818  15.302  1.00 12.55           N  
ATOM   1578  CA  CYS A 216       1.699   2.558  16.753  1.00 12.73           C  
ATOM   1579  C   CYS A 216       1.629   3.919  17.532  1.00 13.62           C  
ATOM   1580  O   CYS A 216       1.184   3.846  18.681  1.00 15.62           O  
ATOM   1581  CB  CYS A 216       2.943   1.776  17.163  1.00 14.14           C  
ATOM   1582  SG  CYS A 216       2.896   0.046  16.655  1.00 13.26           S  
ATOM   1583  N   SER A 217       2.074   4.974  16.975  1.00 15.05           N  
ATOM   1584  CA  SER A 217       1.960   6.244  17.769  1.00 15.77           C  
ATOM   1585  C   SER A 217       0.712   6.973  17.438  1.00 16.07           C  
ATOM   1586  O   SER A 217       0.511   8.140  17.946  1.00 17.62           O  
ATOM   1587  CB  SER A 217       3.267   6.999  17.566  1.00 18.36           C  
ATOM   1588  OG  SER A 217       3.222   7.228  16.146  1.00 23.02           O  
ATOM   1589  N   ALA A 218      -0.157   6.558  16.527  1.00 14.59           N  
ATOM   1590  CA  ALA A 218      -1.350   7.324  16.169  1.00 13.72           C  
ATOM   1591  C   ALA A 218      -2.373   7.371  17.306  1.00 11.90           C  
ATOM   1592  O   ALA A 218      -2.520   6.426  18.090  1.00 14.74           O  
ATOM   1593  CB  ALA A 218      -2.079   6.775  14.888  1.00 12.78           C  
ATOM   1594  N   THR A 219      -3.063   8.516  17.389  1.00 12.70           N  
ATOM   1595  CA  THR A 219      -4.090   8.656  18.436  1.00 14.04           C  
ATOM   1596  C   THR A 219      -5.439   8.970  17.856  1.00 14.91           C  
ATOM   1597  O   THR A 219      -5.580   9.433  16.692  1.00 16.07           O  
ATOM   1598  CB  THR A 219      -3.696   9.777  19.525  1.00 15.57           C  
ATOM   1599  OG1 THR A 219      -3.597  11.011  18.786  1.00 18.17           O  
ATOM   1600  CG2 THR A 219      -2.350   9.510  20.195  1.00 17.96           C  
ATOM   1601  N   GLY A 220      -6.418   8.743  18.688  1.00 15.13           N  
ATOM   1602  CA  GLY A 220      -7.800   9.041  18.319  1.00 17.93           C  
ATOM   1603  C   GLY A 220      -8.206   8.273  17.043  1.00 18.79           C  
ATOM   1604  O   GLY A 220      -7.847   7.120  16.828  1.00 18.31           O  
ATOM   1605  N   THR A 221      -8.970   9.039  16.240  1.00 19.16           N  
ATOM   1606  CA  THR A 221      -9.502   8.438  14.986  1.00 20.36           C  
ATOM   1607  C   THR A 221      -8.466   8.209  13.950  1.00 19.46           C  
ATOM   1608  O   THR A 221      -8.807   7.502  12.967  1.00 19.79           O  
ATOM   1609  CB  THR A 221     -10.752   9.275  14.459  1.00 22.54           C  
ATOM   1610  OG1 THR A 221     -10.156  10.556  14.199  1.00 23.50           O  
ATOM   1611  CG2 THR A 221     -11.957   9.235  15.374  1.00 22.42           C  
ATOM   1612  N   ASN A 222      -7.282   8.754  14.007  1.00 17.49           N  
ATOM   1613  CA  ASN A 222      -6.167   8.450  13.099  1.00 17.58           C  
ATOM   1614  C   ASN A 222      -5.693   6.998  13.329  1.00 14.30           C  
ATOM   1615  O   ASN A 222      -4.873   6.498  12.500  1.00 13.99           O  
ATOM   1616  CB  ASN A 222      -4.946   9.381  13.348  1.00 21.43           C  
ATOM   1617  CG  ASN A 222      -5.204  10.734  12.708  1.00 28.15           C  
ATOM   1618  OD1 ASN A 222      -5.686  10.839  11.578  1.00 31.40           O  
ATOM   1619  ND2 ASN A 222      -4.928  11.775  13.491  1.00 30.64           N  
ATOM   1620  N   ARG A 223      -6.011   6.411  14.463  1.00 13.39           N  
ATOM   1621  CA  ARG A 223      -5.541   5.005  14.726  1.00 10.98           C  
ATOM   1622  C   ARG A 223      -6.569   4.063  14.142  1.00 10.80           C  
ATOM   1623  O   ARG A 223      -7.310   3.320  14.749  1.00 11.17           O  
ATOM   1624  CB  ARG A 223      -5.318   4.853  16.229  1.00 11.94           C  
ATOM   1625  CG  ARG A 223      -4.356   3.723  16.576  1.00 10.98           C  
ATOM   1626  CD  ARG A 223      -4.431   3.423  18.018  1.00 10.91           C  
ATOM   1627  NE  ARG A 223      -3.491   2.378  18.406  1.00 12.64           N  
ATOM   1628  CZ  ARG A 223      -2.208   2.537  18.779  1.00 11.59           C  
ATOM   1629  NH1 ARG A 223      -1.657   3.744  18.726  1.00 13.45           N  
ATOM   1630  NH2 ARG A 223      -1.545   1.461  19.186  1.00 12.63           N  
ATOM   1631  N   SER A 224      -6.579   4.154  12.790  1.00 10.47           N  
ATOM   1632  CA  SER A 224      -7.594   3.404  12.018  1.00 10.39           C  
ATOM   1633  C   SER A 224      -7.034   3.079  10.606  1.00  9.01           C  
ATOM   1634  O   SER A 224      -6.080   3.652  10.173  1.00 11.65           O  
ATOM   1635  CB  SER A 224      -8.892   4.283  11.886  1.00 10.96           C  
ATOM   1636  OG  SER A 224      -8.517   5.461  11.239  1.00 13.57           O  
ATOM   1637  N   ASP A 225      -7.838   2.227   9.958  1.00 10.26           N  
ATOM   1638  CA  ASP A 225      -7.493   1.795   8.542  1.00 10.00           C  
ATOM   1639  C   ASP A 225      -8.775   1.515   7.777  1.00 10.71           C  
ATOM   1640  O   ASP A 225      -9.850   1.238   8.331  1.00 12.11           O  
ATOM   1641  CB  ASP A 225      -6.573   0.559   8.550  1.00 11.40           C  
ATOM   1642  CG  ASP A 225      -5.139   0.982   8.922  1.00 10.49           C  
ATOM   1643  OD1 ASP A 225      -4.493   1.715   8.177  1.00 13.79           O  
ATOM   1644  OD2 ASP A 225      -4.627   0.447   9.936  1.00 10.55           O  
ATOM   1645  N   GLN A 226      -8.625   1.444   6.455  1.00  9.85           N  
ATOM   1646  CA  GLN A 226      -9.752   1.261   5.503  1.00  9.83           C  
ATOM   1647  C   GLN A 226      -9.495   0.012   4.633  1.00  8.94           C  
ATOM   1648  O   GLN A 226      -8.355  -0.128   4.135  1.00 10.62           O  
ATOM   1649  CB  GLN A 226      -9.953   2.441   4.569  1.00 13.15           C  
ATOM   1650  CG  GLN A 226     -10.208   3.689   5.495  1.00 15.02           C  
ATOM   1651  CD  GLN A 226      -9.810   4.924   4.764  1.00 19.17           C  
ATOM   1652  OE1 GLN A 226      -9.994   5.101   3.555  1.00 18.66           O  
ATOM   1653  NE2 GLN A 226      -9.243   5.825   5.570  1.00 22.13           N  
ATOM   1654  N   TYR A 227     -10.530  -0.801   4.565  1.00  9.61           N  
ATOM   1655  CA  TYR A 227     -10.485  -2.079   3.823  1.00  8.70           C  
ATOM   1656  C   TYR A 227     -11.460  -1.991   2.685  1.00  8.03           C  
ATOM   1657  O   TYR A 227     -12.652  -1.695   2.870  1.00  8.89           O  
ATOM   1658  CB  TYR A 227     -10.927  -3.135   4.840  1.00  8.91           C  
ATOM   1659  CG  TYR A 227      -9.860  -3.436   5.872  1.00  7.89           C  
ATOM   1660  CD1 TYR A 227      -9.702  -2.611   7.005  1.00  9.01           C  
ATOM   1661  CD2 TYR A 227      -9.066  -4.591   5.766  1.00  8.34           C  
ATOM   1662  CE1 TYR A 227      -8.675  -2.897   7.894  1.00  9.89           C  
ATOM   1663  CE2 TYR A 227      -8.036  -4.942   6.663  1.00  8.06           C  
ATOM   1664  CZ  TYR A 227      -7.908  -4.068   7.777  1.00 10.10           C  
ATOM   1665  OH  TYR A 227      -6.870  -4.336   8.681  1.00  9.34           O  
ATOM   1666  N   GLY A 228     -11.059  -2.401   1.439  1.00  7.99           N  
ATOM   1667  CA  GLY A 228     -11.993  -2.476   0.301  1.00  7.33           C  
ATOM   1668  C   GLY A 228     -12.965  -3.624   0.603  1.00  6.40           C  
ATOM   1669  O   GLY A 228     -12.556  -4.760   0.964  1.00  8.04           O  
ATOM   1670  N   ARG A 229     -14.263  -3.347   0.463  1.00  7.19           N  
ATOM   1671  CA  ARG A 229     -15.242  -4.327   0.885  1.00  6.50           C  
ATOM   1672  C   ARG A 229     -15.532  -5.464  -0.068  1.00  7.43           C  
ATOM   1673  O   ARG A 229     -15.750  -5.193  -1.281  1.00  8.38           O  
ATOM   1674  CB  ARG A 229     -16.603  -3.620   1.141  1.00  8.30           C  
ATOM   1675  CG  ARG A 229     -16.573  -2.658   2.313  1.00  8.99           C  
ATOM   1676  CD  ARG A 229     -17.870  -1.783   2.275  1.00 11.60           C  
ATOM   1677  NE  ARG A 229     -18.968  -2.665   2.663  1.00 10.89           N  
ATOM   1678  CZ  ARG A 229     -20.256  -2.338   2.441  1.00 10.69           C  
ATOM   1679  NH1 ARG A 229     -20.599  -1.219   1.804  1.00 14.11           N  
ATOM   1680  NH2 ARG A 229     -21.202  -3.204   2.847  1.00 12.71           N  
ATOM   1681  N   VAL A 230     -15.697  -6.653   0.486  1.00  6.78           N  
ATOM   1682  CA  VAL A 230     -16.177  -7.835  -0.305  1.00  7.38           C  
ATOM   1683  C   VAL A 230     -17.556  -7.523  -0.900  1.00  8.01           C  
ATOM   1684  O   VAL A 230     -17.819  -7.917  -2.015  1.00  9.00           O  
ATOM   1685  CB  VAL A 230     -16.234  -9.067   0.591  1.00  9.12           C  
ATOM   1686  CG1 VAL A 230     -17.088 -10.239   0.034  1.00 11.46           C  
ATOM   1687  CG2 VAL A 230     -14.803  -9.583   0.893  1.00  9.54           C  
ATOM   1688  N   PHE A 231     -18.388  -6.770  -0.124  1.00  8.63           N  
ATOM   1689  CA  PHE A 231     -19.742  -6.438  -0.689  1.00  8.49           C  
ATOM   1690  C   PHE A 231     -19.545  -5.723  -2.019  1.00  8.77           C  
ATOM   1691  O   PHE A 231     -20.186  -6.038  -3.043  1.00 11.55           O  
ATOM   1692  CB  PHE A 231     -20.502  -5.556   0.331  1.00 11.11           C  
ATOM   1693  CG  PHE A 231     -21.740  -4.889  -0.298  1.00 10.27           C  
ATOM   1694  CD1 PHE A 231     -22.870  -5.662  -0.399  1.00 13.35           C  
ATOM   1695  CD2 PHE A 231     -21.698  -3.588  -0.738  1.00 13.76           C  
ATOM   1696  CE1 PHE A 231     -24.064  -5.157  -0.972  1.00 14.02           C  
ATOM   1697  CE2 PHE A 231     -22.876  -3.047  -1.303  1.00 15.18           C  
ATOM   1698  CZ  PHE A 231     -24.008  -3.860  -1.420  1.00 13.91           C  
ATOM   1699  N   THR A 232     -18.702  -4.722  -2.113  1.00  8.39           N  
ATOM   1700  CA  THR A 232     -18.417  -3.986  -3.322  1.00  9.81           C  
ATOM   1701  C   THR A 232     -17.728  -4.841  -4.395  1.00  8.56           C  
ATOM   1702  O   THR A 232     -18.075  -4.783  -5.608  1.00 10.50           O  
ATOM   1703  CB  THR A 232     -17.555  -2.725  -3.054  1.00 10.54           C  
ATOM   1704  OG1 THR A 232     -18.191  -2.096  -1.872  1.00 13.49           O  
ATOM   1705  CG2 THR A 232     -17.415  -1.712  -4.214  1.00 10.75           C  
ATOM   1706  N   SER A 233     -16.756  -5.611  -3.977  1.00  8.66           N  
ATOM   1707  CA  SER A 233     -15.989  -6.491  -4.881  1.00  6.86           C  
ATOM   1708  C   SER A 233     -16.849  -7.595  -5.476  1.00  8.63           C  
ATOM   1709  O   SER A 233     -16.423  -8.158  -6.542  1.00 10.16           O  
ATOM   1710  CB  SER A 233     -14.803  -7.157  -4.075  1.00  6.07           C  
ATOM   1711  OG  SER A 233     -13.957  -6.103  -3.699  1.00  8.69           O  
ATOM   1712  N   TRP A 234     -17.928  -8.011  -4.881  1.00  9.83           N  
ATOM   1713  CA  TRP A 234     -18.793  -9.068  -5.250  1.00 10.12           C  
ATOM   1714  C   TRP A 234     -19.347  -8.814  -6.708  1.00 10.85           C  
ATOM   1715  O   TRP A 234     -19.175  -9.681  -7.563  1.00 12.40           O  
ATOM   1716  CB  TRP A 234     -20.004  -9.231  -4.327  1.00  9.78           C  
ATOM   1717  CG  TRP A 234     -20.628 -10.529  -4.561  1.00 10.18           C  
ATOM   1718  CD1 TRP A 234     -21.825 -10.767  -5.179  1.00 11.96           C  
ATOM   1719  CD2 TRP A 234     -20.105 -11.836  -4.199  1.00  9.66           C  
ATOM   1720  NE1 TRP A 234     -22.112 -12.107  -5.216  1.00 12.27           N  
ATOM   1721  CE2 TRP A 234     -21.080 -12.779  -4.614  1.00 10.83           C  
ATOM   1722  CE3 TRP A 234     -18.960 -12.267  -3.555  1.00 10.04           C  
ATOM   1723  CZ2 TRP A 234     -20.943 -14.148  -4.448  1.00 12.68           C  
ATOM   1724  CZ3 TRP A 234     -18.815 -13.646  -3.322  1.00 12.19           C  
ATOM   1725  CH2 TRP A 234     -19.809 -14.567  -3.796  1.00 10.80           C  
ATOM   1726  N   THR A 235     -19.810  -7.609  -6.889  1.00 11.77           N  
ATOM   1727  CA  THR A 235     -20.273  -7.178  -8.248  1.00 11.66           C  
ATOM   1728  C   THR A 235     -19.147  -6.520  -8.949  1.00 10.38           C  
ATOM   1729  O   THR A 235     -19.163  -6.540 -10.263  1.00 11.42           O  
ATOM   1730  CB  THR A 235     -21.570  -6.238  -8.116  1.00 12.39           C  
ATOM   1731  OG1 THR A 235     -21.181  -5.168  -7.284  1.00 15.86           O  
ATOM   1732  CG2 THR A 235     -22.717  -7.051  -7.570  1.00 15.86           C  
ATOM   1733  N   GLY A 236     -18.206  -5.867  -8.278  1.00  8.84           N  
ATOM   1734  CA  GLY A 236     -16.987  -5.319  -8.787  1.00 10.14           C  
ATOM   1735  C   GLY A 236     -17.247  -4.491 -10.056  1.00 11.01           C  
ATOM   1736  O   GLY A 236     -18.132  -3.582 -10.049  1.00 12.12           O  
ATOM   1737  N   GLY A 237     -16.401  -4.712 -11.062  1.00 11.95           N  
ATOM   1738  CA  GLY A 237     -16.399  -3.963 -12.286  1.00 12.01           C  
ATOM   1739  C   GLY A 237     -17.444  -4.409 -13.291  1.00 10.36           C  
ATOM   1740  O   GLY A 237     -17.336  -3.804 -14.421  1.00 13.40           O  
ATOM   1741  N   GLY A 238     -18.266  -5.370 -13.005  1.00 10.75           N  
ATOM   1742  CA  GLY A 238     -19.290  -5.740 -13.965  1.00 12.55           C  
ATOM   1743  C   GLY A 238     -18.986  -6.936 -14.802  1.00 12.19           C  
ATOM   1744  O   GLY A 238     -19.819  -7.224 -15.721  1.00 15.36           O  
ATOM   1745  N   ALA A 239     -17.916  -7.700 -14.594  1.00 11.77           N  
ATOM   1746  CA  ALA A 239     -17.614  -8.883 -15.404  1.00 11.52           C  
ATOM   1747  C   ALA A 239     -16.705  -9.771 -14.534  1.00 10.66           C  
ATOM   1748  O   ALA A 239     -16.098  -9.254 -13.574  1.00 11.10           O  
ATOM   1749  CB  ALA A 239     -16.995  -8.477 -16.737  1.00 13.06           C  
ATOM   1750  N   ALA A 240     -16.696 -11.046 -14.869  1.00 11.12           N  
ATOM   1751  CA  ALA A 240     -15.843 -12.011 -14.146  1.00 11.13           C  
ATOM   1752  C   ALA A 240     -14.417 -11.544 -13.913  1.00 11.03           C  
ATOM   1753  O   ALA A 240     -13.908 -11.816 -12.772  1.00 13.07           O  
ATOM   1754  CB  ALA A 240     -15.773 -13.330 -14.903  1.00 11.66           C  
ATOM   1755  N   ALA A 241     -13.738 -10.871 -14.809  1.00 11.95           N  
ATOM   1756  CA  ALA A 241     -12.379 -10.476 -14.579  1.00 10.58           C  
ATOM   1757  C   ALA A 241     -12.206  -9.304 -13.626  1.00  9.92           C  
ATOM   1758  O   ALA A 241     -11.062  -8.873 -13.378  1.00 10.71           O  
ATOM   1759  CB  ALA A 241     -11.654 -10.185 -15.905  1.00 12.91           C  
ATOM   1760  N   SER A 242     -13.294  -8.758 -13.137  1.00  9.68           N  
ATOM   1761  CA  SER A 242     -13.230  -7.629 -12.203  1.00  9.31           C  
ATOM   1762  C   SER A 242     -14.222  -7.822 -11.024  1.00  8.28           C  
ATOM   1763  O   SER A 242     -14.559  -6.796 -10.418  1.00  9.26           O  
ATOM   1764  CB  SER A 242     -13.399  -6.320 -12.903  1.00  9.85           C  
ATOM   1765  OG  SER A 242     -14.677  -6.204 -13.544  1.00 12.89           O  
ATOM   1766  N   ARG A 243     -14.536  -9.049 -10.681  1.00  8.23           N  
ATOM   1767  CA  ARG A 243     -15.462  -9.194  -9.495  1.00  9.33           C  
ATOM   1768  C   ARG A 243     -15.216 -10.511  -8.858  1.00  8.30           C  
ATOM   1769  O   ARG A 243     -14.541 -11.390  -9.495  1.00 10.51           O  
ATOM   1770  CB  ARG A 243     -16.957  -8.982  -9.936  1.00  9.88           C  
ATOM   1771  CG  ARG A 243     -17.415 -10.256 -10.772  1.00  9.45           C  
ATOM   1772  CD  ARG A 243     -18.748  -9.890 -11.419  1.00 10.92           C  
ATOM   1773  NE  ARG A 243     -19.204 -11.047 -12.203  1.00 12.42           N  
ATOM   1774  CZ  ARG A 243     -20.129 -10.945 -13.159  1.00 15.37           C  
ATOM   1775  NH1 ARG A 243     -20.778  -9.822 -13.393  1.00 14.63           N  
ATOM   1776  NH2 ARG A 243     -20.316 -12.064 -13.890  1.00 16.77           N  
ATOM   1777  N   LEU A 244     -15.757 -10.765  -7.672  1.00  8.50           N  
ATOM   1778  CA  LEU A 244     -15.568 -11.999  -6.945  1.00  9.42           C  
ATOM   1779  C   LEU A 244     -16.562 -13.078  -7.130  1.00 10.95           C  
ATOM   1780  O   LEU A 244     -16.261 -14.268  -6.915  1.00 12.01           O  
ATOM   1781  CB  LEU A 244     -15.522 -11.733  -5.408  1.00  9.78           C  
ATOM   1782  CG  LEU A 244     -14.341 -10.930  -4.889  1.00  9.12           C  
ATOM   1783  CD1 LEU A 244     -14.577 -10.618  -3.390  1.00 11.57           C  
ATOM   1784  CD2 LEU A 244     -13.037 -11.700  -5.092  1.00 12.48           C  
ATOM   1785  N   SER A 245     -17.805 -12.698  -7.502  1.00 11.00           N  
ATOM   1786  CA  SER A 245     -18.902 -13.665  -7.510  1.00 10.37           C  
ATOM   1787  C   SER A 245     -18.697 -14.947  -8.293  1.00  9.58           C  
ATOM   1788  O   SER A 245     -19.018 -16.000  -7.781  1.00 11.65           O  
ATOM   1789  CB  SER A 245     -20.188 -12.972  -7.973  1.00 11.89           C  
ATOM   1790  OG  SER A 245     -20.101 -12.462  -9.337  1.00 11.35           O  
ATOM   1791  N   ASP A 246     -18.181 -14.858  -9.506  1.00 11.75           N  
ATOM   1792  CA  ASP A 246     -18.031 -16.053 -10.376  1.00 12.09           C  
ATOM   1793  C   ASP A 246     -17.065 -17.076  -9.736  1.00 12.21           C  
ATOM   1794  O   ASP A 246     -17.199 -18.260  -9.932  1.00 14.38           O  
ATOM   1795  CB  ASP A 246     -17.447 -15.683 -11.728  1.00 13.21           C  
ATOM   1796  CG  ASP A 246     -18.181 -14.519 -12.361  1.00 13.57           C  
ATOM   1797  OD1 ASP A 246     -18.127 -13.379 -11.913  1.00 16.78           O  
ATOM   1798  OD2 ASP A 246     -18.934 -14.696 -13.348  1.00 18.87           O  
ATOM   1799  N   TRP A 247     -16.088 -16.536  -9.035  1.00 11.14           N  
ATOM   1800  CA  TRP A 247     -15.066 -17.454  -8.448  1.00 11.23           C  
ATOM   1801  C   TRP A 247     -15.441 -18.025  -7.088  1.00 11.06           C  
ATOM   1802  O   TRP A 247     -15.219 -19.191  -6.802  1.00 12.76           O  
ATOM   1803  CB  TRP A 247     -13.761 -16.629  -8.361  1.00 11.23           C  
ATOM   1804  CG  TRP A 247     -13.528 -15.826  -9.615  1.00 11.73           C  
ATOM   1805  CD1 TRP A 247     -13.701 -14.466  -9.807  1.00 11.47           C  
ATOM   1806  CD2 TRP A 247     -13.094 -16.334 -10.911  1.00 11.35           C  
ATOM   1807  NE1 TRP A 247     -13.444 -14.146 -11.148  1.00 11.90           N  
ATOM   1808  CE2 TRP A 247     -13.029 -15.278 -11.792  1.00 11.98           C  
ATOM   1809  CE3 TRP A 247     -12.787 -17.632 -11.269  1.00 13.83           C  
ATOM   1810  CZ2 TRP A 247     -12.673 -15.394 -13.152  1.00 15.17           C  
ATOM   1811  CZ3 TRP A 247     -12.406 -17.811 -12.625  1.00 15.76           C  
ATOM   1812  CH2 TRP A 247     -12.348 -16.696 -13.498  1.00 16.32           C  
ATOM   1813  N   LEU A 248     -16.082 -17.159  -6.271  1.00 11.22           N  
ATOM   1814  CA  LEU A 248     -16.377 -17.552  -4.870  1.00 11.17           C  
ATOM   1815  C   LEU A 248     -17.675 -18.329  -4.742  1.00 11.55           C  
ATOM   1816  O   LEU A 248     -17.874 -19.042  -3.717  1.00 12.27           O  
ATOM   1817  CB  LEU A 248     -16.272 -16.347  -3.891  1.00 12.03           C  
ATOM   1818  CG  LEU A 248     -14.834 -15.747  -3.827  1.00 13.66           C  
ATOM   1819  CD1 LEU A 248     -14.765 -14.773  -2.644  1.00 14.23           C  
ATOM   1820  CD2 LEU A 248     -13.748 -16.798  -3.868  1.00 16.37           C  
ATOM   1821  N   ASP A 249     -18.610 -18.110  -5.710  1.00 11.76           N  
ATOM   1822  CA  ASP A 249     -19.865 -18.869  -5.695  1.00 12.65           C  
ATOM   1823  C   ASP A 249     -20.018 -19.438  -7.118  1.00 15.64           C  
ATOM   1824  O   ASP A 249     -20.918 -19.022  -7.887  1.00 15.74           O  
ATOM   1825  CB  ASP A 249     -21.057 -18.026  -5.262  1.00 14.54           C  
ATOM   1826  CG  ASP A 249     -22.327 -18.808  -5.224  1.00 13.61           C  
ATOM   1827  OD1 ASP A 249     -22.320 -20.024  -5.126  1.00 14.69           O  
ATOM   1828  OD2 ASP A 249     -23.411 -18.140  -5.228  1.00 16.42           O  
ATOM   1829  N   PRO A 250     -19.125 -20.341  -7.472  1.00 17.59           N  
ATOM   1830  CA  PRO A 250     -19.168 -20.938  -8.821  1.00 20.36           C  
ATOM   1831  C   PRO A 250     -20.433 -21.811  -8.934  1.00 23.53           C  
ATOM   1832  O   PRO A 250     -20.902 -21.972 -10.049  1.00 27.08           O  
ATOM   1833  CB  PRO A 250     -17.908 -21.808  -8.840  1.00 19.49           C  
ATOM   1834  CG  PRO A 250     -17.690 -22.186  -7.393  1.00 18.40           C  
ATOM   1835  CD  PRO A 250     -18.056 -20.930  -6.644  1.00 17.45           C  
ATOM   1836  N   ALA A 251     -20.851 -22.431  -7.868  1.00 25.31           N  
ATOM   1837  CA  ALA A 251     -22.038 -23.302  -7.823  1.00 28.21           C  
ATOM   1838  C   ALA A 251     -23.345 -22.500  -7.849  1.00 28.64           C  
ATOM   1839  O   ALA A 251     -24.433 -23.126  -7.721  1.00 30.46           O  
ATOM   1840  CB  ALA A 251     -21.857 -24.053  -6.459  1.00 27.05           C  
ATOM   1841  N   SER A 252     -23.263 -21.183  -7.970  1.00 26.98           N  
ATOM   1842  CA  SER A 252     -24.364 -20.267  -7.951  1.00 26.69           C  
ATOM   1843  C   SER A 252     -25.408 -20.567  -6.889  1.00 25.08           C  
ATOM   1844  O   SER A 252     -26.662 -20.576  -7.156  1.00 26.46           O  
ATOM   1845  CB  SER A 252     -24.988 -20.357  -9.378  1.00 29.56           C  
ATOM   1846  OG  SER A 252     -25.166 -18.938  -9.706  1.00 33.46           O  
ATOM   1847  N   THR A 253     -25.041 -20.916  -5.687  1.00 21.04           N  
ATOM   1848  CA  THR A 253     -25.869 -21.234  -4.569  1.00 19.99           C  
ATOM   1849  C   THR A 253     -26.620 -20.013  -3.996  1.00 19.09           C  
ATOM   1850  O   THR A 253     -27.644 -20.199  -3.280  1.00 20.09           O  
ATOM   1851  CB  THR A 253     -25.013 -21.945  -3.446  1.00 21.57           C  
ATOM   1852  OG1 THR A 253     -24.300 -20.799  -2.859  1.00 20.45           O  
ATOM   1853  CG2 THR A 253     -23.980 -22.969  -3.955  1.00 21.46           C  
ATOM   1854  N   GLY A 254     -26.117 -18.821  -4.267  1.00 17.30           N  
ATOM   1855  CA  GLY A 254     -26.803 -17.623  -3.706  1.00 16.69           C  
ATOM   1856  C   GLY A 254     -26.341 -17.363  -2.275  1.00 16.51           C  
ATOM   1857  O   GLY A 254     -26.914 -16.443  -1.646  1.00 17.31           O  
ATOM   1858  N   ALA A 255     -25.351 -18.045  -1.770  1.00 14.36           N  
ATOM   1859  CA  ALA A 255     -24.870 -17.797  -0.369  1.00 13.58           C  
ATOM   1860  C   ALA A 255     -24.480 -16.352  -0.105  1.00 12.60           C  
ATOM   1861  O   ALA A 255     -23.797 -15.714  -0.908  1.00 11.78           O  
ATOM   1862  CB  ALA A 255     -23.674 -18.700  -0.053  1.00 14.69           C  
ATOM   1863  N   GLN A 256     -24.938 -15.827   1.062  1.00 11.00           N  
ATOM   1864  CA  GLN A 256     -24.622 -14.471   1.503  1.00 10.20           C  
ATOM   1865  C   GLN A 256     -23.347 -14.558   2.358  1.00 10.76           C  
ATOM   1866  O   GLN A 256     -22.656 -13.565   2.471  1.00  9.49           O  
ATOM   1867  CB  GLN A 256     -25.751 -13.806   2.286  1.00 10.28           C  
ATOM   1868  CG  GLN A 256     -26.992 -13.675   1.386  1.00 11.56           C  
ATOM   1869  CD  GLN A 256     -26.865 -12.546   0.422  1.00 12.00           C  
ATOM   1870  OE1 GLN A 256     -27.515 -12.536  -0.682  1.00 15.58           O  
ATOM   1871  NE2 GLN A 256     -26.124 -11.528   0.667  1.00 12.81           N  
ATOM   1872  N   PHE A 257     -23.111 -15.692   2.960  1.00  9.93           N  
ATOM   1873  CA  PHE A 257     -21.864 -15.848   3.729  1.00 10.22           C  
ATOM   1874  C   PHE A 257     -21.607 -17.357   3.812  1.00 10.79           C  
ATOM   1875  O   PHE A 257     -22.592 -18.121   3.687  1.00 12.64           O  
ATOM   1876  CB  PHE A 257     -21.944 -15.242   5.149  1.00 11.37           C  
ATOM   1877  CG  PHE A 257     -23.004 -15.747   6.083  1.00 12.14           C  
ATOM   1878  CD1 PHE A 257     -22.762 -16.837   6.900  1.00 15.23           C  
ATOM   1879  CD2 PHE A 257     -24.271 -15.110   6.143  1.00 14.97           C  
ATOM   1880  CE1 PHE A 257     -23.747 -17.341   7.823  1.00 15.45           C  
ATOM   1881  CE2 PHE A 257     -25.263 -15.614   7.054  1.00 15.67           C  
ATOM   1882  CZ  PHE A 257     -24.986 -16.689   7.883  1.00 16.28           C  
ATOM   1883  N   ILE A 258     -20.354 -17.720   4.026  1.00 10.07           N  
ATOM   1884  CA  ILE A 258     -19.997 -19.127   4.177  1.00  9.80           C  
ATOM   1885  C   ILE A 258     -18.908 -19.193   5.265  1.00 10.56           C  
ATOM   1886  O   ILE A 258     -18.284 -18.186   5.540  1.00 11.30           O  
ATOM   1887  CB  ILE A 258     -19.558 -19.861   2.874  1.00 10.81           C  
ATOM   1888  CG1 ILE A 258     -18.281 -19.183   2.328  1.00 11.73           C  
ATOM   1889  CG2 ILE A 258     -20.686 -19.857   1.797  1.00 14.00           C  
ATOM   1890  CD1 ILE A 258     -17.647 -20.052   1.145  1.00 14.73           C  
ATOM   1891  N   ASP A 259     -18.728 -20.434   5.762  1.00 10.33           N  
ATOM   1892  CA  ASP A 259     -17.691 -20.676   6.791  1.00 10.02           C  
ATOM   1893  C   ASP A 259     -16.464 -21.185   6.068  1.00 10.87           C  
ATOM   1894  O   ASP A 259     -16.427 -21.371   4.825  1.00 11.42           O  
ATOM   1895  CB  ASP A 259     -18.209 -21.600   7.860  1.00 13.95           C  
ATOM   1896  CG  ASP A 259     -19.265 -20.859   8.711  1.00 17.71           C  
ATOM   1897  OD1 ASP A 259     -19.079 -19.649   8.960  1.00 19.09           O  
ATOM   1898  OD2 ASP A 259     -20.179 -21.571   9.152  1.00 22.57           O  
ATOM   1899  N   GLY A 260     -15.397 -21.375   6.813  1.00 11.99           N  
ATOM   1900  CA  GLY A 260     -14.076 -21.803   6.331  1.00 11.50           C  
ATOM   1901  C   GLY A 260     -13.984 -23.285   6.071  1.00 13.27           C  
ATOM   1902  O   GLY A 260     -14.895 -24.097   6.395  1.00 15.54           O  
ATOM   1903  N   LEU A 261     -12.889 -23.753   5.570  1.00 13.34           N  
ATOM   1904  CA  LEU A 261     -12.587 -25.144   5.243  1.00 13.08           C  
ATOM   1905  C   LEU A 261     -11.154 -25.427   5.668  1.00 13.54           C  
ATOM   1906  O   LEU A 261     -10.244 -24.629   5.359  1.00 12.45           O  
ATOM   1907  CB  LEU A 261     -12.773 -25.323   3.702  1.00 15.16           C  
ATOM   1908  CG  LEU A 261     -12.624 -26.764   3.209  1.00 18.26           C  
ATOM   1909  CD1 LEU A 261     -13.724 -27.647   3.702  1.00 18.24           C  
ATOM   1910  CD2 LEU A 261     -12.777 -26.811   1.695  1.00 18.06           C  
ATOM   1911  N   ASP A 262     -10.917 -26.489   6.422  1.00 13.42           N  
ATOM   1912  CA  ASP A 262      -9.558 -26.806   6.885  1.00 14.95           C  
ATOM   1913  C   ASP A 262      -8.872 -27.786   5.906  1.00 17.86           C  
ATOM   1914  O   ASP A 262      -9.545 -28.284   4.979  1.00 18.79           O  
ATOM   1915  CB  ASP A 262      -9.630 -27.282   8.312  1.00 16.29           C  
ATOM   1916  CG  ASP A 262      -8.413 -26.959   9.160  1.00 16.98           C  
ATOM   1917  OD1 ASP A 262      -7.362 -26.701   8.678  1.00 17.87           O  
ATOM   1918  OD2 ASP A 262      -8.715 -27.018  10.395  1.00 21.64           O  
ATOM   1919  N   SER A 263      -7.549 -27.953   6.041  1.00 19.13           N  
ATOM   1920  CA  SER A 263      -6.699 -28.779   5.190  1.00 22.07           C  
ATOM   1921  C   SER A 263      -6.727 -30.313   5.341  1.00 25.10           C  
ATOM   1922  O   SER A 263      -7.021 -30.782   6.459  1.00 28.29           O  
ATOM   1923  CB  SER A 263      -5.213 -28.374   5.239  1.00 21.19           C  
ATOM   1924  OG  SER A 263      -4.824 -28.111   6.557  1.00 24.47           O  
TER    1925      SER A 263                                                      
MASTER      192    0    0   11   19    0    0    6 2077    1    6   21          
END                                                                             
