# Supplementary material for: Modeling of loops in proteins: a multi-method approach
Source: BMC Struct Biol. 2010 Feb 11;10:5. doi: 10.1186/1472-6807-10-5 (PMC2837870; doi:10.1186/1472-6807-10-5)
Supplement: Additional file 1 — Student t-test. Results from two sample paired t-test of Table 2. [file 1472-6807-10-5-S1.GZ › loop_test_data/1awj_2-19.pdb]

ATOM      1  N   LYS A   1      82.553   5.416  -1.989  1.00  4.38           N
ATOM      2  CA  LYS A   1      81.721   5.927  -3.113  1.00  3.79           C
ATOM      3  C   LYS A   1      80.345   6.335  -2.583  1.00  2.84           C
ATOM      4  O   LYS A   1      79.882   7.434  -2.811  1.00  2.73           O
ATOM      5  CB  LYS A   1      81.557   4.830  -4.168  1.00  4.29           C
ATOM      6  CG  LYS A   1      81.655   5.447  -5.564  1.00  4.87           C
ATOM      7  CD  LYS A   1      83.088   5.920  -5.813  1.00  5.30           C
ATOM      8  CE  LYS A   1      83.998   4.706  -6.012  1.00  5.75           C
ATOM      9  NZ  LYS A   1      85.369   5.028  -5.526  1.00  6.39           N
ATOM     25  N   LYS A   2      79.688   5.457  -1.876  1.00  2.58           N
ATOM     26  CA  LYS A   2      78.344   5.795  -1.331  1.00  1.86           C
ATOM     27  C   LYS A   2      77.976   4.804  -0.224  1.00  1.50           C
ATOM     28  O   LYS A   2      77.423   3.756  -0.492  1.00  1.62           O
ATOM     29  CB  LYS A   2      77.305   5.714  -2.452  1.00  1.89           C
ATOM     30  CG  LYS A   2      75.925   6.075  -1.897  1.00  2.16           C
ATOM     31  CD  LYS A   2      74.873   5.138  -2.493  1.00  2.03           C
ATOM     32  CE  LYS A   2      74.200   5.817  -3.687  1.00  1.97           C
ATOM     33  NZ  LYS A   2      72.790   6.151  -3.340  1.00  1.98           N
ATOM     47  N   PRO A   3      78.291   5.169   0.993  1.00  1.28           N
ATOM     48  CA  PRO A   3      78.001   4.333   2.170  1.00  1.19           C
ATOM     49  C   PRO A   3      76.522   4.447   2.546  1.00  1.19           C
ATOM     50  O   PRO A   3      75.695   4.815   1.736  1.00  2.00           O
ATOM     51  CB  PRO A   3      78.895   4.927   3.262  1.00  1.33           C
ATOM     52  CG  PRO A   3      79.207   6.379   2.828  1.00  1.48           C
ATOM     53  CD  PRO A   3      78.962   6.447   1.309  1.00  1.45           C
ATOM     61  N   LEU A   4      76.179   4.136   3.766  1.00  0.60           N
ATOM     62  CA  LEU A   4      74.752   4.231   4.178  1.00  0.56           C
ATOM     63  C   LEU A   4      74.565   5.445   5.103  1.00  0.59           C
ATOM     64  O   LEU A   4      75.325   5.631   6.032  1.00  0.69           O
ATOM     65  CB  LEU A   4      74.352   2.956   4.925  1.00  0.59           C
ATOM     66  CG  LEU A   4      73.555   2.044   3.990  1.00  0.69           C
ATOM     67  CD1 LEU A   4      73.426   0.655   4.620  1.00  1.14           C
ATOM     68  CD2 LEU A   4      72.160   2.632   3.771  1.00  0.99           C
ATOM     80  N   PRO A   5      73.557   6.234   4.821  1.00  0.55           N
ATOM     81  CA  PRO A   5      73.243   7.439   5.614  1.00  0.62           C
ATOM     82  C   PRO A   5      72.510   7.049   6.902  1.00  0.57           C
ATOM     83  O   PRO A   5      72.207   5.890   7.109  1.00  0.50           O
ATOM     84  CB  PRO A   5      72.325   8.244   4.686  1.00  0.66           C
ATOM     85  CG  PRO A   5      71.717   7.235   3.685  1.00  0.58           C
ATOM     86  CD  PRO A   5      72.636   6.001   3.689  1.00  0.52           C
ATOM     94  N   PRO A   6      72.232   8.029   7.724  1.00  0.65           N
ATOM     95  CA  PRO A   6      71.516   7.808   8.991  1.00  0.64           C
ATOM     96  C   PRO A   6      70.043   7.525   8.696  1.00  0.53           C
ATOM     97  O   PRO A   6      69.571   7.756   7.601  1.00  0.52           O
ATOM     98  CB  PRO A   6      71.707   9.123   9.754  1.00  0.77           C
ATOM     99  CG  PRO A   6      72.037  10.196   8.692  1.00  0.82           C
ATOM    100  CD  PRO A   6      72.593   9.441   7.469  1.00  0.78           C
ATOM    108  N   THR A   7      69.315   7.002   9.642  1.00  0.49           N
ATOM    109  CA  THR A   7      67.888   6.687   9.364  1.00  0.41           C
ATOM    110  C   THR A   7      67.001   7.039  10.561  1.00  0.60           C
ATOM    111  O   THR A   7      67.485   7.310  11.642  1.00  0.82           O
ATOM    112  CB  THR A   7      67.757   5.193   9.077  1.00  0.30           C
ATOM    113  OG1 THR A   7      68.942   4.528   9.491  1.00  0.41           O
ATOM    114  CG2 THR A   7      67.544   4.979   7.583  1.00  0.31           C
ATOM    122  N   PRO A   8      65.713   7.006  10.315  1.00  0.58           N
ATOM    123  CA  PRO A   8      64.687   7.296  11.330  1.00  0.80           C
ATOM    124  C   PRO A   8      64.471   6.085  12.242  1.00  0.96           C
ATOM    125  O   PRO A   8      64.658   4.952  11.844  1.00  1.30           O
ATOM    126  CB  PRO A   8      63.432   7.583  10.497  1.00  0.75           C
ATOM    127  CG  PRO A   8      63.650   6.915   9.123  1.00  0.57           C
ATOM    128  CD  PRO A   8      65.163   6.679   8.983  1.00  0.48           C
ATOM    136  N   GLU A   9      64.077   6.320  13.462  1.00  1.44           N
ATOM    137  CA  GLU A   9      63.847   5.191  14.406  1.00  1.67           C
ATOM    138  C   GLU A   9      62.344   5.052  14.667  1.00  2.00           C
ATOM    139  O   GLU A   9      61.826   5.534  15.654  1.00  2.38           O
ATOM    140  CB  GLU A   9      64.582   5.480  15.717  1.00  1.97           C
ATOM    141  CG  GLU A   9      64.183   4.453  16.778  1.00  2.77           C
ATOM    142  CD  GLU A   9      64.773   4.870  18.126  1.00  3.20           C
ATOM    143  OE1 GLU A   9      64.831   6.061  18.381  1.00  3.68           O
ATOM    144  OE2 GLU A   9      65.160   3.991  18.878  1.00  3.57           O
ATOM    151  N   ASP A  10      61.642   4.400  13.781  1.00  2.56           N
ATOM    152  CA  ASP A  10      60.174   4.228  13.966  1.00  3.14           C
ATOM    153  C   ASP A  10      59.808   2.751  13.808  1.00  3.64           C
ATOM    154  O   ASP A  10      58.668   2.363  13.973  1.00  4.02           O
ATOM    155  CB  ASP A  10      59.431   5.056  12.916  1.00  3.87           C
ATOM    156  CG  ASP A  10      58.812   6.286  13.581  1.00  4.53           C
ATOM    157  OD1 ASP A  10      57.830   6.124  14.286  1.00  4.98           O
ATOM    158  OD2 ASP A  10      59.333   7.371  13.376  1.00  5.01           O
ATOM    163  N   ASN A  11      60.766   1.920  13.495  1.00  4.08           N
ATOM    164  CA  ASN A  11      60.470   0.471  13.335  1.00  4.81           C
ATOM    165  C   ASN A  11      59.747  -0.027  14.587  1.00  4.88           C
ATOM    166  O   ASN A  11      60.108   0.313  15.696  1.00  4.94           O
ATOM    167  CB  ASN A  11      61.780  -0.302  13.154  1.00  5.46           C
ATOM    168  CG  ASN A  11      62.527  -0.366  14.488  1.00  6.12           C
ATOM    169  OD1 ASN A  11      62.593  -1.407  15.111  1.00  6.39           O
ATOM    170  ND2 ASN A  11      63.096   0.711  14.956  1.00  6.72           N
ATOM    177  N   ARG A  12      58.728  -0.821  14.425  1.00  5.18           N
ATOM    178  CA  ARG A  12      57.989  -1.323  15.616  1.00  5.41           C
ATOM    179  C   ARG A  12      57.402  -2.701  15.314  1.00  5.89           C
ATOM    180  O   ARG A  12      57.860  -3.706  15.822  1.00  6.44           O
ATOM    181  CB  ARG A  12      56.860  -0.348  15.958  1.00  5.30           C
ATOM    182  CG  ARG A  12      56.406  -0.574  17.400  1.00  5.55           C
ATOM    183  CD  ARG A  12      55.344   0.464  17.769  1.00  6.23           C
ATOM    184  NE  ARG A  12      54.143  -0.229  18.316  1.00  6.58           N
ATOM    185  CZ  ARG A  12      53.018   0.419  18.458  1.00  7.27           C
ATOM    186  NH1 ARG A  12      52.937   1.678  18.119  1.00  7.67           N
ATOM    187  NH2 ARG A  12      51.971  -0.193  18.939  1.00  7.73           N
ATOM    201  N   ARG A  13      56.390  -2.759  14.495  1.00  5.93           N
ATOM    202  CA  ARG A  13      55.775  -4.075  14.168  1.00  6.52           C
ATOM    203  C   ARG A  13      55.696  -4.240  12.649  1.00  6.84           C
ATOM    204  O   ARG A  13      56.353  -3.541  11.902  1.00  7.09           O
ATOM    205  CB  ARG A  13      54.361  -4.152  14.760  1.00  6.72           C
ATOM    206  CG  ARG A  13      54.236  -3.192  15.948  1.00  7.28           C
ATOM    207  CD  ARG A  13      53.637  -1.867  15.471  1.00  7.81           C
ATOM    208  NE  ARG A  13      52.307  -2.119  14.846  1.00  8.47           N
ATOM    209  CZ  ARG A  13      51.247  -2.277  15.594  1.00  9.04           C
ATOM    210  NH1 ARG A  13      51.345  -2.225  16.895  1.00  9.07           N
ATOM    211  NH2 ARG A  13      50.086  -2.492  15.038  1.00  9.78           N
ATOM    225  N   SER A  14      54.896  -5.162  12.189  1.00  7.05           N
ATOM    226  CA  SER A  14      54.770  -5.380  10.721  1.00  7.49           C
ATOM    227  C   SER A  14      53.487  -4.711  10.216  1.00  7.33           C
ATOM    228  O   SER A  14      53.105  -3.657  10.682  1.00  7.32           O
ATOM    229  CB  SER A  14      54.715  -6.882  10.438  1.00  7.83           C
ATOM    230  OG  SER A  14      55.800  -7.523  11.097  1.00  8.35           O
ATOM    236  N   PHE A  15      52.820  -5.311   9.265  1.00  7.47           N
ATOM    237  CA  PHE A  15      51.567  -4.698   8.739  1.00  7.51           C
ATOM    238  C   PHE A  15      50.717  -5.771   8.056  1.00  7.25           C
ATOM    239  O   PHE A  15      49.753  -6.261   8.611  1.00  7.37           O
ATOM    240  CB  PHE A  15      51.921  -3.609   7.724  1.00  8.09           C
ATOM    241  CG  PHE A  15      52.696  -2.513   8.413  1.00  8.81           C
ATOM    242  CD1 PHE A  15      52.019  -1.533   9.148  1.00  9.09           C
ATOM    243  CD2 PHE A  15      54.093  -2.477   8.319  1.00  9.46           C
ATOM    244  CE1 PHE A  15      52.737  -0.517   9.788  1.00  9.97           C
ATOM    245  CE2 PHE A  15      54.811  -1.461   8.959  1.00 10.32           C
ATOM    246  CZ  PHE A  15      54.134  -0.480   9.694  1.00 10.55           C
ATOM    256  N   GLN A  16      51.065  -6.135   6.854  1.00  7.13           N
ATOM    257  CA  GLN A  16      50.279  -7.173   6.130  1.00  7.02           C
ATOM    258  C   GLN A  16      51.240  -8.232   5.564  1.00  6.95           C
ATOM    259  O   GLN A  16      51.709  -9.080   6.294  1.00  7.05           O
ATOM    260  CB  GLN A  16      49.485  -6.502   5.004  1.00  7.29           C
ATOM    261  CG  GLN A  16      50.320  -5.380   4.380  1.00  7.98           C
ATOM    262  CD  GLN A  16      49.844  -4.027   4.915  1.00  8.66           C
ATOM    263  OE1 GLN A  16      50.646  -3.174   5.239  1.00  8.97           O
ATOM    264  NE2 GLN A  16      48.565  -3.790   5.018  1.00  9.12           N
ATOM    273  N   GLU A  17      51.537  -8.171   4.278  1.00  7.04           N
ATOM    274  CA  GLU A  17      52.485  -9.147   3.631  1.00  7.12           C
ATOM    275  C   GLU A  17      51.784 -10.287   2.840  1.00  6.66           C
ATOM    276  O   GLU A  17      52.472 -11.180   2.385  1.00  6.67           O
ATOM    277  CB  GLU A  17      53.406  -9.780   4.678  1.00  7.46           C
ATOM    278  CG  GLU A  17      54.555 -10.507   3.975  1.00  8.15           C
ATOM    279  CD  GLU A  17      54.476 -12.004   4.282  1.00  8.78           C
ATOM    280  OE1 GLU A  17      54.703 -12.366   5.425  1.00  9.21           O
ATOM    281  OE2 GLU A  17      54.190 -12.762   3.370  1.00  9.03           O
ATOM    288  N   PRO A  18      50.474 -10.261   2.658  1.00  6.52           N
ATOM    289  CA  PRO A  18      49.795 -11.323   1.890  1.00  6.28           C
ATOM    290  C   PRO A  18      50.005 -11.091   0.391  1.00  5.89           C
ATOM    291  O   PRO A  18      49.738 -11.949  -0.427  1.00  6.16           O
ATOM    292  CB  PRO A  18      48.320 -11.161   2.259  1.00  6.60           C
ATOM    293  CG  PRO A  18      48.156  -9.704   2.740  1.00  6.91           C
ATOM    294  CD  PRO A  18      49.554  -9.227   3.173  1.00  6.88           C
ATOM    302  N   GLU A  19      50.479  -9.929   0.028  1.00  5.51           N
ATOM    303  CA  GLU A  19      50.705  -9.628  -1.414  1.00  5.24           C
ATOM    304  C   GLU A  19      51.661 -10.662  -2.012  1.00  4.46           C
ATOM    305  O   GLU A  19      52.209 -11.492  -1.315  1.00  4.58           O
ATOM    306  CB  GLU A  19      51.315  -8.231  -1.553  1.00  5.85           C
ATOM    307  CG  GLU A  19      51.111  -7.728  -2.984  1.00  6.67           C
ATOM    308  CD  GLU A  19      50.606  -6.284  -2.951  1.00  7.60           C
ATOM    309  OE1 GLU A  19      50.662  -5.681  -1.892  1.00  8.09           O
ATOM    310  OE2 GLU A  19      50.170  -5.807  -3.986  1.00  8.03           O
ATOM    317  N   GLU A  20      51.864 -10.616  -3.300  1.00  3.97           N
ATOM    318  CA  GLU A  20      52.784 -11.594  -3.944  1.00  3.51           C
ATOM    319  C   GLU A  20      54.225 -11.089  -3.833  1.00  2.46           C
ATOM    320  O   GLU A  20      54.909 -11.345  -2.863  1.00  2.80           O
ATOM    321  CB  GLU A  20      52.408 -11.753  -5.418  1.00  3.86           C
ATOM    322  CG  GLU A  20      53.494 -12.555  -6.138  1.00  4.58           C
ATOM    323  CD  GLU A  20      52.893 -13.249  -7.361  1.00  4.87           C
ATOM    324  OE1 GLU A  20      51.992 -14.052  -7.179  1.00  5.26           O
ATOM    325  OE2 GLU A  20      53.343 -12.965  -8.459  1.00  4.99           O
ATOM    332  N   THR A  21      54.691 -10.373  -4.820  1.00  1.72           N
ATOM    333  CA  THR A  21      56.085  -9.853  -4.771  1.00  1.29           C
ATOM    334  C   THR A  21      56.099  -8.475  -4.109  1.00  1.20           C
ATOM    335  O   THR A  21      57.061  -8.090  -3.473  1.00  1.81           O
ATOM    336  CB  THR A  21      56.629  -9.741  -6.186  1.00  1.88           C
ATOM    337  OG1 THR A  21      56.174 -10.843  -6.958  1.00  2.73           O
ATOM    338  CG2 THR A  21      58.158  -9.729  -6.153  1.00  2.57           C
ATOM    346  N   LEU A  22      55.040  -7.727  -4.256  1.00  0.86           N
ATOM    347  CA  LEU A  22      54.991  -6.371  -3.639  1.00  0.76           C
ATOM    348  C   LEU A  22      55.000  -6.500  -2.114  1.00  0.68           C
ATOM    349  O   LEU A  22      54.547  -7.483  -1.564  1.00  0.87           O
ATOM    350  CB  LEU A  22      53.711  -5.659  -4.081  1.00  0.80           C
ATOM    351  CG  LEU A  22      53.851  -4.157  -3.837  1.00  0.79           C
ATOM    352  CD1 LEU A  22      54.404  -3.484  -5.094  1.00  0.66           C
ATOM    353  CD2 LEU A  22      52.478  -3.567  -3.505  1.00  1.01           C
ATOM    365  N   VAL A  23      55.512  -5.514  -1.424  1.00  0.49           N
ATOM    366  CA  VAL A  23      55.543  -5.593   0.065  1.00  0.46           C
ATOM    367  C   VAL A  23      55.186  -4.223   0.669  1.00  0.44           C
ATOM    368  O   VAL A  23      54.084  -3.741   0.499  1.00  0.77           O
ATOM    369  CB  VAL A  23      56.935  -6.038   0.522  1.00  0.47           C
ATOM    370  CG1 VAL A  23      57.081  -7.546   0.310  1.00  0.79           C
ATOM    371  CG2 VAL A  23      58.000  -5.305  -0.298  1.00  0.74           C
ATOM    381  N   ILE A  24      56.093  -3.589   1.375  1.00  0.50           N
ATOM    382  CA  ILE A  24      55.773  -2.269   1.977  1.00  0.47           C
ATOM    383  C   ILE A  24      57.059  -1.518   2.312  1.00  0.41           C
ATOM    384  O   ILE A  24      57.427  -0.572   1.644  1.00  0.44           O
ATOM    385  CB  ILE A  24      54.955  -2.458   3.262  1.00  0.52           C
ATOM    386  CG1 ILE A  24      55.135  -3.883   3.798  1.00  0.85           C
ATOM    387  CG2 ILE A  24      53.474  -2.210   2.972  1.00  0.91           C
ATOM    388  CD1 ILE A  24      54.878  -3.899   5.307  1.00  1.07           C
ATOM    400  N   ALA A  25      57.735  -1.914   3.351  1.00  0.39           N
ATOM    401  CA  ALA A  25      58.982  -1.199   3.734  1.00  0.41           C
ATOM    402  C   ALA A  25      58.613   0.234   4.119  1.00  0.54           C
ATOM    403  O   ALA A  25      59.039   1.188   3.498  1.00  1.09           O
ATOM    404  CB  ALA A  25      59.949  -1.187   2.553  1.00  0.52           C
ATOM    410  N   LEU A  26      57.800   0.385   5.129  1.00  0.29           N
ATOM    411  CA  LEU A  26      57.366   1.745   5.556  1.00  0.32           C
ATOM    412  C   LEU A  26      58.551   2.532   6.118  1.00  0.29           C
ATOM    413  O   LEU A  26      58.856   2.464   7.292  1.00  0.37           O
ATOM    414  CB  LEU A  26      56.283   1.611   6.629  1.00  0.39           C
ATOM    415  CG  LEU A  26      54.897   1.712   5.982  1.00  0.67           C
ATOM    416  CD1 LEU A  26      54.860   0.883   4.693  1.00  1.20           C
ATOM    417  CD2 LEU A  26      53.842   1.180   6.955  1.00  1.53           C
ATOM    429  N   TYR A  27      59.215   3.286   5.286  1.00  0.25           N
ATOM    430  CA  TYR A  27      60.376   4.087   5.765  1.00  0.24           C
ATOM    431  C   TYR A  27      60.516   5.352   4.911  1.00  0.27           C
ATOM    432  O   TYR A  27      60.375   5.316   3.705  1.00  0.32           O
ATOM    433  CB  TYR A  27      61.646   3.252   5.640  1.00  0.25           C
ATOM    434  CG  TYR A  27      62.221   2.979   7.009  1.00  0.27           C
ATOM    435  CD1 TYR A  27      62.979   3.960   7.659  1.00  1.09           C
ATOM    436  CD2 TYR A  27      62.010   1.738   7.622  1.00  1.10           C
ATOM    437  CE1 TYR A  27      63.527   3.700   8.912  1.00  1.12           C
ATOM    438  CE2 TYR A  27      62.562   1.478   8.882  1.00  1.11           C
ATOM    439  CZ  TYR A  27      63.324   2.459   9.526  1.00  0.43           C
ATOM    440  OH  TYR A  27      63.869   2.205  10.769  1.00  0.53           O
ATOM    450  N   ASP A  28      60.799   6.470   5.526  1.00  0.29           N
ATOM    451  CA  ASP A  28      60.957   7.733   4.747  1.00  0.34           C
ATOM    452  C   ASP A  28      62.424   7.891   4.345  1.00  0.30           C
ATOM    453  O   ASP A  28      63.152   8.681   4.911  1.00  0.41           O
ATOM    454  CB  ASP A  28      60.532   8.925   5.608  1.00  0.40           C
ATOM    455  CG  ASP A  28      59.006   9.032   5.616  1.00  1.03           C
ATOM    456  OD1 ASP A  28      58.468   9.609   4.687  1.00  1.79           O
ATOM    457  OD2 ASP A  28      58.403   8.534   6.552  1.00  1.70           O
ATOM    462  N   TYR A  29      62.864   7.137   3.375  1.00  0.32           N
ATOM    463  CA  TYR A  29      64.287   7.226   2.939  1.00  0.30           C
ATOM    464  C   TYR A  29      64.485   8.455   2.048  1.00  0.31           C
ATOM    465  O   TYR A  29      63.694   8.736   1.168  1.00  0.39           O
ATOM    466  CB  TYR A  29      64.652   5.949   2.177  1.00  0.31           C
ATOM    467  CG  TYR A  29      65.919   6.163   1.383  1.00  0.31           C
ATOM    468  CD1 TYR A  29      66.983   6.867   1.950  1.00  1.24           C
ATOM    469  CD2 TYR A  29      66.031   5.651   0.085  1.00  1.12           C
ATOM    470  CE1 TYR A  29      68.160   7.062   1.225  1.00  1.26           C
ATOM    471  CE2 TYR A  29      67.209   5.847  -0.644  1.00  1.11           C
ATOM    472  CZ  TYR A  29      68.275   6.553  -0.073  1.00  0.34           C
ATOM    473  OH  TYR A  29      69.441   6.742  -0.787  1.00  0.36           O
ATOM    483  N   GLN A  30      65.540   9.190   2.280  1.00  0.31           N
ATOM    484  CA  GLN A  30      65.810  10.407   1.466  1.00  0.34           C
ATOM    485  C   GLN A  30      66.665  10.033   0.255  1.00  0.46           C
ATOM    486  O   GLN A  30      67.716   9.439   0.385  1.00  1.26           O
ATOM    487  CB  GLN A  30      66.568  11.422   2.322  1.00  0.40           C
ATOM    488  CG  GLN A  30      65.834  11.618   3.648  1.00  1.13           C
ATOM    489  CD  GLN A  30      66.171  12.997   4.217  1.00  1.83           C
ATOM    490  OE1 GLN A  30      65.781  14.007   3.666  1.00  2.30           O
ATOM    491  NE2 GLN A  30      66.885  13.082   5.305  1.00  2.57           N
ATOM    500  N   THR A  31      66.227  10.378  -0.923  1.00  0.55           N
ATOM    501  CA  THR A  31      67.019  10.039  -2.136  1.00  0.42           C
ATOM    502  C   THR A  31      66.471  10.812  -3.344  1.00  0.52           C
ATOM    503  O   THR A  31      65.276  10.938  -3.526  1.00  0.70           O
ATOM    504  CB  THR A  31      66.967   8.510  -2.354  1.00  0.33           C
ATOM    505  OG1 THR A  31      68.288   7.994  -2.353  1.00  0.57           O
ATOM    506  CG2 THR A  31      66.293   8.157  -3.684  1.00  0.49           C
ATOM    514  N   ASN A  32      67.343  11.332  -4.168  1.00  0.65           N
ATOM    515  CA  ASN A  32      66.883  12.100  -5.360  1.00  0.83           C
ATOM    516  C   ASN A  32      67.386  11.419  -6.635  1.00  0.71           C
ATOM    517  O   ASN A  32      66.826  11.589  -7.700  1.00  0.94           O
ATOM    518  CB  ASN A  32      67.438  13.525  -5.294  1.00  1.19           C
ATOM    519  CG  ASN A  32      66.329  14.522  -5.630  1.00  1.81           C
ATOM    520  OD1 ASN A  32      65.513  14.274  -6.495  1.00  2.34           O
ATOM    521  ND2 ASN A  32      66.265  15.651  -4.978  1.00  2.61           N
ATOM    528  N   ASP A  33      68.438  10.650  -6.538  1.00  0.84           N
ATOM    529  CA  ASP A  33      68.971   9.963  -7.749  1.00  0.81           C
ATOM    530  C   ASP A  33      67.803   9.373  -8.549  1.00  0.71           C
ATOM    531  O   ASP A  33      66.976   8.670  -7.999  1.00  0.71           O
ATOM    532  CB  ASP A  33      69.917   8.839  -7.323  1.00  0.84           C
ATOM    533  CG  ASP A  33      71.252   8.991  -8.055  1.00  1.07           C
ATOM    534  OD1 ASP A  33      71.789  10.087  -8.042  1.00  1.43           O
ATOM    535  OD2 ASP A  33      71.713   8.012  -8.616  1.00  1.77           O
ATOM    540  N   PRO A  34      67.767   9.671  -9.825  1.00  0.73           N
ATOM    541  CA  PRO A  34      66.698   9.186 -10.715  1.00  0.83           C
ATOM    542  C   PRO A  34      66.846   7.684 -10.953  1.00  0.80           C
ATOM    543  O   PRO A  34      66.015   7.058 -11.580  1.00  0.96           O
ATOM    544  CB  PRO A  34      66.898   9.995 -12.001  1.00  0.96           C
ATOM    545  CG  PRO A  34      68.362  10.488 -11.980  1.00  0.87           C
ATOM    546  CD  PRO A  34      68.794  10.491 -10.502  1.00  0.78           C
ATOM    554  N   GLN A  35      67.889   7.097 -10.436  1.00  0.72           N
ATOM    555  CA  GLN A  35      68.080   5.634 -10.609  1.00  0.83           C
ATOM    556  C   GLN A  35      67.391   4.915  -9.449  1.00  0.78           C
ATOM    557  O   GLN A  35      66.867   3.829  -9.598  1.00  1.12           O
ATOM    558  CB  GLN A  35      69.576   5.308 -10.600  1.00  0.96           C
ATOM    559  CG  GLN A  35      69.910   4.400 -11.786  1.00  1.34           C
ATOM    560  CD  GLN A  35      71.344   3.884 -11.647  1.00  1.77           C
ATOM    561  OE1 GLN A  35      71.607   2.989 -10.869  1.00  2.32           O
ATOM    562  NE2 GLN A  35      72.291   4.415 -12.374  1.00  2.29           N
ATOM    571  N   GLU A  36      67.384   5.522  -8.291  1.00  0.58           N
ATOM    572  CA  GLU A  36      66.727   4.887  -7.113  1.00  0.53           C
ATOM    573  C   GLU A  36      65.668   5.835  -6.556  1.00  0.50           C
ATOM    574  O   GLU A  36      65.946   6.640  -5.695  1.00  0.58           O
ATOM    575  CB  GLU A  36      67.761   4.606  -6.009  1.00  0.66           C
ATOM    576  CG  GLU A  36      69.146   5.114  -6.426  1.00  1.17           C
ATOM    577  CD  GLU A  36      70.149   4.844  -5.303  1.00  1.23           C
ATOM    578  OE1 GLU A  36      70.064   5.512  -4.286  1.00  1.77           O
ATOM    579  OE2 GLU A  36      70.986   3.974  -5.479  1.00  1.71           O
ATOM    586  N   LEU A  37      64.455   5.748  -7.023  1.00  0.45           N
ATOM    587  CA  LEU A  37      63.400   6.650  -6.486  1.00  0.44           C
ATOM    588  C   LEU A  37      63.436   6.588  -4.956  1.00  0.41           C
ATOM    589  O   LEU A  37      63.469   5.521  -4.375  1.00  0.52           O
ATOM    590  CB  LEU A  37      62.029   6.189  -6.987  1.00  0.48           C
ATOM    591  CG  LEU A  37      61.572   7.089  -8.136  1.00  0.51           C
ATOM    592  CD1 LEU A  37      61.792   6.366  -9.466  1.00  1.01           C
ATOM    593  CD2 LEU A  37      60.085   7.409  -7.970  1.00  1.39           C
ATOM    605  N   ALA A  38      63.440   7.715  -4.295  1.00  0.35           N
ATOM    606  CA  ALA A  38      63.483   7.698  -2.804  1.00  0.33           C
ATOM    607  C   ALA A  38      62.360   6.807  -2.274  1.00  0.34           C
ATOM    608  O   ALA A  38      61.685   6.131  -3.025  1.00  0.40           O
ATOM    609  CB  ALA A  38      63.312   9.118  -2.263  1.00  0.34           C
ATOM    615  N   LEU A  39      62.155   6.787  -0.985  1.00  0.32           N
ATOM    616  CA  LEU A  39      61.079   5.922  -0.430  1.00  0.35           C
ATOM    617  C   LEU A  39      60.204   6.707   0.546  1.00  0.35           C
ATOM    618  O   LEU A  39      60.691   7.407   1.414  1.00  0.42           O
ATOM    619  CB  LEU A  39      61.707   4.744   0.304  1.00  0.40           C
ATOM    620  CG  LEU A  39      62.803   4.127  -0.565  1.00  0.42           C
ATOM    621  CD1 LEU A  39      63.666   3.191   0.283  1.00  0.50           C
ATOM    622  CD2 LEU A  39      62.161   3.333  -1.704  1.00  0.45           C
ATOM    634  N   ARG A  40      58.911   6.573   0.416  1.00  0.48           N
ATOM    635  CA  ARG A  40      57.981   7.290   1.332  1.00  0.53           C
ATOM    636  C   ARG A  40      57.702   6.422   2.560  1.00  0.63           C
ATOM    637  O   ARG A  40      58.212   6.668   3.634  1.00  1.55           O
ATOM    638  CB  ARG A  40      56.658   7.562   0.609  1.00  0.55           C
ATOM    639  CG  ARG A  40      56.217   8.998   0.879  1.00  1.17           C
ATOM    640  CD  ARG A  40      54.838   9.234   0.261  1.00  1.75           C
ATOM    641  NE  ARG A  40      54.507  10.687   0.316  1.00  2.45           N
ATOM    642  CZ  ARG A  40      55.020  11.511  -0.558  1.00  3.22           C
ATOM    643  NH1 ARG A  40      55.832  11.069  -1.481  1.00  3.56           N
ATOM    644  NH2 ARG A  40      54.721  12.780  -0.508  1.00  4.11           N
ATOM    658  N   CYS A  41      56.884   5.415   2.396  1.00  0.74           N
ATOM    659  CA  CYS A  41      56.531   4.514   3.522  1.00  0.68           C
ATOM    660  C   CYS A  41      55.194   3.850   3.199  1.00  0.52           C
ATOM    661  O   CYS A  41      54.290   3.817   4.009  1.00  0.65           O
ATOM    662  CB  CYS A  41      56.392   5.320   4.809  1.00  0.85           C
ATOM    663  SG  CYS A  41      55.460   6.836   4.474  1.00  1.72           S
ATOM    669  N   ASP A  42      55.058   3.335   2.010  1.00  0.47           N
ATOM    670  CA  ASP A  42      53.777   2.688   1.621  1.00  0.51           C
ATOM    671  C   ASP A  42      54.070   1.469   0.749  1.00  0.65           C
ATOM    672  O   ASP A  42      55.200   1.210   0.387  1.00  1.38           O
ATOM    673  CB  ASP A  42      52.933   3.690   0.831  1.00  0.72           C
ATOM    674  CG  ASP A  42      51.483   3.204   0.767  1.00  1.33           C
ATOM    675  OD1 ASP A  42      50.878   3.065   1.818  1.00  2.11           O
ATOM    676  OD2 ASP A  42      51.002   2.978  -0.331  1.00  1.75           O
ATOM    681  N   GLU A  43      53.061   0.722   0.402  1.00  0.52           N
ATOM    682  CA  GLU A  43      53.287  -0.473  -0.454  1.00  0.54           C
ATOM    683  C   GLU A  43      53.786  -0.019  -1.827  1.00  0.54           C
ATOM    684  O   GLU A  43      53.013   0.202  -2.738  1.00  0.91           O
ATOM    685  CB  GLU A  43      51.977  -1.245  -0.604  1.00  0.79           C
ATOM    686  CG  GLU A  43      50.947  -0.370  -1.320  1.00  0.97           C
ATOM    687  CD  GLU A  43      49.540  -0.781  -0.886  1.00  1.30           C
ATOM    688  OE1 GLU A  43      49.237  -0.635   0.286  1.00  1.96           O
ATOM    689  OE2 GLU A  43      48.790  -1.238  -1.733  1.00  1.66           O
ATOM    696  N   GLU A  44      55.074   0.132  -1.979  1.00  0.41           N
ATOM    697  CA  GLU A  44      55.620   0.582  -3.293  1.00  0.45           C
ATOM    698  C   GLU A  44      56.891  -0.208  -3.626  1.00  0.40           C
ATOM    699  O   GLU A  44      57.721   0.233  -4.396  1.00  0.53           O
ATOM    700  CB  GLU A  44      55.960   2.081  -3.250  1.00  0.57           C
ATOM    701  CG  GLU A  44      55.482   2.703  -1.934  1.00  1.37           C
ATOM    702  CD  GLU A  44      55.574   4.227  -2.026  1.00  1.87           C
ATOM    703  OE1 GLU A  44      56.682   4.736  -2.003  1.00  2.25           O
ATOM    704  OE2 GLU A  44      54.534   4.858  -2.118  1.00  2.45           O
ATOM    711  N   TYR A  45      57.051  -1.371  -3.055  1.00  0.34           N
ATOM    712  CA  TYR A  45      58.265  -2.186  -3.339  1.00  0.30           C
ATOM    713  C   TYR A  45      57.817  -3.445  -4.080  1.00  0.26           C
ATOM    714  O   TYR A  45      56.701  -3.898  -3.918  1.00  0.43           O
ATOM    715  CB  TYR A  45      58.963  -2.575  -2.022  1.00  0.32           C
ATOM    716  CG  TYR A  45      59.405  -1.336  -1.257  1.00  0.27           C
ATOM    717  CD1 TYR A  45      58.497  -0.293  -1.014  1.00  1.25           C
ATOM    718  CD2 TYR A  45      60.725  -1.230  -0.777  1.00  1.12           C
ATOM    719  CE1 TYR A  45      58.900   0.840  -0.301  1.00  1.27           C
ATOM    720  CE2 TYR A  45      61.117  -0.093  -0.066  1.00  1.13           C
ATOM    721  CZ  TYR A  45      60.209   0.938   0.172  1.00  0.39           C
ATOM    722  OH  TYR A  45      60.603   2.049   0.883  1.00  0.50           O
ATOM    732  N   TYR A  46      58.655  -4.006  -4.907  1.00  0.35           N
ATOM    733  CA  TYR A  46      58.232  -5.219  -5.665  1.00  0.35           C
ATOM    734  C   TYR A  46      59.263  -6.339  -5.527  1.00  0.37           C
ATOM    735  O   TYR A  46      59.027  -7.339  -4.877  1.00  0.44           O
ATOM    736  CB  TYR A  46      58.078  -4.856  -7.143  1.00  0.42           C
ATOM    737  CG  TYR A  46      56.974  -5.685  -7.748  1.00  0.49           C
ATOM    738  CD1 TYR A  46      57.264  -6.936  -8.304  1.00  1.29           C
ATOM    739  CD2 TYR A  46      55.660  -5.205  -7.750  1.00  1.40           C
ATOM    740  CE1 TYR A  46      56.238  -7.709  -8.861  1.00  1.44           C
ATOM    741  CE2 TYR A  46      54.634  -5.976  -8.308  1.00  1.55           C
ATOM    742  CZ  TYR A  46      54.922  -7.228  -8.863  1.00  1.05           C
ATOM    743  OH  TYR A  46      53.910  -7.990  -9.410  1.00  1.38           O
ATOM    753  N   LEU A  47      60.394  -6.193  -6.154  1.00  0.40           N
ATOM    754  CA  LEU A  47      61.430  -7.260  -6.084  1.00  0.48           C
ATOM    755  C   LEU A  47      62.187  -7.169  -4.759  1.00  0.48           C
ATOM    756  O   LEU A  47      62.057  -8.019  -3.902  1.00  0.81           O
ATOM    757  CB  LEU A  47      62.414  -7.084  -7.245  1.00  0.58           C
ATOM    758  CG  LEU A  47      63.649  -7.956  -7.012  1.00  0.68           C
ATOM    759  CD1 LEU A  47      63.903  -8.821  -8.247  1.00  1.41           C
ATOM    760  CD2 LEU A  47      64.864  -7.059  -6.758  1.00  1.41           C
ATOM    772  N   LEU A  48      62.985  -6.154  -4.590  1.00  0.41           N
ATOM    773  CA  LEU A  48      63.759  -6.021  -3.325  1.00  0.44           C
ATOM    774  C   LEU A  48      64.788  -7.150  -3.245  1.00  0.62           C
ATOM    775  O   LEU A  48      64.581  -8.143  -2.576  1.00  0.87           O
ATOM    776  CB  LEU A  48      62.810  -6.115  -2.128  1.00  0.52           C
ATOM    777  CG  LEU A  48      63.571  -5.757  -0.852  1.00  0.72           C
ATOM    778  CD1 LEU A  48      63.747  -4.241  -0.776  1.00  1.43           C
ATOM    779  CD2 LEU A  48      62.783  -6.242   0.367  1.00  1.21           C
ATOM    791  N   ASP A  49      65.893  -7.010  -3.924  1.00  0.86           N
ATOM    792  CA  ASP A  49      66.929  -8.081  -3.886  1.00  1.09           C
ATOM    793  C   ASP A  49      67.736  -7.967  -2.591  1.00  0.89           C
ATOM    794  O   ASP A  49      68.468  -7.019  -2.386  1.00  1.71           O
ATOM    795  CB  ASP A  49      67.865  -7.931  -5.087  1.00  1.98           C
ATOM    796  CG  ASP A  49      68.093  -9.300  -5.731  1.00  2.44           C
ATOM    797  OD1 ASP A  49      67.129  -9.875  -6.211  1.00  3.12           O
ATOM    798  OD2 ASP A  49      69.226  -9.751  -5.733  1.00  2.68           O
ATOM    803  N   SER A  50      67.609  -8.927  -1.716  1.00  1.01           N
ATOM    804  CA  SER A  50      68.369  -8.873  -0.436  1.00  1.71           C
ATOM    805  C   SER A  50      69.846  -9.173  -0.702  1.00  1.17           C
ATOM    806  O   SER A  50      70.665  -9.140   0.196  1.00  1.37           O
ATOM    807  CB  SER A  50      67.805  -9.910   0.535  1.00  2.81           C
ATOM    808  OG  SER A  50      68.390 -11.177   0.262  1.00  3.67           O
ATOM    814  N   SER A  51      70.195  -9.462  -1.928  1.00  1.07           N
ATOM    815  CA  SER A  51      71.620  -9.760  -2.249  1.00  1.02           C
ATOM    816  C   SER A  51      72.521  -8.760  -1.526  1.00  0.92           C
ATOM    817  O   SER A  51      73.506  -9.124  -0.914  1.00  0.94           O
ATOM    818  CB  SER A  51      71.839  -9.641  -3.757  1.00  1.43           C
ATOM    819  OG  SER A  51      71.468 -10.862  -4.384  1.00  1.85           O
ATOM    825  N   GLU A  52      72.189  -7.499  -1.587  1.00  0.91           N
ATOM    826  CA  GLU A  52      73.023  -6.476  -0.899  1.00  0.86           C
ATOM    827  C   GLU A  52      72.507  -6.281   0.526  1.00  0.67           C
ATOM    828  O   GLU A  52      71.333  -6.077   0.748  1.00  0.54           O
ATOM    829  CB  GLU A  52      72.936  -5.151  -1.659  1.00  0.93           C
ATOM    830  CG  GLU A  52      74.324  -4.511  -1.725  1.00  1.16           C
ATOM    831  CD  GLU A  52      74.885  -4.657  -3.140  1.00  1.56           C
ATOM    832  OE1 GLU A  52      74.471  -3.899  -4.002  1.00  2.05           O
ATOM    833  OE2 GLU A  52      75.718  -5.526  -3.339  1.00  2.19           O
ATOM    840  N   ILE A  53      73.378  -6.348   1.493  1.00  0.84           N
ATOM    841  CA  ILE A  53      72.955  -6.177   2.905  1.00  0.79           C
ATOM    842  C   ILE A  53      72.884  -4.680   3.252  1.00  0.60           C
ATOM    843  O   ILE A  53      73.207  -4.269   4.347  1.00  0.68           O
ATOM    844  CB  ILE A  53      73.980  -6.882   3.803  1.00  1.13           C
ATOM    845  CG1 ILE A  53      73.883  -8.395   3.589  1.00  1.91           C
ATOM    846  CG2 ILE A  53      73.711  -6.564   5.273  1.00  1.12           C
ATOM    847  CD1 ILE A  53      74.906  -9.102   4.478  1.00  2.34           C
ATOM    859  N   HIS A  54      72.466  -3.854   2.326  1.00  0.58           N
ATOM    860  CA  HIS A  54      72.386  -2.391   2.613  1.00  0.50           C
ATOM    861  C   HIS A  54      71.803  -1.669   1.399  1.00  0.48           C
ATOM    862  O   HIS A  54      71.170  -0.641   1.523  1.00  0.77           O
ATOM    863  CB  HIS A  54      73.783  -1.818   2.913  1.00  0.70           C
ATOM    864  CG  HIS A  54      74.848  -2.837   2.609  1.00  0.84           C
ATOM    865  ND1 HIS A  54      75.406  -3.631   3.597  1.00  0.92           N
ATOM    866  CD2 HIS A  54      75.445  -3.223   1.435  1.00  1.16           C
ATOM    867  CE1 HIS A  54      76.293  -4.450   3.009  1.00  1.12           C
ATOM    868  NE2 HIS A  54      76.359  -4.243   1.689  1.00  1.32           N
ATOM    876  N   TRP A  55      72.015  -2.189   0.222  1.00  0.42           N
ATOM    877  CA  TRP A  55      71.470  -1.517  -0.983  1.00  0.39           C
ATOM    878  C   TRP A  55      70.718  -2.529  -1.850  1.00  0.38           C
ATOM    879  O   TRP A  55      71.294  -3.197  -2.686  1.00  0.54           O
ATOM    880  CB  TRP A  55      72.623  -0.892  -1.771  1.00  0.41           C
ATOM    881  CG  TRP A  55      72.809   0.512  -1.299  1.00  0.42           C
ATOM    882  CD1 TRP A  55      73.993   1.089  -0.984  1.00  0.50           C
ATOM    883  CD2 TRP A  55      71.788   1.518  -1.071  1.00  0.48           C
ATOM    884  NE1 TRP A  55      73.757   2.392  -0.577  1.00  0.60           N
ATOM    885  CE2 TRP A  55      72.411   2.704  -0.619  1.00  0.58           C
ATOM    886  CE3 TRP A  55      70.392   1.513  -1.218  1.00  0.53           C
ATOM    887  CZ2 TRP A  55      71.671   3.848  -0.320  1.00  0.69           C
ATOM    888  CZ3 TRP A  55      69.642   2.662  -0.919  1.00  0.64           C
ATOM    889  CH2 TRP A  55      70.281   3.828  -0.472  1.00  0.71           C
ATOM    900  N   TRP A  56      69.427  -2.647  -1.655  1.00  0.28           N
ATOM    901  CA  TRP A  56      68.635  -3.615  -2.468  1.00  0.31           C
ATOM    902  C   TRP A  56      68.150  -2.946  -3.749  1.00  0.32           C
ATOM    903  O   TRP A  56      68.466  -1.809  -4.038  1.00  0.57           O
ATOM    904  CB  TRP A  56      67.406  -4.085  -1.693  1.00  0.32           C
ATOM    905  CG  TRP A  56      67.796  -4.558  -0.333  1.00  0.31           C
ATOM    906  CD1 TRP A  56      68.882  -5.307  -0.031  1.00  0.42           C
ATOM    907  CD2 TRP A  56      67.098  -4.329   0.912  1.00  0.30           C
ATOM    908  NE1 TRP A  56      68.885  -5.550   1.335  1.00  0.44           N
ATOM    909  CE2 TRP A  56      67.802  -4.964   1.958  1.00  0.36           C
ATOM    910  CE3 TRP A  56      65.929  -3.633   1.224  1.00  0.36           C
ATOM    911  CZ2 TRP A  56      67.352  -4.909   3.278  1.00  0.41           C
ATOM    912  CZ3 TRP A  56      65.469  -3.574   2.544  1.00  0.44           C
ATOM    913  CH2 TRP A  56      66.176  -4.210   3.572  1.00  0.45           C
ATOM    924  N   ARG A  57      67.353  -3.649  -4.499  1.00  0.31           N
ATOM    925  CA  ARG A  57      66.792  -3.084  -5.752  1.00  0.34           C
ATOM    926  C   ARG A  57      65.294  -3.373  -5.752  1.00  0.42           C
ATOM    927  O   ARG A  57      64.856  -4.376  -5.226  1.00  0.84           O
ATOM    928  CB  ARG A  57      67.446  -3.750  -6.961  1.00  0.48           C
ATOM    929  CG  ARG A  57      67.819  -2.683  -7.990  1.00  1.22           C
ATOM    930  CD  ARG A  57      67.987  -3.336  -9.362  1.00  1.55           C
ATOM    931  NE  ARG A  57      68.995  -4.430  -9.270  1.00  1.80           N
ATOM    932  CZ  ARG A  57      69.135  -5.278 -10.254  1.00  1.87           C
ATOM    933  NH1 ARG A  57      68.396  -5.169 -11.325  1.00  1.79           N
ATOM    934  NH2 ARG A  57      70.016  -6.237 -10.166  1.00  2.50           N
ATOM    948  N   VAL A  58      64.496  -2.510  -6.308  1.00  0.31           N
ATOM    949  CA  VAL A  58      63.030  -2.769  -6.292  1.00  0.34           C
ATOM    950  C   VAL A  58      62.356  -2.095  -7.485  1.00  0.38           C
ATOM    951  O   VAL A  58      62.818  -1.095  -7.997  1.00  0.66           O
ATOM    952  CB  VAL A  58      62.419  -2.232  -4.992  1.00  0.41           C
ATOM    953  CG1 VAL A  58      62.044  -3.405  -4.085  1.00  0.46           C
ATOM    954  CG2 VAL A  58      63.420  -1.329  -4.260  1.00  0.40           C
ATOM    964  N   GLN A  59      61.257  -2.644  -7.925  1.00  0.36           N
ATOM    965  CA  GLN A  59      60.531  -2.054  -9.082  1.00  0.39           C
ATOM    966  C   GLN A  59      59.057  -1.881  -8.713  1.00  0.43           C
ATOM    967  O   GLN A  59      58.238  -2.734  -8.991  1.00  0.78           O
ATOM    968  CB  GLN A  59      60.646  -2.994 -10.285  1.00  0.49           C
ATOM    969  CG  GLN A  59      61.177  -2.220 -11.493  1.00  1.40           C
ATOM    970  CD  GLN A  59      61.359  -3.178 -12.672  1.00  1.85           C
ATOM    971  OE1 GLN A  59      60.476  -3.321 -13.496  1.00  2.40           O
ATOM    972  NE2 GLN A  59      62.475  -3.844 -12.789  1.00  2.42           N
ATOM    981  N   ASP A  60      58.710  -0.786  -8.088  1.00  0.38           N
ATOM    982  CA  ASP A  60      57.285  -0.565  -7.708  1.00  0.43           C
ATOM    983  C   ASP A  60      56.398  -0.804  -8.940  1.00  0.47           C
ATOM    984  O   ASP A  60      56.877  -1.169  -9.995  1.00  0.80           O
ATOM    985  CB  ASP A  60      57.104   0.872  -7.223  1.00  0.44           C
ATOM    986  CG  ASP A  60      55.840   0.962  -6.370  1.00  0.59           C
ATOM    987  OD1 ASP A  60      55.331  -0.082  -5.996  1.00  1.11           O
ATOM    988  OD2 ASP A  60      55.400   2.069  -6.108  1.00  1.41           O
ATOM    993  N   LYS A  61      55.112  -0.605  -8.824  1.00  0.79           N
ATOM    994  CA  LYS A  61      54.216  -0.832  -9.995  1.00  0.80           C
ATOM    995  C   LYS A  61      54.162   0.415 -10.887  1.00  0.96           C
ATOM    996  O   LYS A  61      53.969   0.318 -12.083  1.00  1.50           O
ATOM    997  CB  LYS A  61      52.805  -1.154  -9.496  1.00  1.38           C
ATOM    998  CG  LYS A  61      52.612  -2.671  -9.455  1.00  1.68           C
ATOM    999  CD  LYS A  61      51.889  -3.129 -10.723  1.00  2.28           C
ATOM   1000  CE  LYS A  61      50.441  -2.635 -10.693  1.00  2.91           C
ATOM   1001  NZ  LYS A  61      49.677  -3.397  -9.664  1.00  3.46           N
ATOM   1015  N   ASN A  62      54.315   1.584 -10.325  1.00  1.10           N
ATOM   1016  CA  ASN A  62      54.252   2.821 -11.161  1.00  1.47           C
ATOM   1017  C   ASN A  62      55.658   3.251 -11.594  1.00  1.36           C
ATOM   1018  O   ASN A  62      56.019   4.407 -11.517  1.00  1.97           O
ATOM   1019  CB  ASN A  62      53.572   3.935 -10.371  1.00  2.02           C
ATOM   1020  CG  ASN A  62      52.092   3.996 -10.756  1.00  2.60           C
ATOM   1021  OD1 ASN A  62      51.725   4.678 -11.692  1.00  2.92           O
ATOM   1022  ND2 ASN A  62      51.221   3.308 -10.070  1.00  3.22           N
ATOM   1029  N   GLY A  63      56.443   2.324 -12.069  1.00  1.17           N
ATOM   1030  CA  GLY A  63      57.824   2.654 -12.531  1.00  1.07           C
ATOM   1031  C   GLY A  63      58.608   3.347 -11.424  1.00  0.83           C
ATOM   1032  O   GLY A  63      59.602   3.993 -11.685  1.00  0.80           O
ATOM   1036  N   HIS A  64      58.200   3.203 -10.194  1.00  0.75           N
ATOM   1037  CA  HIS A  64      58.977   3.831  -9.093  1.00  0.56           C
ATOM   1038  C   HIS A  64      60.128   2.880  -8.792  1.00  0.48           C
ATOM   1039  O   HIS A  64      60.116   2.141  -7.827  1.00  0.49           O
ATOM   1040  CB  HIS A  64      58.095   4.018  -7.857  1.00  0.68           C
ATOM   1041  CG  HIS A  64      56.834   4.728  -8.256  1.00  0.91           C
ATOM   1042  ND1 HIS A  64      55.666   4.631  -7.521  1.00  1.23           N
ATOM   1043  CD2 HIS A  64      56.546   5.555  -9.311  1.00  1.36           C
ATOM   1044  CE1 HIS A  64      54.738   5.381  -8.140  1.00  1.34           C
ATOM   1045  NE2 HIS A  64      55.224   5.971  -9.232  1.00  1.39           N
ATOM   1053  N   GLU A  65      61.098   2.866  -9.657  1.00  0.47           N
ATOM   1054  CA  GLU A  65      62.243   1.942  -9.506  1.00  0.45           C
ATOM   1055  C   GLU A  65      63.235   2.480  -8.478  1.00  0.34           C
ATOM   1056  O   GLU A  65      64.272   3.017  -8.814  1.00  0.34           O
ATOM   1057  CB  GLU A  65      62.917   1.806 -10.870  1.00  0.61           C
ATOM   1058  CG  GLU A  65      62.072   0.902 -11.768  1.00  1.18           C
ATOM   1059  CD  GLU A  65      62.909   0.441 -12.963  1.00  1.50           C
ATOM   1060  OE1 GLU A  65      63.066   1.223 -13.887  1.00  1.87           O
ATOM   1061  OE2 GLU A  65      63.379  -0.684 -12.935  1.00  2.15           O
ATOM   1068  N   GLY A  66      62.929   2.322  -7.223  1.00  0.33           N
ATOM   1069  CA  GLY A  66      63.858   2.800  -6.168  1.00  0.32           C
ATOM   1070  C   GLY A  66      64.813   1.666  -5.810  1.00  0.34           C
ATOM   1071  O   GLY A  66      64.719   0.578  -6.338  1.00  0.41           O
ATOM   1075  N   TYR A  67      65.724   1.909  -4.915  1.00  0.33           N
ATOM   1076  CA  TYR A  67      66.676   0.852  -4.513  1.00  0.37           C
ATOM   1077  C   TYR A  67      66.751   0.832  -2.983  1.00  0.44           C
ATOM   1078  O   TYR A  67      67.802   0.974  -2.390  1.00  0.81           O
ATOM   1079  CB  TYR A  67      68.052   1.149  -5.119  1.00  0.48           C
ATOM   1080  CG  TYR A  67      67.937   1.176  -6.629  1.00  0.48           C
ATOM   1081  CD1 TYR A  67      67.084   0.276  -7.280  1.00  1.25           C
ATOM   1082  CD2 TYR A  67      68.684   2.096  -7.381  1.00  1.24           C
ATOM   1083  CE1 TYR A  67      66.975   0.295  -8.674  1.00  1.29           C
ATOM   1084  CE2 TYR A  67      68.576   2.111  -8.776  1.00  1.31           C
ATOM   1085  CZ  TYR A  67      67.721   1.211  -9.423  1.00  0.72           C
ATOM   1086  OH  TYR A  67      67.614   1.227 -10.798  1.00  0.89           O
ATOM   1096  N   ALA A  68      65.618   0.675  -2.355  1.00  0.47           N
ATOM   1097  CA  ALA A  68      65.544   0.661  -0.864  1.00  0.65           C
ATOM   1098  C   ALA A  68      66.785   0.002  -0.243  1.00  0.47           C
ATOM   1099  O   ALA A  68      67.118  -1.118  -0.574  1.00  0.49           O
ATOM   1100  CB  ALA A  68      64.308  -0.132  -0.446  1.00  0.90           C
ATOM   1106  N   PRO A  69      67.416   0.713   0.666  1.00  0.40           N
ATOM   1107  CA  PRO A  69      68.604   0.216   1.380  1.00  0.32           C
ATOM   1108  C   PRO A  69      68.163  -0.652   2.565  1.00  0.25           C
ATOM   1109  O   PRO A  69      66.993  -0.928   2.738  1.00  0.28           O
ATOM   1110  CB  PRO A  69      69.282   1.492   1.880  1.00  0.45           C
ATOM   1111  CG  PRO A  69      68.178   2.576   1.939  1.00  0.55           C
ATOM   1112  CD  PRO A  69      67.016   2.080   1.055  1.00  0.51           C
ATOM   1120  N   SER A  70      69.084  -1.078   3.385  1.00  0.24           N
ATOM   1121  CA  SER A  70      68.704  -1.917   4.556  1.00  0.25           C
ATOM   1122  C   SER A  70      68.453  -1.026   5.778  1.00  0.24           C
ATOM   1123  O   SER A  70      67.548  -1.260   6.553  1.00  0.27           O
ATOM   1124  CB  SER A  70      69.835  -2.898   4.867  1.00  0.35           C
ATOM   1125  OG  SER A  70      69.310  -4.010   5.581  1.00  0.83           O
ATOM   1131  N   SER A  71      69.260  -0.016   5.963  1.00  0.29           N
ATOM   1132  CA  SER A  71      69.085   0.881   7.143  1.00  0.36           C
ATOM   1133  C   SER A  71      67.763   1.647   7.038  1.00  0.33           C
ATOM   1134  O   SER A  71      67.012   1.736   7.990  1.00  0.44           O
ATOM   1135  CB  SER A  71      70.246   1.874   7.198  1.00  0.47           C
ATOM   1136  OG  SER A  71      70.305   2.455   8.493  1.00  0.77           O
ATOM   1142  N   TYR A  72      67.470   2.206   5.895  1.00  0.28           N
ATOM   1143  CA  TYR A  72      66.195   2.970   5.742  1.00  0.28           C
ATOM   1144  C   TYR A  72      65.044   2.007   5.450  1.00  0.29           C
ATOM   1145  O   TYR A  72      63.988   2.410   5.007  1.00  0.45           O
ATOM   1146  CB  TYR A  72      66.330   3.958   4.581  1.00  0.30           C
ATOM   1147  CG  TYR A  72      66.130   5.361   5.083  1.00  0.26           C
ATOM   1148  CD1 TYR A  72      64.902   5.741   5.630  1.00  1.17           C
ATOM   1149  CD2 TYR A  72      67.178   6.282   5.008  1.00  1.30           C
ATOM   1150  CE1 TYR A  72      64.720   7.046   6.100  1.00  1.19           C
ATOM   1151  CE2 TYR A  72      67.000   7.584   5.477  1.00  1.34           C
ATOM   1152  CZ  TYR A  72      65.771   7.969   6.023  1.00  0.44           C
ATOM   1153  OH  TYR A  72      65.594   9.257   6.486  1.00  0.59           O
ATOM   1163  N   LEU A  73      65.232   0.740   5.698  1.00  0.25           N
ATOM   1164  CA  LEU A  73      64.150  -0.233   5.441  1.00  0.28           C
ATOM   1165  C   LEU A  73      64.229  -1.370   6.456  1.00  0.29           C
ATOM   1166  O   LEU A  73      65.296  -1.799   6.843  1.00  0.32           O
ATOM   1167  CB  LEU A  73      64.285  -0.807   4.035  1.00  0.34           C
ATOM   1168  CG  LEU A  73      63.030  -0.505   3.233  1.00  0.65           C
ATOM   1169  CD1 LEU A  73      63.160   0.880   2.600  1.00  0.81           C
ATOM   1170  CD2 LEU A  73      62.893  -1.568   2.146  1.00  1.23           C
ATOM   1182  N   VAL A  74      63.097  -1.861   6.882  1.00  0.36           N
ATOM   1183  CA  VAL A  74      63.062  -2.979   7.874  1.00  0.37           C
ATOM   1184  C   VAL A  74      61.640  -3.113   8.419  1.00  0.39           C
ATOM   1185  O   VAL A  74      61.434  -3.394   9.583  1.00  0.75           O
ATOM   1186  CB  VAL A  74      64.021  -2.716   9.047  1.00  0.45           C
ATOM   1187  CG1 VAL A  74      65.349  -3.425   8.786  1.00  0.82           C
ATOM   1188  CG2 VAL A  74      64.271  -1.213   9.218  1.00  0.72           C
ATOM   1198  N   GLU A  75      60.655  -2.913   7.586  1.00  0.39           N
ATOM   1199  CA  GLU A  75      59.247  -3.026   8.057  1.00  0.41           C
ATOM   1200  C   GLU A  75      58.429  -3.814   7.032  1.00  0.56           C
ATOM   1201  O   GLU A  75      57.980  -3.279   6.038  1.00  0.44           O
ATOM   1202  CB  GLU A  75      58.650  -1.627   8.222  1.00  0.53           C
ATOM   1203  CG  GLU A  75      58.208  -1.426   9.673  1.00  0.90           C
ATOM   1204  CD  GLU A  75      57.809   0.035   9.888  1.00  1.34           C
ATOM   1205  OE1 GLU A  75      57.879   0.794   8.936  1.00  2.02           O
ATOM   1206  OE2 GLU A  75      57.441   0.370  11.002  1.00  1.97           O
ATOM   1213  N   LYS A  76      58.233  -5.081   7.268  1.00  1.03           N
ATOM   1214  CA  LYS A  76      57.444  -5.906   6.312  1.00  1.30           C
ATOM   1215  C   LYS A  76      56.693  -6.992   7.085  1.00  1.79           C
ATOM   1216  O   LYS A  76      56.565  -6.930   8.291  1.00  2.21           O
ATOM   1217  CB  LYS A  76      58.388  -6.558   5.300  1.00  1.58           C
ATOM   1218  CG  LYS A  76      59.453  -7.367   6.043  1.00  2.20           C
ATOM   1219  CD  LYS A  76      59.178  -8.861   5.862  1.00  2.74           C
ATOM   1220  CE  LYS A  76      60.489  -9.640   5.983  1.00  3.21           C
ATOM   1221  NZ  LYS A  76      60.860 -10.197   4.651  1.00  3.98           N
ATOM   1235  N   SER A  77      56.196  -7.986   6.402  1.00  2.26           N
ATOM   1236  CA  SER A  77      55.454  -9.073   7.102  1.00  2.79           C
ATOM   1237  C   SER A  77      54.106  -8.537   7.590  1.00  3.32           C
ATOM   1238  O   SER A  77      53.527  -9.156   8.467  1.00  3.64           O
ATOM   1239  CB  SER A  77      56.269  -9.562   8.300  1.00  3.43           C
ATOM   1240  OG  SER A  77      55.841 -10.870   8.656  1.00  3.99           O
ATOM   1241  OXT SER A  77      53.677  -7.516   7.078  1.00  3.91           O
