# Supplementary material for: Modeling of loops in proteins: a multi-method approach
Source: BMC Struct Biol. 2010 Feb 11;10:5. doi: 10.1186/1472-6807-10-5 (PMC2837870; doi:10.1186/1472-6807-10-5)
Supplement: Additional file 1 — Student t-test. Results from two sample paired t-test of Table 2. [file 1472-6807-10-5-S1.GZ › loop_test_data/1azx_362-381.pdb]

ATOM      1  N   GLY I   1      27.047  26.811  19.073  1.00 98.15           N
ATOM      2  CA  GLY I   1      26.124  25.643  19.111  1.00 98.15           C
ATOM      3  C   GLY I   1      25.089  25.776  18.009  1.00 98.15           C
ATOM      4  O   GLY I   1      24.762  26.897  17.605  1.00 98.15           O
ATOM      5  N   SER I   2      24.595  24.642  17.513  1.00119.45           N
ATOM      6  CA  SER I   2      23.596  24.607  16.445  1.00119.45           C
ATOM      7  C   SER I   2      22.419  25.534  16.753  1.00119.45           C
ATOM      8  O   SER I   2      21.763  25.390  17.787  1.00119.45           O
ATOM      9  CB  SER I   2      23.084  23.173  16.261  1.00119.45           C
ATOM     10  OG  SER I   2      24.158  22.248  16.157  1.00 57.01           O
ATOM     11  N   PRO I   3      22.198  26.551  15.905  1.00 74.24           N
ATOM     12  CA  PRO I   3      21.104  27.511  16.083  1.00 74.24           C
ATOM     13  C   PRO I   3      19.924  27.214  15.138  1.00 74.24           C
ATOM     14  O   PRO I   3      19.310  26.143  15.210  1.00 74.24           O
ATOM     15  CB  PRO I   3      21.790  28.831  15.750  1.00 74.24           C
ATOM     16  CG  PRO I   3      22.639  28.443  14.568  1.00 60.63           C
ATOM     17  CD  PRO I   3      23.177  27.052  14.919  1.00 60.63           C
ATOM     18  N   VAL I   4      19.604  28.182  14.276  1.00102.48           N
ATOM     19  CA  VAL I   4      18.540  28.082  13.272  1.00102.48           C
ATOM     20  C   VAL I   4      17.095  28.032  13.788  1.00102.48           C
ATOM     21  O   VAL I   4      16.308  28.923  13.472  1.00102.48           O
ATOM     22  CB  VAL I   4      18.791  26.910  12.268  1.00102.48           C
ATOM     23  CG1 VAL I   4      17.815  27.005  11.089  1.00 63.89           C
ATOM     24  CG2 VAL I   4      20.242  26.930  11.766  1.00 63.89           C
ATOM     25  N   ASP I   5      16.765  27.022  14.593  1.00 65.95           N
ATOM     26  CA  ASP I   5      15.416  26.839  15.142  1.00 65.95           C
ATOM     27  C   ASP I   5      14.732  28.172  15.469  1.00 65.95           C
ATOM     28  O   ASP I   5      13.892  28.641  14.708  1.00 65.95           O
ATOM     29  CB  ASP I   5      15.473  25.939  16.395  1.00 65.95           C
ATOM     30  CG  ASP I   5      14.222  25.049  16.563  1.00 78.91           C
ATOM     31  OD1 ASP I   5      13.092  25.497  16.235  1.00 78.91           O
ATOM     32  OD2 ASP I   5      14.378  23.898  17.046  1.00 78.91           O
ATOM     33  N   ILE I   6      15.128  28.796  16.574  1.00 59.76           N
ATOM     34  CA  ILE I   6      14.549  30.079  16.990  1.00 59.76           C
ATOM     35  C   ILE I   6      15.201  31.270  16.296  1.00 59.76           C
ATOM     36  O   ILE I   6      14.775  32.409  16.470  1.00 59.76           O
ATOM     37  CB  ILE I   6      14.646  30.312  18.532  1.00 59.76           C
ATOM     38  CG1 ILE I   6      15.623  29.331  19.190  1.00 56.08           C
ATOM     39  CG2 ILE I   6      13.269  30.242  19.168  1.00 56.08           C
ATOM     40  CD1 ILE I   6      17.086  29.608  18.901  1.00 56.08           C
ATOM     41  N   CYS I   7      16.216  30.994  15.488  1.00 80.28           N
ATOM     42  CA  CYS I   7      16.956  32.033  14.784  1.00 80.28           C
ATOM     43  C   CYS I   7      16.221  32.716  13.635  1.00 80.28           C
ATOM     44  O   CYS I   7      16.596  33.815  13.222  1.00 80.28           O
ATOM     45  CB  CYS I   7      18.276  31.463  14.291  1.00 80.28           C
ATOM     46  SG  CYS I   7      19.551  31.398  15.582  1.00 46.22           S
ATOM     47  N   THR I   8      15.215  32.041  13.085  1.00 56.59           N
ATOM     48  CA  THR I   8      14.423  32.584  11.988  1.00 56.59           C
ATOM     49  C   THR I   8      12.957  32.649  12.401  1.00 56.59           C
ATOM     50  O   THR I   8      12.142  33.306  11.749  1.00 56.59           O
ATOM     51  CB  THR I   8      14.542  31.699  10.736  1.00 56.59           C
ATOM     52  OG1 THR I   8      14.334  30.330  11.101  1.00 34.07           O
ATOM     53  CG2 THR I   8      15.913  31.843  10.104  1.00 34.07           C
ATOM     54  N   ALA I   9      12.640  31.976  13.502  1.00 56.99           N
ATOM     55  CA  ALA I   9      11.283  31.910  14.022  1.00 56.99           C
ATOM     56  C   ALA I   9      10.751  33.221  14.584  1.00 56.99           C
ATOM     57  O   ALA I   9      11.463  33.955  15.268  1.00 56.99           O
ATOM     58  CB  ALA I   9      11.188  30.821  15.078  1.00 56.99           C
ATOM     59  N   LYS I  10       9.500  33.519  14.251  1.00 47.58           N
ATOM     60  CA  LYS I  10       8.824  34.714  14.738  1.00 47.58           C
ATOM     61  C   LYS I  10       8.219  34.331  16.086  1.00 47.58           C
ATOM     62  O   LYS I  10       8.058  33.145  16.377  1.00 47.58           O
ATOM     63  CB  LYS I  10       7.712  35.132  13.769  1.00 47.58           C
ATOM     64  CG  LYS I  10       8.184  35.880  12.529  1.00 67.62           C
ATOM     65  CD  LYS I  10       8.895  37.173  12.908  1.00 67.62           C
ATOM     66  CE  LYS I  10       8.959  38.157  11.745  1.00 67.62           C
ATOM     67  NZ  LYS I  10       9.731  37.658  10.577  1.00 67.62           N
ATOM     68  N   PRO I  11       7.859  35.321  16.921  1.00 77.57           N
ATOM     69  CA  PRO I  11       7.273  35.004  18.230  1.00 77.57           C
ATOM     70  C   PRO I  11       6.109  34.009  18.168  1.00 77.57           C
ATOM     71  O   PRO I  11       6.019  33.096  18.992  1.00 77.57           O
ATOM     72  CB  PRO I  11       6.827  36.373  18.736  1.00 77.57           C
ATOM     73  CG  PRO I  11       7.895  37.273  18.209  1.00 63.76           C
ATOM     74  CD  PRO I  11       8.075  36.774  16.782  1.00 63.76           C
ATOM     75  N   ARG I  12       5.245  34.166  17.168  1.00 67.25           N
ATOM     76  CA  ARG I  12       4.090  33.286  17.011  1.00 67.25           C
ATOM     77  C   ARG I  12       4.433  31.835  16.677  1.00 67.25           C
ATOM     78  O   ARG I  12       3.659  30.926  16.988  1.00 67.25           O
ATOM     79  CB  ARG I  12       3.114  33.842  15.971  1.00 67.25           C
ATOM     80  CG  ARG I  12       3.695  34.058  14.576  1.00 65.45           C
ATOM     81  CD  ARG I  12       2.580  34.225  13.548  1.00 65.45           C
ATOM     82  NE  ARG I  12       1.511  35.095  14.042  1.00 65.45           N
ATOM     83  CZ  ARG I  12       0.240  34.722  14.186  1.00 65.45           C
ATOM     84  NH1 ARG I  12      -0.144  33.490  13.866  1.00 65.45           N
ATOM     85  NH2 ARG I  12      -0.641  35.568  14.700  1.00 65.45           N
ATOM     86  N   ASP I  13       5.597  31.615  16.067  1.00 67.83           N
ATOM     87  CA  ASP I  13       6.022  30.266  15.695  1.00 67.83           C
ATOM     88  C   ASP I  13       6.006  29.353  16.915  1.00 67.83           C
ATOM     89  O   ASP I  13       5.870  28.134  16.788  1.00 67.83           O
ATOM     90  CB  ASP I  13       7.424  30.282  15.078  1.00 67.83           C
ATOM     91  CG  ASP I  13       7.480  31.027  13.753  1.00 58.88           C
ATOM     92  OD1 ASP I  13       6.687  31.973  13.551  1.00 58.88           O
ATOM     93  OD2 ASP I  13       8.334  30.669  12.913  1.00 58.88           O
ATOM     94  N   ILE I  14       6.182  29.951  18.091  1.00 78.28           N
ATOM     95  CA  ILE I  14       6.166  29.217  19.350  1.00 78.28           C
ATOM     96  C   ILE I  14       5.674  30.112  20.491  1.00 78.28           C
ATOM     97  O   ILE I  14       6.445  30.895  21.053  1.00 78.28           O
ATOM     98  CB  ILE I  14       7.560  28.607  19.722  1.00 78.28           C
ATOM     99  CG1 ILE I  14       8.689  29.637  19.574  1.00 51.45           C
ATOM    100  CG2 ILE I  14       7.819  27.336  18.920  1.00 51.45           C
ATOM    101  CD1 ILE I  14       9.123  29.936  18.153  1.00 51.45           C
ATOM    102  N   PRO I  15       4.371  30.021  20.829  1.00 99.06           N
ATOM    103  CA  PRO I  15       3.755  30.814  21.906  1.00 99.06           C
ATOM    104  C   PRO I  15       4.597  30.722  23.177  1.00 99.06           C
ATOM    105  O   PRO I  15       5.002  29.628  23.586  1.00 99.06           O
ATOM    106  CB  PRO I  15       2.375  30.161  22.074  1.00 99.06           C
ATOM    107  CG  PRO I  15       2.567  28.756  21.506  1.00 98.39           C
ATOM    108  CD  PRO I  15       3.415  29.033  20.298  1.00 98.39           C
ATOM    109  N   MET I  16       4.831  31.867  23.813  1.00 76.38           N
ATOM    110  CA  MET I  16       5.679  31.922  25.000  1.00 76.38           C
ATOM    111  C   MET I  16       5.321  33.045  25.978  1.00 76.38           C
ATOM    112  O   MET I  16       6.139  33.928  26.262  1.00 76.38           O
ATOM    113  CB  MET I  16       7.139  32.060  24.546  1.00 76.38           C
ATOM    114  CG  MET I  16       7.304  32.976  23.324  1.00 70.79           C
ATOM    115  SD  MET I  16       8.983  33.191  22.694  1.00 70.79           S
ATOM    116  CE  MET I  16       9.413  31.485  22.293  1.00 70.79           C
ATOM    117  N   ASN I  17       4.108  32.988  26.515  1.00 67.15           N
ATOM    118  CA  ASN I  17       3.642  33.997  27.461  1.00 67.15           C
ATOM    119  C   ASN I  17       4.119  33.676  28.868  1.00 67.15           C
ATOM    120  O   ASN I  17       3.938  32.556  29.350  1.00 67.15           O
ATOM    121  CB  ASN I  17       2.113  34.053  27.482  1.00 67.15           C
ATOM    122  CG  ASN I  17       1.512  34.159  26.100  1.00118.65           C
ATOM    123  OD1 ASN I  17       1.905  33.433  25.183  1.00118.65           O
ATOM    124  ND2 ASN I  17       0.544  35.055  25.941  1.00118.65           N
ATOM    125  N   PRO I  18       4.768  34.641  29.536  1.00 59.21           N
ATOM    126  CA  PRO I  18       5.246  34.408  30.901  1.00 59.21           C
ATOM    127  C   PRO I  18       4.048  34.376  31.860  1.00 59.21           C
ATOM    128  O   PRO I  18       2.935  34.764  31.486  1.00 59.21           O
ATOM    129  CB  PRO I  18       6.133  35.626  31.157  1.00 59.21           C
ATOM    130  CG  PRO I  18       5.457  36.696  30.365  1.00 34.96           C
ATOM    131  CD  PRO I  18       5.156  35.982  29.068  1.00 34.96           C
ATOM    132  N   MET I  19       4.273  33.904  33.084  1.00 59.73           N
ATOM    133  CA  MET I  19       3.205  33.840  34.073  1.00 59.73           C
ATOM    134  C   MET I  19       2.777  35.257  34.464  1.00 59.73           C
ATOM    135  O   MET I  19       1.668  35.685  34.151  1.00 59.73           O
ATOM    136  CB  MET I  19       3.652  33.043  35.303  1.00 59.73           C
ATOM    137  CG  MET I  19       2.518  32.729  36.274  1.00 54.89           C
ATOM    138  SD  MET I  19       2.966  31.542  37.554  1.00 54.89           S
ATOM    139  CE  MET I  19       2.516  30.005  36.765  1.00 54.89           C
ATOM    140  N   CYS I  20       3.661  35.988  35.131  1.00 46.37           N
ATOM    141  CA  CYS I  20       3.360  37.355  35.538  1.00 46.37           C
ATOM    142  C   CYS I  20       3.926  38.342  34.511  1.00 46.37           C
ATOM    143  O   CYS I  20       4.784  37.974  33.704  1.00 46.37           O
ATOM    144  CB  CYS I  20       3.960  37.632  36.922  1.00 46.37           C
ATOM    145  SG  CYS I  20       3.241  36.646  38.281  1.00 35.28           S
ATOM    146  N   ILE I  21       3.409  39.573  34.506  1.00 38.21           N
ATOM    147  CA  ILE I  21       3.890  40.624  33.598  1.00 38.21           C
ATOM    148  C   ILE I  21       4.179  41.867  34.426  1.00 38.21           C
ATOM    149  O   ILE I  21       3.783  41.945  35.592  1.00 38.21           O
ATOM    150  CB  ILE I  21       2.865  41.017  32.498  1.00 38.21           C
ATOM    151  CG1 ILE I  21       1.568  41.530  33.135  1.00 24.75           C
ATOM    152  CG2 ILE I  21       2.644  39.854  31.530  1.00 24.75           C
ATOM    153  CD1 ILE I  21       0.699  42.336  32.197  1.00 24.75           C
ATOM    154  N   TYR I  22       4.845  42.843  33.816  1.00 77.45           N
ATOM    155  CA  TYR I  22       5.193  44.080  34.510  1.00 77.45           C
ATOM    156  C   TYR I  22       5.180  45.324  33.619  1.00 77.45           C
ATOM    157  O   TYR I  22       5.748  45.329  32.523  1.00 77.45           O
ATOM    158  CB  TYR I  22       6.577  43.945  35.171  1.00 77.45           C
ATOM    159  CG  TYR I  22       7.104  45.231  35.777  1.00 45.15           C
ATOM    160  CD1 TYR I  22       7.825  46.142  35.007  1.00 45.15           C
ATOM    161  CD2 TYR I  22       6.870  45.545  37.116  1.00 45.15           C
ATOM    162  CE1 TYR I  22       8.294  47.333  35.551  1.00 45.15           C
ATOM    163  CE2 TYR I  22       7.339  46.735  37.669  1.00 45.15           C
ATOM    164  CZ  TYR I  22       8.051  47.623  36.880  1.00 45.15           C
ATOM    165  OH  TYR I  22       8.524  48.799  37.413  1.00 45.15           O
ATOM    166  N   ARG I  23       4.537  46.374  34.116  1.00 58.36           N
ATOM    167  CA  ARG I  23       4.471  47.665  33.440  1.00 58.36           C
ATOM    168  C   ARG I  23       4.255  48.744  34.491  1.00 58.36           C
ATOM    169  O   ARG I  23       3.624  48.497  35.525  1.00 58.36           O
ATOM    170  CB  ARG I  23       3.398  47.709  32.344  1.00 58.36           C
ATOM    171  CG  ARG I  23       2.192  46.826  32.565  1.00 37.04           C
ATOM    172  CD  ARG I  23       1.863  46.064  31.288  1.00 37.04           C
ATOM    173  NE  ARG I  23       2.965  45.185  30.901  1.00 37.04           N
ATOM    174  CZ  ARG I  23       3.024  44.491  29.768  1.00 37.04           C
ATOM    175  NH1 ARG I  23       2.043  44.551  28.874  1.00 37.04           N
ATOM    176  NH2 ARG I  23       4.081  43.734  29.526  1.00 37.04           N
ATOM    177  N   SER I  24       4.837  49.912  34.246  1.00111.55           N
ATOM    178  CA  SER I  24       4.754  51.039  35.166  1.00111.55           C
ATOM    179  C   SER I  24       4.804  52.363  34.382  1.00111.55           C
ATOM    180  O   SER I  24       4.023  52.495  33.408  1.00111.55           O
ATOM    181  CB  SER I  24       5.918  50.949  36.159  1.00111.55           C
ATOM    182  OG  SER I  24       7.150  50.795  35.466  1.00 88.93           O
ATOM    183  N   LYS I  25      17.445  57.756  15.065  1.00 77.93           N
ATOM    184  CA  LYS I  25      18.710  56.967  15.069  1.00 77.93           C
ATOM    185  C   LYS I  25      18.321  55.498  15.126  1.00 77.93           C
ATOM    186  O   LYS I  25      17.341  55.158  15.781  1.00 77.93           O
ATOM    187  CB  LYS I  25      19.552  57.336  16.297  1.00 77.93           C
ATOM    188  CG  LYS I  25      20.890  56.621  16.390  1.00 71.18           C
ATOM    189  CD  LYS I  25      21.763  57.235  17.478  1.00 71.18           C
ATOM    190  CE  LYS I  25      23.164  56.632  17.474  1.00 71.18           C
ATOM    191  NZ  LYS I  25      24.096  57.344  18.401  1.00 71.18           N
ATOM    192  N   ILE I  26      19.026  54.659  14.371  1.00 40.48           N
ATOM    193  CA  ILE I  26      18.782  53.218  14.333  1.00 40.48           C
ATOM    194  C   ILE I  26      19.611  52.619  13.203  1.00 40.48           C
ATOM    195  O   ILE I  26      19.794  53.256  12.162  1.00 40.48           O
ATOM    196  CB  ILE I  26      17.286  52.876  14.110  1.00 40.48           C
ATOM    197  CG1 ILE I  26      17.080  51.356  14.140  1.00 77.94           C
ATOM    198  CG2 ILE I  26      16.787  53.484  12.803  1.00 77.94           C
ATOM    199  CD1 ILE I  26      15.632  50.911  14.092  1.00 77.94           C
ATOM    200  N   PRO I  27      20.209  51.434  13.436  1.00 48.40           N
ATOM    201  CA  PRO I  27      21.036  50.727  12.451  1.00 48.40           C
ATOM    202  C   PRO I  27      20.227  50.191  11.278  1.00 48.40           C
ATOM    203  O   PRO I  27      18.995  50.171  11.322  1.00 48.40           O
ATOM    204  CB  PRO I  27      21.639  49.588  13.274  1.00 48.40           C
ATOM    205  CG  PRO I  27      20.595  49.337  14.321  1.00 70.37           C
ATOM    206  CD  PRO I  27      20.246  50.735  14.732  1.00 70.37           C
ATOM    207  N   GLU I  28      20.923  49.741  10.238  1.00 53.18           N
ATOM    208  CA  GLU I  28      20.259  49.212   9.051  1.00 53.18           C
ATOM    209  C   GLU I  28      19.925  47.728   9.183  1.00 53.18           C
ATOM    210  O   GLU I  28      20.641  46.990   9.861  1.00 53.18           O
ATOM    211  CB  GLU I  28      21.107  49.469   7.802  1.00 53.18           C
ATOM    212  CG  GLU I  28      21.443  50.945   7.582  1.00 91.15           C
ATOM    213  CD  GLU I  28      20.224  51.864   7.693  1.00 91.15           C
ATOM    214  OE1 GLU I  28      19.204  51.602   7.015  1.00 91.15           O
ATOM    215  OE2 GLU I  28      20.286  52.849   8.466  1.00 91.15           O
ATOM    216  N   ALA I  29      18.820  47.318   8.554  1.00 46.21           N
ATOM    217  CA  ALA I  29      18.334  45.932   8.575  1.00 46.21           C
ATOM    218  C   ALA I  29      18.445  45.303   9.961  1.00 46.21           C
ATOM    219  O   ALA I  29      19.081  44.264  10.143  1.00 46.21           O
ATOM    220  CB  ALA I  29      19.066  45.090   7.540  1.00 46.21           C
ATOM    221  N   THR I  30      17.813  45.949  10.933  1.00 68.83           N
ATOM    222  CA  THR I  30      17.828  45.495  12.316  1.00 68.83           C
ATOM    223  C   THR I  30      16.407  45.527  12.877  1.00 68.83           C
ATOM    224  O   THR I  30      15.607  46.392  12.513  1.00 68.83           O
ATOM    225  CB  THR I  30      18.730  46.408  13.169  1.00 68.83           C
ATOM    226  OG1 THR I  30      20.058  46.416  12.624  1.00 38.89           O
ATOM    227  CG2 THR I  30      18.775  45.925  14.612  1.00 38.89           C
ATOM    228  N   ASN I  31      16.085  44.565  13.736  1.00 44.75           N
ATOM    229  CA  ASN I  31      14.759  44.499  14.341  1.00 44.75           C
ATOM    230  C   ASN I  31      14.673  45.493  15.501  1.00 44.75           C
ATOM    231  O   ASN I  31      15.398  45.366  16.485  1.00 44.75           O
ATOM    232  CB  ASN I  31      14.465  43.075  14.825  1.00 44.75           C
ATOM    233  CG  ASN I  31      13.056  42.920  15.359  1.00 39.43           C
ATOM    234  OD1 ASN I  31      12.621  43.682  16.221  1.00 39.43           O
ATOM    235  ND2 ASN I  31      12.338  41.924  14.857  1.00 39.43           N
ATOM    236  N   ARG I  32      13.795  46.485  15.362  1.00 25.02           N
ATOM    237  CA  ARG I  32      13.587  47.526  16.370  1.00 25.02           C
ATOM    238  C   ARG I  32      13.503  47.019  17.817  1.00 25.02           C
ATOM    239  O   ARG I  32      14.151  47.569  18.708  1.00 25.02           O
ATOM    240  CB  ARG I  32      12.323  48.331  16.040  1.00 25.02           C
ATOM    241  CG  ARG I  32      11.091  47.468  15.735  1.00 66.49           C
ATOM    242  CD  ARG I  32       9.777  48.253  15.800  1.00 66.49           C
ATOM    243  NE  ARG I  32       9.223  48.334  17.155  1.00 66.49           N
ATOM    244  CZ  ARG I  32       7.925  48.459  17.428  1.00 66.49           C
ATOM    245  NH1 ARG I  32       7.038  48.517  16.445  1.00 66.49           N
ATOM    246  NH2 ARG I  32       7.510  48.533  18.687  1.00 66.49           N
ATOM    247  N   ARG I  33      12.712  45.973  18.046  1.00 42.94           N
ATOM    248  CA  ARG I  33      12.547  45.417  19.387  1.00 42.94           C
ATOM    249  C   ARG I  33      13.856  44.870  19.938  1.00 42.94           C
ATOM    250  O   ARG I  33      14.097  44.928  21.141  1.00 42.94           O
ATOM    251  CB  ARG I  33      11.443  44.351  19.409  1.00 42.94           C
ATOM    252  CG  ARG I  33      10.087  44.918  19.011  1.00 47.44           C
ATOM    253  CD  ARG I  33       8.907  43.994  19.295  1.00 47.44           C
ATOM    254  NE  ARG I  33       7.646  44.651  18.935  1.00 47.44           N
ATOM    255  CZ  ARG I  33       7.040  45.585  19.670  1.00 47.44           C
ATOM    256  NH1 ARG I  33       7.558  45.979  20.826  1.00 47.44           N
ATOM    257  NH2 ARG I  33       5.947  46.180  19.211  1.00 47.44           N
ATOM    258  N   VAL I  34      14.704  44.354  19.055  1.00 28.13           N
ATOM    259  CA  VAL I  34      16.006  43.832  19.457  1.00 28.13           C
ATOM    260  C   VAL I  34      16.910  45.023  19.781  1.00 28.13           C
ATOM    261  O   VAL I  34      17.556  45.072  20.827  1.00 28.13           O
ATOM    262  CB  VAL I  34      16.643  43.001  18.330  1.00 28.13           C
ATOM    263  CG1 VAL I  34      18.081  42.653  18.675  1.00 34.75           C
ATOM    264  CG2 VAL I  34      15.832  41.742  18.096  1.00 34.75           C
ATOM    265  N   TRP I  35      16.908  46.003  18.887  1.00 31.44           N
ATOM    266  CA  TRP I  35      17.709  47.204  19.049  1.00 31.44           C
ATOM    267  C   TRP I  35      17.430  47.866  20.396  1.00 31.44           C
ATOM    268  O   TRP I  35      18.355  48.140  21.157  1.00 31.44           O
ATOM    269  CB  TRP I  35      17.428  48.163  17.887  1.00 31.44           C
ATOM    270  CG  TRP I  35      17.956  49.557  18.057  1.00 56.85           C
ATOM    271  CD1 TRP I  35      19.251  49.932  18.280  1.00 56.85           C
ATOM    272  CD2 TRP I  35      17.191  50.765  18.008  1.00 56.85           C
ATOM    273  NE1 TRP I  35      19.336  51.300  18.373  1.00 56.85           N
ATOM    274  CE2 TRP I  35      18.087  51.835  18.209  1.00 56.85           C
ATOM    275  CE3 TRP I  35      15.833  51.045  17.814  1.00 56.85           C
ATOM    276  CZ2 TRP I  35      17.668  53.165  18.221  1.00 56.85           C
ATOM    277  CZ3 TRP I  35      15.417  52.367  17.825  1.00 56.85           C
ATOM    278  CH2 TRP I  35      16.332  53.410  18.028  1.00 56.85           C
ATOM    279  N   GLU I  36      16.157  48.060  20.724  1.00 41.48           N
ATOM    280  CA  GLU I  36      15.806  48.695  21.988  1.00 41.48           C
ATOM    281  C   GLU I  36      16.248  47.854  23.179  1.00 41.48           C
ATOM    282  O   GLU I  36      16.515  48.383  24.262  1.00 41.48           O
ATOM    283  CB  GLU I  36      14.306  49.002  22.061  1.00 41.48           C
ATOM    284  CG  GLU I  36      13.390  47.798  22.185  1.00 38.92           C
ATOM    285  CD  GLU I  36      11.945  48.199  22.407  1.00 38.92           C
ATOM    286  OE1 GLU I  36      11.670  48.915  23.392  1.00 38.92           O
ATOM    287  OE2 GLU I  36      11.086  47.800  21.595  1.00 38.92           O
ATOM    288  N   LEU I  37      16.346  46.546  22.966  1.00 34.98           N
ATOM    289  CA  LEU I  37      16.782  45.633  24.012  1.00 34.98           C
ATOM    290  C   LEU I  37      18.288  45.767  24.170  1.00 34.98           C
ATOM    291  O   LEU I  37      18.810  45.717  25.284  1.00 34.98           O
ATOM    292  CB  LEU I  37      16.453  44.195  23.633  1.00 34.98           C
ATOM    293  CG  LEU I  37      16.755  43.137  24.686  1.00  2.00           C
ATOM    294  CD1 LEU I  37      15.816  43.299  25.880  1.00  2.00           C
ATOM    295  CD2 LEU I  37      16.581  41.768  24.063  1.00  2.00           C
ATOM    296  N   SER I  38      18.979  45.938  23.045  1.00 28.46           N
ATOM    297  CA  SER I  38      20.428  46.084  23.033  1.00 28.46           C
ATOM    298  C   SER I  38      20.822  47.358  23.768  1.00 28.46           C
ATOM    299  O   SER I  38      21.797  47.385  24.518  1.00 28.46           O
ATOM    300  CB  SER I  38      20.940  46.130  21.591  1.00 28.46           C
ATOM    301  OG  SER I  38      22.339  46.334  21.543  1.00 10.74           O
ATOM    302  N   LYS I  39      20.048  48.413  23.565  1.00 26.62           N
ATOM    303  CA  LYS I  39      20.333  49.673  24.218  1.00 26.62           C
ATOM    304  C   LYS I  39      20.206  49.521  25.728  1.00 26.62           C
ATOM    305  O   LYS I  39      21.009  50.075  26.482  1.00 26.62           O
ATOM    306  CB  LYS I  39      19.400  50.772  23.699  1.00 26.62           C
ATOM    307  CG  LYS I  39      19.512  51.029  22.194  1.00 44.40           C
ATOM    308  CD  LYS I  39      19.013  52.419  21.815  1.00 44.40           C
ATOM    309  CE  LYS I  39      17.528  52.597  22.076  1.00 44.40           C
ATOM    310  NZ  LYS I  39      16.710  51.785  21.142  1.00 44.40           N
ATOM    311  N   ALA I  40      19.231  48.727  26.162  1.00 23.51           N
ATOM    312  CA  ALA I  40      18.994  48.494  27.585  1.00 23.51           C
ATOM    313  C   ALA I  40      20.180  47.811  28.236  1.00 23.51           C
ATOM    314  O   ALA I  40      20.625  48.238  29.295  1.00 23.51           O
ATOM    315  CB  ALA I  40      17.736  47.668  27.790  1.00 23.51           C
ATOM    316  N   ASN I  41      20.691  46.757  27.601  1.00 40.49           N
ATOM    317  CA  ASN I  41      21.844  46.028  28.132  1.00 40.49           C
ATOM    318  C   ASN I  41      23.036  46.953  28.332  1.00 40.49           C
ATOM    319  O   ASN I  41      23.705  46.894  29.361  1.00 40.49           O
ATOM    320  CB  ASN I  41      22.251  44.862  27.217  1.00 40.49           C
ATOM    321  CG  ASN I  41      23.707  44.414  27.441  1.00 44.22           C
ATOM    322  OD1 ASN I  41      24.073  43.933  28.519  1.00 44.22           O
ATOM    323  ND2 ASN I  41      24.536  44.582  26.420  1.00 44.22           N
ATOM    324  N   SER I  42      23.306  47.802  27.348  1.00 28.56           N
ATOM    325  CA  SER I  42      24.420  48.728  27.451  1.00 28.56           C
ATOM    326  C   SER I  42      24.275  49.584  28.702  1.00 28.56           C
ATOM    327  O   SER I  42      25.217  49.696  29.487  1.00 28.56           O
ATOM    328  CB  SER I  42      24.511  49.583  26.193  1.00 28.56           C
ATOM    329  OG  SER I  42      24.732  48.753  25.063  1.00 32.45           O
ATOM    330  N   ARG I  43      23.079  50.128  28.922  1.00 52.05           N
ATOM    331  CA  ARG I  43      22.822  50.947  30.107  1.00 52.05           C
ATOM    332  C   ARG I  43      23.196  50.172  31.367  1.00 52.05           C
ATOM    333  O   ARG I  43      23.974  50.657  32.186  1.00 52.05           O
ATOM    334  CB  ARG I  43      21.357  51.388  30.167  1.00 52.05           C
ATOM    335  CG  ARG I  43      21.018  52.509  29.205  1.00 65.25           C
ATOM    336  CD  ARG I  43      19.634  53.061  29.458  1.00 65.25           C
ATOM    337  NE  ARG I  43      18.580  52.135  29.052  1.00 65.25           N
ATOM    338  CZ  ARG I  43      18.127  52.015  27.805  1.00 65.25           C
ATOM    339  NH1 ARG I  43      18.635  52.759  26.829  1.00 65.25           N
ATOM    340  NH2 ARG I  43      17.146  51.162  27.536  1.00 65.25           N
ATOM    341  N   PHE I  44      22.677  48.953  31.490  1.00 24.41           N
ATOM    342  CA  PHE I  44      22.974  48.089  32.632  1.00 24.41           C
ATOM    343  C   PHE I  44      24.483  47.804  32.740  1.00 24.41           C
ATOM    344  O   PHE I  44      25.059  47.847  33.829  1.00 24.41           O
ATOM    345  CB  PHE I  44      22.190  46.773  32.507  1.00 24.41           C
ATOM    346  CG  PHE I  44      22.659  45.697  33.440  1.00 20.62           C
ATOM    347  CD1 PHE I  44      22.460  45.807  34.809  1.00 20.62           C
ATOM    348  CD2 PHE I  44      23.352  44.595  32.953  1.00 20.62           C
ATOM    349  CE1 PHE I  44      22.952  44.836  35.680  1.00 20.62           C
ATOM    350  CE2 PHE I  44      23.846  43.619  33.816  1.00 20.62           C
ATOM    351  CZ  PHE I  44      23.648  43.741  35.182  1.00 20.62           C
ATOM    352  N   ALA I  45      25.115  47.549  31.600  1.00 13.84           N
ATOM    353  CA  ALA I  45      26.541  47.248  31.529  1.00 13.84           C
ATOM    354  C   ALA I  45      27.386  48.283  32.249  1.00 13.84           C
ATOM    355  O   ALA I  45      28.280  47.945  33.024  1.00 13.84           O
ATOM    356  CB  ALA I  45      26.980  47.153  30.070  1.00 13.84           C
ATOM    357  N   THR I  46      27.104  49.550  31.978  1.00 19.02           N
ATOM    358  CA  THR I  46      27.850  50.631  32.596  1.00 19.02           C
ATOM    359  C   THR I  46      27.649  50.675  34.114  1.00 19.02           C
ATOM    360  O   THR I  46      28.625  50.734  34.863  1.00 19.02           O
ATOM    361  CB  THR I  46      27.512  51.974  31.943  1.00 19.02           C
ATOM    362  OG1 THR I  46      26.110  52.227  32.061  1.00 20.57           O
ATOM    363  CG2 THR I  46      27.895  51.948  30.469  1.00 20.57           C
ATOM    364  N   THR I  47      26.399  50.570  34.564  1.00 16.52           N
ATOM    365  CA  THR I  47      26.084  50.582  35.994  1.00 16.52           C
ATOM    366  C   THR I  47      26.728  49.413  36.741  1.00 16.52           C
ATOM    367  O   THR I  47      27.344  49.608  37.790  1.00 16.52           O
ATOM    368  CB  THR I  47      24.573  50.526  36.232  1.00 16.52           C
ATOM    369  OG1 THR I  47      23.925  51.521  35.429  1.00 52.54           O
ATOM    370  CG2 THR I  47      24.256  50.786  37.688  1.00 52.54           C
ATOM    371  N   PHE I  48      26.580  48.199  36.213  1.00 25.14           N
ATOM    372  CA  PHE I  48      27.162  47.023  36.852  1.00 25.14           C
ATOM    373  C   PHE I  48      28.677  47.145  36.871  1.00 25.14           C
ATOM    374  O   PHE I  48      29.308  46.813  37.876  1.00 25.14           O
ATOM    375  CB  PHE I  48      26.749  45.735  36.137  1.00 25.14           C
ATOM    376  CG  PHE I  48      27.114  44.472  36.890  1.00 18.54           C
ATOM    377  CD1 PHE I  48      28.358  43.868  36.710  1.00 18.54           C
ATOM    378  CD2 PHE I  48      26.203  43.874  37.765  1.00 18.54           C
ATOM    379  CE1 PHE I  48      28.688  42.690  37.387  1.00 18.54           C
ATOM    380  CE2 PHE I  48      26.524  42.699  38.443  1.00 18.54           C
ATOM    381  CZ  PHE I  48      27.767  42.106  38.254  1.00 18.54           C
ATOM    382  N   TYR I  49      29.261  47.613  35.765  1.00 14.86           N
ATOM    383  CA  TYR I  49      30.711  47.789  35.686  1.00 14.86           C
ATOM    384  C   TYR I  49      31.182  48.845  36.677  1.00 14.86           C
ATOM    385  O   TYR I  49      32.139  48.623  37.409  1.00 14.86           O
ATOM    386  CB  TYR I  49      31.172  48.199  34.284  1.00 14.86           C
ATOM    387  CG  TYR I  49      32.675  48.367  34.219  1.00  7.85           C
ATOM    388  CD1 TYR I  49      33.284  49.583  34.551  1.00  7.85           C
ATOM    389  CD2 TYR I  49      33.499  47.285  33.914  1.00  7.85           C
ATOM    390  CE1 TYR I  49      34.678  49.704  34.590  1.00  7.85           C
ATOM    391  CE2 TYR I  49      34.887  47.402  33.949  1.00  7.85           C
ATOM    392  CZ  TYR I  49      35.467  48.607  34.290  1.00  7.85           C
ATOM    393  OH  TYR I  49      36.831  48.691  34.356  1.00  7.85           O
ATOM    394  N   GLN I  50      30.532  50.002  36.682  1.00 22.30           N
ATOM    395  CA  GLN I  50      30.917  51.071  37.591  1.00 22.30           C
ATOM    396  C   GLN I  50      30.880  50.598  39.033  1.00 22.30           C
ATOM    397  O   GLN I  50      31.768  50.916  39.819  1.00 22.30           O
ATOM    398  CB  GLN I  50      30.028  52.298  37.398  1.00 22.30           C
ATOM    399  CG  GLN I  50      30.267  53.020  36.075  1.00 61.82           C
ATOM    400  CD  GLN I  50      29.571  54.363  36.008  1.00 61.82           C
ATOM    401  OE1 GLN I  50      28.343  54.445  36.088  1.00 61.82           O
ATOM    402  NE2 GLN I  50      30.352  55.425  35.868  1.00 61.82           N
ATOM    403  N   HIS I  51      29.882  49.783  39.356  1.00 24.22           N
ATOM    404  CA  HIS I  51      29.724  49.240  40.703  1.00 24.22           C
ATOM    405  C   HIS I  51      30.851  48.254  41.007  1.00 24.22           C
ATOM    406  O   HIS I  51      31.452  48.295  42.083  1.00 24.22           O
ATOM    407  CB  HIS I  51      28.364  48.536  40.827  1.00 24.22           C
ATOM    408  CG  HIS I  51      27.977  48.197  42.235  1.00 70.24           C
ATOM    409  ND1 HIS I  51      28.782  47.456  43.076  1.00 70.24           N
ATOM    410  CD2 HIS I  51      26.867  48.496  42.950  1.00 70.24           C
ATOM    411  CE1 HIS I  51      28.187  47.315  44.247  1.00 70.24           C
ATOM    412  NE2 HIS I  51      27.023  47.937  44.196  1.00 70.24           N
ATOM    413  N   LEU I  52      31.111  47.358  40.060  1.00 26.12           N
ATOM    414  CA  LEU I  52      32.156  46.350  40.191  1.00 26.12           C
ATOM    415  C   LEU I  52      33.536  46.983  40.342  1.00 26.12           C
ATOM    416  O   LEU I  52      34.241  46.727  41.313  1.00 26.12           O
ATOM    417  CB  LEU I  52      32.147  45.421  38.973  1.00 26.12           C
ATOM    418  CG  LEU I  52      33.263  44.374  38.884  1.00 15.93           C
ATOM    419  CD1 LEU I  52      33.117  43.358  40.000  1.00 15.93           C
ATOM    420  CD2 LEU I  52      33.206  43.683  37.539  1.00 15.93           C
ATOM    421  N   ALA I  53      33.914  47.802  39.367  1.00 18.57           N
ATOM    422  CA  ALA I  53      35.207  48.481  39.356  1.00 18.57           C
ATOM    423  C   ALA I  53      35.485  49.211  40.663  1.00 18.57           C
ATOM    424  O   ALA I  53      36.581  49.113  41.218  1.00 18.57           O
ATOM    425  CB  ALA I  53      35.260  49.461  38.199  1.00 18.57           C
ATOM    426  N   ASP I  54      34.470  49.910  41.158  1.00 15.58           N
ATOM    427  CA  ASP I  54      34.563  50.690  42.385  1.00 15.58           C
ATOM    428  C   ASP I  54      34.817  49.834  43.621  1.00 15.58           C
ATOM    429  O   ASP I  54      35.349  50.317  44.619  1.00 15.58           O
ATOM    430  CB  ASP I  54      33.274  51.483  42.567  1.00 15.58           C
ATOM    431  CG  ASP I  54      33.426  52.629  43.528  1.00 58.98           C
ATOM    432  OD1 ASP I  54      33.795  53.731  43.070  1.00 58.98           O
ATOM    433  OD2 ASP I  54      33.164  52.432  44.733  1.00 58.98           O
ATOM    434  N   SER I  55      34.425  48.569  43.546  1.00 19.44           N
ATOM    435  CA  SER I  55      34.586  47.643  44.652  1.00 19.44           C
ATOM    436  C   SER I  55      35.840  46.782  44.593  1.00 19.44           C
ATOM    437  O   SER I  55      35.977  45.844  45.375  1.00 19.44           O
ATOM    438  CB  SER I  55      33.360  46.734  44.715  1.00 19.44           C
ATOM    439  OG  SER I  55      33.026  46.219  43.432  1.00 33.12           O
ATOM    440  N   LYS I  56      36.745  47.084  43.669  1.00 13.99           N
ATOM    441  CA  LYS I  56      37.969  46.306  43.513  1.00 13.99           C
ATOM    442  C   LYS I  56      39.202  47.191  43.621  1.00 13.99           C
ATOM    443  O   LYS I  56      39.096  48.401  43.762  1.00 13.99           O
ATOM    444  CB  LYS I  56      37.964  45.591  42.156  1.00 13.99           C
ATOM    445  CG  LYS I  56      36.756  44.690  41.930  1.00 48.72           C
ATOM    446  CD  LYS I  56      36.784  44.005  40.565  1.00 48.72           C
ATOM    447  CE  LYS I  56      37.824  42.898  40.490  1.00 48.72           C
ATOM    448  NZ  LYS I  56      37.702  42.111  39.228  1.00 48.72           N
ATOM    449  N   ASN I  57      40.377  46.582  43.561  1.00 14.51           N
ATOM    450  CA  ASN I  57      41.619  47.336  43.641  1.00 14.51           C
ATOM    451  C   ASN I  57      41.990  47.845  42.252  1.00 14.51           C
ATOM    452  O   ASN I  57      41.861  47.121  41.259  1.00 14.51           O
ATOM    453  CB  ASN I  57      42.736  46.461  44.197  1.00 14.51           C
ATOM    454  CG  ASN I  57      44.017  47.225  44.404  1.00 33.71           C
ATOM    455  OD1 ASN I  57      44.798  47.401  43.474  1.00 33.71           O
ATOM    456  ND2 ASN I  57      44.242  47.688  45.623  1.00 33.71           N
ATOM    457  N   ASP I  58      42.485  49.079  42.197  1.00 19.51           N
ATOM    458  CA  ASP I  58      42.873  49.728  40.945  1.00 19.51           C
ATOM    459  C   ASP I  58      43.838  48.941  40.080  1.00 19.51           C
ATOM    460  O   ASP I  58      43.842  49.095  38.857  1.00 19.51           O
ATOM    461  CB  ASP I  58      43.475  51.108  41.225  1.00 19.51           C
ATOM    462  CG  ASP I  58      42.426  52.148  41.544  1.00 13.21           C
ATOM    463  OD1 ASP I  58      41.225  51.851  41.408  1.00 13.21           O
ATOM    464  OD2 ASP I  58      42.796  53.278  41.916  1.00 13.21           O
ATOM    465  N   ASN I  59      44.651  48.105  40.718  1.00 26.19           N
ATOM    466  CA  ASN I  59      45.654  47.303  40.028  1.00 26.19           C
ATOM    467  C   ASN I  59      45.180  45.946  39.505  1.00 26.19           C
ATOM    468  O   ASN I  59      45.985  45.169  38.992  1.00 26.19           O
ATOM    469  CB  ASN I  59      46.861  47.101  40.937  1.00 26.19           C
ATOM    470  CG  ASN I  59      47.412  48.401  41.455  1.00 45.88           C
ATOM    471  OD1 ASN I  59      47.945  49.207  40.696  1.00 45.88           O
ATOM    472  ND2 ASN I  59      47.261  48.631  42.748  1.00 45.88           N
ATOM    473  N   ASP I  60      43.891  45.651  39.633  1.00 19.39           N
ATOM    474  CA  ASP I  60      43.368  44.376  39.162  1.00 19.39           C
ATOM    475  C   ASP I  60      42.790  44.459  37.758  1.00 19.39           C
ATOM    476  O   ASP I  60      42.317  45.504  37.335  1.00 19.39           O
ATOM    477  CB  ASP I  60      42.279  43.863  40.104  1.00 19.39           C
ATOM    478  CG  ASP I  60      42.816  43.435  41.443  1.00 38.27           C
ATOM    479  OD1 ASP I  60      44.013  43.097  41.533  1.00 38.27           O
ATOM    480  OD2 ASP I  60      42.026  43.422  42.407  1.00 38.27           O
ATOM    481  N   ASN I  61      42.839  43.345  37.038  1.00 13.74           N
ATOM    482  CA  ASN I  61      42.280  43.280  35.695  1.00 13.74           C
ATOM    483  C   ASN I  61      40.805  42.920  35.871  1.00 13.74           C
ATOM    484  O   ASN I  61      40.406  42.408  36.921  1.00 13.74           O
ATOM    485  CB  ASN I  61      42.976  42.189  34.869  1.00 13.74           C
ATOM    486  CG  ASN I  61      44.346  42.605  34.373  1.00 25.23           C
ATOM    487  OD1 ASN I  61      44.728  43.769  34.468  1.00 25.23           O
ATOM    488  ND2 ASN I  61      45.090  41.655  33.825  1.00 25.23           N
ATOM    489  N   ILE I  62      39.991  43.180  34.859  1.00 19.46           N
ATOM    490  CA  ILE I  62      38.576  42.852  34.935  1.00 19.46           C
ATOM    491  C   ILE I  62      38.123  42.375  33.562  1.00 19.46           C
ATOM    492  O   ILE I  62      38.680  42.798  32.546  1.00 19.46           O
ATOM    493  CB  ILE I  62      37.702  44.075  35.326  1.00 19.46           C
ATOM    494  CG1 ILE I  62      38.203  44.724  36.625  1.00  8.76           C
ATOM    495  CG2 ILE I  62      36.252  43.647  35.488  1.00  8.76           C
ATOM    496  CD1 ILE I  62      37.321  45.856  37.130  1.00  8.76           C
ATOM    497  N   PHE I  63      37.130  41.492  33.534  1.00 17.05           N
ATOM    498  CA  PHE I  63      36.598  40.991  32.280  1.00 17.05           C
ATOM    499  C   PHE I  63      35.287  40.247  32.500  1.00 17.05           C
ATOM    500  O   PHE I  63      35.227  39.285  33.273  1.00 17.05           O
ATOM    501  CB  PHE I  63      37.614  40.084  31.581  1.00 17.05           C
ATOM    502  CG  PHE I  63      37.207  39.676  30.194  1.00 40.71           C
ATOM    503  CD1 PHE I  63      37.042  40.629  29.196  1.00 40.71           C
ATOM    504  CD2 PHE I  63      36.964  38.341  29.895  1.00 40.71           C
ATOM    505  CE1 PHE I  63      36.637  40.261  27.920  1.00 40.71           C
ATOM    506  CE2 PHE I  63      36.559  37.960  28.622  1.00 40.71           C
ATOM    507  CZ  PHE I  63      36.393  38.920  27.632  1.00 40.71           C
ATOM    508  N   LEU I  64      34.237  40.707  31.826  1.00 10.49           N
ATOM    509  CA  LEU I  64      32.922  40.099  31.930  1.00 10.49           C
ATOM    510  C   LEU I  64      32.144  40.341  30.643  1.00 10.49           C
ATOM    511  O   LEU I  64      32.666  40.925  29.695  1.00 10.49           O
ATOM    512  CB  LEU I  64      32.150  40.665  33.135  1.00 10.49           C
ATOM    513  CG  LEU I  64      31.805  42.160  33.249  1.00  5.48           C
ATOM    514  CD1 LEU I  64      30.625  42.381  34.203  1.00  5.48           C
ATOM    515  CD2 LEU I  64      33.021  42.943  33.707  1.00  5.48           C
ATOM    516  N   SER I  65      30.910  39.852  30.599  1.00 40.40           N
ATOM    517  CA  SER I  65      30.044  40.040  29.444  1.00 40.40           C
ATOM    518  C   SER I  65      28.656  40.398  29.968  1.00 40.40           C
ATOM    519  O   SER I  65      27.875  39.519  30.345  1.00 40.40           O
ATOM    520  CB  SER I  65      29.981  38.773  28.591  1.00 40.40           C
ATOM    521  OG  SER I  65      29.566  37.664  29.363  1.00 43.86           O
ATOM    522  N   PRO I  66      28.346  41.703  30.041  1.00 28.04           N
ATOM    523  CA  PRO I  66      27.046  42.167  30.531  1.00 28.04           C
ATOM    524  C   PRO I  66      25.872  41.545  29.783  1.00 28.04           C
ATOM    525  O   PRO I  66      24.792  41.390  30.345  1.00 28.04           O
ATOM    526  CB  PRO I  66      27.125  43.679  30.330  1.00 28.04           C
ATOM    527  CG  PRO I  66      28.095  43.830  29.200  1.00 30.73           C
ATOM    528  CD  PRO I  66      29.154  42.836  29.565  1.00 30.73           C
ATOM    529  N   LEU I  67      26.101  41.149  28.533  1.00 13.88           N
ATOM    530  CA  LEU I  67      25.064  40.520  27.723  1.00 13.88           C
ATOM    531  C   LEU I  67      24.701  39.142  28.285  1.00 13.88           C
ATOM    532  O   LEU I  67      23.527  38.782  28.324  1.00 13.88           O
ATOM    533  CB  LEU I  67      25.529  40.369  26.273  1.00 13.88           C
ATOM    534  CG  LEU I  67      24.581  40.795  25.149  1.00 15.76           C
ATOM    535  CD1 LEU I  67      25.014  40.110  23.862  1.00 15.76           C
ATOM    536  CD2 LEU I  67      23.138  40.441  25.477  1.00 15.76           C
ATOM    537  N   SER I  68      25.705  38.373  28.712  1.00 22.18           N
ATOM    538  CA  SER I  68      25.457  37.042  29.272  1.00 22.18           C
ATOM    539  C   SER I  68      24.663  37.181  30.554  1.00 22.18           C
ATOM    540  O   SER I  68      23.588  36.595  30.676  1.00 22.18           O
ATOM    541  CB  SER I  68      26.757  36.292  29.563  1.00 22.18           C
ATOM    542  OG  SER I  68      27.446  35.947  28.374  1.00 58.97           O
ATOM    543  N   ILE I  69      25.167  37.994  31.483  1.00 16.62           N
ATOM    544  CA  ILE I  69      24.496  38.221  32.761  1.00 16.62           C
ATOM    545  C   ILE I  69      23.042  38.626  32.528  1.00 16.62           C
ATOM    546  O   ILE I  69      22.133  38.071  33.144  1.00 16.62           O
ATOM    547  CB  ILE I  69      25.206  39.318  33.569  1.00 16.62           C
ATOM    548  CG1 ILE I  69      26.659  38.910  33.832  1.00  7.32           C
ATOM    549  CG2 ILE I  69      24.464  39.577  34.878  1.00  7.32           C
ATOM    550  CD1 ILE I  69      27.480  39.974  34.529  1.00  7.32           C
ATOM    551  N   SER I  70      22.833  39.552  31.596  1.00 18.01           N
ATOM    552  CA  SER I  70      21.502  40.034  31.252  1.00 18.01           C
ATOM    553  C   SER I  70      20.619  38.897  30.735  1.00 18.01           C
ATOM    554  O   SER I  70      19.487  38.724  31.187  1.00 18.01           O
ATOM    555  CB  SER I  70      21.602  41.140  30.201  1.00 18.01           C
ATOM    556  OG  SER I  70      22.276  42.277  30.708  1.00 11.24           O
ATOM    557  N   THR I  71      21.140  38.118  29.793  1.00 18.65           N
ATOM    558  CA  THR I  71      20.387  36.998  29.242  1.00 18.65           C
ATOM    559  C   THR I  71      20.085  35.999  30.360  1.00 18.65           C
ATOM    560  O   THR I  71      18.991  35.430  30.422  1.00 18.65           O
ATOM    561  CB  THR I  71      21.183  36.264  28.137  1.00 18.65           C
ATOM    562  OG1 THR I  71      21.545  37.184  27.104  1.00 26.28           O
ATOM    563  CG2 THR I  71      20.350  35.152  27.534  1.00 26.28           C
ATOM    564  N   ALA I  72      21.048  35.817  31.260  1.00 21.89           N
ATOM    565  CA  ALA I  72      20.906  34.878  32.371  1.00 21.89           C
ATOM    566  C   ALA I  72      19.697  35.228  33.203  1.00 21.89           C
ATOM    567  O   ALA I  72      18.798  34.407  33.391  1.00 21.89           O
ATOM    568  CB  ALA I  72      22.155  34.883  33.241  1.00 21.89           C
ATOM    569  N   PHE I  73      19.657  36.473  33.655  1.00 21.46           N
ATOM    570  CA  PHE I  73      18.554  36.933  34.472  1.00 21.46           C
ATOM    571  C   PHE I  73      17.254  37.152  33.720  1.00 21.46           C
ATOM    572  O   PHE I  73      16.210  37.338  34.335  1.00 21.46           O
ATOM    573  CB  PHE I  73      18.980  38.132  35.303  1.00 21.46           C
ATOM    574  CG  PHE I  73      20.007  37.784  36.333  1.00 14.92           C
ATOM    575  CD1 PHE I  73      21.345  37.668  35.982  1.00 14.92           C
ATOM    576  CD2 PHE I  73      19.629  37.482  37.634  1.00 14.92           C
ATOM    577  CE1 PHE I  73      22.289  37.252  36.906  1.00 14.92           C
ATOM    578  CE2 PHE I  73      20.573  37.062  38.567  1.00 14.92           C
ATOM    579  CZ  PHE I  73      21.906  36.947  38.198  1.00 14.92           C
ATOM    580  N   ALA I  74      17.309  37.096  32.393  1.00 23.61           N
ATOM    581  CA  ALA I  74      16.103  37.224  31.583  1.00 23.61           C
ATOM    582  C   ALA I  74      15.367  35.888  31.757  1.00 23.61           C
ATOM    583  O   ALA I  74      14.134  35.841  31.822  1.00 23.61           O
ATOM    584  CB  ALA I  74      16.457  37.444  30.126  1.00 23.61           C
ATOM    585  N   MET I  75      16.138  34.810  31.889  1.00 29.03           N
ATOM    586  CA  MET I  75      15.570  33.485  32.082  1.00 29.03           C
ATOM    587  C   MET I  75      14.758  33.440  33.376  1.00 29.03           C
ATOM    588  O   MET I  75      13.614  32.985  33.379  1.00 29.03           O
ATOM    589  CB  MET I  75      16.666  32.422  32.106  1.00 29.03           C
ATOM    590  CG  MET I  75      17.377  32.239  30.776  1.00 35.02           C
ATOM    591  SD  MET I  75      16.261  31.840  29.401  1.00 35.02           S
ATOM    592  CE  MET I  75      16.518  33.257  28.338  1.00 35.02           C
ATOM    593  N   THR I  76      15.334  33.930  34.472  1.00 31.49           N
ATOM    594  CA  THR I  76      14.623  33.944  35.749  1.00 31.49           C
ATOM    595  C   THR I  76      13.466  34.929  35.669  1.00 31.49           C
ATOM    596  O   THR I  76      12.436  34.736  36.300  1.00 31.49           O
ATOM    597  CB  THR I  76      15.546  34.320  36.924  1.00 31.49           C
ATOM    598  OG1 THR I  76      16.252  35.532  36.626  1.00 29.89           O
ATOM    599  CG2 THR I  76      16.536  33.203  37.189  1.00 29.89           C
ATOM    600  N   LYS I  77      13.646  35.984  34.881  1.00 24.14           N
ATOM    601  CA  LYS I  77      12.612  36.990  34.689  1.00 24.14           C
ATOM    602  C   LYS I  77      11.384  36.264  34.158  1.00 24.14           C
ATOM    603  O   LYS I  77      10.278  36.474  34.644  1.00 24.14           O
ATOM    604  CB  LYS I  77      13.090  38.052  33.685  1.00 24.14           C
ATOM    605  CG  LYS I  77      12.145  39.228  33.449  1.00 34.06           C
ATOM    606  CD  LYS I  77      11.099  38.908  32.394  1.00 34.06           C
ATOM    607  CE  LYS I  77      10.203  40.103  32.098  1.00 34.06           C
ATOM    608  NZ  LYS I  77       9.143  39.762  31.102  1.00 34.06           N
ATOM    609  N   LEU I  78      11.613  35.336  33.233  1.00 49.84           N
ATOM    610  CA  LEU I  78      10.550  34.551  32.610  1.00 49.84           C
ATOM    611  C   LEU I  78       9.593  33.824  33.567  1.00 49.84           C
ATOM    612  O   LEU I  78       8.494  33.425  33.164  1.00 49.84           O
ATOM    613  CB  LEU I  78      11.166  33.556  31.624  1.00 49.84           C
ATOM    614  CG  LEU I  78      10.252  32.601  30.860  1.00 16.82           C
ATOM    615  CD1 LEU I  78       9.141  33.359  30.149  1.00 16.82           C
ATOM    616  CD2 LEU I  78      11.097  31.823  29.868  1.00 16.82           C
ATOM    617  N   GLY I  79       9.997  33.653  34.824  1.00 50.62           N
ATOM    618  CA  GLY I  79       9.141  32.976  35.783  1.00 50.62           C
ATOM    619  C   GLY I  79       8.976  33.694  37.110  1.00 50.62           C
ATOM    620  O   GLY I  79       8.354  33.154  38.026  1.00 50.62           O
ATOM    621  N   ALA I  80       9.500  34.912  37.208  1.00 38.41           N
ATOM    622  CA  ALA I  80       9.426  35.697  38.438  1.00 38.41           C
ATOM    623  C   ALA I  80       8.106  36.453  38.579  1.00 38.41           C
ATOM    624  O   ALA I  80       7.442  36.755  37.586  1.00 38.41           O
ATOM    625  CB  ALA I  80      10.591  36.665  38.505  1.00 38.41           C
ATOM    626  N   CYS I  81       7.753  36.792  39.815  1.00 43.13           N
ATOM    627  CA  CYS I  81       6.519  37.514  40.097  1.00 43.13           C
ATOM    628  C   CYS I  81       6.667  38.509  41.252  1.00 43.13           C
ATOM    629  O   CYS I  81       7.728  38.612  41.871  1.00 43.13           O
ATOM    630  CB  CYS I  81       5.387  36.526  40.412  1.00 43.13           C
ATOM    631  SG  CYS I  81       4.784  35.543  38.998  1.00 59.52           S
ATOM    632  N   ASN I  82       5.597  39.260  41.505  1.00 46.63           N
ATOM    633  CA  ASN I  82       5.544  40.253  42.579  1.00 46.63           C
ATOM    634  C   ASN I  82       6.757  41.198  42.588  1.00 46.63           C
ATOM    635  O   ASN I  82       7.163  41.703  41.540  1.00 46.63           O
ATOM    636  CB  ASN I  82       5.365  39.548  43.933  1.00 46.63           C
ATOM    637  CG  ASN I  82       4.859  40.485  45.024  1.00 74.22           C
ATOM    638  OD1 ASN I  82       5.609  40.871  45.922  1.00 74.22           O
ATOM    639  ND2 ASN I  82       3.583  40.852  44.950  1.00 74.22           N
ATOM    640  N   ASP I  83       7.349  41.419  43.756  1.00 50.56           N
ATOM    641  CA  ASP I  83       8.496  42.303  43.863  1.00 50.56           C
ATOM    642  C   ASP I  83       9.735  41.757  43.166  1.00 50.56           C
ATOM    643  O   ASP I  83      10.560  42.535  42.693  1.00 50.56           O
ATOM    644  CB  ASP I  83       8.806  42.604  45.329  1.00 50.56           C
ATOM    645  CG  ASP I  83       7.688  43.365  46.022  1.00 54.99           C
ATOM    646  OD1 ASP I  83       6.832  43.951  45.324  1.00 54.99           O
ATOM    647  OD2 ASP I  83       7.670  43.375  47.271  1.00 54.99           O
ATOM    648  N   THR I  84       9.866  40.434  43.090  1.00 39.15           N
ATOM    649  CA  THR I  84      11.019  39.825  42.426  1.00 39.15           C
ATOM    650  C   THR I  84      11.067  40.304  40.972  1.00 39.15           C
ATOM    651  O   THR I  84      12.116  40.740  40.485  1.00 39.15           O
ATOM    652  CB  THR I  84      10.956  38.278  42.455  1.00 39.15           C
ATOM    653  OG1 THR I  84      10.818  37.827  43.806  1.00 44.94           O
ATOM    654  CG2 THR I  84      12.227  37.678  41.879  1.00 44.94           C
ATOM    655  N   LEU I  85       9.916  40.273  40.305  1.00 29.42           N
ATOM    656  CA  LEU I  85       9.819  40.710  38.916  1.00 29.42           C
ATOM    657  C   LEU I  85      10.143  42.198  38.782  1.00 29.42           C
ATOM    658  O   LEU I  85      10.873  42.604  37.874  1.00 29.42           O
ATOM    659  CB  LEU I  85       8.417  40.437  38.367  1.00 29.42           C
ATOM    660  CG  LEU I  85       8.182  40.803  36.900  1.00 19.88           C
ATOM    661  CD1 LEU I  85       9.222  40.112  36.033  1.00 19.88           C
ATOM    662  CD2 LEU I  85       6.781  40.399  36.479  1.00 19.88           C
ATOM    663  N   GLN I  86       9.602  43.007  39.690  1.00 51.36           N
ATOM    664  CA  GLN I  86       9.837  44.447  39.663  1.00 51.36           C
ATOM    665  C   GLN I  86      11.309  44.777  39.887  1.00 51.36           C
ATOM    666  O   GLN I  86      11.886  45.586  39.164  1.00 51.36           O
ATOM    667  CB  GLN I  86       8.966  45.160  40.700  1.00 51.36           C
ATOM    668  CG  GLN I  86       9.123  46.673  40.687  1.00 68.75           C
ATOM    669  CD  GLN I  86       8.029  47.390  41.450  1.00 68.75           C
ATOM    670  OE1 GLN I  86       6.894  46.914  41.534  1.00 68.75           O
ATOM    671  NE2 GLN I  86       8.356  48.556  41.991  1.00 68.75           N
ATOM    672  N   GLN I  87      11.917  44.142  40.880  1.00 30.25           N
ATOM    673  CA  GLN I  87      13.321  44.374  41.170  1.00 30.25           C
ATOM    674  C   GLN I  87      14.152  43.952  39.963  1.00 30.25           C
ATOM    675  O   GLN I  87      15.041  44.687  39.533  1.00 30.25           O
ATOM    676  CB  GLN I  87      13.750  43.595  42.418  1.00 30.25           C
ATOM    677  CG  GLN I  87      13.104  44.089  43.710  1.00 19.36           C
ATOM    678  CD  GLN I  87      13.406  43.212  44.920  1.00 19.36           C
ATOM    679  OE1 GLN I  87      14.287  42.345  44.887  1.00 19.36           O
ATOM    680  NE2 GLN I  87      12.670  43.436  45.998  1.00 19.36           N
ATOM    681  N   LEU I  88      13.832  42.793  39.393  1.00 37.37           N
ATOM    682  CA  LEU I  88      14.550  42.282  38.227  1.00 37.37           C
ATOM    683  C   LEU I  88      14.479  43.255  37.058  1.00 37.37           C
ATOM    684  O   LEU I  88      15.503  43.584  36.448  1.00 37.37           O
ATOM    685  CB  LEU I  88      13.983  40.930  37.790  1.00 37.37           C
ATOM    686  CG  LEU I  88      14.622  39.662  38.356  1.00 22.71           C
ATOM    687  CD1 LEU I  88      13.837  38.447  37.888  1.00 22.71           C
ATOM    688  CD2 LEU I  88      16.078  39.563  37.914  1.00 22.71           C
ATOM    689  N   MET I  89      13.271  43.720  36.755  1.00 36.02           N
ATOM    690  CA  MET I  89      13.061  44.658  35.656  1.00 36.02           C
ATOM    691  C   MET I  89      13.822  45.976  35.839  1.00 36.02           C
ATOM    692  O   MET I  89      14.414  46.502  34.893  1.00 36.02           O
ATOM    693  CB  MET I  89      11.567  44.936  35.465  1.00 36.02           C
ATOM    694  CG  MET I  89      10.762  43.738  35.001  1.00 27.07           C
ATOM    695  SD  MET I  89      11.397  42.998  33.486  1.00 27.07           S
ATOM    696  CE  MET I  89      10.483  43.898  32.252  1.00 27.07           C
ATOM    697  N   GLU I  90      13.800  46.505  37.054  1.00 20.34           N
ATOM    698  CA  GLU I  90      14.472  47.756  37.356  1.00 20.34           C
ATOM    699  C   GLU I  90      15.989  47.633  37.335  1.00 20.34           C
ATOM    700  O   GLU I  90      16.654  48.379  36.618  1.00 20.34           O
ATOM    701  CB  GLU I  90      13.986  48.308  38.701  1.00 20.34           C
ATOM    702  CG  GLU I  90      12.500  48.690  38.694  1.00 58.79           C
ATOM    703  CD  GLU I  90      11.947  49.062  40.064  1.00 58.79           C
ATOM    704  OE1 GLU I  90      12.572  48.718  41.089  1.00 58.79           O
ATOM    705  OE2 GLU I  90      10.865  49.686  40.116  1.00 58.79           O
ATOM    706  N   VAL I  91      16.528  46.674  38.081  1.00 28.45           N
ATOM    707  CA  VAL I  91      17.976  46.463  38.154  1.00 28.45           C
ATOM    708  C   VAL I  91      18.646  46.319  36.786  1.00 28.45           C
ATOM    709  O   VAL I  91      19.664  46.961  36.513  1.00 28.45           O
ATOM    710  CB  VAL I  91      18.319  45.223  39.022  1.00 28.45           C
ATOM    711  CG1 VAL I  91      19.802  44.871  38.916  1.00 11.86           C
ATOM    712  CG2 VAL I  91      17.948  45.485  40.474  1.00 11.86           C
ATOM    713  N   PHE I  92      18.072  45.486  35.925  1.00 12.72           N
ATOM    714  CA  PHE I  92      18.634  45.260  34.596  1.00 12.72           C
ATOM    715  C   PHE I  92      18.149  46.226  33.514  1.00 12.72           C
ATOM    716  O   PHE I  92      18.353  45.991  32.317  1.00 12.72           O
ATOM    717  CB  PHE I  92      18.428  43.801  34.188  1.00 12.72           C
ATOM    718  CG  PHE I  92      19.207  42.838  35.037  1.00 10.55           C
ATOM    719  CD1 PHE I  92      18.725  42.436  36.279  1.00 10.55           C
ATOM    720  CD2 PHE I  92      20.460  42.392  34.631  1.00 10.55           C
ATOM    721  CE1 PHE I  92      19.484  41.610  37.102  1.00 10.55           C
ATOM    722  CE2 PHE I  92      21.219  41.571  35.445  1.00 10.55           C
ATOM    723  CZ  PHE I  92      20.734  41.180  36.681  1.00 10.55           C
ATOM    724  N   LYS I  93      17.535  47.325  33.953  1.00 18.03           N
ATOM    725  CA  LYS I  93      17.019  48.374  33.077  1.00 18.03           C
ATOM    726  C   LYS I  93      16.010  47.867  32.056  1.00 18.03           C
ATOM    727  O   LYS I  93      15.774  48.513  31.039  1.00 18.03           O
ATOM    728  CB  LYS I  93      18.166  49.084  32.347  1.00 18.03           C
ATOM    729  CG  LYS I  93      19.427  49.333  33.170  1.00 20.14           C
ATOM    730  CD  LYS I  93      19.155  50.054  34.478  1.00 20.14           C
ATOM    731  CE  LYS I  93      20.451  50.254  35.249  1.00 20.14           C
ATOM    732  NZ  LYS I  93      20.215  50.737  36.631  1.00 20.14           N
ATOM    733  N   PHE I  94      15.375  46.742  32.351  1.00 22.37           N
ATOM    734  CA  PHE I  94      14.401  46.148  31.442  1.00 22.37           C
ATOM    735  C   PHE I  94      13.089  46.921  31.378  1.00 22.37           C
ATOM    736  O   PHE I  94      12.433  46.966  30.337  1.00 22.37           O
ATOM    737  CB  PHE I  94      14.090  44.710  31.861  1.00 22.37           C
ATOM    738  CG  PHE I  94      15.226  43.747  31.664  1.00 15.35           C
ATOM    739  CD1 PHE I  94      16.138  43.920  30.630  1.00 15.35           C
ATOM    740  CD2 PHE I  94      15.351  42.636  32.489  1.00 15.35           C
ATOM    741  CE1 PHE I  94      17.156  42.991  30.420  1.00 15.35           C
ATOM    742  CE2 PHE I  94      16.359  41.706  32.287  1.00 15.35           C
ATOM    743  CZ  PHE I  94      17.263  41.881  31.254  1.00 15.35           C
ATOM    744  N   ASP I  95      12.710  47.527  32.496  1.00 45.24           N
ATOM    745  CA  ASP I  95      11.454  48.269  32.597  1.00 45.24           C
ATOM    746  C   ASP I  95      11.211  49.396  31.592  1.00 45.24           C
ATOM    747  O   ASP I  95      10.087  49.877  31.467  1.00 45.24           O
ATOM    748  CB  ASP I  95      11.288  48.813  34.015  1.00 45.24           C
ATOM    749  CG  ASP I  95      12.431  49.722  34.437  1.00 58.09           C
ATOM    750  OD1 ASP I  95      13.318  50.033  33.611  1.00 58.09           O
ATOM    751  OD2 ASP I  95      12.438  50.132  35.614  1.00 58.09           O
ATOM    752  N   THR I  96      12.255  49.819  30.890  1.00 82.69           N
ATOM    753  CA  THR I  96      12.142  50.904  29.921  1.00 82.69           C
ATOM    754  C   THR I  96      11.709  50.478  28.516  1.00 82.69           C
ATOM    755  O   THR I  96      11.383  51.328  27.684  1.00 82.69           O
ATOM    756  CB  THR I  96      13.469  51.691  29.831  1.00 82.69           C
ATOM    757  OG1 THR I  96      14.557  50.786  29.592  1.00 51.74           O
ATOM    758  CG2 THR I  96      13.724  52.432  31.134  1.00 51.74           C
ATOM    759  N   ILE I  97      11.706  49.174  28.250  1.00 64.30           N
ATOM    760  CA  ILE I  97      11.324  48.669  26.932  1.00 64.30           C
ATOM    761  C   ILE I  97       9.815  48.649  26.694  1.00 64.30           C
ATOM    762  O   ILE I  97       9.024  48.871  27.614  1.00 64.30           O
ATOM    763  CB  ILE I  97      11.907  47.258  26.665  1.00 64.30           C
ATOM    764  CG1 ILE I  97      11.434  46.270  27.731  1.00 34.42           C
ATOM    765  CG2 ILE I  97      13.421  47.318  26.610  1.00 34.42           C
ATOM    766  CD1 ILE I  97      12.076  44.912  27.621  1.00 34.42           C
ATOM    767  N   SER I  98       9.430  48.386  25.448  1.00 60.15           N
ATOM    768  CA  SER I  98       8.025  48.336  25.063  1.00 60.15           C
ATOM    769  C   SER I  98       7.333  47.086  25.600  1.00 60.15           C
ATOM    770  O   SER I  98       7.985  46.086  25.903  1.00 60.15           O
ATOM    771  CB  SER I  98       7.890  48.408  23.541  1.00 60.15           C
ATOM    772  OG  SER I  98       8.656  47.401  22.905  1.00 22.85           O
ATOM    773  N   GLU I  99       6.007  47.146  25.670  1.00 47.02           N
ATOM    774  CA  GLU I  99       5.183  46.055  26.176  1.00 47.02           C
ATOM    775  C   GLU I  99       5.544  44.687  25.605  1.00 47.02           C
ATOM    776  O   GLU I  99       6.041  43.818  26.327  1.00 47.02           O
ATOM    777  CB  GLU I  99       3.708  46.352  25.894  1.00 47.02           C
ATOM    778  CG  GLU I  99       3.225  47.725  26.373  1.00 80.68           C
ATOM    779  CD  GLU I  99       3.039  47.812  27.881  1.00 80.68           C
ATOM    780  OE1 GLU I  99       4.043  47.698  28.624  1.00 80.68           O
ATOM    781  OE2 GLU I  99       1.882  48.009  28.318  1.00 80.68           O
ATOM    782  N   LYS I 100       5.285  44.502  24.312  1.00 47.63           N
ATOM    783  CA  LYS I 100       5.558  43.237  23.631  1.00 47.63           C
ATOM    784  C   LYS I 100       6.985  42.754  23.842  1.00 47.63           C
ATOM    785  O   LYS I 100       7.203  41.598  24.210  1.00 47.63           O
ATOM    786  CB  LYS I 100       5.257  43.342  22.131  1.00 47.63           C
ATOM    787  CG  LYS I 100       5.424  42.026  21.379  1.00 35.24           C
ATOM    788  CD  LYS I 100       5.211  42.207  19.883  1.00 35.24           C
ATOM    789  CE  LYS I 100       5.485  40.916  19.111  1.00 35.24           C
ATOM    790  NZ  LYS I 100       5.369  41.117  17.640  1.00 35.24           N
ATOM    791  N   THR I 101       7.952  43.637  23.618  1.00 62.64           N
ATOM    792  CA  THR I 101       9.348  43.276  23.794  1.00 62.64           C
ATOM    793  C   THR I 101       9.559  42.792  25.225  1.00 62.64           C
ATOM    794  O   THR I 101      10.184  41.757  25.443  1.00 62.64           O
ATOM    795  CB  THR I 101      10.273  44.461  23.504  1.00 62.64           C
ATOM    796  OG1 THR I 101       9.868  45.088  22.279  1.00 46.21           O
ATOM    797  CG2 THR I 101      11.710  43.984  23.361  1.00 46.21           C
ATOM    798  N   SER I 102       8.977  43.506  26.186  1.00 47.47           N
ATOM    799  CA  SER I 102       9.089  43.148  27.598  1.00 47.47           C
ATOM    800  C   SER I 102       8.599  41.721  27.823  1.00 47.47           C
ATOM    801  O   SER I 102       9.365  40.857  28.249  1.00 47.47           O
ATOM    802  CB  SER I 102       8.280  44.126  28.463  1.00 47.47           C
ATOM    803  OG  SER I 102       8.481  43.896  29.850  1.00 35.69           O
ATOM    804  N   ASP I 103       7.340  41.464  27.479  1.00 39.01           N
ATOM    805  CA  ASP I 103       6.757  40.139  27.659  1.00 39.01           C
ATOM    806  C   ASP I 103       7.546  39.059  26.938  1.00 39.01           C
ATOM    807  O   ASP I 103       7.772  37.974  27.480  1.00 39.01           O
ATOM    808  CB  ASP I 103       5.302  40.129  27.198  1.00 39.01           C
ATOM    809  CG  ASP I 103       4.427  41.050  28.024  1.00 55.45           C
ATOM    810  OD1 ASP I 103       4.636  41.137  29.254  1.00 55.45           O
ATOM    811  OD2 ASP I 103       3.525  41.692  27.446  1.00 55.45           O
ATOM    812  N   GLN I 104       7.992  39.367  25.726  1.00 30.38           N
ATOM    813  CA  GLN I 104       8.762  38.411  24.945  1.00 30.38           C
ATOM    814  C   GLN I 104      10.253  38.670  25.057  1.00 30.38           C
ATOM    815  O   GLN I 104      11.028  38.209  24.223  1.00 30.38           O
ATOM    816  CB  GLN I 104       8.329  38.431  23.479  1.00 30.38           C
ATOM    817  CG  GLN I 104       6.920  37.896  23.243  1.00100.71           C
ATOM    818  CD  GLN I 104       6.794  36.411  23.550  1.00100.71           C
ATOM    819  OE1 GLN I 104       7.648  35.826  24.225  1.00100.71           O
ATOM    820  NE2 GLN I 104       5.729  35.790  23.052  1.00100.71           N
ATOM    821  N   ILE I 105      10.654  39.353  26.127  1.00 29.11           N
ATOM    822  CA  ILE I 105      12.054  39.679  26.365  1.00 29.11           C
ATOM    823  C   ILE I 105      12.938  38.440  26.298  1.00 29.11           C
ATOM    824  O   ILE I 105      14.047  38.494  25.770  1.00 29.11           O
ATOM    825  CB  ILE I 105      12.247  40.409  27.720  1.00 29.11           C
ATOM    826  CG1 ILE I 105      13.633  41.045  27.781  1.00 42.03           C
ATOM    827  CG2 ILE I 105      12.055  39.451  28.888  1.00 42.03           C
ATOM    828  CD1 ILE I 105      13.828  41.942  28.965  1.00 42.03           C
ATOM    829  N   HIS I 106      12.427  37.317  26.793  1.00 21.33           N
ATOM    830  CA  HIS I 106      13.173  36.065  26.765  1.00 21.33           C
ATOM    831  C   HIS I 106      13.422  35.653  25.318  1.00 21.33           C
ATOM    832  O   HIS I 106      14.477  35.135  24.993  1.00 21.33           O
ATOM    833  CB  HIS I 106      12.419  34.964  27.522  1.00 21.33           C
ATOM    834  CG  HIS I 106      10.999  34.775  27.075  1.00 36.47           C
ATOM    835  ND1 HIS I 106      10.583  33.667  26.368  1.00 36.47           N
ATOM    836  CD2 HIS I 106       9.901  35.556  27.228  1.00 36.47           C
ATOM    837  CE1 HIS I 106       9.293  33.775  26.102  1.00 36.47           C
ATOM    838  NE2 HIS I 106       8.857  34.911  26.612  1.00 36.47           N
ATOM    839  N   PHE I 107      12.475  35.970  24.444  1.00 29.54           N
ATOM    840  CA  PHE I 107      12.568  35.638  23.027  1.00 29.54           C
ATOM    841  C   PHE I 107      13.485  36.581  22.236  1.00 29.54           C
ATOM    842  O   PHE I 107      14.286  36.135  21.410  1.00 29.54           O
ATOM    843  CB  PHE I 107      11.164  35.630  22.414  1.00 29.54           C
ATOM    844  CG  PHE I 107      11.150  35.445  20.928  1.00 42.26           C
ATOM    845  CD1 PHE I 107      11.127  34.173  20.375  1.00 42.26           C
ATOM    846  CD2 PHE I 107      11.173  36.546  20.080  1.00 42.26           C
ATOM    847  CE1 PHE I 107      11.129  34.000  19.001  1.00 42.26           C
ATOM    848  CE2 PHE I 107      11.177  36.385  18.711  1.00 42.26           C
ATOM    849  CZ  PHE I 107      11.155  35.110  18.167  1.00 42.26           C
ATOM    850  N   PHE I 108      13.357  37.883  22.470  1.00 14.27           N
ATOM    851  CA  PHE I 108      14.180  38.864  21.766  1.00 14.27           C
ATOM    852  C   PHE I 108      15.657  38.744  22.133  1.00 14.27           C
ATOM    853  O   PHE I 108      16.537  39.278  21.441  1.00 14.27           O
ATOM    854  CB  PHE I 108      13.646  40.279  21.992  1.00 14.27           C
ATOM    855  CG  PHE I 108      12.349  40.540  21.293  1.00 47.37           C
ATOM    856  CD1 PHE I 108      12.310  40.663  19.910  1.00 47.37           C
ATOM    857  CD2 PHE I 108      11.155  40.607  22.006  1.00 47.37           C
ATOM    858  CE1 PHE I 108      11.100  40.845  19.245  1.00 47.37           C
ATOM    859  CE2 PHE I 108       9.938  40.788  21.349  1.00 47.37           C
ATOM    860  CZ  PHE I 108       9.910  40.906  19.968  1.00 47.37           C
ATOM    861  N   PHE I 109      15.926  38.048  23.233  1.00 23.09           N
ATOM    862  CA  PHE I 109      17.296  37.803  23.653  1.00 23.09           C
ATOM    863  C   PHE I 109      17.838  36.749  22.701  1.00 23.09           C
ATOM    864  O   PHE I 109      18.939  36.893  22.169  1.00 23.09           O
ATOM    865  CB  PHE I 109      17.348  37.307  25.093  1.00 23.09           C
ATOM    866  CG  PHE I 109      17.656  38.382  26.074  1.00 32.44           C
ATOM    867  CD1 PHE I 109      18.963  38.831  26.229  1.00 32.44           C
ATOM    868  CD2 PHE I 109      16.645  38.973  26.821  1.00 32.44           C
ATOM    869  CE1 PHE I 109      19.264  39.859  27.114  1.00 32.44           C
ATOM    870  CE2 PHE I 109      16.928  40.001  27.708  1.00 32.44           C
ATOM    871  CZ  PHE I 109      18.243  40.447  27.857  1.00 32.44           C
ATOM    872  N   ALA I 110      17.029  35.723  22.436  1.00 15.08           N
ATOM    873  CA  ALA I 110      17.420  34.668  21.513  1.00 15.08           C
ATOM    874  C   ALA I 110      17.712  35.295  20.150  1.00 15.08           C
ATOM    875  O   ALA I 110      18.572  34.821  19.409  1.00 15.08           O
ATOM    876  CB  ALA I 110      16.325  33.638  21.394  1.00 15.08           C
ATOM    877  N   LYS I 111      16.996  36.371  19.831  1.00 35.70           N
ATOM    878  CA  LYS I 111      17.186  37.094  18.574  1.00 35.70           C
ATOM    879  C   LYS I 111      18.546  37.799  18.573  1.00 35.70           C
ATOM    880  O   LYS I 111      19.345  37.640  17.644  1.00 35.70           O
ATOM    881  CB  LYS I 111      16.076  38.134  18.390  1.00 35.70           C
ATOM    882  CG  LYS I 111      14.709  37.555  18.076  1.00 63.09           C
ATOM    883  CD  LYS I 111      14.578  37.257  16.593  1.00 63.09           C
ATOM    884  CE  LYS I 111      14.558  38.542  15.776  1.00 63.09           C
ATOM    885  NZ  LYS I 111      14.547  38.273  14.312  1.00 63.09           N
ATOM    886  N   LEU I 112      18.798  38.568  19.627  1.00 47.02           N
ATOM    887  CA  LEU I 112      20.048  39.304  19.778  1.00 47.02           C
ATOM    888  C   LEU I 112      21.260  38.375  19.842  1.00 47.02           C
ATOM    889  O   LEU I 112      22.281  38.636  19.204  1.00 47.02           O
ATOM    890  CB  LEU I 112      19.988  40.186  21.032  1.00 47.02           C
ATOM    891  CG  LEU I 112      21.185  41.073  21.392  1.00 12.78           C
ATOM    892  CD1 LEU I 112      21.575  41.944  20.212  1.00 12.78           C
ATOM    893  CD2 LEU I 112      20.834  41.933  22.589  1.00 12.78           C
ATOM    894  N   ASN I 113      21.142  37.290  20.602  1.00 22.29           N
ATOM    895  CA  ASN I 113      22.228  36.324  20.750  1.00 22.29           C
ATOM    896  C   ASN I 113      22.532  35.611  19.445  1.00 22.29           C
ATOM    897  O   ASN I 113      23.693  35.441  19.080  1.00 22.29           O
ATOM    898  CB  ASN I 113      21.900  35.291  21.824  1.00 22.29           C
ATOM    899  CG  ASN I 113      21.901  35.873  23.219  1.00 42.75           C
ATOM    900  OD1 ASN I 113      21.234  35.352  24.107  1.00 42.75           O
ATOM    901  ND2 ASN I 113      22.663  36.935  23.429  1.00 42.75           N
ATOM    902  N   CYS I 114      21.486  35.184  18.750  1.00 45.70           N
ATOM    903  CA  CYS I 114      21.654  34.496  17.480  1.00 45.70           C
ATOM    904  C   CYS I 114      22.380  35.417  16.494  1.00 45.70           C
ATOM    905  O   CYS I 114      23.406  35.034  15.914  1.00 45.70           O
ATOM    906  CB  CYS I 114      20.294  34.068  16.919  1.00 45.70           C
ATOM    907  SG  CYS I 114      20.449  33.201  15.328  1.00111.27           S
ATOM    908  N   ARG I 115      21.870  36.644  16.357  1.00 28.58           N
ATOM    909  CA  ARG I 115      22.446  37.661  15.472  1.00 28.58           C
ATOM    910  C   ARG I 115      23.934  37.828  15.721  1.00 28.58           C
ATOM    911  O   ARG I 115      24.742  37.683  14.801  1.00 28.58           O
ATOM    912  CB  ARG I 115      21.761  39.013  15.693  1.00 28.58           C
ATOM    913  CG  ARG I 115      22.534  40.196  15.110  1.00 30.75           C
ATOM    914  CD  ARG I 115      21.896  41.531  15.436  1.00 30.75           C
ATOM    915  NE  ARG I 115      22.651  42.642  14.861  1.00 30.75           N
ATOM    916  CZ  ARG I 115      22.242  43.383  13.830  1.00 30.75           C
ATOM    917  NH1 ARG I 115      21.079  43.138  13.241  1.00 30.75           N
ATOM    918  NH2 ARG I 115      22.991  44.388  13.396  1.00 30.75           N
ATOM    919  N   LEU I 116      24.281  38.126  16.972  1.00 28.79           N
ATOM    920  CA  LEU I 116      25.669  38.332  17.380  1.00 28.79           C
ATOM    921  C   LEU I 116      26.551  37.094  17.285  1.00 28.79           C
ATOM    922  O   LEU I 116      27.732  37.206  16.948  1.00 28.79           O
ATOM    923  CB  LEU I 116      25.738  38.885  18.802  1.00 28.79           C
ATOM    924  CG  LEU I 116      24.967  40.180  19.012  1.00 15.99           C
ATOM    925  CD1 LEU I 116      25.100  40.638  20.442  1.00 15.99           C
ATOM    926  CD2 LEU I 116      25.486  41.223  18.063  1.00 15.99           C
ATOM    927  N   TYR I 117      26.001  35.917  17.569  1.00 30.71           N
ATOM    928  CA  TYR I 117      26.817  34.718  17.505  1.00 30.71           C
ATOM    929  C   TYR I 117      27.300  34.439  16.091  1.00 30.71           C
ATOM    930  O   TYR I 117      28.484  34.133  15.882  1.00 30.71           O
ATOM    931  CB  TYR I 117      26.088  33.495  18.058  1.00 30.71           C
ATOM    932  CG  TYR I 117      26.968  32.261  18.085  1.00 48.59           C
ATOM    933  CD1 TYR I 117      28.312  32.347  18.464  1.00 48.59           C
ATOM    934  CD2 TYR I 117      26.467  31.010  17.723  1.00 48.59           C
ATOM    935  CE1 TYR I 117      29.134  31.222  18.482  1.00 48.59           C
ATOM    936  CE2 TYR I 117      27.279  29.874  17.739  1.00 48.59           C
ATOM    937  CZ  TYR I 117      28.613  29.986  18.121  1.00 48.59           C
ATOM    938  OH  TYR I 117      29.409  28.855  18.163  1.00 48.59           O
ATOM    939  N   ARG I 118      26.394  34.552  15.123  1.00 57.83           N
ATOM    940  CA  ARG I 118      26.747  34.302  13.729  1.00 57.83           C
ATOM    941  C   ARG I 118      27.919  35.195  13.327  1.00 57.83           C
ATOM    942  O   ARG I 118      29.003  34.707  12.991  1.00 57.83           O
ATOM    943  CB  ARG I 118      25.552  34.570  12.808  1.00 57.83           C
ATOM    944  CG  ARG I 118      24.307  33.739  13.108  1.00 71.74           C
ATOM    945  CD  ARG I 118      23.205  34.012  12.085  1.00 71.74           C
ATOM    946  NE  ARG I 118      22.948  35.444  11.919  1.00 71.74           N
ATOM    947  CZ  ARG I 118      21.745  36.011  11.988  1.00 71.74           C
ATOM    948  NH1 ARG I 118      20.663  35.275  12.225  1.00 71.74           N
ATOM    949  NH2 ARG I 118      21.621  37.322  11.815  1.00 71.74           N
ATOM    950  N   LYS I 119      27.709  36.503  13.451  1.00 43.04           N
ATOM    951  CA  LYS I 119      28.713  37.503  13.105  1.00 43.04           C
ATOM    952  C   LYS I 119      30.029  37.350  13.867  1.00 43.04           C
ATOM    953  O   LYS I 119      31.074  37.822  13.417  1.00 43.04           O
ATOM    954  CB  LYS I 119      28.147  38.900  13.344  1.00 43.04           C
ATOM    955  CG  LYS I 119      26.892  39.184  12.556  1.00 39.31           C
ATOM    956  CD  LYS I 119      26.413  40.595  12.782  1.00 39.31           C
ATOM    957  CE  LYS I 119      25.257  40.918  11.861  1.00 39.31           C
ATOM    958  NZ  LYS I 119      24.841  42.337  11.961  1.00 39.31           N
ATOM    959  N   ALA I 120      29.977  36.693  15.018  1.00 35.28           N
ATOM    960  CA  ALA I 120      31.162  36.501  15.833  1.00 35.28           C
ATOM    961  C   ALA I 120      31.971  35.266  15.447  1.00 35.28           C
ATOM    962  O   ALA I 120      33.130  35.371  15.028  1.00 35.28           O
ATOM    963  CB  ALA I 120      30.771  36.442  17.297  1.00 35.28           C
ATOM    964  N   ASN I 121      31.346  34.099  15.550  1.00 79.66           N
ATOM    965  CA  ASN I 121      32.017  32.839  15.243  1.00 79.66           C
ATOM    966  C   ASN I 121      32.399  32.644  13.771  1.00 79.66           C
ATOM    967  O   ASN I 121      33.051  31.654  13.416  1.00 79.66           O
ATOM    968  CB  ASN I 121      31.168  31.660  15.719  1.00 79.66           C
ATOM    969  CG  ASN I 121      31.956  30.365  15.775  1.00 84.32           C
ATOM    970  OD1 ASN I 121      33.007  30.289  16.422  1.00 84.32           O
ATOM    971  ND2 ASN I 121      31.457  29.339  15.097  1.00 84.32           N
ATOM    972  N   LYS I 122      32.005  33.590  12.920  1.00 53.65           N
ATOM    973  CA  LYS I 122      32.312  33.514  11.492  1.00 53.65           C
ATOM    974  C   LYS I 122      33.821  33.438  11.240  1.00 53.65           C
ATOM    975  O   LYS I 122      34.267  32.847  10.255  1.00 53.65           O
ATOM    976  CB  LYS I 122      31.710  34.714  10.753  1.00 53.65           C
ATOM    977  CG  LYS I 122      31.681  34.542   9.246  1.00 71.68           C
ATOM    978  CD  LYS I 122      32.556  35.566   8.547  1.00 71.68           C
ATOM    979  CE  LYS I 122      32.929  35.099   7.146  1.00 71.68           C
ATOM    980  NZ  LYS I 122      33.805  33.888   7.188  1.00 71.68           N
ATOM    981  N   SER I 123      34.599  34.038  12.138  1.00 58.84           N
ATOM    982  CA  SER I 123      36.054  34.037  12.018  1.00 58.84           C
ATOM    983  C   SER I 123      36.758  34.158  13.372  1.00 58.84           C
ATOM    984  O   SER I 123      37.963  33.921  13.461  1.00 58.84           O
ATOM    985  CB  SER I 123      36.517  35.177  11.102  1.00 58.84           C
ATOM    986  OG  SER I 123      35.766  35.214   9.900  1.00 74.97           O
ATOM    987  N   SER I 124      36.018  34.549  14.412  1.00 79.48           N
ATOM    988  CA  SER I 124      36.587  34.702  15.757  1.00 79.48           C
ATOM    989  C   SER I 124      36.136  33.590  16.709  1.00 79.48           C
ATOM    990  O   SER I 124      34.995  33.122  16.634  1.00 79.48           O
ATOM    991  CB  SER I 124      36.222  36.069  16.340  1.00 79.48           C
ATOM    992  OG  SER I 124      36.746  37.117  15.543  1.00 55.51           O
ATOM    993  N   LYS I 125      37.027  33.191  17.616  1.00 35.01           N
ATOM    994  CA  LYS I 125      36.731  32.127  18.569  1.00 35.01           C
ATOM    995  C   LYS I 125      35.806  32.569  19.703  1.00 35.01           C
ATOM    996  O   LYS I 125      36.216  33.300  20.614  1.00 35.01           O
ATOM    997  CB  LYS I 125      38.031  31.545  19.147  1.00 35.01           C
ATOM    998  CG  LYS I 125      37.879  30.135  19.712  1.00 55.01           C
ATOM    999  CD  LYS I 125      37.441  29.165  18.617  1.00 55.01           C
ATOM   1000  CE  LYS I 125      36.909  27.844  19.175  1.00 55.01           C
ATOM   1001  NZ  LYS I 125      37.963  27.006  19.800  1.00 55.01           N
ATOM   1002  N   LEU I 126      34.557  32.116  19.636  1.00 61.45           N
ATOM   1003  CA  LEU I 126      33.551  32.428  20.647  1.00 61.45           C
ATOM   1004  C   LEU I 126      32.879  31.138  21.122  1.00 61.45           C
ATOM   1005  O   LEU I 126      32.262  30.415  20.333  1.00 61.45           O
ATOM   1006  CB  LEU I 126      32.503  33.405  20.091  1.00 61.45           C
ATOM   1007  CG  LEU I 126      31.281  33.744  20.962  1.00 13.34           C
ATOM   1008  CD1 LEU I 126      31.726  34.146  22.353  1.00 13.34           C
ATOM   1009  CD2 LEU I 126      30.469  34.866  20.325  1.00 13.34           C
ATOM   1010  N   VAL I 127      33.022  30.847  22.410  1.00 32.88           N
ATOM   1011  CA  VAL I 127      32.433  29.649  22.996  1.00 32.88           C
ATOM   1012  C   VAL I 127      31.760  29.954  24.340  1.00 32.88           C
ATOM   1013  O   VAL I 127      32.383  30.506  25.248  1.00 32.88           O
ATOM   1014  CB  VAL I 127      33.486  28.515  23.144  1.00 32.88           C
ATOM   1015  CG1 VAL I 127      33.929  28.039  21.771  1.00 48.98           C
ATOM   1016  CG2 VAL I 127      34.698  28.991  23.933  1.00 48.98           C
ATOM   1017  N   SER I 128      30.474  29.634  24.436  1.00 45.89           N
ATOM   1018  CA  SER I 128      29.697  29.874  25.646  1.00 45.89           C
ATOM   1019  C   SER I 128      29.492  28.578  26.414  1.00 45.89           C
ATOM   1020  O   SER I 128      29.857  27.502  25.939  1.00 45.89           O
ATOM   1021  CB  SER I 128      28.322  30.453  25.292  1.00 45.89           C
ATOM   1022  OG  SER I 128      28.423  31.648  24.540  1.00 52.74           O
ATOM   1023  N   ALA I 129      28.877  28.699  27.588  1.00 34.21           N
ATOM   1024  CA  ALA I 129      28.570  27.577  28.469  1.00 34.21           C
ATOM   1025  C   ALA I 129      27.748  28.127  29.633  1.00 34.21           C
ATOM   1026  O   ALA I 129      28.283  28.416  30.703  1.00 34.21           O
ATOM   1027  CB  ALA I 129      29.857  26.927  28.978  1.00 34.21           C
ATOM   1028  N   ASN I 130      26.448  28.288  29.412  1.00 24.67           N
ATOM   1029  CA  ASN I 130      25.552  28.822  30.436  1.00 24.67           C
ATOM   1030  C   ASN I 130      24.203  28.100  30.558  1.00 24.67           C
ATOM   1031  O   ASN I 130      23.425  28.047  29.605  1.00 24.67           O
ATOM   1032  CB  ASN I 130      25.325  30.312  30.197  1.00 24.67           C
ATOM   1033  CG  ASN I 130      25.061  30.630  28.753  1.00 48.30           C
ATOM   1034  OD1 ASN I 130      25.955  30.522  27.917  1.00 48.30           O
ATOM   1035  ND2 ASN I 130      23.837  31.028  28.445  1.00 48.30           N
ATOM   1036  N   ARG I 131      23.907  27.616  31.762  1.00 27.27           N
ATOM   1037  CA  ARG I 131      22.675  26.885  32.041  1.00 27.27           C
ATOM   1038  C   ARG I 131      22.355  26.998  33.535  1.00 27.27           C
ATOM   1039  O   ARG I 131      23.247  27.255  34.346  1.00 27.27           O
ATOM   1040  CB  ARG I 131      22.885  25.412  31.670  1.00 27.27           C
ATOM   1041  CG  ARG I 131      21.725  24.475  31.957  1.00 54.18           C
ATOM   1042  CD  ARG I 131      22.173  23.025  31.823  1.00 54.18           C
ATOM   1043  NE  ARG I 131      21.393  22.295  30.827  1.00 54.18           N
ATOM   1044  CZ  ARG I 131      21.467  20.983  30.619  1.00 54.18           C
ATOM   1045  NH1 ARG I 131      22.292  20.231  31.338  1.00 54.18           N
ATOM   1046  NH2 ARG I 131      20.700  20.418  29.696  1.00 54.18           N
ATOM   1047  N   LEU I 132      21.078  26.871  33.884  1.00 23.51           N
ATOM   1048  CA  LEU I 132      20.651  26.915  35.281  1.00 23.51           C
ATOM   1049  C   LEU I 132      20.601  25.481  35.781  1.00 23.51           C
ATOM   1050  O   LEU I 132      20.309  24.557  35.017  1.00 23.51           O
ATOM   1051  CB  LEU I 132      19.252  27.525  35.435  1.00 23.51           C
ATOM   1052  CG  LEU I 132      18.999  29.021  35.249  1.00 10.33           C
ATOM   1053  CD1 LEU I 132      19.204  29.422  33.800  1.00 10.33           C
ATOM   1054  CD2 LEU I 132      17.587  29.348  35.673  1.00 10.33           C
ATOM   1055  N   PHE I 133      20.879  25.300  37.062  1.00 14.71           N
ATOM   1056  CA  PHE I 133      20.850  23.988  37.678  1.00 14.71           C
ATOM   1057  C   PHE I 133      19.969  24.095  38.912  1.00 14.71           C
ATOM   1058  O   PHE I 133      20.128  25.011  39.724  1.00 14.71           O
ATOM   1059  CB  PHE I 133      22.259  23.551  38.067  1.00 14.71           C
ATOM   1060  CG  PHE I 133      23.166  23.321  36.896  1.00 29.76           C
ATOM   1061  CD1 PHE I 133      23.092  22.138  36.166  1.00 29.76           C
ATOM   1062  CD2 PHE I 133      24.093  24.286  36.517  1.00 29.76           C
ATOM   1063  CE1 PHE I 133      23.928  21.914  35.070  1.00 29.76           C
ATOM   1064  CE2 PHE I 133      24.933  24.073  35.421  1.00 29.76           C
ATOM   1065  CZ  PHE I 133      24.848  22.881  34.696  1.00 29.76           C
ATOM   1066  N   GLY I 134      19.012  23.183  39.026  1.00 31.86           N
ATOM   1067  CA  GLY I 134      18.107  23.192  40.160  1.00 31.86           C
ATOM   1068  C   GLY I 134      18.161  21.871  40.894  1.00 31.86           C
ATOM   1069  O   GLY I 134      18.600  20.867  40.334  1.00 31.86           O
ATOM   1070  N   ASP I 135      17.702  21.861  42.139  1.00 47.79           N
ATOM   1071  CA  ASP I 135      17.720  20.647  42.939  1.00 47.79           C
ATOM   1072  C   ASP I 135      16.778  19.600  42.372  1.00 47.79           C
ATOM   1073  O   ASP I 135      15.630  19.894  42.044  1.00 47.79           O
ATOM   1074  CB  ASP I 135      17.337  20.953  44.388  1.00 47.79           C
ATOM   1075  CG  ASP I 135      17.915  19.945  45.371  1.00 82.45           C
ATOM   1076  OD1 ASP I 135      17.705  18.724  45.187  1.00 82.45           O
ATOM   1077  OD2 ASP I 135      18.590  20.385  46.329  1.00 82.45           O
ATOM   1078  N   LYS I 136      17.272  18.369  42.309  1.00 35.94           N
ATOM   1079  CA  LYS I 136      16.527  17.218  41.801  1.00 35.94           C
ATOM   1080  C   LYS I 136      15.207  17.008  42.553  1.00 35.94           C
ATOM   1081  O   LYS I 136      14.219  16.545  41.978  1.00 35.94           O
ATOM   1082  CB  LYS I 136      17.399  15.959  41.928  1.00 35.94           C
ATOM   1083  CG  LYS I 136      16.707  14.654  41.575  1.00 88.68           C
ATOM   1084  CD  LYS I 136      16.553  14.479  40.071  1.00 88.68           C
ATOM   1085  CE  LYS I 136      17.875  14.088  39.425  1.00 88.68           C
ATOM   1086  NZ  LYS I 136      18.403  12.797  39.967  1.00 88.68           N
ATOM   1087  N   SER I 137      15.199  17.376  43.831  1.00 57.11           N
ATOM   1088  CA  SER I 137      14.036  17.217  44.693  1.00 57.11           C
ATOM   1089  C   SER I 137      12.898  18.194  44.421  1.00 57.11           C
ATOM   1090  O   SER I 137      12.296  18.712  45.360  1.00 57.11           O
ATOM   1091  CB  SER I 137      14.465  17.329  46.159  1.00 57.11           C
ATOM   1092  OG  SER I 137      15.032  18.601  46.428  1.00 53.81           O
ATOM   1093  N   LEU I 138      12.594  18.442  43.153  1.00 36.62           N
ATOM   1094  CA  LEU I 138      11.519  19.356  42.787  1.00 36.62           C
ATOM   1095  C   LEU I 138      11.077  19.092  41.357  1.00 36.62           C
ATOM   1096  O   LEU I 138      11.799  18.473  40.576  1.00 36.62           O
ATOM   1097  CB  LEU I 138      11.970  20.815  42.922  1.00 36.62           C
ATOM   1098  CG  LEU I 138      12.064  21.465  44.309  1.00 39.55           C
ATOM   1099  CD1 LEU I 138      12.645  22.868  44.188  1.00 39.55           C
ATOM   1100  CD2 LEU I 138      10.691  21.517  44.957  1.00 39.55           C
ATOM   1101  N   THR I 139       9.863  19.519  41.037  1.00 72.53           N
ATOM   1102  CA  THR I 139       9.315  19.352  39.699  1.00 72.53           C
ATOM   1103  C   THR I 139       9.207  20.753  39.122  1.00 72.53           C
ATOM   1104  O   THR I 139       8.507  21.608  39.670  1.00 72.53           O
ATOM   1105  CB  THR I 139       7.914  18.691  39.731  1.00 72.53           C
ATOM   1106  OG1 THR I 139       7.970  17.491  40.514  1.00 30.63           O
ATOM   1107  CG2 THR I 139       7.446  18.346  38.317  1.00 30.63           C
ATOM   1108  N   PHE I 140       9.937  21.002  38.046  1.00 39.81           N
ATOM   1109  CA  PHE I 140       9.922  22.315  37.424  1.00 39.81           C
ATOM   1110  C   PHE I 140       8.869  22.394  36.329  1.00 39.81           C
ATOM   1111  O   PHE I 140       8.562  21.398  35.673  1.00 39.81           O
ATOM   1112  CB  PHE I 140      11.314  22.648  36.878  1.00 39.81           C
ATOM   1113  CG  PHE I 140      12.398  22.553  37.910  1.00 15.73           C
ATOM   1114  CD1 PHE I 140      12.683  23.631  38.737  1.00 15.73           C
ATOM   1115  CD2 PHE I 140      13.106  21.372  38.081  1.00 15.73           C
ATOM   1116  CE1 PHE I 140      13.653  23.533  39.722  1.00 15.73           C
ATOM   1117  CE2 PHE I 140      14.080  21.262  39.066  1.00 15.73           C
ATOM   1118  CZ  PHE I 140      14.353  22.347  39.889  1.00 15.73           C
ATOM   1119  N   ASN I 141       8.313  23.581  36.141  1.00 24.07           N
ATOM   1120  CA  ASN I 141       7.287  23.791  35.135  1.00 24.07           C
ATOM   1121  C   ASN I 141       7.800  23.424  33.744  1.00 24.07           C
ATOM   1122  O   ASN I 141       8.637  24.122  33.169  1.00 24.07           O
ATOM   1123  CB  ASN I 141       6.807  25.238  35.169  1.00 24.07           C
ATOM   1124  CG  ASN I 141       5.585  25.464  34.305  1.00 30.84           C
ATOM   1125  OD1 ASN I 141       5.596  25.168  33.110  1.00 30.84           O
ATOM   1126  ND2 ASN I 141       4.520  25.980  34.904  1.00 30.84           N
ATOM   1127  N   GLU I 142       7.275  22.323  33.215  1.00 47.67           N
ATOM   1128  CA  GLU I 142       7.653  21.807  31.905  1.00 47.67           C
ATOM   1129  C   GLU I 142       7.483  22.800  30.763  1.00 47.67           C
ATOM   1130  O   GLU I 142       8.276  22.798  29.820  1.00 47.67           O
ATOM   1131  CB  GLU I 142       6.884  20.521  31.603  1.00 47.67           C
ATOM   1132  CG  GLU I 142       7.351  19.781  30.351  1.00 54.70           C
ATOM   1133  CD  GLU I 142       8.832  19.455  30.375  1.00 54.70           C
ATOM   1134  OE1 GLU I 142       9.312  18.870  31.369  1.00 54.70           O
ATOM   1135  OE2 GLU I 142       9.520  19.791  29.393  1.00 54.70           O
ATOM   1136  N   THR I 143       6.450  23.634  30.826  1.00 49.50           N
ATOM   1137  CA  THR I 143       6.232  24.634  29.783  1.00 49.50           C
ATOM   1138  C   THR I 143       7.441  25.568  29.784  1.00 49.50           C
ATOM   1139  O   THR I 143       8.026  25.848  28.732  1.00 49.50           O
ATOM   1140  CB  THR I 143       4.935  25.436  30.030  1.00 49.50           C
ATOM   1141  OG1 THR I 143       3.798  24.594  29.787  1.00 16.05           O
ATOM   1142  CG2 THR I 143       4.872  26.654  29.129  1.00 16.05           C
ATOM   1143  N   TYR I 144       7.844  25.991  30.982  1.00 33.90           N
ATOM   1144  CA  TYR I 144       8.996  26.869  31.161  1.00 33.90           C
ATOM   1145  C   TYR I 144      10.212  26.176  30.569  1.00 33.90           C
ATOM   1146  O   TYR I 144      10.966  26.769  29.797  1.00 33.90           O
ATOM   1147  CB  TYR I 144       9.236  27.135  32.653  1.00 33.90           C
ATOM   1148  CG  TYR I 144      10.538  27.850  32.953  1.00 25.56           C
ATOM   1149  CD1 TYR I 144      10.604  29.243  32.963  1.00 25.56           C
ATOM   1150  CD2 TYR I 144      11.712  27.134  33.196  1.00 25.56           C
ATOM   1151  CE1 TYR I 144      11.806  29.906  33.202  1.00 25.56           C
ATOM   1152  CE2 TYR I 144      12.919  27.788  33.436  1.00 25.56           C
ATOM   1153  CZ  TYR I 144      12.957  29.173  33.437  1.00 25.56           C
ATOM   1154  OH  TYR I 144      14.138  29.833  33.672  1.00 25.56           O
ATOM   1155  N   GLN I 145      10.389  24.914  30.948  1.00 27.38           N
ATOM   1156  CA  GLN I 145      11.501  24.096  30.481  1.00 27.38           C
ATOM   1157  C   GLN I 145      11.611  24.051  28.961  1.00 27.38           C
ATOM   1158  O   GLN I 145      12.688  24.286  28.411  1.00 27.38           O
ATOM   1159  CB  GLN I 145      11.388  22.678  31.045  1.00 27.38           C
ATOM   1160  CG  GLN I 145      11.624  22.589  32.543  1.00 43.75           C
ATOM   1161  CD  GLN I 145      13.088  22.724  32.911  1.00 43.75           C
ATOM   1162  OE1 GLN I 145      13.744  23.704  32.553  1.00 43.75           O
ATOM   1163  NE2 GLN I 145      13.612  21.736  33.626  1.00 43.75           N
ATOM   1164  N   ASP I 146      10.503  23.780  28.281  1.00 39.26           N
ATOM   1165  CA  ASP I 146      10.508  23.717  26.825  1.00 39.26           C
ATOM   1166  C   ASP I 146      10.969  25.038  26.208  1.00 39.26           C
ATOM   1167  O   ASP I 146      11.781  25.046  25.279  1.00 39.26           O
ATOM   1168  CB  ASP I 146       9.127  23.316  26.302  1.00 39.26           C
ATOM   1169  CG  ASP I 146       8.747  21.898  26.696  1.00 56.51           C
ATOM   1170  OD1 ASP I 146       9.596  20.990  26.541  1.00 56.51           O
ATOM   1171  OD2 ASP I 146       7.605  21.692  27.165  1.00 56.51           O
ATOM   1172  N   ILE I 147      10.463  26.150  26.741  1.00 33.18           N
ATOM   1173  CA  ILE I 147      10.840  27.482  26.270  1.00 33.18           C
ATOM   1174  C   ILE I 147      12.356  27.675  26.423  1.00 33.18           C
ATOM   1175  O   ILE I 147      13.051  27.997  25.461  1.00 33.18           O
ATOM   1176  CB  ILE I 147      10.112  28.592  27.072  1.00 33.18           C
ATOM   1177  CG1 ILE I 147       8.616  28.589  26.751  1.00 27.65           C
ATOM   1178  CG2 ILE I 147      10.716  29.957  26.769  1.00 27.65           C
ATOM   1179  CD1 ILE I 147       7.829  29.685  27.462  1.00 27.65           C
ATOM   1180  N   SER I 148      12.861  27.453  27.631  1.00 35.46           N
ATOM   1181  CA  SER I 148      14.284  27.597  27.923  1.00 35.46           C
ATOM   1182  C   SER I 148      15.146  26.729  27.007  1.00 35.46           C
ATOM   1183  O   SER I 148      16.241  27.126  26.601  1.00 35.46           O
ATOM   1184  CB  SER I 148      14.546  27.227  29.381  1.00 35.46           C
ATOM   1185  OG  SER I 148      13.666  27.939  30.235  1.00 69.76           O
ATOM   1186  N   GLU I 149      14.633  25.552  26.670  1.00 50.71           N
ATOM   1187  CA  GLU I 149      15.334  24.609  25.802  1.00 50.71           C
ATOM   1188  C   GLU I 149      15.634  25.225  24.436  1.00 50.71           C
ATOM   1189  O   GLU I 149      16.749  25.122  23.921  1.00 50.71           O
ATOM   1190  CB  GLU I 149      14.474  23.354  25.616  1.00 50.71           C
ATOM   1191  CG  GLU I 149      15.067  22.298  24.696  1.00 93.16           C
ATOM   1192  CD  GLU I 149      16.096  21.422  25.385  1.00 93.16           C
ATOM   1193  OE1 GLU I 149      16.814  21.923  26.277  1.00 93.16           O
ATOM   1194  OE2 GLU I 149      16.182  20.223  25.035  1.00 93.16           O
ATOM   1195  N   LEU I 150      14.623  25.878  23.874  1.00 28.93           N
ATOM   1196  CA  LEU I 150      14.709  26.507  22.564  1.00 28.93           C
ATOM   1197  C   LEU I 150      15.408  27.854  22.633  1.00 28.93           C
ATOM   1198  O   LEU I 150      16.460  28.058  22.034  1.00 28.93           O
ATOM   1199  CB  LEU I 150      13.292  26.689  22.006  1.00 28.93           C
ATOM   1200  CG  LEU I 150      13.108  26.867  20.501  1.00 43.97           C
ATOM   1201  CD1 LEU I 150      13.732  25.696  19.768  1.00 43.97           C
ATOM   1202  CD2 LEU I 150      11.627  26.962  20.183  1.00 43.97           C
ATOM   1203  N   VAL I 151      14.820  28.755  23.409  1.00 32.98           N
ATOM   1204  CA  VAL I 151      15.308  30.120  23.587  1.00 32.98           C
ATOM   1205  C   VAL I 151      16.670  30.285  24.286  1.00 32.98           C
ATOM   1206  O   VAL I 151      17.420  31.211  23.970  1.00 32.98           O
ATOM   1207  CB  VAL I 151      14.225  30.972  24.308  1.00 32.98           C
ATOM   1208  CG1 VAL I 151      14.757  32.328  24.663  1.00 37.79           C
ATOM   1209  CG2 VAL I 151      13.005  31.119  23.419  1.00 37.79           C
ATOM   1210  N   TYR I 152      17.002  29.384  25.206  1.00  9.77           N
ATOM   1211  CA  TYR I 152      18.268  29.482  25.937  1.00  9.77           C
ATOM   1212  C   TYR I 152      19.257  28.362  25.598  1.00  9.77           C
ATOM   1213  O   TYR I 152      20.355  28.300  26.166  1.00  9.77           O
ATOM   1214  CB  TYR I 152      18.003  29.511  27.445  1.00  9.77           C
ATOM   1215  CG  TYR I 152      19.133  30.048  28.299  1.00 11.65           C
ATOM   1216  CD1 TYR I 152      19.629  31.339  28.109  1.00 11.65           C
ATOM   1217  CD2 TYR I 152      19.639  29.306  29.357  1.00 11.65           C
ATOM   1218  CE1 TYR I 152      20.595  31.878  28.965  1.00 11.65           C
ATOM   1219  CE2 TYR I 152      20.602  29.834  30.214  1.00 11.65           C
ATOM   1220  CZ  TYR I 152      21.073  31.118  30.016  1.00 11.65           C
ATOM   1221  OH  TYR I 152      22.013  31.637  30.872  1.00 11.65           O
ATOM   1222  N   GLY I 153      18.851  27.459  24.711  1.00 28.61           N
ATOM   1223  CA  GLY I 153      19.732  26.376  24.308  1.00 28.61           C
ATOM   1224  C   GLY I 153      19.656  25.092  25.113  1.00 28.61           C
ATOM   1225  O   GLY I 153      20.005  24.024  24.605  1.00 28.61           O
ATOM   1226  N   ALA I 154      19.209  25.182  26.361  1.00 47.29           N
ATOM   1227  CA  ALA I 154      19.102  24.011  27.224  1.00 47.29           C
ATOM   1228  C   ALA I 154      18.160  24.310  28.376  1.00 47.29           C
ATOM   1229  O   ALA I 154      18.117  25.437  28.870  1.00 47.29           O
ATOM   1230  CB  ALA I 154      20.466  23.628  27.755  1.00 47.29           C
ATOM   1231  N   LYS I 155      17.399  23.305  28.797  1.00 27.69           N
ATOM   1232  CA  LYS I 155      16.450  23.480  29.892  1.00 27.69           C
ATOM   1233  C   LYS I 155      17.127  23.195  31.221  1.00 27.69           C
ATOM   1234  O   LYS I 155      18.144  22.497  31.267  1.00 27.69           O
ATOM   1235  CB  LYS I 155      15.215  22.592  29.697  1.00 27.69           C
ATOM   1236  CG  LYS I 155      15.486  21.098  29.701  1.00 59.20           C
ATOM   1237  CD  LYS I 155      14.229  20.304  29.372  1.00 59.20           C
ATOM   1238  CE  LYS I 155      13.746  20.589  27.962  1.00 59.20           C
ATOM   1239  NZ  LYS I 155      12.579  19.746  27.579  1.00 59.20           N
ATOM   1240  N   LEU I 156      16.561  23.751  32.290  1.00 28.65           N
ATOM   1241  CA  LEU I 156      17.087  23.606  33.650  1.00 28.65           C
ATOM   1242  C   LEU I 156      17.427  22.151  33.988  1.00 28.65           C
ATOM   1243  O   LEU I 156      16.556  21.277  33.941  1.00 28.65           O
ATOM   1244  CB  LEU I 156      16.070  24.179  34.646  1.00 28.65           C
ATOM   1245  CG  LEU I 156      16.414  24.346  36.125  1.00 19.82           C
ATOM   1246  CD1 LEU I 156      15.486  25.386  36.746  1.00 19.82           C
ATOM   1247  CD2 LEU I 156      16.319  23.017  36.851  1.00 19.82           C
ATOM   1248  N   GLN I 157      18.690  21.898  34.320  1.00 32.24           N
ATOM   1249  CA  GLN I 157      19.141  20.550  34.655  1.00 32.24           C
ATOM   1250  C   GLN I 157      19.102  20.288  36.157  1.00 32.24           C
ATOM   1251  O   GLN I 157      19.814  20.938  36.922  1.00 32.24           O
ATOM   1252  CB  GLN I 157      20.557  20.313  34.107  1.00 32.24           C
ATOM   1253  CG  GLN I 157      21.220  18.996  34.526  1.00 67.36           C
ATOM   1254  CD  GLN I 157      20.355  17.769  34.270  1.00 67.36           C
ATOM   1255  OE1 GLN I 157      19.836  17.570  33.173  1.00 67.36           O
ATOM   1256  NE2 GLN I 157      20.198  16.940  35.292  1.00 67.36           N
ATOM   1257  N   PRO I 158      18.226  19.368  36.602  1.00 46.14           N
ATOM   1258  CA  PRO I 158      18.100  19.024  38.021  1.00 46.14           C
ATOM   1259  C   PRO I 158      19.341  18.285  38.526  1.00 46.14           C
ATOM   1260  O   PRO I 158      19.895  17.435  37.825  1.00 46.14           O
ATOM   1261  CB  PRO I 158      16.865  18.112  38.041  1.00 46.14           C
ATOM   1262  CG  PRO I 158      16.060  18.591  36.883  1.00 15.22           C
ATOM   1263  CD  PRO I 158      17.134  18.750  35.831  1.00 15.22           C
ATOM   1264  N   LEU I 159      19.755  18.590  39.751  1.00 45.18           N
ATOM   1265  CA  LEU I 159      20.925  17.959  40.352  1.00 45.18           C
ATOM   1266  C   LEU I 159      20.697  17.717  41.836  1.00 45.18           C
ATOM   1267  O   LEU I 159      19.972  18.469  42.490  1.00 45.18           O
ATOM   1268  CB  LEU I 159      22.176  18.822  40.150  1.00 45.18           C
ATOM   1269  CG  LEU I 159      22.805  18.878  38.755  1.00 35.97           C
ATOM   1270  CD1 LEU I 159      24.015  19.770  38.805  1.00 35.97           C
ATOM   1271  CD2 LEU I 159      23.205  17.487  38.286  1.00 35.97           C
ATOM   1272  N   ASP I 160      21.325  16.675  42.370  1.00 56.33           N
ATOM   1273  CA  ASP I 160      21.172  16.333  43.779  1.00 56.33           C
ATOM   1274  C   ASP I 160      22.061  17.157  44.712  1.00 56.33           C
ATOM   1275  O   ASP I 160      23.066  16.670  45.233  1.00 56.33           O
ATOM   1276  CB  ASP I 160      21.398  14.829  43.994  1.00 56.33           C
ATOM   1277  CG  ASP I 160      21.229  14.405  45.453  1.00 56.77           C
ATOM   1278  OD1 ASP I 160      20.342  14.950  46.152  1.00 56.77           O
ATOM   1279  OD2 ASP I 160      21.996  13.525  45.899  1.00 56.77           O
ATOM   1280  N   PHE I 161      21.667  18.405  44.934  1.00 41.60           N
ATOM   1281  CA  PHE I 161      22.404  19.293  45.826  1.00 41.60           C
ATOM   1282  C   PHE I 161      22.143  18.862  47.265  1.00 41.60           C
ATOM   1283  O   PHE I 161      23.030  18.923  48.118  1.00 41.60           O
ATOM   1284  CB  PHE I 161      21.941  20.741  45.636  1.00 41.60           C
ATOM   1285  CG  PHE I 161      22.146  21.268  44.246  1.00 45.99           C
ATOM   1286  CD1 PHE I 161      23.387  21.165  43.624  1.00 45.99           C
ATOM   1287  CD2 PHE I 161      21.103  21.875  43.561  1.00 45.99           C
ATOM   1288  CE1 PHE I 161      23.586  21.660  42.341  1.00 45.99           C
ATOM   1289  CE2 PHE I 161      21.292  22.374  42.276  1.00 45.99           C
ATOM   1290  CZ  PHE I 161      22.536  22.266  41.665  1.00 45.99           C
ATOM   1291  N   LYS I 162      20.924  18.382  47.504  1.00 72.33           N
ATOM   1292  CA  LYS I 162      20.488  17.933  48.822  1.00 72.33           C
ATOM   1293  C   LYS I 162      21.349  16.831  49.446  1.00 72.33           C
ATOM   1294  O   LYS I 162      21.715  16.922  50.617  1.00 72.33           O
ATOM   1295  CB  LYS I 162      19.018  17.494  48.772  1.00 72.33           C
ATOM   1296  CG  LYS I 162      18.457  17.056  50.117  1.00 95.23           C
ATOM   1297  CD  LYS I 162      16.945  16.914  50.095  1.00 95.23           C
ATOM   1298  CE  LYS I 162      16.260  18.270  49.963  1.00 95.23           C
ATOM   1299  NZ  LYS I 162      14.771  18.177  50.103  1.00 95.23           N
ATOM   1300  N   GLU I 163      21.653  15.783  48.687  1.00 45.12           N
ATOM   1301  CA  GLU I 163      22.464  14.699  49.225  1.00 45.12           C
ATOM   1302  C   GLU I 163      23.898  14.723  48.706  1.00 45.12           C
ATOM   1303  O   GLU I 163      24.839  14.582  49.486  1.00 45.12           O
ATOM   1304  CB  GLU I 163      21.820  13.340  48.934  1.00 45.12           C
ATOM   1305  CG  GLU I 163      20.390  13.174  49.454  1.00 60.72           C
ATOM   1306  CD  GLU I 163      20.304  12.933  50.959  1.00 60.72           C
ATOM   1307  OE1 GLU I 163      20.683  13.828  51.748  1.00 60.72           O
ATOM   1308  OE2 GLU I 163      19.834  11.845  51.353  1.00 60.72           O
ATOM   1309  N   ASN I 164      24.069  14.919  47.400  1.00 58.58           N
ATOM   1310  CA  ASN I 164      25.405  14.941  46.799  1.00 58.58           C
ATOM   1311  C   ASN I 164      25.884  16.309  46.316  1.00 58.58           C
ATOM   1312  O   ASN I 164      26.203  16.479  45.135  1.00 58.58           O
ATOM   1313  CB  ASN I 164      25.495  13.933  45.651  1.00 58.58           C
ATOM   1314  CG  ASN I 164      25.413  12.502  46.128  1.00 55.84           C
ATOM   1315  OD1 ASN I 164      24.382  11.852  45.985  1.00 55.84           O
ATOM   1316  ND2 ASN I 164      26.501  12.003  46.706  1.00 55.84           N
ATOM   1317  N   ALA I 165      26.023  17.247  47.249  1.00 61.19           N
ATOM   1318  CA  ALA I 165      26.472  18.606  46.944  1.00 61.19           C
ATOM   1319  C   ALA I 165      27.783  18.710  46.149  1.00 61.19           C
ATOM   1320  O   ALA I 165      27.848  19.427  45.149  1.00 61.19           O
ATOM   1321  CB  ALA I 165      26.574  19.416  48.227  1.00 61.19           C
ATOM   1322  N   GLU I 166      28.820  17.994  46.580  1.00 44.27           N
ATOM   1323  CA  GLU I 166      30.113  18.046  45.896  1.00 44.27           C
ATOM   1324  C   GLU I 166      30.051  17.476  44.485  1.00 44.27           C
ATOM   1325  O   GLU I 166      30.374  18.166  43.524  1.00 44.27           O
ATOM   1326  CB  GLU I 166      31.189  17.318  46.704  1.00 44.27           C
ATOM   1327  CG  GLU I 166      32.626  17.821  46.468  1.00 78.15           C
ATOM   1328  CD  GLU I 166      33.154  17.557  45.061  1.00 78.15           C
ATOM   1329  OE1 GLU I 166      33.569  16.411  44.773  1.00 78.15           O
ATOM   1330  OE2 GLU I 166      33.165  18.503  44.245  1.00 78.15           O
ATOM   1331  N   GLN I 167      29.649  16.216  44.361  1.00 56.64           N
ATOM   1332  CA  GLN I 167      29.555  15.579  43.051  1.00 56.64           C
ATOM   1333  C   GLN I 167      28.696  16.391  42.092  1.00 56.64           C
ATOM   1334  O   GLN I 167      28.876  16.309  40.879  1.00 56.64           O
ATOM   1335  CB  GLN I 167      29.016  14.154  43.169  1.00 56.64           C
ATOM   1336  CG  GLN I 167      29.949  13.197  43.908  1.00115.84           C
ATOM   1337  CD  GLN I 167      31.339  13.109  43.281  1.00115.84           C
ATOM   1338  OE1 GLN I 167      32.231  13.896  43.608  1.00115.84           O
ATOM   1339  NE2 GLN I 167      31.529  12.140  42.388  1.00115.84           N
ATOM   1340  N   SER I 168      27.753  17.158  42.638  1.00 65.74           N
ATOM   1341  CA  SER I 168      26.892  18.008  41.825  1.00 65.74           C
ATOM   1342  C   SER I 168      27.735  19.169  41.299  1.00 65.74           C
ATOM   1343  O   SER I 168      27.720  19.461  40.097  1.00 65.74           O
ATOM   1344  CB  SER I 168      25.712  18.538  42.645  1.00 65.74           C
ATOM   1345  OG  SER I 168      24.807  17.501  42.982  1.00 40.11           O
ATOM   1346  N   ARG I 169      28.492  19.802  42.198  1.00 22.01           N
ATOM   1347  CA  ARG I 169      29.366  20.919  41.839  1.00 22.01           C
ATOM   1348  C   ARG I 169      30.334  20.441  40.766  1.00 22.01           C
ATOM   1349  O   ARG I 169      30.534  21.108  39.750  1.00 22.01           O
ATOM   1350  CB  ARG I 169      30.152  21.403  43.057  1.00 22.01           C
ATOM   1351  CG  ARG I 169      31.124  22.526  42.742  1.00 60.94           C
ATOM   1352  CD  ARG I 169      31.880  23.004  43.971  1.00 60.94           C
ATOM   1353  NE  ARG I 169      32.914  22.068  44.401  1.00 60.94           N
ATOM   1354  CZ  ARG I 169      34.080  21.891  43.785  1.00 60.94           C
ATOM   1355  NH1 ARG I 169      34.385  22.586  42.697  1.00 60.94           N
ATOM   1356  NH2 ARG I 169      34.950  21.012  44.264  1.00 60.94           N
ATOM   1357  N   ALA I 170      30.913  19.266  40.992  1.00 33.17           N
ATOM   1358  CA  ALA I 170      31.844  18.665  40.049  1.00 33.17           C
ATOM   1359  C   ALA I 170      31.172  18.495  38.694  1.00 33.17           C
ATOM   1360  O   ALA I 170      31.666  18.998  37.694  1.00 33.17           O
ATOM   1361  CB  ALA I 170      32.316  17.328  40.568  1.00 33.17           C
ATOM   1362  N   ALA I 171      30.020  17.832  38.675  1.00 60.85           N
ATOM   1363  CA  ALA I 171      29.279  17.597  37.437  1.00 60.85           C
ATOM   1364  C   ALA I 171      29.114  18.884  36.634  1.00 60.85           C
ATOM   1365  O   ALA I 171      29.406  18.925  35.435  1.00 60.85           O
ATOM   1366  CB  ALA I 171      27.918  16.998  37.748  1.00 60.85           C
ATOM   1367  N   ILE I 172      28.672  19.937  37.310  1.00 64.29           N
ATOM   1368  CA  ILE I 172      28.465  21.234  36.678  1.00 64.29           C
ATOM   1369  C   ILE I 172      29.758  21.753  36.054  1.00 64.29           C
ATOM   1370  O   ILE I 172      29.802  22.066  34.859  1.00 64.29           O
ATOM   1371  CB  ILE I 172      27.938  22.254  37.698  1.00 64.29           C
ATOM   1372  CG1 ILE I 172      26.613  21.760  38.276  1.00  7.37           C
ATOM   1373  CG2 ILE I 172      27.785  23.619  37.048  1.00  7.37           C
ATOM   1374  CD1 ILE I 172      26.101  22.581  39.424  1.00  7.37           C
ATOM   1375  N   ASN I 173      30.817  21.818  36.854  1.00 33.96           N
ATOM   1376  CA  ASN I 173      32.102  22.294  36.361  1.00 33.96           C
ATOM   1377  C   ASN I 173      32.566  21.441  35.184  1.00 33.96           C
ATOM   1378  O   ASN I 173      33.113  21.956  34.208  1.00 33.96           O
ATOM   1379  CB  ASN I 173      33.145  22.297  37.483  1.00 33.96           C
ATOM   1380  CG  ASN I 173      32.855  23.345  38.549  1.00 35.31           C
ATOM   1381  OD1 ASN I 173      32.325  24.418  38.256  1.00 35.31           O
ATOM   1382  ND2 ASN I 173      33.201  23.040  39.790  1.00 35.31           N
ATOM   1383  N   LYS I 174      32.285  20.144  35.247  1.00 46.96           N
ATOM   1384  CA  LYS I 174      32.666  19.232  34.180  1.00 46.96           C
ATOM   1385  C   LYS I 174      31.911  19.575  32.904  1.00 46.96           C
ATOM   1386  O   LYS I 174      32.485  19.552  31.810  1.00 46.96           O
ATOM   1387  CB  LYS I 174      32.393  17.779  34.582  1.00 46.96           C
ATOM   1388  CG  LYS I 174      33.587  17.031  35.177  1.00 73.46           C
ATOM   1389  CD  LYS I 174      33.914  17.443  36.614  1.00 73.46           C
ATOM   1390  CE  LYS I 174      34.709  18.745  36.698  1.00 73.46           C
ATOM   1391  NZ  LYS I 174      34.844  19.211  38.107  1.00 73.46           N
ATOM   1392  N   TRP I 175      30.631  19.910  33.050  1.00 54.35           N
ATOM   1393  CA  TRP I 175      29.784  20.269  31.917  1.00 54.35           C
ATOM   1394  C   TRP I 175      30.324  21.511  31.217  1.00 54.35           C
ATOM   1395  O   TRP I 175      30.397  21.563  29.985  1.00 54.35           O
ATOM   1396  CB  TRP I 175      28.350  20.527  32.386  1.00 54.35           C
ATOM   1397  CG  TRP I 175      27.443  21.012  31.300  1.00 37.47           C
ATOM   1398  CD1 TRP I 175      26.808  20.250  30.362  1.00 37.47           C
ATOM   1399  CD2 TRP I 175      27.076  22.372  31.029  1.00 37.47           C
ATOM   1400  NE1 TRP I 175      26.068  21.050  29.522  1.00 37.47           N
ATOM   1401  CE2 TRP I 175      26.212  22.356  29.909  1.00 37.47           C
ATOM   1402  CE3 TRP I 175      27.392  23.603  31.623  1.00 37.47           C
ATOM   1403  CZ2 TRP I 175      25.661  23.523  29.370  1.00 37.47           C
ATOM   1404  CZ3 TRP I 175      26.843  24.765  31.087  1.00 37.47           C
ATOM   1405  CH2 TRP I 175      25.986  24.714  29.973  1.00 37.47           C
ATOM   1406  N   VAL I 176      30.708  22.504  32.015  1.00 53.43           N
ATOM   1407  CA  VAL I 176      31.243  23.756  31.495  1.00 53.43           C
ATOM   1408  C   VAL I 176      32.471  23.528  30.619  1.00 53.43           C
ATOM   1409  O   VAL I 176      32.449  23.847  29.425  1.00 53.43           O
ATOM   1410  CB  VAL I 176      31.571  24.741  32.638  1.00 53.43           C
ATOM   1411  CG1 VAL I 176      32.287  25.964  32.092  1.00 27.93           C
ATOM   1412  CG2 VAL I 176      30.284  25.156  33.351  1.00 27.93           C
ATOM   1413  N   SER I 177      33.524  22.953  31.196  1.00 34.18           N
ATOM   1414  CA  SER I 177      34.747  22.681  30.445  1.00 34.18           C
ATOM   1415  C   SER I 177      34.430  21.873  29.196  1.00 34.18           C
ATOM   1416  O   SER I 177      35.005  22.108  28.134  1.00 34.18           O
ATOM   1417  CB  SER I 177      35.767  21.935  31.305  1.00 34.18           C
ATOM   1418  OG  SER I 177      36.159  22.720  32.416  1.00 74.23           O
ATOM   1419  N   ASN I 178      33.486  20.948  29.318  1.00 54.99           N
ATOM   1420  CA  ASN I 178      33.086  20.123  28.192  1.00 54.99           C
ATOM   1421  C   ASN I 178      32.701  21.006  27.009  1.00 54.99           C
ATOM   1422  O   ASN I 178      33.273  20.881  25.928  1.00 54.99           O
ATOM   1423  CB  ASN I 178      31.910  19.225  28.585  1.00 54.99           C
ATOM   1424  CG  ASN I 178      31.371  18.420  27.416  1.00 64.77           C
ATOM   1425  OD1 ASN I 178      30.272  18.675  26.925  1.00 64.77           O
ATOM   1426  ND2 ASN I 178      32.141  17.436  26.969  1.00 64.77           N
ATOM   1427  N   LYS I 179      31.797  21.952  27.245  1.00 49.43           N
ATOM   1428  CA  LYS I 179      31.331  22.841  26.186  1.00 49.43           C
ATOM   1429  C   LYS I 179      32.346  23.860  25.668  1.00 49.43           C
ATOM   1430  O   LYS I 179      32.406  24.129  24.465  1.00 49.43           O
ATOM   1431  CB  LYS I 179      30.057  23.568  26.623  1.00 49.43           C
ATOM   1432  CG  LYS I 179      28.868  22.655  26.865  1.00 91.41           C
ATOM   1433  CD  LYS I 179      28.547  21.814  25.633  1.00 91.41           C
ATOM   1434  CE  LYS I 179      27.378  20.875  25.894  1.00 91.41           C
ATOM   1435  NZ  LYS I 179      27.617  20.017  27.090  1.00 91.41           N
ATOM   1436  N   THR I 180      33.147  24.423  26.565  1.00 61.96           N
ATOM   1437  CA  THR I 180      34.126  25.429  26.169  1.00 61.96           C
ATOM   1438  C   THR I 180      35.467  24.881  25.687  1.00 61.96           C
ATOM   1439  O   THR I 180      36.464  25.606  25.665  1.00 61.96           O
ATOM   1440  CB  THR I 180      34.368  26.454  27.301  1.00 61.96           C
ATOM   1441  OG1 THR I 180      34.698  25.766  28.519  1.00 35.10           O
ATOM   1442  CG2 THR I 180      33.128  27.324  27.507  1.00 35.10           C
ATOM   1443  N   GLU I 181      35.494  23.610  25.301  1.00 43.71           N
ATOM   1444  CA  GLU I 181      36.721  22.978  24.817  1.00 43.71           C
ATOM   1445  C   GLU I 181      37.873  23.092  25.823  1.00 43.71           C
ATOM   1446  O   GLU I 181      39.026  23.317  25.452  1.00 43.71           O
ATOM   1447  CB  GLU I 181      37.127  23.575  23.468  1.00 43.71           C
ATOM   1448  CG  GLU I 181      36.094  23.378  22.371  1.00 64.43           C
ATOM   1449  CD  GLU I 181      36.380  24.214  21.135  1.00 64.43           C
ATOM   1450  OE1 GLU I 181      37.571  24.432  20.821  1.00 64.43           O
ATOM   1451  OE2 GLU I 181      35.411  24.653  20.476  1.00 64.43           O
ATOM   1452  N   GLY I 182      37.542  22.944  27.099  1.00 26.50           N
ATOM   1453  CA  GLY I 182      38.537  23.008  28.151  1.00 26.50           C
ATOM   1454  C   GLY I 182      39.003  24.391  28.551  1.00 26.50           C
ATOM   1455  O   GLY I 182      39.943  24.509  29.337  1.00 26.50           O
ATOM   1456  N   ARG I 183      38.350  25.434  28.044  1.00 48.68           N
ATOM   1457  CA  ARG I 183      38.742  26.807  28.371  1.00 48.68           C
ATOM   1458  C   ARG I 183      38.272  27.281  29.739  1.00 48.68           C
ATOM   1459  O   ARG I 183      39.076  27.699  30.569  1.00 48.68           O
ATOM   1460  CB  ARG I 183      38.261  27.779  27.298  1.00 48.68           C
ATOM   1461  CG  ARG I 183      39.201  27.930  26.111  1.00 66.41           C
ATOM   1462  CD  ARG I 183      39.426  26.627  25.380  1.00 66.41           C
ATOM   1463  NE  ARG I 183      40.083  26.846  24.097  1.00 66.41           N
ATOM   1464  CZ  ARG I 183      39.436  27.014  22.949  1.00 66.41           C
ATOM   1465  NH1 ARG I 183      38.105  26.986  22.920  1.00 66.41           N
ATOM   1466  NH2 ARG I 183      40.119  27.213  21.828  1.00 66.41           N
ATOM   1467  N   ILE I 184      36.965  27.255  29.960  1.00 35.44           N
ATOM   1468  CA  ILE I 184      36.415  27.679  31.239  1.00 35.44           C
ATOM   1469  C   ILE I 184      36.377  26.456  32.151  1.00 35.44           C
ATOM   1470  O   ILE I 184      35.689  25.478  31.858  1.00 35.44           O
ATOM   1471  CB  ILE I 184      34.989  28.265  31.076  1.00 35.44           C
ATOM   1472  CG1 ILE I 184      34.998  29.429  30.078  1.00 20.70           C
ATOM   1473  CG2 ILE I 184      34.444  28.710  32.419  1.00 20.70           C
ATOM   1474  CD1 ILE I 184      35.997  30.518  30.393  1.00 20.70           C
ATOM   1475  N   THR I 185      37.160  26.488  33.222  1.00 54.48           N
ATOM   1476  CA  THR I 185      37.210  25.368  34.149  1.00 54.48           C
ATOM   1477  C   THR I 185      36.358  25.574  35.406  1.00 54.48           C
ATOM   1478  O   THR I 185      35.157  25.831  35.299  1.00 54.48           O
ATOM   1479  CB  THR I 185      38.662  25.013  34.512  1.00 54.48           C
ATOM   1480  OG1 THR I 185      39.302  26.151  35.100  1.00 69.62           O
ATOM   1481  CG2 THR I 185      39.429  24.586  33.273  1.00 69.62           C
ATOM   1482  N   ASP I 186      36.975  25.509  36.586  1.00 25.19           N
ATOM   1483  CA  ASP I 186      36.250  25.650  37.850  1.00 25.19           C
ATOM   1484  C   ASP I 186      35.406  26.919  38.008  1.00 25.19           C
ATOM   1485  O   ASP I 186      35.818  27.890  38.643  1.00 25.19           O
ATOM   1486  CB  ASP I 186      37.200  25.475  39.048  1.00 25.19           C
ATOM   1487  CG  ASP I 186      38.290  26.530  39.101  1.00 67.91           C
ATOM   1488  OD1 ASP I 186      39.015  26.688  38.097  1.00 67.91           O
ATOM   1489  OD2 ASP I 186      38.421  27.199  40.150  1.00 67.91           O
ATOM   1490  N   VAL I 187      34.213  26.890  37.426  1.00 38.89           N
ATOM   1491  CA  VAL I 187      33.287  28.011  37.505  1.00 38.89           C
ATOM   1492  C   VAL I 187      32.816  28.116  38.945  1.00 38.89           C
ATOM   1493  O   VAL I 187      32.743  29.211  39.512  1.00 38.89           O
ATOM   1494  CB  VAL I 187      32.050  27.781  36.616  1.00 38.89           C
ATOM   1495  CG1 VAL I 187      31.165  29.014  36.620  1.00 57.23           C
ATOM   1496  CG2 VAL I 187      32.476  27.436  35.207  1.00 57.23           C
ATOM   1497  N   ILE I 188      32.485  26.960  39.516  1.00 32.20           N
ATOM   1498  CA  ILE I 188      32.012  26.855  40.891  1.00 32.20           C
ATOM   1499  C   ILE I 188      33.123  26.278  41.764  1.00 32.20           C
ATOM   1500  O   ILE I 188      33.531  25.127  41.594  1.00 32.20           O
ATOM   1501  CB  ILE I 188      30.788  25.934  40.983  1.00 32.20           C
ATOM   1502  CG1 ILE I 188      29.797  26.277  39.873  1.00 35.36           C
ATOM   1503  CG2 ILE I 188      30.121  26.088  42.340  1.00 35.36           C
ATOM   1504  CD1 ILE I 188      28.624  25.360  39.818  1.00 35.36           C
ATOM   1505  N   PRO I 189      33.658  27.092  42.680  1.00 53.09           N
ATOM   1506  CA  PRO I 189      34.730  26.681  43.589  1.00 53.09           C
ATOM   1507  C   PRO I 189      34.246  25.764  44.710  1.00 53.09           C
ATOM   1508  O   PRO I 189      33.045  25.632  44.944  1.00 53.09           O
ATOM   1509  CB  PRO I 189      35.232  28.015  44.131  1.00 53.09           C
ATOM   1510  CG  PRO I 189      33.979  28.837  44.173  1.00 48.91           C
ATOM   1511  CD  PRO I 189      33.348  28.522  42.843  1.00 48.91           C
ATOM   1512  N   SER I 190      35.188  25.153  45.418  1.00 71.99           N
ATOM   1513  CA  SER I 190      34.868  24.245  46.513  1.00 71.99           C
ATOM   1514  C   SER I 190      34.097  24.953  47.621  1.00 71.99           C
ATOM   1515  O   SER I 190      34.348  26.125  47.914  1.00 71.99           O
ATOM   1516  CB  SER I 190      36.152  23.636  47.076  1.00 71.99           C
ATOM   1517  OG  SER I 190      36.919  23.036  46.043  1.00 75.78           O
ATOM   1518  N   GLU I 191      33.144  24.232  48.213  1.00 85.73           N
ATOM   1519  CA  GLU I 191      32.298  24.739  49.299  1.00 85.73           C
ATOM   1520  C   GLU I 191      31.234  25.743  48.850  1.00 85.73           C
ATOM   1521  O   GLU I 191      30.326  26.072  49.622  1.00 85.73           O
ATOM   1522  CB  GLU I 191      33.145  25.343  50.432  1.00 85.73           C
ATOM   1523  CG  GLU I 191      34.063  24.348  51.154  1.00 79.69           C
ATOM   1524  CD  GLU I 191      33.303  23.225  51.849  1.00 79.69           C
ATOM   1525  OE1 GLU I 191      32.293  23.511  52.529  1.00 79.69           O
ATOM   1526  OE2 GLU I 191      33.723  22.053  51.720  1.00 79.69           O
ATOM   1527  N   ALA I 192      31.329  26.201  47.601  1.00 59.13           N
ATOM   1528  CA  ALA I 192      30.371  27.161  47.052  1.00 59.13           C
ATOM   1529  C   ALA I 192      28.966  26.572  47.031  1.00 59.13           C
ATOM   1530  O   ALA I 192      27.975  27.295  47.140  1.00 59.13           O
ATOM   1531  CB  ALA I 192      30.786  27.581  45.657  1.00 59.13           C
ATOM   1532  N   ILE I 193      28.889  25.255  46.873  1.00 69.59           N
ATOM   1533  CA  ILE I 193      27.615  24.552  46.856  1.00 69.59           C
ATOM   1534  C   ILE I 193      27.571  23.607  48.051  1.00 69.59           C
ATOM   1535  O   ILE I 193      28.582  22.986  48.403  1.00 69.59           O
ATOM   1536  CB  ILE I 193      27.420  23.757  45.538  1.00 69.59           C
ATOM   1537  CG1 ILE I 193      27.082  24.724  44.396  1.00 32.99           C
ATOM   1538  CG2 ILE I 193      26.333  22.684  45.706  1.00 32.99           C
ATOM   1539  CD1 ILE I 193      26.897  24.063  43.045  1.00 32.99           C
ATOM   1540  N   ASN I 194      26.404  23.529  48.686  1.00 56.59           N
ATOM   1541  CA  ASN I 194      26.195  22.667  49.844  1.00 56.59           C
ATOM   1542  C   ASN I 194      24.776  22.109  49.808  1.00 56.59           C
ATOM   1543  O   ASN I 194      24.003  22.435  48.908  1.00 56.59           O
ATOM   1544  CB  ASN I 194      26.437  23.438  51.145  1.00 56.59           C
ATOM   1545  CG  ASN I 194      25.525  24.637  51.294  1.00 54.39           C
ATOM   1546  OD1 ASN I 194      24.313  24.528  51.148  1.00 54.39           O
ATOM   1547  ND2 ASN I 194      26.104  25.786  51.598  1.00 54.39           N
ATOM   1548  N   GLU I 195      24.426  21.304  50.805  1.00 63.58           N
ATOM   1549  CA  GLU I 195      23.100  20.685  50.879  1.00 63.58           C
ATOM   1550  C   GLU I 195      21.920  21.661  50.878  1.00 63.58           C
ATOM   1551  O   GLU I 195      20.797  21.285  50.541  1.00 63.58           O
ATOM   1552  CB  GLU I 195      23.011  19.747  52.093  1.00 63.58           C
ATOM   1553  CG  GLU I 195      23.170  20.419  53.463  1.00 71.09           C
ATOM   1554  CD  GLU I 195      24.572  20.953  53.724  1.00 71.09           C
ATOM   1555  OE1 GLU I 195      25.553  20.207  53.512  1.00 71.09           O
ATOM   1556  OE2 GLU I 195      24.690  22.121  54.150  1.00 71.09           O
ATOM   1557  N   LEU I 196      22.182  22.910  51.246  1.00 45.14           N
ATOM   1558  CA  LEU I 196      21.150  23.943  51.295  1.00 45.14           C
ATOM   1559  C   LEU I 196      20.917  24.620  49.938  1.00 45.14           C
ATOM   1560  O   LEU I 196      20.127  25.566  49.833  1.00 45.14           O
ATOM   1561  CB  LEU I 196      21.526  24.992  52.346  1.00 45.14           C
ATOM   1562  CG  LEU I 196      21.826  24.428  53.738  1.00 46.95           C
ATOM   1563  CD1 LEU I 196      22.397  25.508  54.642  1.00 46.95           C
ATOM   1564  CD2 LEU I 196      20.564  23.834  54.332  1.00 46.95           C
ATOM   1565  N   THR I 197      21.597  24.129  48.905  1.00 56.22           N
ATOM   1566  CA  THR I 197      21.481  24.686  47.561  1.00 56.22           C
ATOM   1567  C   THR I 197      20.210  24.190  46.869  1.00 56.22           C
ATOM   1568  O   THR I 197      19.832  23.022  47.017  1.00 56.22           O
ATOM   1569  CB  THR I 197      22.711  24.308  46.704  1.00 56.22           C
ATOM   1570  OG1 THR I 197      23.910  24.711  47.381  1.00 58.84           O
ATOM   1571  CG2 THR I 197      22.652  24.987  45.347  1.00 58.84           C
ATOM   1572  N   VAL I 198      19.554  25.083  46.126  1.00 43.98           N
ATOM   1573  CA  VAL I 198      18.325  24.740  45.406  1.00 43.98           C
ATOM   1574  C   VAL I 198      18.361  25.138  43.937  1.00 43.98           C
ATOM   1575  O   VAL I 198      17.779  24.456  43.095  1.00 43.98           O
ATOM   1576  CB  VAL I 198      17.072  25.388  46.045  1.00 43.98           C
ATOM   1577  CG1 VAL I 198      16.952  24.990  47.510  1.00 63.37           C
ATOM   1578  CG2 VAL I 198      17.114  26.894  45.892  1.00 63.37           C
ATOM   1579  N   LEU I 199      19.042  26.236  43.633  1.00 32.67           N
ATOM   1580  CA  LEU I 199      19.133  26.719  42.262  1.00 32.67           C
ATOM   1581  C   LEU I 199      20.394  27.547  42.089  1.00 32.67           C
ATOM   1582  O   LEU I 199      20.717  28.387  42.933  1.00 32.67           O
ATOM   1583  CB  LEU I 199      17.910  27.572  41.922  1.00 32.67           C
ATOM   1584  CG  LEU I 199      17.789  28.142  40.508  1.00 17.37           C
ATOM   1585  CD1 LEU I 199      17.735  27.023  39.492  1.00 17.37           C
ATOM   1586  CD2 LEU I 199      16.541  28.998  40.406  1.00 17.37           C
ATOM   1587  N   VAL I 200      21.110  27.297  41.000  1.00 25.52           N
ATOM   1588  CA  VAL I 200      22.343  28.010  40.697  1.00 25.52           C
ATOM   1589  C   VAL I 200      22.315  28.395  39.232  1.00 25.52           C
ATOM   1590  O   VAL I 200      21.859  27.620  38.392  1.00 25.52           O
ATOM   1591  CB  VAL I 200      23.595  27.118  40.918  1.00 25.52           C
ATOM   1592  CG1 VAL I 200      24.850  27.862  40.498  1.00 24.27           C
ATOM   1593  CG2 VAL I 200      23.705  26.695  42.370  1.00 24.27           C
ATOM   1594  N   LEU I 201      22.741  29.615  38.937  1.00  7.53           N
ATOM   1595  CA  LEU I 201      22.803  30.083  37.565  1.00  7.53           C
ATOM   1596  C   LEU I 201      24.268  30.077  37.185  1.00  7.53           C
ATOM   1597  O   LEU I 201      25.112  30.516  37.963  1.00  7.53           O
ATOM   1598  CB  LEU I 201      22.233  31.500  37.429  1.00  7.53           C
ATOM   1599  CG  LEU I 201      20.737  31.660  37.131  1.00 34.32           C
ATOM   1600  CD1 LEU I 201      19.888  31.168  38.305  1.00 34.32           C
ATOM   1601  CD2 LEU I 201      20.436  33.116  36.825  1.00 34.32           C
ATOM   1602  N   VAL I 202      24.580  29.517  36.026  1.00 15.15           N
ATOM   1603  CA  VAL I 202      25.956  29.484  35.563  1.00 15.15           C
ATOM   1604  C   VAL I 202      26.008  30.070  34.167  1.00 15.15           C
ATOM   1605  O   VAL I 202      25.250  29.661  33.287  1.00 15.15           O
ATOM   1606  CB  VAL I 202      26.532  28.048  35.526  1.00 15.15           C
ATOM   1607  CG1 VAL I 202      27.926  28.064  34.910  1.00 16.83           C
ATOM   1608  CG2 VAL I 202      26.597  27.457  36.933  1.00 16.83           C
ATOM   1609  N   ASN I 203      26.859  31.076  33.993  1.00 21.30           N
ATOM   1610  CA  ASN I 203      27.046  31.722  32.702  1.00 21.30           C
ATOM   1611  C   ASN I 203      28.532  31.985  32.460  1.00 21.30           C
ATOM   1612  O   ASN I 203      29.164  32.765  33.175  1.00 21.30           O
ATOM   1613  CB  ASN I 203      26.201  33.004  32.572  1.00 21.30           C
ATOM   1614  CG  ASN I 203      26.105  33.805  33.872  1.00 38.42           C
ATOM   1615  OD1 ASN I 203      27.042  34.498  34.262  1.00 38.42           O
ATOM   1616  ND2 ASN I 203      24.942  33.762  34.509  1.00 38.42           N
ATOM   1617  N   THR I 204      29.107  31.262  31.505  1.00 19.83           N
ATOM   1618  CA  THR I 204      30.520  31.414  31.181  1.00 19.83           C
ATOM   1619  C   THR I 204      30.724  31.653  29.691  1.00 19.83           C
ATOM   1620  O   THR I 204      29.892  31.259  28.869  1.00 19.83           O
ATOM   1621  CB  THR I 204      31.327  30.187  31.592  1.00 19.83           C
ATOM   1622  OG1 THR I 204      30.961  29.079  30.769  1.00  9.81           O
ATOM   1623  CG2 THR I 204      31.058  29.840  33.048  1.00  9.81           C
ATOM   1624  N   ILE I 205      31.846  32.272  29.340  1.00  7.78           N
ATOM   1625  CA  ILE I 205      32.127  32.576  27.947  1.00  7.78           C
ATOM   1626  C   ILE I 205      33.615  32.857  27.711  1.00  7.78           C
ATOM   1627  O   ILE I 205      34.275  33.488  28.534  1.00  7.78           O
ATOM   1628  CB  ILE I 205      31.231  33.762  27.475  1.00  7.78           C
ATOM   1629  CG1 ILE I 205      31.390  34.021  25.984  1.00 13.19           C
ATOM   1630  CG2 ILE I 205      31.540  35.014  28.260  1.00 13.19           C
ATOM   1631  CD1 ILE I 205      30.370  35.011  25.458  1.00 13.19           C
ATOM   1632  N   TYR I 206      34.145  32.302  26.624  1.00 34.28           N
ATOM   1633  CA  TYR I 206      35.545  32.480  26.235  1.00 34.28           C
ATOM   1634  C   TYR I 206      35.591  33.207  24.883  1.00 34.28           C
ATOM   1635  O   TYR I 206      34.656  33.089  24.078  1.00 34.28           O
ATOM   1636  CB  TYR I 206      36.241  31.117  26.124  1.00 34.28           C
ATOM   1637  CG  TYR I 206      37.623  31.172  25.499  1.00 39.76           C
ATOM   1638  CD1 TYR I 206      38.729  31.597  26.235  1.00 39.76           C
ATOM   1639  CD2 TYR I 206      37.818  30.825  24.160  1.00 39.76           C
ATOM   1640  CE1 TYR I 206      39.993  31.679  25.653  1.00 39.76           C
ATOM   1641  CE2 TYR I 206      39.077  30.905  23.569  1.00 39.76           C
ATOM   1642  CZ  TYR I 206      40.158  31.335  24.321  1.00 39.76           C
ATOM   1643  OH  TYR I 206      41.398  31.435  23.737  1.00 39.76           O
ATOM   1644  N   PHE I 207      36.664  33.957  24.637  1.00 41.86           N
ATOM   1645  CA  PHE I 207      36.801  34.684  23.380  1.00 41.86           C
ATOM   1646  C   PHE I 207      38.236  35.001  22.976  1.00 41.86           C
ATOM   1647  O   PHE I 207      39.111  35.229  23.817  1.00 41.86           O
ATOM   1648  CB  PHE I 207      35.995  35.988  23.420  1.00 41.86           C
ATOM   1649  CG  PHE I 207      36.102  36.811  22.160  1.00 24.01           C
ATOM   1650  CD1 PHE I 207      35.475  36.403  20.986  1.00 24.01           C
ATOM   1651  CD2 PHE I 207      36.820  37.997  22.149  1.00 24.01           C
ATOM   1652  CE1 PHE I 207      35.562  37.165  19.819  1.00 24.01           C
ATOM   1653  CE2 PHE I 207      36.915  38.767  20.988  1.00 24.01           C
ATOM   1654  CZ  PHE I 207      36.283  38.350  19.821  1.00 24.01           C
ATOM   1655  N   LYS I 208      38.442  35.015  21.665  1.00 75.94           N
ATOM   1656  CA  LYS I 208      39.713  35.334  21.031  1.00 75.94           C
ATOM   1657  C   LYS I 208      39.308  35.684  19.602  1.00 75.94           C
ATOM   1658  O   LYS I 208      38.892  34.810  18.833  1.00 75.94           O
ATOM   1659  CB  LYS I 208      40.654  34.125  21.023  1.00 75.94           C
ATOM   1660  CG  LYS I 208      41.990  34.413  20.355  1.00 35.31           C
ATOM   1661  CD  LYS I 208      42.748  33.144  19.986  1.00 35.31           C
ATOM   1662  CE  LYS I 208      43.364  32.468  21.188  1.00 35.31           C
ATOM   1663  NZ  LYS I 208      44.323  31.410  20.764  1.00 35.31           N
ATOM   1664  N   GLY I 209      39.357  36.967  19.267  1.00100.18           N
ATOM   1665  CA  GLY I 209      38.965  37.386  17.932  1.00100.18           C
ATOM   1666  C   GLY I 209      40.112  37.494  16.950  1.00100.18           C
ATOM   1667  O   GLY I 209      41.240  37.819  17.330  1.00100.18           O
ATOM   1668  N   LEU I 210      39.808  37.300  15.674  1.00 30.03           N
ATOM   1669  CA  LEU I 210      40.833  37.365  14.648  1.00 30.03           C
ATOM   1670  C   LEU I 210      41.174  38.809  14.276  1.00 30.03           C
ATOM   1671  O   LEU I 210      40.350  39.516  13.706  1.00 30.03           O
ATOM   1672  CB  LEU I 210      40.373  36.576  13.421  1.00 30.03           C
ATOM   1673  CG  LEU I 210      41.475  35.836  12.664  1.00 30.54           C
ATOM   1674  CD1 LEU I 210      42.315  35.025  13.638  1.00 30.54           C
ATOM   1675  CD2 LEU I 210      40.871  34.946  11.589  1.00 30.54           C
ATOM   1676  N   TRP I 211      42.387  39.242  14.619  1.00 19.44           N
ATOM   1677  CA  TRP I 211      42.852  40.604  14.322  1.00 19.44           C
ATOM   1678  C   TRP I 211      42.848  40.879  12.822  1.00 19.44           C
ATOM   1679  O   TRP I 211      43.607  40.259  12.080  1.00 19.44           O
ATOM   1680  CB  TRP I 211      44.294  40.814  14.809  1.00 19.44           C
ATOM   1681  CG  TRP I 211      44.483  41.193  16.248  1.00  9.40           C
ATOM   1682  CD1 TRP I 211      45.482  40.760  17.075  1.00  9.40           C
ATOM   1683  CD2 TRP I 211      43.694  42.105  17.022  1.00  9.40           C
ATOM   1684  NE1 TRP I 211      45.366  41.344  18.312  1.00  9.40           N
ATOM   1685  CE2 TRP I 211      44.277  42.173  18.310  1.00  9.40           C
ATOM   1686  CE3 TRP I 211      42.553  42.875  16.754  1.00  9.40           C
ATOM   1687  CZ2 TRP I 211      43.753  42.975  19.330  1.00  9.40           C
ATOM   1688  CZ3 TRP I 211      42.031  43.676  17.768  1.00  9.40           C
ATOM   1689  CH2 TRP I 211      42.634  43.719  19.041  1.00  9.40           C
ATOM   1690  N   LYS I 212      42.021  41.820  12.377  1.00 16.83           N
ATOM   1691  CA  LYS I 212      41.977  42.187  10.965  1.00 16.83           C
ATOM   1692  C   LYS I 212      43.377  42.693  10.570  1.00 16.83           C
ATOM   1693  O   LYS I 212      43.819  42.512   9.436  1.00 16.83           O
ATOM   1694  CB  LYS I 212      40.936  43.273  10.752  1.00 16.83           C
ATOM   1695  CG  LYS I 212      40.610  43.564   9.309  1.00  8.96           C
ATOM   1696  CD  LYS I 212      39.801  44.838   9.226  1.00  8.96           C
ATOM   1697  CE  LYS I 212      39.432  45.188   7.815  1.00  8.96           C
ATOM   1698  NZ  LYS I 212      39.080  46.635   7.719  1.00  8.96           N
ATOM   1699  N   SER I 213      44.054  43.342  11.518  1.00 24.03           N
ATOM   1700  CA  SER I 213      45.415  43.844  11.335  1.00 24.03           C
ATOM   1701  C   SER I 213      46.274  43.215  12.429  1.00 24.03           C
ATOM   1702  O   SER I 213      46.414  43.768  13.528  1.00 24.03           O
ATOM   1703  CB  SER I 213      45.467  45.359  11.464  1.00 24.03           C
ATOM   1704  OG  SER I 213      45.585  45.970  10.195  1.00 29.25           O
ATOM   1705  N   LYS I 214      46.820  42.041  12.134  1.00 17.48           N
ATOM   1706  CA  LYS I 214      47.636  41.323  13.097  1.00 17.48           C
ATOM   1707  C   LYS I 214      49.034  41.869  13.303  1.00 17.48           C
ATOM   1708  O   LYS I 214      49.653  42.412  12.396  1.00 17.48           O
ATOM   1709  CB  LYS I 214      47.674  39.822  12.770  1.00 17.48           C
ATOM   1710  CG  LYS I 214      47.947  39.471  11.317  1.00 38.38           C
ATOM   1711  CD  LYS I 214      47.702  37.989  11.037  1.00 38.38           C
ATOM   1712  CE  LYS I 214      46.208  37.640  10.914  1.00 38.38           C
ATOM   1713  NZ  LYS I 214      45.403  37.763  12.175  1.00 38.38           N
ATOM   1714  N   PHE I 215      49.486  41.775  14.543  1.00 24.12           N
ATOM   1715  CA  PHE I 215      50.808  42.218  14.942  1.00 24.12           C
ATOM   1716  C   PHE I 215      51.800  41.114  14.575  1.00 24.12           C
ATOM   1717  O   PHE I 215      51.456  39.929  14.577  1.00 24.12           O
ATOM   1718  CB  PHE I 215      50.847  42.434  16.461  1.00 24.12           C
ATOM   1719  CG  PHE I 215      49.924  43.514  16.960  1.00  2.00           C
ATOM   1720  CD1 PHE I 215      48.616  43.219  17.315  1.00  2.00           C
ATOM   1721  CD2 PHE I 215      50.379  44.819  17.116  1.00  2.00           C
ATOM   1722  CE1 PHE I 215      47.777  44.202  17.820  1.00  2.00           C
ATOM   1723  CE2 PHE I 215      49.546  45.810  17.623  1.00  2.00           C
ATOM   1724  CZ  PHE I 215      48.244  45.499  17.976  1.00  2.00           C
ATOM   1725  N   SER I 216      53.029  41.494  14.259  1.00 24.09           N
ATOM   1726  CA  SER I 216      54.047  40.516  13.920  1.00 24.09           C
ATOM   1727  C   SER I 216      54.824  40.248  15.191  1.00 24.09           C
ATOM   1728  O   SER I 216      55.145  41.184  15.936  1.00 24.09           O
ATOM   1729  CB  SER I 216      54.987  41.076  12.859  1.00 24.09           C
ATOM   1730  OG  SER I 216      56.040  40.173  12.581  1.00 10.34           O
ATOM   1731  N   PRO I 217      55.075  38.967  15.504  1.00  8.01           N
ATOM   1732  CA  PRO I 217      55.829  38.669  16.719  1.00  8.01           C
ATOM   1733  C   PRO I 217      57.249  39.199  16.617  1.00  8.01           C
ATOM   1734  O   PRO I 217      57.845  39.563  17.623  1.00  8.01           O
ATOM   1735  CB  PRO I 217      55.785  37.154  16.778  1.00  8.01           C
ATOM   1736  CG  PRO I 217      54.440  36.862  16.228  1.00 12.77           C
ATOM   1737  CD  PRO I 217      54.410  37.753  15.005  1.00 12.77           C
ATOM   1738  N   GLU I 218      57.763  39.332  15.400  1.00 31.44           N
ATOM   1739  CA  GLU I 218      59.121  39.845  15.212  1.00 31.44           C
ATOM   1740  C   GLU I 218      59.316  41.298  15.665  1.00 31.44           C
ATOM   1741  O   GLU I 218      60.373  41.887  15.434  1.00 31.44           O
ATOM   1742  CB  GLU I 218      59.556  39.712  13.752  1.00 31.44           C
ATOM   1743  CG  GLU I 218      59.703  38.288  13.272  1.00 65.24           C
ATOM   1744  CD  GLU I 218      60.327  38.207  11.895  1.00 65.24           C
ATOM   1745  OE1 GLU I 218      59.936  39.000  11.010  1.00 65.24           O
ATOM   1746  OE2 GLU I 218      61.215  37.351  11.700  1.00 65.24           O
ATOM   1747  N   ASN I 219      58.304  41.883  16.295  1.00 22.58           N
ATOM   1748  CA  ASN I 219      58.404  43.261  16.752  1.00 22.58           C
ATOM   1749  C   ASN I 219      58.093  43.409  18.235  1.00 22.58           C
ATOM   1750  O   ASN I 219      58.396  44.432  18.847  1.00 22.58           O
ATOM   1751  CB  ASN I 219      57.489  44.165  15.919  1.00 22.58           C
ATOM   1752  CG  ASN I 219      57.908  44.234  14.452  1.00 34.59           C
ATOM   1753  OD1 ASN I 219      57.066  44.217  13.556  1.00 34.59           O
ATOM   1754  ND2 ASN I 219      59.211  44.295  14.203  1.00 34.59           N
ATOM   1755  N   THR I 220      57.485  42.381  18.809  1.00 12.97           N
ATOM   1756  CA  THR I 220      57.136  42.396  20.215  1.00 12.97           C
ATOM   1757  C   THR I 220      58.402  42.597  21.027  1.00 12.97           C
ATOM   1758  O   THR I 220      59.419  41.942  20.791  1.00 12.97           O
ATOM   1759  CB  THR I 220      56.419  41.090  20.608  1.00 12.97           C
ATOM   1760  OG1 THR I 220      55.229  40.965  19.818  1.00 19.24           O
ATOM   1761  CG2 THR I 220      56.035  41.091  22.083  1.00 19.24           C
ATOM   1762  N   ARG I 221      58.350  43.557  21.939  1.00 20.78           N
ATOM   1763  CA  ARG I 221      59.484  43.885  22.788  1.00 20.78           C
ATOM   1764  C   ARG I 221      59.012  43.880  24.231  1.00 20.78           C
ATOM   1765  O   ARG I 221      57.823  44.039  24.508  1.00 20.78           O
ATOM   1766  CB  ARG I 221      60.021  45.289  22.454  1.00 20.78           C
ATOM   1767  CG  ARG I 221      60.566  45.489  21.043  1.00 69.11           C
ATOM   1768  CD  ARG I 221      61.889  44.759  20.808  1.00 69.11           C
ATOM   1769  NE  ARG I 221      61.753  43.679  19.829  1.00 69.11           N
ATOM   1770  CZ  ARG I 221      61.801  43.844  18.508  1.00 69.11           C
ATOM   1771  NH1 ARG I 221      61.993  45.050  17.981  1.00 69.11           N
ATOM   1772  NH2 ARG I 221      61.619  42.801  17.707  1.00 69.11           N
ATOM   1773  N   LYS I 222      59.946  43.662  25.144  1.00 28.55           N
ATOM   1774  CA  LYS I 222      59.641  43.676  26.562  1.00 28.55           C
ATOM   1775  C   LYS I 222      59.733  45.171  26.885  1.00 28.55           C
ATOM   1776  O   LYS I 222      60.750  45.816  26.605  1.00 28.55           O
ATOM   1777  CB  LYS I 222      60.692  42.865  27.330  1.00 28.55           C
ATOM   1778  CG  LYS I 222      60.189  42.235  28.616  1.00 74.19           C
ATOM   1779  CD  LYS I 222      59.074  41.237  28.345  1.00 74.19           C
ATOM   1780  CE  LYS I 222      58.476  40.708  29.641  1.00 74.19           C
ATOM   1781  NZ  LYS I 222      59.464  39.923  30.442  1.00 74.19           N
ATOM   1782  N   GLU I 223      58.662  45.735  27.420  1.00 18.87           N
ATOM   1783  CA  GLU I 223      58.634  47.159  27.714  1.00 18.87           C
ATOM   1784  C   GLU I 223      57.865  47.421  28.990  1.00 18.87           C
ATOM   1785  O   GLU I 223      56.926  46.698  29.322  1.00 18.87           O
ATOM   1786  CB  GLU I 223      57.970  47.897  26.549  1.00 18.87           C
ATOM   1787  CG  GLU I 223      57.941  49.401  26.679  1.00 54.72           C
ATOM   1788  CD  GLU I 223      57.172  50.071  25.559  1.00 54.72           C
ATOM   1789  OE1 GLU I 223      57.257  49.593  24.405  1.00 54.72           O
ATOM   1790  OE2 GLU I 223      56.488  51.081  25.839  1.00 54.72           O
ATOM   1791  N   LEU I 224      58.245  48.483  29.684  1.00 21.52           N
ATOM   1792  CA  LEU I 224      57.600  48.842  30.935  1.00 21.52           C
ATOM   1793  C   LEU I 224      56.147  49.298  30.802  1.00 21.52           C
ATOM   1794  O   LEU I 224      55.788  50.027  29.874  1.00 21.52           O
ATOM   1795  CB  LEU I 224      58.407  49.924  31.656  1.00 21.52           C
ATOM   1796  CG  LEU I 224      59.810  49.556  32.133  1.00 21.51           C
ATOM   1797  CD1 LEU I 224      60.431  50.742  32.845  1.00 21.51           C
ATOM   1798  CD2 LEU I 224      59.746  48.359  33.062  1.00 21.51           C
ATOM   1799  N   PHE I 225      55.334  48.868  31.761  1.00 17.29           N
ATOM   1800  CA  PHE I 225      53.923  49.215  31.862  1.00 17.29           C
ATOM   1801  C   PHE I 225      53.877  49.992  33.177  1.00 17.29           C
ATOM   1802  O   PHE I 225      54.667  49.725  34.092  1.00 17.29           O
ATOM   1803  CB  PHE I 225      53.072  47.943  31.965  1.00 17.29           C
ATOM   1804  CG  PHE I 225      51.587  48.195  31.943  1.00 14.06           C
ATOM   1805  CD1 PHE I 225      50.888  48.437  33.121  1.00 14.06           C
ATOM   1806  CD2 PHE I 225      50.886  48.172  30.746  1.00 14.06           C
ATOM   1807  CE1 PHE I 225      49.516  48.650  33.104  1.00 14.06           C
ATOM   1808  CE2 PHE I 225      49.513  48.384  30.720  1.00 14.06           C
ATOM   1809  CZ  PHE I 225      48.829  48.622  31.901  1.00 14.06           C
ATOM   1810  N   TYR I 226      52.993  50.970  33.279  1.00 25.22           N
ATOM   1811  CA  TYR I 226      52.925  51.751  34.505  1.00 25.22           C
ATOM   1812  C   TYR I 226      51.605  51.568  35.240  1.00 25.22           C
ATOM   1813  O   TYR I 226      50.542  52.003  34.775  1.00 25.22           O
ATOM   1814  CB  TYR I 226      53.249  53.214  34.213  1.00 25.22           C
ATOM   1815  CG  TYR I 226      54.669  53.389  33.714  1.00 20.40           C
ATOM   1816  CD1 TYR I 226      55.736  53.439  34.605  1.00 20.40           C
ATOM   1817  CD2 TYR I 226      54.948  53.482  32.350  1.00 20.40           C
ATOM   1818  CE1 TYR I 226      57.045  53.581  34.154  1.00 20.40           C
ATOM   1819  CE2 TYR I 226      56.257  53.623  31.891  1.00 20.40           C
ATOM   1820  CZ  TYR I 226      57.294  53.674  32.802  1.00 20.40           C
ATOM   1821  OH  TYR I 226      58.583  53.840  32.371  1.00 20.40           O
ATOM   1822  N   LYS I 227      51.695  50.903  36.391  1.00 24.02           N
ATOM   1823  CA  LYS I 227      50.535  50.581  37.215  1.00 24.02           C
ATOM   1824  C   LYS I 227      50.065  51.682  38.155  1.00 24.02           C
ATOM   1825  O   LYS I 227      50.845  52.536  38.569  1.00 24.02           O
ATOM   1826  CB  LYS I 227      50.807  49.307  38.013  1.00 24.02           C
ATOM   1827  CG  LYS I 227      51.271  48.141  37.173  1.00 20.47           C
ATOM   1828  CD  LYS I 227      51.536  46.945  38.046  1.00 20.47           C
ATOM   1829  CE  LYS I 227      52.602  47.239  39.087  1.00 20.47           C
ATOM   1830  NZ  LYS I 227      52.676  46.161  40.118  1.00 20.47           N
ATOM   1831  N   ALA I 228      48.798  51.588  38.550  1.00 18.05           N
ATOM   1832  CA  ALA I 228      48.161  52.545  39.443  1.00 18.05           C
ATOM   1833  C   ALA I 228      48.859  52.708  40.794  1.00 18.05           C
ATOM   1834  O   ALA I 228      48.748  53.754  41.428  1.00 18.05           O
ATOM   1835  CB  ALA I 228      46.708  52.161  39.651  1.00 18.05           C
ATOM   1836  N   ASP I 229      49.563  51.676  41.243  1.00 21.48           N
ATOM   1837  CA  ASP I 229      50.275  51.740  42.518  1.00 21.48           C
ATOM   1838  C   ASP I 229      51.575  52.528  42.395  1.00 21.48           C
ATOM   1839  O   ASP I 229      52.389  52.546  43.314  1.00 21.48           O
ATOM   1840  CB  ASP I 229      50.565  50.327  43.047  1.00 21.48           C
ATOM   1841  CG  ASP I 229      51.565  49.564  42.188  1.00 44.85           C
ATOM   1842  OD1 ASP I 229      51.829  49.989  41.045  1.00 44.85           O
ATOM   1843  OD2 ASP I 229      52.094  48.535  42.659  1.00 44.85           O
ATOM   1844  N   GLY I 230      51.783  53.137  41.233  1.00 26.45           N
ATOM   1845  CA  GLY I 230      52.984  53.911  41.000  1.00 26.45           C
ATOM   1846  C   GLY I 230      54.201  53.022  40.867  1.00 26.45           C
ATOM   1847  O   GLY I 230      55.267  53.339  41.381  1.00 26.45           O
ATOM   1848  N   GLU I 231      54.053  51.902  40.176  1.00 29.99           N
ATOM   1849  CA  GLU I 231      55.173  50.995  40.000  1.00 29.99           C
ATOM   1850  C   GLU I 231      55.240  50.527  38.552  1.00 29.99           C
ATOM   1851  O   GLU I 231      54.220  50.491  37.852  1.00 29.99           O
ATOM   1852  CB  GLU I 231      55.045  49.801  40.946  1.00 29.99           C
ATOM   1853  CG  GLU I 231      56.349  49.392  41.613  1.00 45.20           C
ATOM   1854  CD  GLU I 231      56.905  50.476  42.516  1.00 45.20           C
ATOM   1855  OE1 GLU I 231      56.466  50.566  43.680  1.00 45.20           O
ATOM   1856  OE2 GLU I 231      57.780  51.241  42.061  1.00 45.20           O
ATOM   1857  N   SER I 232      56.451  50.209  38.102  1.00 50.94           N
ATOM   1858  CA  SER I 232      56.673  49.747  36.741  1.00 50.94           C
ATOM   1859  C   SER I 232      56.341  48.274  36.607  1.00 50.94           C
ATOM   1860  O   SER I 232      56.139  47.580  37.600  1.00 50.94           O
ATOM   1861  CB  SER I 232      58.107  50.023  36.318  1.00 50.94           C
ATOM   1862  OG  SER I 232      58.348  51.419  36.331  1.00 88.74           O
ATOM   1863  N   CYS I 233      56.377  47.779  35.380  1.00 41.92           N
ATOM   1864  CA  CYS I 233      56.002  46.402  35.112  1.00 41.92           C
ATOM   1865  C   CYS I 233      56.589  46.033  33.752  1.00 41.92           C
ATOM   1866  O   CYS I 233      56.530  46.828  32.822  1.00 41.92           O
ATOM   1867  CB  CYS I 233      54.474  46.389  35.040  1.00 41.92           C
ATOM   1868  SG  CYS I 233      53.581  44.852  35.369  1.00 21.89           S
ATOM   1869  N   SER I 234      57.199  44.861  33.636  1.00 60.95           N
ATOM   1870  CA  SER I 234      57.760  44.466  32.349  1.00 60.95           C
ATOM   1871  C   SER I 234      56.721  43.634  31.604  1.00 60.95           C
ATOM   1872  O   SER I 234      56.339  42.547  32.047  1.00 60.95           O
ATOM   1873  CB  SER I 234      59.054  43.677  32.534  1.00 60.95           C
ATOM   1874  OG  SER I 234      59.794  43.627  31.326  1.00 19.17           O
ATOM   1875  N   ALA I 235      56.242  44.163  30.487  1.00 27.09           N
ATOM   1876  CA  ALA I 235      55.234  43.479  29.705  1.00 27.09           C
ATOM   1877  C   ALA I 235      55.717  43.245  28.286  1.00 27.09           C
ATOM   1878  O   ALA I 235      56.668  43.881  27.834  1.00 27.09           O
ATOM   1879  CB  ALA I 235      53.956  44.294  29.692  1.00 27.09           C
ATOM   1880  N   SER I 236      55.081  42.303  27.599  1.00 31.37           N
ATOM   1881  CA  SER I 236      55.428  42.002  26.219  1.00 31.37           C
ATOM   1882  C   SER I 236      54.582  42.933  25.367  1.00 31.37           C
ATOM   1883  O   SER I 236      53.397  42.681  25.139  1.00 31.37           O
ATOM   1884  CB  SER I 236      55.107  40.545  25.901  1.00 31.37           C
ATOM   1885  OG  SER I 236      55.738  39.684  26.834  1.00 56.07           O
ATOM   1886  N   MET I 237      55.179  44.047  24.967  1.00 16.92           N
ATOM   1887  CA  MET I 237      54.495  45.049  24.164  1.00 16.92           C
ATOM   1888  C   MET I 237      54.463  44.688  22.678  1.00 16.92           C
ATOM   1889  O   MET I 237      55.436  44.163  22.138  1.00 16.92           O
ATOM   1890  CB  MET I 237      55.175  46.408  24.357  1.00 16.92           C
ATOM   1891  CG  MET I 237      54.320  47.603  23.994  1.00 22.90           C
ATOM   1892  SD  MET I 237      52.883  47.714  25.054  1.00 22.90           S
ATOM   1893  CE  MET I 237      53.643  48.153  26.615  1.00 22.90           C
ATOM   1894  N   MET I 238      53.330  44.954  22.035  1.00 25.22           N
ATOM   1895  CA  MET I 238      53.153  44.694  20.611  1.00 25.22           C
ATOM   1896  C   MET I 238      53.141  46.050  19.919  1.00 25.22           C
ATOM   1897  O   MET I 238      52.719  47.041  20.512  1.00 25.22           O
ATOM   1898  CB  MET I 238      51.835  43.967  20.348  1.00 25.22           C
ATOM   1899  CG  MET I 238      51.697  42.652  21.071  1.00 14.43           C
ATOM   1900  SD  MET I 238      50.320  41.674  20.462  1.00 14.43           S
ATOM   1901  CE  MET I 238      48.946  42.515  21.211  1.00 14.43           C
ATOM   1902  N   TYR I 239      53.548  46.078  18.654  1.00 19.90           N
ATOM   1903  CA  TYR I 239      53.626  47.317  17.886  1.00 19.90           C
ATOM   1904  C   TYR I 239      53.218  47.087  16.434  1.00 19.90           C
ATOM   1905  O   TYR I 239      53.325  45.971  15.929  1.00 19.90           O
ATOM   1906  CB  TYR I 239      55.070  47.839  17.981  1.00 19.90           C
ATOM   1907  CG  TYR I 239      55.559  48.781  16.896  1.00 59.10           C
ATOM   1908  CD1 TYR I 239      55.949  48.299  15.642  1.00 59.10           C
ATOM   1909  CD2 TYR I 239      55.717  50.141  17.150  1.00 59.10           C
ATOM   1910  CE1 TYR I 239      56.488  49.145  14.673  1.00 59.10           C
ATOM   1911  CE2 TYR I 239      56.258  50.998  16.191  1.00 59.10           C
ATOM   1912  CZ  TYR I 239      56.644  50.494  14.955  1.00 59.10           C
ATOM   1913  OH  TYR I 239      57.203  51.337  14.013  1.00 59.10           O
ATOM   1914  N   GLN I 240      52.705  48.129  15.787  1.00 18.82           N
ATOM   1915  CA  GLN I 240      52.315  48.066  14.380  1.00 18.82           C
ATOM   1916  C   GLN I 240      51.883  49.450  13.902  1.00 18.82           C
ATOM   1917  O   GLN I 240      51.620  50.330  14.716  1.00 18.82           O
ATOM   1918  CB  GLN I 240      51.208  47.025  14.139  1.00 18.82           C
ATOM   1919  CG  GLN I 240      49.773  47.549  14.074  1.00 15.73           C
ATOM   1920  CD  GLN I 240      48.806  46.513  13.509  1.00 15.73           C
ATOM   1921  OE1 GLN I 240      48.567  46.461  12.298  1.00 15.73           O
ATOM   1922  NE2 GLN I 240      48.263  45.672  14.380  1.00 15.73           N
ATOM   1923  N   GLU I 241      51.883  49.660  12.590  1.00 18.48           N
ATOM   1924  CA  GLU I 241      51.473  50.935  12.003  1.00 18.48           C
ATOM   1925  C   GLU I 241      50.386  50.615  10.985  1.00 18.48           C
ATOM   1926  O   GLU I 241      50.493  49.628  10.256  1.00 18.48           O
ATOM   1927  CB  GLU I 241      52.654  51.616  11.312  1.00 18.48           C
ATOM   1928  CG  GLU I 241      53.805  51.942  12.245  1.00 55.69           C
ATOM   1929  CD  GLU I 241      55.097  52.251  11.510  1.00 55.69           C
ATOM   1930  OE1 GLU I 241      55.331  51.662  10.432  1.00 55.69           O
ATOM   1931  OE2 GLU I 241      55.889  53.073  12.018  1.00 55.69           O
ATOM   1932  N   GLY I 242      49.322  51.405  10.963  1.00 22.84           N
ATOM   1933  CA  GLY I 242      48.252  51.136  10.026  1.00 22.84           C
ATOM   1934  C   GLY I 242      47.089  52.080  10.190  1.00 22.84           C
ATOM   1935  O   GLY I 242      47.120  52.973  11.035  1.00 22.84           O
ATOM   1936  N   LYS I 243      46.058  51.875   9.378  1.00 31.84           N
ATOM   1937  CA  LYS I 243      44.873  52.716   9.411  1.00 31.84           C
ATOM   1938  C   LYS I 243      43.851  52.167  10.405  1.00 31.84           C
ATOM   1939  O   LYS I 243      43.314  51.073  10.218  1.00 31.84           O
ATOM   1940  CB  LYS I 243      44.268  52.823   8.008  1.00 31.84           C
ATOM   1941  CG  LYS I 243      43.323  53.996   7.826  1.00 79.68           C
ATOM   1942  CD  LYS I 243      42.713  54.035   6.431  1.00 79.68           C
ATOM   1943  CE  LYS I 243      41.831  52.820   6.165  1.00 79.68           C
ATOM   1944  NZ  LYS I 243      40.933  53.037   4.989  1.00 79.68           N
ATOM   1945  N   PHE I 244      43.611  52.929  11.469  1.00 25.87           N
ATOM   1946  CA  PHE I 244      42.676  52.558  12.528  1.00 25.87           C
ATOM   1947  C   PHE I 244      41.782  53.747  12.859  1.00 25.87           C
ATOM   1948  O   PHE I 244      42.220  54.895  12.760  1.00 25.87           O
ATOM   1949  CB  PHE I 244      43.447  52.189  13.806  1.00 25.87           C
ATOM   1950  CG  PHE I 244      44.309  50.964  13.679  1.00  4.86           C
ATOM   1951  CD1 PHE I 244      43.775  49.695  13.890  1.00  4.86           C
ATOM   1952  CD2 PHE I 244      45.655  51.075  13.359  1.00  4.86           C
ATOM   1953  CE1 PHE I 244      44.565  48.562  13.782  1.00  4.86           C
ATOM   1954  CE2 PHE I 244      46.456  49.937  13.247  1.00  4.86           C
ATOM   1955  CZ  PHE I 244      45.907  48.682  13.460  1.00  4.86           C
ATOM   1956  N   ARG I 245      40.531  53.487  13.230  1.00 20.49           N
ATOM   1957  CA  ARG I 245      39.630  54.570  13.618  1.00 20.49           C
ATOM   1958  C   ARG I 245      40.070  54.975  15.015  1.00 20.49           C
ATOM   1959  O   ARG I 245      39.967  54.186  15.955  1.00 20.49           O
ATOM   1960  CB  ARG I 245      38.182  54.096  13.626  1.00 20.49           C
ATOM   1961  CG  ARG I 245      37.459  54.393  12.331  1.00 29.49           C
ATOM   1962  CD  ARG I 245      36.254  53.502  12.137  1.00 29.49           C
ATOM   1963  NE  ARG I 245      35.307  53.565  13.247  1.00 29.49           N
ATOM   1964  CZ  ARG I 245      34.381  54.509  13.399  1.00 29.49           C
ATOM   1965  NH1 ARG I 245      34.276  55.498  12.517  1.00 29.49           N
ATOM   1966  NH2 ARG I 245      33.509  54.418  14.398  1.00 29.49           N
ATOM   1967  N   TYR I 246      40.566  56.200  15.143  1.00 23.35           N
ATOM   1968  CA  TYR I 246      41.082  56.705  16.409  1.00 23.35           C
ATOM   1969  C   TYR I 246      40.534  58.084  16.757  1.00 23.35           C
ATOM   1970  O   TYR I 246      40.024  58.789  15.885  1.00 23.35           O
ATOM   1971  CB  TYR I 246      42.606  56.725  16.307  1.00 23.35           C
ATOM   1972  CG  TYR I 246      43.334  57.606  17.280  1.00 17.06           C
ATOM   1973  CD1 TYR I 246      43.658  57.154  18.556  1.00 17.06           C
ATOM   1974  CD2 TYR I 246      43.782  58.863  16.894  1.00 17.06           C
ATOM   1975  CE1 TYR I 246      44.422  57.929  19.422  1.00 17.06           C
ATOM   1976  CE2 TYR I 246      44.542  59.646  17.747  1.00 17.06           C
ATOM   1977  CZ  TYR I 246      44.861  59.172  19.008  1.00 17.06           C
ATOM   1978  OH  TYR I 246      45.636  59.946  19.834  1.00 17.06           O
ATOM   1979  N   ARG I 247      40.638  58.467  18.028  1.00 20.49           N
ATOM   1980  CA  ARG I 247      40.141  59.764  18.481  1.00 20.49           C
ATOM   1981  C   ARG I 247      40.775  60.220  19.785  1.00 20.49           C
ATOM   1982  O   ARG I 247      40.999  59.423  20.691  1.00 20.49           O
ATOM   1983  CB  ARG I 247      38.624  59.700  18.675  1.00 20.49           C
ATOM   1984  CG  ARG I 247      37.980  61.004  19.143  1.00 60.62           C
ATOM   1985  CD  ARG I 247      38.091  62.086  18.087  1.00 60.62           C
ATOM   1986  NE  ARG I 247      37.366  63.297  18.458  1.00 60.62           N
ATOM   1987  CZ  ARG I 247      36.766  64.103  17.585  1.00 60.62           C
ATOM   1988  NH1 ARG I 247      36.799  63.829  16.286  1.00 60.62           N
ATOM   1989  NH2 ARG I 247      36.134  65.191  18.009  1.00 60.62           N
ATOM   1990  N   ARG I 248      41.080  61.506  19.867  1.00 27.09           N
ATOM   1991  CA  ARG I 248      41.643  62.073  21.080  1.00 27.09           C
ATOM   1992  C   ARG I 248      40.527  62.968  21.628  1.00 27.09           C
ATOM   1993  O   ARG I 248      40.214  64.026  21.065  1.00 27.09           O
ATOM   1994  CB  ARG I 248      42.913  62.871  20.786  1.00 27.09           C
ATOM   1995  CG  ARG I 248      43.621  63.357  22.034  1.00 25.81           C
ATOM   1996  CD  ARG I 248      44.860  64.166  21.688  1.00 25.81           C
ATOM   1997  NE  ARG I 248      45.985  63.340  21.248  1.00 25.81           N
ATOM   1998  CZ  ARG I 248      46.914  62.841  22.063  1.00 25.81           C
ATOM   1999  NH1 ARG I 248      46.863  63.079  23.372  1.00 25.81           N
ATOM   2000  NH2 ARG I 248      47.899  62.099  21.569  1.00 25.81           N
ATOM   2001  N   VAL I 249      39.875  62.482  22.677  1.00 30.89           N
ATOM   2002  CA  VAL I 249      38.761  63.180  23.304  1.00 30.89           C
ATOM   2003  C   VAL I 249      39.157  64.102  24.453  1.00 30.89           C
ATOM   2004  O   VAL I 249      40.329  64.445  24.636  1.00 30.89           O
ATOM   2005  CB  VAL I 249      37.703  62.169  23.819  1.00 30.89           C
ATOM   2006  CG1 VAL I 249      37.146  61.356  22.668  1.00 14.77           C
ATOM   2007  CG2 VAL I 249      38.311  61.249  24.870  1.00 14.77           C
ATOM   2008  N   ALA I 250      38.151  64.489  25.230  1.00 66.40           N
ATOM   2009  CA  ALA I 250      38.328  65.366  26.373  1.00 66.40           C
ATOM   2010  C   ALA I 250      39.366  64.833  27.349  1.00 66.40           C
ATOM   2011  O   ALA I 250      39.396  63.640  27.649  1.00 66.40           O
ATOM   2012  CB  ALA I 250      36.999  65.563  27.082  1.00 66.40           C
ATOM   2013  N   GLU I 251      40.224  65.735  27.813  1.00 24.23           N
ATOM   2014  CA  GLU I 251      41.275  65.431  28.777  1.00 24.23           C
ATOM   2015  C   GLU I 251      42.352  64.464  28.302  1.00 24.23           C
ATOM   2016  O   GLU I 251      42.942  63.739  29.107  1.00 24.23           O
ATOM   2017  CB  GLU I 251      40.680  64.955  30.105  1.00 24.23           C
ATOM   2018  CG  GLU I 251      39.885  66.009  30.850  1.00 56.30           C
ATOM   2019  CD  GLU I 251      39.358  65.508  32.182  1.00 56.30           C
ATOM   2020  OE1 GLU I 251      38.358  64.759  32.192  1.00 56.30           O
ATOM   2021  OE2 GLU I 251      39.944  65.865  33.224  1.00 56.30           O
ATOM   2022  N   GLY I 252      42.590  64.430  26.996  1.00 34.74           N
ATOM   2023  CA  GLY I 252      43.637  63.573  26.468  1.00 34.74           C
ATOM   2024  C   GLY I 252      43.312  62.115  26.219  1.00 34.74           C
ATOM   2025  O   GLY I 252      44.063  61.439  25.513  1.00 34.74           O
ATOM   2026  N   THR I 253      42.220  61.620  26.792  1.00 24.47           N
ATOM   2027  CA  THR I 253      41.828  60.226  26.603  1.00 24.47           C
ATOM   2028  C   THR I 253      41.817  59.876  25.111  1.00 24.47           C
ATOM   2029  O   THR I 253      41.254  60.611  24.292  1.00 24.47           O
ATOM   2030  CB  THR I 253      40.438  59.950  27.215  1.00 24.47           C
ATOM   2031  OG1 THR I 253      40.460  60.274  28.612  1.00 18.90           O
ATOM   2032  CG2 THR I 253      40.056  58.495  27.045  1.00 18.90           C
ATOM   2033  N   GLN I 254      42.525  58.804  24.765  1.00  8.91           N
ATOM   2034  CA  GLN I 254      42.615  58.327  23.394  1.00  8.91           C
ATOM   2035  C   GLN I 254      41.781  57.062  23.245  1.00  8.91           C
ATOM   2036  O   GLN I 254      41.930  56.104  24.010  1.00  8.91           O
ATOM   2037  CB  GLN I 254      44.070  58.029  23.027  1.00  8.91           C
ATOM   2038  CG  GLN I 254      45.008  59.211  23.150  1.00 39.32           C
ATOM   2039  CD  GLN I 254      46.455  58.809  22.972  1.00 39.32           C
ATOM   2040  OE1 GLN I 254      46.906  58.549  21.859  1.00 39.32           O
ATOM   2041  NE2 GLN I 254      47.188  58.730  24.075  1.00 39.32           N
ATOM   2042  N   VAL I 255      40.875  57.087  22.280  1.00 13.04           N
ATOM   2043  CA  VAL I 255      40.002  55.963  21.991  1.00 13.04           C
ATOM   2044  C   VAL I 255      40.498  55.385  20.679  1.00 13.04           C
ATOM   2045  O   VAL I 255      40.675  56.116  19.701  1.00 13.04           O
ATOM   2046  CB  VAL I 255      38.531  56.423  21.817  1.00 13.04           C
ATOM   2047  CG1 VAL I 255      37.642  55.253  21.432  1.00 19.68           C
ATOM   2048  CG2 VAL I 255      38.021  57.063  23.104  1.00 19.68           C
ATOM   2049  N   LEU I 256      40.765  54.086  20.672  1.00 20.91           N
ATOM   2050  CA  LEU I 256      41.240  53.404  19.477  1.00 20.91           C
ATOM   2051  C   LEU I 256      40.377  52.173  19.272  1.00 20.91           C
ATOM   2052  O   LEU I 256      40.035  51.488  20.233  1.00 20.91           O
ATOM   2053  CB  LEU I 256      42.702  52.983  19.650  1.00 20.91           C
ATOM   2054  CG  LEU I 256      43.345  52.114  18.558  1.00 13.26           C
ATOM   2055  CD1 LEU I 256      43.747  52.956  17.356  1.00 13.26           C
ATOM   2056  CD2 LEU I 256      44.574  51.404  19.133  1.00 13.26           C
ATOM   2057  N   GLU I 257      40.012  51.908  18.026  1.00 21.07           N
ATOM   2058  CA  GLU I 257      39.203  50.748  17.691  1.00 21.07           C
ATOM   2059  C   GLU I 257      40.000  49.814  16.789  1.00 21.07           C
ATOM   2060  O   GLU I 257      40.483  50.220  15.732  1.00 21.07           O
ATOM   2061  CB  GLU I 257      37.920  51.180  16.987  1.00 21.07           C
ATOM   2062  CG  GLU I 257      37.166  50.035  16.326  1.00 32.32           C
ATOM   2063  CD  GLU I 257      35.754  50.410  15.940  1.00 32.32           C
ATOM   2064  OE1 GLU I 257      34.863  50.295  16.806  1.00 32.32           O
ATOM   2065  OE2 GLU I 257      35.526  50.812  14.778  1.00 32.32           O
ATOM   2066  N   LEU I 258      40.166  48.573  17.223  1.00 17.65           N
ATOM   2067  CA  LEU I 258      40.897  47.590  16.440  1.00 17.65           C
ATOM   2068  C   LEU I 258      39.925  46.480  16.040  1.00 17.65           C
ATOM   2069  O   LEU I 258      39.660  45.554  16.815  1.00 17.65           O
ATOM   2070  CB  LEU I 258      42.061  47.009  17.240  1.00 17.65           C
ATOM   2071  CG  LEU I 258      42.923  47.976  18.045  1.00 20.20           C
ATOM   2072  CD1 LEU I 258      42.226  48.295  19.352  1.00 20.20           C
ATOM   2073  CD2 LEU I 258      44.277  47.342  18.326  1.00 20.20           C
ATOM   2074  N   PRO I 259      39.353  46.581  14.831  1.00 15.41           N
ATOM   2075  CA  PRO I 259      38.404  45.605  14.305  1.00 15.41           C
ATOM   2076  C   PRO I 259      38.985  44.223  14.053  1.00 15.41           C
ATOM   2077  O   PRO I 259      40.165  44.062  13.718  1.00 15.41           O
ATOM   2078  CB  PRO I 259      37.978  46.240  12.991  1.00 15.41           C
ATOM   2079  CG  PRO I 259      39.227  46.909  12.550  1.00 26.47           C
ATOM   2080  CD  PRO I 259      39.635  47.608  13.818  1.00 26.47           C
ATOM   2081  N   PHE I 260      38.124  43.228  14.222  1.00 24.63           N
ATOM   2082  CA  PHE I 260      38.474  41.848  13.981  1.00 24.63           C
ATOM   2083  C   PHE I 260      38.044  41.558  12.535  1.00 24.63           C
ATOM   2084  O   PHE I 260      37.398  42.403  11.900  1.00 24.63           O
ATOM   2085  CB  PHE I 260      37.713  40.958  14.957  1.00 24.63           C
ATOM   2086  CG  PHE I 260      38.158  41.100  16.382  1.00 12.94           C
ATOM   2087  CD1 PHE I 260      39.365  40.553  16.807  1.00 12.94           C
ATOM   2088  CD2 PHE I 260      37.352  41.731  17.313  1.00 12.94           C
ATOM   2089  CE1 PHE I 260      39.758  40.624  18.143  1.00 12.94           C
ATOM   2090  CE2 PHE I 260      37.737  41.808  18.653  1.00 12.94           C
ATOM   2091  CZ  PHE I 260      38.944  41.250  19.066  1.00 12.94           C
ATOM   2092  N   LYS I 261      38.415  40.391  12.008  1.00 50.17           N
ATOM   2093  CA  LYS I 261      38.055  40.008  10.642  1.00 50.17           C
ATOM   2094  C   LYS I 261      36.559  40.221  10.406  1.00 50.17           C
ATOM   2095  O   LYS I 261      35.721  39.725  11.161  1.00 50.17           O
ATOM   2096  CB  LYS I 261      38.415  38.539  10.379  1.00 50.17           C
ATOM   2097  CG  LYS I 261      39.727  38.314   9.645  1.00 55.45           C
ATOM   2098  CD  LYS I 261      40.922  38.789  10.456  1.00 55.45           C
ATOM   2099  CE  LYS I 261      42.224  38.757   9.645  1.00 55.45           C
ATOM   2100  NZ  LYS I 261      42.758  37.387   9.400  1.00 55.45           N
ATOM   2101  N   GLY I 262      36.231  41.014   9.395  1.00 21.75           N
ATOM   2102  CA  GLY I 262      34.836  41.267   9.093  1.00 21.75           C
ATOM   2103  C   GLY I 262      34.309  42.596   9.601  1.00 21.75           C
ATOM   2104  O   GLY I 262      33.225  43.022   9.205  1.00 21.75           O
ATOM   2105  N   ASP I 263      35.043  43.229  10.511  1.00 43.42           N
ATOM   2106  CA  ASP I 263      34.653  44.523  11.076  1.00 43.42           C
ATOM   2107  C   ASP I 263      33.343  44.518  11.868  1.00 43.42           C
ATOM   2108  O   ASP I 263      33.068  45.455  12.618  1.00 43.42           O
ATOM   2109  CB  ASP I 263      34.594  45.591   9.980  1.00 43.42           C
ATOM   2110  CG  ASP I 263      35.917  45.758   9.263  1.00 35.18           C
ATOM   2111  OD1 ASP I 263      36.181  44.994   8.308  1.00 35.18           O
ATOM   2112  OD2 ASP I 263      36.696  46.647   9.665  1.00 35.18           O
ATOM   2113  N   ASP I 264      32.541  43.470  11.698  1.00 29.44           N
ATOM   2114  CA  ASP I 264      31.265  43.323  12.393  1.00 29.44           C
ATOM   2115  C   ASP I 264      31.427  43.430  13.899  1.00 29.44           C
ATOM   2116  O   ASP I 264      30.606  44.039  14.575  1.00 29.44           O
ATOM   2117  CB  ASP I 264      30.598  41.992  12.017  1.00 29.44           C
ATOM   2118  CG  ASP I 264      31.604  40.846  11.813  1.00 71.93           C
ATOM   2119  OD1 ASP I 264      32.729  40.888  12.369  1.00 71.93           O
ATOM   2120  OD2 ASP I 264      31.259  39.896  11.077  1.00 71.93           O
ATOM   2121  N   ILE I 265      32.493  42.834  14.415  1.00 28.31           N
ATOM   2122  CA  ILE I 265      32.798  42.861  15.839  1.00 28.31           C
ATOM   2123  C   ILE I 265      34.188  43.486  15.976  1.00 28.31           C
ATOM   2124  O   ILE I 265      35.124  43.092  15.272  1.00 28.31           O
ATOM   2125  CB  ILE I 265      32.772  41.421  16.454  1.00 28.31           C
ATOM   2126  CG1 ILE I 265      31.329  40.980  16.753  1.00 33.25           C
ATOM   2127  CG2 ILE I 265      33.607  41.357  17.740  1.00 33.25           C
ATOM   2128  CD1 ILE I 265      30.523  40.559  15.548  1.00 33.25           C
ATOM   2129  N   THR I 266      34.317  44.473  16.859  1.00 22.03           N
ATOM   2130  CA  THR I 266      35.586  45.162  17.067  1.00 22.03           C
ATOM   2131  C   THR I 266      35.881  45.343  18.543  1.00 22.03           C
ATOM   2132  O   THR I 266      34.984  45.223  19.376  1.00 22.03           O
ATOM   2133  CB  THR I 266      35.565  46.571  16.460  1.00 22.03           C
ATOM   2134  OG1 THR I 266      34.617  47.387  17.166  1.00 11.24           O
ATOM   2135  CG2 THR I 266      35.195  46.516  14.994  1.00 11.24           C
ATOM   2136  N   MET I 267      37.133  45.685  18.844  1.00 23.34           N
ATOM   2137  CA  MET I 267      37.583  45.926  20.209  1.00 23.34           C
ATOM   2138  C   MET I 267      37.922  47.406  20.364  1.00 23.34           C
ATOM   2139  O   MET I 267      38.704  47.952  19.582  1.00 23.34           O
ATOM   2140  CB  MET I 267      38.819  45.088  20.517  1.00 23.34           C
ATOM   2141  CG  MET I 267      39.451  45.422  21.846  1.00  2.00           C
ATOM   2142  SD  MET I 267      40.856  44.385  22.240  1.00  2.00           S
ATOM   2143  CE  MET I 267      40.081  43.188  23.280  1.00  2.00           C
ATOM   2144  N   VAL I 268      37.329  48.053  21.364  1.00 16.83           N
ATOM   2145  CA  VAL I 268      37.565  49.468  21.630  1.00 16.83           C
ATOM   2146  C   VAL I 268      38.355  49.610  22.933  1.00 16.83           C
ATOM   2147  O   VAL I 268      38.039  48.962  23.931  1.00 16.83           O
ATOM   2148  CB  VAL I 268      36.226  50.239  21.729  1.00 16.83           C
ATOM   2149  CG1 VAL I 268      36.469  51.714  22.012  1.00 19.21           C
ATOM   2150  CG2 VAL I 268      35.434  50.072  20.443  1.00 19.21           C
ATOM   2151  N   LEU I 269      39.390  50.445  22.905  1.00 12.22           N
ATOM   2152  CA  LEU I 269      40.239  50.681  24.066  1.00 12.22           C
ATOM   2153  C   LEU I 269      40.181  52.148  24.468  1.00 12.22           C
ATOM   2154  O   LEU I 269      40.248  53.022  23.609  1.00 12.22           O
ATOM   2155  CB  LEU I 269      41.693  50.342  23.730  1.00 12.22           C
ATOM   2156  CG  LEU I 269      42.039  49.010  23.067  1.00  3.59           C
ATOM   2157  CD1 LEU I 269      43.486  49.054  22.661  1.00  3.59           C
ATOM   2158  CD2 LEU I 269      41.771  47.833  23.992  1.00  3.59           C
ATOM   2159  N   ILE I 270      40.030  52.417  25.761  1.00  2.00           N
ATOM   2160  CA  ILE I 270      40.004  53.786  26.275  1.00  2.00           C
ATOM   2161  C   ILE I 270      41.246  54.002  27.149  1.00  2.00           C
ATOM   2162  O   ILE I 270      41.362  53.442  28.237  1.00  2.00           O
ATOM   2163  CB  ILE I 270      38.701  54.085  27.067  1.00  2.00           C
ATOM   2164  CG1 ILE I 270      37.567  54.441  26.101  1.00 15.73           C
ATOM   2165  CG2 ILE I 270      38.898  55.261  28.029  1.00 15.73           C
ATOM   2166  CD1 ILE I 270      37.090  53.309  25.210  1.00 15.73           C
ATOM   2167  N   LEU I 271      42.186  54.789  26.640  1.00 14.81           N
ATOM   2168  CA  LEU I 271      43.439  55.073  27.338  1.00 14.81           C
ATOM   2169  C   LEU I 271      43.454  56.535  27.761  1.00 14.81           C
ATOM   2170  O   LEU I 271      43.180  57.408  26.943  1.00 14.81           O
ATOM   2171  CB  LEU I 271      44.609  54.810  26.390  1.00 14.81           C
ATOM   2172  CG  LEU I 271      46.046  54.981  26.872  1.00  2.00           C
ATOM   2173  CD1 LEU I 271      46.428  53.858  27.815  1.00  2.00           C
ATOM   2174  CD2 LEU I 271      46.968  54.983  25.669  1.00  2.00           C
ATOM   2175  N   PRO I 272      43.680  56.816  29.060  1.00 23.49           N
ATOM   2176  CA  PRO I 272      43.714  58.207  29.531  1.00 23.49           C
ATOM   2177  C   PRO I 272      45.112  58.818  29.352  1.00 23.49           C
ATOM   2178  O   PRO I 272      45.996  58.217  28.735  1.00 23.49           O
ATOM   2179  CB  PRO I 272      43.365  58.072  31.021  1.00 23.49           C
ATOM   2180  CG  PRO I 272      42.762  56.685  31.152  1.00  2.00           C
ATOM   2181  CD  PRO I 272      43.589  55.893  30.199  1.00  2.00           C
ATOM   2182  N   LYS I 273      45.295  60.042  29.836  1.00 30.38           N
ATOM   2183  CA  LYS I 273      46.602  60.681  29.759  1.00 30.38           C
ATOM   2184  C   LYS I 273      47.328  60.277  31.049  1.00 30.38           C
ATOM   2185  O   LYS I 273      46.687  60.012  32.061  1.00 30.38           O
ATOM   2186  CB  LYS I 273      46.459  62.205  29.634  1.00 30.38           C
ATOM   2187  CG  LYS I 273      45.797  62.912  30.817  1.00 64.96           C
ATOM   2188  CD  LYS I 273      45.433  64.363  30.477  1.00 64.96           C
ATOM   2189  CE  LYS I 273      46.630  65.181  29.991  1.00 64.96           C
ATOM   2190  NZ  LYS I 273      46.242  66.517  29.444  1.00 64.96           N
ATOM   2191  N   PRO I 274      48.669  60.227  31.033  1.00 34.34           N
ATOM   2192  CA  PRO I 274      49.435  59.843  32.224  1.00 34.34           C
ATOM   2193  C   PRO I 274      48.967  60.465  33.541  1.00 34.34           C
ATOM   2194  O   PRO I 274      49.079  59.841  34.595  1.00 34.34           O
ATOM   2195  CB  PRO I 274      50.848  60.286  31.864  1.00 34.34           C
ATOM   2196  CG  PRO I 274      50.899  60.000  30.397  1.00 46.66           C
ATOM   2197  CD  PRO I 274      49.575  60.557  29.917  1.00 46.66           C
ATOM   2198  N   GLU I 275      48.438  61.685  33.480  1.00 35.96           N
ATOM   2199  CA  GLU I 275      47.973  62.382  34.676  1.00 35.96           C
ATOM   2200  C   GLU I 275      46.651  61.836  35.194  1.00 35.96           C
ATOM   2201  O   GLU I 275      46.516  61.536  36.378  1.00 35.96           O
ATOM   2202  CB  GLU I 275      47.824  63.880  34.401  1.00 35.96           C
ATOM   2203  CG  GLU I 275      49.117  64.598  34.048  1.00 52.12           C
ATOM   2204  CD  GLU I 275      49.709  64.131  32.736  1.00 52.12           C
ATOM   2205  OE1 GLU I 275      49.085  64.367  31.684  1.00 52.12           O
ATOM   2206  OE2 GLU I 275      50.796  63.517  32.757  1.00 52.12           O
ATOM   2207  N   LYS I 276      45.665  61.751  34.307  1.00 21.79           N
ATOM   2208  CA  LYS I 276      44.339  61.252  34.661  1.00 21.79           C
ATOM   2209  C   LYS I 276      44.403  59.769  35.013  1.00 21.79           C
ATOM   2210  O   LYS I 276      45.017  58.985  34.289  1.00 21.79           O
ATOM   2211  CB  LYS I 276      43.382  61.460  33.481  1.00 21.79           C
ATOM   2212  CG  LYS I 276      41.960  60.967  33.693  1.00 42.19           C
ATOM   2213  CD  LYS I 276      41.207  61.861  34.652  1.00 42.19           C
ATOM   2214  CE  LYS I 276      39.935  62.401  34.015  1.00 42.19           C
ATOM   2215  NZ  LYS I 276      39.161  63.263  34.964  1.00 42.19           N
ATOM   2216  N   SER I 277      43.785  59.393  36.129  1.00 16.34           N
ATOM   2217  CA  SER I 277      43.757  57.995  36.547  1.00 16.34           C
ATOM   2218  C   SER I 277      42.545  57.301  35.931  1.00 16.34           C
ATOM   2219  O   SER I 277      41.490  57.915  35.746  1.00 16.34           O
ATOM   2220  CB  SER I 277      43.678  57.889  38.065  1.00 16.34           C
ATOM   2221  OG  SER I 277      42.444  58.399  38.538  1.00 65.02           O
ATOM   2222  N   LEU I 278      42.675  56.011  35.650  1.00 20.71           N
ATOM   2223  CA  LEU I 278      41.570  55.265  35.067  1.00 20.71           C
ATOM   2224  C   LEU I 278      40.349  55.295  35.984  1.00 20.71           C
ATOM   2225  O   LEU I 278      39.216  55.158  35.524  1.00 20.71           O
ATOM   2226  CB  LEU I 278      41.985  53.819  34.786  1.00 20.71           C
ATOM   2227  CG  LEU I 278      41.008  53.003  33.938  1.00  2.00           C
ATOM   2228  CD1 LEU I 278      40.786  53.682  32.593  1.00  2.00           C
ATOM   2229  CD2 LEU I 278      41.566  51.619  33.744  1.00  2.00           C
ATOM   2230  N   ALA I 279      40.588  55.508  37.275  1.00 15.66           N
ATOM   2231  CA  ALA I 279      39.521  55.565  38.270  1.00 15.66           C
ATOM   2232  C   ALA I 279      38.498  56.665  37.953  1.00 15.66           C
ATOM   2233  O   ALA I 279      37.282  56.446  38.023  1.00 15.66           O
ATOM   2234  CB  ALA I 279      40.116  55.779  39.642  1.00 15.66           C
ATOM   2235  N   LYS I 280      38.999  57.838  37.575  1.00 24.09           N
ATOM   2236  CA  LYS I 280      38.139  58.965  37.243  1.00 24.09           C
ATOM   2237  C   LYS I 280      37.356  58.659  35.976  1.00 24.09           C
ATOM   2238  O   LYS I 280      36.141  58.826  35.948  1.00 24.09           O
ATOM   2239  CB  LYS I 280      38.967  60.243  37.075  1.00 24.09           C
ATOM   2240  CG  LYS I 280      39.839  60.563  38.288  1.00 86.59           C
ATOM   2241  CD  LYS I 280      40.568  61.903  38.171  1.00 86.59           C
ATOM   2242  CE  LYS I 280      39.752  63.078  38.728  1.00 86.59           C
ATOM   2243  NZ  LYS I 280      38.476  63.347  38.001  1.00 86.59           N
ATOM   2244  N   VAL I 281      38.040  58.140  34.958  1.00  9.17           N
ATOM   2245  CA  VAL I 281      37.391  57.802  33.690  1.00  9.17           C
ATOM   2246  C   VAL I 281      36.267  56.797  33.873  1.00  9.17           C
ATOM   2247  O   VAL I 281      35.172  56.990  33.351  1.00  9.17           O
ATOM   2248  CB  VAL I 281      38.370  57.217  32.672  1.00  9.17           C
ATOM   2249  CG1 VAL I 281      37.630  56.845  31.399  1.00  2.00           C
ATOM   2250  CG2 VAL I 281      39.467  58.214  32.375  1.00  2.00           C
ATOM   2251  N   GLU I 282      36.541  55.730  34.619  1.00 38.33           N
ATOM   2252  CA  GLU I 282      35.550  54.689  34.875  1.00 38.33           C
ATOM   2253  C   GLU I 282      34.296  55.279  35.518  1.00 38.33           C
ATOM   2254  O   GLU I 282      33.175  54.850  35.231  1.00 38.33           O
ATOM   2255  CB  GLU I 282      36.142  53.601  35.775  1.00 38.33           C
ATOM   2256  CG  GLU I 282      37.300  52.840  35.141  1.00 21.55           C
ATOM   2257  CD  GLU I 282      37.833  51.723  36.021  1.00 21.55           C
ATOM   2258  OE1 GLU I 282      38.161  51.983  37.199  1.00 21.55           O
ATOM   2259  OE2 GLU I 282      37.933  50.583  35.532  1.00 21.55           O
ATOM   2260  N   LYS I 283      34.495  56.285  36.363  1.00 22.67           N
ATOM   2261  CA  LYS I 283      33.401  56.950  37.057  1.00 22.67           C
ATOM   2262  C   LYS I 283      32.693  57.996  36.201  1.00 22.67           C
ATOM   2263  O   LYS I 283      31.489  58.197  36.338  1.00 22.67           O
ATOM   2264  CB  LYS I 283      33.917  57.589  38.348  1.00 22.67           C
ATOM   2265  CG  LYS I 283      34.563  56.585  39.304  1.00 48.26           C
ATOM   2266  CD  LYS I 283      35.028  57.245  40.593  1.00 48.26           C
ATOM   2267  CE  LYS I 283      35.611  56.228  41.559  1.00 48.26           C
ATOM   2268  NZ  LYS I 283      36.783  55.525  40.979  1.00 48.26           N
ATOM   2269  N   GLU I 284      33.435  58.643  35.309  1.00 26.60           N
ATOM   2270  CA  GLU I 284      32.879  59.683  34.443  1.00 26.60           C
ATOM   2271  C   GLU I 284      32.269  59.153  33.148  1.00 26.60           C
ATOM   2272  O   GLU I 284      31.418  59.805  32.544  1.00 26.60           O
ATOM   2273  CB  GLU I 284      33.960  60.710  34.087  1.00 26.60           C
ATOM   2274  CG  GLU I 284      34.665  61.333  35.284  1.00 63.44           C
ATOM   2275  CD  GLU I 284      36.032  61.906  34.934  1.00 63.44           C
ATOM   2276  OE1 GLU I 284      36.644  61.454  33.941  1.00 63.44           O
ATOM   2277  OE2 GLU I 284      36.507  62.800  35.667  1.00 63.44           O
ATOM   2278  N   LEU I 285      32.722  57.991  32.701  1.00 44.48           N
ATOM   2279  CA  LEU I 285      32.218  57.425  31.458  1.00 44.48           C
ATOM   2280  C   LEU I 285      30.816  56.846  31.602  1.00 44.48           C
ATOM   2281  O   LEU I 285      30.590  55.898  32.351  1.00 44.48           O
ATOM   2282  CB  LEU I 285      33.193  56.376  30.909  1.00 44.48           C
ATOM   2283  CG  LEU I 285      33.034  55.949  29.444  1.00 33.76           C
ATOM   2284  CD1 LEU I 285      32.947  57.160  28.534  1.00 33.76           C
ATOM   2285  CD2 LEU I 285      34.201  55.080  29.035  1.00 33.76           C
ATOM   2286  N   THR I 286      29.874  57.463  30.902  1.00 32.36           N
ATOM   2287  CA  THR I 286      28.485  57.031  30.902  1.00 32.36           C
ATOM   2288  C   THR I 286      28.158  56.548  29.479  1.00 32.36           C
ATOM   2289  O   THR I 286      28.965  56.722  28.559  1.00 32.36           O
ATOM   2290  CB  THR I 286      27.561  58.199  31.302  1.00 32.36           C
ATOM   2291  OG1 THR I 286      27.629  59.235  30.312  1.00 59.63           O
ATOM   2292  CG2 THR I 286      27.986  58.767  32.648  1.00 59.63           C
ATOM   2293  N   PRO I 287      26.982  55.929  29.275  1.00 37.27           N
ATOM   2294  CA  PRO I 287      26.621  55.445  27.938  1.00 37.27           C
ATOM   2295  C   PRO I 287      26.662  56.521  26.849  1.00 37.27           C
ATOM   2296  O   PRO I 287      27.176  56.290  25.753  1.00 37.27           O
ATOM   2297  CB  PRO I 287      25.202  54.917  28.144  1.00 37.27           C
ATOM   2298  CG  PRO I 287      25.244  54.410  29.537  1.00 50.27           C
ATOM   2299  CD  PRO I 287      25.969  55.520  30.264  1.00 50.27           C
ATOM   2300  N   GLU I 288      26.132  57.698  27.158  1.00 48.56           N
ATOM   2301  CA  GLU I 288      26.102  58.792  26.194  1.00 48.56           C
ATOM   2302  C   GLU I 288      27.497  59.249  25.786  1.00 48.56           C
ATOM   2303  O   GLU I 288      27.769  59.454  24.604  1.00 48.56           O
ATOM   2304  CB  GLU I 288      25.290  59.967  26.745  1.00 48.56           C
ATOM   2305  CG  GLU I 288      23.778  59.739  26.736  1.00 61.47           C
ATOM   2306  CD  GLU I 288      23.368  58.481  27.476  1.00 61.47           C
ATOM   2307  OE1 GLU I 288      23.661  58.383  28.689  1.00 61.47           O
ATOM   2308  OE2 GLU I 288      22.767  57.587  26.840  1.00 61.47           O
ATOM   2309  N   VAL I 289      28.381  59.388  26.769  1.00 35.53           N
ATOM   2310  CA  VAL I 289      29.758  59.808  26.523  1.00 35.53           C
ATOM   2311  C   VAL I 289      30.488  58.759  25.674  1.00 35.53           C
ATOM   2312  O   VAL I 289      31.093  59.085  24.649  1.00 35.53           O
ATOM   2313  CB  VAL I 289      30.520  60.023  27.853  1.00 35.53           C
ATOM   2314  CG1 VAL I 289      31.929  60.500  27.585  1.00 44.48           C
ATOM   2315  CG2 VAL I 289      29.789  61.030  28.716  1.00 44.48           C
ATOM   2316  N   LEU I 290      30.394  57.498  26.086  1.00 47.45           N
ATOM   2317  CA  LEU I 290      31.033  56.398  25.372  1.00 47.45           C
ATOM   2318  C   LEU I 290      30.617  56.422  23.903  1.00 47.45           C
ATOM   2319  O   LEU I 290      31.454  56.346  23.002  1.00 47.45           O
ATOM   2320  CB  LEU I 290      30.631  55.062  26.001  1.00 47.45           C
ATOM   2321  CG  LEU I 290      31.292  53.795  25.452  1.00 46.64           C
ATOM   2322  CD1 LEU I 290      32.739  53.732  25.905  1.00 46.64           C
ATOM   2323  CD2 LEU I 290      30.544  52.574  25.938  1.00 46.64           C
ATOM   2324  N   GLN I 291      29.318  56.560  23.672  1.00 42.38           N
ATOM   2325  CA  GLN I 291      28.780  56.596  22.318  1.00 42.38           C
ATOM   2326  C   GLN I 291      29.303  57.819  21.562  1.00 42.38           C
ATOM   2327  O   GLN I 291      29.724  57.704  20.406  1.00 42.38           O
ATOM   2328  CB  GLN I 291      27.241  56.591  22.355  1.00 42.38           C
ATOM   2329  CG  GLN I 291      26.559  56.608  20.987  1.00 57.64           C
ATOM   2330  CD  GLN I 291      26.935  55.420  20.120  1.00 57.64           C
ATOM   2331  OE1 GLN I 291      26.423  54.314  20.300  1.00 57.64           O
ATOM   2332  NE2 GLN I 291      27.833  55.645  19.171  1.00 57.64           N
ATOM   2333  N   GLU I 292      29.298  58.972  22.228  1.00 42.94           N
ATOM   2334  CA  GLU I 292      29.762  60.218  21.631  1.00 42.94           C
ATOM   2335  C   GLU I 292      31.156  60.040  21.045  1.00 42.94           C
ATOM   2336  O   GLU I 292      31.408  60.402  19.892  1.00 42.94           O
ATOM   2337  CB  GLU I 292      29.785  61.334  22.672  1.00 42.94           C
ATOM   2338  CG  GLU I 292      30.226  62.679  22.122  1.00 77.15           C
ATOM   2339  CD  GLU I 292      30.347  63.749  23.195  1.00 77.15           C
ATOM   2340  OE1 GLU I 292      29.392  63.923  23.990  1.00 77.15           O
ATOM   2341  OE2 GLU I 292      31.399  64.426  23.235  1.00 77.15           O
ATOM   2342  N   TRP I 293      32.051  59.461  21.837  1.00 50.04           N
ATOM   2343  CA  TRP I 293      33.420  59.219  21.397  1.00 50.04           C
ATOM   2344  C   TRP I 293      33.421  58.315  20.168  1.00 50.04           C
ATOM   2345  O   TRP I 293      34.091  58.601  19.172  1.00 50.04           O
ATOM   2346  CB  TRP I 293      34.234  58.557  22.514  1.00 50.04           C
ATOM   2347  CG  TRP I 293      34.384  59.386  23.751  1.00 31.34           C
ATOM   2348  CD1 TRP I 293      34.051  60.705  23.910  1.00 31.34           C
ATOM   2349  CD2 TRP I 293      34.944  58.960  24.997  1.00 31.34           C
ATOM   2350  NE1 TRP I 293      34.377  61.124  25.176  1.00 31.34           N
ATOM   2351  CE2 TRP I 293      34.926  60.074  25.864  1.00 31.34           C
ATOM   2352  CE3 TRP I 293      35.460  57.746  25.465  1.00 31.34           C
ATOM   2353  CZ2 TRP I 293      35.409  60.007  27.178  1.00 31.34           C
ATOM   2354  CZ3 TRP I 293      35.940  57.682  26.773  1.00 31.34           C
ATOM   2355  CH2 TRP I 293      35.910  58.807  27.612  1.00 31.34           C
ATOM   2356  N   LEU I 294      32.660  57.226  20.251  1.00 36.43           N
ATOM   2357  CA  LEU I 294      32.553  56.257  19.167  1.00 36.43           C
ATOM   2358  C   LEU I 294      32.118  56.898  17.851  1.00 36.43           C
ATOM   2359  O   LEU I 294      32.632  56.560  16.785  1.00 36.43           O
ATOM   2360  CB  LEU I 294      31.600  55.131  19.566  1.00 36.43           C
ATOM   2361  CG  LEU I 294      32.159  54.216  20.657  1.00 33.28           C
ATOM   2362  CD1 LEU I 294      31.076  53.290  21.163  1.00 33.28           C
ATOM   2363  CD2 LEU I 294      33.341  53.422  20.118  1.00 33.28           C
ATOM   2364  N   ASP I 295      31.182  57.835  17.934  1.00 59.90           N
ATOM   2365  CA  ASP I 295      30.703  58.536  16.752  1.00 59.90           C
ATOM   2366  C   ASP I 295      31.836  59.391  16.181  1.00 59.90           C
ATOM   2367  O   ASP I 295      31.972  59.530  14.967  1.00 59.90           O
ATOM   2368  CB  ASP I 295      29.509  59.428  17.112  1.00 59.90           C
ATOM   2369  CG  ASP I 295      28.316  58.634  17.635  1.00 94.99           C
ATOM   2370  OD1 ASP I 295      27.926  57.635  16.988  1.00 94.99           O
ATOM   2371  OD2 ASP I 295      27.764  59.013  18.691  1.00 94.99           O
ATOM   2372  N   GLU I 296      32.660  59.931  17.074  1.00 27.80           N
ATOM   2373  CA  GLU I 296      33.785  60.787  16.703  1.00 27.80           C
ATOM   2374  C   GLU I 296      35.018  60.054  16.183  1.00 27.80           C
ATOM   2375  O   GLU I 296      36.002  60.701  15.815  1.00 27.80           O
ATOM   2376  CB  GLU I 296      34.212  61.644  17.894  1.00 27.80           C
ATOM   2377  CG  GLU I 296      33.145  62.544  18.451  1.00 56.72           C
ATOM   2378  CD  GLU I 296      33.643  63.308  19.650  1.00 56.72           C
ATOM   2379  OE1 GLU I 296      33.921  62.672  20.686  1.00 56.72           O
ATOM   2380  OE2 GLU I 296      33.778  64.544  19.553  1.00 56.72           O
ATOM   2381  N   LEU I 297      34.998  58.724  16.193  1.00 28.47           N
ATOM   2382  CA  LEU I 297      36.143  57.959  15.711  1.00 28.47           C
ATOM   2383  C   LEU I 297      36.459  58.316  14.262  1.00 28.47           C
ATOM   2384  O   LEU I 297      35.619  58.166  13.372  1.00 28.47           O
ATOM   2385  CB  LEU I 297      35.895  56.455  15.833  1.00 28.47           C
ATOM   2386  CG  LEU I 297      35.884  55.842  17.231  1.00 35.53           C
ATOM   2387  CD1 LEU I 297      35.663  54.342  17.122  1.00 35.53           C
ATOM   2388  CD2 LEU I 297      37.198  56.138  17.931  1.00 35.53           C
ATOM   2389  N   GLU I 298      37.668  58.812  14.039  1.00 31.90           N
ATOM   2390  CA  GLU I 298      38.108  59.194  12.709  1.00 31.90           C
ATOM   2391  C   GLU I 298      39.129  58.179  12.211  1.00 31.90           C
ATOM   2392  O   GLU I 298      40.112  57.898  12.891  1.00 31.90           O
ATOM   2393  CB  GLU I 298      38.757  60.580  12.745  1.00 31.90           C
ATOM   2394  CG  GLU I 298      37.870  61.716  13.246  1.00 81.30           C
ATOM   2395  CD  GLU I 298      38.588  63.065  13.224  1.00 81.30           C
ATOM   2396  OE1 GLU I 298      38.863  63.577  12.116  1.00 81.30           O
ATOM   2397  OE2 GLU I 298      38.885  63.611  14.310  1.00 81.30           O
ATOM   2398  N   GLU I 299      38.882  57.610  11.039  1.00 33.44           N
ATOM   2399  CA  GLU I 299      39.799  56.638  10.453  1.00 33.44           C
ATOM   2400  C   GLU I 299      41.098  57.389  10.182  1.00 33.44           C
ATOM   2401  O   GLU I 299      41.080  58.479   9.606  1.00 33.44           O
ATOM   2402  CB  GLU I 299      39.206  56.074   9.165  1.00 33.44           C
ATOM   2403  CG  GLU I 299      39.982  54.931   8.579  1.00 55.36           C
ATOM   2404  CD  GLU I 299      39.144  54.094   7.636  1.00 55.36           C
ATOM   2405  OE1 GLU I 299      38.682  54.624   6.600  1.00 55.36           O
ATOM   2406  OE2 GLU I 299      38.950  52.897   7.934  1.00 55.36           O
ATOM   2407  N   MET I 300      42.221  56.801  10.574  1.00 13.32           N
ATOM   2408  CA  MET I 300      43.510  57.471  10.434  1.00 13.32           C
ATOM   2409  C   MET I 300      44.652  56.459  10.379  1.00 13.32           C
ATOM   2410  O   MET I 300      44.432  55.257  10.503  1.00 13.32           O
ATOM   2411  CB  MET I 300      43.674  58.377  11.654  1.00 13.32           C
ATOM   2412  CG  MET I 300      44.908  59.225  11.722  1.00 42.23           C
ATOM   2413  SD  MET I 300      44.939  60.001  13.333  1.00 42.23           S
ATOM   2414  CE  MET I 300      43.437  61.025  13.233  1.00 42.23           C
ATOM   2415  N   MET I 301      45.865  56.946  10.146  1.00 22.05           N
ATOM   2416  CA  MET I 301      47.048  56.099  10.098  1.00 22.05           C
ATOM   2417  C   MET I 301      47.891  56.472  11.308  1.00 22.05           C
ATOM   2418  O   MET I 301      48.225  57.641  11.497  1.00 22.05           O
ATOM   2419  CB  MET I 301      47.826  56.353   8.808  1.00 22.05           C
ATOM   2420  CG  MET I 301      47.613  55.306   7.738  1.00 52.65           C
ATOM   2421  SD  MET I 301      48.976  54.135   7.700  1.00 52.65           S
ATOM   2422  CE  MET I 301      48.607  53.258   6.199  1.00 52.65           C
ATOM   2423  N   LEU I 302      48.212  55.489  12.140  1.00 45.47           N
ATOM   2424  CA  LEU I 302      48.991  55.744  13.346  1.00 45.47           C
ATOM   2425  C   LEU I 302      49.832  54.554  13.777  1.00 45.47           C
ATOM   2426  O   LEU I 302      49.866  53.526  13.099  1.00 45.47           O
ATOM   2427  CB  LEU I 302      48.062  56.163  14.496  1.00 45.47           C
ATOM   2428  CG  LEU I 302      46.690  55.490  14.652  1.00 19.42           C
ATOM   2429  CD1 LEU I 302      46.812  53.980  14.637  1.00 19.42           C
ATOM   2430  CD2 LEU I 302      46.047  55.950  15.939  1.00 19.42           C
ATOM   2431  N   VAL I 303      50.522  54.711  14.899  1.00 32.57           N
ATOM   2432  CA  VAL I 303      51.357  53.656  15.449  1.00 32.57           C
ATOM   2433  C   VAL I 303      50.657  53.110  16.695  1.00 32.57           C
ATOM   2434  O   VAL I 303      50.230  53.873  17.559  1.00 32.57           O
ATOM   2435  CB  VAL I 303      52.757  54.189  15.812  1.00 32.57           C
ATOM   2436  CG1 VAL I 303      53.618  53.079  16.373  1.00  7.93           C
ATOM   2437  CG2 VAL I 303      53.414  54.798  14.589  1.00  7.93           C
ATOM   2438  N   VAL I 304      50.529  51.792  16.775  1.00 18.19           N
ATOM   2439  CA  VAL I 304      49.864  51.144  17.895  1.00 18.19           C
ATOM   2440  C   VAL I 304      50.862  50.350  18.719  1.00 18.19           C
ATOM   2441  O   VAL I 304      51.709  49.649  18.167  1.00 18.19           O
ATOM   2442  CB  VAL I 304      48.760  50.165  17.414  1.00 18.19           C
ATOM   2443  CG1 VAL I 304      48.003  49.595  18.602  1.00 40.16           C
ATOM   2444  CG2 VAL I 304      47.806  50.860  16.461  1.00 40.16           C
ATOM   2445  N   HIS I 305      50.782  50.514  20.035  1.00 15.97           N
ATOM   2446  CA  HIS I 305      51.623  49.807  20.989  1.00 15.97           C
ATOM   2447  C   HIS I 305      50.614  49.246  21.964  1.00 15.97           C
ATOM   2448  O   HIS I 305      49.964  50.002  22.687  1.00 15.97           O
ATOM   2449  CB  HIS I 305      52.544  50.756  21.745  1.00 15.97           C
ATOM   2450  CG  HIS I 305      53.738  51.209  20.964  1.00 28.47           C
ATOM   2451  ND1 HIS I 305      53.763  52.396  20.265  1.00 28.47           N
ATOM   2452  CD2 HIS I 305      54.967  50.659  20.819  1.00 28.47           C
ATOM   2453  CE1 HIS I 305      54.957  52.561  19.724  1.00 28.47           C
ATOM   2454  NE2 HIS I 305      55.705  51.520  20.046  1.00 28.47           N
ATOM   2455  N   MET I 306      50.466  47.929  21.968  1.00 17.65           N
ATOM   2456  CA  MET I 306      49.501  47.274  22.834  1.00 17.65           C
ATOM   2457  C   MET I 306      50.135  46.054  23.475  1.00 17.65           C
ATOM   2458  O   MET I 306      50.755  45.244  22.795  1.00 17.65           O
ATOM   2459  CB  MET I 306      48.277  46.874  22.010  1.00 17.65           C
ATOM   2460  CG  MET I 306      47.269  46.043  22.747  1.00 27.85           C
ATOM   2461  SD  MET I 306      45.904  45.637  21.694  1.00 27.85           S
ATOM   2462  CE  MET I 306      44.596  45.528  22.902  1.00 27.85           C
ATOM   2463  N   PRO I 307      50.004  45.917  24.800  1.00  9.17           N
ATOM   2464  CA  PRO I 307      50.585  44.775  25.503  1.00  9.17           C
ATOM   2465  C   PRO I 307      49.774  43.509  25.277  1.00  9.17           C
ATOM   2466  O   PRO I 307      48.579  43.576  24.993  1.00  9.17           O
ATOM   2467  CB  PRO I 307      50.518  45.218  26.962  1.00  9.17           C
ATOM   2468  CG  PRO I 307      49.228  45.969  27.002  1.00 37.90           C
ATOM   2469  CD  PRO I 307      49.302  46.809  25.742  1.00 37.90           C
ATOM   2470  N   ARG I 308      50.439  42.363  25.356  1.00 30.32           N
ATOM   2471  CA  ARG I 308      49.766  41.083  25.201  1.00 30.32           C
ATOM   2472  C   ARG I 308      49.147  40.820  26.567  1.00 30.32           C
ATOM   2473  O   ARG I 308      49.749  41.160  27.591  1.00 30.32           O
ATOM   2474  CB  ARG I 308      50.780  39.993  24.872  1.00 30.32           C
ATOM   2475  CG  ARG I 308      51.613  40.275  23.641  1.00 63.81           C
ATOM   2476  CD  ARG I 308      52.731  39.272  23.496  1.00 63.81           C
ATOM   2477  NE  ARG I 308      52.223  37.912  23.361  1.00 63.81           N
ATOM   2478  CZ  ARG I 308      52.928  36.895  22.876  1.00 63.81           C
ATOM   2479  NH1 ARG I 308      54.185  37.077  22.478  1.00 63.81           N
ATOM   2480  NH2 ARG I 308      52.358  35.703  22.750  1.00 63.81           N
ATOM   2481  N   PHE I 309      47.962  40.221  26.602  1.00 10.92           N
ATOM   2482  CA  PHE I 309      47.314  39.964  27.882  1.00 10.92           C
ATOM   2483  C   PHE I 309      46.225  38.902  27.807  1.00 10.92           C
ATOM   2484  O   PHE I 309      45.696  38.612  26.736  1.00 10.92           O
ATOM   2485  CB  PHE I 309      46.727  41.267  28.449  1.00 10.92           C
ATOM   2486  CG  PHE I 309      45.675  41.896  27.571  1.00 10.19           C
ATOM   2487  CD1 PHE I 309      44.339  41.516  27.677  1.00 10.19           C
ATOM   2488  CD2 PHE I 309      46.020  42.854  26.630  1.00 10.19           C
ATOM   2489  CE1 PHE I 309      43.368  42.083  26.854  1.00 10.19           C
ATOM   2490  CE2 PHE I 309      45.058  43.423  25.809  1.00 10.19           C
ATOM   2491  CZ  PHE I 309      43.731  43.037  25.920  1.00 10.19           C
ATOM   2492  N   ARG I 310      45.896  38.329  28.960  1.00 29.75           N
ATOM   2493  CA  ARG I 310      44.863  37.307  29.073  1.00 29.75           C
ATOM   2494  C   ARG I 310      44.169  37.582  30.393  1.00 29.75           C
ATOM   2495  O   ARG I 310      44.827  37.939  31.373  1.00 29.75           O
ATOM   2496  CB  ARG I 310      45.486  35.910  29.089  1.00 29.75           C
ATOM   2497  CG  ARG I 310      46.251  35.576  27.818  1.00 80.95           C
ATOM   2498  CD  ARG I 310      47.071  34.310  27.945  1.00 80.95           C
ATOM   2499  NE  ARG I 310      46.285  33.094  27.767  1.00 80.95           N
ATOM   2500  CZ  ARG I 310      46.824  31.885  27.628  1.00 80.95           C
ATOM   2501  NH1 ARG I 310      48.146  31.741  27.651  1.00 80.95           N
ATOM   2502  NH2 ARG I 310      46.051  30.824  27.439  1.00 80.95           N
ATOM   2503  N   ILE I 311      42.846  37.452  30.412  1.00 43.07           N
ATOM   2504  CA  ILE I 311      42.067  37.707  31.618  1.00 43.07           C
ATOM   2505  C   ILE I 311      40.971  36.659  31.806  1.00 43.07           C
ATOM   2506  O   ILE I 311      40.390  36.180  30.836  1.00 43.07           O
ATOM   2507  CB  ILE I 311      41.393  39.099  31.557  1.00 43.07           C
ATOM   2508  CG1 ILE I 311      42.420  40.181  31.207  1.00 32.63           C
ATOM   2509  CG2 ILE I 311      40.745  39.424  32.893  1.00 32.63           C
ATOM   2510  CD1 ILE I 311      41.826  41.551  30.958  1.00 32.63           C
ATOM   2511  N   GLU I 312      40.723  36.280  33.054  1.00 59.17           N
ATOM   2512  CA  GLU I 312      39.677  35.320  33.387  1.00 59.17           C
ATOM   2513  C   GLU I 312      39.064  35.749  34.715  1.00 59.17           C
ATOM   2514  O   GLU I 312      39.710  35.685  35.763  1.00 59.17           O
ATOM   2515  CB  GLU I 312      40.228  33.891  33.470  1.00 59.17           C
ATOM   2516  CG  GLU I 312      41.384  33.688  34.435  1.00 73.06           C
ATOM   2517  CD  GLU I 312      41.757  32.222  34.592  1.00 73.06           C
ATOM   2518  OE1 GLU I 312      41.034  31.499  35.313  1.00 73.06           O
ATOM   2519  OE2 GLU I 312      42.771  31.792  33.997  1.00 73.06           O
ATOM   2520  N   ASP I 313      37.832  36.235  34.669  1.00 30.23           N
ATOM   2521  CA  ASP I 313      37.173  36.699  35.881  1.00 30.23           C
ATOM   2522  C   ASP I 313      36.047  35.789  36.339  1.00 30.23           C
ATOM   2523  O   ASP I 313      35.026  35.653  35.662  1.00 30.23           O
ATOM   2524  CB  ASP I 313      36.642  38.130  35.694  1.00 30.23           C
ATOM   2525  CG  ASP I 313      37.512  39.182  36.371  1.00 48.14           C
ATOM   2526  OD1 ASP I 313      38.689  38.898  36.682  1.00 48.14           O
ATOM   2527  OD2 ASP I 313      37.011  40.304  36.599  1.00 48.14           O
ATOM   2528  N   GLY I 314      36.258  35.144  37.478  1.00 45.22           N
ATOM   2529  CA  GLY I 314      35.243  34.277  38.035  1.00 45.22           C
ATOM   2530  C   GLY I 314      34.736  34.940  39.297  1.00 45.22           C
ATOM   2531  O   GLY I 314      35.536  35.317  40.156  1.00 45.22           O
ATOM   2532  N   PHE I 315      33.424  35.138  39.395  1.00 33.59           N
ATOM   2533  CA  PHE I 315      32.838  35.764  40.574  1.00 33.59           C
ATOM   2534  C   PHE I 315      31.348  35.498  40.733  1.00 33.59           C
ATOM   2535  O   PHE I 315      30.679  35.062  39.793  1.00 33.59           O
ATOM   2536  CB  PHE I 315      33.116  37.271  40.592  1.00 33.59           C
ATOM   2537  CG  PHE I 315      32.684  37.995  39.348  1.00 36.80           C
ATOM   2538  CD1 PHE I 315      33.415  37.880  38.171  1.00 36.80           C
ATOM   2539  CD2 PHE I 315      31.566  38.818  39.363  1.00 36.80           C
ATOM   2540  CE1 PHE I 315      33.038  38.576  37.031  1.00 36.80           C
ATOM   2541  CE2 PHE I 315      31.183  39.516  38.229  1.00 36.80           C
ATOM   2542  CZ  PHE I 315      31.920  39.395  37.061  1.00 36.80           C
ATOM   2543  N   SER I 316      30.849  35.729  41.944  1.00 44.80           N
ATOM   2544  CA  SER I 316      29.443  35.526  42.253  1.00 44.80           C
ATOM   2545  C   SER I 316      28.669  36.833  42.164  1.00 44.80           C
ATOM   2546  O   SER I 316      28.705  37.659  43.078  1.00 44.80           O
ATOM   2547  CB  SER I 316      29.292  34.916  43.644  1.00 44.80           C
ATOM   2548  OG  SER I 316      30.034  33.712  43.738  1.00 63.48           O
ATOM   2549  N   LEU I 317      27.948  36.994  41.061  1.00 19.97           N
ATOM   2550  CA  LEU I 317      27.145  38.184  40.796  1.00 19.97           C
ATOM   2551  C   LEU I 317      26.211  38.539  41.951  1.00 19.97           C
ATOM   2552  O   LEU I 317      25.814  39.689  42.103  1.00 19.97           O
ATOM   2553  CB  LEU I 317      26.296  37.955  39.547  1.00 19.97           C
ATOM   2554  CG  LEU I 317      26.976  37.416  38.291  1.00 30.45           C
ATOM   2555  CD1 LEU I 317      25.915  37.075  37.258  1.00 30.45           C
ATOM   2556  CD2 LEU I 317      27.956  38.435  37.740  1.00 30.45           C
ATOM   2557  N   LYS I 318      25.858  37.531  42.743  1.00 42.08           N
ATOM   2558  CA  LYS I 318      24.953  37.652  43.884  1.00 42.08           C
ATOM   2559  C   LYS I 318      25.098  38.893  44.776  1.00 42.08           C
ATOM   2560  O   LYS I 318      24.257  39.790  44.714  1.00 42.08           O
ATOM   2561  CB  LYS I 318      25.052  36.379  44.717  1.00 42.08           C
ATOM   2562  CG  LYS I 318      24.102  36.260  45.892  1.00 18.23           C
ATOM   2563  CD  LYS I 318      24.476  34.997  46.649  1.00 18.23           C
ATOM   2564  CE  LYS I 318      23.592  34.704  47.823  1.00 18.23           C
ATOM   2565  NZ  LYS I 318      24.094  33.440  48.429  1.00 18.23           N
ATOM   2566  N   GLU I 319      26.151  38.947  45.595  1.00 40.94           N
ATOM   2567  CA  GLU I 319      26.365  40.080  46.509  1.00 40.94           C
ATOM   2568  C   GLU I 319      26.277  41.420  45.786  1.00 40.94           C
ATOM   2569  O   GLU I 319      25.541  42.317  46.201  1.00 40.94           O
ATOM   2570  CB  GLU I 319      27.714  39.964  47.226  1.00 40.94           C
ATOM   2571  CG  GLU I 319      27.940  41.017  48.316  1.00 50.66           C
ATOM   2572  CD  GLU I 319      29.372  41.043  48.848  1.00 50.66           C
ATOM   2573  OE1 GLU I 319      30.024  39.977  48.882  1.00 50.66           O
ATOM   2574  OE2 GLU I 319      29.850  42.134  49.233  1.00 50.66           O
ATOM   2575  N   GLN I 320      27.015  41.540  44.689  1.00 16.99           N
ATOM   2576  CA  GLN I 320      27.016  42.755  43.890  1.00 16.99           C
ATOM   2577  C   GLN I 320      25.581  43.139  43.517  1.00 16.99           C
ATOM   2578  O   GLN I 320      25.154  44.273  43.744  1.00 16.99           O
ATOM   2579  CB  GLN I 320      27.835  42.523  42.626  1.00 16.99           C
ATOM   2580  CG  GLN I 320      27.836  43.680  41.651  1.00 56.97           C
ATOM   2581  CD  GLN I 320      29.088  44.529  41.722  1.00 56.97           C
ATOM   2582  OE1 GLN I 320      29.110  45.641  41.204  1.00 56.97           O
ATOM   2583  NE2 GLN I 320      30.139  44.012  42.351  1.00 56.97           N
ATOM   2584  N   LEU I 321      24.825  42.178  42.995  1.00 26.39           N
ATOM   2585  CA  LEU I 321      23.447  42.421  42.585  1.00 26.39           C
ATOM   2586  C   LEU I 321      22.544  42.774  43.755  1.00 26.39           C
ATOM   2587  O   LEU I 321      21.616  43.578  43.610  1.00 26.39           O
ATOM   2588  CB  LEU I 321      22.898  41.223  41.819  1.00 26.39           C
ATOM   2589  CG  LEU I 321      23.558  41.031  40.454  1.00 20.39           C
ATOM   2590  CD1 LEU I 321      23.178  39.682  39.872  1.00 20.39           C
ATOM   2591  CD2 LEU I 321      23.162  42.170  39.526  1.00 20.39           C
ATOM   2592  N   GLN I 322      22.826  42.198  44.919  1.00 27.96           N
ATOM   2593  CA  GLN I 322      22.043  42.485  46.112  1.00 27.96           C
ATOM   2594  C   GLN I 322      22.306  43.929  46.503  1.00 27.96           C
ATOM   2595  O   GLN I 322      21.403  44.654  46.937  1.00 27.96           O
ATOM   2596  CB  GLN I 322      22.442  41.554  47.246  1.00 27.96           C
ATOM   2597  CG  GLN I 322      22.065  40.127  46.992  1.00 25.07           C
ATOM   2598  CD  GLN I 322      22.185  39.287  48.229  1.00 25.07           C
ATOM   2599  OE1 GLN I 322      23.287  39.041  48.716  1.00 25.07           O
ATOM   2600  NE2 GLN I 322      21.048  38.850  48.762  1.00 25.07           N
ATOM   2601  N   ASP I 323      23.546  44.355  46.294  1.00 39.97           N
ATOM   2602  CA  ASP I 323      23.948  45.715  46.599  1.00 39.97           C
ATOM   2603  C   ASP I 323      23.392  46.653  45.531  1.00 39.97           C
ATOM   2604  O   ASP I 323      23.382  47.869  45.708  1.00 39.97           O
ATOM   2605  CB  ASP I 323      25.469  45.807  46.646  1.00 39.97           C
ATOM   2606  CG  ASP I 323      25.955  46.815  47.650  1.00 59.82           C
ATOM   2607  OD1 ASP I 323      26.047  48.009  47.292  1.00 59.82           O
ATOM   2608  OD2 ASP I 323      26.239  46.409  48.799  1.00 59.82           O
ATOM   2609  N   MET I 324      22.972  46.081  44.405  1.00 35.34           N
ATOM   2610  CA  MET I 324      22.400  46.855  43.308  1.00 35.34           C
ATOM   2611  C   MET I 324      20.878  46.863  43.327  1.00 35.34           C
ATOM   2612  O   MET I 324      20.247  47.434  42.432  1.00 35.34           O
ATOM   2613  CB  MET I 324      22.901  46.352  41.956  1.00 35.34           C
ATOM   2614  CG  MET I 324      24.313  46.781  41.654  1.00 31.15           C
ATOM   2615  SD  MET I 324      24.789  46.525  39.958  1.00 31.15           S
ATOM   2616  CE  MET I 324      23.561  47.512  39.102  1.00 31.15           C
ATOM   2617  N   GLY I 325      20.291  46.200  44.321  1.00 39.60           N
ATOM   2618  CA  GLY I 325      18.845  46.181  44.434  1.00 39.60           C
ATOM   2619  C   GLY I 325      18.176  44.829  44.317  1.00 39.60           C
ATOM   2620  O   GLY I 325      17.139  44.596  44.941  1.00 39.60           O
ATOM   2621  N   LEU I 326      18.748  43.942  43.513  1.00 20.61           N
ATOM   2622  CA  LEU I 326      18.174  42.617  43.318  1.00 20.61           C
ATOM   2623  C   LEU I 326      18.240  41.858  44.634  1.00 20.61           C
ATOM   2624  O   LEU I 326      19.152  41.058  44.854  1.00 20.61           O
ATOM   2625  CB  LEU I 326      18.942  41.861  42.235  1.00 20.61           C
ATOM   2626  CG  LEU I 326      18.212  40.677  41.611  1.00 12.69           C
ATOM   2627  CD1 LEU I 326      17.038  41.194  40.809  1.00 12.69           C
ATOM   2628  CD2 LEU I 326      19.156  39.892  40.722  1.00 12.69           C
ATOM   2629  N   VAL I 327      17.258  42.095  45.497  1.00 31.11           N
ATOM   2630  CA  VAL I 327      17.224  41.458  46.806  1.00 31.11           C
ATOM   2631  C   VAL I 327      16.326  40.224  46.975  1.00 31.11           C
ATOM   2632  O   VAL I 327      16.820  39.116  47.198  1.00 31.11           O
ATOM   2633  CB  VAL I 327      16.922  42.502  47.925  1.00 31.11           C
ATOM   2634  CG1 VAL I 327      18.117  43.414  48.116  1.00 40.22           C
ATOM   2635  CG2 VAL I 327      15.698  43.342  47.575  1.00 40.22           C
ATOM   2636  N   ASP I 328      15.018  40.409  46.827  1.00 59.21           N
ATOM   2637  CA  ASP I 328      14.043  39.333  47.006  1.00 59.21           C
ATOM   2638  C   ASP I 328      14.400  38.011  46.334  1.00 59.21           C
ATOM   2639  O   ASP I 328      14.299  36.951  46.952  1.00 59.21           O
ATOM   2640  CB  ASP I 328      12.653  39.794  46.554  1.00 59.21           C
ATOM   2641  CG  ASP I 328      12.068  40.878  47.453  1.00 52.35           C
ATOM   2642  OD1 ASP I 328      12.821  41.511  48.226  1.00 52.35           O
ATOM   2643  OD2 ASP I 328      10.844  41.102  47.384  1.00 52.35           O
ATOM   2644  N   LEU I 329      14.864  38.088  45.092  1.00 39.46           N
ATOM   2645  CA  LEU I 329      15.237  36.908  44.315  1.00 39.46           C
ATOM   2646  C   LEU I 329      16.190  35.971  45.045  1.00 39.46           C
ATOM   2647  O   LEU I 329      16.176  34.761  44.815  1.00 39.46           O
ATOM   2648  CB  LEU I 329      15.863  37.338  42.987  1.00 39.46           C
ATOM   2649  CG  LEU I 329      16.386  36.240  42.061  1.00 15.57           C
ATOM   2650  CD1 LEU I 329      15.229  35.413  41.513  1.00 15.57           C
ATOM   2651  CD2 LEU I 329      17.180  36.877  40.934  1.00 15.57           C
ATOM   2652  N   PHE I 330      17.038  36.528  45.898  1.00 35.36           N
ATOM   2653  CA  PHE I 330      17.995  35.714  46.635  1.00 35.36           C
ATOM   2654  C   PHE I 330      17.482  35.350  48.028  1.00 35.36           C
ATOM   2655  O   PHE I 330      18.074  34.517  48.725  1.00 35.36           O
ATOM   2656  CB  PHE I 330      19.330  36.452  46.742  1.00 35.36           C
ATOM   2657  CG  PHE I 330      19.935  36.816  45.410  1.00 24.11           C
ATOM   2658  CD1 PHE I 330      20.565  35.849  44.625  1.00 24.11           C
ATOM   2659  CD2 PHE I 330      19.894  38.130  44.949  1.00 24.11           C
ATOM   2660  CE1 PHE I 330      21.143  36.185  43.411  1.00 24.11           C
ATOM   2661  CE2 PHE I 330      20.471  38.475  43.736  1.00 24.11           C
ATOM   2662  CZ  PHE I 330      21.096  37.501  42.967  1.00 24.11           C
ATOM   2663  N   SER I 331      16.378  35.974  48.426  1.00 24.13           N
ATOM   2664  CA  SER I 331      15.783  35.744  49.735  1.00 24.13           C
ATOM   2665  C   SER I 331      14.786  34.596  49.715  1.00 24.13           C
ATOM   2666  O   SER I 331      13.684  34.729  49.172  1.00 24.13           O
ATOM   2667  CB  SER I 331      15.099  37.021  50.227  1.00 24.13           C
ATOM   2668  OG  SER I 331      14.455  36.816  51.475  1.00 91.31           O
ATOM   2669  N   PRO I 332      15.126  33.479  50.387  1.00 70.78           N
ATOM   2670  CA  PRO I 332      14.274  32.288  50.460  1.00 70.78           C
ATOM   2671  C   PRO I 332      12.826  32.630  50.790  1.00 70.78           C
ATOM   2672  O   PRO I 332      11.899  32.116  50.167  1.00 70.78           O
ATOM   2673  CB  PRO I 332      14.918  31.484  51.589  1.00 70.78           C
ATOM   2674  CG  PRO I 332      16.359  31.806  51.434  1.00 30.09           C
ATOM   2675  CD  PRO I 332      16.331  33.304  51.218  1.00 30.09           C
ATOM   2676  N   GLU I 333      12.645  33.528  51.750  1.00 68.05           N
ATOM   2677  CA  GLU I 333      11.311  33.928  52.173  1.00 68.05           C
ATOM   2678  C   GLU I 333      10.562  34.846  51.209  1.00 68.05           C
ATOM   2679  O   GLU I 333       9.339  34.759  51.095  1.00 68.05           O
ATOM   2680  CB  GLU I 333      11.369  34.575  53.561  1.00 68.05           C
ATOM   2681  CG  GLU I 333      11.709  33.595  54.682  1.00113.63           C
ATOM   2682  CD  GLU I 333      11.612  34.219  56.068  1.00113.63           C
ATOM   2683  OE1 GLU I 333      10.524  34.735  56.420  1.00113.63           O
ATOM   2684  OE2 GLU I 333      12.623  34.184  56.810  1.00113.63           O
ATOM   2685  N   LYS I 334      11.289  35.699  50.497  1.00 44.77           N
ATOM   2686  CA  LYS I 334      10.652  36.650  49.593  1.00 44.77           C
ATOM   2687  C   LYS I 334      10.636  36.270  48.108  1.00 44.77           C
ATOM   2688  O   LYS I 334       9.920  36.892  47.318  1.00 44.77           O
ATOM   2689  CB  LYS I 334      11.313  38.023  49.765  1.00 44.77           C
ATOM   2690  CG  LYS I 334      11.491  38.452  51.218  1.00 56.08           C
ATOM   2691  CD  LYS I 334      12.457  39.625  51.348  1.00 56.08           C
ATOM   2692  CE  LYS I 334      11.741  40.951  51.557  1.00 56.08           C
ATOM   2693  NZ  LYS I 334      10.800  41.311  50.461  1.00 56.08           N
ATOM   2694  N   SER I 335      11.410  35.256  47.732  1.00 30.17           N
ATOM   2695  CA  SER I 335      11.501  34.835  46.336  1.00 30.17           C
ATOM   2696  C   SER I 335      10.202  34.346  45.720  1.00 30.17           C
ATOM   2697  O   SER I 335       9.584  33.388  46.194  1.00 30.17           O
ATOM   2698  CB  SER I 335      12.586  33.781  46.165  1.00 30.17           C
ATOM   2699  OG  SER I 335      13.863  34.343  46.402  1.00 55.75           O
ATOM   2700  N   LYS I 336       9.819  34.990  44.624  1.00 28.38           N
ATOM   2701  CA  LYS I 336       8.595  34.654  43.927  1.00 28.38           C
ATOM   2702  C   LYS I 336       8.855  34.252  42.477  1.00 28.38           C
ATOM   2703  O   LYS I 336       8.917  35.107  41.593  1.00 28.38           O
ATOM   2704  CB  LYS I 336       7.625  35.841  43.981  1.00 28.38           C
ATOM   2705  CG  LYS I 336       7.249  36.284  45.386  1.00 61.87           C
ATOM   2706  CD  LYS I 336       6.550  35.170  46.147  1.00 61.87           C
ATOM   2707  CE  LYS I 336       6.232  35.573  47.583  1.00 61.87           C
ATOM   2708  NZ  LYS I 336       7.455  35.764  48.414  1.00 61.87           N
ATOM   2709  N   LEU I 337       8.982  32.950  42.234  1.00 15.14           N
ATOM   2710  CA  LEU I 337       9.213  32.417  40.891  1.00 15.14           C
ATOM   2711  C   LEU I 337       8.177  31.326  40.607  1.00 15.14           C
ATOM   2712  O   LEU I 337       8.524  30.243  40.130  1.00 15.14           O
ATOM   2713  CB  LEU I 337      10.613  31.793  40.794  1.00 15.14           C
ATOM   2714  CG  LEU I 337      11.878  32.566  41.167  1.00  2.00           C
ATOM   2715  CD1 LEU I 337      13.060  31.623  41.151  1.00  2.00           C
ATOM   2716  CD2 LEU I 337      12.090  33.724  40.208  1.00  2.00           C
ATOM   2717  N   PRO I 338       6.884  31.620  40.818  1.00 34.00           N
ATOM   2718  CA  PRO I 338       5.824  30.630  40.584  1.00 34.00           C
ATOM   2719  C   PRO I 338       5.837  29.930  39.228  1.00 34.00           C
ATOM   2720  O   PRO I 338       5.381  28.794  39.108  1.00 34.00           O
ATOM   2721  CB  PRO I 338       4.548  31.450  40.773  1.00 34.00           C
ATOM   2722  CG  PRO I 338       4.959  32.811  40.350  1.00 34.29           C
ATOM   2723  CD  PRO I 338       6.297  32.955  41.022  1.00 34.29           C
ATOM   2724  N   GLY I 339       6.367  30.604  38.215  1.00 30.19           N
ATOM   2725  CA  GLY I 339       6.406  30.020  36.888  1.00 30.19           C
ATOM   2726  C   GLY I 339       7.452  28.947  36.664  1.00 30.19           C
ATOM   2727  O   GLY I 339       7.296  28.114  35.772  1.00 30.19           O
ATOM   2728  N   ILE I 340       8.515  28.958  37.466  1.00 33.38           N
ATOM   2729  CA  ILE I 340       9.595  27.988  37.311  1.00 33.38           C
ATOM   2730  C   ILE I 340       9.308  26.627  37.944  1.00 33.38           C
ATOM   2731  O   ILE I 340       9.764  25.597  37.445  1.00 33.38           O
ATOM   2732  CB  ILE I 340      10.929  28.562  37.826  1.00 33.38           C
ATOM   2733  CG1 ILE I 340      11.240  29.866  37.085  1.00 26.01           C
ATOM   2734  CG2 ILE I 340      12.065  27.556  37.625  1.00 26.01           C
ATOM   2735  CD1 ILE I 340      12.549  30.502  37.481  1.00 26.01           C
ATOM   2736  N   VAL I 341       8.571  26.617  39.047  1.00 44.16           N
ATOM   2737  CA  VAL I 341       8.230  25.362  39.708  1.00 44.16           C
ATOM   2738  C   VAL I 341       6.864  24.880  39.228  1.00 44.16           C
ATOM   2739  O   VAL I 341       6.070  25.669  38.706  1.00 44.16           O
ATOM   2740  CB  VAL I 341       8.241  25.485  41.250  1.00 44.16           C
ATOM   2741  CG1 VAL I 341       9.662  25.369  41.775  1.00 51.13           C
ATOM   2742  CG2 VAL I 341       7.625  26.808  41.686  1.00 51.13           C
ATOM   2743  N   ALA I 342       6.602  23.586  39.401  1.00 56.11           N
ATOM   2744  CA  ALA I 342       5.345  22.973  38.976  1.00 56.11           C
ATOM   2745  C   ALA I 342       4.090  23.504  39.672  1.00 56.11           C
ATOM   2746  O   ALA I 342       3.078  23.777  39.019  1.00 56.11           O
ATOM   2747  CB  ALA I 342       5.424  21.463  39.129  1.00 56.11           C
ATOM   2748  N   GLU I 343       4.147  23.636  40.993  1.00 92.61           N
ATOM   2749  CA  GLU I 343       2.990  24.119  41.740  1.00 92.61           C
ATOM   2750  C   GLU I 343       3.059  25.600  42.139  1.00 92.61           C
ATOM   2751  O   GLU I 343       2.308  26.058  43.004  1.00 92.61           O
ATOM   2752  CB  GLU I 343       2.731  23.222  42.959  1.00 92.61           C
ATOM   2753  CG  GLU I 343       2.534  21.729  42.621  1.00 60.81           C
ATOM   2754  CD  GLU I 343       1.496  21.476  41.517  1.00 60.81           C
ATOM   2755  OE1 GLU I 343       0.435  22.138  41.519  1.00 60.81           O
ATOM   2756  OE2 GLU I 343       1.742  20.607  40.649  1.00 60.81           O
ATOM   2757  N   GLY I 344       3.952  26.345  41.492  1.00 80.93           N
ATOM   2758  CA  GLY I 344       4.093  27.767  41.765  1.00 80.93           C
ATOM   2759  C   GLY I 344       4.498  28.199  43.165  1.00 80.93           C
ATOM   2760  O   GLY I 344       5.359  27.581  43.797  1.00 80.93           O
ATOM   2761  N   ARG I 345       3.886  29.299  43.611  1.00101.41           N
ATOM   2762  CA  ARG I 345       4.099  29.929  44.924  1.00101.41           C
ATOM   2763  C   ARG I 345       5.547  30.056  45.430  1.00101.41           C
ATOM   2764  O   ARG I 345       6.507  29.743  44.714  1.00101.41           O
ATOM   2765  CB  ARG I 345       3.198  29.289  46.005  1.00101.41           C
ATOM   2766  CG  ARG I 345       3.782  28.089  46.758  1.00 96.39           C
ATOM   2767  CD  ARG I 345       3.666  26.793  45.972  1.00 96.39           C
ATOM   2768  NE  ARG I 345       4.269  25.666  46.681  1.00 96.39           N
ATOM   2769  CZ  ARG I 345       4.894  24.649  46.092  1.00 96.39           C
ATOM   2770  NH1 ARG I 345       5.012  24.601  44.767  1.00 96.39           N
ATOM   2771  NH2 ARG I 345       5.395  23.668  46.833  1.00 96.39           N
ATOM   2772  N   ASP I 346       5.696  30.620  46.630  1.00122.17           N
ATOM   2773  CA  ASP I 346       7.010  30.782  47.248  1.00122.17           C
ATOM   2774  C   ASP I 346       7.497  29.363  47.527  1.00122.17           C
ATOM   2775  O   ASP I 346       6.873  28.633  48.306  1.00122.17           O
ATOM   2776  CB  ASP I 346       6.896  31.570  48.561  1.00122.17           C
ATOM   2777  CG  ASP I 346       8.256  31.863  49.192  1.00100.88           C
ATOM   2778  OD1 ASP I 346       8.811  30.969  49.872  1.00100.88           O
ATOM   2779  OD2 ASP I 346       8.769  32.989  49.004  1.00100.88           O
ATOM   2780  N   ASP I 347       8.598  28.979  46.886  1.00 63.85           N
ATOM   2781  CA  ASP I 347       9.145  27.636  47.038  1.00 63.85           C
ATOM   2782  C   ASP I 347      10.592  27.606  46.551  1.00 63.85           C
ATOM   2783  O   ASP I 347      11.475  27.075  47.227  1.00 63.85           O
ATOM   2784  CB  ASP I 347       8.292  26.644  46.218  1.00 63.85           C
ATOM   2785  CG  ASP I 347       8.649  25.176  46.476  1.00101.15           C
ATOM   2786  OD1 ASP I 347       9.585  24.881  47.259  1.00101.15           O
ATOM   2787  OD2 ASP I 347       7.977  24.302  45.886  1.00101.15           O
ATOM   2788  N   LEU I 348      10.821  28.167  45.367  1.00 68.29           N
ATOM   2789  CA  LEU I 348      12.151  28.202  44.768  1.00 68.29           C
ATOM   2790  C   LEU I 348      12.782  29.599  44.814  1.00 68.29           C
ATOM   2791  O   LEU I 348      12.101  30.605  44.591  1.00 68.29           O
ATOM   2792  CB  LEU I 348      12.072  27.708  43.320  1.00 68.29           C
ATOM   2793  CG  LEU I 348      13.376  27.483  42.552  1.00  9.47           C
ATOM   2794  CD1 LEU I 348      14.201  26.406  43.227  1.00  9.47           C
ATOM   2795  CD2 LEU I 348      13.055  27.086  41.130  1.00  9.47           C
ATOM   2796  N   TYR I 349      14.080  29.645  45.110  1.00 34.73           N
ATOM   2797  CA  TYR I 349      14.835  30.895  45.175  1.00 34.73           C
ATOM   2798  C   TYR I 349      16.197  30.653  44.521  1.00 34.73           C
ATOM   2799  O   TYR I 349      16.554  29.506  44.250  1.00 34.73           O
ATOM   2800  CB  TYR I 349      14.989  31.368  46.631  1.00 34.73           C
ATOM   2801  CG  TYR I 349      15.904  30.535  47.500  1.00 47.27           C
ATOM   2802  CD1 TYR I 349      15.552  29.245  47.893  1.00 47.27           C
ATOM   2803  CD2 TYR I 349      17.135  31.036  47.920  1.00 47.27           C
ATOM   2804  CE1 TYR I 349      16.413  28.471  48.688  1.00 47.27           C
ATOM   2805  CE2 TYR I 349      17.999  30.274  48.709  1.00 47.27           C
ATOM   2806  CZ  TYR I 349      17.636  28.993  49.087  1.00 47.27           C
ATOM   2807  OH  TYR I 349      18.510  28.238  49.841  1.00 47.27           O
ATOM   2808  N   VAL I 350      16.938  31.717  44.228  1.00 25.08           N
ATOM   2809  CA  VAL I 350      18.252  31.577  43.597  1.00 25.08           C
ATOM   2810  C   VAL I 350      19.349  31.508  44.648  1.00 25.08           C
ATOM   2811  O   VAL I 350      19.615  32.493  45.333  1.00 25.08           O
ATOM   2812  CB  VAL I 350      18.560  32.755  42.625  1.00 25.08           C
ATOM   2813  CG1 VAL I 350      19.951  32.602  42.022  1.00 16.40           C
ATOM   2814  CG2 VAL I 350      17.516  32.815  41.514  1.00 16.40           C
ATOM   2815  N   SER I 351      19.976  30.343  44.776  1.00 26.22           N
ATOM   2816  CA  SER I 351      21.055  30.159  45.744  1.00 26.22           C
ATOM   2817  C   SER I 351      22.288  30.990  45.386  1.00 26.22           C
ATOM   2818  O   SER I 351      22.969  31.513  46.270  1.00 26.22           O
ATOM   2819  CB  SER I 351      21.441  28.682  45.859  1.00 26.22           C
ATOM   2820  OG  SER I 351      20.369  27.902  46.373  1.00 69.21           O
ATOM   2821  N   ASP I 352      22.569  31.116  44.093  1.00 45.86           N
ATOM   2822  CA  ASP I 352      23.721  31.884  43.637  1.00 45.86           C
ATOM   2823  C   ASP I 352      23.714  32.040  42.119  1.00 45.86           C
ATOM   2824  O   ASP I 352      22.886  31.447  41.425  1.00 45.86           O
ATOM   2825  CB  ASP I 352      25.014  31.186  44.070  1.00 45.86           C
ATOM   2826  CG  ASP I 352      25.987  32.127  44.752  1.00 54.34           C
ATOM   2827  OD1 ASP I 352      26.356  33.158  44.145  1.00 54.34           O
ATOM   2828  OD2 ASP I 352      26.387  31.828  45.898  1.00 54.34           O
ATOM   2829  N   ALA I 353      24.650  32.840  41.619  1.00 23.72           N
ATOM   2830  CA  ALA I 353      24.807  33.093  40.192  1.00 23.72           C
ATOM   2831  C   ALA I 353      26.306  33.211  39.951  1.00 23.72           C
ATOM   2832  O   ALA I 353      26.970  34.041  40.579  1.00 23.72           O
ATOM   2833  CB  ALA I 353      24.104  34.387  39.801  1.00 23.72           C
ATOM   2834  N   PHE I 354      26.843  32.347  39.093  1.00 18.17           N
ATOM   2835  CA  PHE I 354      28.270  32.353  38.784  1.00 18.17           C
ATOM   2836  C   PHE I 354      28.534  32.790  37.353  1.00 18.17           C
ATOM   2837  O   PHE I 354      27.861  32.344  36.420  1.00 18.17           O
ATOM   2838  CB  PHE I 354      28.888  30.971  39.024  1.00 18.17           C
ATOM   2839  CG  PHE I 354      28.896  30.549  40.471  1.00 27.47           C
ATOM   2840  CD1 PHE I 354      29.731  31.176  41.390  1.00 27.47           C
ATOM   2841  CD2 PHE I 354      28.064  29.527  40.915  1.00 27.47           C
ATOM   2842  CE1 PHE I 354      29.733  30.789  42.728  1.00 27.47           C
ATOM   2843  CE2 PHE I 354      28.061  29.136  42.250  1.00 27.47           C
ATOM   2844  CZ  PHE I 354      28.896  29.768  43.157  1.00 27.47           C
ATOM   2845  N   HIS I 355      29.519  33.665  37.191  1.00 12.49           N
ATOM   2846  CA  HIS I 355      29.896  34.173  35.882  1.00 12.49           C
ATOM   2847  C   HIS I 355      31.397  34.078  35.694  1.00 12.49           C
ATOM   2848  O   HIS I 355      32.159  34.479  36.575  1.00 12.49           O
ATOM   2849  CB  HIS I 355      29.491  35.637  35.736  1.00 12.49           C
ATOM   2850  CG  HIS I 355      29.855  36.226  34.410  1.00 27.87           C
ATOM   2851  ND1 HIS I 355      29.159  35.943  33.254  1.00 27.87           N
ATOM   2852  CD2 HIS I 355      30.869  37.047  34.044  1.00 27.87           C
ATOM   2853  CE1 HIS I 355      29.725  36.559  32.236  1.00 27.87           C
ATOM   2854  NE2 HIS I 355      30.766  37.235  32.686  1.00 27.87           N
ATOM   2855  N   LYS I 356      31.824  33.553  34.551  1.00 23.04           N
ATOM   2856  CA  LYS I 356      33.249  33.453  34.259  1.00 23.04           C
ATOM   2857  C   LYS I 356      33.525  33.726  32.785  1.00 23.04           C
ATOM   2858  O   LYS I 356      32.947  33.085  31.907  1.00 23.04           O
ATOM   2859  CB  LYS I 356      33.817  32.090  34.667  1.00 23.04           C
ATOM   2860  CG  LYS I 356      35.323  32.005  34.484  1.00 34.89           C
ATOM   2861  CD  LYS I 356      35.882  30.693  34.970  1.00 34.89           C
ATOM   2862  CE  LYS I 356      37.379  30.610  34.709  1.00 34.89           C
ATOM   2863  NZ  LYS I 356      38.125  31.682  35.411  1.00 34.89           N
ATOM   2864  N   ALA I 357      34.384  34.708  32.528  1.00 22.70           N
ATOM   2865  CA  ALA I 357      34.753  35.095  31.174  1.00 22.70           C
ATOM   2866  C   ALA I 357      36.274  35.061  31.007  1.00 22.70           C
ATOM   2867  O   ALA I 357      37.007  35.370  31.946  1.00 22.70           O
ATOM   2868  CB  ALA I 357      34.213  36.471  30.867  1.00 22.70           C
ATOM   2869  N   PHE I 358      36.733  34.691  29.812  1.00 21.38           N
ATOM   2870  CA  PHE I 358      38.162  34.593  29.501  1.00 21.38           C
ATOM   2871  C   PHE I 358      38.489  35.285  28.173  1.00 21.38           C
ATOM   2872  O   PHE I 358      37.900  34.963  27.134  1.00 21.38           O
ATOM   2873  CB  PHE I 358      38.581  33.112  29.425  1.00 21.38           C
ATOM   2874  CG  PHE I 358      40.071  32.886  29.479  1.00 43.34           C
ATOM   2875  CD1 PHE I 358      40.919  33.441  28.523  1.00 43.34           C
ATOM   2876  CD2 PHE I 358      40.629  32.119  30.495  1.00 43.34           C
ATOM   2877  CE1 PHE I 358      42.300  33.237  28.578  1.00 43.34           C
ATOM   2878  CE2 PHE I 358      42.012  31.910  30.558  1.00 43.34           C
ATOM   2879  CZ  PHE I 358      42.847  32.472  29.597  1.00 43.34           C
ATOM   2880  N   LEU I 359      39.437  36.220  28.221  1.00 14.38           N
ATOM   2881  CA  LEU I 359      39.890  36.962  27.046  1.00 14.38           C
ATOM   2882  C   LEU I 359      41.385  36.778  26.872  1.00 14.38           C
ATOM   2883  O   LEU I 359      42.165  37.100  27.769  1.00 14.38           O
ATOM   2884  CB  LEU I 359      39.626  38.458  27.194  1.00 14.38           C
ATOM   2885  CG  LEU I 359      40.139  39.308  26.020  1.00  8.27           C
ATOM   2886  CD1 LEU I 359      39.207  39.180  24.821  1.00  8.27           C
ATOM   2887  CD2 LEU I 359      40.264  40.768  26.431  1.00  8.27           C
ATOM   2888  N   GLU I 360      41.788  36.277  25.712  1.00 49.65           N
ATOM   2889  CA  GLU I 360      43.200  36.082  25.422  1.00 49.65           C
ATOM   2890  C   GLU I 360      43.560  36.997  24.262  1.00 49.65           C
ATOM   2891  O   GLU I 360      42.887  36.997  23.230  1.00 49.65           O
ATOM   2892  CB  GLU I 360      43.482  34.622  25.070  1.00 49.65           C
ATOM   2893  CG  GLU I 360      44.956  34.307  24.881  1.00 64.87           C
ATOM   2894  CD  GLU I 360      45.235  32.820  24.784  1.00 64.87           C
ATOM   2895  OE1 GLU I 360      44.329  32.009  25.076  1.00 64.87           O
ATOM   2896  OE2 GLU I 360      46.374  32.457  24.426  1.00 64.87           O
ATOM   2897  N   VAL I 361      44.596  37.804  24.451  1.00 12.76           N
ATOM   2898  CA  VAL I 361      45.044  38.737  23.429  1.00 12.76           C
ATOM   2899  C   VAL I 361      46.515  38.552  23.121  1.00 12.76           C
ATOM   2900  O   VAL I 361      47.371  38.639  24.009  1.00 12.76           O
ATOM   2901  CB  VAL I 361      44.783  40.205  23.839  1.00 12.76           C
ATOM   2902  CG1 VAL I 361      45.574  41.157  22.955  1.00  3.80           C
ATOM   2903  CG2 VAL I 361      43.299  40.516  23.718  1.00  3.80           C
ATOM   2904  N   ASN I 362      46.792  38.272  21.853  1.00 26.05           N
ATOM   2905  CA  ASN I 362      48.152  38.077  21.375  1.00 26.05           C
ATOM   2906  C   ASN I 362      48.322  38.838  20.062  1.00 26.05           C
ATOM   2907  O   ASN I 362      47.555  39.757  19.763  1.00 26.05           O
ATOM   2908  CB  ASN I 362      48.483  36.580  21.221  1.00 26.05           C
ATOM   2909  CG  ASN I 362      47.502  35.842  20.325  1.00 72.64           C
ATOM   2910  OD1 ASN I 362      47.230  36.265  19.206  1.00 72.64           O
ATOM   2911  ND2 ASN I 362      46.976  34.727  20.811  1.00 72.64           N
ATOM   2912  N   GLU I 363      49.292  38.425  19.258  1.00 23.85           N
ATOM   2913  CA  GLU I 363      49.567  39.098  18.001  1.00 23.85           C
ATOM   2914  C   GLU I 363      48.530  38.971  16.903  1.00 23.85           C
ATOM   2915  O   GLU I 363      48.401  39.878  16.092  1.00 23.85           O
ATOM   2916  CB  GLU I 363      50.939  38.694  17.462  1.00 23.85           C
ATOM   2917  CG  GLU I 363      52.107  39.377  18.158  1.00 20.46           C
ATOM   2918  CD  GLU I 363      52.485  38.745  19.491  1.00 20.46           C
ATOM   2919  OE1 GLU I 363      51.731  37.896  20.022  1.00 20.46           O
ATOM   2920  OE2 GLU I 363      53.564  39.094  20.009  1.00 20.46           O
ATOM   2921  N   GLU I 364      47.766  37.883  16.877  1.00 30.70           N
ATOM   2922  CA  GLU I 364      46.787  37.726  15.808  1.00 30.70           C
ATOM   2923  C   GLU I 364      45.457  37.069  16.132  1.00 30.70           C
ATOM   2924  O   GLU I 364      44.586  37.008  15.266  1.00 30.70           O
ATOM   2925  CB  GLU I 364      47.425  36.987  14.632  1.00 30.70           C
ATOM   2926  CG  GLU I 364      47.834  35.551  14.920  1.00 34.64           C
ATOM   2927  CD  GLU I 364      48.271  34.807  13.670  1.00 34.64           C
ATOM   2928  OE1 GLU I 364      47.526  34.821  12.665  1.00 34.64           O
ATOM   2929  OE2 GLU I 364      49.360  34.203  13.690  1.00 34.64           O
ATOM   2930  N   GLY I 365      45.259  36.648  17.375  1.00 27.18           N
ATOM   2931  CA  GLY I 365      44.023  35.963  17.718  1.00 27.18           C
ATOM   2932  C   GLY I 365      44.131  34.584  17.088  1.00 27.18           C
ATOM   2933  O   GLY I 365      43.165  34.007  16.576  1.00 27.18           O
ATOM   2934  N   SER I 366      45.355  34.070  17.154  1.00 74.65           N
ATOM   2935  CA  SER I 366      45.756  32.784  16.603  1.00 74.65           C
ATOM   2936  C   SER I 366      44.965  31.541  17.013  1.00 74.65           C
ATOM   2937  O   SER I 366      45.080  31.061  18.145  1.00 74.65           O
ATOM   2938  CB  SER I 366      47.246  32.573  16.897  1.00 74.65           C
ATOM   2939  OG  SER I 366      47.571  32.957  18.228  1.00 33.42           O
ATOM   2940  N   GLU I 367      44.189  31.018  16.066  1.00 49.10           N
ATOM   2941  CA  GLU I 367      43.393  29.809  16.274  1.00 49.10           C
ATOM   2942  C   GLU I 367      43.949  28.712  15.375  1.00 49.10           C
ATOM   2943  O   GLU I 367      43.898  27.534  15.707  1.00 49.10           O
ATOM   2944  CB  GLU I 367      41.918  30.064  15.940  1.00 49.10           C
ATOM   2945  CG  GLU I 367      41.020  28.818  15.972  1.00 56.67           C
ATOM   2946  CD  GLU I 367      40.824  28.218  17.365  1.00 56.67           C
ATOM   2947  OE1 GLU I 367      41.435  28.699  18.347  1.00 56.67           O
ATOM   2948  OE2 GLU I 367      40.041  27.250  17.473  1.00 56.67           O
ATOM   2949  N   ALA I 368      44.446  29.114  14.212  1.00 83.41           N
ATOM   2950  CA  ALA I 368      45.031  28.182  13.257  1.00 83.41           C
ATOM   2951  C   ALA I 368      46.545  28.358  13.320  1.00 83.41           C
ATOM   2952  O   ALA I 368      47.057  28.955  14.273  1.00 83.41           O
ATOM   2953  CB  ALA I 368      44.514  28.475  11.850  1.00 83.41           C
ATOM   2954  N   ALA I 369      47.257  27.837  12.321  1.00 77.83           N
ATOM   2955  CA  ALA I 369      48.714  27.952  12.266  1.00 77.83           C
ATOM   2956  C   ALA I 369      49.105  29.405  12.531  1.00 77.83           C
ATOM   2957  O   ALA I 369      49.000  30.262  11.649  1.00 77.83           O
ATOM   2958  CB  ALA I 369      49.231  27.497  10.903  1.00 77.83           C
ATOM   2959  N   ALA I 370      49.534  29.664  13.766  1.00 93.54           N
ATOM   2960  CA  ALA I 370      49.920  31.001  14.219  1.00 93.54           C
ATOM   2961  C   ALA I 370      51.225  31.524  13.635  1.00 93.54           C
ATOM   2962  O   ALA I 370      51.746  32.548  14.082  1.00 93.54           O
ATOM   2963  CB  ALA I 370      49.982  31.039  15.742  1.00 93.54           C
ATOM   2964  N   SER I 371      51.766  30.818  12.653  1.00 92.92           N
ATOM   2965  CA  SER I 371      53.005  31.249  12.031  1.00 92.92           C
ATOM   2966  C   SER I 371      52.710  32.533  11.260  1.00 92.92           C
ATOM   2967  O   SER I 371      51.807  32.552  10.420  1.00 92.92           O
ATOM   2968  CB  SER I 371      53.512  30.164  11.079  1.00 92.92           C
ATOM   2969  OG  SER I 371      53.521  28.899  11.719  1.00 66.15           O
ATOM   2970  N   THR I 372      53.417  33.609  11.593  1.00 60.86           N
ATOM   2971  CA  THR I 372      53.232  34.878  10.906  1.00 60.86           C
ATOM   2972  C   THR I 372      54.393  35.855  11.107  1.00 60.86           C
ATOM   2973  O   THR I 372      55.152  35.774  12.083  1.00 60.86           O
ATOM   2974  CB  THR I 372      51.856  35.547  11.275  1.00 60.86           C
ATOM   2975  OG1 THR I 372      50.811  34.965  10.485  1.00 14.46           O
ATOM   2976  CG2 THR I 372      51.858  37.056  11.008  1.00 14.46           C
ATOM   2977  N   ALA I 373      54.560  36.709  10.103  1.00 32.83           N
ATOM   2978  CA  ALA I 373      55.556  37.773  10.043  1.00 32.83           C
ATOM   2979  C   ALA I 373      54.869  38.730   9.076  1.00 32.83           C
ATOM   2980  O   ALA I 373      53.848  38.368   8.488  1.00 32.83           O
ATOM   2981  CB  ALA I 373      56.863  37.255   9.441  1.00 32.83           C
ATOM   2982  N   VAL I 374      55.354  39.958   8.943  1.00 23.11           N
ATOM   2983  CA  VAL I 374      54.726  40.878   7.998  1.00 23.11           C
ATOM   2984  C   VAL I 374      55.795  41.552   7.153  1.00 23.11           C
ATOM   2985  O   VAL I 374      56.814  41.998   7.674  1.00 23.11           O
ATOM   2986  CB  VAL I 374      53.802  41.940   8.687  1.00 23.11           C
ATOM   2987  CG1 VAL I 374      52.774  41.260   9.598  1.00 17.87           C
ATOM   2988  CG2 VAL I 374      54.621  42.973   9.445  1.00 17.87           C
ATOM   2989  N   VAL I 375      55.600  41.539   5.840  1.00 18.11           N
ATOM   2990  CA  VAL I 375      56.547  42.157   4.921  1.00 18.11           C
ATOM   2991  C   VAL I 375      55.813  43.284   4.221  1.00 18.11           C
ATOM   2992  O   VAL I 375      54.963  43.037   3.380  1.00 18.11           O
ATOM   2993  CB  VAL I 375      57.082  41.151   3.859  1.00 18.11           C
ATOM   2994  CG1 VAL I 375      58.031  41.854   2.900  1.00  2.00           C
ATOM   2995  CG2 VAL I 375      57.807  40.000   4.532  1.00  2.00           C
ATOM   2996  N   ILE I 376      56.103  44.518   4.614  1.00 15.13           N
ATOM   2997  CA  ILE I 376      55.456  45.674   4.018  1.00 15.13           C
ATOM   2998  C   ILE I 376      56.494  46.420   3.207  1.00 15.13           C
ATOM   2999  O   ILE I 376      57.370  47.072   3.761  1.00 15.13           O
ATOM   3000  CB  ILE I 376      54.862  46.604   5.100  1.00 15.13           C
ATOM   3001  CG1 ILE I 376      54.072  45.774   6.115  1.00 10.05           C
ATOM   3002  CG2 ILE I 376      53.933  47.632   4.465  1.00 10.05           C
ATOM   3003  CD1 ILE I 376      53.502  46.569   7.263  1.00 10.05           C
ATOM   3004  N   ALA I 377      56.419  46.276   1.892  1.00  9.46           N
ATOM   3005  CA  ALA I 377      57.348  46.930   0.992  1.00  9.46           C
ATOM   3006  C   ALA I 377      56.700  48.176   0.386  1.00  9.46           C
ATOM   3007  O   ALA I 377      55.512  48.179   0.079  1.00  9.46           O
ATOM   3008  CB  ALA I 377      57.763  45.960  -0.103  1.00  9.46           C
ATOM   3009  N   GLY I 378      57.474  49.247   0.247  1.00 31.38           N
ATOM   3010  CA  GLY I 378      56.946  50.465  -0.338  1.00 31.38           C
ATOM   3011  C   GLY I 378      56.068  51.319   0.562  1.00 31.38           C
ATOM   3012  O   GLY I 378      55.143  51.982   0.085  1.00 31.38           O
ATOM   3013  N   ARG I 379      56.347  51.323   1.858  1.00 21.82           N
ATOM   3014  CA  ARG I 379      55.569  52.139   2.775  1.00 21.82           C
ATOM   3015  C   ARG I 379      56.434  53.230   3.412  1.00 21.82           C
ATOM   3016  O   ARG I 379      57.587  52.996   3.767  1.00 21.82           O
ATOM   3017  CB  ARG I 379      54.907  51.274   3.856  1.00 21.82           C
ATOM   3018  CG  ARG I 379      54.169  52.085   4.917  1.00 16.94           C
ATOM   3019  CD  ARG I 379      53.498  51.218   5.962  1.00 16.94           C
ATOM   3020  NE  ARG I 379      52.248  50.639   5.483  1.00 16.94           N
ATOM   3021  CZ  ARG I 379      51.238  50.300   6.277  1.00 16.94           C
ATOM   3022  NH1 ARG I 379      51.332  50.485   7.584  1.00 16.94           N
ATOM   3023  NH2 ARG I 379      50.138  49.771   5.764  1.00 16.94           N
ATOM   3024  N   SER I 380      55.870  54.426   3.522  1.00 60.74           N
ATOM   3025  CA  SER I 380      56.547  55.569   4.125  1.00 60.74           C
ATOM   3026  C   SER I 380      55.401  56.391   4.712  1.00 60.74           C
ATOM   3027  O   SER I 380      54.531  56.872   3.976  1.00 60.74           O
ATOM   3028  CB  SER I 380      57.306  56.367   3.056  1.00 60.74           C
ATOM   3029  OG  SER I 380      58.124  57.374   3.629  1.00 44.19           O
ATOM   3030  N   LEU I 381      55.372  56.509   6.036  1.00 20.75           N
ATOM   3031  CA  LEU I 381      54.295  57.232   6.701  1.00 20.75           C
ATOM   3032  C   LEU I 381      54.680  58.660   7.072  1.00 20.75           C
ATOM   3033  O   LEU I 381      55.855  59.026   7.016  1.00 20.75           O
ATOM   3034  CB  LEU I 381      53.857  56.460   7.947  1.00 20.75           C
ATOM   3035  CG  LEU I 381      53.485  54.978   7.798  1.00 24.88           C
ATOM   3036  CD1 LEU I 381      53.571  54.315   9.154  1.00 24.88           C
ATOM   3037  CD2 LEU I 381      52.096  54.808   7.188  1.00 24.88           C
ATOM   3038  N   ASN I 382      53.684  59.455   7.461  1.00 15.03           N
ATOM   3039  CA  ASN I 382      53.903  60.848   7.850  1.00 15.03           C
ATOM   3040  C   ASN I 382      54.828  60.966   9.053  1.00 15.03           C
ATOM   3041  O   ASN I 382      54.612  60.333  10.081  1.00 15.03           O
ATOM   3042  CB  ASN I 382      52.570  61.533   8.163  1.00 15.03           C
ATOM   3043  CG  ASN I 382      52.746  62.958   8.665  1.00 46.78           C
ATOM   3044  OD1 ASN I 382      53.586  63.699   8.171  1.00 46.78           O
ATOM   3045  ND2 ASN I 382      51.958  63.341   9.656  1.00 46.78           N
ATOM   3046  N   PRO I 383      55.855  61.818   8.948  1.00 23.11           N
ATOM   3047  CA  PRO I 383      56.839  62.051  10.012  1.00 23.11           C
ATOM   3048  C   PRO I 383      56.198  62.498  11.309  1.00 23.11           C
ATOM   3049  O   PRO I 383      56.742  62.283  12.389  1.00 23.11           O
ATOM   3050  CB  PRO I 383      57.690  63.179   9.437  1.00 23.11           C
ATOM   3051  CG  PRO I 383      57.629  62.929   7.959  1.00 87.04           C
ATOM   3052  CD  PRO I 383      56.180  62.610   7.748  1.00 87.04           C
ATOM   3053  N   ASN I 384      55.050  63.152  11.188  1.00 37.16           N
ATOM   3054  CA  ASN I 384      54.337  63.663  12.346  1.00 37.16           C
ATOM   3055  C   ASN I 384      53.004  62.957  12.545  1.00 37.16           C
ATOM   3056  O   ASN I 384      51.951  63.592  12.531  1.00 37.16           O
ATOM   3057  CB  ASN I 384      54.120  65.172  12.189  1.00 37.16           C
ATOM   3058  CG  ASN I 384      55.414  65.920  11.901  1.00 79.65           C
ATOM   3059  OD1 ASN I 384      55.976  65.802  10.808  1.00 79.65           O
ATOM   3060  ND2 ASN I 384      55.906  66.674  12.884  1.00 79.65           N
ATOM   3061  N   ARG I 385      53.045  61.639  12.701  1.00 21.58           N
ATOM   3062  CA  ARG I 385      51.825  60.866  12.903  1.00 21.58           C
ATOM   3063  C   ARG I 385      51.654  60.564  14.384  1.00 21.58           C
ATOM   3064  O   ARG I 385      52.635  60.408  15.119  1.00 21.58           O
ATOM   3065  CB  ARG I 385      51.845  59.571  12.077  1.00 21.58           C
ATOM   3066  CG  ARG I 385      52.642  58.430  12.674  1.00 35.58           C
ATOM   3067  CD  ARG I 385      52.858  57.330  11.658  1.00 35.58           C
ATOM   3068  NE  ARG I 385      54.016  57.609  10.816  1.00 35.58           N
ATOM   3069  CZ  ARG I 385      55.249  57.182  11.074  1.00 35.58           C
ATOM   3070  NH1 ARG I 385      55.490  56.446  12.151  1.00 35.58           N
ATOM   3071  NH2 ARG I 385      56.254  57.526  10.278  1.00 35.58           N
ATOM   3072  N   VAL I 386      50.405  60.503  14.824  1.00 22.81           N
ATOM   3073  CA  VAL I 386      50.111  60.234  16.225  1.00 22.81           C
ATOM   3074  C   VAL I 386      50.503  58.788  16.580  1.00 22.81           C
ATOM   3075  O   VAL I 386      50.792  57.976  15.702  1.00 22.81           O
ATOM   3076  CB  VAL I 386      48.614  60.527  16.531  1.00 22.81           C
ATOM   3077  CG1 VAL I 386      47.722  59.443  15.957  1.00 62.63           C
ATOM   3078  CG2 VAL I 386      48.394  60.716  18.024  1.00 62.63           C
ATOM   3079  N   THR I 387      50.541  58.479  17.866  1.00 20.42           N
ATOM   3080  CA  THR I 387      50.903  57.147  18.309  1.00 20.42           C
ATOM   3081  C   THR I 387      50.096  56.825  19.565  1.00 20.42           C
ATOM   3082  O   THR I 387      49.937  57.672  20.448  1.00 20.42           O
ATOM   3083  CB  THR I 387      52.437  57.050  18.570  1.00 20.42           C
ATOM   3084  OG1 THR I 387      52.787  55.746  19.056  1.00 33.31           O
ATOM   3085  CG2 THR I 387      52.877  58.105  19.568  1.00 33.31           C
ATOM   3086  N   PHE I 388      49.518  55.628  19.589  1.00 15.28           N
ATOM   3087  CA  PHE I 388      48.718  55.163  20.714  1.00 15.28           C
ATOM   3088  C   PHE I 388      49.515  54.073  21.399  1.00 15.28           C
ATOM   3089  O   PHE I 388      49.617  52.968  20.877  1.00 15.28           O
ATOM   3090  CB  PHE I 388      47.391  54.602  20.204  1.00 15.28           C
ATOM   3091  CG  PHE I 388      46.506  54.032  21.279  1.00  2.00           C
ATOM   3092  CD1 PHE I 388      46.743  52.755  21.801  1.00  2.00           C
ATOM   3093  CD2 PHE I 388      45.398  54.745  21.730  1.00  2.00           C
ATOM   3094  CE1 PHE I 388      45.881  52.193  22.759  1.00  2.00           C
ATOM   3095  CE2 PHE I 388      44.532  54.197  22.683  1.00  2.00           C
ATOM   3096  CZ  PHE I 388      44.774  52.918  23.198  1.00  2.00           C
ATOM   3097  N   LYS I 389      50.103  54.391  22.549  1.00  7.77           N
ATOM   3098  CA  LYS I 389      50.904  53.426  23.295  1.00  7.77           C
ATOM   3099  C   LYS I 389      50.301  53.113  24.660  1.00  7.77           C
ATOM   3100  O   LYS I 389      50.525  53.841  25.631  1.00  7.77           O
ATOM   3101  CB  LYS I 389      52.333  53.944  23.473  1.00  7.77           C
ATOM   3102  CG  LYS I 389      53.262  52.962  24.168  1.00 34.09           C
ATOM   3103  CD  LYS I 389      54.600  53.591  24.472  1.00 34.09           C
ATOM   3104  CE  LYS I 389      55.298  54.099  23.219  1.00 34.09           C
ATOM   3105  NZ  LYS I 389      56.534  54.878  23.572  1.00 34.09           N
ATOM   3106  N   ALA I 390      49.572  52.003  24.733  1.00  2.00           N
ATOM   3107  CA  ALA I 390      48.922  51.570  25.964  1.00  2.00           C
ATOM   3108  C   ALA I 390      49.887  51.038  27.027  1.00  2.00           C
ATOM   3109  O   ALA I 390      49.900  49.844  27.308  1.00  2.00           O
ATOM   3110  CB  ALA I 390      47.868  50.529  25.642  1.00  2.00           C
ATOM   3111  N   ASN I 391      50.679  51.922  27.628  1.00 12.84           N
ATOM   3112  CA  ASN I 391      51.629  51.512  28.672  1.00 12.84           C
ATOM   3113  C   ASN I 391      51.154  51.945  30.064  1.00 12.84           C
ATOM   3114  O   ASN I 391      51.954  52.244  30.953  1.00 12.84           O
ATOM   3115  CB  ASN I 391      53.036  52.067  28.392  1.00 12.84           C
ATOM   3116  CG  ASN I 391      53.090  53.575  28.467  1.00 12.48           C
ATOM   3117  OD1 ASN I 391      52.069  54.251  28.350  1.00 12.48           O
ATOM   3118  ND2 ASN I 391      54.279  54.114  28.665  1.00 12.48           N
ATOM   3119  N   ARG I 392      49.840  51.932  30.253  1.00 15.16           N
ATOM   3120  CA  ARG I 392      49.206  52.315  31.512  1.00 15.16           C
ATOM   3121  C   ARG I 392      47.767  51.779  31.438  1.00 15.16           C
ATOM   3122  O   ARG I 392      47.235  51.609  30.342  1.00 15.16           O
ATOM   3123  CB  ARG I 392      49.226  53.837  31.651  1.00 15.16           C
ATOM   3124  CG  ARG I 392      48.726  54.569  30.423  1.00 17.52           C
ATOM   3125  CD  ARG I 392      48.803  56.066  30.595  1.00 17.52           C
ATOM   3126  NE  ARG I 392      48.439  56.771  29.369  1.00 17.52           N
ATOM   3127  CZ  ARG I 392      49.259  56.965  28.343  1.00 17.52           C
ATOM   3128  NH1 ARG I 392      50.505  56.508  28.378  1.00 17.52           N
ATOM   3129  NH2 ARG I 392      48.830  57.623  27.278  1.00 17.52           N
ATOM   3130  N   PRO I 393      47.137  51.472  32.591  1.00 28.50           N
ATOM   3131  CA  PRO I 393      45.764  50.946  32.628  1.00 28.50           C
ATOM   3132  C   PRO I 393      44.802  51.525  31.585  1.00 28.50           C
ATOM   3133  O   PRO I 393      44.820  52.728  31.305  1.00 28.50           O
ATOM   3134  CB  PRO I 393      45.321  51.287  34.048  1.00 28.50           C
ATOM   3135  CG  PRO I 393      46.548  51.055  34.819  1.00  2.00           C
ATOM   3136  CD  PRO I 393      47.632  51.701  33.961  1.00  2.00           C
ATOM   3137  N   PHE I 394      43.962  50.663  31.019  1.00  2.00           N
ATOM   3138  CA  PHE I 394      42.992  51.092  30.024  1.00  2.00           C
ATOM   3139  C   PHE I 394      41.748  50.186  29.973  1.00  2.00           C
ATOM   3140  O   PHE I 394      41.792  49.017  30.382  1.00  2.00           O
ATOM   3141  CB  PHE I 394      43.665  51.199  28.644  1.00  2.00           C
ATOM   3142  CG  PHE I 394      44.281  49.914  28.158  1.00  7.57           C
ATOM   3143  CD1 PHE I 394      43.508  48.963  27.490  1.00  7.57           C
ATOM   3144  CD2 PHE I 394      45.627  49.652  28.366  1.00  7.57           C
ATOM   3145  CE1 PHE I 394      44.071  47.768  27.040  1.00  7.57           C
ATOM   3146  CE2 PHE I 394      46.197  48.460  27.920  1.00  7.57           C
ATOM   3147  CZ  PHE I 394      45.415  47.517  27.255  1.00  7.57           C
ATOM   3148  N   LEU I 395      40.630  50.748  29.515  1.00 15.48           N
ATOM   3149  CA  LEU I 395      39.371  50.013  29.402  1.00 15.48           C
ATOM   3150  C   LEU I 395      39.313  49.245  28.097  1.00 15.48           C
ATOM   3151  O   LEU I 395      39.898  49.659  27.103  1.00 15.48           O
ATOM   3152  CB  LEU I 395      38.174  50.955  29.486  1.00 15.48           C
ATOM   3153  CG  LEU I 395      38.050  51.767  30.775  1.00 18.96           C
ATOM   3154  CD1 LEU I 395      36.809  52.649  30.723  1.00 18.96           C
ATOM   3155  CD2 LEU I 395      37.996  50.838  31.968  1.00 18.96           C
ATOM   3156  N   VAL I 396      38.599  48.126  28.114  1.00  5.44           N
ATOM   3157  CA  VAL I 396      38.446  47.260  26.950  1.00  5.44           C
ATOM   3158  C   VAL I 396      36.965  47.027  26.729  1.00  5.44           C
ATOM   3159  O   VAL I 396      36.207  46.826  27.684  1.00  5.44           O
ATOM   3160  CB  VAL I 396      39.107  45.874  27.167  1.00  5.44           C
ATOM   3161  CG1 VAL I 396      38.878  44.999  25.963  1.00 10.08           C
ATOM   3162  CG2 VAL I 396      40.601  46.010  27.432  1.00 10.08           C
ATOM   3163  N   PHE I 397      36.557  47.064  25.468  1.00 13.76           N
ATOM   3164  CA  PHE I 397      35.171  46.845  25.095  1.00 13.76           C
ATOM   3165  C   PHE I 397      35.153  46.034  23.799  1.00 13.76           C
ATOM   3166  O   PHE I 397      35.836  46.390  22.840  1.00 13.76           O
ATOM   3167  CB  PHE I 397      34.462  48.185  24.829  1.00 13.76           C
ATOM   3168  CG  PHE I 397      34.266  49.044  26.049  1.00 30.53           C
ATOM   3169  CD1 PHE I 397      33.169  48.854  26.883  1.00 30.53           C
ATOM   3170  CD2 PHE I 397      35.153  50.077  26.335  1.00 30.53           C
ATOM   3171  CE1 PHE I 397      32.954  49.681  27.985  1.00 30.53           C
ATOM   3172  CE2 PHE I 397      34.950  50.913  27.436  1.00 30.53           C
ATOM   3173  CZ  PHE I 397      33.847  50.715  28.263  1.00 30.53           C
ATOM   3174  N   ILE I 398      34.392  44.946  23.772  1.00 23.65           N
ATOM   3175  CA  ILE I 398      34.267  44.130  22.565  1.00 23.65           C
ATOM   3176  C   ILE I 398      32.818  44.301  22.110  1.00 23.65           C
ATOM   3177  O   ILE I 398      31.891  43.884  22.804  1.00 23.65           O
ATOM   3178  CB  ILE I 398      34.598  42.652  22.844  1.00 23.65           C
ATOM   3179  CG1 ILE I 398      36.058  42.530  23.293  1.00 16.47           C
ATOM   3180  CG2 ILE I 398      34.337  41.804  21.600  1.00 16.47           C
ATOM   3181  CD1 ILE I 398      36.496  41.126  23.589  1.00 16.47           C
ATOM   3182  N   ARG I 399      32.620  44.898  20.942  1.00 25.71           N
ATOM   3183  CA  ARG I 399      31.273  45.191  20.467  1.00 25.71           C
ATOM   3184  C   ARG I 399      30.979  44.847  19.016  1.00 25.71           C
ATOM   3185  O   ARG I 399      31.888  44.609  18.222  1.00 25.71           O
ATOM   3186  CB  ARG I 399      31.039  46.688  20.614  1.00 25.71           C
ATOM   3187  CG  ARG I 399      32.001  47.499  19.744  1.00 26.91           C
ATOM   3188  CD  ARG I 399      31.642  48.961  19.689  1.00 26.91           C
ATOM   3189  NE  ARG I 399      32.132  49.575  18.460  1.00 26.91           N
ATOM   3190  CZ  ARG I 399      31.753  50.768  18.018  1.00 26.91           C
ATOM   3191  NH1 ARG I 399      30.883  51.492  18.705  1.00 26.91           N
ATOM   3192  NH2 ARG I 399      32.213  51.223  16.863  1.00 26.91           N
ATOM   3193  N   GLU I 400      29.695  44.870  18.672  1.00 34.68           N
ATOM   3194  CA  GLU I 400      29.265  44.630  17.303  1.00 34.68           C
ATOM   3195  C   GLU I 400      29.056  46.037  16.754  1.00 34.68           C
ATOM   3196  O   GLU I 400      28.198  46.774  17.242  1.00 34.68           O
ATOM   3197  CB  GLU I 400      27.945  43.859  17.248  1.00 34.68           C
ATOM   3198  CG  GLU I 400      27.560  43.433  15.828  1.00 64.51           C
ATOM   3199  CD  GLU I 400      26.065  43.494  15.549  1.00 64.51           C
ATOM   3200  OE1 GLU I 400      25.301  43.980  16.409  1.00 64.51           O
ATOM   3201  OE2 GLU I 400      25.649  43.064  14.455  1.00 64.51           O
ATOM   3202  N   VAL I 401      29.846  46.403  15.752  1.00 58.23           N
ATOM   3203  CA  VAL I 401      29.793  47.730  15.146  1.00 58.23           C
ATOM   3204  C   VAL I 401      28.420  48.310  14.784  1.00 58.23           C
ATOM   3205  O   VAL I 401      28.026  49.341  15.330  1.00 58.23           O
ATOM   3206  CB  VAL I 401      30.736  47.819  13.924  1.00 58.23           C
ATOM   3207  CG1 VAL I 401      30.562  49.149  13.200  1.00 63.01           C
ATOM   3208  CG2 VAL I 401      32.165  47.666  14.374  1.00 63.01           C
ATOM   3209  N   PRO I 402      27.663  47.649  13.885  1.00 39.26           N
ATOM   3210  CA  PRO I 402      26.339  48.137  13.470  1.00 39.26           C
ATOM   3211  C   PRO I 402      25.338  48.474  14.583  1.00 39.26           C
ATOM   3212  O   PRO I 402      24.725  49.546  14.566  1.00 39.26           O
ATOM   3213  CB  PRO I 402      25.828  47.003  12.586  1.00 39.26           C
ATOM   3214  CG  PRO I 402      27.090  46.450  11.997  1.00 41.35           C
ATOM   3215  CD  PRO I 402      27.982  46.383  13.200  1.00 41.35           C
ATOM   3216  N   LEU I 403      25.174  47.560  15.537  1.00 32.18           N
ATOM   3217  CA  LEU I 403      24.232  47.747  16.640  1.00 32.18           C
ATOM   3218  C   LEU I 403      24.863  48.331  17.910  1.00 32.18           C
ATOM   3219  O   LEU I 403      24.155  48.760  18.819  1.00 32.18           O
ATOM   3220  CB  LEU I 403      23.536  46.419  16.953  1.00 32.18           C
ATOM   3221  CG  LEU I 403      22.280  46.416  17.825  1.00 34.35           C
ATOM   3222  CD1 LEU I 403      21.231  47.328  17.220  1.00 34.35           C
ATOM   3223  CD2 LEU I 403      21.744  44.998  17.948  1.00 34.35           C
ATOM   3224  N   ASN I 404      26.190  48.355  17.965  1.00 34.39           N
ATOM   3225  CA  ASN I 404      26.923  48.895  19.112  1.00 34.39           C
ATOM   3226  C   ASN I 404      26.628  48.159  20.416  1.00 34.39           C
ATOM   3227  O   ASN I 404      26.688  48.747  21.497  1.00 34.39           O
ATOM   3228  CB  ASN I 404      26.637  50.393  19.286  1.00 34.39           C
ATOM   3229  CG  ASN I 404      27.143  51.226  18.124  1.00 75.22           C
ATOM   3230  OD1 ASN I 404      28.339  51.501  18.015  1.00 75.22           O
ATOM   3231  ND2 ASN I 404      26.232  51.641  17.250  1.00 75.22           N
ATOM   3232  N   THR I 405      26.325  46.869  20.315  1.00 14.50           N
ATOM   3233  CA  THR I 405      26.031  46.057  21.491  1.00 14.50           C
ATOM   3234  C   THR I 405      27.306  45.787  22.275  1.00 14.50           C
ATOM   3235  O   THR I 405      28.255  45.221  21.732  1.00 14.50           O
ATOM   3236  CB  THR I 405      25.456  44.695  21.090  1.00 14.50           C
ATOM   3237  OG1 THR I 405      24.478  44.873  20.062  1.00 26.36           O
ATOM   3238  CG2 THR I 405      24.807  44.025  22.285  1.00 26.36           C
ATOM   3239  N   ILE I 406      27.345  46.198  23.538  1.00 28.28           N
ATOM   3240  CA  ILE I 406      28.526  45.944  24.360  1.00 28.28           C
ATOM   3241  C   ILE I 406      28.506  44.478  24.792  1.00 28.28           C
ATOM   3242  O   ILE I 406      27.848  44.113  25.769  1.00 28.28           O
ATOM   3243  CB  ILE I 406      28.570  46.835  25.600  1.00 28.28           C
ATOM   3244  CG1 ILE I 406      28.439  48.302  25.194  1.00 42.93           C
ATOM   3245  CG2 ILE I 406      29.887  46.625  26.332  1.00 42.93           C
ATOM   3246  CD1 ILE I 406      28.401  49.256  26.374  1.00 42.93           C
ATOM   3247  N   ILE I 407      29.200  43.645  24.021  1.00 26.71           N
ATOM   3248  CA  ILE I 407      29.280  42.209  24.267  1.00 26.71           C
ATOM   3249  C   ILE I 407      30.160  41.895  25.476  1.00 26.71           C
ATOM   3250  O   ILE I 407      29.730  41.204  26.396  1.00 26.71           O
ATOM   3251  CB  ILE I 407      29.807  41.477  23.005  1.00 26.71           C
ATOM   3252  CG1 ILE I 407      28.858  41.722  21.832  1.00 18.41           C
ATOM   3253  CG2 ILE I 407      29.940  39.986  23.258  1.00 18.41           C
ATOM   3254  CD1 ILE I 407      29.309  41.087  20.541  1.00 18.41           C
ATOM   3255  N   PHE I 408      31.387  42.402  25.464  1.00 24.03           N
ATOM   3256  CA  PHE I 408      32.335  42.196  26.556  1.00 24.03           C
ATOM   3257  C   PHE I 408      32.834  43.562  27.011  1.00 24.03           C
ATOM   3258  O   PHE I 408      32.775  44.544  26.263  1.00 24.03           O
ATOM   3259  CB  PHE I 408      33.566  41.400  26.096  1.00 24.03           C
ATOM   3260  CG  PHE I 408      33.289  39.968  25.728  1.00 40.89           C
ATOM   3261  CD1 PHE I 408      33.304  38.973  26.697  1.00 40.89           C
ATOM   3262  CD2 PHE I 408      33.091  39.604  24.399  1.00 40.89           C
ATOM   3263  CE1 PHE I 408      33.130  37.636  26.345  1.00 40.89           C
ATOM   3264  CE2 PHE I 408      32.915  38.273  24.039  1.00 40.89           C
ATOM   3265  CZ  PHE I 408      32.937  37.287  25.011  1.00 40.89           C
ATOM   3266  N   MET I 409      33.370  43.602  28.221  1.00  8.64           N
ATOM   3267  CA  MET I 409      33.920  44.821  28.787  1.00  8.64           C
ATOM   3268  C   MET I 409      34.891  44.383  29.875  1.00  8.64           C
ATOM   3269  O   MET I 409      34.680  43.365  30.537  1.00  8.64           O
ATOM   3270  CB  MET I 409      32.817  45.722  29.349  1.00  8.64           C
ATOM   3271  CG  MET I 409      32.141  45.203  30.590  1.00 27.59           C
ATOM   3272  SD  MET I 409      30.822  46.285  31.116  1.00 27.59           S
ATOM   3273  CE  MET I 409      31.526  47.872  30.732  1.00 27.59           C
ATOM   3274  N   GLY I 410      35.980  45.120  30.025  1.00  4.46           N
ATOM   3275  CA  GLY I 410      36.970  44.755  31.015  1.00  4.46           C
ATOM   3276  C   GLY I 410      37.970  45.865  31.202  1.00  4.46           C
ATOM   3277  O   GLY I 410      37.837  46.924  30.593  1.00  4.46           O
ATOM   3278  N   ARG I 411      38.986  45.609  32.014  1.00 10.54           N
ATOM   3279  CA  ARG I 411      40.008  46.602  32.311  1.00 10.54           C
ATOM   3280  C   ARG I 411      41.355  45.911  32.414  1.00 10.54           C
ATOM   3281  O   ARG I 411      41.466  44.862  33.049  1.00 10.54           O
ATOM   3282  CB  ARG I 411      39.685  47.284  33.651  1.00 10.54           C
ATOM   3283  CG  ARG I 411      40.698  48.320  34.107  1.00 16.14           C
ATOM   3284  CD  ARG I 411      41.060  48.165  35.590  1.00 16.14           C
ATOM   3285  NE  ARG I 411      39.933  48.385  36.502  1.00 16.14           N
ATOM   3286  CZ  ARG I 411      39.890  47.980  37.772  1.00 16.14           C
ATOM   3287  NH1 ARG I 411      40.902  47.323  38.311  1.00 16.14           N
ATOM   3288  NH2 ARG I 411      38.835  48.258  38.520  1.00 16.14           N
ATOM   3289  N   VAL I 412      42.361  46.460  31.743  1.00 23.72           N
ATOM   3290  CA  VAL I 412      43.705  45.900  31.812  1.00 23.72           C
ATOM   3291  C   VAL I 412      44.498  46.823  32.721  1.00 23.72           C
ATOM   3292  O   VAL I 412      44.920  47.904  32.315  1.00 23.72           O
ATOM   3293  CB  VAL I 412      44.386  45.812  30.430  1.00 23.72           C
ATOM   3294  CG1 VAL I 412      45.773  45.171  30.568  1.00  5.41           C
ATOM   3295  CG2 VAL I 412      43.527  45.006  29.474  1.00  5.41           C
ATOM   3296  N   ALA I 413      44.611  46.430  33.981  1.00 15.37           N
ATOM   3297  CA  ALA I 413      45.331  47.214  34.970  1.00 15.37           C
ATOM   3298  C   ALA I 413      46.709  46.640  35.242  1.00 15.37           C
ATOM   3299  O   ALA I 413      47.496  47.247  35.969  1.00 15.37           O
ATOM   3300  CB  ALA I 413      44.531  47.296  36.256  1.00 15.37           C
ATOM   3301  N   ASN I 414      46.992  45.472  34.666  1.00 18.25           N
ATOM   3302  CA  ASN I 414      48.283  44.809  34.835  1.00 18.25           C
ATOM   3303  C   ASN I 414      48.447  43.656  33.850  1.00 18.25           C
ATOM   3304  O   ASN I 414      47.769  42.642  33.959  1.00 18.25           O
ATOM   3305  CB  ASN I 414      48.425  44.275  36.260  1.00 18.25           C
ATOM   3306  CG  ASN I 414      49.844  43.849  36.599  1.00 17.14           C
ATOM   3307  OD1 ASN I 414      50.120  43.474  37.731  1.00 17.14           O
ATOM   3308  ND2 ASN I 414      50.755  43.921  35.629  1.00 17.14           N
ATOM   3309  N   PRO I 415      49.307  43.823  32.838  1.00 38.25           N
ATOM   3310  CA  PRO I 415      49.531  42.776  31.845  1.00 38.25           C
ATOM   3311  C   PRO I 415      50.930  42.153  31.896  1.00 38.25           C
ATOM   3312  O   PRO I 415      51.547  41.939  30.850  1.00 38.25           O
ATOM   3313  CB  PRO I 415      49.335  43.528  30.544  1.00 38.25           C
ATOM   3314  CG  PRO I 415      50.085  44.773  30.828  1.00 52.75           C
ATOM   3315  CD  PRO I 415      49.690  45.128  32.275  1.00 52.75           C
ATOM   3316  N   CYS I 416      51.439  41.879  33.093  1.00 26.53           N
ATOM   3317  CA  CYS I 416      52.760  41.266  33.226  1.00 26.53           C
ATOM   3318  C   CYS I 416      52.577  39.903  33.854  1.00 26.53           C
ATOM   3319  O   CYS I 416      51.528  39.633  34.444  1.00 26.53           O
ATOM   3320  CB  CYS I 416      53.670  42.117  34.096  1.00 26.53           C
ATOM   3321  SG  CYS I 416      53.675  43.863  33.603  1.00 33.12           S
ATOM   3322  N   VAL I 417      53.584  39.047  33.720  1.00 89.12           N
ATOM   3323  CA  VAL I 417      53.524  37.693  34.267  1.00 89.12           C
ATOM   3324  C   VAL I 417      53.751  37.635  35.780  1.00 89.12           C
ATOM   3325  O   VAL I 417      53.339  36.623  36.392  1.00 89.12           O
ATOM   3326  CB  VAL I 417      54.533  36.763  33.560  1.00 89.12           C
ATOM   3327  CG1 VAL I 417      54.195  36.665  32.075  1.00105.84           C
ATOM   3328  CG2 VAL I 417      55.958  37.277  33.758  1.00105.84           C
