# Supplementary material for: Modeling of loops in proteins: a multi-method approach
Source: BMC Struct Biol. 2010 Feb 11;10:5. doi: 10.1186/1472-6807-10-5 (PMC2837870; doi:10.1186/1472-6807-10-5)
Supplement: Additional file 1 — Student t-test. Results from two sample paired t-test of Table 2. [file 1472-6807-10-5-S1.GZ › loop_test_data/1b3k_322-343.pdb]

ATOM      1  N   TYR A   1     -10.442  -0.118  15.934  1.00 38.34           N
ATOM      2  CA  TYR A   1      -9.905   1.111  16.485  1.00 38.34           C
ATOM      3  C   TYR A   1      -8.543   1.256  15.823  1.00 38.34           C
ATOM      4  O   TYR A   1      -8.154   2.360  15.435  1.00 38.34           O
ATOM      5  CB  TYR A   1      -9.677   0.992  17.992  1.00 51.25           C
ATOM      6  CG  TYR A   1      -8.940   2.185  18.555  1.00 51.25           C
ATOM      7  CD1 TYR A   1      -9.621   3.339  18.938  1.00 51.25           C
ATOM      8  CD2 TYR A   1      -7.548   2.191  18.630  1.00 51.25           C
ATOM      9  CE1 TYR A   1      -8.926   4.471  19.382  1.00 51.25           C
ATOM     10  CE2 TYR A   1      -6.851   3.313  19.067  1.00 51.25           C
ATOM     11  CZ  TYR A   1      -7.541   4.443  19.440  1.00 51.25           C
ATOM     12  OH  TYR A   1      -6.835   5.538  19.865  1.00 51.25           O
ATOM     13  N   VAL A   2      -7.837   0.108  15.743  1.00  6.26           N
ATOM     14  CA  VAL A   2      -6.491  -0.047  15.195  1.00  6.26           C
ATOM     15  C   VAL A   2      -6.506   0.056  13.683  1.00  6.26           C
ATOM     16  O   VAL A   2      -5.690   0.771  13.090  1.00  6.26           O
ATOM     17  CB  VAL A   2      -5.866  -1.423  15.592  1.00 37.25           C
ATOM     18  CG1 VAL A   2      -4.400  -1.497  15.156  1.00 37.25           C
ATOM     19  CG2 VAL A   2      -5.977  -1.630  17.082  1.00 37.25           C
ATOM     20  N   ALA A   3      -7.427  -0.653  13.047  1.00 12.25           N
ATOM     21  CA  ALA A   3      -7.485  -0.587  11.595  1.00 12.25           C
ATOM     22  C   ALA A   3      -7.711   0.861  11.194  1.00 12.25           C
ATOM     23  O   ALA A   3      -7.189   1.338  10.183  1.00 12.25           O
ATOM     24  CB  ALA A   3      -8.602  -1.452  11.074  1.00  7.26           C
ATOM     25  N   HIS A   4      -8.477   1.569  12.013  1.00  8.42           N
ATOM     26  CA  HIS A   4      -8.774   2.956  11.727  1.00  8.42           C
ATOM     27  C   HIS A   4      -7.520   3.831  11.878  1.00  8.42           C
ATOM     28  O   HIS A   4      -7.319   4.766  11.104  1.00  8.42           O
ATOM     29  CB  HIS A   4      -9.909   3.427  12.638  1.00 62.14           C
ATOM     30  CG  HIS A   4     -10.530   4.716  12.207  1.00 62.14           C
ATOM     31  ND1 HIS A   4      -9.861   5.921  12.259  1.00 62.14           N
ATOM     32  CD2 HIS A   4     -11.745   4.981  11.672  1.00 62.14           C
ATOM     33  CE1 HIS A   4     -10.637   6.874  11.773  1.00 62.14           C
ATOM     34  NE2 HIS A   4     -11.785   6.330  11.410  1.00 62.14           N
ATOM     35  N   LEU A   5      -6.674   3.524  12.861  1.00  4.87           N
ATOM     36  CA  LEU A   5      -5.444   4.298  13.068  1.00  4.87           C
ATOM     37  C   LEU A   5      -4.408   3.960  12.017  1.00  4.87           C
ATOM     38  O   LEU A   5      -3.689   4.839  11.516  1.00  4.87           O
ATOM     39  CB  LEU A   5      -4.828   4.015  14.436  1.00  5.33           C
ATOM     40  CG  LEU A   5      -5.397   4.637  15.699  1.00  5.33           C
ATOM     41  CD1 LEU A   5      -4.536   4.223  16.872  1.00  5.33           C
ATOM     42  CD2 LEU A   5      -5.365   6.136  15.563  1.00  5.33           C
ATOM     43  N   ALA A   6      -4.323   2.665  11.720  1.00  5.58           N
ATOM     44  CA  ALA A   6      -3.393   2.165  10.732  1.00  5.58           C
ATOM     45  C   ALA A   6      -3.784   2.739   9.377  1.00  5.58           C
ATOM     46  O   ALA A   6      -2.915   3.077   8.577  1.00  5.58           O
ATOM     47  CB  ALA A   6      -3.442   0.668  10.702  1.00  4.87           C
ATOM     48  N   SER A   7      -5.091   2.862   9.129  1.00  4.87           N
ATOM     49  CA  SER A   7      -5.586   3.410   7.872  1.00  4.87           C
ATOM     50  C   SER A   7      -5.117   4.843   7.643  1.00  4.87           C
ATOM     51  O   SER A   7      -4.584   5.153   6.588  1.00  4.87           O
ATOM     52  CB  SER A   7      -7.109   3.347   7.833  1.00  4.87           C
ATOM     53  OG  SER A   7      -7.558   2.008   7.766  1.00  4.87           O
ATOM     54  N   ASP A   8      -5.317   5.715   8.626  1.00 20.27           N
ATOM     55  CA  ASP A   8      -4.875   7.099   8.503  1.00 20.27           C
ATOM     56  C   ASP A   8      -3.367   7.222   8.340  1.00 20.27           C
ATOM     57  O   ASP A   8      -2.891   7.975   7.493  1.00 20.27           O
ATOM     58  CB  ASP A   8      -5.308   7.903   9.717  1.00  9.52           C
ATOM     59  CG  ASP A   8      -6.743   8.284   9.651  1.00  9.52           C
ATOM     60  OD1 ASP A   8      -7.325   8.098   8.567  1.00  9.52           O
ATOM     61  OD2 ASP A   8      -7.279   8.777  10.670  1.00  9.52           O
ATOM     62  N   PHE A   9      -2.614   6.493   9.158  1.00  7.86           N
ATOM     63  CA  PHE A   9      -1.173   6.553   9.058  1.00  7.86           C
ATOM     64  C   PHE A   9      -0.748   6.299   7.635  1.00  7.86           C
ATOM     65  O   PHE A   9       0.125   6.991   7.129  1.00  7.86           O
ATOM     66  CB  PHE A   9      -0.500   5.518   9.939  1.00  4.87           C
ATOM     67  CG  PHE A   9       0.975   5.490   9.766  1.00  4.87           C
ATOM     68  CD1 PHE A   9       1.752   6.559  10.189  1.00  4.87           C
ATOM     69  CD2 PHE A   9       1.581   4.448   9.080  1.00  4.87           C
ATOM     70  CE1 PHE A   9       3.111   6.595   9.926  1.00  4.87           C
ATOM     71  CE2 PHE A   9       2.940   4.472   8.810  1.00  4.87           C
ATOM     72  CZ  PHE A   9       3.706   5.549   9.233  1.00  4.87           C
ATOM     73  N   GLY A  10      -1.364   5.297   7.002  1.00 16.84           N
ATOM     74  CA  GLY A  10      -1.048   4.936   5.624  1.00 16.84           C
ATOM     75  C   GLY A  10      -1.487   5.954   4.582  1.00 16.84           C
ATOM     76  O   GLY A  10      -0.868   6.083   3.527  1.00 16.84           O
ATOM     77  N   VAL A  11      -2.560   6.681   4.871  1.00  4.87           N
ATOM     78  CA  VAL A  11      -3.058   7.694   3.955  1.00  4.87           C
ATOM     79  C   VAL A  11      -2.109   8.864   4.035  1.00  4.87           C
ATOM     80  O   VAL A  11      -1.762   9.476   3.034  1.00  4.87           O
ATOM     81  CB  VAL A  11      -4.463   8.163   4.369  1.00  5.82           C
ATOM     82  CG1 VAL A  11      -4.980   9.200   3.402  1.00  5.82           C
ATOM     83  CG2 VAL A  11      -5.405   6.976   4.411  1.00  5.82           C
ATOM     84  N   ARG A  12      -1.688   9.148   5.259  1.00  6.10           N
ATOM     85  CA  ARG A  12      -0.775  10.242   5.579  1.00  6.10           C
ATOM     86  C   ARG A  12       0.568   9.985   4.898  1.00  6.10           C
ATOM     87  O   ARG A  12       1.312  10.914   4.562  1.00  6.10           O
ATOM     88  CB  ARG A  12      -0.616  10.302   7.095  1.00 29.04           C
ATOM     89  CG  ARG A  12      -0.125  11.614   7.679  1.00 29.04           C
ATOM     90  CD  ARG A  12      -0.177  11.493   9.198  1.00 29.04           C
ATOM     91  NE  ARG A  12      -1.513  11.068   9.612  1.00 29.04           N
ATOM     92  CZ  ARG A  12      -1.768  10.373  10.717  1.00 29.04           C
ATOM     93  NH1 ARG A  12      -0.773  10.008  11.508  1.00 29.04           N
ATOM     94  NH2 ARG A  12      -3.013  10.026  11.021  1.00 29.04           N
ATOM     95  N   VAL A  13       0.866   8.708   4.703  1.00 27.07           N
ATOM     96  CA  VAL A  13       2.091   8.309   4.039  1.00 27.07           C
ATOM     97  C   VAL A  13       1.873   8.427   2.539  1.00 27.07           C
ATOM     98  O   VAL A  13       2.808   8.721   1.789  1.00 27.07           O
ATOM     99  CB  VAL A  13       2.464   6.852   4.352  1.00  4.87           C
ATOM    100  CG1 VAL A  13       3.649   6.427   3.485  1.00  4.87           C
ATOM    101  CG2 VAL A  13       2.805   6.709   5.825  1.00  4.87           C
ATOM    102  N   PHE A  14       0.635   8.184   2.105  1.00 20.06           N
ATOM    103  CA  PHE A  14       0.290   8.269   0.683  1.00 20.06           C
ATOM    104  C   PHE A  14       0.340   9.707   0.188  1.00 20.06           C
ATOM    105  O   PHE A  14       0.827  10.001  -0.905  1.00 20.06           O
ATOM    106  CB  PHE A  14      -1.107   7.718   0.421  1.00  5.26           C
ATOM    107  CG  PHE A  14      -1.577   7.958  -0.973  1.00  5.26           C
ATOM    108  CD1 PHE A  14      -0.919   7.367  -2.051  1.00  5.26           C
ATOM    109  CD2 PHE A  14      -2.633   8.827  -1.221  1.00  5.26           C
ATOM    110  CE1 PHE A  14      -1.301   7.641  -3.364  1.00  5.26           C
ATOM    111  CE2 PHE A  14      -3.029   9.111  -2.525  1.00  5.26           C
ATOM    112  CZ  PHE A  14      -2.359   8.517  -3.603  1.00  5.26           C
ATOM    113  N   GLN A  15      -0.188  10.601   1.004  1.00 27.15           N
ATOM    114  CA  GLN A  15      -0.188  12.002   0.660  1.00 27.15           C
ATOM    115  C   GLN A  15       1.239  12.382   0.307  1.00 27.15           C
ATOM    116  O   GLN A  15       1.477  13.150  -0.619  1.00 27.15           O
ATOM    117  CB  GLN A  15      -0.688  12.830   1.848  1.00  5.12           C
ATOM    118  CG  GLN A  15      -2.124  12.528   2.253  1.00  5.12           C
ATOM    119  CD  GLN A  15      -2.551  13.321   3.467  1.00  5.12           C
ATOM    120  OE1 GLN A  15      -3.686  13.209   3.934  1.00  5.12           O
ATOM    121  NE2 GLN A  15      -1.637  14.132   3.992  1.00  5.12           N
ATOM    122  N   GLN A  16       2.191  11.823   1.038  1.00  5.62           N
ATOM    123  CA  GLN A  16       3.583  12.132   0.785  1.00  5.62           C
ATOM    124  C   GLN A  16       4.038  11.697  -0.591  1.00  5.62           C
ATOM    125  O   GLN A  16       4.574  12.514  -1.337  1.00  5.62           O
ATOM    126  CB  GLN A  16       4.483  11.486   1.830  1.00  5.47           C
ATOM    127  CG  GLN A  16       4.209  11.950   3.232  1.00  5.47           C
ATOM    128  CD  GLN A  16       4.245  13.442   3.342  1.00  5.47           C
ATOM    129  OE1 GLN A  16       5.241  14.083   2.998  1.00  5.47           O
ATOM    130  NE2 GLN A  16       3.152  14.014   3.829  1.00  5.47           N
ATOM    131  N   VAL A  17       3.838  10.423  -0.932  1.00 12.70           N
ATOM    132  CA  VAL A  17       4.273   9.932  -2.238  1.00 12.70           C
ATOM    133  C   VAL A  17       3.514  10.623  -3.354  1.00 12.70           C
ATOM    134  O   VAL A  17       4.032  10.768  -4.465  1.00 12.70           O
ATOM    135  CB  VAL A  17       4.075   8.405  -2.412  1.00 18.90           C
ATOM    136  CG1 VAL A  17       4.849   7.645  -1.371  1.00 18.90           C
ATOM    137  CG2 VAL A  17       2.613   8.067  -2.351  1.00 18.90           C
ATOM    138  N   ALA A  18       2.281  11.035  -3.066  1.00 14.81           N
ATOM    139  CA  ALA A  18       1.473  11.734  -4.062  1.00 14.81           C
ATOM    140  C   ALA A  18       2.101  13.108  -4.290  1.00 14.81           C
ATOM    141  O   ALA A  18       2.623  13.410  -5.367  1.00 14.81           O
ATOM    142  CB  ALA A  18       0.039  11.891  -3.562  1.00 13.06           C
ATOM    143  N   GLN A  19       2.055  13.928  -3.247  1.00 16.80           N
ATOM    144  CA  GLN A  19       2.607  15.267  -3.299  1.00 16.80           C
ATOM    145  C   GLN A  19       4.044  15.260  -3.797  1.00 16.80           C
ATOM    146  O   GLN A  19       4.606  16.299  -4.117  1.00 16.80           O
ATOM    147  CB  GLN A  19       2.521  15.916  -1.914  1.00 49.10           C
ATOM    148  CG  GLN A  19       1.094  15.976  -1.384  1.00 49.10           C
ATOM    149  CD  GLN A  19       0.985  16.668  -0.046  1.00 49.10           C
ATOM    150  OE1 GLN A  19      -0.092  16.711   0.545  1.00 49.10           O
ATOM    151  NE2 GLN A  19       2.096  17.221   0.438  1.00 49.10           N
ATOM    152  N   ALA A  20       4.640  14.085  -3.877  1.00 32.35           N
ATOM    153  CA  ALA A  20       6.010  13.999  -4.344  1.00 32.35           C
ATOM    154  C   ALA A  20       6.053  13.575  -5.799  1.00 32.35           C
ATOM    155  O   ALA A  20       7.130  13.367  -6.353  1.00 32.35           O
ATOM    156  CB  ALA A  20       6.793  13.008  -3.496  1.00 13.37           C
ATOM    157  N   SER A  21       4.888  13.452  -6.424  1.00 60.46           N
ATOM    158  CA  SER A  21       4.843  13.030  -7.816  1.00 60.46           C
ATOM    159  C   SER A  21       3.684  13.648  -8.581  1.00 60.46           C
ATOM    160  O   SER A  21       2.791  12.940  -9.054  1.00 60.46           O
ATOM    161  CB  SER A  21       4.757  11.504  -7.878  1.00 15.85           C
ATOM    162  OG  SER A  21       5.865  10.907  -7.219  1.00 15.85           O
ATOM    163  N   LYS A  22       3.704  14.970  -8.709  1.00 40.78           N
ATOM    164  CA  LYS A  22       2.643  15.669  -9.426  1.00 40.78           C
ATOM    165  C   LYS A  22       2.529  15.103 -10.853  1.00 40.78           C
ATOM    166  O   LYS A  22       3.529  14.781 -11.503  1.00 40.78           O
ATOM    167  CB  LYS A  22       2.939  17.183  -9.474  1.00 17.29           C
ATOM    168  CG  LYS A  22       1.817  18.089 -10.059  1.00 17.29           C
ATOM    169  CD  LYS A  22       0.619  18.200  -9.117  1.00 17.29           C
ATOM    170  CE  LYS A  22      -0.450  19.172  -9.612  1.00 17.29           C
ATOM    171  NZ  LYS A  22      -1.599  19.286  -8.642  1.00 17.29           N
ATOM    172  N   ASP A  23       1.295  14.957 -11.318  1.00 26.39           N
ATOM    173  CA  ASP A  23       1.035  14.462 -12.659  1.00 26.39           C
ATOM    174  C   ASP A  23       1.789  13.169 -12.899  1.00 26.39           C
ATOM    175  O   ASP A  23       2.620  13.110 -13.796  1.00 26.39           O
ATOM    176  CB  ASP A  23       1.478  15.528 -13.667  1.00 25.60           C
ATOM    177  CG  ASP A  23       0.845  16.900 -13.398  1.00 25.60           C
ATOM    178  OD1 ASP A  23       0.016  17.041 -12.463  1.00 25.60           O
ATOM    179  OD2 ASP A  23       1.180  17.848 -14.134  1.00 25.60           O
ATOM    180  N   ARG A  24       1.488  12.136 -12.112  1.00 22.26           N
ATOM    181  CA  ARG A  24       2.181  10.850 -12.231  1.00 22.26           C
ATOM    182  C   ARG A  24       1.410   9.673 -11.616  1.00 22.26           C
ATOM    183  O   ARG A  24       0.954   9.748 -10.471  1.00 22.26           O
ATOM    184  CB  ARG A  24       3.548  10.951 -11.543  1.00 99.87           C
ATOM    185  CG  ARG A  24       4.456  12.046 -12.084  1.00 99.87           C
ATOM    186  CD  ARG A  24       5.593  12.380 -11.124  1.00 99.87           C
ATOM    187  NE  ARG A  24       6.472  13.418 -11.660  1.00 99.87           N
ATOM    188  CZ  ARG A  24       7.488  13.962 -10.998  1.00 99.87           C
ATOM    189  NH1 ARG A  24       7.762  13.569  -9.762  1.00 99.87           N
ATOM    190  NH2 ARG A  24       8.238  14.892 -11.575  1.00 99.87           N
ATOM    191  N   ASN A  25       1.282   8.582 -12.370  1.00  4.87           N
ATOM    192  CA  ASN A  25       0.584   7.382 -11.888  1.00  4.87           C
ATOM    193  C   ASN A  25       1.239   6.776 -10.638  1.00  4.87           C
ATOM    194  O   ASN A  25       2.442   6.544 -10.617  1.00  4.87           O
ATOM    195  CB  ASN A  25       0.542   6.307 -12.999  1.00 24.71           C
ATOM    196  CG  ASN A  25      -0.720   6.382 -13.862  1.00 24.71           C
ATOM    197  OD1 ASN A  25      -1.116   7.450 -14.309  1.00 24.71           O
ATOM    198  ND2 ASN A  25      -1.339   5.234 -14.112  1.00 24.71           N
ATOM    199  N   VAL A  26       0.450   6.518  -9.599  1.00  9.17           N
ATOM    200  CA  VAL A  26       0.980   5.897  -8.383  1.00  9.17           C
ATOM    201  C   VAL A  26      -0.061   5.076  -7.604  1.00  9.17           C
ATOM    202  O   VAL A  26      -1.112   5.577  -7.213  1.00  9.17           O
ATOM    203  CB  VAL A  26       1.621   6.947  -7.444  1.00  5.42           C
ATOM    204  CG1 VAL A  26       0.649   8.067  -7.200  1.00  5.42           C
ATOM    205  CG2 VAL A  26       2.019   6.304  -6.123  1.00  5.42           C
ATOM    206  N   VAL A  27       0.235   3.796  -7.412  1.00 14.79           N
ATOM    207  CA  VAL A  27      -0.637   2.906  -6.665  1.00 14.79           C
ATOM    208  C   VAL A  27       0.094   2.674  -5.353  1.00 14.79           C
ATOM    209  O   VAL A  27       1.307   2.456  -5.353  1.00 14.79           O
ATOM    210  CB  VAL A  27      -0.830   1.590  -7.400  1.00  4.87           C
ATOM    211  CG1 VAL A  27      -1.641   0.643  -6.553  1.00  4.87           C
ATOM    212  CG2 VAL A  27      -1.548   1.849  -8.688  1.00  4.87           C
ATOM    213  N   PHE A  28      -0.635   2.714  -4.240  1.00  9.08           N
ATOM    214  CA  PHE A  28      -0.008   2.577  -2.933  1.00  9.08           C
ATOM    215  C   PHE A  28      -0.946   1.911  -1.930  1.00  9.08           C
ATOM    216  O   PHE A  28      -2.160   1.882  -2.130  1.00  9.08           O
ATOM    217  CB  PHE A  28       0.414   3.981  -2.496  1.00  4.87           C
ATOM    218  CG  PHE A  28       1.103   4.049  -1.181  1.00  4.87           C
ATOM    219  CD1 PHE A  28       0.390   3.968  -0.002  1.00  4.87           C
ATOM    220  CD2 PHE A  28       2.468   4.268  -1.119  1.00  4.87           C
ATOM    221  CE1 PHE A  28       1.033   4.114   1.227  1.00  4.87           C
ATOM    222  CE2 PHE A  28       3.117   4.415   0.103  1.00  4.87           C
ATOM    223  CZ  PHE A  28       2.403   4.340   1.276  1.00  4.87           C
ATOM    224  N   SER A  29      -0.379   1.355  -0.864  1.00  4.87           N
ATOM    225  CA  SER A  29      -1.177   0.677   0.152  1.00  4.87           C
ATOM    226  C   SER A  29      -1.034   1.245   1.557  1.00  4.87           C
ATOM    227  O   SER A  29      -0.068   0.937   2.264  1.00  4.87           O
ATOM    228  CB  SER A  29      -0.819  -0.798   0.203  1.00  4.87           C
ATOM    229  OG  SER A  29      -1.500  -1.419   1.272  1.00  4.87           O
ATOM    230  N   PRO A  30      -2.007   2.064   1.994  1.00 14.19           N
ATOM    231  CA  PRO A  30      -1.950   2.648   3.332  1.00 14.19           C
ATOM    232  C   PRO A  30      -1.821   1.533   4.354  1.00 14.19           C
ATOM    233  O   PRO A  30      -1.046   1.633   5.289  1.00 14.19           O
ATOM    234  CB  PRO A  30      -3.278   3.378   3.428  1.00  4.87           C
ATOM    235  CG  PRO A  30      -3.487   3.816   1.995  1.00  4.87           C
ATOM    236  CD  PRO A  30      -3.240   2.499   1.320  1.00  4.87           C
ATOM    237  N   TYR A  31      -2.576   0.462   4.154  1.00  4.87           N
ATOM    238  CA  TYR A  31      -2.531  -0.676   5.056  1.00  4.87           C
ATOM    239  C   TYR A  31      -1.147  -1.300   5.155  1.00  4.87           C
ATOM    240  O   TYR A  31      -0.631  -1.506   6.240  1.00  4.87           O
ATOM    241  CB  TYR A  31      -3.516  -1.746   4.594  1.00  5.25           C
ATOM    242  CG  TYR A  31      -3.373  -3.050   5.336  1.00  5.25           C
ATOM    243  CD1 TYR A  31      -3.696  -3.147   6.683  1.00  5.25           C
ATOM    244  CD2 TYR A  31      -2.902  -4.186   4.689  1.00  5.25           C
ATOM    245  CE1 TYR A  31      -3.555  -4.351   7.368  1.00  5.25           C
ATOM    246  CE2 TYR A  31      -2.757  -5.389   5.358  1.00  5.25           C
ATOM    247  CZ  TYR A  31      -3.084  -5.467   6.695  1.00  5.25           C
ATOM    248  OH  TYR A  31      -2.938  -6.665   7.349  1.00  5.25           O
ATOM    249  N   GLY A  32      -0.561  -1.612   4.007  1.00  5.02           N
ATOM    250  CA  GLY A  32       0.748  -2.233   3.972  1.00  5.02           C
ATOM    251  C   GLY A  32       1.831  -1.484   4.712  1.00  5.02           C
ATOM    252  O   GLY A  32       2.485  -2.057   5.576  1.00  5.02           O
ATOM    253  N   VAL A  33       2.036  -0.213   4.382  1.00  4.89           N
ATOM    254  CA  VAL A  33       3.068   0.559   5.055  1.00  4.89           C
ATOM    255  C   VAL A  33       2.727   0.662   6.533  1.00  4.89           C
ATOM    256  O   VAL A  33       3.616   0.781   7.367  1.00  4.89           O
ATOM    257  CB  VAL A  33       3.190   1.967   4.467  1.00  4.87           C
ATOM    258  CG1 VAL A  33       1.936   2.763   4.780  1.00  4.87           C
ATOM    259  CG2 VAL A  33       4.443   2.649   4.994  1.00  4.87           C
ATOM    260  N   ALA A  34       1.437   0.606   6.857  1.00  4.87           N
ATOM    261  CA  ALA A  34       0.990   0.679   8.249  1.00  4.87           C
ATOM    262  C   ALA A  34       1.423  -0.564   9.022  1.00  4.87           C
ATOM    263  O   ALA A  34       1.819  -0.485  10.185  1.00  4.87           O
ATOM    264  CB  ALA A  34      -0.520   0.818   8.313  1.00  4.87           C
ATOM    265  N   SER A  35       1.353  -1.714   8.364  1.00 16.91           N
ATOM    266  CA  SER A  35       1.726  -2.970   8.988  1.00 16.91           C
ATOM    267  C   SER A  35       3.217  -3.077   9.256  1.00 16.91           C
ATOM    268  O   SER A  35       3.624  -3.226  10.403  1.00 16.91           O
ATOM    269  CB  SER A  35       1.287  -4.138   8.117  1.00 10.08           C
ATOM    270  OG  SER A  35       1.648  -5.370   8.708  1.00 10.08           O
ATOM    271  N   VAL A  36       4.029  -3.010   8.205  1.00  4.87           N
ATOM    272  CA  VAL A  36       5.479  -3.116   8.368  1.00  4.87           C
ATOM    273  C   VAL A  36       6.013  -2.262   9.501  1.00  4.87           C
ATOM    274  O   VAL A  36       6.797  -2.732  10.329  1.00  4.87           O
ATOM    275  CB  VAL A  36       6.241  -2.718   7.083  1.00 11.17           C
ATOM    276  CG1 VAL A  36       6.112  -3.804   6.037  1.00 11.17           C
ATOM    277  CG2 VAL A  36       5.704  -1.402   6.555  1.00 11.17           C
ATOM    278  N   LEU A  37       5.594  -1.004   9.538  1.00  4.87           N
ATOM    279  CA  LEU A  37       6.058  -0.118  10.586  1.00  4.87           C
ATOM    280  C   LEU A  37       5.553  -0.489  11.970  1.00  4.87           C
ATOM    281  O   LEU A  37       6.185  -0.176  12.970  1.00  4.87           O
ATOM    282  CB  LEU A  37       5.701   1.324  10.271  1.00  9.20           C
ATOM    283  CG  LEU A  37       6.522   1.867   9.108  1.00  9.20           C
ATOM    284  CD1 LEU A  37       6.244   3.344   8.929  1.00  9.20           C
ATOM    285  CD2 LEU A  37       7.993   1.659   9.399  1.00  9.20           C
ATOM    286  N   ALA A  38       4.413  -1.160  12.036  1.00 29.21           N
ATOM    287  CA  ALA A  38       3.883  -1.587  13.324  1.00 29.21           C
ATOM    288  C   ALA A  38       4.839  -2.636  13.900  1.00 29.21           C
ATOM    289  O   ALA A  38       4.945  -2.798  15.111  1.00 29.21           O
ATOM    290  CB  ALA A  38       2.492  -2.178  13.144  1.00  4.87           C
ATOM    291  N   MET A  39       5.532  -3.341  13.009  1.00  5.25           N
ATOM    292  CA  MET A  39       6.488  -4.368  13.394  1.00  5.25           C
ATOM    293  C   MET A  39       7.820  -3.709  13.633  1.00  5.25           C
ATOM    294  O   MET A  39       8.469  -3.951  14.638  1.00  5.25           O
ATOM    295  CB  MET A  39       6.630  -5.416  12.290  1.00 13.28           C
ATOM    296  CG  MET A  39       5.341  -6.179  11.998  1.00 13.28           C
ATOM    297  SD  MET A  39       5.541  -7.467  10.747  1.00 13.28           S
ATOM    298  CE  MET A  39       3.846  -8.112  10.632  1.00 13.28           C
ATOM    299  N   LEU A  40       8.223  -2.864  12.701  1.00  4.87           N
ATOM    300  CA  LEU A  40       9.488  -2.165  12.845  1.00  4.87           C
ATOM    301  C   LEU A  40       9.506  -1.461  14.177  1.00  4.87           C
ATOM    302  O   LEU A  40      10.572  -1.089  14.669  1.00  4.87           O
ATOM    303  CB  LEU A  40       9.671  -1.125  11.753  1.00  4.87           C
ATOM    304  CG  LEU A  40      11.020  -0.429  11.809  1.00  4.87           C
ATOM    305  CD1 LEU A  40      12.097  -1.466  11.628  1.00  4.87           C
ATOM    306  CD2 LEU A  40      11.117   0.605  10.715  1.00  4.87           C
ATOM    307  N   GLN A  41       8.314  -1.268  14.746  1.00 24.62           N
ATOM    308  CA  GLN A  41       8.161  -0.607  16.040  1.00 24.62           C
ATOM    309  C   GLN A  41       8.816  -1.389  17.164  1.00 24.62           C
ATOM    310  O   GLN A  41       9.533  -0.839  18.000  1.00 24.62           O
ATOM    311  CB  GLN A  41       6.678  -0.409  16.382  1.00  4.87           C
ATOM    312  CG  GLN A  41       6.154   0.984  16.104  1.00  4.87           C
ATOM    313  CD  GLN A  41       4.854   1.274  16.838  1.00  4.87           C
ATOM    314  OE1 GLN A  41       4.733   1.059  18.050  1.00  4.87           O
ATOM    315  NE2 GLN A  41       3.882   1.786  16.111  1.00  4.87           N
ATOM    316  N   LEU A  42       8.568  -2.686  17.172  1.00 24.86           N
ATOM    317  CA  LEU A  42       9.103  -3.530  18.208  1.00 24.86           C
ATOM    318  C   LEU A  42      10.620  -3.562  18.185  1.00 24.86           C
ATOM    319  O   LEU A  42      11.238  -3.684  19.234  1.00 24.86           O
ATOM    320  CB  LEU A  42       8.533  -4.935  18.060  1.00 11.52           C
ATOM    321  CG  LEU A  42       8.695  -5.846  19.268  1.00 11.52           C
ATOM    322  CD1 LEU A  42       7.985  -5.242  20.461  1.00 11.52           C
ATOM    323  CD2 LEU A  42       8.106  -7.200  18.946  1.00 11.52           C
ATOM    324  N   THR A  43      11.228  -3.435  17.007  1.00 24.74           N
ATOM    325  CA  THR A  43      12.688  -3.471  16.923  1.00 24.74           C
ATOM    326  C   THR A  43      13.294  -2.167  17.412  1.00 24.74           C
ATOM    327  O   THR A  43      14.406  -2.142  17.935  1.00 24.74           O
ATOM    328  CB  THR A  43      13.198  -3.691  15.483  1.00  4.87           C
ATOM    329  OG1 THR A  43      13.023  -2.493  14.718  1.00  4.87           O
ATOM    330  CG2 THR A  43      12.445  -4.816  14.823  1.00  4.87           C
ATOM    331  N   THR A  44      12.551  -1.083  17.248  1.00 65.02           N
ATOM    332  CA  THR A  44      13.036   0.231  17.634  1.00 65.02           C
ATOM    333  C   THR A  44      12.782   0.591  19.094  1.00 65.02           C
ATOM    334  O   THR A  44      11.732   0.268  19.650  1.00 65.02           O
ATOM    335  CB  THR A  44      12.404   1.309  16.733  1.00 76.32           C
ATOM    336  OG1 THR A  44      12.953   2.594  17.052  1.00 76.32           O
ATOM    337  CG2 THR A  44      10.900   1.341  16.932  1.00 76.32           C
ATOM    338  N   GLY A  45      13.757   1.263  19.705  1.00  8.80           N
ATOM    339  CA  GLY A  45      13.620   1.688  21.089  1.00  8.80           C
ATOM    340  C   GLY A  45      14.063   3.128  21.319  1.00  8.80           C
ATOM    341  O   GLY A  45      14.805   3.701  20.517  1.00  8.80           O
ATOM    342  N   GLY A  46      13.614   3.719  22.421  1.00 71.34           N
ATOM    343  CA  GLY A  46      13.996   5.088  22.717  1.00 71.34           C
ATOM    344  C   GLY A  46      13.687   6.056  21.592  1.00 71.34           C
ATOM    345  O   GLY A  46      12.739   5.848  20.842  1.00 71.34           O
ATOM    346  N   GLU A  47      14.498   7.106  21.482  1.00 17.82           N
ATOM    347  CA  GLU A  47      14.355   8.157  20.470  1.00 17.82           C
ATOM    348  C   GLU A  47      13.548   7.777  19.220  1.00 17.82           C
ATOM    349  O   GLU A  47      12.351   8.087  19.093  1.00 17.82           O
ATOM    350  CB  GLU A  47      15.746   8.619  20.043  1.00 99.26           C
ATOM    351  CG  GLU A  47      16.633   8.995  21.213  1.00 99.26           C
ATOM    352  CD  GLU A  47      16.036  10.105  22.068  1.00 99.26           C
ATOM    353  OE1 GLU A  47      14.960  10.638  21.708  1.00 99.26           O
ATOM    354  OE2 GLU A  47      16.647  10.449  23.103  1.00 99.26           O
ATOM    355  N   THR A  48      14.237   7.126  18.291  1.00  4.87           N
ATOM    356  CA  THR A  48      13.656   6.660  17.047  1.00  4.87           C
ATOM    357  C   THR A  48      12.258   6.086  17.247  1.00  4.87           C
ATOM    358  O   THR A  48      11.343   6.397  16.498  1.00  4.87           O
ATOM    359  CB  THR A  48      14.539   5.580  16.449  1.00  4.97           C
ATOM    360  OG1 THR A  48      15.892   6.053  16.395  1.00  4.97           O
ATOM    361  CG2 THR A  48      14.059   5.230  15.052  1.00  4.97           C
ATOM    362  N   GLN A  49      12.110   5.247  18.265  1.00  9.26           N
ATOM    363  CA  GLN A  49      10.835   4.607  18.594  1.00  9.26           C
ATOM    364  C   GLN A  49       9.660   5.551  18.723  1.00  9.26           C
ATOM    365  O   GLN A  49       8.600   5.310  18.161  1.00  9.26           O
ATOM    366  CB  GLN A  49      10.934   3.832  19.904  1.00  5.97           C
ATOM    367  CG  GLN A  49       9.616   3.252  20.341  1.00  5.97           C
ATOM    368  CD  GLN A  49       9.721   2.530  21.655  1.00  5.97           C
ATOM    369  OE1 GLN A  49      10.109   3.122  22.649  1.00  5.97           O
ATOM    370  NE2 GLN A  49       9.368   1.247  21.673  1.00  5.97           N
ATOM    371  N   GLN A  50       9.825   6.609  19.494  1.00 10.46           N
ATOM    372  CA  GLN A  50       8.731   7.529  19.652  1.00 10.46           C
ATOM    373  C   GLN A  50       8.333   8.172  18.332  1.00 10.46           C
ATOM    374  O   GLN A  50       7.141   8.398  18.080  1.00 10.46           O
ATOM    375  CB  GLN A  50       9.083   8.576  20.694  1.00 50.64           C
ATOM    376  CG  GLN A  50       9.074   8.007  22.086  1.00 50.64           C
ATOM    377  CD  GLN A  50       9.386   9.050  23.119  1.00 50.64           C
ATOM    378  OE1 GLN A  50       9.276   8.804  24.322  1.00 50.64           O
ATOM    379  NE2 GLN A  50       9.789  10.230  22.661  1.00 50.64           N
ATOM    380  N   GLN A  51       9.310   8.451  17.471  1.00 15.87           N
ATOM    381  CA  GLN A  51       8.980   9.068  16.186  1.00 15.87           C
ATOM    382  C   GLN A  51       7.926   8.218  15.498  1.00 15.87           C
ATOM    383  O   GLN A  51       6.860   8.702  15.136  1.00 15.87           O
ATOM    384  CB  GLN A  51      10.217   9.177  15.296  1.00  8.61           C
ATOM    385  CG  GLN A  51      11.363   9.950  15.911  1.00  8.61           C
ATOM    386  CD  GLN A  51      12.412  10.296  14.889  1.00  8.61           C
ATOM    387  OE1 GLN A  51      12.906   9.430  14.162  1.00  8.61           O
ATOM    388  NE2 GLN A  51      12.766  11.570  14.827  1.00  8.61           N
ATOM    389  N   ILE A  52       8.231   6.939  15.336  1.00  4.87           N
ATOM    390  CA  ILE A  52       7.306   6.019  14.709  1.00  4.87           C
ATOM    391  C   ILE A  52       5.961   6.049  15.407  1.00  4.87           C
ATOM    392  O   ILE A  52       4.929   6.248  14.773  1.00  4.87           O
ATOM    393  CB  ILE A  52       7.821   4.567  14.759  1.00  4.87           C
ATOM    394  CG1 ILE A  52       9.156   4.461  14.035  1.00  4.87           C
ATOM    395  CG2 ILE A  52       6.816   3.629  14.110  1.00  4.87           C
ATOM    396  CD1 ILE A  52       9.645   3.058  13.918  1.00  4.87           C
ATOM    397  N   GLN A  53       5.977   5.836  16.717  1.00  4.87           N
ATOM    398  CA  GLN A  53       4.754   5.814  17.517  1.00  4.87           C
ATOM    399  C   GLN A  53       3.895   7.058  17.382  1.00  4.87           C
ATOM    400  O   GLN A  53       2.702   6.968  17.072  1.00  4.87           O
ATOM    401  CB  GLN A  53       5.100   5.587  18.987  1.00 28.31           C
ATOM    402  CG  GLN A  53       5.623   4.194  19.252  1.00 28.31           C
ATOM    403  CD  GLN A  53       6.098   4.009  20.661  1.00 28.31           C
ATOM    404  OE1 GLN A  53       6.435   2.898  21.066  1.00 28.31           O
ATOM    405  NE2 GLN A  53       6.140   5.098  21.422  1.00 28.31           N
ATOM    406  N   ALA A  54       4.501   8.215  17.626  1.00  5.67           N
ATOM    407  CA  ALA A  54       3.789   9.486  17.518  1.00  5.67           C
ATOM    408  C   ALA A  54       3.139   9.541  16.140  1.00  5.67           C
ATOM    409  O   ALA A  54       1.934   9.765  16.015  1.00  5.67           O
ATOM    410  CB  ALA A  54       4.760  10.653  17.695  1.00  4.87           C
ATOM    411  N   ALA A  55       3.951   9.299  15.114  1.00  8.11           N
ATOM    412  CA  ALA A  55       3.502   9.305  13.728  1.00  8.11           C
ATOM    413  C   ALA A  55       2.394   8.292  13.425  1.00  8.11           C
ATOM    414  O   ALA A  55       1.563   8.533  12.558  1.00  8.11           O
ATOM    415  CB  ALA A  55       4.682   9.061  12.811  1.00 13.61           C
ATOM    416  N   MET A  56       2.366   7.166  14.126  1.00  4.87           N
ATOM    417  CA  MET A  56       1.338   6.170  13.861  1.00  4.87           C
ATOM    418  C   MET A  56       0.109   6.330  14.728  1.00  4.87           C
ATOM    419  O   MET A  56      -0.965   5.831  14.389  1.00  4.87           O
ATOM    420  CB  MET A  56       1.911   4.762  14.008  1.00  4.87           C
ATOM    421  CG  MET A  56       3.012   4.478  13.005  1.00  4.87           C
ATOM    422  SD  MET A  56       3.491   2.754  12.850  1.00  4.87           S
ATOM    423  CE  MET A  56       1.933   2.013  12.372  1.00  4.87           C
ATOM    424  N   GLY A  57       0.265   7.031  15.843  1.00  4.87           N
ATOM    425  CA  GLY A  57      -0.866   7.246  16.724  1.00  4.87           C
ATOM    426  C   GLY A  57      -1.122   6.135  17.726  1.00  4.87           C
ATOM    427  O   GLY A  57      -2.128   6.165  18.435  1.00  4.87           O
ATOM    428  N   PHE A  58      -0.232   5.146  17.783  1.00 14.90           N
ATOM    429  CA  PHE A  58      -0.383   4.053  18.745  1.00 14.90           C
ATOM    430  C   PHE A  58       0.892   3.224  18.919  1.00 14.90           C
ATOM    431  O   PHE A  58       1.682   3.079  17.987  1.00 14.90           O
ATOM    432  CB  PHE A  58      -1.531   3.124  18.344  1.00 10.76           C
ATOM    433  CG  PHE A  58      -1.283   2.380  17.072  1.00 10.76           C
ATOM    434  CD1 PHE A  58      -1.310   3.036  15.848  1.00 10.76           C
ATOM    435  CD2 PHE A  58      -0.980   1.021  17.096  1.00 10.76           C
ATOM    436  CE1 PHE A  58      -1.035   2.342  14.658  1.00 10.76           C
ATOM    437  CE2 PHE A  58      -0.702   0.319  15.919  1.00 10.76           C
ATOM    438  CZ  PHE A  58      -0.729   0.978  14.701  1.00 10.76           C
ATOM    439  N   LYS A  59       1.084   2.691  20.128  1.00  9.18           N
ATOM    440  CA  LYS A  59       2.247   1.856  20.441  1.00  9.18           C
ATOM    441  C   LYS A  59       1.853   0.391  20.309  1.00  9.18           C
ATOM    442  O   LYS A  59       0.943  -0.093  20.985  1.00  9.18           O
ATOM    443  CB  LYS A  59       2.756   2.141  21.851  1.00 61.64           C
ATOM    444  CG  LYS A  59       3.261   3.564  22.038  1.00 61.64           C
ATOM    445  CD  LYS A  59       3.919   3.768  23.402  1.00 61.64           C
ATOM    446  CE  LYS A  59       2.949   3.584  24.567  1.00 61.64           C
ATOM    447  NZ  LYS A  59       1.854   4.594  24.547  1.00 61.64           N
ATOM    448  N   ILE A  60       2.549  -0.308  19.425  1.00  4.96           N
ATOM    449  CA  ILE A  60       2.241  -1.704  19.141  1.00  4.96           C
ATOM    450  C   ILE A  60       2.219  -2.589  20.376  1.00  4.96           C
ATOM    451  O   ILE A  60       1.400  -3.513  20.491  1.00  4.96           O
ATOM    452  CB  ILE A  60       3.260  -2.282  18.119  1.00  4.87           C
ATOM    453  CG1 ILE A  60       2.874  -3.712  17.726  1.00  4.87           C
ATOM    454  CG2 ILE A  60       4.667  -2.222  18.703  1.00  4.87           C
ATOM    455  CD1 ILE A  60       1.572  -3.796  16.977  1.00  4.87           C
ATOM    456  N   ASP A  61       3.111  -2.290  21.311  1.00  6.41           N
ATOM    457  CA  ASP A  61       3.216  -3.108  22.499  1.00  6.41           C
ATOM    458  C   ASP A  61       2.152  -2.823  23.554  1.00  6.41           C
ATOM    459  O   ASP A  61       2.128  -3.464  24.590  1.00  6.41           O
ATOM    460  CB  ASP A  61       4.637  -3.006  23.075  1.00 52.28           C
ATOM    461  CG  ASP A  61       5.142  -4.342  23.640  1.00 52.28           C
ATOM    462  OD1 ASP A  61       5.147  -5.359  22.914  1.00 52.28           O
ATOM    463  OD2 ASP A  61       5.550  -4.382  24.815  1.00 52.28           O
ATOM    464  N   ASP A  62       1.262  -1.871  23.313  1.00  4.87           N
ATOM    465  CA  ASP A  62       0.214  -1.646  24.295  1.00  4.87           C
ATOM    466  C   ASP A  62      -0.808  -2.760  24.113  1.00  4.87           C
ATOM    467  O   ASP A  62      -1.086  -3.194  22.993  1.00  4.87           O
ATOM    468  CB  ASP A  62      -0.470  -0.295  24.116  1.00 27.92           C
ATOM    469  CG  ASP A  62       0.395   0.859  24.558  1.00 27.92           C
ATOM    470  OD1 ASP A  62       0.953   0.791  25.678  1.00 27.92           O
ATOM    471  OD2 ASP A  62       0.494   1.844  23.792  1.00 27.92           O
ATOM    472  N   LYS A  63      -1.374  -3.225  25.219  1.00 42.88           N
ATOM    473  CA  LYS A  63      -2.329  -4.319  25.155  1.00 42.88           C
ATOM    474  C   LYS A  63      -3.497  -4.095  24.202  1.00 42.88           C
ATOM    475  O   LYS A  63      -4.105  -3.028  24.176  1.00 42.88           O
ATOM    476  CB  LYS A  63      -2.861  -4.661  26.554  1.00 64.83           C
ATOM    477  CG  LYS A  63      -3.758  -5.895  26.543  1.00 64.83           C
ATOM    478  CD  LYS A  63      -3.041  -7.058  25.846  1.00 64.83           C
ATOM    479  CE  LYS A  63      -3.947  -8.259  25.615  1.00 64.83           C
ATOM    480  NZ  LYS A  63      -3.239  -9.328  24.858  1.00 64.83           N
ATOM    481  N   GLY A  64      -3.798  -5.122  23.416  1.00 13.19           N
ATOM    482  CA  GLY A  64      -4.901  -5.039  22.480  1.00 13.19           C
ATOM    483  C   GLY A  64      -4.498  -4.717  21.052  1.00 13.19           C
ATOM    484  O   GLY A  64      -5.061  -5.268  20.102  1.00 13.19           O
ATOM    485  N   MET A  65      -3.520  -3.836  20.893  1.00  4.87           N
ATOM    486  CA  MET A  65      -3.076  -3.446  19.568  1.00  4.87           C
ATOM    487  C   MET A  65      -2.633  -4.586  18.661  1.00  4.87           C
ATOM    488  O   MET A  65      -3.308  -4.925  17.703  1.00  4.87           O
ATOM    489  CB  MET A  65      -1.950  -2.437  19.685  1.00 25.08           C
ATOM    490  CG  MET A  65      -2.319  -1.160  20.415  1.00 25.08           C
ATOM    491  SD  MET A  65      -3.735  -0.245  19.764  1.00 25.08           S
ATOM    492  CE  MET A  65      -5.170  -1.246  20.398  1.00 25.08           C
ATOM    493  N   ALA A  66      -1.488  -5.173  18.960  1.00  4.87           N
ATOM    494  CA  ALA A  66      -0.955  -6.260  18.149  1.00  4.87           C
ATOM    495  C   ALA A  66      -1.977  -7.324  17.750  1.00  4.87           C
ATOM    496  O   ALA A  66      -2.113  -7.658  16.579  1.00  4.87           O
ATOM    497  CB  ALA A  66       0.225  -6.916  18.876  1.00 61.02           C
ATOM    498  N   PRO A  67      -2.706  -7.874  18.719  1.00  4.87           N
ATOM    499  CA  PRO A  67      -3.695  -8.897  18.417  1.00  4.87           C
ATOM    500  C   PRO A  67      -4.757  -8.383  17.474  1.00  4.87           C
ATOM    501  O   PRO A  67      -5.282  -9.126  16.643  1.00  4.87           O
ATOM    502  CB  PRO A  67      -4.252  -9.232  19.792  1.00  4.87           C
ATOM    503  CG  PRO A  67      -4.126  -7.935  20.503  1.00  4.87           C
ATOM    504  CD  PRO A  67      -2.701  -7.615  20.161  1.00  4.87           C
ATOM    505  N   ALA A  68      -5.090  -7.105  17.604  1.00 16.29           N
ATOM    506  CA  ALA A  68      -6.097  -6.526  16.724  1.00 16.29           C
ATOM    507  C   ALA A  68      -5.600  -6.690  15.297  1.00 16.29           C
ATOM    508  O   ALA A  68      -6.307  -7.220  14.453  1.00 16.29           O
ATOM    509  CB  ALA A  68      -6.303  -5.063  17.043  1.00  6.85           C
ATOM    510  N   LEU A  69      -4.369  -6.252  15.041  1.00  6.76           N
ATOM    511  CA  LEU A  69      -3.783  -6.354  13.716  1.00  6.76           C
ATOM    512  C   LEU A  69      -3.727  -7.789  13.247  1.00  6.76           C
ATOM    513  O   LEU A  69      -3.992  -8.058  12.083  1.00  6.76           O
ATOM    514  CB  LEU A  69      -2.385  -5.744  13.685  1.00  4.87           C
ATOM    515  CG  LEU A  69      -2.397  -4.245  13.977  1.00  4.87           C
ATOM    516  CD1 LEU A  69      -0.995  -3.696  13.970  1.00  4.87           C
ATOM    517  CD2 LEU A  69      -3.247  -3.530  12.949  1.00  4.87           C
ATOM    518  N   ARG A  70      -3.385  -8.719  14.130  1.00  4.87           N
ATOM    519  CA  ARG A  70      -3.344 -10.112  13.706  1.00  4.87           C
ATOM    520  C   ARG A  70      -4.730 -10.464  13.178  1.00  4.87           C
ATOM    521  O   ARG A  70      -4.865 -11.073  12.116  1.00  4.87           O
ATOM    522  CB  ARG A  70      -2.992 -11.054  14.861  1.00 21.71           C
ATOM    523  CG  ARG A  70      -1.617 -10.864  15.464  1.00 21.71           C
ATOM    524  CD  ARG A  70      -1.159 -12.130  16.243  1.00 21.71           C
ATOM    525  NE  ARG A  70      -1.865 -12.411  17.499  1.00 21.71           N
ATOM    526  CZ  ARG A  70      -1.695 -11.735  18.631  1.00 21.71           C
ATOM    527  NH1 ARG A  70      -0.836 -10.726  18.699  1.00 21.71           N
ATOM    528  NH2 ARG A  70      -2.387 -12.079  19.705  1.00 21.71           N
ATOM    529  N   HIS A  71      -5.758 -10.073  13.928  1.00  4.87           N
ATOM    530  CA  HIS A  71      -7.135 -10.339  13.541  1.00  4.87           C
ATOM    531  C   HIS A  71      -7.390  -9.854  12.112  1.00  4.87           C
ATOM    532  O   HIS A  71      -7.729 -10.642  11.226  1.00  4.87           O
ATOM    533  CB  HIS A  71      -8.088  -9.642  14.516  1.00 99.87           C
ATOM    534  CG  HIS A  71      -9.522  -9.678  14.090  1.00 99.87           C
ATOM    535  ND1 HIS A  71      -9.973  -9.067  12.939  1.00 99.87           N
ATOM    536  CD2 HIS A  71     -10.607 -10.258  14.658  1.00 99.87           C
ATOM    537  CE1 HIS A  71     -11.273  -9.267  12.815  1.00 99.87           C
ATOM    538  NE2 HIS A  71     -11.682  -9.987  13.845  1.00 99.87           N
ATOM    539  N   LEU A  72      -7.217  -8.553  11.894  1.00  6.60           N
ATOM    540  CA  LEU A  72      -7.428  -7.945  10.580  1.00  6.60           C
ATOM    541  C   LEU A  72      -6.658  -8.641   9.459  1.00  6.60           C
ATOM    542  O   LEU A  72      -7.193  -8.867   8.377  1.00  6.60           O
ATOM    543  CB  LEU A  72      -7.048  -6.458  10.611  1.00 28.50           C
ATOM    544  CG  LEU A  72      -7.088  -5.725   9.263  1.00 28.50           C
ATOM    545  CD1 LEU A  72      -8.469  -5.857   8.635  1.00 28.50           C
ATOM    546  CD2 LEU A  72      -6.729  -4.271   9.463  1.00 28.50           C
ATOM    547  N   TYR A  73      -5.400  -8.971   9.707  1.00  5.39           N
ATOM    548  CA  TYR A  73      -4.610  -9.649   8.692  1.00  5.39           C
ATOM    549  C   TYR A  73      -5.293 -10.938   8.264  1.00  5.39           C
ATOM    550  O   TYR A  73      -5.376 -11.254   7.071  1.00  5.39           O
ATOM    551  CB  TYR A  73      -3.229 -10.016   9.226  1.00  4.87           C
ATOM    552  CG  TYR A  73      -2.440 -10.820   8.226  1.00  4.87           C
ATOM    553  CD1 TYR A  73      -1.734 -10.204   7.199  1.00  4.87           C
ATOM    554  CD2 TYR A  73      -2.478 -12.200   8.257  1.00  4.87           C
ATOM    555  CE1 TYR A  73      -1.093 -10.960   6.237  1.00  4.87           C
ATOM    556  CE2 TYR A  73      -1.844 -12.959   7.301  1.00  4.87           C
ATOM    557  CZ  TYR A  73      -1.156 -12.346   6.298  1.00  4.87           C
ATOM    558  OH  TYR A  73      -0.535 -13.141   5.367  1.00  4.87           O
ATOM    559  N   LYS A  74      -5.763 -11.686   9.261  1.00  5.21           N
ATOM    560  CA  LYS A  74      -6.421 -12.964   9.036  1.00  5.21           C
ATOM    561  C   LYS A  74      -7.695 -12.799   8.228  1.00  5.21           C
ATOM    562  O   LYS A  74      -7.883 -13.477   7.225  1.00  5.21           O
ATOM    563  CB  LYS A  74      -6.720 -13.635  10.377  1.00 85.28           C
ATOM    564  CG  LYS A  74      -7.158 -15.087  10.270  1.00 85.28           C
ATOM    565  CD  LYS A  74      -7.363 -15.703  11.650  1.00 85.28           C
ATOM    566  CE  LYS A  74      -7.788 -17.161  11.553  1.00 85.28           C
ATOM    567  NZ  LYS A  74      -8.036 -17.762  12.892  1.00 85.28           N
ATOM    568  N   GLU A  75      -8.554 -11.880   8.647  1.00 41.42           N
ATOM    569  CA  GLU A  75      -9.806 -11.648   7.943  1.00 41.42           C
ATOM    570  C   GLU A  75      -9.578 -11.196   6.498  1.00 41.42           C
ATOM    571  O   GLU A  75     -10.471 -11.314   5.663  1.00 41.42           O
ATOM    572  CB  GLU A  75     -10.635 -10.597   8.671  1.00 94.81           C
ATOM    573  CG  GLU A  75     -12.078 -10.580   8.234  1.00 94.81           C
ATOM    574  CD  GLU A  75     -12.843  -9.426   8.830  1.00 94.81           C
ATOM    575  OE1 GLU A  75     -12.710  -9.181  10.050  1.00 94.81           O
ATOM    576  OE2 GLU A  75     -13.590  -8.772   8.076  1.00 94.81           O
ATOM    577  N   LEU A  76      -8.391 -10.668   6.211  1.00  4.87           N
ATOM    578  CA  LEU A  76      -8.059 -10.220   4.868  1.00  4.87           C
ATOM    579  C   LEU A  76      -7.670 -11.427   4.039  1.00  4.87           C
ATOM    580  O   LEU A  76      -8.146 -11.606   2.925  1.00  4.87           O
ATOM    581  CB  LEU A  76      -6.899  -9.226   4.903  1.00  4.87           C
ATOM    582  CG  LEU A  76      -7.181  -7.872   5.557  1.00  4.87           C
ATOM    583  CD1 LEU A  76      -5.900  -7.082   5.688  1.00  4.87           C
ATOM    584  CD2 LEU A  76      -8.190  -7.106   4.728  1.00  4.87           C
ATOM    585  N   MET A  77      -6.795 -12.256   4.588  1.00 17.86           N
ATOM    586  CA  MET A  77      -6.364 -13.460   3.896  1.00 17.86           C
ATOM    587  C   MET A  77      -7.417 -14.537   4.097  1.00 17.86           C
ATOM    588  O   MET A  77      -7.142 -15.728   3.947  1.00 17.86           O
ATOM    589  CB  MET A  77      -5.026 -13.936   4.454  1.00  4.87           C
ATOM    590  CG  MET A  77      -3.900 -12.959   4.235  1.00  4.87           C
ATOM    591  SD  MET A  77      -3.693 -12.545   2.488  1.00  4.87           S
ATOM    592  CE  MET A  77      -3.386 -14.189   1.756  1.00  4.87           C
ATOM    593  N   GLY A  78      -8.627 -14.099   4.434  1.00  4.87           N
ATOM    594  CA  GLY A  78      -9.724 -15.019   4.681  1.00  4.87           C
ATOM    595  C   GLY A  78     -10.091 -15.919   3.520  1.00  4.87           C
ATOM    596  O   GLY A  78      -9.283 -16.109   2.609  1.00  4.87           O
ATOM    597  N   PRO A  79     -11.305 -16.504   3.537  1.00  4.87           N
ATOM    598  CA  PRO A  79     -11.865 -17.404   2.516  1.00  4.87           C
ATOM    599  C   PRO A  79     -12.385 -16.626   1.281  1.00  4.87           C
ATOM    600  O   PRO A  79     -12.210 -17.037   0.128  1.00  4.87           O
ATOM    601  CB  PRO A  79     -13.013 -18.094   3.268  1.00 13.14           C
ATOM    602  CG  PRO A  79     -12.742 -17.767   4.757  1.00 13.14           C
ATOM    603  CD  PRO A  79     -12.270 -16.359   4.635  1.00 13.14           C
ATOM    604  N   TRP A  80     -13.033 -15.501   1.551  1.00 55.93           N
ATOM    605  CA  TRP A  80     -13.575 -14.665   0.498  1.00 55.93           C
ATOM    606  C   TRP A  80     -12.471 -14.191  -0.429  1.00 55.93           C
ATOM    607  O   TRP A  80     -12.674 -14.103  -1.639  1.00 55.93           O
ATOM    608  CB  TRP A  80     -14.262 -13.428   1.086  1.00  6.78           C
ATOM    609  CG  TRP A  80     -13.315 -12.580   1.846  1.00  6.78           C
ATOM    610  CD1 TRP A  80     -12.935 -12.740   3.146  1.00  6.78           C
ATOM    611  CD2 TRP A  80     -12.488 -11.542   1.313  1.00  6.78           C
ATOM    612  NE1 TRP A  80     -11.918 -11.868   3.453  1.00  6.78           N
ATOM    613  CE2 TRP A  80     -11.624 -11.123   2.343  1.00  6.78           C
ATOM    614  CE3 TRP A  80     -12.390 -10.928   0.062  1.00  6.78           C
ATOM    615  CZ2 TRP A  80     -10.677 -10.119   2.161  1.00  6.78           C
ATOM    616  CZ3 TRP A  80     -11.446  -9.930  -0.119  1.00  6.78           C
ATOM    617  CH2 TRP A  80     -10.603  -9.538   0.926  1.00  6.78           C
ATOM    618  N   ASN A  81     -11.311 -13.883   0.149  1.00 42.33           N
ATOM    619  CA  ASN A  81     -10.171 -13.364  -0.595  1.00 42.33           C
ATOM    620  C   ASN A  81     -10.152 -13.884  -2.013  1.00 42.33           C
ATOM    621  O   ASN A  81     -10.020 -13.113  -2.960  1.00 42.33           O
ATOM    622  CB  ASN A  81      -8.872 -13.714   0.090  1.00 33.18           C
ATOM    623  CG  ASN A  81      -7.735 -12.886  -0.421  1.00 33.18           C
ATOM    624  OD1 ASN A  81      -7.478 -12.850  -1.623  1.00 33.18           O
ATOM    625  ND2 ASN A  81      -7.042 -12.200   0.486  1.00 33.18           N
ATOM    626  N   LYS A  82     -10.252 -15.198  -2.166  1.00 28.51           N
ATOM    627  CA  LYS A  82     -10.342 -15.786  -3.504  1.00 28.51           C
ATOM    628  C   LYS A  82      -9.216 -15.381  -4.475  1.00 28.51           C
ATOM    629  O   LYS A  82      -9.464 -15.121  -5.652  1.00 28.51           O
ATOM    630  CB  LYS A  82     -11.713 -15.401  -4.083  1.00 39.45           C
ATOM    631  CG  LYS A  82     -12.321 -16.323  -5.115  1.00 39.45           C
ATOM    632  CD  LYS A  82     -13.772 -15.889  -5.346  1.00 39.45           C
ATOM    633  CE  LYS A  82     -14.551 -16.821  -6.281  1.00 39.45           C
ATOM    634  NZ  LYS A  82     -15.978 -16.384  -6.441  1.00 39.45           N
ATOM    635  N   ASP A  83      -7.983 -15.337  -3.974  1.00 13.81           N
ATOM    636  CA  ASP A  83      -6.810 -14.985  -4.783  1.00 13.81           C
ATOM    637  C   ASP A  83      -6.876 -13.581  -5.382  1.00 13.81           C
ATOM    638  O   ASP A  83      -6.192 -13.269  -6.347  1.00 13.81           O
ATOM    639  CB  ASP A  83      -6.606 -16.030  -5.885  1.00 14.03           C
ATOM    640  CG  ASP A  83      -5.952 -17.311  -5.374  1.00 14.03           C
ATOM    641  OD1 ASP A  83      -6.379 -17.861  -4.332  1.00 14.03           O
ATOM    642  OD2 ASP A  83      -5.008 -17.781  -6.042  1.00 14.03           O
ATOM    643  N   GLU A  84      -7.683 -12.726  -4.776  1.00  4.87           N
ATOM    644  CA  GLU A  84      -7.833 -11.366  -5.254  1.00  4.87           C
ATOM    645  C   GLU A  84      -6.789 -10.444  -4.640  1.00  4.87           C
ATOM    646  O   GLU A  84      -6.444  -9.425  -5.222  1.00  4.87           O
ATOM    647  CB  GLU A  84      -9.240 -10.851  -4.913  1.00  4.87           C
ATOM    648  CG  GLU A  84     -10.392 -11.617  -5.576  1.00  4.87           C
ATOM    649  CD  GLU A  84     -11.741 -11.431  -4.875  1.00  4.87           C
ATOM    650  OE1 GLU A  84     -12.224 -10.282  -4.733  1.00  4.87           O
ATOM    651  OE2 GLU A  84     -12.320 -12.459  -4.468  1.00  4.87           O
ATOM    652  N   ILE A  85      -6.284 -10.795  -3.464  1.00  4.87           N
ATOM    653  CA  ILE A  85      -5.297  -9.944  -2.797  1.00  4.87           C
ATOM    654  C   ILE A  85      -4.211 -10.626  -1.985  1.00  4.87           C
ATOM    655  O   ILE A  85      -4.476 -11.545  -1.209  1.00  4.87           O
ATOM    656  CB  ILE A  85      -5.982  -8.921  -1.869  1.00  4.87           C
ATOM    657  CG1 ILE A  85      -4.935  -8.181  -1.048  1.00  4.87           C
ATOM    658  CG2 ILE A  85      -6.965  -9.605  -0.954  1.00  4.87           C
ATOM    659  CD1 ILE A  85      -5.552  -7.179  -0.135  1.00  4.87           C
ATOM    660  N   SER A  86      -2.983 -10.153  -2.174  1.00 13.11           N
ATOM    661  CA  SER A  86      -1.830 -10.679  -1.458  1.00 13.11           C
ATOM    662  C   SER A  86      -1.199  -9.553  -0.655  1.00 13.11           C
ATOM    663  O   SER A  86      -1.284  -8.377  -1.028  1.00 13.11           O
ATOM    664  CB  SER A  86      -0.795 -11.261  -2.425  1.00  9.21           C
ATOM    665  OG  SER A  86      -1.305 -12.393  -3.102  1.00  9.21           O
ATOM    666  N   THR A  87      -0.573  -9.917   0.456  1.00 11.90           N
ATOM    667  CA  THR A  87       0.072  -8.933   1.302  1.00 11.90           C
ATOM    668  C   THR A  87       1.239  -9.571   2.011  1.00 11.90           C
ATOM    669  O   THR A  87       1.234 -10.777   2.236  1.00 11.90           O
ATOM    670  CB  THR A  87      -0.888  -8.396   2.348  1.00  4.87           C
ATOM    671  OG1 THR A  87      -0.163  -7.581   3.275  1.00  4.87           O
ATOM    672  CG2 THR A  87      -1.577  -9.547   3.060  1.00  4.87           C
ATOM    673  N   THR A  88       2.249  -8.778   2.352  1.00  4.87           N
ATOM    674  CA  THR A  88       3.392  -9.345   3.048  1.00  4.87           C
ATOM    675  C   THR A  88       4.329  -8.262   3.583  1.00  4.87           C
ATOM    676  O   THR A  88       4.463  -7.185   2.995  1.00  4.87           O
ATOM    677  CB  THR A  88       4.168 -10.314   2.133  1.00  4.87           C
ATOM    678  OG1 THR A  88       4.985 -11.169   2.928  1.00  4.87           O
ATOM    679  CG2 THR A  88       5.056  -9.552   1.188  1.00  4.87           C
ATOM    680  N   ASP A  89       4.938  -8.557   4.731  1.00  4.87           N
ATOM    681  CA  ASP A  89       5.875  -7.657   5.399  1.00  4.87           C
ATOM    682  C   ASP A  89       7.144  -8.489   5.584  1.00  4.87           C
ATOM    683  O   ASP A  89       7.158  -9.675   5.265  1.00  4.87           O
ATOM    684  CB  ASP A  89       5.340  -7.224   6.770  1.00 20.38           C
ATOM    685  CG  ASP A  89       3.921  -6.677   6.712  1.00 20.38           C
ATOM    686  OD1 ASP A  89       2.983  -7.456   6.446  1.00 20.38           O
ATOM    687  OD2 ASP A  89       3.740  -5.466   6.937  1.00 20.38           O
ATOM    688  N   ALA A  90       8.203  -7.881   6.100  1.00  4.87           N
ATOM    689  CA  ALA A  90       9.443  -8.611   6.295  1.00  4.87           C
ATOM    690  C   ALA A  90      10.617  -7.691   6.634  1.00  4.87           C
ATOM    691  O   ALA A  90      10.861  -6.698   5.951  1.00  4.87           O
ATOM    692  CB  ALA A  90       9.766  -9.432   5.035  1.00  4.87           C
ATOM    693  N   ILE A  91      11.343  -8.025   7.697  1.00  5.41           N
ATOM    694  CA  ILE A  91      12.502  -7.244   8.101  1.00  5.41           C
ATOM    695  C   ILE A  91      13.721  -8.151   8.057  1.00  5.41           C
ATOM    696  O   ILE A  91      13.728  -9.219   8.654  1.00  5.41           O
ATOM    697  CB  ILE A  91      12.354  -6.719   9.516  1.00  4.87           C
ATOM    698  CG1 ILE A  91      11.059  -5.929   9.645  1.00  4.87           C
ATOM    699  CG2 ILE A  91      13.533  -5.844   9.848  1.00  4.87           C
ATOM    700  CD1 ILE A  91      10.821  -5.375  11.030  1.00  4.87           C
ATOM    701  N   PHE A  92      14.751  -7.736   7.340  1.00 32.41           N
ATOM    702  CA  PHE A  92      15.948  -8.551   7.252  1.00 32.41           C
ATOM    703  C   PHE A  92      17.065  -7.840   7.985  1.00 32.41           C
ATOM    704  O   PHE A  92      17.337  -6.666   7.736  1.00 32.41           O
ATOM    705  CB  PHE A  92      16.360  -8.759   5.798  1.00  8.59           C
ATOM    706  CG  PHE A  92      15.263  -9.290   4.926  1.00  8.59           C
ATOM    707  CD1 PHE A  92      14.162  -8.503   4.606  1.00  8.59           C
ATOM    708  CD2 PHE A  92      15.321 -10.584   4.430  1.00  8.59           C
ATOM    709  CE1 PHE A  92      13.142  -8.997   3.811  1.00  8.59           C
ATOM    710  CE2 PHE A  92      14.296 -11.087   3.628  1.00  8.59           C
ATOM    711  CZ  PHE A  92      13.208 -10.291   3.321  1.00  8.59           C
ATOM    712  N   VAL A  93      17.708  -8.551   8.900  1.00  4.87           N
ATOM    713  CA  VAL A  93      18.804  -7.981   9.661  1.00  4.87           C
ATOM    714  C   VAL A  93      20.003  -8.927   9.548  1.00  4.87           C
ATOM    715  O   VAL A  93      19.848 -10.139   9.367  1.00  4.87           O
ATOM    716  CB  VAL A  93      18.400  -7.803  11.131  1.00 32.56           C
ATOM    717  CG1 VAL A  93      18.086  -9.155  11.744  1.00 32.56           C
ATOM    718  CG2 VAL A  93      19.500  -7.109  11.890  1.00 32.56           C
ATOM    719  N   GLN A  94      21.198  -8.356   9.642  1.00  8.18           N
ATOM    720  CA  GLN A  94      22.446  -9.105   9.547  1.00  8.18           C
ATOM    721  C   GLN A  94      22.463 -10.230  10.570  1.00  8.18           C
ATOM    722  O   GLN A  94      22.448  -9.970  11.770  1.00  8.18           O
ATOM    723  CB  GLN A  94      23.613  -8.150   9.785  1.00 31.06           C
ATOM    724  CG  GLN A  94      24.955  -8.748   9.518  1.00 31.06           C
ATOM    725  CD  GLN A  94      25.020  -9.366   8.144  1.00 31.06           C
ATOM    726  OE1 GLN A  94      24.389 -10.387   7.880  1.00 31.06           O
ATOM    727  NE2 GLN A  94      25.769  -8.739   7.249  1.00 31.06           N
ATOM    728  N   ARG A  95      22.508 -11.474  10.102  1.00 37.79           N
ATOM    729  CA  ARG A  95      22.483 -12.636  10.996  1.00 37.79           C
ATOM    730  C   ARG A  95      23.363 -12.559  12.249  1.00 37.79           C
ATOM    731  O   ARG A  95      22.862 -12.559  13.380  1.00 37.79           O
ATOM    732  CB  ARG A  95      22.846 -13.916  10.235  1.00 25.51           C
ATOM    733  CG  ARG A  95      24.284 -13.978   9.736  1.00 25.51           C
ATOM    734  CD  ARG A  95      24.716 -15.402   9.363  1.00 25.51           C
ATOM    735  NE  ARG A  95      23.940 -15.987   8.263  1.00 25.51           N
ATOM    736  CZ  ARG A  95      22.696 -16.463   8.349  1.00 25.51           C
ATOM    737  NH1 ARG A  95      22.041 -16.456   9.504  1.00 25.51           N
ATOM    738  NH2 ARG A  95      22.107 -16.958   7.261  1.00 25.51           N
ATOM    739  N   ASP A  96      24.671 -12.515  12.027  1.00 47.29           N
ATOM    740  CA  ASP A  96      25.676 -12.464  13.077  1.00 47.29           C
ATOM    741  C   ASP A  96      25.480 -11.465  14.227  1.00 47.29           C
ATOM    742  O   ASP A  96      26.279 -11.448  15.165  1.00 47.29           O
ATOM    743  CB  ASP A  96      27.033 -12.217  12.425  1.00 79.95           C
ATOM    744  CG  ASP A  96      27.007 -11.024  11.486  1.00 79.95           C
ATOM    745  OD1 ASP A  96      26.182 -11.040  10.547  1.00 79.95           O
ATOM    746  OD2 ASP A  96      27.803 -10.078  11.681  1.00 79.95           O
ATOM    747  N   LEU A  97      24.440 -10.639  14.178  1.00 19.84           N
ATOM    748  CA  LEU A  97      24.227  -9.661  15.240  1.00 19.84           C
ATOM    749  C   LEU A  97      23.666 -10.182  16.548  1.00 19.84           C
ATOM    750  O   LEU A  97      22.654 -10.871  16.573  1.00 19.84           O
ATOM    751  CB  LEU A  97      23.338  -8.523  14.752  1.00 17.87           C
ATOM    752  CG  LEU A  97      24.047  -7.353  14.072  1.00 17.87           C
ATOM    753  CD1 LEU A  97      24.905  -7.836  12.910  1.00 17.87           C
ATOM    754  CD2 LEU A  97      22.991  -6.359  13.615  1.00 17.87           C
ATOM    755  N   LYS A  98      24.343  -9.823  17.634  1.00 31.43           N
ATOM    756  CA  LYS A  98      23.950 -10.195  18.988  1.00 31.43           C
ATOM    757  C   LYS A  98      22.598  -9.545  19.296  1.00 31.43           C
ATOM    758  O   LYS A  98      22.537  -8.456  19.881  1.00 31.43           O
ATOM    759  CB  LYS A  98      24.988  -9.679  19.991  1.00 99.82           C
ATOM    760  CG  LYS A  98      24.684 -10.015  21.446  1.00 99.82           C
ATOM    761  CD  LYS A  98      25.545  -9.212  22.424  1.00 99.82           C
ATOM    762  CE  LYS A  98      25.190  -7.728  22.400  1.00 99.82           C
ATOM    763  NZ  LYS A  98      25.971  -6.959  23.409  1.00 99.82           N
ATOM    764  N   LEU A  99      21.515 -10.206  18.902  1.00 16.89           N
ATOM    765  CA  LEU A  99      20.187  -9.652  19.146  1.00 16.89           C
ATOM    766  C   LEU A  99      19.848  -9.749  20.622  1.00 16.89           C
ATOM    767  O   LEU A  99      20.213 -10.710  21.294  1.00 16.89           O
ATOM    768  CB  LEU A  99      19.129 -10.384  18.310  1.00  4.87           C
ATOM    769  CG  LEU A  99      19.414 -10.361  16.807  1.00  4.87           C
ATOM    770  CD1 LEU A  99      18.255 -10.986  16.051  1.00  4.87           C
ATOM    771  CD2 LEU A  99      19.635  -8.933  16.364  1.00  4.87           C
ATOM    772  N   VAL A 100      19.156  -8.737  21.123  1.00  6.36           N
ATOM    773  CA  VAL A 100      18.766  -8.700  22.521  1.00  6.36           C
ATOM    774  C   VAL A 100      17.999  -9.952  22.937  1.00  6.36           C
ATOM    775  O   VAL A 100      17.062 -10.389  22.263  1.00  6.36           O
ATOM    776  CB  VAL A 100      17.903  -7.462  22.823  1.00  8.74           C
ATOM    777  CG1 VAL A 100      18.656  -6.204  22.424  1.00  8.74           C
ATOM    778  CG2 VAL A 100      16.572  -7.550  22.080  1.00  8.74           C
ATOM    779  N   GLN A 101      18.418 -10.518  24.063  1.00 33.71           N
ATOM    780  CA  GLN A 101      17.822 -11.726  24.624  1.00 33.71           C
ATOM    781  C   GLN A 101      16.296 -11.757  24.569  1.00 33.71           C
ATOM    782  O   GLN A 101      15.623 -10.821  25.004  1.00 33.71           O
ATOM    783  CB  GLN A 101      18.261 -11.897  26.079  1.00 55.32           C
ATOM    784  CG  GLN A 101      17.676 -13.127  26.750  1.00 55.32           C
ATOM    785  CD  GLN A 101      17.884 -13.124  28.245  1.00 55.32           C
ATOM    786  OE1 GLN A 101      19.016 -13.052  28.727  1.00 55.32           O
ATOM    787  NE2 GLN A 101      16.787 -13.202  28.993  1.00 55.32           N
ATOM    788  N   GLY A 102      15.762 -12.851  24.036  1.00  5.64           N
ATOM    789  CA  GLY A 102      14.325 -13.016  23.950  1.00  5.64           C
ATOM    790  C   GLY A 102      13.556 -12.070  23.052  1.00  5.64           C
ATOM    791  O   GLY A 102      12.345 -11.948  23.201  1.00  5.64           O
ATOM    792  N   PHE A 103      14.227 -11.398  22.123  1.00 25.93           N
ATOM    793  CA  PHE A 103      13.502 -10.502  21.237  1.00 25.93           C
ATOM    794  C   PHE A 103      12.711 -11.290  20.209  1.00 25.93           C
ATOM    795  O   PHE A 103      11.497 -11.143  20.124  1.00 25.93           O
ATOM    796  CB  PHE A 103      14.441  -9.527  20.535  1.00 22.64           C
ATOM    797  CG  PHE A 103      13.771  -8.731  19.465  1.00 22.64           C
ATOM    798  CD1 PHE A 103      13.672  -9.226  18.165  1.00 22.64           C
ATOM    799  CD2 PHE A 103      13.168  -7.522  19.767  1.00 22.64           C
ATOM    800  CE1 PHE A 103      12.979  -8.525  17.181  1.00 22.64           C
ATOM    801  CE2 PHE A 103      12.469  -6.809  18.794  1.00 22.64           C
ATOM    802  CZ  PHE A 103      12.374  -7.311  17.498  1.00 22.64           C
ATOM    803  N   MET A 104      13.396 -12.129  19.435  1.00 22.56           N
ATOM    804  CA  MET A 104      12.735 -12.938  18.412  1.00 22.56           C
ATOM    805  C   MET A 104      11.469 -13.619  18.914  1.00 22.56           C
ATOM    806  O   MET A 104      10.415 -13.510  18.297  1.00 22.56           O
ATOM    807  CB  MET A 104      13.692 -13.997  17.852  1.00 21.17           C
ATOM    808  CG  MET A 104      14.784 -13.448  16.958  1.00 21.17           C
ATOM    809  SD  MET A 104      14.110 -12.663  15.489  1.00 21.17           S
ATOM    810  CE  MET A 104      13.129 -14.028  14.774  1.00 21.17           C
ATOM    811  N   PRO A 105      11.555 -14.345  20.032  1.00  4.87           N
ATOM    812  CA  PRO A 105      10.354 -15.003  20.529  1.00  4.87           C
ATOM    813  C   PRO A 105       9.242 -13.995  20.821  1.00  4.87           C
ATOM    814  O   PRO A 105       8.067 -14.286  20.590  1.00  4.87           O
ATOM    815  CB  PRO A 105      10.863 -15.711  21.777  1.00  7.73           C
ATOM    816  CG  PRO A 105      11.988 -14.793  22.225  1.00  7.73           C
ATOM    817  CD  PRO A 105      12.688 -14.638  20.918  1.00  7.73           C
ATOM    818  N   HIS A 106       9.603 -12.817  21.328  1.00 16.78           N
ATOM    819  CA  HIS A 106       8.603 -11.793  21.618  1.00 16.78           C
ATOM    820  C   HIS A 106       7.997 -11.358  20.304  1.00 16.78           C
ATOM    821  O   HIS A 106       6.778 -11.335  20.152  1.00 16.78           O
ATOM    822  CB  HIS A 106       9.223 -10.565  22.279  1.00 28.59           C
ATOM    823  CG  HIS A 106       8.217  -9.535  22.698  1.00 28.59           C
ATOM    824  ND1 HIS A 106       8.576  -8.305  23.207  1.00 28.59           N
ATOM    825  CD2 HIS A 106       6.863  -9.564  22.715  1.00 28.59           C
ATOM    826  CE1 HIS A 106       7.487  -7.620  23.518  1.00 28.59           C
ATOM    827  NE2 HIS A 106       6.433  -8.362  23.230  1.00 28.59           N
ATOM    828  N   PHE A 107       8.858 -11.006  19.353  1.00  7.28           N
ATOM    829  CA  PHE A 107       8.405 -10.566  18.033  1.00  7.28           C
ATOM    830  C   PHE A 107       7.370 -11.566  17.518  1.00  7.28           C
ATOM    831  O   PHE A 107       6.227 -11.205  17.237  1.00  7.28           O
ATOM    832  CB  PHE A 107       9.581 -10.498  17.058  1.00  4.87           C
ATOM    833  CG  PHE A 107       9.246  -9.842  15.741  1.00  4.87           C
ATOM    834  CD1 PHE A 107       9.291  -8.459  15.606  1.00  4.87           C
ATOM    835  CD2 PHE A 107       8.870 -10.610  14.628  1.00  4.87           C
ATOM    836  CE1 PHE A 107       8.972  -7.851  14.388  1.00  4.87           C
ATOM    837  CE2 PHE A 107       8.549 -10.005  13.411  1.00  4.87           C
ATOM    838  CZ  PHE A 107       8.604  -8.625  13.296  1.00  4.87           C
ATOM    839  N   PHE A 108       7.773 -12.829  17.415  1.00  4.87           N
ATOM    840  CA  PHE A 108       6.881 -13.881  16.939  1.00  4.87           C
ATOM    841  C   PHE A 108       5.589 -13.985  17.763  1.00  4.87           C
ATOM    842  O   PHE A 108       4.551 -14.421  17.267  1.00  4.87           O
ATOM    843  CB  PHE A 108       7.625 -15.219  16.911  1.00  4.87           C
ATOM    844  CG  PHE A 108       6.781 -16.369  16.469  1.00  4.87           C
ATOM    845  CD1 PHE A 108       5.991 -17.061  17.374  1.00  4.87           C
ATOM    846  CD2 PHE A 108       6.773 -16.763  15.143  1.00  4.87           C
ATOM    847  CE1 PHE A 108       5.203 -18.141  16.961  1.00  4.87           C
ATOM    848  CE2 PHE A 108       5.988 -17.838  14.721  1.00  4.87           C
ATOM    849  CZ  PHE A 108       5.203 -18.528  15.635  1.00  4.87           C
ATOM    850  N   ARG A 109       5.656 -13.564  19.018  1.00  7.35           N
ATOM    851  CA  ARG A 109       4.497 -13.597  19.893  1.00  7.35           C
ATOM    852  C   ARG A 109       3.420 -12.705  19.275  1.00  7.35           C
ATOM    853  O   ARG A 109       2.316 -13.163  18.987  1.00  7.35           O
ATOM    854  CB  ARG A 109       4.886 -13.073  21.280  1.00 45.92           C
ATOM    855  CG  ARG A 109       3.833 -13.223  22.372  1.00 45.92           C
ATOM    856  CD  ARG A 109       4.266 -12.474  23.648  1.00 45.92           C
ATOM    857  NE  ARG A 109       5.617 -12.841  24.100  1.00 45.92           N
ATOM    858  CZ  ARG A 109       6.253 -12.291  25.137  1.00 45.92           C
ATOM    859  NH1 ARG A 109       5.675 -11.334  25.849  1.00 45.92           N
ATOM    860  NH2 ARG A 109       7.475 -12.694  25.464  1.00 45.92           N
ATOM    861  N   LEU A 110       3.770 -11.440  19.045  1.00  4.87           N
ATOM    862  CA  LEU A 110       2.858 -10.437  18.489  1.00  4.87           C
ATOM    863  C   LEU A 110       2.528 -10.491  17.006  1.00  4.87           C
ATOM    864  O   LEU A 110       1.408 -10.197  16.608  1.00  4.87           O
ATOM    865  CB  LEU A 110       3.393  -9.034  18.760  1.00 22.89           C
ATOM    866  CG  LEU A 110       3.406  -8.469  20.169  1.00 22.89           C
ATOM    867  CD1 LEU A 110       4.031  -9.447  21.136  1.00 22.89           C
ATOM    868  CD2 LEU A 110       4.171  -7.156  20.129  1.00 22.89           C
ATOM    869  N   PHE A 111       3.500 -10.834  16.179  1.00 17.83           N
ATOM    870  CA  PHE A 111       3.257 -10.841  14.750  1.00 17.83           C
ATOM    871  C   PHE A 111       3.195 -12.203  14.040  1.00 17.83           C
ATOM    872  O   PHE A 111       3.040 -12.244  12.816  1.00 17.83           O
ATOM    873  CB  PHE A 111       4.317  -9.973  14.063  1.00 12.70           C
ATOM    874  CG  PHE A 111       4.413  -8.582  14.605  1.00 12.70           C
ATOM    875  CD1 PHE A 111       3.331  -7.718  14.544  1.00 12.70           C
ATOM    876  CD2 PHE A 111       5.593  -8.137  15.175  1.00 12.70           C
ATOM    877  CE1 PHE A 111       3.424  -6.419  15.049  1.00 12.70           C
ATOM    878  CE2 PHE A 111       5.699  -6.844  15.682  1.00 12.70           C
ATOM    879  CZ  PHE A 111       4.609  -5.981  15.620  1.00 12.70           C
ATOM    880  N   ARG A 112       3.309 -13.312  14.769  1.00  4.87           N
ATOM    881  CA  ARG A 112       3.290 -14.627  14.119  1.00  4.87           C
ATOM    882  C   ARG A 112       4.297 -14.692  12.957  1.00  4.87           C
ATOM    883  O   ARG A 112       4.150 -15.511  12.054  1.00  4.87           O
ATOM    884  CB  ARG A 112       1.892 -14.934  13.582  1.00 76.35           C
ATOM    885  CG  ARG A 112       0.867 -15.232  14.642  1.00 76.35           C
ATOM    886  CD  ARG A 112       1.077 -16.604  15.233  1.00 76.35           C
ATOM    887  NE  ARG A 112       0.236 -16.796  16.408  1.00 76.35           N
ATOM    888  CZ  ARG A 112       0.375 -16.105  17.538  1.00 76.35           C
ATOM    889  NH1 ARG A 112       1.333 -15.186  17.643  1.00 76.35           N
ATOM    890  NH2 ARG A 112      -0.432 -16.336  18.568  1.00 76.35           N
ATOM    891  N   SER A 113       5.301 -13.815  12.976  1.00  6.36           N
ATOM    892  CA  SER A 113       6.333 -13.755  11.938  1.00  6.36           C
ATOM    893  C   SER A 113       7.695 -13.721  12.615  1.00  6.36           C
ATOM    894  O   SER A 113       7.792 -13.615  13.829  1.00  6.36           O
ATOM    895  CB  SER A 113       6.190 -12.479  11.096  1.00  4.87           C
ATOM    896  OG  SER A 113       4.898 -12.337  10.542  1.00  4.87           O
ATOM    897  N   THR A 114       8.751 -13.783  11.823  1.00 33.82           N
ATOM    898  CA  THR A 114      10.095 -13.750  12.369  1.00 33.82           C
ATOM    899  C   THR A 114      10.941 -12.734  11.621  1.00 33.82           C
ATOM    900  O   THR A 114      10.755 -12.530  10.428  1.00 33.82           O
ATOM    901  CB  THR A 114      10.734 -15.148  12.283  1.00  4.87           C
ATOM    902  OG1 THR A 114      10.327 -15.787  11.062  1.00  4.87           O
ATOM    903  CG2 THR A 114      10.316 -15.994  13.475  1.00  4.87           C
ATOM    904  N   VAL A 115      11.848 -12.070  12.323  1.00  5.62           N
ATOM    905  CA  VAL A 115      12.714 -11.094  11.686  1.00  5.62           C
ATOM    906  C   VAL A 115      13.763 -11.844  10.887  1.00  5.62           C
ATOM    907  O   VAL A 115      14.681 -12.409  11.451  1.00  5.62           O
ATOM    908  CB  VAL A 115      13.402 -10.230  12.721  1.00  4.87           C
ATOM    909  CG1 VAL A 115      14.469  -9.380  12.063  1.00  4.87           C
ATOM    910  CG2 VAL A 115      12.378  -9.351  13.404  1.00  4.87           C
ATOM    911  N   LYS A 116      13.633 -11.848   9.568  1.00 17.80           N
ATOM    912  CA  LYS A 116      14.560 -12.573   8.699  1.00 17.80           C
ATOM    913  C   LYS A 116      16.047 -12.221   8.910  1.00 17.80           C
ATOM    914  O   LYS A 116      16.416 -11.041   8.943  1.00 17.80           O
ATOM    915  CB  LYS A 116      14.173 -12.320   7.237  1.00  4.87           C
ATOM    916  CG  LYS A 116      12.666 -12.257   6.985  1.00  4.87           C
ATOM    917  CD  LYS A 116      11.961 -13.523   7.399  1.00  4.87           C
ATOM    918  CE  LYS A 116      10.453 -13.367   7.309  1.00  4.87           C
ATOM    919  NZ  LYS A 116       9.740 -14.575   7.826  1.00  4.87           N
ATOM    920  N   GLN A 117      16.888 -13.250   9.052  1.00  5.29           N
ATOM    921  CA  GLN A 117      18.337 -13.071   9.227  1.00  5.29           C
ATOM    922  C   GLN A 117      19.153 -13.475   7.983  1.00  5.29           C
ATOM    923  O   GLN A 117      19.251 -14.653   7.656  1.00  5.29           O
ATOM    924  CB  GLN A 117      18.846 -13.896  10.419  1.00 13.78           C
ATOM    925  CG  GLN A 117      18.540 -13.344  11.805  1.00 13.78           C
ATOM    926  CD  GLN A 117      19.330 -14.073  12.897  1.00 13.78           C
ATOM    927  OE1 GLN A 117      19.175 -15.277  13.076  1.00 13.78           O
ATOM    928  NE2 GLN A 117      20.184 -13.341  13.622  1.00 13.78           N
ATOM    929  N   VAL A 118      19.747 -12.515   7.292  1.00  4.87           N
ATOM    930  CA  VAL A 118      20.547 -12.858   6.123  1.00  4.87           C
ATOM    931  C   VAL A 118      21.955 -12.325   6.309  1.00  4.87           C
ATOM    932  O   VAL A 118      22.188 -11.483   7.175  1.00  4.87           O
ATOM    933  CB  VAL A 118      19.975 -12.255   4.833  1.00 23.70           C
ATOM    934  CG1 VAL A 118      18.549 -12.719   4.638  1.00 23.70           C
ATOM    935  CG2 VAL A 118      20.053 -10.742   4.890  1.00 23.70           C
ATOM    936  N   ASP A 119      22.896 -12.834   5.516  1.00 12.25           N
ATOM    937  CA  ASP A 119      24.279 -12.375   5.595  1.00 12.25           C
ATOM    938  C   ASP A 119      24.505 -11.411   4.445  1.00 12.25           C
ATOM    939  O   ASP A 119      24.768 -11.827   3.315  1.00 12.25           O
ATOM    940  CB  ASP A 119      25.259 -13.540   5.471  1.00 10.94           C
ATOM    941  CG  ASP A 119      26.707 -13.067   5.430  1.00 10.94           C
ATOM    942  OD1 ASP A 119      26.917 -11.850   5.639  1.00 10.94           O
ATOM    943  OD2 ASP A 119      27.625 -13.896   5.195  1.00 10.94           O
ATOM    944  N   PHE A 120      24.404 -10.120   4.734  1.00 13.31           N
ATOM    945  CA  PHE A 120      24.565  -9.110   3.701  1.00 13.31           C
ATOM    946  C   PHE A 120      25.954  -9.050   3.089  1.00 13.31           C
ATOM    947  O   PHE A 120      26.243  -8.171   2.281  1.00 13.31           O
ATOM    948  CB  PHE A 120      24.136  -7.735   4.232  1.00 10.64           C
ATOM    949  CG  PHE A 120      22.639  -7.594   4.407  1.00 10.64           C
ATOM    950  CD1 PHE A 120      21.778  -7.652   3.298  1.00 10.64           C
ATOM    951  CD2 PHE A 120      22.092  -7.398   5.670  1.00 10.64           C
ATOM    952  CE1 PHE A 120      20.400  -7.514   3.445  1.00 10.64           C
ATOM    953  CE2 PHE A 120      20.716  -7.259   5.830  1.00 10.64           C
ATOM    954  CZ  PHE A 120      19.867  -7.317   4.709  1.00 10.64           C
ATOM    955  N   SER A 121      26.810  -9.990   3.471  1.00 34.34           N
ATOM    956  CA  SER A 121      28.152 -10.052   2.907  1.00 34.34           C
ATOM    957  C   SER A 121      28.004 -10.718   1.544  1.00 34.34           C
ATOM    958  O   SER A 121      28.808 -10.510   0.633  1.00 34.34           O
ATOM    959  CB  SER A 121      29.077 -10.881   3.801  1.00 11.83           C
ATOM    960  OG  SER A 121      29.259 -10.247   5.049  1.00 11.83           O
ATOM    961  N   GLU A 122      26.959 -11.526   1.422  1.00 16.04           N
ATOM    962  CA  GLU A 122      26.668 -12.220   0.185  1.00 16.04           C
ATOM    963  C   GLU A 122      25.656 -11.367  -0.568  1.00 16.04           C
ATOM    964  O   GLU A 122      24.492 -11.747  -0.729  1.00 16.04           O
ATOM    965  CB  GLU A 122      26.092 -13.602   0.492  1.00 67.89           C
ATOM    966  CG  GLU A 122      27.088 -14.558   1.127  1.00 67.89           C
ATOM    967  CD  GLU A 122      28.181 -14.975   0.160  1.00 67.89           C
ATOM    968  OE1 GLU A 122      28.092 -14.611  -1.035  1.00 67.89           O
ATOM    969  OE2 GLU A 122      29.124 -15.676   0.592  1.00 67.89           O
ATOM    970  N   VAL A 123      26.108 -10.203  -1.026  1.00 13.34           N
ATOM    971  CA  VAL A 123      25.239  -9.279  -1.742  1.00 13.34           C
ATOM    972  C   VAL A 123      24.382  -9.948  -2.810  1.00 13.34           C
ATOM    973  O   VAL A 123      23.179  -9.713  -2.885  1.00 13.34           O
ATOM    974  CB  VAL A 123      26.045  -8.140  -2.390  1.00 56.22           C
ATOM    975  CG1 VAL A 123      25.112  -7.248  -3.206  1.00 56.22           C
ATOM    976  CG2 VAL A 123      26.738  -7.315  -1.313  1.00 56.22           C
ATOM    977  N   GLU A 124      24.990 -10.780  -3.641  1.00 45.19           N
ATOM    978  CA  GLU A 124      24.209 -11.442  -4.669  1.00 45.19           C
ATOM    979  C   GLU A 124      23.162 -12.374  -4.090  1.00 45.19           C
ATOM    980  O   GLU A 124      22.030 -12.423  -4.566  1.00 45.19           O
ATOM    981  CB  GLU A 124      25.111 -12.207  -5.639  1.00 99.87           C
ATOM    982  CG  GLU A 124      25.354 -11.443  -6.927  1.00 99.87           C
ATOM    983  CD  GLU A 124      24.046 -10.971  -7.538  1.00 99.87           C
ATOM    984  OE1 GLU A 124      23.402 -10.056  -6.977  1.00 99.87           O
ATOM    985  OE2 GLU A 124      23.644 -11.532  -8.565  1.00 99.87           O
ATOM    986  N   ARG A 125      23.542 -13.107  -3.052  1.00 21.50           N
ATOM    987  CA  ARG A 125      22.640 -14.051  -2.404  1.00 21.50           C
ATOM    988  C   ARG A 125      21.502 -13.348  -1.675  1.00 21.50           C
ATOM    989  O   ARG A 125      20.337 -13.624  -1.925  1.00 21.50           O
ATOM    990  CB  ARG A 125      23.431 -14.917  -1.425  1.00 51.81           C
ATOM    991  CG  ARG A 125      22.599 -15.933  -0.703  1.00 51.81           C
ATOM    992  CD  ARG A 125      21.954 -16.873  -1.682  1.00 51.81           C
ATOM    993  NE  ARG A 125      21.050 -17.794  -1.005  1.00 51.81           N
ATOM    994  CZ  ARG A 125      20.308 -18.700  -1.631  1.00 51.81           C
ATOM    995  NH1 ARG A 125      20.368 -18.800  -2.958  1.00 51.81           N
ATOM    996  NH2 ARG A 125      19.507 -19.501  -0.931  1.00 51.81           N
ATOM    997  N   ALA A 126      21.860 -12.433  -0.783  1.00 13.02           N
ATOM    998  CA  ALA A 126      20.893 -11.678   0.010  1.00 13.02           C
ATOM    999  C   ALA A 126      19.909 -10.945  -0.873  1.00 13.02           C
ATOM   1000  O   ALA A 126      18.693 -11.040  -0.700  1.00 13.02           O
ATOM   1001  CB  ALA A 126      21.615 -10.676   0.900  1.00  4.87           C
ATOM   1002  N   ARG A 127      20.454 -10.189  -1.813  1.00 13.10           N
ATOM   1003  CA  ARG A 127      19.649  -9.428  -2.749  1.00 13.10           C
ATOM   1004  C   ARG A 127      18.553 -10.345  -3.304  1.00 13.10           C
ATOM   1005  O   ARG A 127      17.434  -9.907  -3.571  1.00 13.10           O
ATOM   1006  CB  ARG A 127      20.558  -8.902  -3.860  1.00 16.46           C
ATOM   1007  CG  ARG A 127      19.873  -8.052  -4.905  1.00 16.46           C
ATOM   1008  CD  ARG A 127      20.905  -7.468  -5.876  1.00 16.46           C
ATOM   1009  NE  ARG A 127      21.835  -6.570  -5.190  1.00 16.46           N
ATOM   1010  CZ  ARG A 127      22.855  -5.953  -5.773  1.00 16.46           C
ATOM   1011  NH1 ARG A 127      23.096  -6.143  -7.063  1.00 16.46           N
ATOM   1012  NH2 ARG A 127      23.637  -5.155  -5.056  1.00 16.46           N
ATOM   1013  N   PHE A 128      18.888 -11.626  -3.443  1.00  4.87           N
ATOM   1014  CA  PHE A 128      17.970 -12.638  -3.950  1.00  4.87           C
ATOM   1015  C   PHE A 128      17.018 -13.129  -2.871  1.00  4.87           C
ATOM   1016  O   PHE A 128      15.816 -13.198  -3.085  1.00  4.87           O
ATOM   1017  CB  PHE A 128      18.766 -13.817  -4.511  1.00 20.77           C
ATOM   1018  CG  PHE A 128      17.942 -15.053  -4.759  1.00 20.77           C
ATOM   1019  CD1 PHE A 128      16.779 -14.999  -5.519  1.00 20.77           C
ATOM   1020  CD2 PHE A 128      18.349 -16.284  -4.249  1.00 20.77           C
ATOM   1021  CE1 PHE A 128      16.037 -16.157  -5.763  1.00 20.77           C
ATOM   1022  CE2 PHE A 128      17.616 -17.442  -4.492  1.00 20.77           C
ATOM   1023  CZ  PHE A 128      16.460 -17.379  -5.247  1.00 20.77           C
ATOM   1024  N   ILE A 129      17.567 -13.487  -1.717  1.00  5.39           N
ATOM   1025  CA  ILE A 129      16.764 -13.962  -0.601  1.00  5.39           C
ATOM   1026  C   ILE A 129      15.597 -13.023  -0.388  1.00  5.39           C
ATOM   1027  O   ILE A 129      14.472 -13.453  -0.130  1.00  5.39           O
ATOM   1028  CB  ILE A 129      17.578 -14.002   0.696  1.00  4.93           C
ATOM   1029  CG1 ILE A 129      18.679 -15.061   0.590  1.00  4.93           C
ATOM   1030  CG2 ILE A 129      16.661 -14.275   1.854  1.00  4.93           C
ATOM   1031  CD1 ILE A 129      19.550 -15.178   1.810  1.00  4.93           C
ATOM   1032  N   ILE A 130      15.876 -11.731  -0.490  1.00 17.52           N
ATOM   1033  CA  ILE A 130      14.840 -10.736  -0.311  1.00 17.52           C
ATOM   1034  C   ILE A 130      13.795 -10.859  -1.395  1.00 17.52           C
ATOM   1035  O   ILE A 130      12.613 -11.083  -1.102  1.00 17.52           O
ATOM   1036  CB  ILE A 130      15.413  -9.332  -0.344  1.00  4.87           C
ATOM   1037  CG1 ILE A 130      16.300  -9.126   0.875  1.00  4.87           C
ATOM   1038  CG2 ILE A 130      14.288  -8.329  -0.374  1.00  4.87           C
ATOM   1039  CD1 ILE A 130      16.956  -7.795   0.931  1.00  4.87           C
ATOM   1040  N   ASN A 131      14.235 -10.721  -2.646  1.00 16.58           N
ATOM   1041  CA  ASN A 131      13.331 -10.818  -3.793  1.00 16.58           C
ATOM   1042  C   ASN A 131      12.544 -12.118  -3.787  1.00 16.58           C
ATOM   1043  O   ASN A 131      11.333 -12.124  -4.015  1.00 16.58           O
ATOM   1044  CB  ASN A 131      14.102 -10.715  -5.107  1.00 60.46           C
ATOM   1045  CG  ASN A 131      14.779  -9.381  -5.275  1.00 60.46           C
ATOM   1046  OD1 ASN A 131      15.416  -9.129  -6.287  1.00 60.46           O
ATOM   1047  ND2 ASN A 131      14.648  -8.517  -4.280  1.00 60.46           N
ATOM   1048  N   ASP A 132      13.231 -13.222  -3.521  1.00 15.62           N
ATOM   1049  CA  ASP A 132      12.571 -14.511  -3.501  1.00 15.62           C
ATOM   1050  C   ASP A 132      11.448 -14.537  -2.465  1.00 15.62           C
ATOM   1051  O   ASP A 132      10.478 -15.282  -2.610  1.00 15.62           O
ATOM   1052  CB  ASP A 132      13.574 -15.618  -3.210  1.00 25.87           C
ATOM   1053  CG  ASP A 132      12.959 -16.980  -3.346  1.00 25.87           C
ATOM   1054  OD1 ASP A 132      12.575 -17.339  -4.475  1.00 25.87           O
ATOM   1055  OD2 ASP A 132      12.837 -17.688  -2.327  1.00 25.87           O
ATOM   1056  N   TRP A 133      11.575 -13.718  -1.425  1.00  5.44           N
ATOM   1057  CA  TRP A 133      10.554 -13.674  -0.389  1.00  5.44           C
ATOM   1058  C   TRP A 133       9.317 -12.994  -0.902  1.00  5.44           C
ATOM   1059  O   TRP A 133       8.206 -13.493  -0.733  1.00  5.44           O
ATOM   1060  CB  TRP A 133      11.061 -12.943   0.853  1.00  6.39           C
ATOM   1061  CG  TRP A 133       9.969 -12.678   1.862  1.00  6.39           C
ATOM   1062  CD1 TRP A 133       9.126 -11.617   1.882  1.00  6.39           C
ATOM   1063  CD2 TRP A 133       9.585 -13.512   2.964  1.00  6.39           C
ATOM   1064  NE1 TRP A 133       8.245 -11.729   2.921  1.00  6.39           N
ATOM   1065  CE2 TRP A 133       8.506 -12.886   3.602  1.00  6.39           C
ATOM   1066  CE3 TRP A 133      10.053 -14.729   3.474  1.00  6.39           C
ATOM   1067  CZ2 TRP A 133       7.883 -13.434   4.721  1.00  6.39           C
ATOM   1068  CZ3 TRP A 133       9.430 -15.273   4.590  1.00  6.39           C
ATOM   1069  CH2 TRP A 133       8.360 -14.624   5.197  1.00  6.39           C
ATOM   1070  N   VAL A 134       9.515 -11.840  -1.524  1.00  5.02           N
ATOM   1071  CA  VAL A 134       8.405 -11.083  -2.086  1.00  5.02           C
ATOM   1072  C   VAL A 134       7.695 -11.911  -3.157  1.00  5.02           C
ATOM   1073  O   VAL A 134       6.507 -11.736  -3.412  1.00  5.02           O
ATOM   1074  CB  VAL A 134       8.901  -9.774  -2.705  1.00  4.87           C
ATOM   1075  CG1 VAL A 134       7.772  -9.066  -3.379  1.00  4.87           C
ATOM   1076  CG2 VAL A 134       9.470  -8.892  -1.636  1.00  4.87           C
ATOM   1077  N   LYS A 135       8.433 -12.824  -3.771  1.00  4.87           N
ATOM   1078  CA  LYS A 135       7.877 -13.673  -4.800  1.00  4.87           C
ATOM   1079  C   LYS A 135       6.999 -14.779  -4.242  1.00  4.87           C
ATOM   1080  O   LYS A 135       5.868 -14.977  -4.677  1.00  4.87           O
ATOM   1081  CB  LYS A 135       8.995 -14.300  -5.612  1.00 31.45           C
ATOM   1082  CG  LYS A 135       8.497 -15.375  -6.521  1.00 31.45           C
ATOM   1083  CD  LYS A 135       9.614 -15.980  -7.320  1.00 31.45           C
ATOM   1084  CE  LYS A 135       9.093 -17.167  -8.111  1.00 31.45           C
ATOM   1085  NZ  LYS A 135       7.908 -16.773  -8.946  1.00 31.45           N
ATOM   1086  N   THR A 136       7.531 -15.503  -3.273  1.00 20.63           N
ATOM   1087  CA  THR A 136       6.810 -16.606  -2.670  1.00 20.63           C
ATOM   1088  C   THR A 136       5.610 -16.215  -1.805  1.00 20.63           C
ATOM   1089  O   THR A 136       4.843 -17.077  -1.384  1.00 20.63           O
ATOM   1090  CB  THR A 136       7.773 -17.468  -1.848  1.00 23.23           C
ATOM   1091  OG1 THR A 136       8.457 -16.647  -0.893  1.00 23.23           O
ATOM   1092  CG2 THR A 136       8.799 -18.112  -2.762  1.00 23.23           C
ATOM   1093  N   HIS A 137       5.430 -14.926  -1.549  1.00 24.12           N
ATOM   1094  CA  HIS A 137       4.307 -14.493  -0.721  1.00 24.12           C
ATOM   1095  C   HIS A 137       3.300 -13.615  -1.460  1.00 24.12           C
ATOM   1096  O   HIS A 137       2.220 -13.312  -0.944  1.00 24.12           O
ATOM   1097  CB  HIS A 137       4.820 -13.761   0.524  1.00 34.81           C
ATOM   1098  CG  HIS A 137       5.659 -14.618   1.421  1.00 34.81           C
ATOM   1099  ND1 HIS A 137       6.789 -15.272   0.981  1.00 34.81           N
ATOM   1100  CD2 HIS A 137       5.536 -14.923   2.733  1.00 34.81           C
ATOM   1101  CE1 HIS A 137       7.327 -15.942   1.984  1.00 34.81           C
ATOM   1102  NE2 HIS A 137       6.586 -15.747   3.059  1.00 34.81           N
ATOM   1103  N   THR A 138       3.651 -13.195  -2.664  1.00  4.87           N
ATOM   1104  CA  THR A 138       2.738 -12.374  -3.438  1.00  4.87           C
ATOM   1105  C   THR A 138       2.173 -13.237  -4.548  1.00  4.87           C
ATOM   1106  O   THR A 138       1.692 -12.730  -5.564  1.00  4.87           O
ATOM   1107  CB  THR A 138       3.443 -11.167  -4.074  1.00 25.64           C
ATOM   1108  OG1 THR A 138       4.487 -11.626  -4.936  1.00 25.64           O
ATOM   1109  CG2 THR A 138       4.032 -10.275  -3.008  1.00 25.64           C
ATOM   1110  N   LYS A 139       2.231 -14.547  -4.343  1.00 13.69           N
ATOM   1111  CA  LYS A 139       1.734 -15.474  -5.339  1.00 13.69           C
ATOM   1112  C   LYS A 139       2.532 -15.314  -6.631  1.00 13.69           C
ATOM   1113  O   LYS A 139       2.028 -15.557  -7.721  1.00 13.69           O
ATOM   1114  CB  LYS A 139       0.245 -15.236  -5.612  1.00  5.21           C
ATOM   1115  CG  LYS A 139      -0.655 -15.393  -4.388  1.00  5.21           C
ATOM   1116  CD  LYS A 139      -0.692 -16.835  -3.865  1.00  5.21           C
ATOM   1117  CE  LYS A 139      -1.511 -17.778  -4.745  1.00  5.21           C
ATOM   1118  NZ  LYS A 139      -2.950 -17.430  -4.745  1.00  5.21           N
ATOM   1119  N   GLY A 140       3.784 -14.896  -6.507  1.00  4.89           N
ATOM   1120  CA  GLY A 140       4.605 -14.727  -7.690  1.00  4.89           C
ATOM   1121  C   GLY A 140       4.261 -13.498  -8.508  1.00  4.89           C
ATOM   1122  O   GLY A 140       4.918 -13.218  -9.504  1.00  4.89           O
ATOM   1123  N   MET A 141       3.242 -12.755  -8.095  1.00 11.49           N
ATOM   1124  CA  MET A 141       2.848 -11.558  -8.827  1.00 11.49           C
ATOM   1125  C   MET A 141       3.879 -10.452  -8.677  1.00 11.49           C
ATOM   1126  O   MET A 141       3.940  -9.550  -9.499  1.00 11.49           O
ATOM   1127  CB  MET A 141       1.467 -11.073  -8.367  1.00  4.87           C
ATOM   1128  CG  MET A 141       0.329 -12.074  -8.628  1.00  4.87           C
ATOM   1129  SD  MET A 141       0.162 -12.570 -10.354  1.00  4.87           S
ATOM   1130  CE  MET A 141       0.125 -10.938 -11.119  1.00  4.87           C
ATOM   1131  N   ILE A 142       4.695 -10.529  -7.635  1.00 28.60           N
ATOM   1132  CA  ILE A 142       5.746  -9.538  -7.407  1.00 28.60           C
ATOM   1133  C   ILE A 142       7.045 -10.303  -7.111  1.00 28.60           C
ATOM   1134  O   ILE A 142       7.337 -10.663  -5.963  1.00 28.60           O
ATOM   1135  CB  ILE A 142       5.386  -8.620  -6.228  1.00  6.14           C
ATOM   1136  CG1 ILE A 142       4.019  -7.996  -6.484  1.00  6.14           C
ATOM   1137  CG2 ILE A 142       6.444  -7.530  -6.058  1.00  6.14           C
ATOM   1138  CD1 ILE A 142       3.574  -7.036  -5.421  1.00  6.14           C
ATOM   1139  N   SER A 143       7.824 -10.536  -8.163  1.00 37.53           N
ATOM   1140  CA  SER A 143       9.061 -11.306  -8.068  1.00 37.53           C
ATOM   1141  C   SER A 143      10.394 -10.576  -7.862  1.00 37.53           C
ATOM   1142  O   SER A 143      11.425 -11.220  -7.635  1.00 37.53           O
ATOM   1143  CB  SER A 143       9.168 -12.201  -9.303  1.00 87.65           C
ATOM   1144  OG  SER A 143       9.055 -11.430 -10.488  1.00 87.65           O
ATOM   1145  N   HIS A 144      10.398  -9.251  -7.942  1.00  4.87           N
ATOM   1146  CA  HIS A 144      11.645  -8.524  -7.749  1.00  4.87           C
ATOM   1147  C   HIS A 144      11.369  -7.080  -7.363  1.00  4.87           C
ATOM   1148  O   HIS A 144      10.453  -6.452  -7.892  1.00  4.87           O
ATOM   1149  CB  HIS A 144      12.480  -8.597  -9.046  1.00 44.95           C
ATOM   1150  CG  HIS A 144      13.846  -7.966  -8.962  1.00 44.95           C
ATOM   1151  ND1 HIS A 144      14.045  -6.605  -8.831  1.00 44.95           N
ATOM   1152  CD2 HIS A 144      15.084  -8.518  -9.029  1.00 44.95           C
ATOM   1153  CE1 HIS A 144      15.342  -6.348  -8.821  1.00 44.95           C
ATOM   1154  NE2 HIS A 144      15.994  -7.491  -8.939  1.00 44.95           N
ATOM   1155  N   LEU A 145      12.157  -6.577  -6.417  1.00 16.85           N
ATOM   1156  CA  LEU A 145      12.055  -5.196  -5.952  1.00 16.85           C
ATOM   1157  C   LEU A 145      13.320  -4.501  -6.433  1.00 16.85           C
ATOM   1158  O   LEU A 145      14.420  -4.971  -6.150  1.00 16.85           O
ATOM   1159  CB  LEU A 145      12.010  -5.142  -4.423  1.00  4.87           C
ATOM   1160  CG  LEU A 145      10.847  -5.804  -3.687  1.00  4.87           C
ATOM   1161  CD1 LEU A 145      11.093  -5.745  -2.198  1.00  4.87           C
ATOM   1162  CD2 LEU A 145       9.562  -5.106  -4.041  1.00  4.87           C
ATOM   1163  N   LEU A 146      13.177  -3.394  -7.154  1.00 10.86           N
ATOM   1164  CA  LEU A 146      14.350  -2.685  -7.662  1.00 10.86           C
ATOM   1165  C   LEU A 146      15.224  -2.116  -6.568  1.00 10.86           C
ATOM   1166  O   LEU A 146      16.424  -1.930  -6.760  1.00 10.86           O
ATOM   1167  CB  LEU A 146      13.933  -1.571  -8.613  1.00 19.59           C
ATOM   1168  CG  LEU A 146      13.501  -2.096  -9.982  1.00 19.59           C
ATOM   1169  CD1 LEU A 146      12.358  -3.085  -9.850  1.00 19.59           C
ATOM   1170  CD2 LEU A 146      13.120  -0.937 -10.870  1.00 19.59           C
ATOM   1171  N   GLY A 147      14.624  -1.841  -5.418  1.00  4.95           N
ATOM   1172  CA  GLY A 147      15.387  -1.308  -4.305  1.00  4.95           C
ATOM   1173  C   GLY A 147      16.558  -2.184  -3.885  1.00  4.95           C
ATOM   1174  O   GLY A 147      17.631  -1.671  -3.569  1.00  4.95           O
ATOM   1175  N   THR A 148      16.358  -3.500  -3.874  1.00 13.79           N
ATOM   1176  CA  THR A 148      17.424  -4.413  -3.488  1.00 13.79           C
ATOM   1177  C   THR A 148      18.654  -4.082  -4.300  1.00 13.79           C
ATOM   1178  O   THR A 148      19.769  -4.368  -3.884  1.00 13.79           O
ATOM   1179  CB  THR A 148      17.058  -5.910  -3.736  1.00  7.10           C
ATOM   1180  OG1 THR A 148      16.778  -6.139  -5.125  1.00  7.10           O
ATOM   1181  CG2 THR A 148      15.864  -6.303  -2.903  1.00  7.10           C
ATOM   1182  N   GLY A 149      18.453  -3.474  -5.462  1.00 20.45           N
ATOM   1183  CA  GLY A 149      19.583  -3.116  -6.292  1.00 20.45           C
ATOM   1184  C   GLY A 149      20.629  -2.355  -5.491  1.00 20.45           C
ATOM   1185  O   GLY A 149      21.772  -2.219  -5.930  1.00 20.45           O
ATOM   1186  N   ALA A 150      20.249  -1.880  -4.302  1.00  4.87           N
ATOM   1187  CA  ALA A 150      21.151  -1.101  -3.445  1.00  4.87           C
ATOM   1188  C   ALA A 150      21.637  -1.791  -2.186  1.00  4.87           C
ATOM   1189  O   ALA A 150      22.316  -1.179  -1.365  1.00  4.87           O
ATOM   1190  CB  ALA A 150      20.493   0.213  -3.067  1.00 20.79           C
ATOM   1191  N   VAL A 151      21.276  -3.052  -2.009  1.00 39.65           N
ATOM   1192  CA  VAL A 151      21.740  -3.772  -0.839  1.00 39.65           C
ATOM   1193  C   VAL A 151      23.196  -4.102  -1.131  1.00 39.65           C
ATOM   1194  O   VAL A 151      23.533  -4.496  -2.247  1.00 39.65           O
ATOM   1195  CB  VAL A 151      20.950  -5.085  -0.620  1.00 17.00           C
ATOM   1196  CG1 VAL A 151      19.465  -4.780  -0.522  1.00 17.00           C
ATOM   1197  CG2 VAL A 151      21.220  -6.064  -1.753  1.00 17.00           C
ATOM   1198  N   ASP A 152      24.063  -3.915  -0.145  1.00 75.37           N
ATOM   1199  CA  ASP A 152      25.475  -4.216  -0.329  1.00 75.37           C
ATOM   1200  C   ASP A 152      26.030  -4.743   0.982  1.00 75.37           C
ATOM   1201  O   ASP A 152      25.310  -4.837   1.976  1.00 75.37           O
ATOM   1202  CB  ASP A 152      26.243  -2.968  -0.741  1.00 42.57           C
ATOM   1203  CG  ASP A 152      26.330  -1.962   0.368  1.00 42.57           C
ATOM   1204  OD1 ASP A 152      25.278  -1.459   0.816  1.00 42.57           O
ATOM   1205  OD2 ASP A 152      27.461  -1.684   0.803  1.00 42.57           O
ATOM   1206  N   GLN A 153      27.317  -5.071   0.987  1.00 57.74           N
ATOM   1207  CA  GLN A 153      27.974  -5.618   2.175  1.00 57.74           C
ATOM   1208  C   GLN A 153      27.864  -4.801   3.462  1.00 57.74           C
ATOM   1209  O   GLN A 153      28.072  -5.331   4.555  1.00 57.74           O
ATOM   1210  CB  GLN A 153      29.447  -5.880   1.869  1.00 79.80           C
ATOM   1211  CG  GLN A 153      30.181  -4.676   1.335  1.00 79.80           C
ATOM   1212  CD  GLN A 153      31.611  -5.002   0.987  1.00 79.80           C
ATOM   1213  OE1 GLN A 153      31.879  -5.869   0.151  1.00 79.80           O
ATOM   1214  NE2 GLN A 153      32.545  -4.312   1.629  1.00 79.80           N
ATOM   1215  N   LEU A 154      27.546  -3.519   3.341  1.00 44.13           N
ATOM   1216  CA  LEU A 154      27.418  -2.679   4.525  1.00 44.13           C
ATOM   1217  C   LEU A 154      25.993  -2.645   5.064  1.00 44.13           C
ATOM   1218  O   LEU A 154      25.740  -2.083   6.124  1.00 44.13           O
ATOM   1219  CB  LEU A 154      27.885  -1.256   4.224  1.00 15.98           C
ATOM   1220  CG  LEU A 154      29.337  -1.093   3.787  1.00 15.98           C
ATOM   1221  CD1 LEU A 154      29.658   0.378   3.632  1.00 15.98           C
ATOM   1222  CD2 LEU A 154      30.238  -1.698   4.821  1.00 15.98           C
ATOM   1223  N   THR A 155      25.065  -3.246   4.331  1.00  4.87           N
ATOM   1224  CA  THR A 155      23.672  -3.286   4.756  1.00  4.87           C
ATOM   1225  C   THR A 155      23.547  -3.969   6.115  1.00  4.87           C
ATOM   1226  O   THR A 155      24.232  -4.949   6.387  1.00  4.87           O
ATOM   1227  CB  THR A 155      22.808  -4.076   3.755  1.00  5.20           C
ATOM   1228  OG1 THR A 155      22.939  -3.499   2.455  1.00  5.20           O
ATOM   1229  CG2 THR A 155      21.349  -4.041   4.164  1.00  5.20           C
ATOM   1230  N   ARG A 156      22.669  -3.443   6.963  1.00  4.87           N
ATOM   1231  CA  ARG A 156      22.432  -4.025   8.277  1.00  4.87           C
ATOM   1232  C   ARG A 156      20.957  -4.344   8.518  1.00  4.87           C
ATOM   1233  O   ARG A 156      20.607  -5.433   8.970  1.00  4.87           O
ATOM   1234  CB  ARG A 156      22.930  -3.085   9.370  1.00 40.74           C
ATOM   1235  CG  ARG A 156      24.433  -3.092   9.552  1.00 40.74           C
ATOM   1236  CD  ARG A 156      24.922  -4.486   9.929  1.00 40.74           C
ATOM   1237  NE  ARG A 156      25.733  -5.108   8.882  1.00 40.74           N
ATOM   1238  CZ  ARG A 156      26.954  -4.705   8.531  1.00 40.74           C
ATOM   1239  NH1 ARG A 156      27.526  -3.681   9.153  1.00 40.74           N
ATOM   1240  NH2 ARG A 156      27.616  -5.332   7.565  1.00 40.74           N
ATOM   1241  N   LEU A 157      20.093  -3.388   8.194  1.00  5.10           N
ATOM   1242  CA  LEU A 157      18.659  -3.546   8.397  1.00  5.10           C
ATOM   1243  C   LEU A 157      17.815  -3.119   7.183  1.00  5.10           C
ATOM   1244  O   LEU A 157      17.905  -1.977   6.723  1.00  5.10           O
ATOM   1245  CB  LEU A 157      18.248  -2.736   9.618  1.00  4.87           C
ATOM   1246  CG  LEU A 157      16.839  -2.997  10.103  1.00  4.87           C
ATOM   1247  CD1 LEU A 157      16.718  -4.485  10.422  1.00  4.87           C
ATOM   1248  CD2 LEU A 157      16.548  -2.111  11.321  1.00  4.87           C
ATOM   1249  N   VAL A 158      16.986  -4.043   6.694  1.00 13.46           N
ATOM   1250  CA  VAL A 158      16.122  -3.810   5.536  1.00 13.46           C
ATOM   1251  C   VAL A 158      14.647  -4.096   5.862  1.00 13.46           C
ATOM   1252  O   VAL A 158      14.338  -5.058   6.556  1.00 13.46           O
ATOM   1253  CB  VAL A 158      16.553  -4.699   4.359  1.00  4.87           C
ATOM   1254  CG1 VAL A 158      15.672  -4.435   3.163  1.00  4.87           C
ATOM   1255  CG2 VAL A 158      18.004  -4.451   4.032  1.00  4.87           C
ATOM   1256  N   LEU A 159      13.754  -3.255   5.345  1.00  7.84           N
ATOM   1257  CA  LEU A 159      12.316  -3.367   5.575  1.00  7.84           C
ATOM   1258  C   LEU A 159      11.596  -3.512   4.231  1.00  7.84           C
ATOM   1259  O   LEU A 159      11.961  -2.848   3.276  1.00  7.84           O
ATOM   1260  CB  LEU A 159      11.839  -2.105   6.310  1.00  4.87           C
ATOM   1261  CG  LEU A 159      10.359  -1.864   6.616  1.00  4.87           C
ATOM   1262  CD1 LEU A 159      10.226  -0.663   7.515  1.00  4.87           C
ATOM   1263  CD2 LEU A 159       9.582  -1.623   5.339  1.00  4.87           C
ATOM   1264  N   VAL A 160      10.567  -4.358   4.153  1.00  4.87           N
ATOM   1265  CA  VAL A 160       9.828  -4.556   2.895  1.00  4.87           C
ATOM   1266  C   VAL A 160       8.328  -4.814   3.058  1.00  4.87           C
ATOM   1267  O   VAL A 160       7.904  -5.444   4.014  1.00  4.87           O
ATOM   1268  CB  VAL A 160      10.405  -5.730   2.110  1.00  4.87           C
ATOM   1269  CG1 VAL A 160       9.664  -5.900   0.852  1.00  4.87           C
ATOM   1270  CG2 VAL A 160      11.843  -5.493   1.815  1.00  4.87           C
ATOM   1271  N   ASN A 161       7.529  -4.315   2.120  1.00  4.87           N
ATOM   1272  CA  ASN A 161       6.077  -4.521   2.126  1.00  4.87           C
ATOM   1273  C   ASN A 161       5.662  -4.649   0.674  1.00  4.87           C
ATOM   1274  O   ASN A 161       5.969  -3.789  -0.138  1.00  4.87           O
ATOM   1275  CB  ASN A 161       5.336  -3.338   2.768  1.00  5.15           C
ATOM   1276  CG  ASN A 161       3.824  -3.564   2.865  1.00  5.15           C
ATOM   1277  OD1 ASN A 161       3.363  -4.524   3.491  1.00  5.15           O
ATOM   1278  ND2 ASN A 161       3.050  -2.675   2.253  1.00  5.15           N
ATOM   1279  N   ALA A 162       4.963  -5.723   0.345  1.00  4.87           N
ATOM   1280  CA  ALA A 162       4.544  -5.947  -1.027  1.00  4.87           C
ATOM   1281  C   ALA A 162       3.124  -6.480  -1.094  1.00  4.87           C
ATOM   1282  O   ALA A 162       2.742  -7.341  -0.315  1.00  4.87           O
ATOM   1283  CB  ALA A 162       5.488  -6.911  -1.688  1.00  4.87           C
ATOM   1284  N   LEU A 163       2.342  -5.967  -2.034  1.00  4.87           N
ATOM   1285  CA  LEU A 163       0.964  -6.388  -2.173  1.00  4.87           C
ATOM   1286  C   LEU A 163       0.572  -6.456  -3.644  1.00  4.87           C
ATOM   1287  O   LEU A 163       1.100  -5.751  -4.485  1.00  4.87           O
ATOM   1288  CB  LEU A 163       0.033  -5.391  -1.466  1.00 11.21           C
ATOM   1289  CG  LEU A 163       0.378  -4.837  -0.080  1.00 11.21           C
ATOM   1290  CD1 LEU A 163      -0.751  -3.984   0.403  1.00 11.21           C
ATOM   1291  CD2 LEU A 163       0.607  -5.955   0.898  1.00 11.21           C
ATOM   1292  N   TYR A 164      -0.383  -7.314  -3.939  1.00  6.02           N
ATOM   1293  CA  TYR A 164      -0.898  -7.471  -5.280  1.00  6.02           C
ATOM   1294  C   TYR A 164      -2.416  -7.533  -5.151  1.00  6.02           C
ATOM   1295  O   TYR A 164      -2.939  -8.275  -4.324  1.00  6.02           O
ATOM   1296  CB  TYR A 164      -0.401  -8.774  -5.884  1.00  4.87           C
ATOM   1297  CG  TYR A 164      -1.183  -9.155  -7.107  1.00  4.87           C
ATOM   1298  CD1 TYR A 164      -0.951  -8.539  -8.336  1.00  4.87           C
ATOM   1299  CD2 TYR A 164      -2.230 -10.060  -7.020  1.00  4.87           C
ATOM   1300  CE1 TYR A 164      -1.749  -8.820  -9.443  1.00  4.87           C
ATOM   1301  CE2 TYR A 164      -3.034 -10.344  -8.122  1.00  4.87           C
ATOM   1302  CZ  TYR A 164      -2.787  -9.722  -9.324  1.00  4.87           C
ATOM   1303  OH  TYR A 164      -3.582 -10.020 -10.399  1.00  4.87           O
ATOM   1304  N   PHE A 165      -3.132  -6.759  -5.951  1.00  4.87           N
ATOM   1305  CA  PHE A 165      -4.584  -6.794  -5.887  1.00  4.87           C
ATOM   1306  C   PHE A 165      -5.254  -6.719  -7.247  1.00  4.87           C
ATOM   1307  O   PHE A 165      -4.877  -5.919  -8.091  1.00  4.87           O
ATOM   1308  CB  PHE A 165      -5.120  -5.662  -5.030  1.00  4.87           C
ATOM   1309  CG  PHE A 165      -6.614  -5.659  -4.921  1.00  4.87           C
ATOM   1310  CD1 PHE A 165      -7.267  -6.658  -4.222  1.00  4.87           C
ATOM   1311  CD2 PHE A 165      -7.371  -4.667  -5.538  1.00  4.87           C
ATOM   1312  CE1 PHE A 165      -8.650  -6.666  -4.139  1.00  4.87           C
ATOM   1313  CE2 PHE A 165      -8.751  -4.665  -5.463  1.00  4.87           C
ATOM   1314  CZ  PHE A 165      -9.394  -5.662  -4.764  1.00  4.87           C
ATOM   1315  N   ASN A 166      -6.265  -7.557  -7.430  1.00  5.27           N
ATOM   1316  CA  ASN A 166      -7.052  -7.633  -8.653  1.00  5.27           C
ATOM   1317  C   ASN A 166      -8.369  -8.300  -8.276  1.00  5.27           C
ATOM   1318  O   ASN A 166      -8.604  -9.481  -8.582  1.00  5.27           O
ATOM   1319  CB  ASN A 166      -6.360  -8.493  -9.689  1.00 10.33           C
ATOM   1320  CG  ASN A 166      -7.220  -8.711 -10.888  1.00 10.33           C
ATOM   1321  OD1 ASN A 166      -6.929  -9.559 -11.729  1.00 10.33           O
ATOM   1322  ND2 ASN A 166      -8.301  -7.936 -10.984  1.00 10.33           N
ATOM   1323  N   GLY A 167      -9.220  -7.529  -7.609  1.00 21.84           N
ATOM   1324  CA  GLY A 167     -10.498  -8.035  -7.135  1.00 21.84           C
ATOM   1325  C   GLY A 167     -11.530  -8.470  -8.150  1.00 21.84           C
ATOM   1326  O   GLY A 167     -11.466  -8.110  -9.326  1.00 21.84           O
ATOM   1327  N   GLN A 168     -12.483  -9.264  -7.673  1.00  5.18           N
ATOM   1328  CA  GLN A 168     -13.566  -9.760  -8.498  1.00  5.18           C
ATOM   1329  C   GLN A 168     -14.814  -8.929  -8.257  1.00  5.18           C
ATOM   1330  O   GLN A 168     -15.358  -8.914  -7.151  1.00  5.18           O
ATOM   1331  CB  GLN A 168     -13.838 -11.226  -8.189  1.00  4.87           C
ATOM   1332  CG  GLN A 168     -12.799 -12.150  -8.788  1.00  4.87           C
ATOM   1333  CD  GLN A 168     -13.102 -13.623  -8.548  1.00  4.87           C
ATOM   1334  OE1 GLN A 168     -14.242 -14.085  -8.717  1.00  4.87           O
ATOM   1335  NE2 GLN A 168     -12.071 -14.381  -8.176  1.00  4.87           N
ATOM   1336  N   TRP A 169     -15.256  -8.227  -9.301  1.00  5.04           N
ATOM   1337  CA  TRP A 169     -16.430  -7.361  -9.232  1.00  5.04           C
ATOM   1338  C   TRP A 169     -17.677  -8.102  -8.806  1.00  5.04           C
ATOM   1339  O   TRP A 169     -17.866  -9.272  -9.140  1.00  5.04           O
ATOM   1340  CB  TRP A 169     -16.697  -6.725 -10.595  1.00  5.42           C
ATOM   1341  CG  TRP A 169     -15.679  -5.749 -11.025  1.00  5.42           C
ATOM   1342  CD1 TRP A 169     -15.009  -5.735 -12.207  1.00  5.42           C
ATOM   1343  CD2 TRP A 169     -15.233  -4.606 -10.297  1.00  5.42           C
ATOM   1344  NE1 TRP A 169     -14.164  -4.649 -12.266  1.00  5.42           N
ATOM   1345  CE2 TRP A 169     -14.284  -3.938 -11.104  1.00  5.42           C
ATOM   1346  CE3 TRP A 169     -15.541  -4.080  -9.042  1.00  5.42           C
ATOM   1347  CZ2 TRP A 169     -13.642  -2.777 -10.696  1.00  5.42           C
ATOM   1348  CZ3 TRP A 169     -14.903  -2.925  -8.636  1.00  5.42           C
ATOM   1349  CH2 TRP A 169     -13.963  -2.285  -9.462  1.00  5.42           C
ATOM   1350  N   LYS A 170     -18.532  -7.413  -8.067  1.00 16.19           N
ATOM   1351  CA  LYS A 170     -19.800  -7.991  -7.642  1.00 16.19           C
ATOM   1352  C   LYS A 170     -20.629  -8.100  -8.924  1.00 16.19           C
ATOM   1353  O   LYS A 170     -21.200  -9.151  -9.244  1.00 16.19           O
ATOM   1354  CB  LYS A 170     -20.473  -7.040  -6.657  1.00 10.21           C
ATOM   1355  CG  LYS A 170     -21.834  -7.461  -6.152  1.00 10.21           C
ATOM   1356  CD  LYS A 170     -22.362  -6.421  -5.148  1.00 10.21           C
ATOM   1357  CE  LYS A 170     -23.730  -6.806  -4.591  1.00 10.21           C
ATOM   1358  NZ  LYS A 170     -24.195  -5.827  -3.578  1.00 10.21           N
ATOM   1359  N   THR A 171     -20.663  -6.990  -9.661  1.00 17.33           N
ATOM   1360  CA  THR A 171     -21.382  -6.887 -10.925  1.00 17.33           C
ATOM   1361  C   THR A 171     -20.327  -6.612 -11.969  1.00 17.33           C
ATOM   1362  O   THR A 171     -19.892  -5.476 -12.115  1.00 17.33           O
ATOM   1363  CB  THR A 171     -22.346  -5.692 -10.941  1.00 11.63           C
ATOM   1364  OG1 THR A 171     -23.280  -5.795  -9.857  1.00 11.63           O
ATOM   1365  CG2 THR A 171     -23.103  -5.659 -12.247  1.00 11.63           C
ATOM   1366  N   PRO A 172     -19.884  -7.646 -12.692  1.00  5.79           N
ATOM   1367  CA  PRO A 172     -18.859  -7.547 -13.744  1.00  5.79           C
ATOM   1368  C   PRO A 172     -19.275  -6.675 -14.928  1.00  5.79           C
ATOM   1369  O   PRO A 172     -20.461  -6.605 -15.262  1.00  5.79           O
ATOM   1370  CB  PRO A 172     -18.662  -9.002 -14.156  1.00 18.53           C
ATOM   1371  CG  PRO A 172     -19.031  -9.753 -12.878  1.00 18.53           C
ATOM   1372  CD  PRO A 172     -20.311  -9.043 -12.541  1.00 18.53           C
ATOM   1373  N   PHE A 173     -18.300  -6.006 -15.548  1.00  5.01           N
ATOM   1374  CA  PHE A 173     -18.559  -5.154 -16.714  1.00  5.01           C
ATOM   1375  C   PHE A 173     -18.669  -6.036 -17.962  1.00  5.01           C
ATOM   1376  O   PHE A 173     -17.815  -6.887 -18.208  1.00  5.01           O
ATOM   1377  CB  PHE A 173     -17.421  -4.146 -16.941  1.00  5.21           C
ATOM   1378  CG  PHE A 173     -17.338  -3.063 -15.911  1.00  5.21           C
ATOM   1379  CD1 PHE A 173     -17.045  -3.355 -14.596  1.00  5.21           C
ATOM   1380  CD2 PHE A 173     -17.532  -1.741 -16.264  1.00  5.21           C
ATOM   1381  CE1 PHE A 173     -16.946  -2.335 -13.638  1.00  5.21           C
ATOM   1382  CE2 PHE A 173     -17.434  -0.725 -15.325  1.00  5.21           C
ATOM   1383  CZ  PHE A 173     -17.142  -1.019 -14.011  1.00  5.21           C
ATOM   1384  N   PRO A 174     -19.718  -5.846 -18.773  1.00  9.71           N
ATOM   1385  CA  PRO A 174     -19.826  -6.682 -19.963  1.00  9.71           C
ATOM   1386  C   PRO A 174     -18.608  -6.417 -20.839  1.00  9.71           C
ATOM   1387  O   PRO A 174     -18.234  -5.254 -21.055  1.00  9.71           O
ATOM   1388  CB  PRO A 174     -21.116  -6.180 -20.599  1.00 17.74           C
ATOM   1389  CG  PRO A 174     -21.907  -5.711 -19.394  1.00 17.74           C
ATOM   1390  CD  PRO A 174     -20.840  -4.899 -18.731  1.00 17.74           C
ATOM   1391  N   ASP A 175     -17.983  -7.492 -21.319  1.00  6.16           N
ATOM   1392  CA  ASP A 175     -16.806  -7.388 -22.183  1.00  6.16           C
ATOM   1393  C   ASP A 175     -17.171  -6.721 -23.506  1.00  6.16           C
ATOM   1394  O   ASP A 175     -16.438  -5.873 -24.027  1.00  6.16           O
ATOM   1395  CB  ASP A 175     -16.226  -8.778 -22.445  1.00 44.96           C
ATOM   1396  CG  ASP A 175     -15.672  -9.419 -21.193  1.00 44.96           C
ATOM   1397  OD1 ASP A 175     -14.643  -8.923 -20.683  1.00 44.96           O
ATOM   1398  OD2 ASP A 175     -16.268 -10.406 -20.712  1.00 44.96           O
ATOM   1399  N   SER A 176     -18.320  -7.114 -24.037  1.00 52.55           N
ATOM   1400  CA  SER A 176     -18.818  -6.575 -25.291  1.00 52.55           C
ATOM   1401  C   SER A 176     -19.040  -5.067 -25.214  1.00 52.55           C
ATOM   1402  O   SER A 176     -19.710  -4.490 -26.067  1.00 52.55           O
ATOM   1403  CB  SER A 176     -20.124  -7.276 -25.642  1.00 37.74           C
ATOM   1404  OG  SER A 176     -21.016  -7.211 -24.544  1.00 37.74           O
ATOM   1405  N   SER A 177     -18.466  -4.426 -24.204  1.00  4.87           N
ATOM   1406  CA  SER A 177     -18.641  -2.995 -24.036  1.00  4.87           C
ATOM   1407  C   SER A 177     -17.341  -2.209 -24.041  1.00  4.87           C
ATOM   1408  O   SER A 177     -17.291  -1.099 -24.554  1.00  4.87           O
ATOM   1409  CB  SER A 177     -19.387  -2.722 -22.733  1.00 38.11           C
ATOM   1410  OG  SER A 177     -20.663  -3.337 -22.738  1.00 38.11           O
ATOM   1411  N   THR A 178     -16.287  -2.776 -23.471  1.00 30.37           N
ATOM   1412  CA  THR A 178     -15.020  -2.063 -23.405  1.00 30.37           C
ATOM   1413  C   THR A 178     -14.570  -1.513 -24.753  1.00 30.37           C
ATOM   1414  O   THR A 178     -13.900  -2.194 -25.524  1.00 30.37           O
ATOM   1415  CB  THR A 178     -13.888  -2.948 -22.839  1.00 11.00           C
ATOM   1416  OG1 THR A 178     -14.291  -3.496 -21.580  1.00 11.00           O
ATOM   1417  CG2 THR A 178     -12.615  -2.111 -22.632  1.00 11.00           C
ATOM   1418  N   HIS A 179     -14.950  -0.278 -25.044  1.00  4.87           N
ATOM   1419  CA  HIS A 179     -14.540   0.352 -26.278  1.00  4.87           C
ATOM   1420  C   HIS A 179     -13.235   1.078 -26.030  1.00  4.87           C
ATOM   1421  O   HIS A 179     -12.715   1.047 -24.927  1.00  4.87           O
ATOM   1422  CB  HIS A 179     -15.631   1.306 -26.772  1.00 38.34           C
ATOM   1423  CG  HIS A 179     -16.243   2.154 -25.701  1.00 38.34           C
ATOM   1424  ND1 HIS A 179     -17.364   2.924 -25.925  1.00 38.34           N
ATOM   1425  CD2 HIS A 179     -15.917   2.338 -24.402  1.00 38.34           C
ATOM   1426  CE1 HIS A 179     -17.705   3.541 -24.809  1.00 38.34           C
ATOM   1427  NE2 HIS A 179     -16.842   3.203 -23.869  1.00 38.34           N
ATOM   1428  N   ARG A 180     -12.697   1.729 -27.045  1.00  5.06           N
ATOM   1429  CA  ARG A 180     -11.439   2.430 -26.887  1.00  5.06           C
ATOM   1430  C   ARG A 180     -11.590   3.966 -26.814  1.00  5.06           C
ATOM   1431  O   ARG A 180     -11.120   4.684 -27.701  1.00  5.06           O
ATOM   1432  CB  ARG A 180     -10.520   2.042 -28.042  1.00 24.44           C
ATOM   1433  CG  ARG A 180      -9.089   2.494 -27.885  1.00 24.44           C
ATOM   1434  CD  ARG A 180      -8.292   2.206 -29.137  1.00 24.44           C
ATOM   1435  NE  ARG A 180      -6.876   2.433 -28.910  1.00 24.44           N
ATOM   1436  CZ  ARG A 180      -6.123   1.666 -28.128  1.00 24.44           C
ATOM   1437  NH1 ARG A 180      -6.649   0.614 -27.500  1.00 24.44           N
ATOM   1438  NH2 ARG A 180      -4.839   1.959 -27.959  1.00 24.44           N
ATOM   1439  N   ARG A 181     -12.228   4.468 -25.754  1.00  4.87           N
ATOM   1440  CA  ARG A 181     -12.428   5.909 -25.577  1.00  4.87           C
ATOM   1441  C   ARG A 181     -11.171   6.743 -25.353  1.00  4.87           C
ATOM   1442  O   ARG A 181     -10.084   6.220 -25.124  1.00  4.87           O
ATOM   1443  CB  ARG A 181     -13.404   6.181 -24.435  1.00 17.48           C
ATOM   1444  CG  ARG A 181     -14.861   5.933 -24.778  1.00 17.48           C
ATOM   1445  CD  ARG A 181     -15.719   6.012 -23.535  1.00 17.48           C
ATOM   1446  NE  ARG A 181     -17.149   5.966 -23.810  1.00 17.48           N
ATOM   1447  CZ  ARG A 181     -17.842   6.968 -24.336  1.00 17.48           C
ATOM   1448  NH1 ARG A 181     -17.231   8.105 -24.644  1.00 17.48           N
ATOM   1449  NH2 ARG A 181     -19.148   6.835 -24.546  1.00 17.48           N
ATOM   1450  N   LEU A 182     -11.349   8.057 -25.402  1.00 27.74           N
ATOM   1451  CA  LEU A 182     -10.261   9.016 -25.240  1.00 27.74           C
ATOM   1452  C   LEU A 182     -10.104   9.495 -23.804  1.00 27.74           C
ATOM   1453  O   LEU A 182     -11.097   9.696 -23.104  1.00 27.74           O
ATOM   1454  CB  LEU A 182     -10.519  10.224 -26.136  1.00 49.67           C
ATOM   1455  CG  LEU A 182      -9.514  11.370 -26.063  1.00 49.67           C
ATOM   1456  CD1 LEU A 182      -8.158  10.872 -26.556  1.00 49.67           C
ATOM   1457  CD2 LEU A 182     -10.016  12.549 -26.890  1.00 49.67           C
ATOM   1458  N   PHE A 183      -8.855   9.707 -23.387  1.00  9.50           N
ATOM   1459  CA  PHE A 183      -8.535  10.166 -22.025  1.00  9.50           C
ATOM   1460  C   PHE A 183      -7.754  11.502 -22.070  1.00  9.50           C
ATOM   1461  O   PHE A 183      -6.873  11.683 -22.908  1.00  9.50           O
ATOM   1462  CB  PHE A 183      -7.696   9.081 -21.312  1.00 16.43           C
ATOM   1463  CG  PHE A 183      -7.493   9.319 -19.836  1.00 16.43           C
ATOM   1464  CD1 PHE A 183      -8.525   9.078 -18.928  1.00 16.43           C
ATOM   1465  CD2 PHE A 183      -6.272   9.802 -19.360  1.00 16.43           C
ATOM   1466  CE1 PHE A 183      -8.347   9.314 -17.563  1.00 16.43           C
ATOM   1467  CE2 PHE A 183      -6.080  10.046 -18.001  1.00 16.43           C
ATOM   1468  CZ  PHE A 183      -7.121   9.801 -17.096  1.00 16.43           C
ATOM   1469  N   HIS A 184      -8.086  12.432 -21.175  1.00 21.61           N
ATOM   1470  CA  HIS A 184      -7.403  13.731 -21.113  1.00 21.61           C
ATOM   1471  C   HIS A 184      -6.379  13.715 -19.980  1.00 21.61           C
ATOM   1472  O   HIS A 184      -6.749  13.478 -18.830  1.00 21.61           O
ATOM   1473  CB  HIS A 184      -8.395  14.864 -20.825  1.00 26.68           C
ATOM   1474  CG  HIS A 184      -9.438  15.063 -21.884  1.00 26.68           C
ATOM   1475  ND1 HIS A 184     -10.324  14.075 -22.261  1.00 26.68           N
ATOM   1476  CD2 HIS A 184      -9.755  16.152 -22.626  1.00 26.68           C
ATOM   1477  CE1 HIS A 184     -11.139  14.545 -23.188  1.00 26.68           C
ATOM   1478  NE2 HIS A 184     -10.815  15.803 -23.427  1.00 26.68           N
ATOM   1479  N   LYS A 185      -5.105  13.966 -20.283  1.00 29.59           N
ATOM   1480  CA  LYS A 185      -4.081  13.983 -19.233  1.00 29.59           C
ATOM   1481  C   LYS A 185      -4.101  15.348 -18.569  1.00 29.59           C
ATOM   1482  O   LYS A 185      -4.695  16.282 -19.102  1.00 29.59           O
ATOM   1483  CB  LYS A 185      -2.683  13.777 -19.799  1.00  4.87           C
ATOM   1484  CG  LYS A 185      -2.505  12.581 -20.675  1.00  4.87           C
ATOM   1485  CD  LYS A 185      -1.036  12.474 -21.062  1.00  4.87           C
ATOM   1486  CE  LYS A 185      -0.840  11.473 -22.173  1.00  4.87           C
ATOM   1487  NZ  LYS A 185      -1.556  10.214 -21.830  1.00  4.87           N
ATOM   1488  N   SER A 186      -3.461  15.462 -17.405  1.00 24.71           N
ATOM   1489  CA  SER A 186      -3.398  16.747 -16.716  1.00 24.71           C
ATOM   1490  C   SER A 186      -2.480  17.557 -17.618  1.00 24.71           C
ATOM   1491  O   SER A 186      -2.564  18.776 -17.714  1.00 24.71           O
ATOM   1492  CB  SER A 186      -2.776  16.594 -15.327  1.00 14.51           C
ATOM   1493  OG  SER A 186      -1.441  16.131 -15.411  1.00 14.51           O
ATOM   1494  N   ASP A 187      -1.608  16.825 -18.294  1.00  8.74           N
ATOM   1495  CA  ASP A 187      -0.649  17.368 -19.225  1.00  8.74           C
ATOM   1496  C   ASP A 187      -1.351  18.350 -20.162  1.00  8.74           C
ATOM   1497  O   ASP A 187      -0.853  19.443 -20.443  1.00  8.74           O
ATOM   1498  CB  ASP A 187      -0.049  16.199 -20.011  1.00 45.88           C
ATOM   1499  CG  ASP A 187       0.963  16.636 -21.040  1.00 45.88           C
ATOM   1500  OD1 ASP A 187       0.593  17.401 -21.951  1.00 45.88           O
ATOM   1501  OD2 ASP A 187       2.131  16.207 -20.943  1.00 45.88           O
ATOM   1502  N   GLY A 188      -2.525  17.955 -20.634  1.00 48.10           N
ATOM   1503  CA  GLY A 188      -3.284  18.786 -21.551  1.00 48.10           C
ATOM   1504  C   GLY A 188      -3.607  17.925 -22.755  1.00 48.10           C
ATOM   1505  O   GLY A 188      -4.680  18.021 -23.353  1.00 48.10           O
ATOM   1506  N   SER A 189      -2.657  17.061 -23.095  1.00 48.97           N
ATOM   1507  CA  SER A 189      -2.793  16.145 -24.211  1.00 48.97           C
ATOM   1508  C   SER A 189      -3.948  15.172 -23.989  1.00 48.97           C
ATOM   1509  O   SER A 189      -4.836  15.417 -23.170  1.00 48.97           O
ATOM   1510  CB  SER A 189      -1.487  15.373 -24.389  1.00  4.87           C
ATOM   1511  OG  SER A 189      -1.104  14.717 -23.188  1.00  4.87           O
ATOM   1512  N   THR A 190      -3.930  14.068 -24.731  1.00 42.66           N
ATOM   1513  CA  THR A 190      -4.957  13.035 -24.639  1.00 42.66           C
ATOM   1514  C   THR A 190      -4.362  11.722 -25.126  1.00 42.66           C
ATOM   1515  O   THR A 190      -3.243  11.695 -25.633  1.00 42.66           O
ATOM   1516  CB  THR A 190      -6.199  13.349 -25.527  1.00 19.69           C
ATOM   1517  OG1 THR A 190      -5.806  13.427 -26.909  1.00 19.69           O
ATOM   1518  CG2 THR A 190      -6.862  14.650 -25.094  1.00 19.69           C
ATOM   1519  N   VAL A 191      -5.124  10.643 -24.967  1.00 25.86           N
ATOM   1520  CA  VAL A 191      -4.727   9.298 -25.390  1.00 25.86           C
ATOM   1521  C   VAL A 191      -5.934   8.366 -25.433  1.00 25.86           C
ATOM   1522  O   VAL A 191      -6.816   8.437 -24.575  1.00 25.86           O
ATOM   1523  CB  VAL A 191      -3.689   8.673 -24.434  1.00  7.01           C
ATOM   1524  CG1 VAL A 191      -2.335   9.308 -24.652  1.00  7.01           C
ATOM   1525  CG2 VAL A 191      -4.130   8.862 -22.991  1.00  7.01           C
ATOM   1526  N   SER A 192      -5.986   7.499 -26.437  1.00  8.19           N
ATOM   1527  CA  SER A 192      -7.097   6.572 -26.522  1.00  8.19           C
ATOM   1528  C   SER A 192      -6.687   5.314 -25.811  1.00  8.19           C
ATOM   1529  O   SER A 192      -5.825   4.586 -26.282  1.00  8.19           O
ATOM   1530  CB  SER A 192      -7.474   6.244 -27.975  1.00 34.22           C
ATOM   1531  OG  SER A 192      -8.255   7.275 -28.560  1.00 34.22           O
ATOM   1532  N   VAL A 193      -7.289   5.082 -24.653  1.00  4.87           N
ATOM   1533  CA  VAL A 193      -7.010   3.892 -23.882  1.00  4.87           C
ATOM   1534  C   VAL A 193      -8.321   3.150 -23.771  1.00  4.87           C
ATOM   1535  O   VAL A 193      -9.383   3.743 -23.901  1.00  4.87           O
ATOM   1536  CB  VAL A 193      -6.534   4.234 -22.468  1.00 49.63           C
ATOM   1537  CG1 VAL A 193      -5.251   5.035 -22.532  1.00 49.63           C
ATOM   1538  CG2 VAL A 193      -7.617   5.010 -21.742  1.00 49.63           C
ATOM   1539  N   PRO A 194      -8.267   1.840 -23.539  1.00  6.26           N
ATOM   1540  CA  PRO A 194      -9.488   1.056 -23.408  1.00  6.26           C
ATOM   1541  C   PRO A 194     -10.277   1.522 -22.179  1.00  6.26           C
ATOM   1542  O   PRO A 194      -9.675   1.862 -21.152  1.00  6.26           O
ATOM   1543  CB  PRO A 194      -8.946  -0.353 -23.237  1.00  4.87           C
ATOM   1544  CG  PRO A 194      -7.624  -0.285 -23.983  1.00  4.87           C
ATOM   1545  CD  PRO A 194      -7.099   0.967 -23.391  1.00  4.87           C
ATOM   1546  N   MET A 195     -11.608   1.549 -22.286  1.00  4.87           N
ATOM   1547  CA  MET A 195     -12.478   1.955 -21.177  1.00  4.87           C
ATOM   1548  C   MET A 195     -13.730   1.112 -21.097  1.00  4.87           C
ATOM   1549  O   MET A 195     -14.629   1.291 -21.892  1.00  4.87           O
ATOM   1550  CB  MET A 195     -12.924   3.410 -21.300  1.00  4.87           C
ATOM   1551  CG  MET A 195     -11.811   4.399 -21.271  1.00  4.87           C
ATOM   1552  SD  MET A 195     -12.490   6.027 -21.151  1.00  4.87           S
ATOM   1553  CE  MET A 195     -10.957   7.020 -21.252  1.00  4.87           C
ATOM   1554  N   MET A 196     -13.798   0.206 -20.132  1.00  4.87           N
ATOM   1555  CA  MET A 196     -14.979  -0.625 -19.965  1.00  4.87           C
ATOM   1556  C   MET A 196     -16.120   0.242 -19.455  1.00  4.87           C
ATOM   1557  O   MET A 196     -15.911   1.391 -19.056  1.00  4.87           O
ATOM   1558  CB  MET A 196     -14.683  -1.746 -18.985  1.00  7.97           C
ATOM   1559  CG  MET A 196     -14.102  -1.249 -17.710  1.00  7.97           C
ATOM   1560  SD  MET A 196     -13.477  -2.587 -16.765  1.00  7.97           S
ATOM   1561  CE  MET A 196     -12.853  -1.650 -15.346  1.00  7.97           C
ATOM   1562  N   ALA A 197     -17.332  -0.300 -19.471  1.00  4.87           N
ATOM   1563  CA  ALA A 197     -18.478   0.472 -19.018  1.00  4.87           C
ATOM   1564  C   ALA A 197     -19.712  -0.376 -18.799  1.00  4.87           C
ATOM   1565  O   ALA A 197     -20.001  -1.274 -19.583  1.00  4.87           O
ATOM   1566  CB  ALA A 197     -18.783   1.567 -20.018  1.00 15.72           C
ATOM   1567  N   GLN A 198     -20.427  -0.095 -17.715  1.00  4.87           N
ATOM   1568  CA  GLN A 198     -21.648  -0.819 -17.412  1.00  4.87           C
ATOM   1569  C   GLN A 198     -22.672   0.177 -16.910  1.00  4.87           C
ATOM   1570  O   GLN A 198     -22.324   1.243 -16.402  1.00  4.87           O
ATOM   1571  CB  GLN A 198     -21.427  -1.911 -16.356  1.00  7.87           C
ATOM   1572  CG  GLN A 198     -21.026  -1.397 -14.994  1.00  7.87           C
ATOM   1573  CD  GLN A 198     -21.185  -2.427 -13.871  1.00  7.87           C
ATOM   1574  OE1 GLN A 198     -22.295  -2.914 -13.602  1.00  7.87           O
ATOM   1575  NE2 GLN A 198     -20.079  -2.741 -13.195  1.00  7.87           N
ATOM   1576  N   THR A 199     -23.938  -0.171 -17.090  1.00 43.87           N
ATOM   1577  CA  THR A 199     -25.045   0.667 -16.660  1.00 43.87           C
ATOM   1578  C   THR A 199     -25.692  -0.042 -15.485  1.00 43.87           C
ATOM   1579  O   THR A 199     -26.005  -1.228 -15.570  1.00 43.87           O
ATOM   1580  CB  THR A 199     -26.094   0.815 -17.764  1.00 34.09           C
ATOM   1581  OG1 THR A 199     -25.473   1.318 -18.948  1.00 34.09           O
ATOM   1582  CG2 THR A 199     -27.179   1.775 -17.329  1.00 34.09           C
ATOM   1583  N   ASN A 200     -25.901   0.680 -14.390  1.00  4.87           N
ATOM   1584  CA  ASN A 200     -26.498   0.084 -13.207  1.00  4.87           C
ATOM   1585  C   ASN A 200     -26.772   1.227 -12.250  1.00  4.87           C
ATOM   1586  O   ASN A 200     -26.381   2.356 -12.526  1.00  4.87           O
ATOM   1587  CB  ASN A 200     -25.496  -0.894 -12.592  1.00  4.87           C
ATOM   1588  CG  ASN A 200     -26.128  -1.835 -11.594  1.00  4.87           C
ATOM   1589  OD1 ASN A 200     -26.756  -1.410 -10.626  1.00  4.87           O
ATOM   1590  ND2 ASN A 200     -25.954  -3.130 -11.821  1.00  4.87           N
ATOM   1591  N   LYS A 201     -27.452   0.959 -11.139  1.00 21.95           N
ATOM   1592  CA  LYS A 201     -27.705   2.018 -10.167  1.00 21.95           C
ATOM   1593  C   LYS A 201     -26.540   2.067  -9.177  1.00 21.95           C
ATOM   1594  O   LYS A 201     -26.670   1.607  -8.045  1.00 21.95           O
ATOM   1595  CB  LYS A 201     -29.024   1.788  -9.416  1.00 51.40           C
ATOM   1596  CG  LYS A 201     -30.259   1.857 -10.300  1.00 51.40           C
ATOM   1597  CD  LYS A 201     -31.556   1.987  -9.503  1.00 51.40           C
ATOM   1598  CE  LYS A 201     -31.808   0.807  -8.575  1.00 51.40           C
ATOM   1599  NZ  LYS A 201     -33.127   0.939  -7.871  1.00 51.40           N
ATOM   1600  N   PHE A 202     -25.403   2.621  -9.608  1.00 20.86           N
ATOM   1601  CA  PHE A 202     -24.219   2.708  -8.753  1.00 20.86           C
ATOM   1602  C   PHE A 202     -24.432   3.605  -7.540  1.00 20.86           C
ATOM   1603  O   PHE A 202     -25.111   4.625  -7.624  1.00 20.86           O
ATOM   1604  CB  PHE A 202     -23.018   3.224  -9.535  1.00  6.80           C
ATOM   1605  CG  PHE A 202     -22.701   2.421 -10.752  1.00  6.80           C
ATOM   1606  CD1 PHE A 202     -23.475   2.538 -11.900  1.00  6.80           C
ATOM   1607  CD2 PHE A 202     -21.622   1.538 -10.759  1.00  6.80           C
ATOM   1608  CE1 PHE A 202     -23.174   1.787 -13.046  1.00  6.80           C
ATOM   1609  CE2 PHE A 202     -21.314   0.782 -11.904  1.00  6.80           C
ATOM   1610  CZ  PHE A 202     -22.092   0.912 -13.044  1.00  6.80           C
ATOM   1611  N   ASN A 203     -23.845   3.226  -6.409  1.00 39.62           N
ATOM   1612  CA  ASN A 203     -24.000   4.014  -5.197  1.00 39.62           C
ATOM   1613  C   ASN A 203     -23.214   5.290  -5.458  1.00 39.62           C
ATOM   1614  O   ASN A 203     -21.987   5.272  -5.477  1.00 39.62           O
ATOM   1615  CB  ASN A 203     -23.440   3.232  -4.007  1.00 36.34           C
ATOM   1616  CG  ASN A 203     -23.960   3.741  -2.674  1.00 36.34           C
ATOM   1617  OD1 ASN A 203     -25.167   3.805  -2.442  1.00 36.34           O
ATOM   1618  ND2 ASN A 203     -23.047   4.093  -1.785  1.00 36.34           N
ATOM   1619  N   TYR A 204     -23.926   6.393  -5.670  1.00 14.51           N
ATOM   1620  CA  TYR A 204     -23.284   7.669  -5.999  1.00 14.51           C
ATOM   1621  C   TYR A 204     -23.481   8.829  -5.022  1.00 14.51           C
ATOM   1622  O   TYR A 204     -24.428   8.837  -4.237  1.00 14.51           O
ATOM   1623  CB  TYR A 204     -23.756   8.124  -7.393  1.00 11.36           C
ATOM   1624  CG  TYR A 204     -23.327   9.530  -7.763  1.00 11.36           C
ATOM   1625  CD1 TYR A 204     -22.010   9.814  -8.125  1.00 11.36           C
ATOM   1626  CD2 TYR A 204     -24.222  10.593  -7.672  1.00 11.36           C
ATOM   1627  CE1 TYR A 204     -21.595  11.128  -8.383  1.00 11.36           C
ATOM   1628  CE2 TYR A 204     -23.813  11.909  -7.927  1.00 11.36           C
ATOM   1629  CZ  TYR A 204     -22.503  12.168  -8.278  1.00 11.36           C
ATOM   1630  OH  TYR A 204     -22.120  13.468  -8.500  1.00 11.36           O
ATOM   1631  N   THR A 205     -22.574   9.807  -5.102  1.00  4.87           N
ATOM   1632  CA  THR A 205     -22.625  11.014  -4.283  1.00  4.87           C
ATOM   1633  C   THR A 205     -21.663  12.068  -4.784  1.00  4.87           C
ATOM   1634  O   THR A 205     -20.565  11.750  -5.246  1.00  4.87           O
ATOM   1635  CB  THR A 205     -22.247  10.766  -2.833  1.00  7.38           C
ATOM   1636  OG1 THR A 205     -22.364  12.000  -2.109  1.00  7.38           O
ATOM   1637  CG2 THR A 205     -20.805  10.259  -2.733  1.00  7.38           C
ATOM   1638  N   GLU A 206     -22.078  13.326  -4.684  1.00  8.42           N
ATOM   1639  CA  GLU A 206     -21.239  14.435  -5.114  1.00  8.42           C
ATOM   1640  C   GLU A 206     -20.631  14.926  -3.823  1.00  8.42           C
ATOM   1641  O   GLU A 206     -21.314  14.974  -2.798  1.00  8.42           O
ATOM   1642  CB  GLU A 206     -22.071  15.542  -5.755  1.00 50.62           C
ATOM   1643  CG  GLU A 206     -21.247  16.487  -6.613  1.00 50.62           C
ATOM   1644  CD  GLU A 206     -22.059  17.633  -7.185  1.00 50.62           C
ATOM   1645  OE1 GLU A 206     -23.188  17.393  -7.679  1.00 50.62           O
ATOM   1646  OE2 GLU A 206     -21.551  18.774  -7.158  1.00 50.62           O
ATOM   1647  N   PHE A 207     -19.353  15.281  -3.861  1.00  4.87           N
ATOM   1648  CA  PHE A 207     -18.658  15.724  -2.664  1.00  4.87           C
ATOM   1649  C   PHE A 207     -17.973  17.047  -2.883  1.00  4.87           C
ATOM   1650  O   PHE A 207     -17.545  17.337  -3.991  1.00  4.87           O
ATOM   1651  CB  PHE A 207     -17.617  14.680  -2.287  1.00  5.27           C
ATOM   1652  CG  PHE A 207     -16.694  15.109  -1.184  1.00  5.27           C
ATOM   1653  CD1 PHE A 207     -17.147  15.229   0.121  1.00  5.27           C
ATOM   1654  CD2 PHE A 207     -15.362  15.408  -1.461  1.00  5.27           C
ATOM   1655  CE1 PHE A 207     -16.290  15.636   1.130  1.00  5.27           C
ATOM   1656  CE2 PHE A 207     -14.498  15.821  -0.455  1.00  5.27           C
ATOM   1657  CZ  PHE A 207     -14.965  15.932   0.839  1.00  5.27           C
ATOM   1658  N   THR A 208     -17.850  17.836  -1.821  1.00  4.87           N
ATOM   1659  CA  THR A 208     -17.195  19.140  -1.901  1.00  4.87           C
ATOM   1660  C   THR A 208     -16.107  19.302  -0.849  1.00  4.87           C
ATOM   1661  O   THR A 208     -16.393  19.227   0.340  1.00  4.87           O
ATOM   1662  CB  THR A 208     -18.184  20.278  -1.666  1.00 15.90           C
ATOM   1663  OG1 THR A 208     -19.232  20.218  -2.636  1.00 15.90           O
ATOM   1664  CG2 THR A 208     -17.476  21.612  -1.759  1.00 15.90           C
ATOM   1665  N   THR A 209     -14.868  19.527  -1.270  1.00  5.02           N
ATOM   1666  CA  THR A 209     -13.798  19.739  -0.312  1.00  5.02           C
ATOM   1667  C   THR A 209     -14.081  21.061   0.376  1.00  5.02           C
ATOM   1668  O   THR A 209     -14.669  21.955  -0.218  1.00  5.02           O
ATOM   1669  CB  THR A 209     -12.446  19.876  -0.973  1.00 11.87           C
ATOM   1670  OG1 THR A 209     -12.490  20.936  -1.937  1.00 11.87           O
ATOM   1671  CG2 THR A 209     -12.054  18.577  -1.617  1.00 11.87           C
ATOM   1672  N   PRO A 210     -13.673  21.204   1.648  1.00  5.96           N
ATOM   1673  CA  PRO A 210     -13.886  22.433   2.418  1.00  5.96           C
ATOM   1674  C   PRO A 210     -13.341  23.705   1.755  1.00  5.96           C
ATOM   1675  O   PRO A 210     -13.180  24.716   2.416  1.00  5.96           O
ATOM   1676  CB  PRO A 210     -13.194  22.106   3.744  1.00  6.25           C
ATOM   1677  CG  PRO A 210     -13.458  20.626   3.872  1.00  6.25           C
ATOM   1678  CD  PRO A 210     -12.993  20.207   2.493  1.00  6.25           C
ATOM   1679  N   ASP A 211     -13.093  23.667   0.451  1.00 12.74           N
ATOM   1680  CA  ASP A 211     -12.555  24.830  -0.238  1.00 12.74           C
ATOM   1681  C   ASP A 211     -13.078  25.108  -1.656  1.00 12.74           C
ATOM   1682  O   ASP A 211     -12.396  25.746  -2.462  1.00 12.74           O
ATOM   1683  CB  ASP A 211     -11.035  24.720  -0.258  1.00 12.34           C
ATOM   1684  CG  ASP A 211     -10.567  23.386  -0.777  1.00 12.34           C
ATOM   1685  OD1 ASP A 211     -10.996  22.351  -0.218  1.00 12.34           O
ATOM   1686  OD2 ASP A 211      -9.770  23.371  -1.736  1.00 12.34           O
ATOM   1687  N   GLY A 212     -14.282  24.639  -1.963  1.00 88.35           N
ATOM   1688  CA  GLY A 212     -14.854  24.892  -3.277  1.00 88.35           C
ATOM   1689  C   GLY A 212     -14.507  23.910  -4.380  1.00 88.35           C
ATOM   1690  O   GLY A 212     -14.618  24.244  -5.561  1.00 88.35           O
ATOM   1691  N   HIS A 213     -14.087  22.703  -4.012  1.00 26.39           N
ATOM   1692  CA  HIS A 213     -13.742  21.693  -5.010  1.00 26.39           C
ATOM   1693  C   HIS A 213     -14.787  20.582  -5.019  1.00 26.39           C
ATOM   1694  O   HIS A 213     -15.049  19.960  -3.990  1.00 26.39           O
ATOM   1695  CB  HIS A 213     -12.336  21.173  -4.737  1.00  4.87           C
ATOM   1696  CG  HIS A 213     -11.291  22.243  -4.820  1.00  4.87           C
ATOM   1697  ND1 HIS A 213      -9.953  22.002  -4.625  1.00  4.87           N
ATOM   1698  CD2 HIS A 213     -11.388  23.561  -5.122  1.00  4.87           C
ATOM   1699  CE1 HIS A 213      -9.268  23.119  -4.806  1.00  4.87           C
ATOM   1700  NE2 HIS A 213     -10.116  24.082  -5.109  1.00  4.87           N
ATOM   1701  N   TYR A 214     -15.392  20.355  -6.190  1.00  8.93           N
ATOM   1702  CA  TYR A 214     -16.459  19.371  -6.346  1.00  8.93           C
ATOM   1703  C   TYR A 214     -16.058  18.132  -7.122  1.00  8.93           C
ATOM   1704  O   TYR A 214     -15.707  18.214  -8.299  1.00  8.93           O
ATOM   1705  CB  TYR A 214     -17.661  20.029  -7.017  1.00 20.43           C
ATOM   1706  CG  TYR A 214     -18.033  21.326  -6.348  1.00 20.43           C
ATOM   1707  CD1 TYR A 214     -17.184  22.429  -6.417  1.00 20.43           C
ATOM   1708  CD2 TYR A 214     -19.196  21.435  -5.578  1.00 20.43           C
ATOM   1709  CE1 TYR A 214     -17.472  23.604  -5.735  1.00 20.43           C
ATOM   1710  CE2 TYR A 214     -19.499  22.614  -4.885  1.00 20.43           C
ATOM   1711  CZ  TYR A 214     -18.626  23.693  -4.969  1.00 20.43           C
ATOM   1712  OH  TYR A 214     -18.892  24.858  -4.285  1.00 20.43           O
ATOM   1713  N   TYR A 215     -16.125  16.987  -6.443  1.00 29.69           N
ATOM   1714  CA  TYR A 215     -15.778  15.696  -7.026  1.00 29.69           C
ATOM   1715  C   TYR A 215     -16.982  14.777  -7.106  1.00 29.69           C
ATOM   1716  O   TYR A 215     -18.006  14.995  -6.453  1.00 29.69           O
ATOM   1717  CB  TYR A 215     -14.731  14.973  -6.177  1.00 10.86           C
ATOM   1718  CG  TYR A 215     -13.403  15.665  -6.044  1.00 10.86           C
ATOM   1719  CD1 TYR A 215     -13.296  16.919  -5.445  1.00 10.86           C
ATOM   1720  CD2 TYR A 215     -12.249  15.068  -6.515  1.00 10.86           C
ATOM   1721  CE1 TYR A 215     -12.070  17.560  -5.324  1.00 10.86           C
ATOM   1722  CE2 TYR A 215     -11.021  15.700  -6.400  1.00 10.86           C
ATOM   1723  CZ  TYR A 215     -10.942  16.944  -5.805  1.00 10.86           C
ATOM   1724  OH  TYR A 215      -9.733  17.578  -5.703  1.00 10.86           O
ATOM   1725  N   ASP A 216     -16.844  13.736  -7.913  1.00  4.87           N
ATOM   1726  CA  ASP A 216     -17.887  12.742  -8.031  1.00  4.87           C
ATOM   1727  C   ASP A 216     -17.328  11.564  -7.302  1.00  4.87           C
ATOM   1728  O   ASP A 216     -16.190  11.195  -7.547  1.00  4.87           O
ATOM   1729  CB  ASP A 216     -18.123  12.335  -9.478  1.00  8.01           C
ATOM   1730  CG  ASP A 216     -18.926  13.351 -10.249  1.00  8.01           C
ATOM   1731  OD1 ASP A 216     -20.054  13.666  -9.822  1.00  8.01           O
ATOM   1732  OD2 ASP A 216     -18.435  13.824 -11.292  1.00  8.01           O
ATOM   1733  N   ILE A 217     -18.108  10.980  -6.402  1.00 25.12           N
ATOM   1734  CA  ILE A 217     -17.641   9.817  -5.667  1.00 25.12           C
ATOM   1735  C   ILE A 217     -18.551   8.631  -5.986  1.00 25.12           C
ATOM   1736  O   ILE A 217     -19.764   8.686  -5.749  1.00 25.12           O
ATOM   1737  CB  ILE A 217     -17.700  10.035  -4.151  1.00 12.02           C
ATOM   1738  CG1 ILE A 217     -17.149  11.404  -3.766  1.00 12.02           C
ATOM   1739  CG2 ILE A 217     -16.855   8.991  -3.476  1.00 12.02           C
ATOM   1740  CD1 ILE A 217     -15.669  11.537  -3.968  1.00 12.02           C
ATOM   1741  N   LEU A 218     -17.971   7.568  -6.539  1.00 11.78           N
ATOM   1742  CA  LEU A 218     -18.733   6.360  -6.852  1.00 11.78           C
ATOM   1743  C   LEU A 218     -18.222   5.222  -6.003  1.00 11.78           C
ATOM   1744  O   LEU A 218     -17.141   5.308  -5.435  1.00 11.78           O
ATOM   1745  CB  LEU A 218     -18.572   5.954  -8.315  1.00 12.99           C
ATOM   1746  CG  LEU A 218     -19.592   6.440  -9.338  1.00 12.99           C
ATOM   1747  CD1 LEU A 218     -19.266   5.865 -10.702  1.00 12.99           C
ATOM   1748  CD2 LEU A 218     -20.969   5.978  -8.918  1.00 12.99           C
ATOM   1749  N   GLU A 219     -18.997   4.155  -5.915  1.00  4.87           N
ATOM   1750  CA  GLU A 219     -18.559   2.998  -5.166  1.00  4.87           C
ATOM   1751  C   GLU A 219     -18.859   1.775  -5.995  1.00  4.87           C
ATOM   1752  O   GLU A 219     -19.993   1.561  -6.415  1.00  4.87           O
ATOM   1753  CB  GLU A 219     -19.266   2.891  -3.811  1.00 16.41           C
ATOM   1754  CG  GLU A 219     -18.860   1.624  -3.048  1.00 16.41           C
ATOM   1755  CD  GLU A 219     -19.511   1.499  -1.683  1.00 16.41           C
ATOM   1756  OE1 GLU A 219     -20.234   2.433  -1.288  1.00 16.41           O
ATOM   1757  OE2 GLU A 219     -19.292   0.470  -1.002  1.00 16.41           O
ATOM   1758  N   LEU A 220     -17.830   0.985  -6.252  1.00  6.73           N
ATOM   1759  CA  LEU A 220     -17.994  -0.230  -7.024  1.00  6.73           C
ATOM   1760  C   LEU A 220     -17.720  -1.408  -6.092  1.00  6.73           C
ATOM   1761  O   LEU A 220     -16.575  -1.652  -5.717  1.00  6.73           O
ATOM   1762  CB  LEU A 220     -17.009  -0.266  -8.198  1.00  4.87           C
ATOM   1763  CG  LEU A 220     -17.006   0.907  -9.180  1.00  4.87           C
ATOM   1764  CD1 LEU A 220     -16.029   0.642 -10.320  1.00  4.87           C
ATOM   1765  CD2 LEU A 220     -18.397   1.105  -9.709  1.00  4.87           C
ATOM   1766  N   PRO A 221     -18.769  -2.134  -5.677  1.00  4.87           N
ATOM   1767  CA  PRO A 221     -18.624  -3.284  -4.788  1.00  4.87           C
ATOM   1768  C   PRO A 221     -17.981  -4.502  -5.464  1.00  4.87           C
ATOM   1769  O   PRO A 221     -18.314  -4.854  -6.602  1.00  4.87           O
ATOM   1770  CB  PRO A 221     -20.065  -3.568  -4.390  1.00  5.06           C
ATOM   1771  CG  PRO A 221     -20.783  -3.273  -5.678  1.00  5.06           C
ATOM   1772  CD  PRO A 221     -20.193  -1.906  -5.966  1.00  5.06           C
ATOM   1773  N   TYR A 222     -17.046  -5.134  -4.766  1.00 10.89           N
ATOM   1774  CA  TYR A 222     -16.406  -6.339  -5.271  1.00 10.89           C
ATOM   1775  C   TYR A 222     -17.272  -7.482  -4.719  1.00 10.89           C
ATOM   1776  O   TYR A 222     -18.031  -7.266  -3.772  1.00 10.89           O
ATOM   1777  CB  TYR A 222     -14.978  -6.409  -4.737  1.00  5.37           C
ATOM   1778  CG  TYR A 222     -13.975  -5.543  -5.485  1.00  5.37           C
ATOM   1779  CD1 TYR A 222     -13.516  -5.918  -6.743  1.00  5.37           C
ATOM   1780  CD2 TYR A 222     -13.468  -4.370  -4.929  1.00  5.37           C
ATOM   1781  CE1 TYR A 222     -12.577  -5.155  -7.427  1.00  5.37           C
ATOM   1782  CE2 TYR A 222     -12.525  -3.596  -5.612  1.00  5.37           C
ATOM   1783  CZ  TYR A 222     -12.085  -3.996  -6.858  1.00  5.37           C
ATOM   1784  OH  TYR A 222     -11.156  -3.253  -7.551  1.00  5.37           O
ATOM   1785  N   HIS A 223     -17.176  -8.683  -5.286  1.00  4.87           N
ATOM   1786  CA  HIS A 223     -18.006  -9.799  -4.817  1.00  4.87           C
ATOM   1787  C   HIS A 223     -18.255  -9.837  -3.309  1.00  4.87           C
ATOM   1788  O   HIS A 223     -17.381  -9.513  -2.503  1.00  4.87           O
ATOM   1789  CB  HIS A 223     -17.422 -11.160  -5.234  1.00 21.82           C
ATOM   1790  CG  HIS A 223     -16.247 -11.612  -4.420  1.00 21.82           C
ATOM   1791  ND1 HIS A 223     -15.928 -12.944  -4.260  1.00 21.82           N
ATOM   1792  CD2 HIS A 223     -15.306 -10.917  -3.737  1.00 21.82           C
ATOM   1793  CE1 HIS A 223     -14.845 -13.050  -3.512  1.00 21.82           C
ATOM   1794  NE2 HIS A 223     -14.448 -11.834  -3.182  1.00 21.82           N
ATOM   1795  N   GLY A 224     -19.460 -10.234  -2.929  1.00  5.15           N
ATOM   1796  CA  GLY A 224     -19.782 -10.336  -1.519  1.00  5.15           C
ATOM   1797  C   GLY A 224     -19.708  -9.049  -0.735  1.00  5.15           C
ATOM   1798  O   GLY A 224     -19.731  -9.071   0.490  1.00  5.15           O
ATOM   1799  N   ASP A 225     -19.629  -7.927  -1.440  1.00 15.18           N
ATOM   1800  CA  ASP A 225     -19.552  -6.613  -0.803  1.00 15.18           C
ATOM   1801  C   ASP A 225     -18.473  -6.546   0.290  1.00 15.18           C
ATOM   1802  O   ASP A 225     -18.477  -5.642   1.140  1.00 15.18           O
ATOM   1803  CB  ASP A 225     -20.921  -6.226  -0.224  1.00 21.27           C
ATOM   1804  CG  ASP A 225     -22.020  -6.234  -1.274  1.00 21.27           C
ATOM   1805  OD1 ASP A 225     -22.369  -7.326  -1.762  1.00 21.27           O
ATOM   1806  OD2 ASP A 225     -22.531  -5.152  -1.626  1.00 21.27           O
ATOM   1807  N   THR A 226     -17.551  -7.507   0.258  1.00 10.95           N
ATOM   1808  CA  THR A 226     -16.461  -7.551   1.226  1.00 10.95           C
ATOM   1809  C   THR A 226     -15.655  -6.281   0.997  1.00 10.95           C
ATOM   1810  O   THR A 226     -15.542  -5.420   1.877  1.00 10.95           O
ATOM   1811  CB  THR A 226     -15.532  -8.761   0.985  1.00  8.11           C
ATOM   1812  OG1 THR A 226     -16.289  -9.981   0.987  1.00  8.11           O
ATOM   1813  CG2 THR A 226     -14.488  -8.830   2.068  1.00  8.11           C
ATOM   1814  N   LEU A 227     -15.111  -6.173  -0.210  1.00 15.94           N
ATOM   1815  CA  LEU A 227     -14.324  -5.009  -0.594  1.00 15.94           C
ATOM   1816  C   LEU A 227     -15.062  -4.050  -1.537  1.00 15.94           C
ATOM   1817  O   LEU A 227     -15.947  -4.445  -2.292  1.00 15.94           O
ATOM   1818  CB  LEU A 227     -13.039  -5.445  -1.283  1.00  4.87           C
ATOM   1819  CG  LEU A 227     -12.073  -6.330  -0.533  1.00  4.87           C
ATOM   1820  CD1 LEU A 227     -10.867  -6.524  -1.431  1.00  4.87           C
ATOM   1821  CD2 LEU A 227     -11.670  -5.682   0.789  1.00  4.87           C
ATOM   1822  N   SER A 228     -14.676  -2.783  -1.490  1.00  4.87           N
ATOM   1823  CA  SER A 228     -15.256  -1.771  -2.350  1.00  4.87           C
ATOM   1824  C   SER A 228     -14.201  -0.870  -2.959  1.00  4.87           C
ATOM   1825  O   SER A 228     -13.221  -0.496  -2.315  1.00  4.87           O
ATOM   1826  CB  SER A 228     -16.279  -0.924  -1.598  1.00  4.87           C
ATOM   1827  OG  SER A 228     -17.473  -1.656  -1.410  1.00  4.87           O
ATOM   1828  N   MET A 229     -14.416  -0.556  -4.228  1.00  4.87           N
ATOM   1829  CA  MET A 229     -13.556   0.312  -4.999  1.00  4.87           C
ATOM   1830  C   MET A 229     -14.277   1.646  -5.026  1.00  4.87           C
ATOM   1831  O   MET A 229     -15.412   1.742  -5.475  1.00  4.87           O
ATOM   1832  CB  MET A 229     -13.433  -0.228  -6.420  1.00  4.87           C
ATOM   1833  CG  MET A 229     -12.747   0.671  -7.454  1.00  4.87           C
ATOM   1834  SD  MET A 229     -11.004   0.579  -7.375  1.00  4.87           S
ATOM   1835  CE  MET A 229     -10.489   1.208  -8.896  1.00  4.87           C
ATOM   1836  N   PHE A 230     -13.642   2.675  -4.503  1.00  4.87           N
ATOM   1837  CA  PHE A 230     -14.249   3.983  -4.536  1.00  4.87           C
ATOM   1838  C   PHE A 230     -13.504   4.783  -5.585  1.00  4.87           C
ATOM   1839  O   PHE A 230     -12.270   4.773  -5.615  1.00  4.87           O
ATOM   1840  CB  PHE A 230     -14.139   4.689  -3.179  1.00  9.72           C
ATOM   1841  CG  PHE A 230     -15.134   4.217  -2.154  1.00  9.72           C
ATOM   1842  CD1 PHE A 230     -14.996   2.984  -1.539  1.00  9.72           C
ATOM   1843  CD2 PHE A 230     -16.229   5.015  -1.814  1.00  9.72           C
ATOM   1844  CE1 PHE A 230     -15.935   2.556  -0.599  1.00  9.72           C
ATOM   1845  CE2 PHE A 230     -17.168   4.596  -0.883  1.00  9.72           C
ATOM   1846  CZ  PHE A 230     -17.025   3.371  -0.273  1.00  9.72           C
ATOM   1847  N   ILE A 231     -14.238   5.448  -6.468  1.00  4.87           N
ATOM   1848  CA  ILE A 231     -13.587   6.259  -7.469  1.00  4.87           C
ATOM   1849  C   ILE A 231     -14.084   7.672  -7.309  1.00  4.87           C
ATOM   1850  O   ILE A 231     -15.286   7.912  -7.205  1.00  4.87           O
ATOM   1851  CB  ILE A 231     -13.843   5.739  -8.893  1.00  4.96           C
ATOM   1852  CG1 ILE A 231     -13.213   4.361  -9.033  1.00  4.96           C
ATOM   1853  CG2 ILE A 231     -13.222   6.679  -9.924  1.00  4.96           C
ATOM   1854  CD1 ILE A 231     -13.257   3.818 -10.408  1.00  4.96           C
ATOM   1855  N   ALA A 232     -13.131   8.598  -7.248  1.00 10.05           N
ATOM   1856  CA  ALA A 232     -13.433  10.010  -7.088  1.00 10.05           C
ATOM   1857  C   ALA A 232     -12.698  10.857  -8.124  1.00 10.05           C
ATOM   1858  O   ALA A 232     -11.473  10.758  -8.267  1.00 10.05           O
ATOM   1859  CB  ALA A 232     -13.061  10.464  -5.684  1.00 26.68           C
ATOM   1860  N   ALA A 233     -13.458  11.687  -8.840  1.00  4.87           N
ATOM   1861  CA  ALA A 233     -12.893  12.554  -9.859  1.00  4.87           C
ATOM   1862  C   ALA A 233     -13.647  13.864  -9.898  1.00  4.87           C
ATOM   1863  O   ALA A 233     -14.862  13.886  -9.709  1.00  4.87           O
ATOM   1864  CB  ALA A 233     -12.965  11.888 -11.193  1.00  4.87           C
ATOM   1865  N   PRO A 234     -12.928  14.979 -10.118  1.00 17.33           N
ATOM   1866  CA  PRO A 234     -13.544  16.308 -10.176  1.00 17.33           C
ATOM   1867  C   PRO A 234     -14.512  16.471 -11.349  1.00 17.33           C
ATOM   1868  O   PRO A 234     -14.442  15.714 -12.318  1.00 17.33           O
ATOM   1869  CB  PRO A 234     -12.324  17.232 -10.279  1.00 23.06           C
ATOM   1870  CG  PRO A 234     -11.340  16.376 -11.057  1.00 23.06           C
ATOM   1871  CD  PRO A 234     -11.464  15.099 -10.268  1.00 23.06           C
ATOM   1872  N   TYR A 235     -15.418  17.445 -11.241  1.00 34.78           N
ATOM   1873  CA  TYR A 235     -16.387  17.742 -12.300  1.00 34.78           C
ATOM   1874  C   TYR A 235     -15.680  18.328 -13.530  1.00 34.78           C
ATOM   1875  O   TYR A 235     -15.597  17.693 -14.584  1.00 34.78           O
ATOM   1876  CB  TYR A 235     -17.405  18.770 -11.821  1.00 69.99           C
ATOM   1877  CG  TYR A 235     -18.739  18.211 -11.455  1.00 69.99           C
ATOM   1878  CD1 TYR A 235     -18.884  17.360 -10.373  1.00 69.99           C
ATOM   1879  CD2 TYR A 235     -19.867  18.543 -12.193  1.00 69.99           C
ATOM   1880  CE1 TYR A 235     -20.128  16.848 -10.025  1.00 69.99           C
ATOM   1881  CE2 TYR A 235     -21.115  18.041 -11.863  1.00 69.99           C
ATOM   1882  CZ  TYR A 235     -21.246  17.189 -10.774  1.00 69.99           C
ATOM   1883  OH  TYR A 235     -22.485  16.671 -10.437  1.00 69.99           O
ATOM   1884  N   GLU A 236     -15.192  19.559 -13.367  1.00  4.87           N
ATOM   1885  CA  GLU A 236     -14.491  20.306 -14.403  1.00  4.87           C
ATOM   1886  C   GLU A 236     -13.103  19.729 -14.608  1.00  4.87           C
ATOM   1887  O   GLU A 236     -12.731  18.757 -13.968  1.00  4.87           O
ATOM   1888  CB  GLU A 236     -14.349  21.771 -13.970  1.00 67.44           C
ATOM   1889  CG  GLU A 236     -15.652  22.496 -13.661  1.00 67.44           C
ATOM   1890  CD  GLU A 236     -16.543  22.684 -14.887  1.00 67.44           C
ATOM   1891  OE1 GLU A 236     -16.079  23.288 -15.884  1.00 67.44           O
ATOM   1892  OE2 GLU A 236     -17.712  22.235 -14.851  1.00 67.44           O
ATOM   1893  N   LYS A 237     -12.343  20.316 -15.527  1.00 23.49           N
ATOM   1894  CA  LYS A 237     -10.959  19.894 -15.753  1.00 23.49           C
ATOM   1895  C   LYS A 237     -10.220  20.828 -14.805  1.00 23.49           C
ATOM   1896  O   LYS A 237     -10.810  21.307 -13.841  1.00 23.49           O
ATOM   1897  CB  LYS A 237     -10.514  20.168 -17.197  1.00 65.11           C
ATOM   1898  CG  LYS A 237     -11.282  19.406 -18.277  1.00 65.11           C
ATOM   1899  CD  LYS A 237     -10.740  19.759 -19.655  1.00 65.11           C
ATOM   1900  CE  LYS A 237     -11.453  19.010 -20.769  1.00 65.11           C
ATOM   1901  NZ  LYS A 237     -10.888  19.388 -22.102  1.00 65.11           N
ATOM   1902  N   GLU A 238      -8.956  21.109 -15.071  1.00 57.66           N
ATOM   1903  CA  GLU A 238      -8.206  22.018 -14.211  1.00 57.66           C
ATOM   1904  C   GLU A 238      -8.163  21.553 -12.759  1.00 57.66           C
ATOM   1905  O   GLU A 238      -7.088  21.267 -12.237  1.00 57.66           O
ATOM   1906  CB  GLU A 238      -8.813  23.423 -14.266  1.00 79.09           C
ATOM   1907  CG  GLU A 238      -8.954  23.992 -15.671  1.00 79.09           C
ATOM   1908  CD  GLU A 238      -7.637  24.031 -16.433  1.00 79.09           C
ATOM   1909  OE1 GLU A 238      -6.693  24.702 -15.965  1.00 79.09           O
ATOM   1910  OE2 GLU A 238      -7.546  23.389 -17.503  1.00 79.09           O
ATOM   1911  N   VAL A 239      -9.326  21.505 -12.111  1.00 28.37           N
ATOM   1912  CA  VAL A 239      -9.446  21.067 -10.718  1.00 28.37           C
ATOM   1913  C   VAL A 239      -8.425  19.995 -10.362  1.00 28.37           C
ATOM   1914  O   VAL A 239      -8.557  18.848 -10.792  1.00 28.37           O
ATOM   1915  CB  VAL A 239     -10.835  20.494 -10.438  1.00  4.87           C
ATOM   1916  CG1 VAL A 239     -10.879  19.919  -9.041  1.00  4.87           C
ATOM   1917  CG2 VAL A 239     -11.878  21.583 -10.598  1.00  4.87           C
ATOM   1918  N   PRO A 240      -7.418  20.346  -9.534  1.00 31.57           N
ATOM   1919  CA  PRO A 240      -6.371  19.405  -9.129  1.00 31.57           C
ATOM   1920  C   PRO A 240      -6.938  18.213  -8.392  1.00 31.57           C
ATOM   1921  O   PRO A 240      -7.659  18.386  -7.408  1.00 31.57           O
ATOM   1922  CB  PRO A 240      -5.478  20.260  -8.233  1.00 23.04           C
ATOM   1923  CG  PRO A 240      -5.686  21.663  -8.796  1.00 23.04           C
ATOM   1924  CD  PRO A 240      -7.193  21.643  -8.870  1.00 23.04           C
ATOM   1925  N   LEU A 241      -6.623  17.010  -8.876  1.00 33.36           N
ATOM   1926  CA  LEU A 241      -7.086  15.776  -8.233  1.00 33.36           C
ATOM   1927  C   LEU A 241      -6.471  15.850  -6.845  1.00 33.36           C
ATOM   1928  O   LEU A 241      -6.870  15.162  -5.908  1.00 33.36           O
ATOM   1929  CB  LEU A 241      -6.556  14.548  -8.981  1.00  5.38           C
ATOM   1930  CG  LEU A 241      -7.046  13.178  -8.504  1.00  5.38           C
ATOM   1931  CD1 LEU A 241      -8.546  13.082  -8.671  1.00  5.38           C
ATOM   1932  CD2 LEU A 241      -6.383  12.085  -9.308  1.00  5.38           C
ATOM   1933  N   SER A 242      -5.485  16.730  -6.749  1.00  6.79           N
ATOM   1934  CA  SER A 242      -4.743  17.002  -5.528  1.00  6.79           C
ATOM   1935  C   SER A 242      -5.668  17.302  -4.332  1.00  6.79           C
ATOM   1936  O   SER A 242      -5.693  16.578  -3.347  1.00  6.79           O
ATOM   1937  CB  SER A 242      -3.796  18.188  -5.808  1.00 22.15           C
ATOM   1938  OG  SER A 242      -3.069  18.561  -4.661  1.00 22.15           O
ATOM   1939  N   ALA A 243      -6.422  18.386  -4.452  1.00 23.31           N
ATOM   1940  CA  ALA A 243      -7.351  18.855  -3.428  1.00 23.31           C
ATOM   1941  C   ALA A 243      -7.957  17.795  -2.533  1.00 23.31           C
ATOM   1942  O   ALA A 243      -7.976  17.950  -1.317  1.00 23.31           O
ATOM   1943  CB  ALA A 243      -8.464  19.644  -4.087  1.00 64.73           C
ATOM   1944  N   LEU A 244      -8.473  16.729  -3.132  1.00  4.87           N
ATOM   1945  CA  LEU A 244      -9.105  15.664  -2.367  1.00  4.87           C
ATOM   1946  C   LEU A 244      -8.089  14.973  -1.459  1.00  4.87           C
ATOM   1947  O   LEU A 244      -8.172  15.088  -0.241  1.00  4.87           O
ATOM   1948  CB  LEU A 244      -9.736  14.647  -3.320  1.00  4.87           C
ATOM   1949  CG  LEU A 244     -10.732  13.665  -2.701  1.00  4.87           C
ATOM   1950  CD1 LEU A 244     -11.868  14.454  -2.084  1.00  4.87           C
ATOM   1951  CD2 LEU A 244     -11.274  12.715  -3.759  1.00  4.87           C
ATOM   1952  N   THR A 245      -7.124  14.275  -2.067  1.00 11.32           N
ATOM   1953  CA  THR A 245      -6.063  13.542  -1.350  1.00 11.32           C
ATOM   1954  C   THR A 245      -5.368  14.293  -0.203  1.00 11.32           C
ATOM   1955  O   THR A 245      -4.721  13.672   0.632  1.00 11.32           O
ATOM   1956  CB  THR A 245      -4.942  13.037  -2.326  1.00  4.87           C
ATOM   1957  OG1 THR A 245      -4.437  14.129  -3.106  1.00  4.87           O
ATOM   1958  CG2 THR A 245      -5.472  11.992  -3.255  1.00  4.87           C
ATOM   1959  N   ASN A 246      -5.489  15.618  -0.165  1.00 14.93           N
ATOM   1960  CA  ASN A 246      -4.843  16.405   0.885  1.00 14.93           C
ATOM   1961  C   ASN A 246      -5.583  16.327   2.216  1.00 14.93           C
ATOM   1962  O   ASN A 246      -4.969  16.411   3.268  1.00 14.93           O
ATOM   1963  CB  ASN A 246      -4.692  17.872   0.450  1.00 24.81           C
ATOM   1964  CG  ASN A 246      -3.723  18.045  -0.714  1.00 24.81           C
ATOM   1965  OD1 ASN A 246      -2.558  17.630  -0.640  1.00 24.81           O
ATOM   1966  ND2 ASN A 246      -4.200  18.670  -1.792  1.00 24.81           N
ATOM   1967  N   ILE A 247      -6.900  16.182   2.161  1.00  4.87           N
ATOM   1968  CA  ILE A 247      -7.708  16.067   3.363  1.00  4.87           C
ATOM   1969  C   ILE A 247      -8.393  14.720   3.335  1.00  4.87           C
ATOM   1970  O   ILE A 247      -9.414  14.498   3.980  1.00  4.87           O
ATOM   1971  CB  ILE A 247      -8.764  17.193   3.464  1.00 13.73           C
ATOM   1972  CG1 ILE A 247      -9.510  17.381   2.141  1.00 13.73           C
ATOM   1973  CG2 ILE A 247      -8.093  18.465   3.905  1.00 13.73           C
ATOM   1974  CD1 ILE A 247     -10.526  16.341   1.850  1.00 13.73           C
ATOM   1975  N   LEU A 248      -7.797  13.821   2.569  1.00  4.87           N
ATOM   1976  CA  LEU A 248      -8.308  12.476   2.393  1.00  4.87           C
ATOM   1977  C   LEU A 248      -7.992  11.719   3.669  1.00  4.87           C
ATOM   1978  O   LEU A 248      -6.832  11.578   4.052  1.00  4.87           O
ATOM   1979  CB  LEU A 248      -7.614  11.860   1.180  1.00  6.44           C
ATOM   1980  CG  LEU A 248      -8.083  10.567   0.520  1.00  6.44           C
ATOM   1981  CD1 LEU A 248      -9.561  10.659   0.142  1.00  6.44           C
ATOM   1982  CD2 LEU A 248      -7.212  10.336  -0.716  1.00  6.44           C
ATOM   1983  N   SER A 249      -9.030  11.236   4.339  1.00  5.39           N
ATOM   1984  CA  SER A 249      -8.857  10.523   5.612  1.00  5.39           C
ATOM   1985  C   SER A 249      -9.726   9.287   5.712  1.00  5.39           C
ATOM   1986  O   SER A 249     -10.664   9.108   4.945  1.00  5.39           O
ATOM   1987  CB  SER A 249      -9.201  11.448   6.786  1.00 86.72           C
ATOM   1988  OG  SER A 249      -8.414  12.627   6.768  1.00 86.72           O
ATOM   1989  N   ALA A 250      -9.413   8.438   6.676  1.00  8.57           N
ATOM   1990  CA  ALA A 250     -10.176   7.219   6.883  1.00  8.57           C
ATOM   1991  C   ALA A 250     -11.615   7.621   7.172  1.00  8.57           C
ATOM   1992  O   ALA A 250     -12.558   6.908   6.836  1.00  8.57           O
ATOM   1993  CB  ALA A 250      -9.606   6.446   8.052  1.00 27.45           C
ATOM   1994  N   GLN A 251     -11.777   8.776   7.797  1.00 29.02           N
ATOM   1995  CA  GLN A 251     -13.102   9.259   8.118  1.00 29.02           C
ATOM   1996  C   GLN A 251     -13.832   9.639   6.830  1.00 29.02           C
ATOM   1997  O   GLN A 251     -14.930   9.150   6.563  1.00 29.02           O
ATOM   1998  CB  GLN A 251     -13.002  10.482   9.020  1.00 42.04           C
ATOM   1999  CG  GLN A 251     -14.327  10.910   9.589  1.00 42.04           C
ATOM   2000  CD  GLN A 251     -14.815   9.963  10.644  1.00 42.04           C
ATOM   2001  OE1 GLN A 251     -14.138   9.740  11.655  1.00 42.04           O
ATOM   2002  NE2 GLN A 251     -15.993   9.396  10.425  1.00 42.04           N
ATOM   2003  N   LEU A 252     -13.202  10.505   6.033  1.00 14.62           N
ATOM   2004  CA  LEU A 252     -13.772  10.995   4.776  1.00 14.62           C
ATOM   2005  C   LEU A 252     -14.470   9.908   3.966  1.00 14.62           C
ATOM   2006  O   LEU A 252     -15.611  10.081   3.550  1.00 14.62           O
ATOM   2007  CB  LEU A 252     -12.688  11.660   3.921  1.00 10.40           C
ATOM   2008  CG  LEU A 252     -13.213  12.360   2.680  1.00 10.40           C
ATOM   2009  CD1 LEU A 252     -14.215  13.402   3.104  1.00 10.40           C
ATOM   2010  CD2 LEU A 252     -12.089  12.996   1.916  1.00 10.40           C
ATOM   2011  N   ILE A 253     -13.794   8.790   3.742  1.00  4.87           N
ATOM   2012  CA  ILE A 253     -14.393   7.707   2.982  1.00  4.87           C
ATOM   2013  C   ILE A 253     -15.705   7.294   3.620  1.00  4.87           C
ATOM   2014  O   ILE A 253     -16.715   7.178   2.954  1.00  4.87           O
ATOM   2015  CB  ILE A 253     -13.489   6.477   2.943  1.00  4.87           C
ATOM   2016  CG1 ILE A 253     -12.114   6.857   2.403  1.00  4.87           C
ATOM   2017  CG2 ILE A 253     -14.113   5.415   2.069  1.00  4.87           C
ATOM   2018  CD1 ILE A 253     -11.149   5.710   2.367  1.00  4.87           C
ATOM   2019  N   SER A 254     -15.684   7.073   4.924  1.00  6.14           N
ATOM   2020  CA  SER A 254     -16.890   6.658   5.637  1.00  6.14           C
ATOM   2021  C   SER A 254     -17.969   7.703   5.492  1.00  6.14           C
ATOM   2022  O   SER A 254     -19.153   7.418   5.679  1.00  6.14           O
ATOM   2023  CB  SER A 254     -16.591   6.424   7.119  1.00 68.28           C
ATOM   2024  OG  SER A 254     -15.660   5.368   7.294  1.00 68.28           O
ATOM   2025  N   HIS A 255     -17.542   8.913   5.148  1.00  4.87           N
ATOM   2026  CA  HIS A 255     -18.452  10.032   4.962  1.00  4.87           C
ATOM   2027  C   HIS A 255     -19.038  10.036   3.554  1.00  4.87           C
ATOM   2028  O   HIS A 255     -20.204  10.365   3.364  1.00  4.87           O
ATOM   2029  CB  HIS A 255     -17.717  11.336   5.212  1.00  5.28           C
ATOM   2030  CG  HIS A 255     -18.601  12.541   5.154  1.00  5.28           C
ATOM   2031  ND1 HIS A 255     -19.675  12.714   6.002  1.00  5.28           N
ATOM   2032  CD2 HIS A 255     -18.560  13.640   4.365  1.00  5.28           C
ATOM   2033  CE1 HIS A 255     -20.257  13.871   5.740  1.00  5.28           C
ATOM   2034  NE2 HIS A 255     -19.602  14.452   4.751  1.00  5.28           N
ATOM   2035  N   TRP A 256     -18.222   9.695   2.564  1.00  4.87           N
ATOM   2036  CA  TRP A 256     -18.734   9.627   1.214  1.00  4.87           C
ATOM   2037  C   TRP A 256     -19.773   8.536   1.302  1.00  4.87           C
ATOM   2038  O   TRP A 256     -20.926   8.737   0.934  1.00  4.87           O
ATOM   2039  CB  TRP A 256     -17.661   9.225   0.190  1.00  4.87           C
ATOM   2040  CG  TRP A 256     -16.558  10.223  -0.001  1.00  4.87           C
ATOM   2041  CD1 TRP A 256     -16.631  11.569   0.183  1.00  4.87           C
ATOM   2042  CD2 TRP A 256     -15.248   9.959  -0.489  1.00  4.87           C
ATOM   2043  NE1 TRP A 256     -15.450  12.163  -0.159  1.00  4.87           N
ATOM   2044  CE2 TRP A 256     -14.579  11.197  -0.577  1.00  4.87           C
ATOM   2045  CE3 TRP A 256     -14.571   8.796  -0.865  1.00  4.87           C
ATOM   2046  CZ2 TRP A 256     -13.263  11.309  -1.024  1.00  4.87           C
ATOM   2047  CZ3 TRP A 256     -13.267   8.906  -1.309  1.00  4.87           C
ATOM   2048  CH2 TRP A 256     -12.621  10.158  -1.386  1.00  4.87           C
ATOM   2049  N   LYS A 257     -19.362   7.383   1.826  1.00 16.53           N
ATOM   2050  CA  LYS A 257     -20.255   6.235   1.977  1.00 16.53           C
ATOM   2051  C   LYS A 257     -21.433   6.671   2.837  1.00 16.53           C
ATOM   2052  O   LYS A 257     -22.439   5.977   2.946  1.00 16.53           O
ATOM   2053  CB  LYS A 257     -19.520   5.056   2.639  1.00 41.56           C
ATOM   2054  CG  LYS A 257     -20.311   3.749   2.669  1.00 41.56           C
ATOM   2055  CD  LYS A 257     -19.538   2.646   3.386  1.00 41.56           C
ATOM   2056  CE  LYS A 257     -20.332   1.347   3.446  1.00 41.56           C
ATOM   2057  NZ  LYS A 257     -19.623   0.310   4.248  1.00 41.56           N
ATOM   2058  N   GLY A 258     -21.296   7.843   3.437  1.00  4.87           N
ATOM   2059  CA  GLY A 258     -22.353   8.368   4.273  1.00  4.87           C
ATOM   2060  C   GLY A 258     -23.625   8.697   3.516  1.00  4.87           C
ATOM   2061  O   GLY A 258     -24.628   7.998   3.662  1.00  4.87           O
ATOM   2062  N   ASN A 259     -23.586   9.757   2.707  1.00 33.48           N
ATOM   2063  CA  ASN A 259     -24.760  10.173   1.941  1.00 33.48           C
ATOM   2064  C   ASN A 259     -24.824   9.776   0.473  1.00 33.48           C
ATOM   2065  O   ASN A 259     -25.266  10.556  -0.365  1.00 33.48           O
ATOM   2066  CB  ASN A 259     -24.982  11.687   2.072  1.00 21.62           C
ATOM   2067  CG  ASN A 259     -23.699  12.457   2.161  1.00 21.62           C
ATOM   2068  OD1 ASN A 259     -22.978  12.363   3.149  1.00 21.62           O
ATOM   2069  ND2 ASN A 259     -23.397  13.223   1.128  1.00 21.62           N
ATOM   2070  N   MET A 260     -24.398   8.556   0.164  1.00 28.27           N
ATOM   2071  CA  MET A 260     -24.464   8.068  -1.204  1.00 28.27           C
ATOM   2072  C   MET A 260     -25.847   7.487  -1.475  1.00 28.27           C
ATOM   2073  O   MET A 260     -26.598   7.165  -0.547  1.00 28.27           O
ATOM   2074  CB  MET A 260     -23.405   6.999  -1.471  1.00 10.10           C
ATOM   2075  CG  MET A 260     -21.986   7.519  -1.504  1.00 10.10           C
ATOM   2076  SD  MET A 260     -20.810   6.282  -2.105  1.00 10.10           S
ATOM   2077  CE  MET A 260     -19.288   7.188  -2.091  1.00 10.10           C
ATOM   2078  N   THR A 261     -26.177   7.350  -2.754  1.00 40.73           N
ATOM   2079  CA  THR A 261     -27.472   6.819  -3.152  1.00 40.73           C
ATOM   2080  C   THR A 261     -27.394   6.104  -4.475  1.00 40.73           C
ATOM   2081  O   THR A 261     -26.922   6.655  -5.462  1.00 40.73           O
ATOM   2082  CB  THR A 261     -28.504   7.935  -3.264  1.00  6.01           C
ATOM   2083  OG1 THR A 261     -27.915   9.051  -3.948  1.00  6.01           O
ATOM   2084  CG2 THR A 261     -28.959   8.369  -1.895  1.00  6.01           C
ATOM   2085  N   ARG A 262     -27.855   4.864  -4.479  1.00 25.74           N
ATOM   2086  CA  ARG A 262     -27.856   4.054  -5.681  1.00 25.74           C
ATOM   2087  C   ARG A 262     -28.659   4.818  -6.752  1.00 25.74           C
ATOM   2088  O   ARG A 262     -29.818   5.176  -6.535  1.00 25.74           O
ATOM   2089  CB  ARG A 262     -28.495   2.701  -5.363  1.00 32.75           C
ATOM   2090  CG  ARG A 262     -27.858   2.013  -4.176  1.00 32.75           C
ATOM   2091  CD  ARG A 262     -28.590   0.745  -3.826  1.00 32.75           C
ATOM   2092  NE  ARG A 262     -28.711  -0.133  -4.982  1.00 32.75           N
ATOM   2093  CZ  ARG A 262     -27.680  -0.564  -5.703  1.00 32.75           C
ATOM   2094  NH1 ARG A 262     -26.441  -0.190  -5.393  1.00 32.75           N
ATOM   2095  NH2 ARG A 262     -27.890  -1.366  -6.743  1.00 32.75           N
ATOM   2096  N   LEU A 263     -28.038   5.088  -7.896  1.00 40.49           N
ATOM   2097  CA  LEU A 263     -28.710   5.816  -8.964  1.00 40.49           C
ATOM   2098  C   LEU A 263     -28.367   5.246 -10.314  1.00 40.49           C
ATOM   2099  O   LEU A 263     -27.235   4.832 -10.552  1.00 40.49           O
ATOM   2100  CB  LEU A 263     -28.286   7.274  -8.971  1.00  7.00           C
ATOM   2101  CG  LEU A 263     -28.459   8.027  -7.664  1.00  7.00           C
ATOM   2102  CD1 LEU A 263     -27.954   9.456  -7.857  1.00  7.00           C
ATOM   2103  CD2 LEU A 263     -29.930   7.997  -7.226  1.00  7.00           C
ATOM   2104  N   PRO A 264     -29.342   5.217 -11.225  1.00  9.93           N
ATOM   2105  CA  PRO A 264     -29.112   4.691 -12.569  1.00  9.93           C
ATOM   2106  C   PRO A 264     -28.152   5.566 -13.396  1.00  9.93           C
ATOM   2107  O   PRO A 264     -28.353   6.772 -13.526  1.00  9.93           O
ATOM   2108  CB  PRO A 264     -30.522   4.665 -13.147  1.00 39.96           C
ATOM   2109  CG  PRO A 264     -31.127   5.886 -12.505  1.00 39.96           C
ATOM   2110  CD  PRO A 264     -30.751   5.610 -11.076  1.00 39.96           C
ATOM   2111  N   ARG A 265     -27.106   4.954 -13.937  1.00  5.03           N
ATOM   2112  CA  ARG A 265     -26.148   5.674 -14.753  1.00  5.03           C
ATOM   2113  C   ARG A 265     -25.277   4.751 -15.615  1.00  5.03           C
ATOM   2114  O   ARG A 265     -25.133   3.564 -15.343  1.00  5.03           O
ATOM   2115  CB  ARG A 265     -25.225   6.539 -13.884  1.00 33.08           C
ATOM   2116  CG  ARG A 265     -25.888   7.623 -13.057  1.00 33.08           C
ATOM   2117  CD  ARG A 265     -24.860   8.699 -12.745  1.00 33.08           C
ATOM   2118  NE  ARG A 265     -25.306   9.706 -11.785  1.00 33.08           N
ATOM   2119  CZ  ARG A 265     -26.446  10.378 -11.861  1.00 33.08           C
ATOM   2120  NH1 ARG A 265     -27.291  10.158 -12.860  1.00 33.08           N
ATOM   2121  NH2 ARG A 265     -26.726  11.292 -10.940  1.00 33.08           N
ATOM   2122  N   LEU A 266     -24.708   5.316 -16.671  1.00  4.94           N
ATOM   2123  CA  LEU A 266     -23.808   4.584 -17.541  1.00  4.94           C
ATOM   2124  C   LEU A 266     -22.412   4.926 -17.051  1.00  4.94           C
ATOM   2125  O   LEU A 266     -21.964   6.073 -17.170  1.00  4.94           O
ATOM   2126  CB  LEU A 266     -23.943   5.043 -18.991  1.00  4.87           C
ATOM   2127  CG  LEU A 266     -22.785   4.652 -19.924  1.00  4.87           C
ATOM   2128  CD1 LEU A 266     -22.611   3.148 -19.996  1.00  4.87           C
ATOM   2129  CD2 LEU A 266     -23.046   5.226 -21.282  1.00  4.87           C
ATOM   2130  N   LEU A 267     -21.723   3.936 -16.495  1.00  4.87           N
ATOM   2131  CA  LEU A 267     -20.384   4.169 -16.002  1.00  4.87           C
ATOM   2132  C   LEU A 267     -19.338   3.800 -17.030  1.00  4.87           C
ATOM   2133  O   LEU A 267     -19.313   2.669 -17.509  1.00  4.87           O
ATOM   2134  CB  LEU A 267     -20.145   3.365 -14.727  1.00  4.87           C
ATOM   2135  CG  LEU A 267     -18.698   3.465 -14.261  1.00  4.87           C
ATOM   2136  CD1 LEU A 267     -18.296   4.934 -14.070  1.00  4.87           C
ATOM   2137  CD2 LEU A 267     -18.540   2.658 -12.996  1.00  4.87           C
ATOM   2138  N   VAL A 268     -18.495   4.765 -17.381  1.00 24.70           N
ATOM   2139  CA  VAL A 268     -17.405   4.520 -18.314  1.00 24.70           C
ATOM   2140  C   VAL A 268     -16.138   4.701 -17.493  1.00 24.70           C
ATOM   2141  O   VAL A 268     -15.796   5.815 -17.095  1.00 24.70           O
ATOM   2142  CB  VAL A 268     -17.408   5.509 -19.494  1.00  4.87           C
ATOM   2143  CG1 VAL A 268     -16.166   5.285 -20.366  1.00  4.87           C
ATOM   2144  CG2 VAL A 268     -18.665   5.307 -20.313  1.00  4.87           C
ATOM   2145  N   LEU A 269     -15.454   3.593 -17.234  1.00  9.25           N
ATOM   2146  CA  LEU A 269     -14.246   3.600 -16.419  1.00  9.25           C
ATOM   2147  C   LEU A 269     -13.082   2.919 -17.121  1.00  9.25           C
ATOM   2148  O   LEU A 269     -13.140   1.719 -17.384  1.00  9.25           O
ATOM   2149  CB  LEU A 269     -14.541   2.867 -15.120  1.00  4.87           C
ATOM   2150  CG  LEU A 269     -13.377   2.608 -14.178  1.00  4.87           C
ATOM   2151  CD1 LEU A 269     -12.759   3.926 -13.721  1.00  4.87           C
ATOM   2152  CD2 LEU A 269     -13.893   1.792 -13.008  1.00  4.87           C
ATOM   2153  N   PRO A 270     -11.996   3.655 -17.409  1.00  6.28           N
ATOM   2154  CA  PRO A 270     -10.853   3.044 -18.092  1.00  6.28           C
ATOM   2155  C   PRO A 270     -10.264   1.858 -17.356  1.00  6.28           C
ATOM   2156  O   PRO A 270     -10.188   1.872 -16.133  1.00  6.28           O
ATOM   2157  CB  PRO A 270      -9.869   4.203 -18.205  1.00  4.87           C
ATOM   2158  CG  PRO A 270     -10.197   5.013 -17.018  1.00  4.87           C
ATOM   2159  CD  PRO A 270     -11.704   5.069 -17.145  1.00  4.87           C
ATOM   2160  N   LYS A 271      -9.877   0.821 -18.098  1.00 24.69           N
ATOM   2161  CA  LYS A 271      -9.246  -0.348 -17.500  1.00 24.69           C
ATOM   2162  C   LYS A 271      -7.838   0.121 -17.177  1.00 24.69           C
ATOM   2163  O   LYS A 271      -7.311   0.995 -17.873  1.00 24.69           O
ATOM   2164  CB  LYS A 271      -9.133  -1.472 -18.508  1.00  4.87           C
ATOM   2165  CG  LYS A 271     -10.426  -2.010 -18.989  1.00  4.87           C
ATOM   2166  CD  LYS A 271     -10.187  -2.931 -20.181  1.00  4.87           C
ATOM   2167  CE  LYS A 271      -9.241  -4.071 -19.853  1.00  4.87           C
ATOM   2168  NZ  LYS A 271      -9.106  -4.995 -21.000  1.00  4.87           N
ATOM   2169  N   PHE A 272      -7.220  -0.443 -16.142  1.00 19.15           N
ATOM   2170  CA  PHE A 272      -5.863  -0.042 -15.806  1.00 19.15           C
ATOM   2171  C   PHE A 272      -5.158  -1.012 -14.875  1.00 19.15           C
ATOM   2172  O   PHE A 272      -5.731  -1.461 -13.896  1.00 19.15           O
ATOM   2173  CB  PHE A 272      -5.872   1.369 -15.206  1.00  5.86           C
ATOM   2174  CG  PHE A 272      -6.523   1.465 -13.856  1.00  5.86           C
ATOM   2175  CD1 PHE A 272      -5.790   1.249 -12.701  1.00  5.86           C
ATOM   2176  CD2 PHE A 272      -7.857   1.812 -13.737  1.00  5.86           C
ATOM   2177  CE1 PHE A 272      -6.378   1.388 -11.431  1.00  5.86           C
ATOM   2178  CE2 PHE A 272      -8.455   1.954 -12.481  1.00  5.86           C
ATOM   2179  CZ  PHE A 272      -7.714   1.744 -11.323  1.00  5.86           C
ATOM   2180  N   SER A 273      -3.920  -1.354 -15.215  1.00  4.87           N
ATOM   2181  CA  SER A 273      -3.094  -2.242 -14.407  1.00  4.87           C
ATOM   2182  C   SER A 273      -1.809  -1.492 -14.126  1.00  4.87           C
ATOM   2183  O   SER A 273      -0.963  -1.329 -15.006  1.00  4.87           O
ATOM   2184  CB  SER A 273      -2.780  -3.532 -15.144  1.00  4.87           C
ATOM   2185  OG  SER A 273      -3.941  -4.319 -15.250  1.00  4.87           O
ATOM   2186  N   LEU A 274      -1.665  -1.052 -12.883  1.00 35.81           N
ATOM   2187  CA  LEU A 274      -0.514  -0.267 -12.486  1.00 35.81           C
ATOM   2188  C   LEU A 274       0.447  -0.975 -11.546  1.00 35.81           C
ATOM   2189  O   LEU A 274       0.094  -1.948 -10.889  1.00 35.81           O
ATOM   2190  CB  LEU A 274      -1.018   1.022 -11.855  1.00  4.87           C
ATOM   2191  CG  LEU A 274      -2.066   1.684 -12.749  1.00  4.87           C
ATOM   2192  CD1 LEU A 274      -2.596   2.923 -12.074  1.00  4.87           C
ATOM   2193  CD2 LEU A 274      -1.456   2.006 -14.103  1.00  4.87           C
ATOM   2194  N   GLU A 275       1.670  -0.464 -11.489  1.00 14.65           N
ATOM   2195  CA  GLU A 275       2.712  -1.029 -10.656  1.00 14.65           C
ATOM   2196  C   GLU A 275       3.468   0.150 -10.062  1.00 14.65           C
ATOM   2197  O   GLU A 275       3.764   1.115 -10.763  1.00 14.65           O
ATOM   2198  CB  GLU A 275       3.638  -1.885 -11.518  1.00 39.46           C
ATOM   2199  CG  GLU A 275       4.762  -2.565 -10.772  1.00 39.46           C
ATOM   2200  CD  GLU A 275       5.665  -3.356 -11.698  1.00 39.46           C
ATOM   2201  OE1 GLU A 275       6.196  -2.756 -12.648  1.00 39.46           O
ATOM   2202  OE2 GLU A 275       5.850  -4.573 -11.480  1.00 39.46           O
ATOM   2203  N   THR A 276       3.775   0.073  -8.772  1.00 15.86           N
ATOM   2204  CA  THR A 276       4.485   1.149  -8.096  1.00 15.86           C
ATOM   2205  C   THR A 276       5.437   0.614  -7.045  1.00 15.86           C
ATOM   2206  O   THR A 276       5.139  -0.378  -6.378  1.00 15.86           O
ATOM   2207  CB  THR A 276       3.491   2.104  -7.393  1.00  6.20           C
ATOM   2208  OG1 THR A 276       2.623   2.688  -8.365  1.00  6.20           O
ATOM   2209  CG2 THR A 276       4.225   3.210  -6.668  1.00  6.20           C
ATOM   2210  N   GLU A 277       6.586   1.267  -6.911  1.00  4.87           N
ATOM   2211  CA  GLU A 277       7.570   0.896  -5.900  1.00  4.87           C
ATOM   2212  C   GLU A 277       8.114   2.185  -5.331  1.00  4.87           C
ATOM   2213  O   GLU A 277       8.768   2.953  -6.035  1.00  4.87           O
ATOM   2214  CB  GLU A 277       8.704   0.057  -6.494  1.00  4.87           C
ATOM   2215  CG  GLU A 277       9.824  -0.255  -5.509  1.00  4.87           C
ATOM   2216  CD  GLU A 277      10.853  -1.224  -6.067  1.00  4.87           C
ATOM   2217  OE1 GLU A 277      10.629  -1.795  -7.161  1.00  4.87           O
ATOM   2218  OE2 GLU A 277      11.887  -1.425  -5.401  1.00  4.87           O
ATOM   2219  N   VAL A 278       7.832   2.434  -4.057  1.00  4.87           N
ATOM   2220  CA  VAL A 278       8.286   3.664  -3.433  1.00  4.87           C
ATOM   2221  C   VAL A 278       9.383   3.408  -2.413  1.00  4.87           C
ATOM   2222  O   VAL A 278       9.369   2.384  -1.735  1.00  4.87           O
ATOM   2223  CB  VAL A 278       7.132   4.371  -2.701  1.00  5.37           C
ATOM   2224  CG1 VAL A 278       5.894   4.376  -3.559  1.00  5.37           C
ATOM   2225  CG2 VAL A 278       6.860   3.691  -1.390  1.00  5.37           C
ATOM   2226  N   ASP A 279      10.339   4.325  -2.321  1.00  4.87           N
ATOM   2227  CA  ASP A 279      11.389   4.194  -1.337  1.00  4.87           C
ATOM   2228  C   ASP A 279      10.896   5.032  -0.174  1.00  4.87           C
ATOM   2229  O   ASP A 279      11.186   6.225  -0.093  1.00  4.87           O
ATOM   2230  CB  ASP A 279      12.715   4.741  -1.846  1.00 51.81           C
ATOM   2231  CG  ASP A 279      13.769   4.777  -0.763  1.00 51.81           C
ATOM   2232  OD1 ASP A 279      14.014   3.727  -0.129  1.00 51.81           O
ATOM   2233  OD2 ASP A 279      14.355   5.856  -0.541  1.00 51.81           O
ATOM   2234  N   LEU A 280      10.129   4.397   0.707  1.00  5.80           N
ATOM   2235  CA  LEU A 280       9.538   5.023   1.892  1.00  5.80           C
ATOM   2236  C   LEU A 280      10.448   5.948   2.711  1.00  5.80           C
ATOM   2237  O   LEU A 280       9.993   6.568   3.666  1.00  5.80           O
ATOM   2238  CB  LEU A 280       8.993   3.918   2.803  1.00  9.00           C
ATOM   2239  CG  LEU A 280       7.892   3.037   2.197  1.00  9.00           C
ATOM   2240  CD1 LEU A 280       7.935   1.661   2.804  1.00  9.00           C
ATOM   2241  CD2 LEU A 280       6.534   3.688   2.396  1.00  9.00           C
ATOM   2242  N   ARG A 281      11.717   6.061   2.334  1.00 25.53           N
ATOM   2243  CA  ARG A 281      12.648   6.888   3.089  1.00 25.53           C
ATOM   2244  C   ARG A 281      12.243   8.352   3.265  1.00 25.53           C
ATOM   2245  O   ARG A 281      12.055   8.796   4.403  1.00 25.53           O
ATOM   2246  CB  ARG A 281      14.052   6.791   2.484  1.00 85.02           C
ATOM   2247  CG  ARG A 281      15.157   7.251   3.425  1.00 85.02           C
ATOM   2248  CD  ARG A 281      15.378   8.759   3.423  1.00 85.02           C
ATOM   2249  NE  ARG A 281      16.121   9.200   2.238  1.00 85.02           N
ATOM   2250  CZ  ARG A 281      16.461  10.464   1.978  1.00 85.02           C
ATOM   2251  NH1 ARG A 281      16.118  11.438   2.817  1.00 85.02           N
ATOM   2252  NH2 ARG A 281      17.140  10.758   0.871  1.00 85.02           N
ATOM   2253  N   LYS A 282      12.095   9.111   2.175  1.00  4.87           N
ATOM   2254  CA  LYS A 282      11.727  10.521   2.328  1.00  4.87           C
ATOM   2255  C   LYS A 282      10.295  10.660   2.852  1.00  4.87           C
ATOM   2256  O   LYS A 282      10.025  11.431   3.769  1.00  4.87           O
ATOM   2257  CB  LYS A 282      11.864  11.284   1.011  1.00 30.28           C
ATOM   2258  CG  LYS A 282      12.155  12.767   1.247  1.00 30.28           C
ATOM   2259  CD  LYS A 282      11.785  13.676   0.065  1.00 30.28           C
ATOM   2260  CE  LYS A 282      10.260  13.817  -0.075  1.00 30.28           C
ATOM   2261  NZ  LYS A 282       9.826  14.750  -1.145  1.00 30.28           N
ATOM   2262  N   PRO A 283       9.355   9.899   2.282  1.00 42.40           N
ATOM   2263  CA  PRO A 283       7.986  10.020   2.775  1.00 42.40           C
ATOM   2264  C   PRO A 283       7.868   9.850   4.285  1.00 42.40           C
ATOM   2265  O   PRO A 283       7.110  10.575   4.925  1.00 42.40           O
ATOM   2266  CB  PRO A 283       7.261   8.929   1.997  1.00  5.43           C
ATOM   2267  CG  PRO A 283       8.008   8.950   0.666  1.00  5.43           C
ATOM   2268  CD  PRO A 283       9.419   8.899   1.201  1.00  5.43           C
ATOM   2269  N   LEU A 284       8.624   8.907   4.855  1.00  7.20           N
ATOM   2270  CA  LEU A 284       8.567   8.647   6.301  1.00  7.20           C
ATOM   2271  C   LEU A 284       9.262   9.737   7.101  1.00  7.20           C
ATOM   2272  O   LEU A 284       8.845  10.062   8.208  1.00  7.20           O
ATOM   2273  CB  LEU A 284       9.163   7.270   6.639  1.00  4.87           C
ATOM   2274  CG  LEU A 284       8.401   6.042   6.140  1.00  4.87           C
ATOM   2275  CD1 LEU A 284       9.153   4.789   6.435  1.00  4.87           C
ATOM   2276  CD2 LEU A 284       7.062   5.998   6.787  1.00  4.87           C
ATOM   2277  N   GLU A 285      10.325  10.302   6.546  1.00  5.44           N
ATOM   2278  CA  GLU A 285      11.026  11.383   7.220  1.00  5.44           C
ATOM   2279  C   GLU A 285      10.109  12.602   7.300  1.00  5.44           C
ATOM   2280  O   GLU A 285      10.090  13.323   8.307  1.00  5.44           O
ATOM   2281  CB  GLU A 285      12.287  11.758   6.459  1.00 30.11           C
ATOM   2282  CG  GLU A 285      13.431  10.804   6.637  1.00 30.11           C
ATOM   2283  CD  GLU A 285      14.644  11.236   5.839  1.00 30.11           C
ATOM   2284  OE1 GLU A 285      14.488  12.117   4.964  1.00 30.11           O
ATOM   2285  OE2 GLU A 285      15.748  10.692   6.072  1.00 30.11           O
ATOM   2286  N   ASN A 286       9.351  12.830   6.228  1.00 26.97           N
ATOM   2287  CA  ASN A 286       8.425  13.950   6.183  1.00 26.97           C
ATOM   2288  C   ASN A 286       7.361  13.813   7.259  1.00 26.97           C
ATOM   2289  O   ASN A 286       6.740  14.796   7.648  1.00 26.97           O
ATOM   2290  CB  ASN A 286       7.771  14.049   4.808  1.00 28.05           C
ATOM   2291  CG  ASN A 286       8.739  14.509   3.737  1.00 28.05           C
ATOM   2292  OD1 ASN A 286       8.365  14.677   2.576  1.00 28.05           O
ATOM   2293  ND2 ASN A 286       9.993  14.724   4.122  1.00 28.05           N
ATOM   2294  N   LEU A 287       7.153  12.592   7.740  1.00  5.27           N
ATOM   2295  CA  LEU A 287       6.177  12.345   8.794  1.00  5.27           C
ATOM   2296  C   LEU A 287       6.858  12.291  10.161  1.00  5.27           C
ATOM   2297  O   LEU A 287       6.252  11.854  11.145  1.00  5.27           O
ATOM   2298  CB  LEU A 287       5.415  11.048   8.522  1.00  5.05           C
ATOM   2299  CG  LEU A 287       4.596  11.110   7.226  1.00  5.05           C
ATOM   2300  CD1 LEU A 287       3.948   9.771   6.932  1.00  5.05           C
ATOM   2301  CD2 LEU A 287       3.540  12.190   7.345  1.00  5.05           C
ATOM   2302  N   GLY A 288       8.117  12.734  10.208  1.00  5.34           N
ATOM   2303  CA  GLY A 288       8.860  12.771  11.452  1.00  5.34           C
ATOM   2304  C   GLY A 288       9.856  11.663  11.716  1.00  5.34           C
ATOM   2305  O   GLY A 288      10.899  11.899  12.317  1.00  5.34           O
ATOM   2306  N   MET A 289       9.541  10.453  11.283  1.00  4.87           N
ATOM   2307  CA  MET A 289      10.418   9.314  11.506  1.00  4.87           C
ATOM   2308  C   MET A 289      11.701   9.456  10.717  1.00  4.87           C
ATOM   2309  O   MET A 289      11.820   8.920   9.627  1.00  4.87           O
ATOM   2310  CB  MET A 289       9.694   8.043  11.094  1.00  4.87           C
ATOM   2311  CG  MET A 289       8.392   7.851  11.832  1.00  4.87           C
ATOM   2312  SD  MET A 289       7.315   6.738  10.978  1.00  4.87           S
ATOM   2313  CE  MET A 289       6.987   7.670   9.478  1.00  4.87           C
ATOM   2314  N   THR A 290      12.670  10.176  11.270  1.00 19.53           N
ATOM   2315  CA  THR A 290      13.943  10.379  10.578  1.00 19.53           C
ATOM   2316  C   THR A 290      15.131   9.679  11.216  1.00 19.53           C
ATOM   2317  O   THR A 290      16.079   9.331  10.522  1.00 19.53           O
ATOM   2318  CB  THR A 290      14.305  11.871  10.462  1.00 34.01           C
ATOM   2319  OG1 THR A 290      14.374  12.452  11.767  1.00 34.01           O
ATOM   2320  CG2 THR A 290      13.271  12.602   9.649  1.00 34.01           C
ATOM   2321  N   ASP A 291      15.093   9.479  12.529  1.00  4.87           N
ATOM   2322  CA  ASP A 291      16.202   8.826  13.197  1.00  4.87           C
ATOM   2323  C   ASP A 291      16.463   7.426  12.664  1.00  4.87           C
ATOM   2324  O   ASP A 291      17.613   7.035  12.461  1.00  4.87           O
ATOM   2325  CB  ASP A 291      15.971   8.758  14.709  1.00  4.87           C
ATOM   2326  CG  ASP A 291      15.980  10.128  15.366  1.00  4.87           C
ATOM   2327  OD1 ASP A 291      15.881  11.148  14.643  1.00  4.87           O
ATOM   2328  OD2 ASP A 291      16.076  10.174  16.614  1.00  4.87           O
ATOM   2329  N   MET A 292      15.399   6.669  12.427  1.00  7.59           N
ATOM   2330  CA  MET A 292      15.554   5.309  11.933  1.00  7.59           C
ATOM   2331  C   MET A 292      16.467   5.177  10.723  1.00  7.59           C
ATOM   2332  O   MET A 292      17.109   4.140  10.555  1.00  7.59           O
ATOM   2333  CB  MET A 292      14.194   4.701  11.600  1.00 13.16           C
ATOM   2334  CG  MET A 292      13.349   5.529  10.644  1.00 13.16           C
ATOM   2335  SD  MET A 292      12.008   4.538   9.946  1.00 13.16           S
ATOM   2336  CE  MET A 292      11.210   3.992  11.393  1.00 13.16           C
ATOM   2337  N   PHE A 293      16.526   6.210   9.885  1.00  4.97           N
ATOM   2338  CA  PHE A 293      17.371   6.153   8.692  1.00  4.97           C
ATOM   2339  C   PHE A 293      18.765   6.758   8.879  1.00  4.97           C
ATOM   2340  O   PHE A 293      19.621   6.611   8.001  1.00  4.97           O
ATOM   2341  CB  PHE A 293      16.704   6.856   7.505  1.00  4.87           C
ATOM   2342  CG  PHE A 293      15.314   6.384   7.213  1.00  4.87           C
ATOM   2343  CD1 PHE A 293      14.229   6.965   7.832  1.00  4.87           C
ATOM   2344  CD2 PHE A 293      15.094   5.335   6.340  1.00  4.87           C
ATOM   2345  CE1 PHE A 293      12.946   6.502   7.580  1.00  4.87           C
ATOM   2346  CE2 PHE A 293      13.811   4.867   6.087  1.00  4.87           C
ATOM   2347  CZ  PHE A 293      12.741   5.447   6.703  1.00  4.87           C
ATOM   2348  N   ARG A 294      18.996   7.426  10.013  1.00 30.65           N
ATOM   2349  CA  ARG A 294      20.293   8.061  10.280  1.00 30.65           C
ATOM   2350  C   ARG A 294      21.212   7.117  11.074  1.00 30.65           C
ATOM   2351  O   ARG A 294      20.861   6.653  12.162  1.00 30.65           O
ATOM   2352  CB  ARG A 294      20.075   9.379  11.038  1.00 59.14           C
ATOM   2353  CG  ARG A 294      21.231  10.373  10.928  1.00 59.14           C
ATOM   2354  CD  ARG A 294      21.426  10.944   9.509  1.00 59.14           C
ATOM   2355  NE  ARG A 294      20.359  11.849   9.061  1.00 59.14           N
ATOM   2356  CZ  ARG A 294      19.142  11.471   8.674  1.00 59.14           C
ATOM   2357  NH1 ARG A 294      18.804  10.192   8.669  1.00 59.14           N
ATOM   2358  NH2 ARG A 294      18.257  12.376   8.278  1.00 59.14           N
ATOM   2359  N   GLN A 295      22.395   6.855  10.523  1.00 20.18           N
ATOM   2360  CA  GLN A 295      23.352   5.924  11.130  1.00 20.18           C
ATOM   2361  C   GLN A 295      23.776   6.091  12.586  1.00 20.18           C
ATOM   2362  O   GLN A 295      23.880   5.102  13.316  1.00 20.18           O
ATOM   2363  CB  GLN A 295      24.617   5.832  10.276  1.00 30.44           C
ATOM   2364  CG  GLN A 295      25.634   4.836  10.823  1.00 30.44           C
ATOM   2365  CD  GLN A 295      26.798   4.610   9.883  1.00 30.44           C
ATOM   2366  OE1 GLN A 295      27.560   5.529   9.578  1.00 30.44           O
ATOM   2367  NE2 GLN A 295      26.937   3.376   9.411  1.00 30.44           N
ATOM   2368  N   PHE A 296      24.057   7.313  13.017  1.00 29.70           N
ATOM   2369  CA  PHE A 296      24.464   7.487  14.406  1.00 29.70           C
ATOM   2370  C   PHE A 296      23.377   8.128  15.258  1.00 29.70           C
ATOM   2371  O   PHE A 296      23.665   8.787  16.261  1.00 29.70           O
ATOM   2372  CB  PHE A 296      25.745   8.321  14.515  1.00 22.54           C
ATOM   2373  CG  PHE A 296      26.920   7.731  13.794  1.00 22.54           C
ATOM   2374  CD1 PHE A 296      27.677   6.723  14.385  1.00 22.54           C
ATOM   2375  CD2 PHE A 296      27.256   8.171  12.515  1.00 22.54           C
ATOM   2376  CE1 PHE A 296      28.750   6.162  13.717  1.00 22.54           C
ATOM   2377  CE2 PHE A 296      28.333   7.616  11.833  1.00 22.54           C
ATOM   2378  CZ  PHE A 296      29.083   6.607  12.436  1.00 22.54           C
ATOM   2379  N   GLN A 297      22.127   7.926  14.855  1.00 26.51           N
ATOM   2380  CA  GLN A 297      20.991   8.481  15.584  1.00 26.51           C
ATOM   2381  C   GLN A 297      19.910   7.411  15.741  1.00 26.51           C
ATOM   2382  O   GLN A 297      19.138   7.414  16.711  1.00 26.51           O
ATOM   2383  CB  GLN A 297      20.430   9.706  14.837  1.00 85.01           C
ATOM   2384  CG  GLN A 297      21.418  10.876  14.709  1.00 85.01           C
ATOM   2385  CD  GLN A 297      20.849  12.088  13.969  1.00 85.01           C
ATOM   2386  OE1 GLN A 297      21.523  13.110  13.830  1.00 85.01           O
ATOM   2387  NE2 GLN A 297      19.613  11.977  13.491  1.00 85.01           N
ATOM   2388  N   ALA A 298      19.870   6.495  14.777  1.00 55.27           N
ATOM   2389  CA  ALA A 298      18.895   5.414  14.785  1.00 55.27           C
ATOM   2390  C   ALA A 298      19.063   4.613  16.060  1.00 55.27           C
ATOM   2391  O   ALA A 298      20.176   4.443  16.556  1.00 55.27           O
ATOM   2392  CB  ALA A 298      19.085   4.513  13.560  1.00 29.65           C
ATOM   2393  N   ASP A 299      17.951   4.113  16.582  1.00  5.25           N
ATOM   2394  CA  ASP A 299      17.985   3.349  17.816  1.00  5.25           C
ATOM   2395  C   ASP A 299      17.197   2.053  17.730  1.00  5.25           C
ATOM   2396  O   ASP A 299      15.987   2.052  17.933  1.00  5.25           O
ATOM   2397  CB  ASP A 299      17.416   4.205  18.954  1.00 25.34           C
ATOM   2398  CG  ASP A 299      17.509   3.524  20.304  1.00 25.34           C
ATOM   2399  OD1 ASP A 299      17.187   2.324  20.393  1.00 25.34           O
ATOM   2400  OD2 ASP A 299      17.880   4.202  21.282  1.00 25.34           O
ATOM   2401  N   PHE A 300      17.864   0.951  17.424  1.00 23.96           N
ATOM   2402  CA  PHE A 300      17.169  -0.332  17.381  1.00 23.96           C
ATOM   2403  C   PHE A 300      17.707  -1.225  18.498  1.00 23.96           C
ATOM   2404  O   PHE A 300      17.819  -2.448  18.358  1.00 23.96           O
ATOM   2405  CB  PHE A 300      17.335  -1.016  16.024  1.00 17.69           C
ATOM   2406  CG  PHE A 300      16.640  -0.301  14.900  1.00 17.69           C
ATOM   2407  CD1 PHE A 300      17.186   0.859  14.345  1.00 17.69           C
ATOM   2408  CD2 PHE A 300      15.408  -0.755  14.432  1.00 17.69           C
ATOM   2409  CE1 PHE A 300      16.511   1.559  13.339  1.00 17.69           C
ATOM   2410  CE2 PHE A 300      14.728  -0.067  13.436  1.00 17.69           C
ATOM   2411  CZ  PHE A 300      15.282   1.097  12.886  1.00 17.69           C
ATOM   2412  N   THR A 301      18.033  -0.580  19.615  1.00 23.14           N
ATOM   2413  CA  THR A 301      18.569  -1.236  20.796  1.00 23.14           C
ATOM   2414  C   THR A 301      17.613  -2.289  21.324  1.00 23.14           C
ATOM   2415  O   THR A 301      18.028  -3.198  22.036  1.00 23.14           O
ATOM   2416  CB  THR A 301      18.808  -0.218  21.897  1.00 21.12           C
ATOM   2417  OG1 THR A 301      17.546   0.290  22.349  1.00 21.12           O
ATOM   2418  CG2 THR A 301      19.648   0.941  21.362  1.00 21.12           C
ATOM   2419  N   SER A 302      16.333  -2.153  20.994  1.00  4.87           N
ATOM   2420  CA  SER A 302      15.330  -3.118  21.425  1.00  4.87           C
ATOM   2421  C   SER A 302      15.492  -4.428  20.661  1.00  4.87           C
ATOM   2422  O   SER A 302      14.947  -5.462  21.055  1.00  4.87           O
ATOM   2423  CB  SER A 302      13.934  -2.563  21.177  1.00  4.87           C
ATOM   2424  OG  SER A 302      13.748  -1.377  21.913  1.00  4.87           O
ATOM   2425  N   LEU A 303      16.245  -4.366  19.563  1.00  5.22           N
ATOM   2426  CA  LEU A 303      16.497  -5.520  18.699  1.00  5.22           C
ATOM   2427  C   LEU A 303      17.903  -6.047  18.859  1.00  5.22           C
ATOM   2428  O   LEU A 303      18.125  -7.252  18.984  1.00  5.22           O
ATOM   2429  CB  LEU A 303      16.301  -5.145  17.224  1.00  7.62           C
ATOM   2430  CG  LEU A 303      16.786  -6.203  16.219  1.00  7.62           C
ATOM   2431  CD1 LEU A 303      15.935  -7.460  16.345  1.00  7.62           C
ATOM   2432  CD2 LEU A 303      16.718  -5.668  14.809  1.00  7.62           C
ATOM   2433  N   SER A 304      18.854  -5.127  18.821  1.00 17.58           N
ATOM   2434  CA  SER A 304      20.251  -5.481  18.943  1.00 17.58           C
ATOM   2435  C   SER A 304      21.034  -4.311  19.508  1.00 17.58           C
ATOM   2436  O   SER A 304      21.488  -3.428  18.763  1.00 17.58           O
ATOM   2437  CB  SER A 304      20.817  -5.865  17.573  1.00 52.59           C
ATOM   2438  OG  SER A 304      22.216  -6.093  17.634  1.00 52.59           O
ATOM   2439  N   ASP A 305      21.180  -4.298  20.830  1.00 39.17           N
ATOM   2440  CA  ASP A 305      21.937  -3.248  21.493  1.00 39.17           C
ATOM   2441  C   ASP A 305      23.423  -3.476  21.268  1.00 39.17           C
ATOM   2442  O   ASP A 305      24.257  -3.044  22.059  1.00 39.17           O
ATOM   2443  CB  ASP A 305      21.640  -3.222  22.989  1.00 44.89           C
ATOM   2444  CG  ASP A 305      21.529  -4.602  23.577  1.00 44.89           C
ATOM   2445  OD1 ASP A 305      22.352  -5.480  23.218  1.00 44.89           O
ATOM   2446  OD2 ASP A 305      20.621  -4.796  24.413  1.00 44.89           O
ATOM   2447  N   GLN A 306      23.743  -4.166  20.179  1.00 51.89           N
ATOM   2448  CA  GLN A 306      25.126  -4.428  19.837  1.00 51.89           C
ATOM   2449  C   GLN A 306      25.564  -3.388  18.811  1.00 51.89           C
ATOM   2450  O   GLN A 306      25.476  -2.190  19.058  1.00 51.89           O
ATOM   2451  CB  GLN A 306      25.281  -5.833  19.250  1.00 99.87           C
ATOM   2452  CG  GLN A 306      26.732  -6.233  19.003  1.00 99.87           C
ATOM   2453  CD  GLN A 306      26.859  -7.557  18.280  1.00 99.87           C
ATOM   2454  OE1 GLN A 306      26.387  -7.705  17.152  1.00 99.87           O
ATOM   2455  NE2 GLN A 306      27.499  -8.530  18.925  1.00 99.87           N
ATOM   2456  N   GLU A 307      26.020  -3.855  17.657  1.00 45.39           N
ATOM   2457  CA  GLU A 307      26.489  -2.983  16.585  1.00 45.39           C
ATOM   2458  C   GLU A 307      25.474  -1.878  16.274  1.00 45.39           C
ATOM   2459  O   GLU A 307      24.263  -2.060  16.454  1.00 45.39           O
ATOM   2460  CB  GLU A 307      26.739  -3.817  15.323  1.00 39.90           C
ATOM   2461  CG  GLU A 307      27.357  -3.062  14.163  1.00 39.90           C
ATOM   2462  CD  GLU A 307      27.183  -3.802  12.858  1.00 39.90           C
ATOM   2463  OE1 GLU A 307      26.026  -3.878  12.388  1.00 39.90           O
ATOM   2464  OE2 GLU A 307      28.190  -4.314  12.315  1.00 39.90           O
ATOM   2465  N   PRO A 308      25.959  -0.703  15.838  1.00 35.88           N
ATOM   2466  CA  PRO A 308      25.051   0.396  15.509  1.00 35.88           C
ATOM   2467  C   PRO A 308      24.196   0.033  14.290  1.00 35.88           C
ATOM   2468  O   PRO A 308      24.710  -0.199  13.198  1.00 35.88           O
ATOM   2469  CB  PRO A 308      26.015   1.553  15.225  1.00 49.69           C
ATOM   2470  CG  PRO A 308      27.223   1.193  16.084  1.00 49.69           C
ATOM   2471  CD  PRO A 308      27.351  -0.253  15.674  1.00 49.69           C
ATOM   2472  N   LEU A 309      22.888  -0.032  14.492  1.00 48.65           N
ATOM   2473  CA  LEU A 309      21.971  -0.354  13.410  1.00 48.65           C
ATOM   2474  C   LEU A 309      21.241   0.866  12.887  1.00 48.65           C
ATOM   2475  O   LEU A 309      21.372   1.971  13.420  1.00 48.65           O
ATOM   2476  CB  LEU A 309      20.914  -1.365  13.868  1.00 10.68           C
ATOM   2477  CG  LEU A 309      21.314  -2.818  14.044  1.00 10.68           C
ATOM   2478  CD1 LEU A 309      20.083  -3.664  14.367  1.00 10.68           C
ATOM   2479  CD2 LEU A 309      21.946  -3.290  12.744  1.00 10.68           C
ATOM   2480  N   HIS A 310      20.467   0.631  11.831  1.00 31.57           N
ATOM   2481  CA  HIS A 310      19.635   1.645  11.208  1.00 31.57           C
ATOM   2482  C   HIS A 310      19.067   1.102   9.900  1.00 31.57           C
ATOM   2483  O   HIS A 310      19.730   0.335   9.202  1.00 31.57           O
ATOM   2484  CB  HIS A 310      20.424   2.951  10.998  1.00 28.33           C
ATOM   2485  CG  HIS A 310      21.477   2.885   9.936  1.00 28.33           C
ATOM   2486  ND1 HIS A 310      21.187   2.998   8.594  1.00 28.33           N
ATOM   2487  CD2 HIS A 310      22.821   2.760  10.020  1.00 28.33           C
ATOM   2488  CE1 HIS A 310      22.308   2.949   7.896  1.00 28.33           C
ATOM   2489  NE2 HIS A 310      23.313   2.805   8.738  1.00 28.33           N
ATOM   2490  N   VAL A 311      17.820   1.478   9.606  1.00  7.36           N
ATOM   2491  CA  VAL A 311      17.128   1.049   8.391  1.00  7.36           C
ATOM   2492  C   VAL A 311      17.877   1.538   7.172  1.00  7.36           C
ATOM   2493  O   VAL A 311      17.849   2.724   6.840  1.00  7.36           O
ATOM   2494  CB  VAL A 311      15.712   1.621   8.326  1.00 52.27           C
ATOM   2495  CG1 VAL A 311      15.033   1.140   7.056  1.00 52.27           C
ATOM   2496  CG2 VAL A 311      14.924   1.212   9.561  1.00 52.27           C
ATOM   2497  N   ALA A 312      18.546   0.617   6.501  1.00  9.23           N
ATOM   2498  CA  ALA A 312      19.326   0.976   5.336  1.00  9.23           C
ATOM   2499  C   ALA A 312      18.488   0.962   4.082  1.00  9.23           C
ATOM   2500  O   ALA A 312      18.967   1.343   3.026  1.00  9.23           O
ATOM   2501  CB  ALA A 312      20.499   0.026   5.188  1.00 22.43           C
ATOM   2502  N   LEU A 313      17.236   0.538   4.189  1.00 46.93           N
ATOM   2503  CA  LEU A 313      16.373   0.475   3.017  1.00 46.93           C
ATOM   2504  C   LEU A 313      14.986  -0.031   3.372  1.00 46.93           C
ATOM   2505  O   LEU A 313      14.827  -1.186   3.761  1.00 46.93           O
ATOM   2506  CB  LEU A 313      16.999  -0.450   1.971  1.00  4.87           C
ATOM   2507  CG  LEU A 313      16.167  -0.768   0.733  1.00  4.87           C
ATOM   2508  CD1 LEU A 313      15.641   0.525   0.130  1.00  4.87           C
ATOM   2509  CD2 LEU A 313      16.999  -1.564  -0.262  1.00  4.87           C
ATOM   2510  N   ALA A 314      13.982   0.828   3.238  1.00  4.99           N
ATOM   2511  CA  ALA A 314      12.607   0.442   3.547  1.00  4.99           C
ATOM   2512  C   ALA A 314      11.720   0.808   2.365  1.00  4.99           C
ATOM   2513  O   ALA A 314      11.647   1.971   1.982  1.00  4.99           O
ATOM   2514  CB  ALA A 314      12.144   1.158   4.798  1.00  4.87           C
ATOM   2515  N   LEU A 315      11.041  -0.171   1.785  1.00  9.02           N
ATOM   2516  CA  LEU A 315      10.209   0.119   0.632  1.00  9.02           C
ATOM   2517  C   LEU A 315       8.964  -0.752   0.465  1.00  9.02           C
ATOM   2518  O   LEU A 315       8.830  -1.798   1.108  1.00  9.02           O
ATOM   2519  CB  LEU A 315      11.066   0.078  -0.642  1.00  4.87           C
ATOM   2520  CG  LEU A 315      11.895  -1.152  -1.010  1.00  4.87           C
ATOM   2521  CD1 LEU A 315      12.600  -0.893  -2.304  1.00  4.87           C
ATOM   2522  CD2 LEU A 315      12.914  -1.427   0.021  1.00  4.87           C
ATOM   2523  N   GLN A 316       8.054  -0.287  -0.394  1.00 10.78           N
ATOM   2524  CA  GLN A 316       6.795  -0.963  -0.693  1.00 10.78           C
ATOM   2525  C   GLN A 316       6.564  -1.029  -2.199  1.00 10.78           C
ATOM   2526  O   GLN A 316       6.823  -0.052  -2.909  1.00 10.78           O
ATOM   2527  CB  GLN A 316       5.626  -0.209  -0.061  1.00 10.79           C
ATOM   2528  CG  GLN A 316       4.268  -0.699  -0.560  1.00 10.79           C
ATOM   2529  CD  GLN A 316       3.085   0.096  -0.011  1.00 10.79           C
ATOM   2530  OE1 GLN A 316       2.829   0.108   1.195  1.00 10.79           O
ATOM   2531  NE2 GLN A 316       2.356   0.759  -0.902  1.00 10.79           N
ATOM   2532  N   LYS A 317       6.070  -2.171  -2.678  1.00  5.28           N
ATOM   2533  CA  LYS A 317       5.777  -2.365  -4.108  1.00  5.28           C
ATOM   2534  C   LYS A 317       4.354  -2.901  -4.233  1.00  5.28           C
ATOM   2535  O   LYS A 317       3.999  -3.858  -3.559  1.00  5.28           O
ATOM   2536  CB  LYS A 317       6.767  -3.347  -4.736  1.00  4.87           C
ATOM   2537  CG  LYS A 317       6.625  -3.514  -6.236  1.00  4.87           C
ATOM   2538  CD  LYS A 317       7.872  -4.166  -6.793  1.00  4.87           C
ATOM   2539  CE  LYS A 317       7.870  -4.239  -8.306  1.00  4.87           C
ATOM   2540  NZ  LYS A 317       6.859  -5.205  -8.810  1.00  4.87           N
ATOM   2541  N   VAL A 318       3.540  -2.283  -5.082  1.00  5.26           N
ATOM   2542  CA  VAL A 318       2.158  -2.708  -5.225  1.00  5.26           C
ATOM   2543  C   VAL A 318       1.636  -2.777  -6.666  1.00  5.26           C
ATOM   2544  O   VAL A 318       1.641  -1.780  -7.380  1.00  5.26           O
ATOM   2545  CB  VAL A 318       1.237  -1.764  -4.441  1.00  4.87           C
ATOM   2546  CG1 VAL A 318      -0.200  -2.227  -4.540  1.00  4.87           C
ATOM   2547  CG2 VAL A 318       1.668  -1.704  -3.010  1.00  4.87           C
ATOM   2548  N   LYS A 319       1.173  -3.951  -7.085  1.00  5.43           N
ATOM   2549  CA  LYS A 319       0.618  -4.132  -8.421  1.00  5.43           C
ATOM   2550  C   LYS A 319      -0.891  -4.145  -8.269  1.00  5.43           C
ATOM   2551  O   LYS A 319      -1.418  -4.991  -7.573  1.00  5.43           O
ATOM   2552  CB  LYS A 319       1.074  -5.467  -9.023  1.00  4.87           C
ATOM   2553  CG  LYS A 319       2.508  -5.494  -9.572  1.00  4.87           C
ATOM   2554  CD  LYS A 319       2.887  -6.925 -10.000  1.00  4.87           C
ATOM   2555  CE  LYS A 319       4.215  -7.045 -10.778  1.00  4.87           C
ATOM   2556  NZ  LYS A 319       4.105  -6.626 -12.209  1.00  4.87           N
ATOM   2557  N   ILE A 320      -1.588  -3.215  -8.907  1.00  5.03           N
ATOM   2558  CA  ILE A 320      -3.048  -3.161  -8.814  1.00  5.03           C
ATOM   2559  C   ILE A 320      -3.684  -3.384 -10.198  1.00  5.03           C
ATOM   2560  O   ILE A 320      -3.196  -2.866 -11.203  1.00  5.03           O
ATOM   2561  CB  ILE A 320      -3.506  -1.787  -8.264  1.00  4.98           C
ATOM   2562  CG1 ILE A 320      -5.011  -1.769  -8.032  1.00  4.98           C
ATOM   2563  CG2 ILE A 320      -3.188  -0.706  -9.261  1.00  4.98           C
ATOM   2564  CD1 ILE A 320      -5.455  -2.723  -6.980  1.00  4.98           C
ATOM   2565  N   GLU A 321      -4.769  -4.150 -10.253  1.00  4.87           N
ATOM   2566  CA  GLU A 321      -5.430  -4.408 -11.523  1.00  4.87           C
ATOM   2567  C   GLU A 321      -6.932  -4.230 -11.514  1.00  4.87           C
ATOM   2568  O   GLU A 321      -7.650  -4.750 -10.656  1.00  4.87           O
ATOM   2569  CB  GLU A 321      -5.097  -5.807 -12.036  1.00  4.96           C
ATOM   2570  CG  GLU A 321      -3.646  -5.980 -12.396  1.00  4.96           C
ATOM   2571  CD  GLU A 321      -3.390  -7.245 -13.189  1.00  4.96           C
ATOM   2572  OE1 GLU A 321      -4.011  -7.385 -14.259  1.00  4.96           O
ATOM   2573  OE2 GLU A 321      -2.569  -8.087 -12.761  1.00  4.96           O
ATOM   2574  N   VAL A 322      -7.390  -3.482 -12.507  1.00 14.85           N
ATOM   2575  CA  VAL A 322      -8.799  -3.195 -12.720  1.00 14.85           C
ATOM   2576  C   VAL A 322      -9.152  -3.586 -14.156  1.00 14.85           C
ATOM   2577  O   VAL A 322      -8.609  -3.020 -15.112  1.00 14.85           O
ATOM   2578  CB  VAL A 322      -9.091  -1.700 -12.517  1.00  4.87           C
ATOM   2579  CG1 VAL A 322     -10.512  -1.394 -12.851  1.00  4.87           C
ATOM   2580  CG2 VAL A 322      -8.822  -1.325 -11.092  1.00  4.87           C
ATOM   2581  N   ASN A 323     -10.031  -4.578 -14.301  1.00  4.87           N
ATOM   2582  CA  ASN A 323     -10.474  -5.028 -15.621  1.00  4.87           C
ATOM   2583  C   ASN A 323     -11.983  -5.267 -15.587  1.00  4.87           C
ATOM   2584  O   ASN A 323     -12.637  -4.929 -14.606  1.00  4.87           O
ATOM   2585  CB  ASN A 323      -9.772  -6.316 -16.030  1.00 41.68           C
ATOM   2586  CG  ASN A 323     -10.116  -7.459 -15.128  1.00 41.68           C
ATOM   2587  OD1 ASN A 323      -9.657  -7.519 -13.997  1.00 41.68           O
ATOM   2588  ND2 ASN A 323     -10.958  -8.365 -15.611  1.00 41.68           N
ATOM   2589  N   GLU A 324     -12.522  -5.850 -16.657  1.00 36.45           N
ATOM   2590  CA  GLU A 324     -13.958  -6.112 -16.775  1.00 36.45           C
ATOM   2591  C   GLU A 324     -14.610  -6.741 -15.555  1.00 36.45           C
ATOM   2592  O   GLU A 324     -15.579  -6.212 -15.016  1.00 36.45           O
ATOM   2593  CB  GLU A 324     -14.249  -7.007 -17.979  1.00  4.87           C
ATOM   2594  CG  GLU A 324     -13.899  -6.410 -19.313  1.00  4.87           C
ATOM   2595  CD  GLU A 324     -12.426  -6.182 -19.466  1.00  4.87           C
ATOM   2596  OE1 GLU A 324     -11.663  -7.125 -19.181  1.00  4.87           O
ATOM   2597  OE2 GLU A 324     -12.031  -5.076 -19.881  1.00  4.87           O
ATOM   2598  N   SER A 325     -14.109  -7.895 -15.147  1.00 32.61           N
ATOM   2599  CA  SER A 325     -14.656  -8.580 -13.987  1.00 32.61           C
ATOM   2600  C   SER A 325     -13.509  -8.775 -13.015  1.00 32.61           C
ATOM   2601  O   SER A 325     -12.738  -7.850 -12.754  1.00 32.61           O
ATOM   2602  CB  SER A 325     -15.226  -9.936 -14.399  1.00  4.87           C
ATOM   2603  OG  SER A 325     -14.237 -10.717 -15.041  1.00  4.87           O
ATOM   2604  N   GLY A 326     -13.411  -9.976 -12.466  1.00 42.17           N
ATOM   2605  CA  GLY A 326     -12.314 -10.284 -11.571  1.00 42.17           C
ATOM   2606  C   GLY A 326     -11.314 -10.985 -12.468  1.00 42.17           C
ATOM   2607  O   GLY A 326     -10.171 -11.235 -12.084  1.00 42.17           O
ATOM   2608  N   THR A 327     -11.806 -11.279 -13.676  1.00 64.28           N
ATOM   2609  CA  THR A 327     -11.116 -11.943 -14.784  1.00 64.28           C
ATOM   2610  C   THR A 327     -11.842 -13.214 -15.234  1.00 64.28           C
ATOM   2611  O   THR A 327     -11.836 -14.223 -14.531  1.00 64.28           O
ATOM   2612  CB  THR A 327      -9.642 -12.313 -14.463  1.00 57.96           C
ATOM   2613  OG1 THR A 327      -9.589 -13.088 -13.260  1.00 57.96           O
ATOM   2614  CG2 THR A 327      -8.779 -11.059 -14.333  1.00 57.96           C
ATOM   2615  N   VAL A 328     -12.487 -13.138 -16.400  1.00 99.87           N
ATOM   2616  CA  VAL A 328     -13.199 -14.273 -17.003  1.00 99.87           C
ATOM   2617  C   VAL A 328     -12.884 -14.247 -18.516  1.00 99.87           C
ATOM   2618  O   VAL A 328     -12.260 -13.300 -19.008  1.00 99.87           O
ATOM   2619  CB  VAL A 328     -14.768 -14.197 -16.782  1.00 31.46           C
ATOM   2620  CG1 VAL A 328     -15.090 -14.004 -15.295  1.00 31.46           C
ATOM   2621  CG2 VAL A 328     -15.377 -13.085 -17.630  1.00 31.46           C
ATOM   2622  N   ALA A 329     -13.292 -15.283 -19.246  1.00 54.86           N
ATOM   2623  CA  ALA A 329     -13.048 -15.335 -20.689  1.00 54.86           C
ATOM   2624  C   ALA A 329     -14.112 -14.509 -21.416  1.00 54.86           C
ATOM   2625  O   ALA A 329     -14.876 -13.784 -20.777  1.00 54.86           O
ATOM   2626  CB  ALA A 329     -13.076 -16.784 -21.175  1.00 37.46           C
ATOM   2627  N   SER A 330     -14.168 -14.613 -22.742  1.00 64.74           N
ATOM   2628  CA  SER A 330     -15.153 -13.849 -23.509  1.00 64.74           C
ATOM   2629  C   SER A 330     -15.219 -14.237 -24.987  1.00 64.74           C
ATOM   2630  O   SER A 330     -14.351 -14.948 -25.493  1.00 64.74           O
ATOM   2631  CB  SER A 330     -14.837 -12.353 -23.418  1.00 52.91           C
ATOM   2632  OG  SER A 330     -13.597 -12.062 -24.054  1.00 52.91           O
ATOM   2633  N   SER A 331     -16.255 -13.749 -25.669  1.00 99.87           N
ATOM   2634  CA  SER A 331     -16.450 -14.004 -27.097  1.00 99.87           C
ATOM   2635  C   SER A 331     -15.409 -13.164 -27.848  1.00 99.87           C
ATOM   2636  O   SER A 331     -15.012 -12.094 -27.370  1.00 99.87           O
ATOM   2637  CB  SER A 331     -17.878 -13.600 -27.512  1.00 39.90           C
ATOM   2638  OG  SER A 331     -18.141 -13.880 -28.880  1.00 39.90           O
ATOM   2639  N   SER A 332     -14.964 -13.645 -29.009  1.00 51.67           N
ATOM   2640  CA  SER A 332     -13.954 -12.930 -29.794  1.00 51.67           C
ATOM   2641  C   SER A 332     -14.509 -11.904 -30.791  1.00 51.67           C
ATOM   2642  O   SER A 332     -13.754 -11.099 -31.352  1.00 51.67           O
ATOM   2643  CB  SER A 332     -13.050 -13.930 -30.524  1.00 99.87           C
ATOM   2644  OG  SER A 332     -12.297 -14.702 -29.601  1.00 99.87           O
ATOM   2645  N   THR A 333     -15.823 -11.939 -31.006  1.00 99.87           N
ATOM   2646  CA  THR A 333     -16.499 -11.006 -31.910  1.00 99.87           C
ATOM   2647  C   THR A 333     -17.980 -10.933 -31.512  1.00 99.87           C
ATOM   2648  O   THR A 333     -18.777 -11.801 -31.875  1.00 99.87           O
ATOM   2649  CB  THR A 333     -16.406 -11.453 -33.415  1.00 54.79           C
ATOM   2650  OG1 THR A 333     -15.035 -11.498 -33.853  1.00 54.79           O
ATOM   2651  CG2 THR A 333     -17.181 -10.483 -34.296  1.00 54.79           C
ATOM   2652  N   ALA A 334     -18.342  -9.904 -30.754  1.00 52.95           N
ATOM   2653  CA  ALA A 334     -19.725  -9.734 -30.326  1.00 52.95           C
ATOM   2654  C   ALA A 334     -20.472  -8.801 -31.279  1.00 52.95           C
ATOM   2655  O   ALA A 334     -20.153  -7.615 -31.391  1.00 52.95           O
ATOM   2656  CB  ALA A 334     -19.763  -9.178 -28.919  1.00 61.05           C
ATOM   2657  N   VAL A 335     -21.469  -9.346 -31.965  1.00  4.87           N
ATOM   2658  CA  VAL A 335     -22.266  -8.576 -32.914  1.00  4.87           C
ATOM   2659  C   VAL A 335     -23.017  -7.422 -32.236  1.00  4.87           C
ATOM   2660  O   VAL A 335     -22.942  -6.269 -32.646  1.00  4.87           O
ATOM   2661  CB  VAL A 335     -23.321  -9.461 -33.593  1.00  4.87           C
ATOM   2662  CG1 VAL A 335     -23.763  -8.814 -34.883  1.00  4.87           C
ATOM   2663  CG2 VAL A 335     -22.778 -10.840 -33.831  1.00  4.87           C
ATOM   2664  N   ILE A 336     -23.736  -7.752 -31.177  1.00 25.72           N
ATOM   2665  CA  ILE A 336     -24.530  -6.772 -30.456  1.00 25.72           C
ATOM   2666  C   ILE A 336     -23.800  -6.206 -29.237  1.00 25.72           C
ATOM   2667  O   ILE A 336     -22.765  -6.724 -28.815  1.00 25.72           O
ATOM   2668  CB  ILE A 336     -25.848  -7.423 -29.966  1.00  8.74           C
ATOM   2669  CG1 ILE A 336     -26.358  -8.411 -31.012  1.00  8.74           C
ATOM   2670  CG2 ILE A 336     -26.911  -6.363 -29.729  1.00  8.74           C
ATOM   2671  CD1 ILE A 336     -26.609  -7.798 -32.372  1.00  8.74           C
ATOM   2672  N   VAL A 337     -24.362  -5.134 -28.690  1.00  5.40           N
ATOM   2673  CA  VAL A 337     -23.859  -4.468 -27.493  1.00  5.40           C
ATOM   2674  C   VAL A 337     -25.023  -3.619 -27.008  1.00  5.40           C
ATOM   2675  O   VAL A 337     -25.097  -2.421 -27.306  1.00  5.40           O
ATOM   2676  CB  VAL A 337     -22.662  -3.544 -27.784  1.00  4.87           C
ATOM   2677  CG1 VAL A 337     -22.265  -2.783 -26.526  1.00  4.87           C
ATOM   2678  CG2 VAL A 337     -21.497  -4.359 -28.269  1.00  4.87           C
ATOM   2679  N   SER A 338     -25.941  -4.246 -26.272  1.00  4.87           N
ATOM   2680  CA  SER A 338     -27.123  -3.553 -25.763  1.00  4.87           C
ATOM   2681  C   SER A 338     -27.086  -3.303 -24.259  1.00  4.87           C
ATOM   2682  O   SER A 338     -26.263  -3.866 -23.543  1.00  4.87           O
ATOM   2683  CB  SER A 338     -28.378  -4.356 -26.100  1.00  4.87           C
ATOM   2684  OG  SER A 338     -28.515  -4.557 -27.495  1.00  4.87           O
ATOM   2685  N   ALA A 339     -27.994  -2.462 -23.785  1.00 25.30           N
ATOM   2686  CA  ALA A 339     -28.073  -2.145 -22.366  1.00 25.30           C
ATOM   2687  C   ALA A 339     -29.208  -1.167 -22.161  1.00 25.30           C
ATOM   2688  O   ALA A 339     -29.505  -0.381 -23.060  1.00 25.30           O
ATOM   2689  CB  ALA A 339     -26.763  -1.526 -21.886  1.00 12.99           C
ATOM   2690  N   ARG A 340     -29.851  -1.210 -20.994  1.00  6.93           N
ATOM   2691  CA  ARG A 340     -30.940  -0.275 -20.728  1.00  6.93           C
ATOM   2692  C   ARG A 340     -30.382   1.154 -20.763  1.00  6.93           C
ATOM   2693  O   ARG A 340     -29.281   1.423 -20.281  1.00  6.93           O
ATOM   2694  CB  ARG A 340     -31.628  -0.551 -19.368  1.00  5.79           C
ATOM   2695  CG  ARG A 340     -32.458  -1.837 -19.302  1.00  5.79           C
ATOM   2696  CD  ARG A 340     -31.714  -3.032 -18.676  1.00  5.79           C
ATOM   2697  NE  ARG A 340     -30.302  -3.081 -19.053  1.00  5.79           N
ATOM   2698  CZ  ARG A 340     -29.508  -4.127 -18.861  1.00  5.79           C
ATOM   2699  NH1 ARG A 340     -29.989  -5.229 -18.296  1.00  5.79           N
ATOM   2700  NH2 ARG A 340     -28.222  -4.047 -19.200  1.00  5.79           N
ATOM   2701  N   MET A 341     -31.125   2.065 -21.369  1.00  4.87           N
ATOM   2702  CA  MET A 341     -30.678   3.436 -21.445  1.00  4.87           C
ATOM   2703  C   MET A 341     -30.794   3.949 -20.021  1.00  4.87           C
ATOM   2704  O   MET A 341     -31.680   3.514 -19.297  1.00  4.87           O
ATOM   2705  CB  MET A 341     -31.590   4.217 -22.404  1.00 37.32           C
ATOM   2706  CG  MET A 341     -31.613   3.653 -23.840  1.00 37.32           C
ATOM   2707  SD  MET A 341     -32.873   4.368 -24.937  1.00 37.32           S
ATOM   2708  CE  MET A 341     -32.411   6.102 -24.917  1.00 37.32           C
ATOM   2709  N   ALA A 342     -29.887   4.832 -19.608  1.00 19.72           N
ATOM   2710  CA  ALA A 342     -29.930   5.387 -18.255  1.00 19.72           C
ATOM   2711  C   ALA A 342     -30.093   6.903 -18.334  1.00 19.72           C
ATOM   2712  O   ALA A 342     -29.825   7.502 -19.379  1.00 19.72           O
ATOM   2713  CB  ALA A 342     -28.656   5.032 -17.494  1.00 19.77           C
ATOM   2714  N   PRO A 343     -30.552   7.542 -17.238  1.00  4.87           N
ATOM   2715  CA  PRO A 343     -30.752   8.993 -17.188  1.00  4.87           C
ATOM   2716  C   PRO A 343     -29.491   9.772 -17.510  1.00  4.87           C
ATOM   2717  O   PRO A 343     -29.389  10.418 -18.555  1.00  4.87           O
ATOM   2718  CB  PRO A 343     -31.237   9.218 -15.753  1.00 34.64           C
ATOM   2719  CG  PRO A 343     -30.591   8.088 -15.009  1.00 34.64           C
ATOM   2720  CD  PRO A 343     -30.940   6.954 -15.948  1.00 34.64           C
ATOM   2721  N   GLU A 344     -28.524   9.710 -16.608  1.00 30.23           N
ATOM   2722  CA  GLU A 344     -27.263  10.411 -16.798  1.00 30.23           C
ATOM   2723  C   GLU A 344     -26.178   9.363 -16.966  1.00 30.23           C
ATOM   2724  O   GLU A 344     -26.399   8.184 -16.701  1.00 30.23           O
ATOM   2725  CB  GLU A 344     -26.947  11.268 -15.569  1.00 81.46           C
ATOM   2726  CG  GLU A 344     -28.092  12.157 -15.111  1.00 81.46           C
ATOM   2727  CD  GLU A 344     -28.525  13.148 -16.171  1.00 81.46           C
ATOM   2728  OE1 GLU A 344     -27.692  13.989 -16.568  1.00 81.46           O
ATOM   2729  OE2 GLU A 344     -29.695  13.085 -16.608  1.00 81.46           O
ATOM   2730  N   GLU A 345     -25.008   9.791 -17.412  1.00  9.42           N
ATOM   2731  CA  GLU A 345     -23.893   8.877 -17.573  1.00  9.42           C
ATOM   2732  C   GLU A 345     -22.672   9.554 -16.986  1.00  9.42           C
ATOM   2733  O   GLU A 345     -22.559  10.775 -17.020  1.00  9.42           O
ATOM   2734  CB  GLU A 345     -23.663   8.558 -19.048  1.00 23.86           C
ATOM   2735  CG  GLU A 345     -23.433   9.774 -19.916  1.00 23.86           C
ATOM   2736  CD  GLU A 345     -23.147   9.412 -21.362  1.00 23.86           C
ATOM   2737  OE1 GLU A 345     -22.101   8.789 -21.627  1.00 23.86           O
ATOM   2738  OE2 GLU A 345     -23.970   9.739 -22.244  1.00 23.86           O
ATOM   2739  N   ILE A 346     -21.772   8.764 -16.420  1.00 12.30           N
ATOM   2740  CA  ILE A 346     -20.556   9.304 -15.836  1.00 12.30           C
ATOM   2741  C   ILE A 346     -19.354   8.787 -16.609  1.00 12.30           C
ATOM   2742  O   ILE A 346     -19.090   7.582 -16.662  1.00 12.30           O
ATOM   2743  CB  ILE A 346     -20.425   8.922 -14.339  1.00  4.87           C
ATOM   2744  CG1 ILE A 346     -21.552   9.576 -13.547  1.00  4.87           C
ATOM   2745  CG2 ILE A 346     -19.073   9.357 -13.795  1.00  4.87           C
ATOM   2746  CD1 ILE A 346     -21.473   9.320 -12.071  1.00  4.87           C
ATOM   2747  N   ILE A 347     -18.628   9.714 -17.215  1.00 29.12           N
ATOM   2748  CA  ILE A 347     -17.456   9.350 -17.984  1.00 29.12           C
ATOM   2749  C   ILE A 347     -16.176   9.755 -17.254  1.00 29.12           C
ATOM   2750  O   ILE A 347     -15.860  10.948 -17.128  1.00 29.12           O
ATOM   2751  CB  ILE A 347     -17.484  10.024 -19.363  1.00  9.16           C
ATOM   2752  CG1 ILE A 347     -18.861   9.848 -19.983  1.00  9.16           C
ATOM   2753  CG2 ILE A 347     -16.462   9.373 -20.284  1.00  9.16           C
ATOM   2754  CD1 ILE A 347     -19.254   8.414 -20.160  1.00  9.16           C
ATOM   2755  N   ILE A 348     -15.448   8.750 -16.774  1.00 12.68           N
ATOM   2756  CA  ILE A 348     -14.200   8.974 -16.061  1.00 12.68           C
ATOM   2757  C   ILE A 348     -13.076   9.060 -17.093  1.00 12.68           C
ATOM   2758  O   ILE A 348     -12.325   8.107 -17.290  1.00 12.68           O
ATOM   2759  CB  ILE A 348     -13.916   7.823 -15.077  1.00  4.87           C
ATOM   2760  CG1 ILE A 348     -15.070   7.679 -14.092  1.00  4.87           C
ATOM   2761  CG2 ILE A 348     -12.661   8.104 -14.321  1.00  4.87           C
ATOM   2762  CD1 ILE A 348     -15.354   8.924 -13.317  1.00  4.87           C
ATOM   2763  N   ASP A 349     -12.973  10.205 -17.762  1.00  4.87           N
ATOM   2764  CA  ASP A 349     -11.952  10.386 -18.783  1.00  4.87           C
ATOM   2765  C   ASP A 349     -10.851  11.358 -18.377  1.00  4.87           C
ATOM   2766  O   ASP A 349     -10.044  11.771 -19.211  1.00  4.87           O
ATOM   2767  CB  ASP A 349     -12.591  10.857 -20.089  1.00 26.91           C
ATOM   2768  CG  ASP A 349     -13.397  12.122 -19.913  1.00 26.91           C
ATOM   2769  OD1 ASP A 349     -12.839  13.112 -19.399  1.00 26.91           O
ATOM   2770  OD2 ASP A 349     -14.586  12.130 -20.291  1.00 26.91           O
ATOM   2771  N   ARG A 350     -10.831  11.748 -17.108  1.00 16.82           N
ATOM   2772  CA  ARG A 350      -9.783  12.633 -16.625  1.00 16.82           C
ATOM   2773  C   ARG A 350      -9.076  11.870 -15.523  1.00 16.82           C
ATOM   2774  O   ARG A 350      -9.581  10.840 -15.059  1.00 16.82           O
ATOM   2775  CB  ARG A 350     -10.350  13.928 -16.054  1.00 99.87           C
ATOM   2776  CG  ARG A 350     -11.233  13.751 -14.838  1.00 99.87           C
ATOM   2777  CD  ARG A 350     -11.595  15.112 -14.262  1.00 99.87           C
ATOM   2778  NE  ARG A 350     -11.939  16.061 -15.319  1.00 99.87           N
ATOM   2779  CZ  ARG A 350     -12.863  15.851 -16.252  1.00 99.87           C
ATOM   2780  NH1 ARG A 350     -13.552  14.714 -16.265  1.00 99.87           N
ATOM   2781  NH2 ARG A 350     -13.086  16.770 -17.184  1.00 99.87           N
ATOM   2782  N   PRO A 351      -7.906  12.356 -15.083  1.00  4.87           N
ATOM   2783  CA  PRO A 351      -7.227  11.623 -14.022  1.00  4.87           C
ATOM   2784  C   PRO A 351      -8.192  11.481 -12.847  1.00  4.87           C
ATOM   2785  O   PRO A 351      -8.920  12.421 -12.513  1.00  4.87           O
ATOM   2786  CB  PRO A 351      -6.033  12.524 -13.721  1.00  4.87           C
ATOM   2787  CG  PRO A 351      -5.742  13.119 -15.077  1.00  4.87           C
ATOM   2788  CD  PRO A 351      -7.134  13.562 -15.422  1.00  4.87           C
ATOM   2789  N   PHE A 352      -8.217  10.307 -12.233  1.00 12.37           N
ATOM   2790  CA  PHE A 352      -9.118  10.093 -11.118  1.00 12.37           C
ATOM   2791  C   PHE A 352      -8.388   9.537  -9.933  1.00 12.37           C
ATOM   2792  O   PHE A 352      -7.185   9.308  -9.986  1.00 12.37           O
ATOM   2793  CB  PHE A 352     -10.246   9.158 -11.531  1.00  4.87           C
ATOM   2794  CG  PHE A 352      -9.776   7.840 -12.069  1.00  4.87           C
ATOM   2795  CD1 PHE A 352      -9.493   7.692 -13.414  1.00  4.87           C
ATOM   2796  CD2 PHE A 352      -9.625   6.754 -11.237  1.00  4.87           C
ATOM   2797  CE1 PHE A 352      -9.074   6.495 -13.912  1.00  4.87           C
ATOM   2798  CE2 PHE A 352      -9.205   5.544 -11.745  1.00  4.87           C
ATOM   2799  CZ  PHE A 352      -8.930   5.417 -13.082  1.00  4.87           C
ATOM   2800  N   LEU A 353      -9.129   9.310  -8.862  1.00  5.11           N
ATOM   2801  CA  LEU A 353      -8.538   8.805  -7.649  1.00  5.11           C
ATOM   2802  C   LEU A 353      -9.312   7.557  -7.231  1.00  5.11           C
ATOM   2803  O   LEU A 353     -10.538   7.524  -7.355  1.00  5.11           O
ATOM   2804  CB  LEU A 353      -8.643   9.906  -6.598  1.00  4.87           C
ATOM   2805  CG  LEU A 353      -7.897   9.772  -5.281  1.00  4.87           C
ATOM   2806  CD1 LEU A 353      -6.418   9.605  -5.560  1.00  4.87           C
ATOM   2807  CD2 LEU A 353      -8.155  11.012  -4.440  1.00  4.87           C
ATOM   2808  N   PHE A 354      -8.609   6.520  -6.775  1.00  5.30           N
ATOM   2809  CA  PHE A 354      -9.309   5.320  -6.334  1.00  5.30           C
ATOM   2810  C   PHE A 354      -8.890   4.864  -4.945  1.00  5.30           C
ATOM   2811  O   PHE A 354      -7.796   5.153  -4.479  1.00  5.30           O
ATOM   2812  CB  PHE A 354      -9.142   4.157  -7.320  1.00  5.51           C
ATOM   2813  CG  PHE A 354      -7.799   3.496  -7.276  1.00  5.51           C
ATOM   2814  CD1 PHE A 354      -7.552   2.460  -6.382  1.00  5.51           C
ATOM   2815  CD2 PHE A 354      -6.785   3.897  -8.126  1.00  5.51           C
ATOM   2816  CE1 PHE A 354      -6.321   1.833  -6.337  1.00  5.51           C
ATOM   2817  CE2 PHE A 354      -5.541   3.271  -8.090  1.00  5.51           C
ATOM   2818  CZ  PHE A 354      -5.311   2.235  -7.191  1.00  5.51           C
ATOM   2819  N   VAL A 355      -9.785   4.135  -4.294  1.00 11.08           N
ATOM   2820  CA  VAL A 355      -9.574   3.627  -2.947  1.00 11.08           C
ATOM   2821  C   VAL A 355     -10.269   2.286  -2.716  1.00 11.08           C
ATOM   2822  O   VAL A 355     -11.478   2.162  -2.876  1.00 11.08           O
ATOM   2823  CB  VAL A 355     -10.091   4.634  -1.924  1.00  4.87           C
ATOM   2824  CG1 VAL A 355     -10.340   3.966  -0.623  1.00  4.87           C
ATOM   2825  CG2 VAL A 355      -9.083   5.715  -1.740  1.00  4.87           C
ATOM   2826  N   VAL A 356      -9.493   1.284  -2.340  1.00  4.87           N
ATOM   2827  CA  VAL A 356     -10.019  -0.039  -2.070  1.00  4.87           C
ATOM   2828  C   VAL A 356     -10.066  -0.188  -0.562  1.00  4.87           C
ATOM   2829  O   VAL A 356      -9.034  -0.109   0.092  1.00  4.87           O
ATOM   2830  CB  VAL A 356      -9.083  -1.120  -2.643  1.00  4.87           C
ATOM   2831  CG1 VAL A 356      -9.514  -2.480  -2.170  1.00  4.87           C
ATOM   2832  CG2 VAL A 356      -9.090  -1.070  -4.151  1.00  4.87           C
ATOM   2833  N   ARG A 357     -11.242  -0.392   0.010  1.00  4.87           N
ATOM   2834  CA  ARG A 357     -11.289  -0.545   1.448  1.00  4.87           C
ATOM   2835  C   ARG A 357     -11.945  -1.835   1.855  1.00  4.87           C
ATOM   2836  O   ARG A 357     -12.804  -2.342   1.146  1.00  4.87           O
ATOM   2837  CB  ARG A 357     -12.044   0.608   2.089  1.00  6.25           C
ATOM   2838  CG  ARG A 357     -13.544   0.576   1.893  1.00  6.25           C
ATOM   2839  CD  ARG A 357     -14.166   1.914   2.317  1.00  6.25           C
ATOM   2840  NE  ARG A 357     -14.238   2.171   3.756  1.00  6.25           N
ATOM   2841  CZ  ARG A 357     -15.292   1.872   4.512  1.00  6.25           C
ATOM   2842  NH1 ARG A 357     -16.372   1.322   3.972  1.00  6.25           N
ATOM   2843  NH2 ARG A 357     -15.273   2.140   5.808  1.00  6.25           N
ATOM   2844  N   HIS A 358     -11.525  -2.370   2.999  1.00 12.39           N
ATOM   2845  CA  HIS A 358     -12.090  -3.595   3.546  1.00 12.39           C
ATOM   2846  C   HIS A 358     -13.292  -3.112   4.334  1.00 12.39           C
ATOM   2847  O   HIS A 358     -13.167  -2.778   5.507  1.00 12.39           O
ATOM   2848  CB  HIS A 358     -11.113  -4.258   4.501  1.00  4.87           C
ATOM   2849  CG  HIS A 358     -11.626  -5.526   5.089  1.00  4.87           C
ATOM   2850  ND1 HIS A 358     -11.884  -6.640   4.328  1.00  4.87           N
ATOM   2851  CD2 HIS A 358     -11.948  -5.855   6.357  1.00  4.87           C
ATOM   2852  CE1 HIS A 358     -12.343  -7.607   5.100  1.00  4.87           C
ATOM   2853  NE2 HIS A 358     -12.392  -7.155   6.336  1.00  4.87           N
ATOM   2854  N   ASN A 359     -14.450  -3.066   3.678  1.00 10.00           N
ATOM   2855  CA  ASN A 359     -15.690  -2.584   4.283  1.00 10.00           C
ATOM   2856  C   ASN A 359     -16.025  -3.014   5.699  1.00 10.00           C
ATOM   2857  O   ASN A 359     -16.536  -2.216   6.483  1.00 10.00           O
ATOM   2858  CB  ASN A 359     -16.849  -2.894   3.346  1.00 39.73           C
ATOM   2859  CG  ASN A 359     -16.894  -1.944   2.175  1.00 39.73           C
ATOM   2860  OD1 ASN A 359     -17.559  -2.206   1.178  1.00 39.73           O
ATOM   2861  ND2 ASN A 359     -16.201  -0.814   2.300  1.00 39.73           N
ATOM   2862  N   PRO A 360     -15.744  -4.272   6.053  1.00  5.10           N
ATOM   2863  CA  PRO A 360     -16.038  -4.753   7.406  1.00  5.10           C
ATOM   2864  C   PRO A 360     -15.322  -3.949   8.503  1.00  5.10           C
ATOM   2865  O   PRO A 360     -15.946  -3.422   9.426  1.00  5.10           O
ATOM   2866  CB  PRO A 360     -15.562  -6.200   7.351  1.00 13.22           C
ATOM   2867  CG  PRO A 360     -15.789  -6.548   5.889  1.00 13.22           C
ATOM   2868  CD  PRO A 360     -15.143  -5.353   5.260  1.00 13.22           C
ATOM   2869  N   THR A 361     -14.004  -3.855   8.383  1.00 16.68           N
ATOM   2870  CA  THR A 361     -13.178  -3.129   9.343  1.00 16.68           C
ATOM   2871  C   THR A 361     -13.056  -1.642   9.004  1.00 16.68           C
ATOM   2872  O   THR A 361     -12.954  -0.796   9.891  1.00 16.68           O
ATOM   2873  CB  THR A 361     -11.767  -3.722   9.384  1.00  4.95           C
ATOM   2874  OG1 THR A 361     -11.143  -3.534   8.109  1.00  4.95           O
ATOM   2875  CG2 THR A 361     -11.821  -5.228   9.704  1.00  4.95           C
ATOM   2876  N   GLY A 362     -13.061  -1.335   7.714  1.00  4.87           N
ATOM   2877  CA  GLY A 362     -12.944   0.038   7.273  1.00  4.87           C
ATOM   2878  C   GLY A 362     -11.556   0.302   6.728  1.00  4.87           C
ATOM   2879  O   GLY A 362     -11.289   1.342   6.147  1.00  4.87           O
ATOM   2880  N   THR A 363     -10.666  -0.657   6.918  1.00  4.87           N
ATOM   2881  CA  THR A 363      -9.291  -0.549   6.460  1.00  4.87           C
ATOM   2882  C   THR A 363      -9.176  -0.021   5.046  1.00  4.87           C
ATOM   2883  O   THR A 363      -9.925  -0.425   4.171  1.00  4.87           O
ATOM   2884  CB  THR A 363      -8.613  -1.920   6.495  1.00  4.87           C
ATOM   2885  OG1 THR A 363      -8.608  -2.416   7.828  1.00  4.87           O
ATOM   2886  CG2 THR A 363      -7.194  -1.829   6.014  1.00  4.87           C
ATOM   2887  N   VAL A 364      -8.235   0.881   4.822  1.00  4.87           N
ATOM   2888  CA  VAL A 364      -8.005   1.419   3.490  1.00  4.87           C
ATOM   2889  C   VAL A 364      -6.918   0.548   2.858  1.00  4.87           C
ATOM   2890  O   VAL A 364      -5.742   0.927   2.847  1.00  4.87           O
ATOM   2891  CB  VAL A 364      -7.492   2.861   3.547  1.00  4.87           C
ATOM   2892  CG1 VAL A 364      -7.290   3.395   2.166  1.00  4.87           C
ATOM   2893  CG2 VAL A 364      -8.452   3.717   4.302  1.00  4.87           C
ATOM   2894  N   LEU A 365      -7.301  -0.623   2.345  1.00  5.58           N
ATOM   2895  CA  LEU A 365      -6.338  -1.534   1.732  1.00  5.58           C
ATOM   2896  C   LEU A 365      -5.423  -0.901   0.687  1.00  5.58           C
ATOM   2897  O   LEU A 365      -4.201  -0.971   0.823  1.00  5.58           O
ATOM   2898  CB  LEU A 365      -7.048  -2.736   1.121  1.00  4.87           C
ATOM   2899  CG  LEU A 365      -7.599  -3.750   2.119  1.00  4.87           C
ATOM   2900  CD1 LEU A 365      -8.170  -4.942   1.390  1.00  4.87           C
ATOM   2901  CD2 LEU A 365      -6.492  -4.216   3.024  1.00  4.87           C
ATOM   2902  N   PHE A 366      -6.000  -0.301  -0.357  1.00  5.07           N
ATOM   2903  CA  PHE A 366      -5.204   0.346  -1.396  1.00  5.07           C
ATOM   2904  C   PHE A 366      -5.707   1.721  -1.731  1.00  5.07           C
ATOM   2905  O   PHE A 366      -6.873   2.031  -1.557  1.00  5.07           O
ATOM   2906  CB  PHE A 366      -5.188  -0.469  -2.670  1.00  4.87           C
ATOM   2907  CG  PHE A 366      -4.666  -1.834  -2.488  1.00  4.87           C
ATOM   2908  CD1 PHE A 366      -3.303  -2.074  -2.510  1.00  4.87           C
ATOM   2909  CD2 PHE A 366      -5.527  -2.889  -2.250  1.00  4.87           C
ATOM   2910  CE1 PHE A 366      -2.802  -3.364  -2.295  1.00  4.87           C
ATOM   2911  CE2 PHE A 366      -5.033  -4.182  -2.036  1.00  4.87           C
ATOM   2912  CZ  PHE A 366      -3.669  -4.419  -2.059  1.00  4.87           C
ATOM   2913  N   MET A 367      -4.805   2.545  -2.230  1.00 11.38           N
ATOM   2914  CA  MET A 367      -5.134   3.905  -2.599  1.00 11.38           C
ATOM   2915  C   MET A 367      -4.191   4.299  -3.724  1.00 11.38           C
ATOM   2916  O   MET A 367      -3.088   3.762  -3.826  1.00 11.38           O
ATOM   2917  CB  MET A 367      -4.934   4.818  -1.406  1.00  4.87           C
ATOM   2918  CG  MET A 367      -5.157   6.246  -1.716  1.00  4.87           C
ATOM   2919  SD  MET A 367      -4.974   7.172  -0.259  1.00  4.87           S
ATOM   2920  CE  MET A 367      -6.196   6.370   0.796  1.00  4.87           C
ATOM   2921  N   GLY A 368      -4.612   5.224  -4.576  1.00  4.87           N
ATOM   2922  CA  GLY A 368      -3.751   5.616  -5.670  1.00  4.87           C
ATOM   2923  C   GLY A 368      -4.430   6.557  -6.636  1.00  4.87           C
ATOM   2924  O   GLY A 368      -5.641   6.807  -6.555  1.00  4.87           O
ATOM   2925  N   GLN A 369      -3.634   7.086  -7.558  1.00  4.87           N
ATOM   2926  CA  GLN A 369      -4.141   8.005  -8.548  1.00  4.87           C
ATOM   2927  C   GLN A 369      -3.736   7.569  -9.945  1.00  4.87           C
ATOM   2928  O   GLN A 369      -2.564   7.303 -10.205  1.00  4.87           O
ATOM   2929  CB  GLN A 369      -3.623   9.408  -8.271  1.00  4.87           C
ATOM   2930  CG  GLN A 369      -2.125   9.518  -8.286  1.00  4.87           C
ATOM   2931  CD  GLN A 369      -1.675  10.910  -7.929  1.00  4.87           C
ATOM   2932  OE1 GLN A 369      -2.068  11.455  -6.890  1.00  4.87           O
ATOM   2933  NE2 GLN A 369      -0.845  11.500  -8.778  1.00  4.87           N
ATOM   2934  N   VAL A 370      -4.732   7.494 -10.829  1.00 27.64           N
ATOM   2935  CA  VAL A 370      -4.535   7.113 -12.217  1.00 27.64           C
ATOM   2936  C   VAL A 370      -4.480   8.403 -13.011  1.00 27.64           C
ATOM   2937  O   VAL A 370      -5.508   9.029 -13.247  1.00 27.64           O
ATOM   2938  CB  VAL A 370      -5.710   6.271 -12.731  1.00  5.17           C
ATOM   2939  CG1 VAL A 370      -5.425   5.819 -14.130  1.00  5.17           C
ATOM   2940  CG2 VAL A 370      -5.927   5.069 -11.835  1.00  5.17           C
ATOM   2941  N   MET A 371      -3.278   8.809 -13.397  1.00  4.87           N
ATOM   2942  CA  MET A 371      -3.098  10.034 -14.162  1.00  4.87           C
ATOM   2943  C   MET A 371      -3.130   9.758 -15.660  1.00  4.87           C
ATOM   2944  O   MET A 371      -3.293  10.675 -16.460  1.00  4.87           O
ATOM   2945  CB  MET A 371      -1.766  10.683 -13.800  1.00 10.78           C
ATOM   2946  CG  MET A 371      -1.629  10.990 -12.340  1.00 10.78           C
ATOM   2947  SD  MET A 371      -2.871  12.175 -11.834  1.00 10.78           S
ATOM   2948  CE  MET A 371      -2.295  13.622 -12.675  1.00 10.78           C
ATOM   2949  N   GLU A 372      -2.952   8.492 -16.023  1.00  7.15           N
ATOM   2950  CA  GLU A 372      -2.959   8.072 -17.418  1.00  7.15           C
ATOM   2951  C   GLU A 372      -2.996   6.544 -17.520  1.00  7.15           C
ATOM   2952  O   GLU A 372      -1.957   5.882 -17.494  1.00  7.15           O
ATOM   2953  CB  GLU A 372      -1.716   8.582 -18.120  1.00 39.49           C
ATOM   2954  CG  GLU A 372      -1.718   8.304 -19.597  1.00 39.49           C
ATOM   2955  CD  GLU A 372      -0.383   8.603 -20.243  1.00 39.49           C
ATOM   2956  OE1 GLU A 372       0.150   9.711 -20.001  1.00 39.49           O
ATOM   2957  OE2 GLU A 372       0.122   7.738 -21.000  1.00 39.49           O
ATOM   2958  N   PRO A 373      -4.202   5.961 -17.631  1.00  4.87           N
ATOM   2959  CA  PRO A 373      -4.374   4.511 -17.735  1.00  4.87           C
ATOM   2960  C   PRO A 373      -3.594   3.854 -18.862  1.00  4.87           C
ATOM   2961  O   PRO A 373      -2.770   4.532 -19.503  1.00  4.87           O
ATOM   2962  CB  PRO A 373      -5.891   4.360 -17.881  1.00  5.09           C
ATOM   2963  CG  PRO A 373      -6.297   5.674 -18.498  1.00  5.09           C
ATOM   2964  CD  PRO A 373      -5.520   6.616 -17.636  1.00  5.09           C
ATOM   2965  OXT PRO A 373      -3.804   2.649 -19.075  1.00  4.87           O
