# Supplementary material for: Modeling of loops in proteins: a multi-method approach
Source: BMC Struct Biol. 2010 Feb 11;10:5. doi: 10.1186/1472-6807-10-5 (PMC2837870; doi:10.1186/1472-6807-10-5)
Supplement: Additional file 1 — Student t-test. Results from two sample paired t-test of Table 2. [file 1472-6807-10-5-S1.GZ › loop_test_data/1b57_209-226.pdb]

ATOM      1  N   SER A   1      41.908  30.747 129.418  1.00 34.68           N
ATOM      2  CA  SER A   1      42.418  32.137 129.640  1.00 32.26           C
ATOM      3  C   SER A   1      41.149  33.026 129.642  1.00 33.53           C
ATOM      4  O   SER A   1      40.057  32.479 129.422  1.00 31.68           O
ATOM      5  CB  SER A   1      43.302  32.535 128.468  1.00 31.35           C
ATOM      6  OG  SER A   1      42.631  32.135 127.272  1.00 33.91           O
ATOM      7  N   LYS A   2      41.287  34.265 130.091  1.00 34.28           N
ATOM      8  CA  LYS A   2      40.119  35.129 130.304  1.00 32.43           C
ATOM      9  C   LYS A   2      40.306  36.402 129.501  1.00 29.29           C
ATOM     10  O   LYS A   2      41.423  36.889 129.479  1.00 25.90           O
ATOM     11  CB  LYS A   2      39.912  35.504 131.780  1.00 33.26           C
ATOM     12  CG  LYS A   2      39.613  34.347 132.732  1.00 35.25           C
ATOM     13  CD  LYS A   2      38.164  33.965 132.626  1.00 39.90           C
ATOM     14  CE  LYS A   2      37.726  32.727 133.387  1.00 41.77           C
ATOM     15  NZ  LYS A   2      36.376  32.335 132.856  1.00 44.56           N
ATOM     16  N   ILE A   3      39.179  36.979 129.054  1.00 27.39           N
ATOM     17  CA  ILE A   3      39.279  38.206 128.272  1.00 24.79           C
ATOM     18  C   ILE A   3      39.994  39.337 128.974  1.00 21.93           C
ATOM     19  O   ILE A   3      40.874  39.992 128.392  1.00 22.66           O
ATOM     20  CB  ILE A   3      37.846  38.649 127.805  1.00 22.66           C
ATOM     21  CG1 ILE A   3      37.319  37.561 126.852  1.00 23.49           C
ATOM     22  CG2 ILE A   3      37.958  39.995 127.118  1.00 21.88           C
ATOM     23  CD1 ILE A   3      37.959  37.567 125.478  1.00 20.53           C
ATOM     24  N   PHE A   4      39.782  39.507 130.274  1.00 24.21           N
ATOM     25  CA  PHE A   4      40.362  40.637 130.990  1.00 27.88           C
ATOM     26  C   PHE A   4      41.819  40.379 131.377  1.00 32.16           C
ATOM     27  O   PHE A   4      42.506  41.365 131.729  1.00 30.84           O
ATOM     28  CB  PHE A   4      39.559  41.057 132.223  1.00 28.98           C
ATOM     29  CG  PHE A   4      38.330  41.894 131.968  1.00 31.31           C
ATOM     30  CD1 PHE A   4      38.199  42.637 130.803  1.00 30.98           C
ATOM     31  CD2 PHE A   4      37.305  41.932 132.896  1.00 29.46           C
ATOM     32  CE1 PHE A   4      37.068  43.396 130.578  1.00 31.31           C
ATOM     33  CE2 PHE A   4      36.171  42.690 132.672  1.00 32.21           C
ATOM     34  CZ  PHE A   4      36.051  43.423 131.514  1.00 28.19           C
ATOM     35  N   ASP A   5      42.363  39.212 131.009  1.00 31.28           N
ATOM     36  CA  ASP A   5      43.818  39.055 131.067  1.00 35.46           C
ATOM     37  C   ASP A   5      44.499  39.930 130.021  1.00 34.98           C
ATOM     38  O   ASP A   5      45.673  40.284 130.170  1.00 38.04           O
ATOM     39  CB  ASP A   5      44.218  37.599 130.845  1.00 37.01           C
ATOM     40  CG  ASP A   5      43.721  36.559 131.815  1.00 39.79           C
ATOM     41  OD1 ASP A   5      43.575  36.874 133.021  1.00 39.63           O
ATOM     42  OD2 ASP A   5      43.450  35.400 131.379  1.00 41.84           O
ATOM     43  N   PHE A   6      43.828  40.211 128.908  1.00 35.01           N
ATOM     44  CA  PHE A   6      44.462  40.929 127.807  1.00 34.57           C
ATOM     45  C   PHE A   6      43.884  42.315 127.551  1.00 34.24           C
ATOM     46  O   PHE A   6      44.581  43.124 126.944  1.00 35.09           O
ATOM     47  CB  PHE A   6      44.325  40.098 126.508  1.00 36.48           C
ATOM     48  CG  PHE A   6      44.947  38.730 126.666  1.00 41.95           C
ATOM     49  CD1 PHE A   6      46.325  38.602 126.706  1.00 43.45           C
ATOM     50  CD2 PHE A   6      44.167  37.598 126.786  1.00 42.54           C
ATOM     51  CE1 PHE A   6      46.924  37.362 126.850  1.00 45.88           C
ATOM     52  CE2 PHE A   6      44.752  36.353 126.926  1.00 46.46           C
ATOM     53  CZ  PHE A   6      46.134  36.236 126.957  1.00 46.54           C
ATOM     54  N   VAL A   7      42.577  42.478 127.755  1.00 33.20           N
ATOM     55  CA  VAL A   7      41.970  43.773 127.417  1.00 32.15           C
ATOM     56  C   VAL A   7      41.192  44.345 128.597  1.00 31.95           C
ATOM     57  O   VAL A   7      40.811  43.618 129.519  1.00 32.67           O
ATOM     58  CB  VAL A   7      41.015  43.668 126.204  1.00 28.85           C
ATOM     59  CG1 VAL A   7      41.678  43.122 124.971  1.00 26.15           C
ATOM     60  CG2 VAL A   7      39.803  42.850 126.605  1.00 26.20           C
ATOM     61  N   LYS A   8      40.837  45.621 128.477  1.00 33.68           N
ATOM     62  CA  LYS A   8      40.029  46.320 129.476  1.00 34.74           C
ATOM     63  C   LYS A   8      38.661  46.670 128.888  1.00 30.95           C
ATOM     64  O   LYS A   8      38.456  46.624 127.684  1.00 27.50           O
ATOM     65  CB  LYS A   8      40.797  47.615 129.795  1.00 40.79           C
ATOM     66  CG  LYS A   8      42.108  47.419 130.545  1.00 45.50           C
ATOM     67  CD  LYS A   8      43.158  48.463 130.198  1.00 51.84           C
ATOM     68  CE  LYS A   8      44.479  48.200 130.910  1.00 56.33           C
ATOM     69  NZ  LYS A   8      44.859  49.269 131.865  1.00 58.99           N
ATOM     70  N   PRO A   9      37.695  46.999 129.725  1.00 29.14           N
ATOM     71  CA  PRO A   9      36.373  47.439 129.283  1.00 26.55           C
ATOM     72  C   PRO A   9      36.531  48.644 128.366  1.00 22.66           C
ATOM     73  O   PRO A   9      37.544  49.361 128.366  1.00 20.41           O
ATOM     74  CB  PRO A   9      35.672  47.836 130.574  1.00 28.85           C
ATOM     75  CG  PRO A   9      36.442  47.184 131.688  1.00 29.03           C
ATOM     76  CD  PRO A   9      37.834  47.029 131.203  1.00 27.78           C
ATOM     77  N   GLY A  10      35.607  48.796 127.426  1.00 23.21           N
ATOM     78  CA  GLY A  10      35.721  49.902 126.464  1.00 19.59           C
ATOM     79  C   GLY A  10      35.597  49.338 125.047  1.00 21.21           C
ATOM     80  O   GLY A  10      35.286  48.164 124.887  1.00 21.75           O
ATOM     81  N   VAL A  11      35.914  50.142 124.048  1.00 19.47           N
ATOM     82  CA  VAL A  11      35.896  49.696 122.662  1.00 20.40           C
ATOM     83  C   VAL A  11      37.247  49.053 122.305  1.00 22.57           C
ATOM     84  O   VAL A  11      38.288  49.596 122.635  1.00 18.46           O
ATOM     85  CB  VAL A  11      35.628  50.887 121.719  1.00 21.07           C
ATOM     86  CG1 VAL A  11      35.786  50.484 120.279  1.00 15.42           C
ATOM     87  CG2 VAL A  11      34.193  51.394 122.021  1.00 18.88           C
ATOM     88  N   ILE A  12      37.165  47.839 121.765  1.00 22.44           N
ATOM     89  CA  ILE A  12      38.395  47.063 121.465  1.00 20.16           C
ATOM     90  C   ILE A  12      38.820  47.401 120.067  1.00 17.36           C
ATOM     91  O   ILE A  12      38.026  47.249 119.118  1.00 18.90           O
ATOM     92  CB  ILE A  12      37.988  45.566 121.526  1.00 21.56           C
ATOM     93  CG1 ILE A  12      37.523  45.267 122.948  1.00 21.78           C
ATOM     94  CG2 ILE A  12      39.082  44.579 121.122  1.00 21.46           C
ATOM     95  CD1 ILE A  12      38.602  45.654 123.972  1.00 25.15           C
ATOM     96  N   THR A  13      40.041  47.835 119.880  1.00 18.42           N
ATOM     97  CA  THR A  13      40.578  48.110 118.549  1.00 19.78           C
ATOM     98  C   THR A  13      42.012  47.569 118.437  1.00 21.71           C
ATOM     99  O   THR A  13      42.558  47.105 119.432  1.00 21.61           O
ATOM    100  CB  THR A  13      40.600  49.619 118.296  1.00 21.49           C
ATOM    101  OG1 THR A  13      41.463  50.178 119.298  1.00 23.30           O
ATOM    102  CG2 THR A  13      39.197  50.266 118.420  1.00 22.17           C
ATOM    103  N   GLY A  14      42.630  47.768 117.283  1.00 21.52           N
ATOM    104  CA  GLY A  14      44.008  47.337 117.066  1.00 23.16           C
ATOM    105  C   GLY A  14      44.089  45.809 117.151  1.00 23.07           C
ATOM    106  O   GLY A  14      43.110  45.089 116.941  1.00 20.55           O
ATOM    107  N   ASP A  15      45.213  45.323 117.695  1.00 23.77           N
ATOM    108  CA  ASP A  15      45.465  43.894 117.835  1.00 26.40           C
ATOM    109  C   ASP A  15      44.700  43.282 118.979  1.00 26.02           C
ATOM    110  O   ASP A  15      44.621  42.049 119.053  1.00 26.79           O
ATOM    111  CB  ASP A  15      46.974  43.614 118.099  1.00 31.38           C
ATOM    112  CG  ASP A  15      47.820  43.917 116.887  1.00 37.12           C
ATOM    113  OD1 ASP A  15      47.359  44.063 115.726  1.00 38.12           O
ATOM    114  OD2 ASP A  15      49.064  44.033 117.056  1.00 44.57           O
ATOM    115  N   ASP A  16      44.046  44.119 119.821  1.00 24.37           N
ATOM    116  CA  ASP A  16      43.183  43.493 120.814  1.00 21.93           C
ATOM    117  C   ASP A  16      42.037  42.748 120.125  1.00 20.27           C
ATOM    118  O   ASP A  16      41.376  41.970 120.789  1.00 20.53           O
ATOM    119  CB  ASP A  16      42.632  44.504 121.816  1.00 26.44           C
ATOM    120  CG  ASP A  16      43.739  45.106 122.666  1.00 29.63           C
ATOM    121  OD1 ASP A  16      44.828  44.512 122.701  1.00 31.15           O
ATOM    122  OD2 ASP A  16      43.525  46.155 123.295  1.00 32.00           O
ATOM    123  N   VAL A  17      41.605  43.168 118.928  1.00 19.05           N
ATOM    124  CA  VAL A  17      40.481  42.416 118.323  1.00 20.14           C
ATOM    125  C   VAL A  17      40.963  40.964 118.086  1.00 18.60           C
ATOM    126  O   VAL A  17      40.200  40.073 118.396  1.00 17.59           O
ATOM    127  CB  VAL A  17      40.100  43.009 116.947  1.00 20.96           C
ATOM    128  CG1 VAL A  17      39.059  42.133 116.267  1.00 20.65           C
ATOM    129  CG2 VAL A  17      39.655  44.463 117.132  1.00 21.67           C
ATOM    130  N   GLN A  18      42.164  40.806 117.538  1.00 20.70           N
ATOM    131  CA  GLN A  18      42.668  39.416 117.347  1.00 23.30           C
ATOM    132  C   GLN A  18      42.915  38.702 118.653  1.00 22.69           C
ATOM    133  O   GLN A  18      42.560  37.506 118.782  1.00 22.68           O
ATOM    134  CB  GLN A  18      43.924  39.482 116.453  1.00 24.09           C
ATOM    135  CG  GLN A  18      43.572  39.662 114.981  1.00 21.81           C
ATOM    136  CD  GLN A  18      42.937  41.007 114.619  1.00 25.08           C
ATOM    137  OE1 GLN A  18      41.948  41.095 113.870  1.00 26.92           O
ATOM    138  NE2 GLN A  18      43.456  42.113 115.101  1.00 21.09           N
ATOM    139  N   LYS A  19      43.299  39.432 119.725  1.00 25.31           N
ATOM    140  CA  LYS A  19      43.432  38.766 121.012  1.00 26.74           C
ATOM    141  C   LYS A  19      42.101  38.232 121.483  1.00 24.70           C
ATOM    142  O   LYS A  19      42.060  37.122 122.020  1.00 26.60           O
ATOM    143  CB  LYS A  19      44.029  39.544 122.178  1.00 31.69           C
ATOM    144  CG  LYS A  19      45.329  40.250 121.888  1.00 39.57           C
ATOM    145  CD  LYS A  19      45.666  41.273 122.984  1.00 45.59           C
ATOM    146  CE  LYS A  19      46.858  42.128 122.589  1.00 49.39           C
ATOM    147  NZ  LYS A  19      47.602  42.692 123.747  1.00 55.64           N
ATOM    148  N   VAL A  20      41.027  39.060 121.412  1.00 23.10           N
ATOM    149  CA  VAL A  20      39.739  38.554 121.914  1.00 18.47           C
ATOM    150  C   VAL A  20      39.354  37.313 121.109  1.00 20.34           C
ATOM    151  O   VAL A  20      38.649  36.432 121.626  1.00 22.50           O
ATOM    152  CB  VAL A  20      38.651  39.671 121.771  1.00 19.36           C
ATOM    153  CG1 VAL A  20      37.248  39.113 121.680  1.00 16.02           C
ATOM    154  CG2 VAL A  20      38.849  40.668 122.894  1.00 19.58           C
ATOM    155  N   PHE A  21      39.545  37.344 119.787  1.00 19.36           N
ATOM    156  CA  PHE A  21      39.117  36.215 118.944  1.00 21.72           C
ATOM    157  C   PHE A  21      39.995  34.968 119.248  1.00 23.53           C
ATOM    158  O   PHE A  21      39.497  33.851 119.315  1.00 21.80           O
ATOM    159  CB  PHE A  21      39.245  36.586 117.467  1.00 17.94           C
ATOM    160  CG  PHE A  21      38.204  37.532 116.898  1.00 20.69           C
ATOM    161  CD1 PHE A  21      36.935  37.592 117.429  1.00 19.20           C
ATOM    162  CD2 PHE A  21      38.542  38.360 115.840  1.00 20.62           C
ATOM    163  CE1 PHE A  21      35.984  38.458 116.914  1.00 22.53           C
ATOM    164  CE2 PHE A  21      37.577  39.235 115.328  1.00 23.46           C
ATOM    165  CZ  PHE A  21      36.295  39.289 115.859  1.00 20.38           C
ATOM    166  N   GLN A  22      41.243  35.183 119.605  1.00 26.43           N
ATOM    167  CA  GLN A  22      42.099  34.071 120.032  1.00 30.88           C
ATOM    168  C   GLN A  22      41.641  33.413 121.324  1.00 31.37           C
ATOM    169  O   GLN A  22      41.475  32.181 121.380  1.00 29.28           O
ATOM    170  CB  GLN A  22      43.539  34.525 120.157  1.00 34.49           C
ATOM    171  CG  GLN A  22      44.407  33.426 120.780  1.00 43.08           C
ATOM    172  CD  GLN A  22      45.809  33.967 121.038  1.00 49.71           C
ATOM    173  OE1 GLN A  22      46.525  34.220 120.060  1.00 54.21           O
ATOM    174  NE2 GLN A  22      46.155  34.150 122.309  1.00 50.44           N
ATOM    175  N   VAL A  23      41.215  34.238 122.299  1.00 28.99           N
ATOM    176  CA  VAL A  23      40.698  33.699 123.551  1.00 25.88           C
ATOM    177  C   VAL A  23      39.404  32.950 123.321  1.00 26.06           C
ATOM    178  O   VAL A  23      39.137  31.893 123.921  1.00 27.19           O
ATOM    179  CB  VAL A  23      40.500  34.792 124.623  1.00 27.59           C
ATOM    180  CG1 VAL A  23      39.826  34.292 125.901  1.00 24.56           C
ATOM    181  CG2 VAL A  23      41.810  35.484 124.900  1.00 24.74           C
ATOM    182  N   ALA A  24      38.540  33.488 122.442  1.00 23.34           N
ATOM    183  CA  ALA A  24      37.312  32.746 122.155  1.00 22.89           C
ATOM    184  C   ALA A  24      37.653  31.310 121.652  1.00 25.17           C
ATOM    185  O   ALA A  24      36.784  30.435 121.869  1.00 24.70           O
ATOM    186  CB  ALA A  24      36.447  33.468 121.139  1.00 24.69           C
ATOM    187  N   LYS A  25      38.517  31.229 120.638  1.00 23.52           N
ATOM    188  CA  LYS A  25      38.819  29.927 120.032  1.00 29.55           C
ATOM    189  C   LYS A  25      39.483  28.987 121.060  1.00 30.39           C
ATOM    190  O   LYS A  25      38.915  27.952 121.422  1.00 30.23           O
ATOM    191  CB  LYS A  25      39.760  29.975 118.810  1.00 25.25           C
ATOM    192  CG  LYS A  25      39.038  30.578 117.615  1.00 29.08           C
ATOM    193  CD  LYS A  25      39.749  30.558 116.285  1.00 26.15           C
ATOM    194  CE  LYS A  25      40.947  31.450 116.229  1.00 25.88           C
ATOM    195  NZ  LYS A  25      41.416  31.652 114.829  1.00 24.35           N
ATOM    196  N   GLU A  26      40.366  29.577 121.855  1.00 32.76           N
ATOM    197  CA  GLU A  26      40.960  28.814 122.949  1.00 35.14           C
ATOM    198  C   GLU A  26      39.957  28.380 123.972  1.00 35.92           C
ATOM    199  O   GLU A  26      40.072  27.279 124.557  1.00 37.26           O
ATOM    200  CB  GLU A  26      42.281  29.414 123.267  1.00 37.65           C
ATOM    201  CG  GLU A  26      42.694  29.945 124.599  1.00 39.56           C
ATOM    202  CD  GLU A  26      43.948  30.778 124.443  1.00 39.57           C
ATOM    203  OE1 GLU A  26      44.627  30.673 123.407  1.00 40.75           O
ATOM    204  OE2 GLU A  26      44.233  31.533 125.391  1.00 44.53           O
ATOM    205  N   ASN A  27      38.788  29.011 124.128  1.00 31.46           N
ATOM    206  CA  ASN A  27      37.794  28.591 125.087  1.00 27.39           C
ATOM    207  C   ASN A  27      36.561  28.031 124.431  1.00 26.18           C
ATOM    208  O   ASN A  27      35.570  27.792 125.129  1.00 27.33           O
ATOM    209  CB  ASN A  27      37.331  29.687 126.077  1.00 30.14           C
ATOM    210  CG  ASN A  27      38.491  30.019 126.984  1.00 31.08           C
ATOM    211  OD1 ASN A  27      38.599  29.386 128.048  1.00 35.80           O
ATOM    212  ND2 ASN A  27      39.373  30.869 126.497  1.00 30.84           N
ATOM    213  N   ASN A  28      36.565  27.924 123.110  1.00 23.63           N
ATOM    214  CA  ASN A  28      35.398  27.389 122.441  1.00 24.47           C
ATOM    215  C   ASN A  28      34.147  28.239 122.632  1.00 24.05           C
ATOM    216  O   ASN A  28      33.025  27.723 122.805  1.00 24.72           O
ATOM    217  CB  ASN A  28      35.082  25.922 122.716  1.00 30.31           C
ATOM    218  CG  ASN A  28      34.987  25.179 121.394  1.00 39.44           C
ATOM    219  OD1 ASN A  28      33.879  24.771 121.033  1.00 41.40           O
ATOM    220  ND2 ASN A  28      36.112  25.027 120.660  1.00 42.39           N
ATOM    221  N   PHE A  29      34.318  29.556 122.418  1.00 23.37           N
ATOM    222  CA  PHE A  29      33.029  30.334 122.412  1.00 23.59           C
ATOM    223  C   PHE A  29      33.085  31.287 121.241  1.00 21.08           C
ATOM    224  O   PHE A  29      34.149  31.497 120.672  1.00 19.23           O
ATOM    225  CB  PHE A  29      32.732  31.067 123.717  1.00 20.55           C
ATOM    226  CG  PHE A  29      33.732  32.127 124.086  1.00 22.84           C
ATOM    227  CD1 PHE A  29      33.650  33.407 123.543  1.00 21.68           C
ATOM    228  CD2 PHE A  29      34.724  31.877 125.028  1.00 23.31           C
ATOM    229  CE1 PHE A  29      34.542  34.386 123.898  1.00 19.95           C
ATOM    230  CE2 PHE A  29      35.633  32.839 125.397  1.00 21.65           C
ATOM    231  CZ  PHE A  29      35.539  34.118 124.830  1.00 22.04           C
ATOM    232  N   ALA A  30      31.921  31.901 120.928  1.00 22.39           N
ATOM    233  CA  ALA A  30      31.999  32.951 119.911  1.00 21.48           C
ATOM    234  C   ALA A  30      31.202  34.162 120.428  1.00 21.31           C
ATOM    235  O   ALA A  30      30.402  33.998 121.349  1.00 19.19           O
ATOM    236  CB  ALA A  30      31.514  32.371 118.597  1.00 21.14           C
ATOM    237  N   LEU A  31      31.369  35.318 119.803  1.00 18.03           N
ATOM    238  CA  LEU A  31      30.603  36.517 120.218  1.00 18.53           C
ATOM    239  C   LEU A  31      29.370  36.768 119.351  1.00 16.54           C
ATOM    240  O   LEU A  31      29.425  36.717 118.120  1.00 18.12           O
ATOM    241  CB  LEU A  31      31.518  37.737 120.116  1.00 17.47           C
ATOM    242  CG  LEU A  31      32.986  37.809 120.394  1.00 25.26           C
ATOM    243  CD1 LEU A  31      33.514  39.172 120.823  1.00 25.21           C
ATOM    244  CD2 LEU A  31      33.628  36.748 121.267  1.00 25.07           C
ATOM    245  N   PRO A  32      28.217  37.078 119.948  1.00 16.65           N
ATOM    246  CA  PRO A  32      27.055  37.520 119.204  1.00 16.79           C
ATOM    247  C   PRO A  32      27.317  38.956 118.703  1.00 16.84           C
ATOM    248  O   PRO A  32      28.178  39.661 119.230  1.00 14.53           O
ATOM    249  CB  PRO A  32      25.915  37.487 120.206  1.00 17.79           C
ATOM    250  CG  PRO A  32      26.527  37.381 121.540  1.00 17.61           C
ATOM    251  CD  PRO A  32      28.014  37.238 121.407  1.00 15.39           C
ATOM    252  N   ALA A  33      26.858  39.206 117.483  1.00 14.36           N
ATOM    253  CA  ALA A  33      27.018  40.480 116.800  1.00 17.10           C
ATOM    254  C   ALA A  33      25.623  40.940 116.421  1.00 17.43           C
ATOM    255  O   ALA A  33      24.892  40.262 115.702  1.00 15.07           O
ATOM    256  CB  ALA A  33      27.933  40.362 115.579  1.00 13.44           C
ATOM    257  N   VAL A  34      25.153  42.017 117.060  1.00 15.90           N
ATOM    258  CA  VAL A  34      23.785  42.407 116.964  1.00 13.93           C
ATOM    259  C   VAL A  34      23.604  43.708 116.185  1.00 16.05           C
ATOM    260  O   VAL A  34      24.187  44.716 116.593  1.00 11.56           O
ATOM    261  CB  VAL A  34      23.192  42.479 118.386  1.00 15.86           C
ATOM    262  CG1 VAL A  34      21.729  42.927 118.322  1.00 13.81           C
ATOM    263  CG2 VAL A  34      23.294  41.115 119.083  1.00 14.85           C
ATOM    264  N   ASN A  35      22.663  43.694 115.220  1.00 12.69           N
ATOM    265  CA  ASN A  35      22.482  44.977 114.498  1.00 15.44           C
ATOM    266  C   ASN A  35      21.597  45.875 115.374  1.00 13.34           C
ATOM    267  O   ASN A  35      20.505  45.430 115.717  1.00 14.80           O
ATOM    268  CB  ASN A  35      21.749  44.717 113.159  1.00 15.00           C
ATOM    269  CG  ASN A  35      22.776  44.390 112.058  1.00 17.75           C
ATOM    270  OD1 ASN A  35      23.945  44.726 112.168  1.00 15.94           O
ATOM    271  ND2 ASN A  35      22.327  43.788 110.975  1.00 15.75           N
ATOM    272  N   CYS A  36      21.972  47.142 115.560  1.00 15.44           N
ATOM    273  CA  CYS A  36      21.183  48.001 116.459  1.00 13.49           C
ATOM    274  C   CYS A  36      20.637  49.200 115.695  1.00 14.59           C
ATOM    275  O   CYS A  36      21.245  49.594 114.693  1.00 12.71           O
ATOM    276  CB  CYS A  36      22.240  48.525 117.497  1.00 11.19           C
ATOM    277  SG  CYS A  36      22.532  47.174 118.688  1.00 15.46           S
ATOM    278  N   VAL A  37      19.544  49.817 116.149  1.00 13.30           N
ATOM    279  CA  VAL A  37      18.999  50.931 115.356  1.00 15.98           C
ATOM    280  C   VAL A  37      18.774  52.161 116.211  1.00 15.46           C
ATOM    281  O   VAL A  37      18.104  53.096 115.764  1.00 14.89           O
ATOM    282  CB  VAL A  37      17.710  50.452 114.669  1.00 15.37           C
ATOM    283  CG1 VAL A  37      17.904  49.226 113.733  1.00 11.75           C
ATOM    284  CG2 VAL A  37      16.751  49.986 115.801  1.00 13.91           C
ATOM    285  N   GLY A  38      19.445  52.313 117.357  1.00 16.72           N
ATOM    286  CA  GLY A  38      19.280  53.499 118.205  1.00 14.81           C
ATOM    287  C   GLY A  38      19.895  53.273 119.589  1.00 17.52           C
ATOM    288  O   GLY A  38      20.338  52.147 119.893  1.00 14.30           O
ATOM    289  N   THR A  39      19.703  54.228 120.508  1.00 12.43           N
ATOM    290  CA  THR A  39      20.249  54.083 121.838  1.00 13.07           C
ATOM    291  C   THR A  39      19.636  52.936 122.618  1.00 12.27           C
ATOM    292  O   THR A  39      20.329  52.268 123.372  1.00 10.34           O
ATOM    293  CB  THR A  39      20.078  55.408 122.653  1.00 16.36           C
ATOM    294  OG1 THR A  39      18.747  55.902 122.452  1.00 13.23           O
ATOM    295  CG2 THR A  39      21.071  56.415 122.226  1.00 15.25           C
ATOM    296  N   ASP A  40      18.358  52.648 122.415  1.00  8.16           N
ATOM    297  CA  ASP A  40      17.735  51.597 123.216  1.00 12.55           C
ATOM    298  C   ASP A  40      18.330  50.200 122.927  1.00 15.31           C
ATOM    299  O   ASP A  40      18.458  49.445 123.888  1.00 12.54           O
ATOM    300  CB  ASP A  40      16.238  51.561 122.960  1.00 13.65           C
ATOM    301  CG  ASP A  40      15.698  52.892 123.564  1.00 18.86           C
ATOM    302  OD1 ASP A  40      16.190  53.456 124.556  1.00 19.56           O
ATOM    303  OD2 ASP A  40      14.756  53.395 123.007  1.00 15.56           O
ATOM    304  N   SER A  41      18.425  49.851 121.662  1.00 10.80           N
ATOM    305  CA  SER A  41      18.946  48.540 121.240  1.00 14.02           C
ATOM    306  C   SER A  41      20.413  48.466 121.617  1.00 10.83           C
ATOM    307  O   SER A  41      20.816  47.453 122.160  1.00 13.81           O
ATOM    308  CB  SER A  41      18.708  48.243 119.760  1.00 13.59           C
ATOM    309  OG  SER A  41      19.070  49.310 118.877  1.00 12.48           O
ATOM    310  N   ILE A  42      21.210  49.528 121.379  1.00 10.44           N
ATOM    311  CA  ILE A  42      22.604  49.511 121.829  1.00 12.60           C
ATOM    312  C   ILE A  42      22.707  49.215 123.334  1.00 16.66           C
ATOM    313  O   ILE A  42      23.491  48.366 123.786  1.00 13.06           O
ATOM    314  CB  ILE A  42      23.340  50.805 121.484  1.00 13.56           C
ATOM    315  CG1 ILE A  42      23.425  51.033 119.950  1.00 14.12           C
ATOM    316  CG2 ILE A  42      24.793  50.858 122.012  1.00 13.19           C
ATOM    317  CD1 ILE A  42      23.970  52.424 119.603  1.00  9.09           C
ATOM    318  N   ASN A  43      21.915  49.955 124.144  1.00 15.56           N
ATOM    319  CA  ASN A  43      22.006  49.759 125.597  1.00 13.12           C
ATOM    320  C   ASN A  43      21.535  48.355 125.978  1.00 12.21           C
ATOM    321  O   ASN A  43      22.074  47.832 126.927  1.00 11.26           O
ATOM    322  CB  ASN A  43      21.091  50.796 126.309  1.00 11.18           C
ATOM    323  CG  ASN A  43      21.624  52.194 126.127  1.00 10.57           C
ATOM    324  OD1 ASN A  43      22.815  52.446 125.849  1.00 13.79           O
ATOM    325  ND2 ASN A  43      20.694  53.143 126.345  1.00 14.62           N
ATOM    326  N   ALA A  44      20.554  47.737 125.336  1.00 12.47           N
ATOM    327  CA  ALA A  44      20.114  46.384 125.669  1.00 14.38           C
ATOM    328  C   ALA A  44      21.237  45.378 125.435  1.00 15.65           C
ATOM    329  O   ALA A  44      21.410  44.427 126.193  1.00 19.06           O
ATOM    330  CB  ALA A  44      18.893  45.961 124.875  1.00  9.86           C
ATOM    331  N   VAL A  45      22.002  45.609 124.373  1.00 15.68           N
ATOM    332  CA  VAL A  45      23.100  44.754 123.990  1.00 14.44           C
ATOM    333  C   VAL A  45      24.204  44.845 125.043  1.00 18.29           C
ATOM    334  O   VAL A  45      24.709  43.826 125.519  1.00 15.08           O
ATOM    335  CB  VAL A  45      23.669  45.052 122.586  1.00 14.64           C
ATOM    336  CG1 VAL A  45      24.865  44.113 122.325  1.00 14.86           C
ATOM    337  CG2 VAL A  45      22.649  44.749 121.499  1.00 13.16           C
ATOM    338  N   LEU A  46      24.601  46.069 125.410  1.00 13.66           N
ATOM    339  CA  LEU A  46      25.563  46.290 126.458  1.00 15.11           C
ATOM    340  C   LEU A  46      25.168  45.686 127.799  1.00 14.96           C
ATOM    341  O   LEU A  46      25.991  45.062 128.480  1.00 17.01           O
ATOM    342  CB  LEU A  46      25.877  47.789 126.672  1.00 11.34           C
ATOM    343  CG  LEU A  46      26.364  48.467 125.387  1.00 18.01           C
ATOM    344  CD1 LEU A  46      26.609  49.961 125.642  1.00 19.24           C
ATOM    345  CD2 LEU A  46      27.659  47.779 124.929  1.00 18.23           C
ATOM    346  N   GLU A  47      23.894  45.811 128.124  1.00 14.76           N
ATOM    347  CA  GLU A  47      23.396  45.306 129.402  1.00 15.53           C
ATOM    348  C   GLU A  47      23.548  43.774 129.402  1.00 18.94           C
ATOM    349  O   GLU A  47      23.721  43.198 130.498  1.00 15.97           O
ATOM    350  CB  GLU A  47      21.918  45.637 129.563  1.00 16.00           C
ATOM    351  CG  GLU A  47      21.383  45.471 130.997  1.00 15.27           C
ATOM    352  CD  GLU A  47      19.982  46.029 131.158  1.00 17.09           C
ATOM    353  OE1 GLU A  47      19.512  46.927 130.395  1.00 17.68           O
ATOM    354  OE2 GLU A  47      19.272  45.573 132.074  1.00 16.94           O
ATOM    355  N   THR A  48      23.095  43.158 128.298  1.00 14.97           N
ATOM    356  CA  THR A  48      23.125  41.688 128.236  1.00 16.96           C
ATOM    357  C   THR A  48      24.540  41.205 128.460  1.00 15.72           C
ATOM    358  O   THR A  48      24.804  40.298 129.241  1.00 19.94           O
ATOM    359  CB  THR A  48      22.611  41.105 126.910  1.00 15.05           C
ATOM    360  OG1 THR A  48      21.345  41.640 126.565  1.00 13.86           O
ATOM    361  CG2 THR A  48      22.380  39.586 126.983  1.00 14.09           C
ATOM    362  N   ALA A  49      25.498  41.857 127.802  1.00 16.17           N
ATOM    363  CA  ALA A  49      26.898  41.451 127.884  1.00 18.25           C
ATOM    364  C   ALA A  49      27.342  41.542 129.354  1.00 22.58           C
ATOM    365  O   ALA A  49      28.094  40.685 129.841  1.00 20.06           O
ATOM    366  CB  ALA A  49      27.789  42.344 127.017  1.00 15.17           C
ATOM    367  N   ALA A  50      27.017  42.665 130.001  1.00 19.34           N
ATOM    368  CA  ALA A  50      27.332  42.880 131.403  1.00 20.66           C
ATOM    369  C   ALA A  50      26.722  41.783 132.276  1.00 19.43           C
ATOM    370  O   ALA A  50      27.380  41.342 133.200  1.00 23.94           O
ATOM    371  CB  ALA A  50      26.890  44.248 131.941  1.00 15.17           C
ATOM    372  N   LYS A  51      25.492  41.398 132.044  1.00 17.31           N
ATOM    373  CA  LYS A  51      24.789  40.384 132.746  1.00 20.50           C
ATOM    374  C   LYS A  51      25.394  38.975 132.571  1.00 26.71           C
ATOM    375  O   LYS A  51      25.623  38.296 133.572  1.00 26.53           O
ATOM    376  CB  LYS A  51      23.361  40.341 132.170  1.00 24.93           C
ATOM    377  CG  LYS A  51      22.463  39.496 133.053  1.00 30.35           C
ATOM    378  CD  LYS A  51      20.987  39.491 132.674  1.00 33.39           C
ATOM    379  CE  LYS A  51      20.300  38.672 133.776  1.00 36.56           C
ATOM    380  NZ  LYS A  51      19.048  38.015 133.352  1.00 38.05           N
ATOM    381  N   VAL A  52      25.869  38.578 131.396  1.00 23.00           N
ATOM    382  CA  VAL A  52      26.412  37.206 131.269  1.00 22.62           C
ATOM    383  C   VAL A  52      27.912  37.226 131.458  1.00 22.33           C
ATOM    384  O   VAL A  52      28.523  36.165 131.548  1.00 27.53           O
ATOM    385  CB  VAL A  52      26.051  36.590 129.902  1.00 18.45           C
ATOM    386  CG1 VAL A  52      24.554  36.469 129.766  1.00 20.15           C
ATOM    387  CG2 VAL A  52      26.715  37.301 128.746  1.00 11.85           C
ATOM    388  N   LYS A  53      28.525  38.400 131.448  1.00 22.92           N
ATOM    389  CA  LYS A  53      29.944  38.615 131.540  1.00 24.61           C
ATOM    390  C   LYS A  53      30.699  38.038 130.352  1.00 27.20           C
ATOM    391  O   LYS A  53      31.407  37.031 130.475  1.00 23.32           O
ATOM    392  CB  LYS A  53      30.602  38.165 132.846  1.00 30.38           C
ATOM    393  CG  LYS A  53      29.949  38.791 134.080  1.00 37.23           C
ATOM    394  CD  LYS A  53      30.486  38.178 135.364  1.00 44.08           C
ATOM    395  CE  LYS A  53      29.611  38.491 136.565  1.00 48.41           C
ATOM    396  NZ  LYS A  53      30.419  38.916 137.749  1.00 54.23           N
ATOM    397  N   ALA A  54      30.589  38.756 129.235  1.00 20.83           N
ATOM    398  CA  ALA A  54      31.222  38.339 127.969  1.00 21.17           C
ATOM    399  C   ALA A  54      31.426  39.572 127.103  1.00 21.48           C
ATOM    400  O   ALA A  54      30.747  40.592 127.300  1.00 24.26           O
ATOM    401  CB  ALA A  54      30.229  37.393 127.287  1.00 17.28           C
ATOM    402  N   PRO A  55      32.415  39.572 126.226  1.00 22.51           N
ATOM    403  CA  PRO A  55      32.477  40.567 125.177  1.00 20.24           C
ATOM    404  C   PRO A  55      31.276  40.471 124.252  1.00 17.07           C
ATOM    405  O   PRO A  55      30.521  39.499 124.201  1.00 14.58           O
ATOM    406  CB  PRO A  55      33.802  40.313 124.483  1.00 21.26           C
ATOM    407  CG  PRO A  55      34.333  39.060 125.079  1.00 23.76           C
ATOM    408  CD  PRO A  55      33.221  38.392 125.825  1.00 22.00           C
ATOM    409  N   VAL A  56      31.113  41.542 123.460  1.00 17.50           N
ATOM    410  CA  VAL A  56      30.001  41.549 122.484  1.00 14.97           C
ATOM    411  C   VAL A  56      30.386  42.440 121.329  1.00 12.52           C
ATOM    412  O   VAL A  56      31.305  43.261 121.410  1.00 16.60           O
ATOM    413  CB  VAL A  56      28.706  41.985 123.177  1.00 16.96           C
ATOM    414  CG1 VAL A  56      28.804  43.478 123.527  1.00 15.75           C
ATOM    415  CG2 VAL A  56      27.435  41.700 122.399  1.00 10.45           C
ATOM    416  N   ILE A  57      29.649  42.297 120.231  1.00 14.47           N
ATOM    417  CA  ILE A  57      29.824  43.085 119.032  1.00 14.62           C
ATOM    418  C   ILE A  57      28.527  43.877 118.814  1.00 12.97           C
ATOM    419  O   ILE A  57      27.454  43.274 118.746  1.00 13.24           O
ATOM    420  CB  ILE A  57      30.121  42.260 117.760  1.00 14.63           C
ATOM    421  CG1 ILE A  57      31.518  41.636 117.897  1.00 18.17           C
ATOM    422  CG2 ILE A  57      30.168  43.181 116.545  1.00  9.33           C
ATOM    423  CD1 ILE A  57      31.827  40.423 117.023  1.00 16.77           C
ATOM    424  N   VAL A  58      28.708  45.189 118.791  1.00 13.09           N
ATOM    425  CA  VAL A  58      27.593  46.075 118.440  1.00 13.44           C
ATOM    426  C   VAL A  58      27.784  46.380 116.940  1.00 10.18           C
ATOM    427  O   VAL A  58      28.877  46.857 116.616  1.00 12.05           O
ATOM    428  CB  VAL A  58      27.623  47.409 119.226  1.00 15.18           C
ATOM    429  CG1 VAL A  58      26.611  48.426 118.611  1.00  8.49           C
ATOM    430  CG2 VAL A  58      27.260  47.086 120.669  1.00 13.71           C
ATOM    431  N   GLN A  59      26.759  46.147 116.114  1.00 10.81           N
ATOM    432  CA  GLN A  59      27.032  46.563 114.723  1.00 13.45           C
ATOM    433  C   GLN A  59      25.835  47.330 114.182  1.00 11.98           C
ATOM    434  O   GLN A  59      24.766  47.358 114.761  1.00 13.50           O
ATOM    435  CB  GLN A  59      27.397  45.372 113.807  1.00 14.42           C
ATOM    436  CG  GLN A  59      26.659  44.073 114.029  1.00 14.87           C
ATOM    437  CD  GLN A  59      27.011  43.004 112.963  1.00 16.83           C
ATOM    438  OE1 GLN A  59      28.159  42.562 112.906  1.00 15.27           O
ATOM    439  NE2 GLN A  59      26.071  42.595 112.131  1.00 13.06           N
ATOM    440  N   PHE A  60      26.050  48.021 113.068  1.00 13.60           N
ATOM    441  CA  PHE A  60      24.964  48.694 112.362  1.00 14.94           C
ATOM    442  C   PHE A  60      24.998  48.208 110.897  1.00 14.08           C
ATOM    443  O   PHE A  60      26.024  48.185 110.236  1.00 14.53           O
ATOM    444  CB  PHE A  60      25.194  50.217 112.402  1.00 13.78           C
ATOM    445  CG  PHE A  60      25.494  50.713 113.805  1.00 17.91           C
ATOM    446  CD1 PHE A  60      24.504  50.656 114.766  1.00 14.17           C
ATOM    447  CD2 PHE A  60      26.740  51.182 114.160  1.00 18.01           C
ATOM    448  CE1 PHE A  60      24.790  51.058 116.057  1.00 14.13           C
ATOM    449  CE2 PHE A  60      26.990  51.643 115.453  1.00 21.92           C
ATOM    450  CZ  PHE A  60      25.983  51.588 116.422  1.00 15.33           C
ATOM    451  N   SER A  61      23.825  47.953 110.377  1.00 15.47           N
ATOM    452  CA  SER A  61      23.584  47.824 108.963  1.00 14.10           C
ATOM    453  C   SER A  61      23.334  49.222 108.384  1.00 16.36           C
ATOM    454  O   SER A  61      23.441  50.249 109.077  1.00 13.54           O
ATOM    455  CB  SER A  61      22.403  46.914 108.703  1.00  8.09           C
ATOM    456  OG  SER A  61      21.217  47.584 109.088  1.00 14.36           O
ATOM    457  N   ASN A  62      23.492  49.270 107.050  1.00 15.85           N
ATOM    458  CA  ASN A  62      23.400  50.543 106.341  1.00 13.68           C
ATOM    459  C   ASN A  62      21.993  51.087 106.610  1.00 12.41           C
ATOM    460  O   ASN A  62      21.863  52.264 106.912  1.00 15.32           O
ATOM    461  CB  ASN A  62      23.648  50.279 104.828  1.00 13.03           C
ATOM    462  CG  ASN A  62      23.585  51.574 104.035  1.00 16.20           C
ATOM    463  OD1 ASN A  62      24.557  52.315 103.841  1.00 15.35           O
ATOM    464  ND2 ASN A  62      22.383  51.875 103.608  1.00 11.82           N
ATOM    465  N   GLY A  63      20.963  50.277 106.670  1.00 14.45           N
ATOM    466  CA  GLY A  63      19.629  50.742 107.022  1.00 16.44           C
ATOM    467  C   GLY A  63      19.498  51.148 108.487  1.00 19.66           C
ATOM    468  O   GLY A  63      18.763  52.107 108.810  1.00 21.81           O
ATOM    469  N   GLY A  64      20.136  50.464 109.419  1.00 15.16           N
ATOM    470  CA  GLY A  64      19.986  50.758 110.838  1.00 14.48           C
ATOM    471  C   GLY A  64      20.761  52.040 111.132  1.00 15.02           C
ATOM    472  O   GLY A  64      20.310  52.891 111.901  1.00 16.08           O
ATOM    473  N   ALA A  65      21.923  52.201 110.524  1.00 14.61           N
ATOM    474  CA  ALA A  65      22.701  53.421 110.693  1.00 15.70           C
ATOM    475  C   ALA A  65      21.941  54.644 110.195  1.00 17.16           C
ATOM    476  O   ALA A  65      21.972  55.739 110.782  1.00 12.87           O
ATOM    477  CB  ALA A  65      24.045  53.319 109.964  1.00 14.40           C
ATOM    478  N   SER A  66      21.285  54.537 109.037  1.00 16.53           N
ATOM    479  CA  SER A  66      20.579  55.762 108.619  1.00 18.08           C
ATOM    480  C   SER A  66      19.286  55.992 109.377  1.00 17.36           C
ATOM    481  O   SER A  66      18.959  57.166 109.600  1.00 15.80           O
ATOM    482  CB  SER A  66      20.460  55.776 107.111  1.00 20.81           C
ATOM    483  OG  SER A  66      19.682  54.748 106.678  1.00 24.89           O
ATOM    484  N   PHE A  67      18.731  55.000 110.050  1.00 12.91           N
ATOM    485  CA  PHE A  67      17.619  55.136 110.955  1.00 15.95           C
ATOM    486  C   PHE A  67      18.085  55.950 112.178  1.00 16.43           C
ATOM    487  O   PHE A  67      17.336  56.794 112.630  1.00 12.99           O
ATOM    488  CB  PHE A  67      17.000  53.804 111.374  1.00 15.17           C
ATOM    489  CG  PHE A  67      15.707  53.946 112.100  1.00 18.05           C
ATOM    490  CD1 PHE A  67      14.548  54.213 111.393  1.00 15.10           C
ATOM    491  CD2 PHE A  67      15.634  53.809 113.500  1.00 18.18           C
ATOM    492  CE1 PHE A  67      13.335  54.344 112.057  1.00 15.75           C
ATOM    493  CE2 PHE A  67      14.426  53.940 114.159  1.00 13.54           C
ATOM    494  CZ  PHE A  67      13.293  54.223 113.442  1.00 17.33           C
ATOM    495  N   ILE A  68      19.328  55.791 112.568  1.00 13.98           N
ATOM    496  CA  ILE A  68      19.874  56.502 113.708  1.00 15.46           C
ATOM    497  C   ILE A  68      20.052  57.983 113.431  1.00 16.77           C
ATOM    498  O   ILE A  68      19.811  58.773 114.348  1.00 17.82           O
ATOM    499  CB  ILE A  68      21.204  55.899 114.173  1.00 10.58           C
ATOM    500  CG1 ILE A  68      20.921  54.503 114.730  1.00 11.59           C
ATOM    501  CG2 ILE A  68      21.832  56.828 115.222  1.00 13.85           C
ATOM    502  CD1 ILE A  68      22.189  53.648 114.873  1.00 11.94           C
ATOM    503  N   ALA A  69      20.272  58.344 112.180  1.00 13.36           N
ATOM    504  CA  ALA A  69      20.380  59.739 111.797  1.00 14.67           C
ATOM    505  C   ALA A  69      18.957  60.289 111.651  1.00 14.41           C
ATOM    506  O   ALA A  69      18.780  61.482 111.838  1.00 16.71           O
ATOM    507  CB  ALA A  69      21.145  59.918 110.481  1.00  9.94           C
ATOM    508  N   GLY A  70      17.987  59.420 111.450  1.00 15.12           N
ATOM    509  CA  GLY A  70      16.602  59.832 111.304  1.00 14.90           C
ATOM    510  C   GLY A  70      16.240  59.834 109.810  1.00 15.48           C
ATOM    511  O   GLY A  70      16.870  60.517 108.990  1.00 17.79           O
ATOM    512  N   LYS A  71      15.091  59.272 109.520  1.00 19.21           N
ATOM    513  CA  LYS A  71      14.571  59.146 108.181  1.00 27.75           C
ATOM    514  C   LYS A  71      14.214  60.511 107.613  1.00 31.46           C
ATOM    515  O   LYS A  71      14.021  60.546 106.411  1.00 34.62           O
ATOM    516  CB  LYS A  71      13.335  58.234 108.161  1.00 32.66           C
ATOM    517  CG  LYS A  71      13.684  56.751 108.111  1.00 40.34           C
ATOM    518  CD  LYS A  71      12.816  56.016 107.110  1.00 48.05           C
ATOM    519  CE  LYS A  71      13.617  55.409 105.968  1.00 51.33           C
ATOM    520  NZ  LYS A  71      13.435  53.922 105.904  1.00 55.76           N
ATOM    521  N   GLY A  72      14.182  61.592 108.384  1.00 31.38           N
ATOM    522  CA  GLY A  72      14.002  62.916 107.844  1.00 28.45           C
ATOM    523  C   GLY A  72      15.285  63.704 107.711  1.00 29.45           C
ATOM    524  O   GLY A  72      15.186  64.838 107.211  1.00 29.51           O
ATOM    525  N   VAL A  73      16.499  63.225 107.980  1.00 25.85           N
ATOM    526  CA  VAL A  73      17.650  64.048 107.696  1.00 32.68           C
ATOM    527  C   VAL A  73      17.615  64.374 106.155  1.00 36.01           C
ATOM    528  O   VAL A  73      17.368  63.488 105.359  1.00 33.98           O
ATOM    529  CB  VAL A  73      19.106  63.599 107.812  1.00 33.07           C
ATOM    530  CG1 VAL A  73      19.900  64.382 108.806  1.00 31.13           C
ATOM    531  CG2 VAL A  73      19.268  62.114 107.742  1.00 27.84           C
ATOM    532  N   LYS A  74      18.404  65.402 105.877  1.00 41.93           N
ATOM    533  CA  LYS A  74      18.593  65.830 104.490  1.00 50.15           C
ATOM    534  C   LYS A  74      20.065  65.567 104.164  1.00 51.99           C
ATOM    535  O   LYS A  74      20.938  66.155 104.802  1.00 52.92           O
ATOM    536  CB  LYS A  74      18.277  67.315 104.337  1.00 50.53           C
ATOM    537  N   SER A  75      20.278  64.569 103.323  1.00 56.35           N
ATOM    538  CA  SER A  75      21.635  64.180 102.964  1.00 59.93           C
ATOM    539  C   SER A  75      22.073  64.830 101.657  1.00 60.44           C
ATOM    540  O   SER A  75      21.610  64.566 100.554  1.00 60.37           O
ATOM    541  CB  SER A  75      21.726  62.660 102.860  1.00 61.57           C
ATOM    542  OG  SER A  75      20.459  62.056 103.112  1.00 64.13           O
ATOM    543  N   ASP A  76      23.125  65.606 101.803  1.00 61.97           N
ATOM    544  CA  ASP A  76      23.926  66.173 100.731  1.00 64.37           C
ATOM    545  C   ASP A  76      24.670  65.092  99.946  1.00 61.25           C
ATOM    546  O   ASP A  76      24.331  64.700  98.830  1.00 62.02           O
ATOM    547  CB  ASP A  76      24.923  67.150 101.368  1.00 69.41           C
ATOM    548  CG  ASP A  76      25.342  66.923 102.799  1.00 72.78           C
ATOM    549  OD1 ASP A  76      25.237  65.801 103.357  1.00 75.20           O
ATOM    550  OD2 ASP A  76      25.837  67.879 103.459  1.00 74.62           O
ATOM    551  N   VAL A  77      25.672  64.509 100.603  1.00 55.51           N
ATOM    552  CA  VAL A  77      26.511  63.482 100.047  1.00 48.76           C
ATOM    553  C   VAL A  77      25.920  62.090 100.012  1.00 43.11           C
ATOM    554  O   VAL A  77      24.907  61.774 100.629  1.00 37.33           O
ATOM    555  CB  VAL A  77      27.904  63.470 100.688  1.00 51.45           C
ATOM    556  CG1 VAL A  77      28.493  64.877 100.661  1.00 52.36           C
ATOM    557  CG2 VAL A  77      27.903  62.893 102.089  1.00 51.34           C
ATOM    558  N   PRO A  78      26.423  61.312  99.047  1.00 41.68           N
ATOM    559  CA  PRO A  78      26.008  59.919  98.855  1.00 37.90           C
ATOM    560  C   PRO A  78      26.242  59.093 100.113  1.00 29.21           C
ATOM    561  O   PRO A  78      27.246  59.302 100.779  1.00 25.74           O
ATOM    562  CB  PRO A  78      26.926  59.406  97.731  1.00 39.59           C
ATOM    563  CG  PRO A  78      28.131  60.269  97.839  1.00 41.54           C
ATOM    564  CD  PRO A  78      27.627  61.644  98.227  1.00 41.14           C
ATOM    565  N   GLN A  79      25.218  58.446 100.633  1.00 27.17           N
ATOM    566  CA  GLN A  79      25.226  57.730 101.889  1.00 25.49           C
ATOM    567  C   GLN A  79      25.347  58.607 103.119  1.00 25.44           C
ATOM    568  O   GLN A  79      25.732  58.117 104.204  1.00 23.29           O
ATOM    569  CB  GLN A  79      26.393  56.687 101.858  1.00 24.09           C
ATOM    570  CG  GLN A  79      26.095  55.611 100.794  1.00 22.93           C
ATOM    571  CD  GLN A  79      24.782  54.932 101.069  1.00 27.48           C
ATOM    572  OE1 GLN A  79      23.962  54.636 100.195  1.00 32.44           O
ATOM    573  NE2 GLN A  79      24.519  54.657 102.332  1.00 24.50           N
ATOM    574  N   GLY A  80      25.038  59.909 102.980  1.00 23.85           N
ATOM    575  CA  GLY A  80      25.309  60.855 104.067  1.00 21.54           C
ATOM    576  C   GLY A  80      24.548  60.527 105.354  1.00 16.30           C
ATOM    577  O   GLY A  80      25.139  60.568 106.432  1.00 18.04           O
ATOM    578  N   ALA A  81      23.307  60.084 105.266  1.00 16.03           N
ATOM    579  CA  ALA A  81      22.553  59.659 106.449  1.00 18.26           C
ATOM    580  C   ALA A  81      23.127  58.420 107.118  1.00 18.94           C
ATOM    581  O   ALA A  81      23.303  58.399 108.338  1.00 19.88           O
ATOM    582  CB  ALA A  81      21.108  59.390 106.032  1.00 16.31           C
ATOM    583  N   ALA A  82      23.586  57.437 106.332  1.00 17.42           N
ATOM    584  CA  ALA A  82      24.159  56.231 106.934  1.00 15.72           C
ATOM    585  C   ALA A  82      25.493  56.574 107.552  1.00 13.28           C
ATOM    586  O   ALA A  82      25.863  56.000 108.574  1.00 16.13           O
ATOM    587  CB  ALA A  82      24.230  55.101 105.922  1.00 13.23           C
ATOM    588  N   ILE A  83      26.252  57.509 107.007  1.00 12.29           N
ATOM    589  CA  ILE A  83      27.511  57.915 107.626  1.00 14.08           C
ATOM    590  C   ILE A  83      27.203  58.628 108.956  1.00 15.41           C
ATOM    591  O   ILE A  83      27.873  58.340 109.954  1.00 15.78           O
ATOM    592  CB  ILE A  83      28.244  58.920 106.687  1.00 15.83           C
ATOM    593  CG1 ILE A  83      28.776  58.208 105.435  1.00 22.63           C
ATOM    594  CG2 ILE A  83      29.360  59.677 107.394  1.00 16.86           C
ATOM    595  CD1 ILE A  83      29.131  59.160 104.269  1.00 19.41           C
ATOM    596  N   LEU A  84      26.270  59.614 108.919  1.00 15.47           N
ATOM    597  CA  LEU A  84      26.018  60.376 110.155  1.00 15.78           C
ATOM    598  C   LEU A  84      25.489  59.461 111.268  1.00 10.77           C
ATOM    599  O   LEU A  84      25.990  59.579 112.373  1.00 13.31           O
ATOM    600  CB  LEU A  84      24.939  61.460 109.886  1.00 16.48           C
ATOM    601  CG  LEU A  84      25.459  62.638 109.022  1.00 18.40           C
ATOM    602  CD1 LEU A  84      24.316  63.512 108.578  1.00 20.90           C
ATOM    603  CD2 LEU A  84      26.474  63.409 109.841  1.00 18.82           C
ATOM    604  N   GLY A  85      24.543  58.584 110.976  1.00 11.46           N
ATOM    605  CA  GLY A  85      23.933  57.724 111.984  1.00 13.74           C
ATOM    606  C   GLY A  85      24.954  56.747 112.591  1.00 15.88           C
ATOM    607  O   GLY A  85      25.040  56.513 113.800  1.00 11.04           O
ATOM    608  N   ALA A  86      25.793  56.155 111.732  1.00 13.42           N
ATOM    609  CA  ALA A  86      26.804  55.230 112.209  1.00 14.27           C
ATOM    610  C   ALA A  86      27.819  55.943 113.094  1.00 13.63           C
ATOM    611  O   ALA A  86      28.209  55.371 114.125  1.00 14.42           O
ATOM    612  CB  ALA A  86      27.539  54.569 111.044  1.00 13.55           C
ATOM    613  N   ILE A  87      28.238  57.145 112.769  1.00 13.56           N
ATOM    614  CA  ILE A  87      29.126  57.886 113.655  1.00 15.46           C
ATOM    615  C   ILE A  87      28.469  58.171 115.009  1.00 15.07           C
ATOM    616  O   ILE A  87      29.110  58.105 116.051  1.00 16.60           O
ATOM    617  CB  ILE A  87      29.518  59.220 112.979  1.00 18.50           C
ATOM    618  CG1 ILE A  87      30.473  58.934 111.777  1.00 19.83           C
ATOM    619  CG2 ILE A  87      30.239  60.123 113.960  1.00 18.86           C
ATOM    620  CD1 ILE A  87      30.719  60.203 110.985  1.00 19.83           C
ATOM    621  N   SER A  88      27.188  58.569 115.008  1.00 16.35           N
ATOM    622  CA  SER A  88      26.528  58.870 116.274  1.00 15.79           C
ATOM    623  C   SER A  88      26.298  57.632 117.108  1.00 12.17           C
ATOM    624  O   SER A  88      26.650  57.588 118.298  1.00 13.96           O
ATOM    625  CB  SER A  88      25.179  59.537 115.971  1.00 16.18           C
ATOM    626  OG  SER A  88      24.481  59.563 117.205  1.00 19.75           O
ATOM    627  N   GLY A  89      25.887  56.508 116.514  1.00 13.97           N
ATOM    628  CA  GLY A  89      25.806  55.255 117.317  1.00 13.49           C
ATOM    629  C   GLY A  89      27.173  54.834 117.841  1.00 12.22           C
ATOM    630  O   GLY A  89      27.370  54.384 118.984  1.00 11.56           O
ATOM    631  N   ALA A  90      28.248  55.023 117.052  1.00 12.35           N
ATOM    632  CA  ALA A  90      29.592  54.687 117.531  1.00 14.05           C
ATOM    633  C   ALA A  90      29.983  55.561 118.730  1.00 14.49           C
ATOM    634  O   ALA A  90      30.549  55.100 119.721  1.00 13.81           O
ATOM    635  CB  ALA A  90      30.636  54.929 116.420  1.00  7.69           C
ATOM    636  N   HIS A  91      29.712  56.878 118.661  1.00 13.59           N
ATOM    637  CA  HIS A  91      30.030  57.720 119.815  1.00 14.68           C
ATOM    638  C   HIS A  91      29.249  57.329 121.044  1.00 10.29           C
ATOM    639  O   HIS A  91      29.869  57.344 122.106  1.00 12.34           O
ATOM    640  CB  HIS A  91      29.690  59.213 119.567  1.00 19.97           C
ATOM    641  CG  HIS A  91      30.807  59.768 118.743  1.00 24.52           C
ATOM    642  ND1 HIS A  91      30.582  60.444 117.567  1.00 30.63           N
ATOM    643  CD2 HIS A  91      32.148  59.759 118.911  1.00 27.20           C
ATOM    644  CE1 HIS A  91      31.710  60.830 117.026  1.00 27.14           C
ATOM    645  NE2 HIS A  91      32.644  60.439 117.809  1.00 29.10           N
ATOM    646  N   HIS A  92      28.016  56.865 120.909  1.00  9.12           N
ATOM    647  CA  HIS A  92      27.318  56.410 122.106  1.00 13.96           C
ATOM    648  C   HIS A  92      27.991  55.185 122.721  1.00 15.64           C
ATOM    649  O   HIS A  92      28.130  55.116 123.946  1.00 14.86           O
ATOM    650  CB  HIS A  92      25.870  56.063 121.827  1.00  9.50           C
ATOM    651  CG  HIS A  92      25.076  55.623 123.020  1.00 14.81           C
ATOM    652  ND1 HIS A  92      24.617  56.485 123.999  1.00  9.95           N
ATOM    653  CD2 HIS A  92      24.649  54.379 123.354  1.00 10.19           C
ATOM    654  CE1 HIS A  92      23.883  55.756 124.844  1.00 12.47           C
ATOM    655  NE2 HIS A  92      23.895  54.497 124.495  1.00 14.51           N
ATOM    656  N   VAL A  93      28.427  54.256 121.848  1.00 17.38           N
ATOM    657  CA  VAL A  93      29.139  53.073 122.359  1.00 15.09           C
ATOM    658  C   VAL A  93      30.428  53.475 123.062  1.00 14.24           C
ATOM    659  O   VAL A  93      30.765  52.994 124.129  1.00 16.71           O
ATOM    660  CB  VAL A  93      29.485  52.024 121.266  1.00 12.54           C
ATOM    661  CG1 VAL A  93      30.382  50.938 121.859  1.00 10.86           C
ATOM    662  CG2 VAL A  93      28.169  51.453 120.703  1.00 13.36           C
ATOM    663  N   HIS A  94      31.215  54.323 122.455  1.00 15.28           N
ATOM    664  CA  HIS A  94      32.451  54.808 123.087  1.00 18.32           C
ATOM    665  C   HIS A  94      32.191  55.548 124.406  1.00 20.69           C
ATOM    666  O   HIS A  94      32.951  55.359 125.366  1.00 20.83           O
ATOM    667  CB  HIS A  94      33.162  55.760 122.141  1.00 19.04           C
ATOM    668  CG  HIS A  94      33.999  55.196 121.056  1.00 23.13           C
ATOM    669  ND1 HIS A  94      35.325  54.891 121.214  1.00 25.51           N
ATOM    670  CD2 HIS A  94      33.706  54.874 119.748  1.00 22.62           C
ATOM    671  CE1 HIS A  94      35.852  54.411 120.101  1.00 21.37           C
ATOM    672  NE2 HIS A  94      34.878  54.402 119.205  1.00 23.88           N
ATOM    673  N   GLN A  95      31.080  56.262 124.505  1.00 19.95           N
ATOM    674  CA  GLN A  95      30.701  56.922 125.757  1.00 23.56           C
ATOM    675  C   GLN A  95      30.393  55.841 126.798  1.00 19.57           C
ATOM    676  O   GLN A  95      30.612  56.077 127.985  1.00 22.56           O
ATOM    677  CB  GLN A  95      29.473  57.783 125.559  1.00 23.75           C
ATOM    678  CG  GLN A  95      28.913  58.721 126.601  1.00 34.81           C
ATOM    679  CD  GLN A  95      29.973  59.697 127.089  1.00 37.55           C
ATOM    680  OE1 GLN A  95      30.635  60.325 126.271  1.00 39.88           O
ATOM    681  NE2 GLN A  95      30.195  59.777 128.383  1.00 41.13           N
ATOM    682  N   MET A  96      29.597  54.841 126.474  1.00 14.24           N
ATOM    683  CA  MET A  96      28.990  53.999 127.479  1.00 14.35           C
ATOM    684  C   MET A  96      29.780  52.718 127.828  1.00 16.83           C
ATOM    685  O   MET A  96      29.447  52.139 128.878  1.00 15.07           O
ATOM    686  CB  MET A  96      27.590  53.539 127.041  1.00 13.13           C
ATOM    687  CG  MET A  96      26.584  54.710 126.866  1.00 21.76           C
ATOM    688  SD  MET A  96      26.595  55.886 128.271  1.00 19.46           S
ATOM    689  CE  MET A  96      25.988  54.770 129.522  1.00 20.05           C
ATOM    690  N   ALA A  97      30.488  52.103 126.876  1.00 18.58           N
ATOM    691  CA  ALA A  97      30.902  50.692 127.049  1.00 21.48           C
ATOM    692  C   ALA A  97      31.687  50.484 128.346  1.00 18.03           C
ATOM    693  O   ALA A  97      31.419  49.560 129.118  1.00 18.76           O
ATOM    694  CB  ALA A  97      31.783  50.248 125.871  1.00 20.66           C
ATOM    695  N   GLU A  98      32.656  51.347 128.611  1.00 18.82           N
ATOM    696  CA  GLU A  98      33.390  51.205 129.871  1.00 23.72           C
ATOM    697  C   GLU A  98      32.547  51.347 131.116  1.00 23.25           C
ATOM    698  O   GLU A  98      32.914  50.673 132.095  1.00 20.91           O
ATOM    699  CB  GLU A  98      34.589  52.132 129.925  1.00 29.80           C
ATOM    700  CG  GLU A  98      34.236  53.556 130.324  1.00 39.02           C
ATOM    701  CD  GLU A  98      35.477  54.444 130.340  1.00 45.46           C
ATOM    702  OE1 GLU A  98      36.152  54.459 129.287  1.00 49.48           O
ATOM    703  OE2 GLU A  98      35.757  55.095 131.369  1.00 47.69           O
ATOM    704  N   HIS A  99      31.396  52.068 131.114  1.00 20.56           N
ATOM    705  CA  HIS A  99      30.603  52.157 132.338  1.00 19.73           C
ATOM    706  C   HIS A  99      29.695  50.970 132.472  1.00 20.55           C
ATOM    707  O   HIS A  99      29.150  50.658 133.552  1.00 23.39           O
ATOM    708  CB  HIS A  99      29.734  53.468 132.354  1.00 17.41           C
ATOM    709  CG  HIS A  99      30.713  54.607 132.271  1.00 18.79           C
ATOM    710  ND1 HIS A  99      31.394  55.046 133.397  1.00 18.50           N
ATOM    711  CD2 HIS A  99      31.099  55.389 131.235  1.00 18.54           C
ATOM    712  CE1 HIS A  99      32.217  56.014 133.034  1.00 20.98           C
ATOM    713  NE2 HIS A  99      32.080  56.231 131.724  1.00 21.94           N
ATOM    714  N   TYR A 100      29.451  50.266 131.345  1.00 19.68           N
ATOM    715  CA  TYR A 100      28.804  48.955 131.480  1.00 17.25           C
ATOM    716  C   TYR A 100      29.847  47.901 131.934  1.00 17.60           C
ATOM    717  O   TYR A 100      29.439  46.827 132.324  1.00 20.81           O
ATOM    718  CB  TYR A 100      28.149  48.504 130.163  1.00 15.39           C
ATOM    719  CG  TYR A 100      26.780  49.148 129.956  1.00 17.55           C
ATOM    720  CD1 TYR A 100      26.696  50.446 129.449  1.00 15.90           C
ATOM    721  CD2 TYR A 100      25.648  48.459 130.313  1.00 16.36           C
ATOM    722  CE1 TYR A 100      25.407  50.984 129.284  1.00 18.00           C
ATOM    723  CE2 TYR A 100      24.388  49.016 130.159  1.00 18.09           C
ATOM    724  CZ  TYR A 100      24.299  50.320 129.635  1.00 13.96           C
ATOM    725  OH  TYR A 100      23.027  50.798 129.471  1.00 16.07           O
ATOM    726  N   GLY A 101      31.130  48.173 131.893  1.00 19.63           N
ATOM    727  CA  GLY A 101      32.126  47.194 132.357  1.00 22.29           C
ATOM    728  C   GLY A 101      32.448  46.112 131.319  1.00 24.16           C
ATOM    729  O   GLY A 101      32.867  45.019 131.712  1.00 23.13           O
ATOM    730  N   VAL A 102      32.223  46.335 130.026  1.00 22.21           N
ATOM    731  CA  VAL A 102      32.379  45.278 129.038  1.00 21.44           C
ATOM    732  C   VAL A 102      33.238  45.716 127.879  1.00 20.05           C
ATOM    733  O   VAL A 102      33.310  46.903 127.561  1.00 21.89           O
ATOM    734  CB  VAL A 102      31.086  44.629 128.517  1.00 23.48           C
ATOM    735  CG1 VAL A 102      30.413  43.790 129.595  1.00 23.10           C
ATOM    736  CG2 VAL A 102      30.098  45.651 127.986  1.00 25.44           C
ATOM    737  N   PRO A 103      34.034  44.778 127.363  1.00 18.94           N
ATOM    738  CA  PRO A 103      34.841  45.031 126.165  1.00 17.48           C
ATOM    739  C   PRO A 103      33.905  44.879 124.965  1.00 16.94           C
ATOM    740  O   PRO A 103      33.190  43.892 124.799  1.00 17.77           O
ATOM    741  CB  PRO A 103      35.865  43.887 126.185  1.00 19.57           C
ATOM    742  CG  PRO A 103      35.269  42.798 127.020  1.00 22.02           C
ATOM    743  CD  PRO A 103      34.052  43.332 127.719  1.00 20.23           C
ATOM    744  N   VAL A 104      33.985  45.793 124.006  1.00 16.26           N
ATOM    745  CA  VAL A 104      32.981  45.864 122.951  1.00 14.58           C
ATOM    746  C   VAL A 104      33.713  46.011 121.631  1.00 14.32           C
ATOM    747  O   VAL A 104      34.610  46.858 121.565  1.00 16.35           O
ATOM    748  CB  VAL A 104      31.983  47.050 123.094  1.00 17.85           C
ATOM    749  CG1 VAL A 104      30.974  46.962 121.903  1.00 16.25           C
ATOM    750  CG2 VAL A 104      31.130  46.880 124.348  1.00 15.09           C
ATOM    751  N   ILE A 105      33.314  45.217 120.644  1.00 14.50           N
ATOM    752  CA  ILE A 105      33.866  45.443 119.290  1.00 13.71           C
ATOM    753  C   ILE A 105      32.803  46.200 118.508  1.00 11.06           C
ATOM    754  O   ILE A 105      31.647  45.752 118.531  1.00 14.50           O
ATOM    755  CB  ILE A 105      34.155  44.070 118.639  1.00 16.44           C
ATOM    756  CG1 ILE A 105      35.463  43.519 119.287  1.00 20.68           C
ATOM    757  CG2 ILE A 105      34.398  44.148 117.145  1.00 14.13           C
ATOM    758  CD1 ILE A 105      35.659  42.028 119.047  1.00 21.58           C
ATOM    759  N   LEU A 106      33.180  47.263 117.835  1.00 13.37           N
ATOM    760  CA  LEU A 106      32.199  48.076 117.108  1.00 15.75           C
ATOM    761  C   LEU A 106      32.359  47.848 115.595  1.00 13.46           C
ATOM    762  O   LEU A 106      33.471  48.057 115.116  1.00 13.56           O
ATOM    763  CB  LEU A 106      32.532  49.529 117.396  1.00 16.08           C
ATOM    764  CG  LEU A 106      31.542  50.658 117.472  1.00 19.01           C
ATOM    765  CD1 LEU A 106      30.106  50.343 117.804  1.00 15.64           C
ATOM    766  CD2 LEU A 106      32.123  51.806 118.314  1.00 18.67           C
ATOM    767  N   HIS A 107      31.271  47.594 114.872  1.00 13.32           N
ATOM    768  CA  HIS A 107      31.430  47.159 113.491  1.00 13.45           C
ATOM    769  C   HIS A 107      30.315  47.606 112.590  1.00 13.07           C
ATOM    770  O   HIS A 107      29.233  47.923 113.120  1.00 14.80           O
ATOM    771  CB  HIS A 107      31.332  45.610 113.630  1.00 14.17           C
ATOM    772  CG  HIS A 107      31.486  44.792 112.399  1.00 15.26           C
ATOM    773  ND1 HIS A 107      32.677  44.703 111.687  1.00 16.71           N
ATOM    774  CD2 HIS A 107      30.568  43.998 111.765  1.00 14.02           C
ATOM    775  CE1 HIS A 107      32.470  43.866 110.686  1.00 12.82           C
ATOM    776  NE2 HIS A 107      31.232  43.430 110.686  1.00 14.28           N
ATOM    777  N   THR A 108      30.500  47.617 111.265  1.00 12.87           N
ATOM    778  CA  THR A 108      29.369  47.834 110.372  1.00 12.27           C
ATOM    779  C   THR A 108      29.065  46.542 109.601  1.00 14.37           C
ATOM    780  O   THR A 108      30.033  45.845 109.271  1.00 13.66           O
ATOM    781  CB  THR A 108      29.675  48.989 109.397  1.00 13.97           C
ATOM    782  OG1 THR A 108      30.969  48.874 108.807  1.00 14.71           O
ATOM    783  CG2 THR A 108      29.599  50.292 110.219  1.00 13.31           C
ATOM    784  N   ASP A 109      27.840  46.294 109.199  1.00 11.85           N
ATOM    785  CA  ASP A 109      27.430  45.112 108.471  1.00 14.30           C
ATOM    786  C   ASP A 109      27.469  45.344 106.952  1.00 15.90           C
ATOM    787  O   ASP A 109      28.078  46.313 106.506  1.00 16.35           O
ATOM    788  CB  ASP A 109      26.035  44.659 108.899  1.00 11.81           C
ATOM    789  CG  ASP A 109      25.797  43.164 108.863  1.00 13.65           C
ATOM    790  OD1 ASP A 109      26.715  42.359 108.547  1.00 14.81           O
ATOM    791  OD2 ASP A 109      24.628  42.853 109.102  1.00 11.89           O
ATOM    792  N   HIS A 110      26.960  44.375 106.203  1.00 16.95           N
ATOM    793  CA  HIS A 110      27.068  44.275 104.754  1.00 16.46           C
ATOM    794  C   HIS A 110      27.240  45.607 104.050  1.00 17.62           C
ATOM    795  O   HIS A 110      26.316  46.417 104.069  1.00 15.29           O
ATOM    796  CB  HIS A 110      25.767  43.645 104.183  1.00 13.95           C
ATOM    797  CG  HIS A 110      25.612  42.233 104.695  1.00 18.67           C
ATOM    798  ND1 HIS A 110      26.268  41.146 104.116  1.00 17.70           N
ATOM    799  CD2 HIS A 110      24.897  41.750 105.737  1.00 17.03           C
ATOM    800  CE1 HIS A 110      25.952  40.069 104.811  1.00 17.40           C
ATOM    801  NE2 HIS A 110      25.166  40.377 105.834  1.00 15.96           N
ATOM    802  N   CYS A 111      28.355  45.834 103.384  1.00 17.12           N
ATOM    803  CA  CYS A 111      28.476  46.995 102.507  1.00 19.11           C
ATOM    804  C   CYS A 111      28.877  46.485 101.095  1.00 19.73           C
ATOM    805  O   CYS A 111      30.030  46.101 100.874  1.00 19.54           O
ATOM    806  CB  CYS A 111      29.588  47.939 103.001  1.00 18.94           C
ATOM    807  SG  CYS A 111      29.613  49.399 101.907  1.00 22.25           S
ATOM    808  N   ALA A 112      27.951  46.442 100.164  1.00 20.96           N
ATOM    809  CA  ALA A 112      28.201  46.025  98.778  1.00 23.98           C
ATOM    810  C   ALA A 112      28.798  47.163  97.955  1.00 25.29           C
ATOM    811  O   ALA A 112      28.977  48.322  98.422  1.00 22.30           O
ATOM    812  CB  ALA A 112      26.927  45.462  98.165  1.00 21.25           C
ATOM    813  N   LYS A 113      29.293  46.822  96.757  1.00 24.29           N
ATOM    814  CA  LYS A 113      30.045  47.798  95.956  1.00 25.14           C
ATOM    815  C   LYS A 113      29.351  49.161  95.857  1.00 21.51           C
ATOM    816  O   LYS A 113      29.980  50.221  95.910  1.00 21.00           O
ATOM    817  CB  LYS A 113      30.168  47.293  94.500  1.00 31.74           C
ATOM    818  CG  LYS A 113      31.362  47.961  93.795  1.00 34.46           C
ATOM    819  CD  LYS A 113      31.516  47.325  92.414  1.00 40.15           C
ATOM    820  CE  LYS A 113      32.759  47.856  91.720  1.00 42.97           C
ATOM    821  NZ  LYS A 113      33.083  47.024  90.516  1.00 48.93           N
ATOM    822  N   LYS A 114      28.067  49.126  95.543  1.00 20.52           N
ATOM    823  CA  LYS A 114      27.299  50.361  95.374  1.00 25.67           C
ATOM    824  C   LYS A 114      27.237  51.216  96.640  1.00 26.96           C
ATOM    825  O   LYS A 114      27.028  52.428  96.532  1.00 28.10           O
ATOM    826  CB  LYS A 114      25.894  50.057  94.886  1.00 25.59           C
ATOM    827  N   LEU A 115      27.439  50.651  97.828  1.00 25.06           N
ATOM    828  CA  LEU A 115      27.357  51.401  99.062  1.00 23.33           C
ATOM    829  C   LEU A 115      28.692  51.806  99.604  1.00 22.75           C
ATOM    830  O   LEU A 115      28.695  52.396 100.689  1.00 23.35           O
ATOM    831  CB  LEU A 115      26.677  50.566 100.165  1.00 25.32           C
ATOM    832  CG  LEU A 115      25.247  50.151  99.820  1.00 28.05           C
ATOM    833  CD1 LEU A 115      24.605  49.505 101.031  1.00 29.90           C
ATOM    834  CD2 LEU A 115      24.463  51.383  99.402  1.00 28.74           C
ATOM    835  N   LEU A 116      29.807  51.608  98.894  1.00 21.62           N
ATOM    836  CA  LEU A 116      31.115  51.926  99.381  1.00 20.34           C
ATOM    837  C   LEU A 116      31.370  53.337  99.834  1.00 19.61           C
ATOM    838  O   LEU A 116      32.180  53.503 100.754  1.00 21.67           O
ATOM    839  CB  LEU A 116      32.239  51.448  98.449  1.00 23.88           C
ATOM    840  CG  LEU A 116      32.480  49.915  98.449  1.00 25.41           C
ATOM    841  CD1 LEU A 116      33.379  49.543  97.255  1.00 25.21           C
ATOM    842  CD2 LEU A 116      33.155  49.471  99.732  1.00 24.50           C
ATOM    843  N   PRO A 117      30.714  54.354  99.330  1.00 19.61           N
ATOM    844  CA  PRO A 117      30.846  55.721  99.844  1.00 20.75           C
ATOM    845  C   PRO A 117      30.404  55.839 101.309  1.00 17.88           C
ATOM    846  O   PRO A 117      31.044  56.505 102.129  1.00 19.76           O
ATOM    847  CB  PRO A 117      29.923  56.551  98.927  1.00 21.79           C
ATOM    848  CG  PRO A 117      29.694  55.729  97.706  1.00 21.79           C
ATOM    849  CD  PRO A 117      29.824  54.289  98.123  1.00 19.46           C
ATOM    850  N   TRP A 118      29.557  54.924 101.776  1.00 17.06           N
ATOM    851  CA  TRP A 118      29.354  54.720 103.204  1.00 18.31           C
ATOM    852  C   TRP A 118      30.647  54.505 103.953  1.00 19.05           C
ATOM    853  O   TRP A 118      30.968  55.257 104.889  1.00 17.02           O
ATOM    854  CB  TRP A 118      28.298  53.671 103.480  1.00 17.30           C
ATOM    855  CG  TRP A 118      27.936  53.449 104.918  1.00 18.12           C
ATOM    856  CD1 TRP A 118      27.855  54.373 105.923  1.00 17.18           C
ATOM    857  CD2 TRP A 118      27.580  52.188 105.501  1.00 18.74           C
ATOM    858  NE1 TRP A 118      27.446  53.756 107.081  1.00 18.81           N
ATOM    859  CE2 TRP A 118      27.267  52.416 106.849  1.00 17.37           C
ATOM    860  CE3 TRP A 118      27.513  50.874 104.996  1.00 19.39           C
ATOM    861  CZ2 TRP A 118      26.933  51.389 107.723  1.00 16.56           C
ATOM    862  CZ3 TRP A 118      27.112  49.855 105.843  1.00 15.11           C
ATOM    863  CH2 TRP A 118      26.865  50.129 107.195  1.00 18.88           C
ATOM    864  N   ILE A 119      31.394  53.423 103.603  1.00 18.96           N
ATOM    865  CA  ILE A 119      32.642  53.135 104.307  1.00 16.37           C
ATOM    866  C   ILE A 119      33.710  54.164 104.047  1.00 14.09           C
ATOM    867  O   ILE A 119      34.531  54.516 104.943  1.00 18.35           O
ATOM    868  CB  ILE A 119      33.157  51.712 103.966  1.00 21.04           C
ATOM    869  CG1 ILE A 119      32.357  50.531 104.476  1.00 21.40           C
ATOM    870  CG2 ILE A 119      34.584  51.505 104.509  1.00 19.45           C
ATOM    871  CD1 ILE A 119      31.478  50.741 105.681  1.00 25.95           C
ATOM    872  N   ASP A 120      33.773  54.792 102.877  1.00 15.43           N
ATOM    873  CA  ASP A 120      34.749  55.894 102.677  1.00 19.43           C
ATOM    874  C   ASP A 120      34.527  57.071 103.616  1.00 20.33           C
ATOM    875  O   ASP A 120      35.471  57.606 104.211  1.00 20.82           O
ATOM    876  CB  ASP A 120      34.670  56.449 101.254  1.00 25.79           C
ATOM    877  CG  ASP A 120      35.035  55.408 100.195  1.00 29.36           C
ATOM    878  OD1 ASP A 120      35.710  54.409 100.527  1.00 29.62           O
ATOM    879  OD2 ASP A 120      34.600  55.626  99.047  1.00 31.90           O
ATOM    880  N   GLY A 121      33.235  57.414 103.815  1.00 21.46           N
ATOM    881  CA  GLY A 121      32.897  58.479 104.759  1.00 19.01           C
ATOM    882  C   GLY A 121      33.162  58.021 106.197  1.00 21.48           C
ATOM    883  O   GLY A 121      33.725  58.835 106.939  1.00 21.04           O
ATOM    884  N   LEU A 122      33.008  56.712 106.506  1.00 18.25           N
ATOM    885  CA  LEU A 122      33.360  56.291 107.849  1.00 17.25           C
ATOM    886  C   LEU A 122      34.859  56.284 108.053  1.00 18.53           C
ATOM    887  O   LEU A 122      35.281  56.436 109.203  1.00 20.08           O
ATOM    888  CB  LEU A 122      32.737  54.944 108.308  1.00 15.10           C
ATOM    889  CG  LEU A 122      31.211  54.999 108.422  1.00 17.29           C
ATOM    890  CD1 LEU A 122      30.606  53.654 108.725  1.00 16.06           C
ATOM    891  CD2 LEU A 122      30.774  56.057 109.450  1.00 18.52           C
ATOM    892  N   LEU A 123      35.652  55.950 107.029  1.00 20.20           N
ATOM    893  CA  LEU A 123      37.104  55.935 107.215  1.00 21.12           C
ATOM    894  C   LEU A 123      37.685  57.335 107.376  1.00 22.63           C
ATOM    895  O   LEU A 123      38.653  57.516 108.153  1.00 23.60           O
ATOM    896  CB  LEU A 123      37.777  55.192 106.046  1.00 21.23           C
ATOM    897  CG  LEU A 123      37.493  53.665 106.066  1.00 25.64           C
ATOM    898  CD1 LEU A 123      37.955  52.992 104.788  1.00 25.65           C
ATOM    899  CD2 LEU A 123      38.111  53.028 107.293  1.00 21.44           C
ATOM    900  N   ASP A 124      37.127  58.309 106.679  1.00 23.53           N
ATOM    901  CA  ASP A 124      37.523  59.704 106.956  1.00 26.32           C
ATOM    902  C   ASP A 124      37.283  60.031 108.423  1.00 26.40           C
ATOM    903  O   ASP A 124      38.171  60.520 109.113  1.00 27.67           O
ATOM    904  CB  ASP A 124      36.667  60.651 106.093  1.00 31.25           C
ATOM    905  CG  ASP A 124      36.943  60.482 104.616  1.00 36.33           C
ATOM    906  OD1 ASP A 124      38.051  59.995 104.274  1.00 38.65           O
ATOM    907  OD2 ASP A 124      36.111  60.802 103.735  1.00 39.45           O
ATOM    908  N   ALA A 125      36.104  59.694 108.981  1.00 24.87           N
ATOM    909  CA  ALA A 125      35.864  60.042 110.384  1.00 22.95           C
ATOM    910  C   ALA A 125      36.744  59.181 111.237  1.00 23.76           C
ATOM    911  O   ALA A 125      37.195  59.622 112.287  1.00 27.45           O
ATOM    912  CB  ALA A 125      34.396  59.826 110.730  1.00 22.81           C
ATOM    913  N   GLY A 126      36.901  57.907 110.841  1.00 23.66           N
ATOM    914  CA  GLY A 126      37.780  57.023 111.602  1.00 22.22           C
ATOM    915  C   GLY A 126      39.168  57.665 111.736  1.00 24.49           C
ATOM    916  O   GLY A 126      39.813  57.547 112.798  1.00 22.65           O
ATOM    917  N   GLU A 127      39.720  58.116 110.616  1.00 24.39           N
ATOM    918  CA  GLU A 127      41.050  58.724 110.622  1.00 31.07           C
ATOM    919  C   GLU A 127      41.077  60.008 111.444  1.00 35.10           C
ATOM    920  O   GLU A 127      42.015  60.230 112.225  1.00 34.54           O
ATOM    921  CB  GLU A 127      41.480  59.005 109.170  1.00 33.62           C
ATOM    922  CG  GLU A 127      41.984  57.717 108.494  1.00 34.16           C
ATOM    923  CD  GLU A 127      41.937  57.796 106.986  1.00 35.71           C
ATOM    924  OE1 GLU A 127      41.610  58.848 106.409  1.00 35.29           O
ATOM    925  OE2 GLU A 127      42.198  56.787 106.286  1.00 40.29           O
ATOM    926  N   LYS A 128      39.977  60.775 111.410  1.00 36.51           N
ATOM    927  CA  LYS A 128      39.918  61.960 112.277  1.00 42.16           C
ATOM    928  C   LYS A 128      39.902  61.574 113.741  1.00 42.16           C
ATOM    929  O   LYS A 128      40.649  62.109 114.557  1.00 43.25           O
ATOM    930  CB  LYS A 128      38.705  62.837 111.927  1.00 44.42           C
ATOM    931  CG  LYS A 128      38.852  63.316 110.488  1.00 49.84           C
ATOM    932  CD  LYS A 128      38.069  64.558 110.125  1.00 52.85           C
ATOM    933  CE  LYS A 128      37.843  64.583 108.618  1.00 55.77           C
ATOM    934  NZ  LYS A 128      36.474  64.082 108.273  1.00 58.39           N
ATOM    935  N   HIS A 129      39.199  60.491 114.065  1.00 40.66           N
ATOM    936  CA  HIS A 129      39.011  60.169 115.487  1.00 38.26           C
ATOM    937  C   HIS A 129      40.303  59.613 116.043  1.00 40.40           C
ATOM    938  O   HIS A 129      40.643  59.743 117.223  1.00 41.35           O
ATOM    939  CB  HIS A 129      37.774  59.286 115.570  1.00 37.62           C
ATOM    940  CG  HIS A 129      37.420  58.831 116.942  1.00 38.08           C
ATOM    941  ND1 HIS A 129      36.461  59.447 117.709  1.00 38.67           N
ATOM    942  CD2 HIS A 129      37.915  57.805 117.689  1.00 39.63           C
ATOM    943  CE1 HIS A 129      36.366  58.828 118.879  1.00 41.59           C
ATOM    944  NE2 HIS A 129      37.244  57.821 118.886  1.00 42.18           N
ATOM    945  N   PHE A 130      41.094  58.956 115.206  1.00 41.15           N
ATOM    946  CA  PHE A 130      42.358  58.343 115.527  1.00 43.23           C
ATOM    947  C   PHE A 130      43.472  59.367 115.751  1.00 47.06           C
ATOM    948  O   PHE A 130      44.387  59.142 116.550  1.00 47.35           O
ATOM    949  CB  PHE A 130      42.758  57.450 114.335  1.00 43.25           C
ATOM    950  CG  PHE A 130      43.994  56.634 114.576  1.00 43.73           C
ATOM    951  CD1 PHE A 130      43.921  55.419 115.231  1.00 42.30           C
ATOM    952  CD2 PHE A 130      45.232  57.088 114.139  1.00 43.68           C
ATOM    953  CE1 PHE A 130      45.052  54.657 115.454  1.00 42.79           C
ATOM    954  CE2 PHE A 130      46.364  56.334 114.356  1.00 44.48           C
ATOM    955  CZ  PHE A 130      46.280  55.113 115.015  1.00 44.05           C
ATOM    956  N   ALA A 131      43.502  60.419 114.950  1.00 49.60           N
ATOM    957  CA  ALA A 131      44.435  61.529 115.179  1.00 52.65           C
ATOM    958  C   ALA A 131      44.142  62.220 116.507  1.00 52.99           C
ATOM    959  O   ALA A 131      45.026  62.561 117.288  1.00 55.48           O
ATOM    960  CB  ALA A 131      44.341  62.525 114.037  1.00 51.33           C
ATOM    961  N   ALA A 132      42.872  62.322 116.857  1.00 54.18           N
ATOM    962  CA  ALA A 132      42.426  62.903 118.103  1.00 55.03           C
ATOM    963  C   ALA A 132      42.645  62.002 119.308  1.00 56.09           C
ATOM    964  O   ALA A 132      42.719  62.550 120.421  1.00 58.15           O
ATOM    965  CB  ALA A 132      40.949  63.260 117.980  1.00 53.74           C
ATOM    966  N   THR A 133      42.493  60.685 119.203  1.00 54.81           N
ATOM    967  CA  THR A 133      42.467  59.856 120.406  1.00 52.75           C
ATOM    968  C   THR A 133      43.510  58.749 120.359  1.00 50.39           C
ATOM    969  O   THR A 133      43.661  58.064 121.364  1.00 51.63           O
ATOM    970  CB  THR A 133      41.117  59.161 120.657  1.00 53.14           C
ATOM    971  OG1 THR A 133      40.849  58.246 119.580  1.00 51.78           O
ATOM    972  CG2 THR A 133      39.960  60.123 120.790  1.00 53.16           C
ATOM    973  N   GLY A 134      44.080  58.502 119.181  1.00 49.15           N
ATOM    974  CA  GLY A 134      44.964  57.353 119.011  1.00 47.78           C
ATOM    975  C   GLY A 134      44.192  56.028 118.945  1.00 44.83           C
ATOM    976  O   GLY A 134      44.828  54.973 119.006  1.00 45.74           O
ATOM    977  N   LYS A 135      42.877  56.052 118.769  1.00 40.92           N
ATOM    978  CA  LYS A 135      42.058  54.856 118.556  1.00 37.50           C
ATOM    979  C   LYS A 135      41.099  55.147 117.398  1.00 34.16           C
ATOM    980  O   LYS A 135      40.642  56.282 117.275  1.00 31.99           O
ATOM    981  CB  LYS A 135      41.229  54.515 119.771  1.00 40.53           C
ATOM    982  CG  LYS A 135      41.730  53.461 120.729  1.00 46.19           C
ATOM    983  CD  LYS A 135      40.699  53.311 121.851  1.00 51.40           C
ATOM    984  CE  LYS A 135      40.120  51.914 121.997  1.00 50.95           C
ATOM    985  NZ  LYS A 135      39.014  51.961 123.003  1.00 53.98           N
ATOM    986  N   PRO A 136      40.885  54.195 116.494  1.00 29.16           N
ATOM    987  CA  PRO A 136      39.977  54.439 115.389  1.00 25.89           C
ATOM    988  C   PRO A 136      38.572  54.564 116.015  1.00 23.64           C
ATOM    989  O   PRO A 136      38.340  54.121 117.141  1.00 24.40           O
ATOM    990  CB  PRO A 136      40.086  53.162 114.549  1.00 24.96           C
ATOM    991  CG  PRO A 136      40.594  52.112 115.471  1.00 27.67           C
ATOM    992  CD  PRO A 136      41.390  52.807 116.557  1.00 28.71           C
ATOM    993  N   LEU A 137      37.623  55.002 115.233  1.00 21.82           N
ATOM    994  CA  LEU A 137      36.234  55.084 115.644  1.00 21.35           C
ATOM    995  C   LEU A 137      35.549  53.725 115.677  1.00 20.46           C
ATOM    996  O   LEU A 137      34.747  53.390 116.572  1.00 18.38           O
ATOM    997  CB  LEU A 137      35.552  56.120 114.727  1.00 18.92           C
ATOM    998  CG  LEU A 137      34.039  56.291 115.055  1.00 25.42           C
ATOM    999  CD1 LEU A 137      33.833  56.990 116.384  1.00 22.36           C
ATOM   1000  CD2 LEU A 137      33.318  56.977 113.907  1.00 23.41           C
ATOM   1001  N   PHE A 138      35.695  52.917 114.633  1.00 17.49           N
ATOM   1002  CA  PHE A 138      35.150  51.576 114.552  1.00 15.15           C
ATOM   1003  C   PHE A 138      36.219  50.499 114.745  1.00 16.28           C
ATOM   1004  O   PHE A 138      37.354  50.854 114.466  1.00 19.94           O
ATOM   1005  CB  PHE A 138      34.512  51.432 113.191  1.00 14.15           C
ATOM   1006  CG  PHE A 138      33.079  51.911 113.204  1.00 16.11           C
ATOM   1007  CD1 PHE A 138      32.808  53.258 112.921  1.00 18.19           C
ATOM   1008  CD2 PHE A 138      32.072  51.029 113.486  1.00 14.82           C
ATOM   1009  CE1 PHE A 138      31.489  53.691 112.934  1.00 15.54           C
ATOM   1010  CE2 PHE A 138      30.755  51.479 113.493  1.00 17.34           C
ATOM   1011  CZ  PHE A 138      30.490  52.794 113.212  1.00 13.93           C
ATOM   1012  N   SER A 139      35.930  49.327 115.312  1.00 15.21           N
ATOM   1013  CA  SER A 139      36.945  48.280 115.392  1.00 15.00           C
ATOM   1014  C   SER A 139      37.130  47.705 113.983  1.00 18.77           C
ATOM   1015  O   SER A 139      38.228  47.335 113.541  1.00 18.79           O
ATOM   1016  CB  SER A 139      36.463  47.117 116.275  1.00 14.35           C
ATOM   1017  OG  SER A 139      35.951  47.666 117.506  1.00 14.94           O
ATOM   1018  N   SER A 140      35.987  47.536 113.296  1.00 16.84           N
ATOM   1019  CA  SER A 140      36.078  46.875 111.982  1.00 14.54           C
ATOM   1020  C   SER A 140      34.955  47.263 111.047  1.00 17.40           C
ATOM   1021  O   SER A 140      33.908  47.798 111.493  1.00 15.69           O
ATOM   1022  CB  SER A 140      36.075  45.368 112.348  1.00 15.43           C
ATOM   1023  OG  SER A 140      34.883  45.001 113.056  1.00 15.13           O
ATOM   1024  N   HIS A 141      35.112  47.016 109.744  1.00 12.79           N
ATOM   1025  CA  HIS A 141      34.017  47.194 108.795  1.00 13.58           C
ATOM   1026  C   HIS A 141      33.857  45.906 107.968  1.00 16.49           C
ATOM   1027  O   HIS A 141      34.825  45.152 107.787  1.00 17.08           O
ATOM   1028  CB  HIS A 141      34.286  48.303 107.750  1.00 12.14           C
ATOM   1029  CG  HIS A 141      34.320  49.659 108.401  1.00 17.68           C
ATOM   1030  ND1 HIS A 141      33.240  50.189 109.066  1.00 15.92           N
ATOM   1031  CD2 HIS A 141      35.319  50.590 108.468  1.00 17.58           C
ATOM   1032  CE1 HIS A 141      33.570  51.412 109.503  1.00 16.53           C
ATOM   1033  NE2 HIS A 141      34.819  51.662 109.162  1.00 16.34           N
ATOM   1034  N   MET A 142      32.681  45.683 107.401  1.00 18.25           N
ATOM   1035  CA  MET A 142      32.467  44.553 106.496  1.00 16.33           C
ATOM   1036  C   MET A 142      32.342  45.132 105.076  1.00 20.35           C
ATOM   1037  O   MET A 142      31.651  46.130 104.848  1.00 17.58           O
ATOM   1038  CB  MET A 142      31.159  43.811 106.758  1.00 16.21           C
ATOM   1039  CG  MET A 142      30.986  42.676 105.784  1.00 10.91           C
ATOM   1040  SD  MET A 142      29.452  41.803 105.888  1.00 18.04           S
ATOM   1041  CE  MET A 142      29.936  40.224 105.130  1.00 18.92           C
ATOM   1042  N   ILE A 143      33.196  44.610 104.183  1.00 18.03           N
ATOM   1043  CA  ILE A 143      33.046  44.915 102.754  1.00 18.35           C
ATOM   1044  C   ILE A 143      32.625  43.613 102.088  1.00 20.61           C
ATOM   1045  O   ILE A 143      33.317  42.580 102.150  1.00 20.40           O
ATOM   1046  CB  ILE A 143      34.307  45.517 102.147  1.00 22.75           C
ATOM   1047  CG1 ILE A 143      34.532  46.890 102.790  1.00 22.75           C
ATOM   1048  CG2 ILE A 143      34.145  45.662 100.630  1.00 18.18           C
ATOM   1049  CD1 ILE A 143      35.839  47.552 102.535  1.00 26.50           C
ATOM   1050  N   ASP A 144      31.433  43.586 101.541  1.00 18.97           N
ATOM   1051  CA  ASP A 144      30.796  42.397 101.007  1.00 20.08           C
ATOM   1052  C   ASP A 144      30.701  42.507  99.488  1.00 21.79           C
ATOM   1053  O   ASP A 144      29.779  43.171  98.975  1.00 21.01           O
ATOM   1054  CB  ASP A 144      29.389  42.316 101.621  1.00 18.90           C
ATOM   1055  CG  ASP A 144      28.589  41.157 101.056  1.00 25.18           C
ATOM   1056  OD1 ASP A 144      29.085  40.462 100.161  1.00 23.65           O
ATOM   1057  OD2 ASP A 144      27.446  40.926 101.510  1.00 21.18           O
ATOM   1058  N   LEU A 145      31.663  41.872  98.822  1.00 22.39           N
ATOM   1059  CA  LEU A 145      31.758  41.920  97.364  1.00 22.61           C
ATOM   1060  C   LEU A 145      31.587  40.519  96.793  1.00 23.98           C
ATOM   1061  O   LEU A 145      32.095  40.194  95.724  1.00 24.49           O
ATOM   1062  CB  LEU A 145      33.112  42.512  96.953  1.00 22.17           C
ATOM   1063  CG  LEU A 145      33.361  43.956  97.446  1.00 25.55           C
ATOM   1064  CD1 LEU A 145      34.728  44.491  97.058  1.00 24.63           C
ATOM   1065  CD2 LEU A 145      32.308  44.900  96.880  1.00 26.71           C
ATOM   1066  N   SER A 146      30.765  39.714  97.434  1.00 22.50           N
ATOM   1067  CA  SER A 146      30.585  38.338  97.022  1.00 29.51           C
ATOM   1068  C   SER A 146      29.817  38.240  95.718  1.00 32.52           C
ATOM   1069  O   SER A 146      29.825  37.166  95.125  1.00 32.37           O
ATOM   1070  CB  SER A 146      30.055  37.456  98.151  1.00 26.67           C
ATOM   1071  OG  SER A 146      28.665  37.694  98.340  1.00 28.84           O
ATOM   1072  N   GLU A 147      29.245  39.324  95.205  1.00 31.76           N
ATOM   1073  CA  GLU A 147      28.559  39.326  93.928  1.00 32.93           C
ATOM   1074  C   GLU A 147      29.583  39.537  92.815  1.00 33.52           C
ATOM   1075  O   GLU A 147      29.240  39.408  91.646  1.00 37.29           O
ATOM   1076  CB  GLU A 147      27.497  40.430  93.869  1.00 31.37           C
ATOM   1077  N   GLU A 148      30.728  40.109  93.141  1.00 31.14           N
ATOM   1078  CA  GLU A 148      31.785  40.276  92.167  1.00 30.17           C
ATOM   1079  C   GLU A 148      32.565  38.970  91.964  1.00 29.40           C
ATOM   1080  O   GLU A 148      32.447  38.016  92.739  1.00 28.29           O
ATOM   1081  CB  GLU A 148      32.723  41.391  92.618  1.00 31.60           C
ATOM   1082  CG  GLU A 148      31.977  42.653  93.056  1.00 36.94           C
ATOM   1083  CD  GLU A 148      30.958  43.121  92.030  1.00 40.51           C
ATOM   1084  OE1 GLU A 148      31.273  43.010  90.819  1.00 40.93           O
ATOM   1085  OE2 GLU A 148      29.864  43.585  92.428  1.00 40.67           O
ATOM   1086  N   SER A 149      33.505  39.026  91.026  1.00 25.81           N
ATOM   1087  CA  SER A 149      34.359  37.856  90.788  1.00 27.71           C
ATOM   1088  C   SER A 149      35.268  37.750  92.006  1.00 26.60           C
ATOM   1089  O   SER A 149      35.656  38.784  92.562  1.00 25.01           O
ATOM   1090  CB  SER A 149      35.153  38.141  89.499  1.00 25.72           C
ATOM   1091  OG  SER A 149      36.149  39.121  89.719  1.00 25.12           O
ATOM   1092  N   LEU A 150      35.707  36.532  92.326  1.00 24.19           N
ATOM   1093  CA  LEU A 150      36.733  36.378  93.335  1.00 24.70           C
ATOM   1094  C   LEU A 150      37.823  37.404  93.254  1.00 23.81           C
ATOM   1095  O   LEU A 150      38.157  38.048  94.258  1.00 24.87           O
ATOM   1096  CB  LEU A 150      37.231  34.949  93.416  1.00 23.67           C
ATOM   1097  CG  LEU A 150      38.231  34.584  94.506  1.00 29.54           C
ATOM   1098  CD1 LEU A 150      37.658  34.742  95.919  1.00 27.91           C
ATOM   1099  CD2 LEU A 150      38.708  33.135  94.297  1.00 28.16           C
ATOM   1100  N   GLN A 151      38.477  37.555  92.105  1.00 21.34           N
ATOM   1101  CA  GLN A 151      39.629  38.442  92.031  1.00 21.21           C
ATOM   1102  C   GLN A 151      39.236  39.859  92.519  1.00 21.84           C
ATOM   1103  O   GLN A 151      40.069  40.653  92.967  1.00 20.87           O
ATOM   1104  CB  GLN A 151      40.023  38.592  90.529  1.00 19.36           C
ATOM   1105  CG  GLN A 151      41.359  39.285  90.345  1.00 21.25           C
ATOM   1106  CD  GLN A 151      41.778  39.398  88.878  1.00 29.84           C
ATOM   1107  OE1 GLN A 151      41.955  38.350  88.233  1.00 28.09           O
ATOM   1108  NE2 GLN A 151      41.934  40.616  88.348  1.00 26.09           N
ATOM   1109  N   GLU A 152      38.170  40.343  91.917  1.00 23.32           N
ATOM   1110  CA  GLU A 152      37.688  41.726  92.070  1.00 29.97           C
ATOM   1111  C   GLU A 152      37.284  42.034  93.524  1.00 24.69           C
ATOM   1112  O   GLU A 152      37.767  42.951  94.151  1.00 25.66           O
ATOM   1113  CB  GLU A 152      36.474  41.893  91.150  1.00 31.95           C
ATOM   1114  CG  GLU A 152      35.737  43.210  91.351  1.00 44.71           C
ATOM   1115  CD  GLU A 152      36.299  44.319  90.478  1.00 49.76           C
ATOM   1116  OE1 GLU A 152      37.370  44.068  89.871  1.00 51.97           O
ATOM   1117  OE2 GLU A 152      35.664  45.400  90.423  1.00 53.09           O
ATOM   1118  N   ASN A 153      36.629  41.080  94.150  1.00 22.95           N
ATOM   1119  CA  ASN A 153      36.335  41.055  95.569  1.00 22.76           C
ATOM   1120  C   ASN A 153      37.599  41.308  96.359  1.00 23.75           C
ATOM   1121  O   ASN A 153      37.745  42.336  97.051  1.00 22.70           O
ATOM   1122  CB  ASN A 153      35.651  39.742  95.946  1.00 22.30           C
ATOM   1123  CG  ASN A 153      35.172  39.612  97.381  1.00 24.33           C
ATOM   1124  OD1 ASN A 153      35.494  40.469  98.223  1.00 23.58           O
ATOM   1125  ND2 ASN A 153      34.433  38.547  97.718  1.00 23.33           N
ATOM   1126  N   ILE A 154      38.606  40.449  96.119  1.00 22.60           N
ATOM   1127  CA  ILE A 154      39.842  40.508  96.881  1.00 21.62           C
ATOM   1128  C   ILE A 154      40.663  41.714  96.568  1.00 22.25           C
ATOM   1129  O   ILE A 154      41.302  42.293  97.467  1.00 24.41           O
ATOM   1130  CB  ILE A 154      40.621  39.184  96.881  1.00 22.82           C
ATOM   1131  CG1 ILE A 154      39.943  38.050  97.610  1.00 26.32           C
ATOM   1132  CG2 ILE A 154      42.021  39.313  97.466  1.00 23.88           C
ATOM   1133  CD1 ILE A 154      38.787  38.165  98.549  1.00 24.35           C
ATOM   1134  N   GLU A 155      40.583  42.210  95.335  1.00 22.84           N
ATOM   1135  CA  GLU A 155      41.366  43.369  94.940  1.00 25.63           C
ATOM   1136  C   GLU A 155      40.835  44.598  95.695  1.00 22.87           C
ATOM   1137  O   GLU A 155      41.610  45.359  96.247  1.00 22.77           O
ATOM   1138  CB  GLU A 155      41.285  43.645  93.432  1.00 30.98           C
ATOM   1139  CG  GLU A 155      42.177  42.761  92.585  1.00 42.14           C
ATOM   1140  CD  GLU A 155      42.208  43.041  91.098  1.00 43.04           C
ATOM   1141  OE1 GLU A 155      41.346  43.722  90.529  1.00 47.51           O
ATOM   1142  OE2 GLU A 155      43.148  42.554  90.442  1.00 47.60           O
ATOM   1143  N   ILE A 156      39.543  44.812  95.690  1.00 23.18           N
ATOM   1144  CA  ILE A 156      39.006  46.006  96.383  1.00 24.40           C
ATOM   1145  C   ILE A 156      39.101  45.881  97.898  1.00 23.65           C
ATOM   1146  O   ILE A 156      39.669  46.786  98.541  1.00 24.35           O
ATOM   1147  CB  ILE A 156      37.548  46.195  95.945  1.00 24.64           C
ATOM   1148  CG1 ILE A 156      37.545  46.540  94.445  1.00 22.31           C
ATOM   1149  CG2 ILE A 156      36.890  47.295  96.779  1.00 26.71           C
ATOM   1150  CD1 ILE A 156      36.155  46.449  93.846  1.00 24.54           C
ATOM   1151  N   CYS A 157      38.997  44.648  98.413  1.00 21.79           N
ATOM   1152  CA  CYS A 157      39.140  44.431  99.836  1.00 22.47           C
ATOM   1153  C   CYS A 157      40.557  44.755 100.266  1.00 25.09           C
ATOM   1154  O   CYS A 157      40.759  45.323 101.350  1.00 25.01           O
ATOM   1155  CB  CYS A 157      38.762  43.033 100.302  1.00 23.50           C
ATOM   1156  SG  CYS A 157      36.971  42.737 100.267  1.00 25.75           S
ATOM   1157  N   SER A 158      41.512  44.410  99.388  1.00 25.28           N
ATOM   1158  CA  SER A 158      42.912  44.658  99.692  1.00 23.41           C
ATOM   1159  C   SER A 158      43.167  46.155  99.783  1.00 21.75           C
ATOM   1160  O   SER A 158      43.967  46.575 100.626  1.00 22.85           O
ATOM   1161  CB  SER A 158      43.862  44.049  98.618  1.00 27.44           C
ATOM   1162  OG  SER A 158      43.693  42.618  98.609  1.00 33.69           O
ATOM   1163  N   LYS A 159      42.618  46.915  98.850  1.00 22.61           N
ATOM   1164  CA  LYS A 159      42.844  48.367  98.890  1.00 26.52           C
ATOM   1165  C   LYS A 159      42.277  49.000 100.167  1.00 27.62           C
ATOM   1166  O   LYS A 159      43.052  49.665 100.895  1.00 29.07           O
ATOM   1167  CB  LYS A 159      42.230  48.940  97.614  1.00 26.20           C
ATOM   1168  N   TYR A 160      41.104  48.557 100.629  1.00 23.69           N
ATOM   1169  CA  TYR A 160      40.549  48.979 101.896  1.00 22.79           C
ATOM   1170  C   TYR A 160      41.345  48.476 103.078  1.00 23.95           C
ATOM   1171  O   TYR A 160      41.585  49.232 104.022  1.00 23.85           O
ATOM   1172  CB  TYR A 160      39.061  48.543 102.061  1.00 22.97           C
ATOM   1173  CG  TYR A 160      38.208  49.513 101.254  1.00 23.58           C
ATOM   1174  CD1 TYR A 160      37.900  49.312  99.911  1.00 22.68           C
ATOM   1175  CD2 TYR A 160      37.732  50.655 101.881  1.00 21.98           C
ATOM   1176  CE1 TYR A 160      37.146  50.220  99.183  1.00 23.50           C
ATOM   1177  CE2 TYR A 160      36.961  51.562 101.173  1.00 23.40           C
ATOM   1178  CZ  TYR A 160      36.674  51.354  99.853  1.00 24.43           C
ATOM   1179  OH  TYR A 160      35.917  52.298  99.218  1.00 25.16           O
ATOM   1180  N   LEU A 161      41.772  47.198 103.044  1.00 23.98           N
ATOM   1181  CA  LEU A 161      42.523  46.648 104.159  1.00 22.09           C
ATOM   1182  C   LEU A 161      43.779  47.465 104.399  1.00 24.10           C
ATOM   1183  O   LEU A 161      44.155  47.725 105.548  1.00 24.84           O
ATOM   1184  CB  LEU A 161      42.839  45.174 104.050  1.00 21.81           C
ATOM   1185  CG  LEU A 161      43.574  44.513 105.213  1.00 24.53           C
ATOM   1186  CD1 LEU A 161      42.774  44.605 106.508  1.00 23.39           C
ATOM   1187  CD2 LEU A 161      43.799  43.016 104.929  1.00 26.06           C
ATOM   1188  N   GLU A 162      44.380  47.924 103.322  1.00 26.67           N
ATOM   1189  CA  GLU A 162      45.614  48.719 103.428  1.00 31.61           C
ATOM   1190  C   GLU A 162      45.342  50.053 104.122  1.00 30.87           C
ATOM   1191  O   GLU A 162      46.105  50.512 104.960  1.00 32.57           O
ATOM   1192  CB  GLU A 162      46.034  49.010 101.984  1.00 37.44           C
ATOM   1193  CG  GLU A 162      47.544  49.207 101.839  1.00 48.40           C
ATOM   1194  CD  GLU A 162      47.878  49.518 100.383  1.00 54.40           C
ATOM   1195  OE1 GLU A 162      47.364  48.833  99.468  1.00 56.37           O
ATOM   1196  OE2 GLU A 162      48.635  50.495 100.200  1.00 59.32           O
ATOM   1197  N   ARG A 163      44.276  50.740 103.724  1.00 29.80           N
ATOM   1198  CA  ARG A 163      43.915  51.991 104.416  1.00 28.74           C
ATOM   1199  C   ARG A 163      43.513  51.739 105.862  1.00 26.01           C
ATOM   1200  O   ARG A 163      44.042  52.343 106.809  1.00 25.49           O
ATOM   1201  CB  ARG A 163      42.768  52.628 103.631  1.00 27.94           C
ATOM   1202  CG  ARG A 163      42.361  53.960 104.256  1.00 29.35           C
ATOM   1203  CD  ARG A 163      41.337  54.686 103.360  1.00 28.60           C
ATOM   1204  NE  ARG A 163      40.966  55.932 104.030  1.00 27.83           N
ATOM   1205  CZ  ARG A 163      39.927  56.707 103.752  1.00 28.80           C
ATOM   1206  NH1 ARG A 163      39.099  56.391 102.769  1.00 24.34           N
ATOM   1207  NH2 ARG A 163      39.784  57.805 104.513  1.00 27.78           N
ATOM   1208  N   MET A 164      42.775  50.675 106.137  1.00 22.69           N
ATOM   1209  CA  MET A 164      42.269  50.424 107.485  1.00 23.01           C
ATOM   1210  C   MET A 164      43.328  49.944 108.445  1.00 26.12           C
ATOM   1211  O   MET A 164      43.257  50.137 109.668  1.00 24.75           O
ATOM   1212  CB  MET A 164      41.139  49.377 107.398  1.00 24.51           C
ATOM   1213  CG  MET A 164      39.879  49.874 106.700  1.00 24.18           C
ATOM   1214  SD  MET A 164      38.781  48.525 106.183  1.00 29.25           S
ATOM   1215  CE  MET A 164      38.497  47.706 107.732  1.00 19.48           C
ATOM   1216  N   SER A 165      44.355  49.271 107.920  1.00 29.53           N
ATOM   1217  CA  SER A 165      45.389  48.671 108.758  1.00 32.99           C
ATOM   1218  C   SER A 165      46.351  49.690 109.323  1.00 32.89           C
ATOM   1219  O   SER A 165      46.655  49.576 110.512  1.00 37.48           O
ATOM   1220  CB  SER A 165      46.077  47.526 107.991  1.00 33.69           C
ATOM   1221  OG  SER A 165      46.976  48.116 107.069  1.00 40.83           O
ATOM   1222  N   LYS A 166      46.467  50.859 108.712  1.00 33.72           N
ATOM   1223  CA  LYS A 166      47.162  51.982 109.322  1.00 36.82           C
ATOM   1224  C   LYS A 166      46.545  52.526 110.599  1.00 36.90           C
ATOM   1225  O   LYS A 166      47.244  53.302 111.271  1.00 35.37           O
ATOM   1226  CB  LYS A 166      47.275  53.112 108.279  1.00 39.40           C
ATOM   1227  CG  LYS A 166      48.253  52.691 107.186  1.00 44.31           C
ATOM   1228  CD  LYS A 166      48.145  53.576 105.952  1.00 48.86           C
ATOM   1229  CE  LYS A 166      48.903  52.918 104.799  1.00 51.71           C
ATOM   1230  NZ  LYS A 166      48.541  53.598 103.530  1.00 55.12           N
ATOM   1231  N   ILE A 167      45.223  52.381 110.812  1.00 32.37           N
ATOM   1232  CA  ILE A 167      44.611  52.889 112.036  1.00 30.44           C
ATOM   1233  C   ILE A 167      44.085  51.735 112.886  1.00 30.98           C
ATOM   1234  O   ILE A 167      43.180  51.926 113.679  1.00 28.70           O
ATOM   1235  CB  ILE A 167      43.474  53.897 111.798  1.00 30.89           C
ATOM   1236  CG1 ILE A 167      42.413  53.297 110.847  1.00 28.25           C
ATOM   1237  CG2 ILE A 167      44.111  55.121 111.137  1.00 28.93           C
ATOM   1238  CD1 ILE A 167      41.460  54.303 110.245  1.00 29.15           C
ATOM   1239  N   GLY A 168      44.632  50.562 112.675  1.00 28.90           N
ATOM   1240  CA  GLY A 168      44.408  49.399 113.486  1.00 30.92           C
ATOM   1241  C   GLY A 168      43.108  48.662 113.254  1.00 30.58           C
ATOM   1242  O   GLY A 168      42.600  48.149 114.268  1.00 35.84           O
ATOM   1243  N   MET A 169      42.446  48.846 112.103  1.00 23.58           N
ATOM   1244  CA  MET A 169      41.126  48.199 112.002  1.00 21.37           C
ATOM   1245  C   MET A 169      41.214  46.799 111.415  1.00 22.04           C
ATOM   1246  O   MET A 169      42.187  46.477 110.744  1.00 20.00           O
ATOM   1247  CB  MET A 169      40.157  49.085 111.241  1.00 20.35           C
ATOM   1248  CG  MET A 169      40.034  50.491 111.919  1.00 17.74           C
ATOM   1249  SD  MET A 169      38.872  51.406 110.845  1.00 18.15           S
ATOM   1250  CE  MET A 169      37.391  50.482 111.132  1.00 14.04           C
ATOM   1251  N   THR A 170      40.190  46.001 111.633  1.00 18.21           N
ATOM   1252  CA  THR A 170      40.031  44.656 111.105  1.00 17.61           C
ATOM   1253  C   THR A 170      39.022  44.686 109.969  1.00 20.71           C
ATOM   1254  O   THR A 170      38.091  45.498 110.098  1.00 19.01           O
ATOM   1255  CB  THR A 170      39.487  43.748 112.235  1.00 13.54           C
ATOM   1256  OG1 THR A 170      40.674  43.522 113.048  1.00 18.64           O
ATOM   1257  CG2 THR A 170      39.015  42.399 111.723  1.00 15.51           C
ATOM   1258  N   LEU A 171      39.170  43.879 108.915  1.00 17.25           N
ATOM   1259  CA  LEU A 171      38.196  43.873 107.835  1.00 16.64           C
ATOM   1260  C   LEU A 171      37.450  42.562 107.742  1.00 18.37           C
ATOM   1261  O   LEU A 171      38.118  41.501 107.886  1.00 14.67           O
ATOM   1262  CB  LEU A 171      38.952  44.176 106.518  1.00 20.93           C
ATOM   1263  CG  LEU A 171      38.090  44.038 105.267  1.00 23.96           C
ATOM   1264  CD1 LEU A 171      37.080  45.177 105.183  1.00 24.11           C
ATOM   1265  CD2 LEU A 171      38.965  44.033 104.032  1.00 26.93           C
ATOM   1266  N   GLU A 172      36.116  42.571 107.656  1.00 14.16           N
ATOM   1267  CA  GLU A 172      35.326  41.385 107.463  1.00 16.23           C
ATOM   1268  C   GLU A 172      35.011  41.293 105.954  1.00 17.12           C
ATOM   1269  O   GLU A 172      34.581  42.298 105.392  1.00 17.77           O
ATOM   1270  CB  GLU A 172      34.001  41.318 108.239  1.00 14.64           C
ATOM   1271  CG  GLU A 172      33.083  40.168 107.927  1.00 14.29           C
ATOM   1272  CD  GLU A 172      31.909  40.077 108.857  1.00 13.89           C
ATOM   1273  OE1 GLU A 172      32.090  40.494 110.017  1.00 14.50           O
ATOM   1274  OE2 GLU A 172      30.821  39.607 108.478  1.00 15.88           O
ATOM   1275  N   ILE A 173      35.194  40.117 105.343  1.00 13.86           N
ATOM   1276  CA  ILE A 173      34.960  39.948 103.911  1.00 15.23           C
ATOM   1277  C   ILE A 173      33.981  38.812 103.711  1.00 16.66           C
ATOM   1278  O   ILE A 173      33.627  38.137 104.696  1.00 19.11           O
ATOM   1279  CB  ILE A 173      36.199  39.654 103.056  1.00 17.00           C
ATOM   1280  CG1 ILE A 173      36.788  38.286 103.507  1.00 21.98           C
ATOM   1281  CG2 ILE A 173      37.299  40.684 103.253  1.00 16.47           C
ATOM   1282  CD1 ILE A 173      37.530  37.586 102.383  1.00 25.33           C
ATOM   1283  N   GLU A 174      33.333  38.741 102.546  1.00 16.30           N
ATOM   1284  CA  GLU A 174      32.384  37.628 102.364  1.00 16.48           C
ATOM   1285  C   GLU A 174      32.782  36.803 101.133  1.00 21.31           C
ATOM   1286  O   GLU A 174      33.237  37.401 100.151  1.00 19.33           O
ATOM   1287  CB  GLU A 174      30.958  38.132 102.219  1.00 16.72           C
ATOM   1288  CG  GLU A 174      29.919  37.001 102.247  1.00 20.99           C
ATOM   1289  CD  GLU A 174      28.540  37.633 102.247  1.00 26.15           C
ATOM   1290  OE1 GLU A 174      28.001  38.006 103.316  1.00 28.25           O
ATOM   1291  OE2 GLU A 174      27.933  37.788 101.182  1.00 26.40           O
ATOM   1292  N   LEU A 175      32.693  35.476 101.234  1.00 25.31           N
ATOM   1293  CA  LEU A 175      32.895  34.611 100.064  1.00 28.12           C
ATOM   1294  C   LEU A 175      31.696  33.690  99.882  1.00 29.18           C
ATOM   1295  O   LEU A 175      31.304  33.006 100.837  1.00 32.83           O
ATOM   1296  CB  LEU A 175      34.123  33.711 100.268  1.00 25.69           C
ATOM   1297  CG  LEU A 175      35.428  34.501 100.405  1.00 25.62           C
ATOM   1298  CD1 LEU A 175      36.504  33.576 100.925  1.00 26.13           C
ATOM   1299  CD2 LEU A 175      35.819  35.142  99.092  1.00 24.14           C
ATOM   1300  N   GLY A 176      31.073  33.733  98.726  1.00 31.83           N
ATOM   1301  CA  GLY A 176      29.748  33.139  98.521  1.00 36.95           C
ATOM   1302  C   GLY A 176      28.668  34.054  99.087  1.00 41.06           C
ATOM   1303  O   GLY A 176      28.933  34.695 100.096  1.00 42.66           O
ATOM   1304  N   CYS A 177      27.457  34.045  98.576  1.00 47.66           N
ATOM   1305  CA  CYS A 177      26.335  34.859  98.989  1.00 53.33           C
ATOM   1306  C   CYS A 177      25.523  34.238 100.135  1.00 55.87           C
ATOM   1307  O   CYS A 177      25.180  33.052 100.085  1.00 53.94           O
ATOM   1308  CB  CYS A 177      25.346  35.030  97.816  1.00 57.78           C
ATOM   1309  SG  CYS A 177      26.094  35.628  96.272  1.00 68.01           S
ATOM   1310  N   THR A 178      24.889  35.110 100.927  1.00 57.56           N
ATOM   1311  CA  THR A 178      24.054  34.708 102.028  1.00 59.47           C
ATOM   1312  C   THR A 178      22.577  34.468 101.760  1.00 59.67           C
ATOM   1313  O   THR A 178      22.089  33.451 102.296  1.00 62.36           O
ATOM   1314  CB  THR A 178      24.198  35.610 103.273  1.00 58.43           C
ATOM   1315  OG1 THR A 178      25.537  36.044 103.513  1.00 53.59           O
ATOM   1316  CG2 THR A 178      23.705  34.794 104.460  1.00 59.29           C
ATOM   1317  N   GLY A 179      21.812  35.333 101.116  1.00 58.51           N
ATOM   1318  CA  GLY A 179      20.356  35.058 101.020  1.00 55.53           C
ATOM   1319  C   GLY A 179      19.581  35.838 102.074  1.00 51.46           C
ATOM   1320  O   GLY A 179      19.895  35.690 103.250  1.00 48.84           O
ATOM   1321  N   GLY A 180      18.633  36.655 101.635  1.00 53.60           N
ATOM   1322  CA  GLY A 180      17.846  37.501 102.525  1.00 53.43           C
ATOM   1323  C   GLY A 180      18.561  38.802 102.880  1.00 53.60           C
ATOM   1324  O   GLY A 180      18.012  39.536 103.716  1.00 55.27           O
ATOM   1325  N   GLU A 181      19.711  39.064 102.254  1.00 51.44           N
ATOM   1326  CA  GLU A 181      20.386  40.337 102.527  1.00 51.95           C
ATOM   1327  C   GLU A 181      19.476  41.516 102.218  1.00 53.99           C
ATOM   1328  O   GLU A 181      18.842  41.560 101.157  1.00 53.96           O
ATOM   1329  CB  GLU A 181      21.730  40.353 101.791  1.00 49.70           C
ATOM   1330  CG  GLU A 181      22.739  39.300 102.276  1.00 43.17           C
ATOM   1331  CD  GLU A 181      24.125  39.521 101.684  1.00 40.54           C
ATOM   1332  OE1 GLU A 181      24.326  40.645 101.167  1.00 40.34           O
ATOM   1333  OE2 GLU A 181      25.030  38.652 101.700  1.00 31.07           O
ATOM   1334  N   GLU A 182      19.293  42.445 103.161  1.00 56.34           N
ATOM   1335  CA  GLU A 182      18.418  43.601 102.934  1.00 58.53           C
ATOM   1336  C   GLU A 182      18.657  44.264 101.579  1.00 58.17           C
ATOM   1337  O   GLU A 182      19.808  44.408 101.165  1.00 58.81           O
ATOM   1338  CB  GLU A 182      18.611  44.611 104.081  1.00 58.04           C
ATOM   1339  CG  GLU A 182      18.064  44.022 105.379  1.00 61.01           C
ATOM   1340  CD  GLU A 182      18.075  44.996 106.538  1.00 63.23           C
ATOM   1341  OE1 GLU A 182      18.139  46.234 106.359  1.00 64.51           O
ATOM   1342  OE2 GLU A 182      18.030  44.515 107.692  1.00 66.47           O
ATOM   1343  N   LEU A 183      24.477  29.816  97.514  1.00 54.97           N
ATOM   1344  CA  LEU A 183      25.814  29.812  96.901  1.00 54.78           C
ATOM   1345  C   LEU A 183      26.862  29.382  97.924  1.00 54.77           C
ATOM   1346  O   LEU A 183      27.126  30.253  98.770  1.00 57.94           O
ATOM   1347  CB  LEU A 183      26.117  31.248  96.467  1.00 52.59           C
ATOM   1348  N   TYR A 184      27.516  28.221  98.007  1.00 51.77           N
ATOM   1349  CA  TYR A 184      28.401  27.909  99.134  1.00 47.83           C
ATOM   1350  C   TYR A 184      29.844  28.338  98.937  1.00 46.26           C
ATOM   1351  O   TYR A 184      30.174  28.578  97.766  1.00 50.24           O
ATOM   1352  CB  TYR A 184      28.366  26.421  99.543  1.00 48.03           C
ATOM   1353  CG  TYR A 184      27.004  25.972 100.024  1.00 49.48           C
ATOM   1354  CD1 TYR A 184      25.884  26.294  99.259  1.00 51.38           C
ATOM   1355  CD2 TYR A 184      26.770  25.261 101.182  1.00 49.43           C
ATOM   1356  CE1 TYR A 184      24.597  25.948  99.610  1.00 51.25           C
ATOM   1357  CE2 TYR A 184      25.495  24.884 101.558  1.00 50.03           C
ATOM   1358  CZ  TYR A 184      24.410  25.230 100.777  1.00 51.39           C
ATOM   1359  OH  TYR A 184      23.123  24.861 101.136  1.00 50.71           O
ATOM   1360  N   THR A 185      30.703  28.421  99.959  1.00 40.72           N
ATOM   1361  CA  THR A 185      32.105  28.731  99.721  1.00 37.24           C
ATOM   1362  C   THR A 185      32.938  27.454  99.497  1.00 35.34           C
ATOM   1363  O   THR A 185      32.777  26.471 100.209  1.00 32.95           O
ATOM   1364  CB  THR A 185      32.850  29.485 100.860  1.00 37.14           C
ATOM   1365  OG1 THR A 185      31.955  30.091 101.772  1.00 39.44           O
ATOM   1366  CG2 THR A 185      33.740  30.472 100.144  1.00 36.37           C
ATOM   1367  N   GLN A 186      34.059  27.625  98.811  1.00 33.51           N
ATOM   1368  CA  GLN A 186      34.991  26.537  98.556  1.00 33.86           C
ATOM   1369  C   GLN A 186      36.286  26.831  99.306  1.00 28.97           C
ATOM   1370  O   GLN A 186      36.756  27.949  99.229  1.00 29.04           O
ATOM   1371  CB  GLN A 186      35.318  26.369  97.067  1.00 36.12           C
ATOM   1372  CG  GLN A 186      34.095  26.307  96.177  1.00 45.32           C
ATOM   1373  CD  GLN A 186      33.482  24.925  96.086  1.00 51.01           C
ATOM   1374  OE1 GLN A 186      34.057  24.002  95.482  1.00 53.90           O
ATOM   1375  NE2 GLN A 186      32.297  24.755  96.667  1.00 53.46           N
ATOM   1376  N   PRO A 187      36.963  25.766  99.727  1.00 26.54           N
ATOM   1377  CA  PRO A 187      38.235  25.855 100.388  1.00 26.64           C
ATOM   1378  C   PRO A 187      39.294  26.617  99.636  1.00 28.30           C
ATOM   1379  O   PRO A 187      40.111  27.340 100.239  1.00 29.41           O
ATOM   1380  CB  PRO A 187      38.640  24.389 100.585  1.00 27.64           C
ATOM   1381  CG  PRO A 187      37.361  23.624 100.567  1.00 25.12           C
ATOM   1382  CD  PRO A 187      36.321  24.429  99.889  1.00 24.75           C
ATOM   1383  N   GLU A 188      39.309  26.474  98.307  1.00 28.09           N
ATOM   1384  CA  GLU A 188      40.374  27.107  97.534  1.00 31.29           C
ATOM   1385  C   GLU A 188      40.118  28.605  97.407  1.00 24.73           C
ATOM   1386  O   GLU A 188      41.030  29.327  97.078  1.00 23.89           O
ATOM   1387  CB  GLU A 188      40.543  26.503  96.128  1.00 36.39           C
ATOM   1388  CG  GLU A 188      40.381  24.975  96.151  1.00 44.41           C
ATOM   1389  CD  GLU A 188      38.876  24.710  96.052  1.00 49.21           C
ATOM   1390  OE1 GLU A 188      38.271  25.334  95.146  1.00 53.81           O
ATOM   1391  OE2 GLU A 188      38.346  23.948  96.878  1.00 49.90           O
ATOM   1392  N   ASP A 189      38.874  29.047  97.414  1.00 22.73           N
ATOM   1393  CA  ASP A 189      38.603  30.500  97.414  1.00 24.99           C
ATOM   1394  C   ASP A 189      39.014  31.121  98.759  1.00 21.06           C
ATOM   1395  O   ASP A 189      39.660  32.155  98.805  1.00 22.75           O
ATOM   1396  CB  ASP A 189      37.096  30.654  97.187  1.00 27.94           C
ATOM   1397  CG  ASP A 189      36.700  30.242  95.774  1.00 31.27           C
ATOM   1398  OD1 ASP A 189      37.523  29.849  94.918  1.00 31.74           O
ATOM   1399  OD2 ASP A 189      35.485  30.300  95.508  1.00 33.82           O
ATOM   1400  N   VAL A 190      38.694  30.436  99.863  1.00 23.13           N
ATOM   1401  CA  VAL A 190      39.193  30.839 101.188  1.00 23.44           C
ATOM   1402  C   VAL A 190      40.692  30.982 101.199  1.00 26.13           C
ATOM   1403  O   VAL A 190      41.292  32.004 101.596  1.00 25.32           O
ATOM   1404  CB  VAL A 190      38.694  29.806 102.235  1.00 23.50           C
ATOM   1405  CG1 VAL A 190      39.267  30.162 103.605  1.00 23.87           C
ATOM   1406  CG2 VAL A 190      37.187  29.800 102.344  1.00 22.13           C
ATOM   1407  N   ASP A 191      41.380  29.954 100.640  1.00 25.03           N
ATOM   1408  CA  ASP A 191      42.847  29.986 100.536  1.00 24.08           C
ATOM   1409  C   ASP A 191      43.332  31.165  99.745  1.00 20.46           C
ATOM   1410  O   ASP A 191      44.337  31.863 100.019  1.00 22.56           O
ATOM   1411  CB  ASP A 191      43.297  28.597  99.956  1.00 28.95           C
ATOM   1412  CG  ASP A 191      44.783  28.652  99.690  1.00 34.03           C
ATOM   1413  OD1 ASP A 191      45.548  28.624 100.675  1.00 35.98           O
ATOM   1414  OD2 ASP A 191      45.244  28.774  98.536  1.00 36.81           O
ATOM   1415  N   TYR A 192      42.759  31.368  98.553  1.00 20.82           N
ATOM   1416  CA  TYR A 192      43.156  32.555  97.753  1.00 24.23           C
ATOM   1417  C   TYR A 192      42.963  33.853  98.548  1.00 24.25           C
ATOM   1418  O   TYR A 192      43.816  34.746  98.616  1.00 23.32           O
ATOM   1419  CB  TYR A 192      42.238  32.546  96.504  1.00 23.81           C
ATOM   1420  CG  TYR A 192      42.511  33.754  95.626  1.00 27.91           C
ATOM   1421  CD1 TYR A 192      43.559  33.744  94.704  1.00 28.72           C
ATOM   1422  CD2 TYR A 192      41.746  34.917  95.699  1.00 27.96           C
ATOM   1423  CE1 TYR A 192      43.847  34.811  93.891  1.00 27.40           C
ATOM   1424  CE2 TYR A 192      42.019  36.012  94.896  1.00 27.44           C
ATOM   1425  CZ  TYR A 192      43.067  35.952  93.989  1.00 31.18           C
ATOM   1426  OH  TYR A 192      43.352  37.033  93.179  1.00 31.73           O
ATOM   1427  N   ALA A 193      41.791  33.979  99.209  1.00 24.31           N
ATOM   1428  CA  ALA A 193      41.556  35.265  99.939  1.00 24.79           C
ATOM   1429  C   ALA A 193      42.622  35.435 101.018  1.00 22.12           C
ATOM   1430  O   ALA A 193      43.209  36.492 101.220  1.00 22.16           O
ATOM   1431  CB  ALA A 193      40.166  35.258 100.571  1.00 20.38           C
ATOM   1432  N   TYR A 194      42.835  34.367 101.784  1.00 22.19           N
ATOM   1433  CA  TYR A 194      43.784  34.309 102.860  1.00 22.91           C
ATOM   1434  C   TYR A 194      45.190  34.662 102.411  1.00 25.55           C
ATOM   1435  O   TYR A 194      45.904  35.498 103.003  1.00 25.51           O
ATOM   1436  CB  TYR A 194      43.748  32.900 103.518  1.00 30.16           C
ATOM   1437  CG  TYR A 194      44.944  32.823 104.466  1.00 30.61           C
ATOM   1438  CD1 TYR A 194      44.833  33.310 105.755  1.00 30.99           C
ATOM   1439  CD2 TYR A 194      46.144  32.286 104.042  1.00 33.17           C
ATOM   1440  CE1 TYR A 194      45.912  33.261 106.627  1.00 34.47           C
ATOM   1441  CE2 TYR A 194      47.239  32.228 104.894  1.00 35.01           C
ATOM   1442  CZ  TYR A 194      47.109  32.716 106.177  1.00 37.39           C
ATOM   1443  OH  TYR A 194      48.167  32.673 107.042  1.00 40.13           O
ATOM   1444  N   THR A 195      45.584  34.051 101.299  1.00 25.52           N
ATOM   1445  CA  THR A 195      46.908  34.349 100.727  1.00 25.66           C
ATOM   1446  C   THR A 195      47.046  35.789 100.344  1.00 25.61           C
ATOM   1447  O   THR A 195      48.088  36.406 100.579  1.00 26.15           O
ATOM   1448  CB  THR A 195      47.128  33.371  99.527  1.00 27.21           C
ATOM   1449  OG1 THR A 195      46.950  32.052 100.084  1.00 26.07           O
ATOM   1450  CG2 THR A 195      48.522  33.537  98.955  1.00 26.75           C
ATOM   1451  N   GLU A 196      46.101  36.344  99.601  1.00 27.70           N
ATOM   1452  CA  GLU A 196      46.264  37.736  99.132  1.00 28.17           C
ATOM   1453  C   GLU A 196      46.107  38.764 100.255  1.00 29.61           C
ATOM   1454  O   GLU A 196      46.988  39.597 100.416  1.00 28.12           O
ATOM   1455  CB  GLU A 196      45.216  37.984  98.057  1.00 31.49           C
ATOM   1456  CG  GLU A 196      45.323  37.009  96.880  1.00 37.81           C
ATOM   1457  CD  GLU A 196      46.532  37.479  96.062  1.00 40.85           C
ATOM   1458  OE1 GLU A 196      46.453  38.649  95.634  1.00 46.79           O
ATOM   1459  OE2 GLU A 196      47.479  36.691  95.917  1.00 40.83           O
ATOM   1460  N   LEU A 197      45.153  38.550 101.170  1.00 28.10           N
ATOM   1461  CA  LEU A 197      44.935  39.544 102.233  1.00 26.96           C
ATOM   1462  C   LEU A 197      46.086  39.549 103.227  1.00 28.51           C
ATOM   1463  O   LEU A 197      46.550  40.628 103.603  1.00 24.87           O
ATOM   1464  CB  LEU A 197      43.591  39.302 102.914  1.00 23.43           C
ATOM   1465  CG  LEU A 197      42.329  39.486 102.048  1.00 24.84           C
ATOM   1466  CD1 LEU A 197      41.076  39.214 102.868  1.00 22.93           C
ATOM   1467  CD2 LEU A 197      42.210  40.904 101.483  1.00 18.88           C
ATOM   1468  N   SER A 198      46.730  38.386 103.460  1.00 29.04           N
ATOM   1469  CA  SER A 198      47.852  38.314 104.376  1.00 30.12           C
ATOM   1470  C   SER A 198      49.086  39.079 103.918  1.00 31.63           C
ATOM   1471  O   SER A 198      49.959  39.315 104.761  1.00 34.12           O
ATOM   1472  CB  SER A 198      48.390  36.902 104.623  1.00 33.59           C
ATOM   1473  OG  SER A 198      47.460  36.071 105.242  1.00 36.74           O
ATOM   1474  N   LYS A 199      49.208  39.439 102.649  1.00 34.11           N
ATOM   1475  CA  LYS A 199      50.333  40.292 102.261  1.00 35.88           C
ATOM   1476  C   LYS A 199      50.170  41.683 102.860  1.00 36.92           C
ATOM   1477  O   LYS A 199      51.150  42.431 102.949  1.00 37.30           O
ATOM   1478  CB  LYS A 199      50.417  40.422 100.738  1.00 38.59           C
ATOM   1479  CG  LYS A 199      50.773  39.113 100.029  1.00 43.87           C
ATOM   1480  CD  LYS A 199      49.975  38.980  98.745  1.00 45.75           C
ATOM   1481  CE  LYS A 199      50.592  37.995  97.775  1.00 49.58           C
ATOM   1482  NZ  LYS A 199      50.085  38.236  96.389  1.00 51.32           N
ATOM   1483  N   ILE A 200      48.905  42.119 103.000  1.00 36.62           N
ATOM   1484  CA  ILE A 200      48.633  43.453 103.546  1.00 32.40           C
ATOM   1485  C   ILE A 200      48.713  43.405 105.071  1.00 30.40           C
ATOM   1486  O   ILE A 200      49.474  44.107 105.724  1.00 32.22           O
ATOM   1487  CB  ILE A 200      47.206  43.917 103.198  1.00 33.18           C
ATOM   1488  CG1 ILE A 200      46.915  43.670 101.725  1.00 33.76           C
ATOM   1489  CG2 ILE A 200      46.974  45.371 103.584  1.00 30.47           C
ATOM   1490  CD1 ILE A 200      47.787  44.474 100.802  1.00 36.03           C
ATOM   1491  N   SER A 201      47.911  42.535 105.671  1.00 27.80           N
ATOM   1492  CA  SER A 201      47.748  42.580 107.138  1.00 23.00           C
ATOM   1493  C   SER A 201      47.066  41.283 107.507  1.00 21.23           C
ATOM   1494  O   SER A 201      46.245  40.792 106.730  1.00 25.68           O
ATOM   1495  CB  SER A 201      46.807  43.799 107.421  1.00 25.84           C
ATOM   1496  OG  SER A 201      46.410  43.777 108.783  1.00 23.35           O
ATOM   1497  N   PRO A 202      47.203  40.806 108.713  1.00 19.92           N
ATOM   1498  CA  PRO A 202      46.513  39.647 109.213  1.00 20.08           C
ATOM   1499  C   PRO A 202      45.159  39.958 109.849  1.00 22.82           C
ATOM   1500  O   PRO A 202      44.431  39.022 110.216  1.00 18.94           O
ATOM   1501  CB  PRO A 202      47.428  39.146 110.338  1.00 21.41           C
ATOM   1502  CG  PRO A 202      48.174  40.358 110.773  1.00 20.91           C
ATOM   1503  CD  PRO A 202      48.275  41.328 109.639  1.00 20.67           C
ATOM   1504  N   ARG A 203      44.753  41.229 109.865  1.00 24.13           N
ATOM   1505  CA  ARG A 203      43.502  41.581 110.556  1.00 24.01           C
ATOM   1506  C   ARG A 203      42.295  41.479 109.641  1.00 22.86           C
ATOM   1507  O   ARG A 203      41.702  42.518 109.284  1.00 23.86           O
ATOM   1508  CB  ARG A 203      43.624  43.037 111.053  1.00 24.88           C
ATOM   1509  CG  ARG A 203      44.646  43.176 112.186  1.00 25.67           C
ATOM   1510  CD  ARG A 203      44.503  44.538 112.848  1.00 26.60           C
ATOM   1511  NE  ARG A 203      45.672  44.794 113.683  1.00 28.83           N
ATOM   1512  CZ  ARG A 203      46.519  45.785 113.430  1.00 34.07           C
ATOM   1513  NH1 ARG A 203      46.317  46.592 112.389  1.00 35.81           N
ATOM   1514  NH2 ARG A 203      47.571  45.944 114.227  1.00 35.32           N
ATOM   1515  N   PHE A 204      41.847  40.264 109.361  1.00 18.89           N
ATOM   1516  CA  PHE A 204      40.656  40.117 108.523  1.00 19.23           C
ATOM   1517  C   PHE A 204      39.910  38.909 109.047  1.00 20.08           C
ATOM   1518  O   PHE A 204      40.465  38.087 109.773  1.00 21.01           O
ATOM   1519  CB  PHE A 204      40.979  40.037 107.034  1.00 19.17           C
ATOM   1520  CG  PHE A 204      41.927  38.891 106.714  1.00 21.02           C
ATOM   1521  CD1 PHE A 204      41.455  37.609 106.579  1.00 20.46           C
ATOM   1522  CD2 PHE A 204      43.283  39.159 106.560  1.00 22.55           C
ATOM   1523  CE1 PHE A 204      42.318  36.564 106.300  1.00 23.67           C
ATOM   1524  CE2 PHE A 204      44.153  38.100 106.281  1.00 26.30           C
ATOM   1525  CZ  PHE A 204      43.669  36.804 106.146  1.00 21.82           C
ATOM   1526  N   THR A 205      38.623  38.837 108.764  1.00 17.65           N
ATOM   1527  CA  THR A 205      37.766  37.767 109.242  1.00 16.50           C
ATOM   1528  C   THR A 205      36.983  37.391 107.963  1.00 16.22           C
ATOM   1529  O   THR A 205      36.990  38.206 107.024  1.00 16.45           O
ATOM   1530  CB  THR A 205      36.776  38.110 110.371  1.00 18.64           C
ATOM   1531  OG1 THR A 205      35.979  39.239 109.958  1.00 17.96           O
ATOM   1532  CG2 THR A 205      37.503  38.522 111.665  1.00 16.78           C
ATOM   1533  N   ILE A 206      36.463  36.194 107.940  1.00 16.65           N
ATOM   1534  CA  ILE A 206      35.824  35.725 106.709  1.00 19.27           C
ATOM   1535  C   ILE A 206      34.422  35.270 106.978  1.00 16.98           C
ATOM   1536  O   ILE A 206      34.189  34.338 107.776  1.00 20.12           O
ATOM   1537  CB  ILE A 206      36.650  34.513 106.126  1.00 21.55           C
ATOM   1538  CG1 ILE A 206      38.068  34.998 105.841  1.00 22.66           C
ATOM   1539  CG2 ILE A 206      35.971  34.093 104.830  1.00 20.88           C
ATOM   1540  CD1 ILE A 206      39.078  33.882 105.616  1.00 27.76           C
ATOM   1541  N   ALA A 207      33.488  35.892 106.251  1.00 16.48           N
ATOM   1542  CA  ALA A 207      32.123  35.398 106.249  1.00 18.06           C
ATOM   1543  C   ALA A 207      31.993  34.360 105.108  1.00 22.77           C
ATOM   1544  O   ALA A 207      31.965  34.710 103.932  1.00 21.92           O
ATOM   1545  CB  ALA A 207      31.134  36.535 106.053  1.00 15.36           C
ATOM   1546  N   ALA A 208      32.052  33.098 105.439  1.00 28.08           N
ATOM   1547  CA  ALA A 208      32.040  31.999 104.456  1.00 31.15           C
ATOM   1548  C   ALA A 208      30.732  31.254 104.448  1.00 29.99           C
ATOM   1549  O   ALA A 208      30.013  31.340 105.438  1.00 34.62           O
ATOM   1550  CB  ALA A 208      33.243  31.103 104.691  1.00 34.36           C
ATOM   1551  N   SER A 209      30.112  31.079 103.264  1.00 31.45           N
ATOM   1552  CA  SER A 209      28.716  30.617 103.255  1.00 31.07           C
ATOM   1553  C   SER A 209      28.663  29.117 103.320  1.00 30.41           C
ATOM   1554  O   SER A 209      29.443  28.494 102.610  1.00 34.23           O
ATOM   1555  CB  SER A 209      27.978  31.245 102.072  1.00 35.94           C
ATOM   1556  OG  SER A 209      28.659  32.515 101.876  1.00 45.22           O
ATOM   1557  N   PHE A 210      27.668  28.559 103.986  1.00 30.61           N
ATOM   1558  CA  PHE A 210      27.619  27.148 104.287  1.00 31.34           C
ATOM   1559  C   PHE A 210      26.169  26.753 104.545  1.00 29.75           C
ATOM   1560  O   PHE A 210      25.879  25.817 105.278  1.00 33.62           O
ATOM   1561  CB  PHE A 210      28.512  26.757 105.465  1.00 30.43           C
ATOM   1562  CG  PHE A 210      28.296  27.454 106.776  1.00 30.89           C
ATOM   1563  CD1 PHE A 210      28.845  28.698 107.041  1.00 29.27           C
ATOM   1564  CD2 PHE A 210      27.580  26.837 107.791  1.00 32.09           C
ATOM   1565  CE1 PHE A 210      28.626  29.315 108.261  1.00 30.11           C
ATOM   1566  CE2 PHE A 210      27.371  27.445 109.023  1.00 31.57           C
ATOM   1567  CZ  PHE A 210      27.900  28.711 109.256  1.00 28.75           C
ATOM   1568  N   GLY A 211      25.289  27.451 103.839  1.00 32.69           N
ATOM   1569  CA  GLY A 211      23.868  27.103 103.824  1.00 35.98           C
ATOM   1570  C   GLY A 211      23.010  28.116 104.582  1.00 40.32           C
ATOM   1571  O   GLY A 211      21.887  27.803 105.015  1.00 40.41           O
ATOM   1572  N   ASN A 212      23.664  29.214 105.001  1.00 41.52           N
ATOM   1573  CA  ASN A 212      23.013  30.150 105.913  1.00 39.15           C
ATOM   1574  C   ASN A 212      22.286  31.265 105.197  1.00 35.95           C
ATOM   1575  O   ASN A 212      22.705  31.841 104.202  1.00 35.90           O
ATOM   1576  CB  ASN A 212      23.984  30.704 106.952  1.00 40.78           C
ATOM   1577  CG  ASN A 212      25.440  30.817 106.561  1.00 38.67           C
ATOM   1578  OD1 ASN A 212      26.024  30.313 105.599  1.00 36.16           O
ATOM   1579  ND2 ASN A 212      26.118  31.552 107.423  1.00 36.69           N
ATOM   1580  N   VAL A 213      21.096  31.591 105.695  1.00 34.10           N
ATOM   1581  CA  VAL A 213      20.300  32.666 105.118  1.00 32.06           C
ATOM   1582  C   VAL A 213      19.865  33.641 106.214  1.00 27.81           C
ATOM   1583  O   VAL A 213      19.596  33.280 107.356  1.00 26.36           O
ATOM   1584  CB  VAL A 213      19.061  32.125 104.381  1.00 34.97           C
ATOM   1585  CG1 VAL A 213      19.377  30.975 103.426  1.00 34.76           C
ATOM   1586  CG2 VAL A 213      18.030  31.626 105.382  1.00 37.16           C
ATOM   1587  N   HIS A 214      19.638  34.868 105.810  1.00 23.56           N
ATOM   1588  CA  HIS A 214      19.136  35.934 106.670  1.00 25.43           C
ATOM   1589  C   HIS A 214      17.650  35.760 106.924  1.00 26.48           C
ATOM   1590  O   HIS A 214      16.931  35.442 105.961  1.00 27.86           O
ATOM   1591  CB  HIS A 214      19.401  37.285 105.978  1.00 25.70           C
ATOM   1592  CG  HIS A 214      20.869  37.616 106.115  1.00 28.72           C
ATOM   1593  ND1 HIS A 214      21.848  37.060 105.345  1.00 31.20           N
ATOM   1594  CD2 HIS A 214      21.519  38.434 106.972  1.00 28.58           C
ATOM   1595  CE1 HIS A 214      23.033  37.571 105.712  1.00 30.61           C
ATOM   1596  NE2 HIS A 214      22.871  38.411 106.698  1.00 24.60           N
ATOM   1597  N   GLY A 215      17.227  35.824 108.184  1.00 23.16           N
ATOM   1598  CA  GLY A 215      15.819  35.725 108.498  1.00 19.76           C
ATOM   1599  C   GLY A 215      15.525  34.333 109.066  1.00 23.82           C
ATOM   1600  O   GLY A 215      16.419  33.512 109.321  1.00 23.41           O
ATOM   1601  N   VAL A 216      14.230  34.140 109.312  1.00 25.01           N
ATOM   1602  CA  VAL A 216      13.798  32.891 109.969  1.00 27.23           C
ATOM   1603  C   VAL A 216      12.670  32.278 109.139  1.00 28.57           C
ATOM   1604  O   VAL A 216      11.864  32.960 108.500  1.00 27.50           O
ATOM   1605  CB  VAL A 216      13.338  33.244 111.394  1.00 27.47           C
ATOM   1606  CG1 VAL A 216      12.319  32.273 111.961  1.00 29.08           C
ATOM   1607  CG2 VAL A 216      14.515  33.335 112.348  1.00 27.99           C
ATOM   1608  N   TYR A 217      12.781  30.987 108.895  1.00 32.02           N
ATOM   1609  CA  TYR A 217      11.915  30.223 108.001  1.00 38.14           C
ATOM   1610  C   TYR A 217      11.444  28.971 108.739  1.00 40.68           C
ATOM   1611  O   TYR A 217      11.899  28.679 109.862  1.00 36.55           O
ATOM   1612  CB  TYR A 217      12.549  29.907 106.630  1.00 37.97           C
ATOM   1613  CG  TYR A 217      13.156  31.148 106.003  1.00 41.04           C
ATOM   1614  CD1 TYR A 217      14.454  31.553 106.350  1.00 40.07           C
ATOM   1615  CD2 TYR A 217      12.451  31.948 105.129  1.00 42.06           C
ATOM   1616  CE1 TYR A 217      15.008  32.706 105.855  1.00 40.19           C
ATOM   1617  CE2 TYR A 217      13.007  33.115 104.616  1.00 45.46           C
ATOM   1618  CZ  TYR A 217      14.291  33.490 104.979  1.00 44.54           C
ATOM   1619  OH  TYR A 217      14.856  34.643 104.459  1.00 44.66           O
ATOM   1620  N   LYS A 218      10.354  28.402 108.219  1.00 45.83           N
ATOM   1621  CA  LYS A 218       9.833  27.120 108.707  1.00 48.28           C
ATOM   1622  C   LYS A 218      10.997  26.211 109.105  1.00 49.78           C
ATOM   1623  O   LYS A 218      11.953  26.056 108.356  1.00 47.11           O
ATOM   1624  CB  LYS A 218       9.022  26.421 107.612  1.00 48.47           C
ATOM   1625  N   PRO A 219      10.899  25.629 110.282  1.00 54.14           N
ATOM   1626  CA  PRO A 219      11.869  24.826 110.951  1.00 58.64           C
ATOM   1627  C   PRO A 219      12.708  23.730 110.361  1.00 61.36           C
ATOM   1628  O   PRO A 219      13.446  23.109 111.154  1.00 64.48           O
ATOM   1629  CB  PRO A 219      11.044  24.198 112.106  1.00 58.68           C
ATOM   1630  CG  PRO A 219      10.197  25.365 112.510  1.00 57.08           C
ATOM   1631  CD  PRO A 219       9.731  25.905 111.184  1.00 57.03           C
ATOM   1632  N   GLY A 220      12.693  23.486 109.065  1.00 62.57           N
ATOM   1633  CA  GLY A 220      13.595  22.475 108.510  1.00 62.24           C
ATOM   1634  C   GLY A 220      14.072  23.005 107.161  1.00 62.83           C
ATOM   1635  O   GLY A 220      14.901  22.385 106.498  1.00 64.84           O
ATOM   1636  N   ASN A 221      13.544  24.162 106.767  1.00 61.11           N
ATOM   1637  CA  ASN A 221      13.859  24.726 105.461  1.00 59.42           C
ATOM   1638  C   ASN A 221      15.287  25.227 105.325  1.00 58.03           C
ATOM   1639  O   ASN A 221      15.760  25.434 104.199  1.00 60.15           O
ATOM   1640  CB  ASN A 221      12.871  25.821 105.082  1.00 58.75           C
ATOM   1641  N   VAL A 222      15.934  25.620 106.423  1.00 54.88           N
ATOM   1642  CA  VAL A 222      17.325  26.042 106.347  1.00 51.59           C
ATOM   1643  C   VAL A 222      18.198  24.895 106.877  1.00 48.66           C
ATOM   1644  O   VAL A 222      18.033  24.471 108.021  1.00 50.44           O
ATOM   1645  CB  VAL A 222      17.744  27.319 107.087  1.00 51.19           C
ATOM   1646  CG1 VAL A 222      19.220  27.634 106.841  1.00 48.73           C
ATOM   1647  CG2 VAL A 222      16.916  28.507 106.612  1.00 50.69           C
ATOM   1648  N   VAL A 223      19.080  24.471 105.995  1.00 45.26           N
ATOM   1649  CA  VAL A 223      19.965  23.365 106.371  1.00 46.86           C
ATOM   1650  C   VAL A 223      21.416  23.771 106.178  1.00 42.71           C
ATOM   1651  O   VAL A 223      21.815  24.158 105.091  1.00 42.88           O
ATOM   1652  CB  VAL A 223      19.596  22.117 105.541  1.00 50.37           C
ATOM   1653  CG1 VAL A 223      18.804  21.195 106.474  1.00 50.81           C
ATOM   1654  CG2 VAL A 223      18.782  22.462 104.297  1.00 50.62           C
ATOM   1655  N   LEU A 224      22.132  23.915 107.274  1.00 40.69           N
ATOM   1656  CA  LEU A 224      23.509  24.390 107.224  1.00 39.82           C
ATOM   1657  C   LEU A 224      24.415  23.175 107.005  1.00 37.05           C
ATOM   1658  O   LEU A 224      24.114  22.092 107.505  1.00 35.90           O
ATOM   1659  CB  LEU A 224      23.895  25.124 108.521  1.00 37.14           C
ATOM   1660  CG  LEU A 224      23.025  26.317 108.930  1.00 35.33           C
ATOM   1661  CD1 LEU A 224      23.513  26.950 110.234  1.00 36.45           C
ATOM   1662  CD2 LEU A 224      23.019  27.406 107.871  1.00 37.98           C
ATOM   1663  N   THR A 225      25.603  23.491 106.532  1.00 37.08           N
ATOM   1664  CA  THR A 225      26.614  22.423 106.329  1.00 36.52           C
ATOM   1665  C   THR A 225      27.930  22.911 106.861  1.00 31.92           C
ATOM   1666  O   THR A 225      28.817  23.318 106.114  1.00 31.63           O
ATOM   1667  CB  THR A 225      26.423  22.220 104.814  1.00 39.48           C
ATOM   1668  OG1 THR A 225      25.757  20.972 104.655  1.00 45.57           O
ATOM   1669  CG2 THR A 225      27.556  22.392 103.881  1.00 41.33           C
ATOM   1670  N   PRO A 226      28.134  22.922 108.178  1.00 31.95           N
ATOM   1671  CA  PRO A 226      29.260  23.544 108.855  1.00 33.69           C
ATOM   1672  C   PRO A 226      30.640  23.026 108.510  1.00 34.20           C
ATOM   1673  O   PRO A 226      31.716  23.602 108.673  1.00 33.53           O
ATOM   1674  CB  PRO A 226      29.055  23.266 110.338  1.00 32.93           C
ATOM   1675  CG  PRO A 226      27.664  22.773 110.484  1.00 37.49           C
ATOM   1676  CD  PRO A 226      27.093  22.447 109.141  1.00 34.16           C
ATOM   1677  N   THR A 227      30.610  21.799 108.025  1.00 32.64           N
ATOM   1678  CA  THR A 227      31.692  21.011 107.481  1.00 33.48           C
ATOM   1679  C   THR A 227      32.472  21.701 106.397  1.00 28.18           C
ATOM   1680  O   THR A 227      33.706  21.545 106.288  1.00 31.48           O
ATOM   1681  CB  THR A 227      30.969  19.678 107.055  1.00 36.19           C
ATOM   1682  OG1 THR A 227      31.434  18.703 107.986  1.00 36.59           O
ATOM   1683  CG2 THR A 227      31.129  19.329 105.612  1.00 36.71           C
ATOM   1684  N   ILE A 228      31.810  22.587 105.675  1.00 28.52           N
ATOM   1685  CA  ILE A 228      32.478  23.527 104.771  1.00 29.49           C
ATOM   1686  C   ILE A 228      33.579  24.246 105.533  1.00 26.08           C
ATOM   1687  O   ILE A 228      34.650  24.517 104.987  1.00 27.30           O
ATOM   1688  CB  ILE A 228      31.492  24.643 104.318  1.00 32.91           C
ATOM   1689  CG1 ILE A 228      30.363  24.012 103.494  1.00 35.37           C
ATOM   1690  CG2 ILE A 228      32.201  25.706 103.469  1.00 31.96           C
ATOM   1691  CD1 ILE A 228      30.980  23.319 102.293  1.00 36.06           C
ATOM   1692  N   LEU A 229      33.207  24.733 106.727  1.00 26.72           N
ATOM   1693  CA  LEU A 229      34.223  25.539 107.474  1.00 25.19           C
ATOM   1694  C   LEU A 229      35.395  24.651 107.844  1.00 21.27           C
ATOM   1695  O   LEU A 229      36.561  25.006 107.727  1.00 23.61           O
ATOM   1696  CB  LEU A 229      33.530  26.038 108.762  1.00 23.43           C
ATOM   1697  CG  LEU A 229      32.309  26.933 108.400  1.00 24.97           C
ATOM   1698  CD1 LEU A 229      31.660  27.408 109.679  1.00 23.88           C
ATOM   1699  CD2 LEU A 229      32.777  28.075 107.512  1.00 22.18           C
ATOM   1700  N   ARG A 230      35.082  23.475 108.382  1.00 25.16           N
ATOM   1701  CA  ARG A 230      36.159  22.510 108.727  1.00 26.45           C
ATOM   1702  C   ARG A 230      37.080  22.204 107.564  1.00 22.88           C
ATOM   1703  O   ARG A 230      38.309  22.376 107.626  1.00 23.43           O
ATOM   1704  CB  ARG A 230      35.484  21.194 109.167  1.00 30.01           C
ATOM   1705  CG  ARG A 230      36.536  20.242 109.754  1.00 34.44           C
ATOM   1706  CD  ARG A 230      36.104  18.800 109.670  1.00 39.33           C
ATOM   1707  NE  ARG A 230      35.389  18.475 108.433  1.00 43.65           N
ATOM   1708  CZ  ARG A 230      34.638  17.371 108.355  1.00 46.71           C
ATOM   1709  NH1 ARG A 230      34.581  16.572 109.418  1.00 48.66           N
ATOM   1710  NH2 ARG A 230      33.967  17.055 107.258  1.00 45.81           N
ATOM   1711  N   ASP A 231      36.477  22.009 106.381  1.00 24.79           N
ATOM   1712  CA  ASP A 231      37.353  21.721 105.214  1.00 27.34           C
ATOM   1713  C   ASP A 231      38.185  22.911 104.813  1.00 28.71           C
ATOM   1714  O   ASP A 231      39.340  22.698 104.337  1.00 26.75           O
ATOM   1715  CB  ASP A 231      36.552  21.180 104.025  1.00 30.49           C
ATOM   1716  CG  ASP A 231      35.742  19.941 104.372  1.00 31.91           C
ATOM   1717  OD1 ASP A 231      36.133  19.158 105.269  1.00 32.88           O
ATOM   1718  OD2 ASP A 231      34.662  19.800 103.770  1.00 34.82           O
ATOM   1719  N   SER A 232      37.637  24.153 105.010  1.00 23.91           N
ATOM   1720  CA  SER A 232      38.569  25.238 104.579  1.00 20.92           C
ATOM   1721  C   SER A 232      39.635  25.348 105.628  1.00 18.01           C
ATOM   1722  O   SER A 232      40.782  25.729 105.317  1.00 22.70           O
ATOM   1723  CB  SER A 232      37.799  26.550 104.346  1.00 24.48           C
ATOM   1724  OG  SER A 232      36.585  26.235 103.662  1.00 27.04           O
ATOM   1725  N   GLN A 233      39.277  25.175 106.924  1.00 18.72           N
ATOM   1726  CA  GLN A 233      40.375  25.358 107.930  1.00 19.32           C
ATOM   1727  C   GLN A 233      41.524  24.388 107.645  1.00 21.97           C
ATOM   1728  O   GLN A 233      42.713  24.724 107.587  1.00 23.61           O
ATOM   1729  CB  GLN A 233      39.841  25.095 109.342  1.00 22.36           C
ATOM   1730  CG  GLN A 233      38.927  26.111 109.997  1.00 26.80           C
ATOM   1731  CD  GLN A 233      39.574  27.371 110.555  1.00 28.44           C
ATOM   1732  OE1 GLN A 233      40.714  27.751 110.276  1.00 25.85           O
ATOM   1733  NE2 GLN A 233      38.756  28.022 111.415  1.00 26.98           N
ATOM   1734  N   GLU A 234      41.156  23.104 107.535  1.00 24.52           N
ATOM   1735  CA  GLU A 234      42.143  22.033 107.232  1.00 28.27           C
ATOM   1736  C   GLU A 234      42.948  22.279 105.974  1.00 25.13           C
ATOM   1737  O   GLU A 234      44.170  22.283 106.023  1.00 29.86           O
ATOM   1738  CB  GLU A 234      41.374  20.703 107.114  1.00 32.82           C
ATOM   1739  CG  GLU A 234      40.862  20.151 108.439  1.00 38.07           C
ATOM   1740  CD  GLU A 234      41.741  20.528 109.623  1.00 45.78           C
ATOM   1741  OE1 GLU A 234      42.992  20.426 109.503  1.00 49.51           O
ATOM   1742  OE2 GLU A 234      41.201  20.940 110.693  1.00 49.12           O
ATOM   1743  N   TYR A 235      42.309  22.684 104.882  1.00 29.18           N
ATOM   1744  CA  TYR A 235      42.999  23.069 103.651  1.00 29.38           C
ATOM   1745  C   TYR A 235      44.048  24.120 103.860  1.00 31.38           C
ATOM   1746  O   TYR A 235      45.233  23.890 103.608  1.00 34.67           O
ATOM   1747  CB  TYR A 235      41.940  23.548 102.626  1.00 32.84           C
ATOM   1748  CG  TYR A 235      42.555  23.781 101.264  1.00 34.99           C
ATOM   1749  CD1 TYR A 235      43.134  24.991 100.930  1.00 35.00           C
ATOM   1750  CD2 TYR A 235      42.580  22.758 100.314  1.00 37.71           C
ATOM   1751  CE1 TYR A 235      43.720  25.203  99.697  1.00 34.89           C
ATOM   1752  CE2 TYR A 235      43.149  22.978  99.063  1.00 37.94           C
ATOM   1753  CZ  TYR A 235      43.739  24.185  98.768  1.00 37.65           C
ATOM   1754  OH  TYR A 235      44.341  24.374  97.533  1.00 38.37           O
ATOM   1755  N   VAL A 236      43.717  25.312 104.395  1.00 30.27           N
ATOM   1756  CA  VAL A 236      44.738  26.363 104.531  1.00 26.37           C
ATOM   1757  C   VAL A 236      45.837  25.911 105.486  1.00 27.41           C
ATOM   1758  O   VAL A 236      46.971  26.439 105.435  1.00 27.65           O
ATOM   1759  CB  VAL A 236      44.043  27.629 105.126  1.00 29.77           C
ATOM   1760  CG1 VAL A 236      45.013  28.699 105.563  1.00 27.21           C
ATOM   1761  CG2 VAL A 236      43.084  28.178 104.075  1.00 28.69           C
ATOM   1762  N   SER A 237      45.418  25.265 106.591  1.00 27.09           N
ATOM   1763  CA  SER A 237      46.411  24.823 107.577  1.00 34.28           C
ATOM   1764  C   SER A 237      47.411  23.860 106.879  1.00 35.14           C
ATOM   1765  O   SER A 237      48.614  24.025 107.056  1.00 35.02           O
ATOM   1766  CB  SER A 237      45.793  23.979 108.707  1.00 36.53           C
ATOM   1767  OG  SER A 237      44.951  24.651 109.613  1.00 39.65           O
ATOM   1768  N   LYS A 238      46.897  22.900 106.091  1.00 36.14           N
ATOM   1769  CA  LYS A 238      47.867  21.989 105.438  1.00 39.82           C
ATOM   1770  C   LYS A 238      48.706  22.723 104.398  1.00 39.62           C
ATOM   1771  O   LYS A 238      49.929  22.718 104.544  1.00 38.02           O
ATOM   1772  CB  LYS A 238      47.224  20.733 104.879  1.00 39.91           C
ATOM   1773  N   LYS A 239      48.078  23.569 103.562  1.00 40.30           N
ATOM   1774  CA  LYS A 239      48.848  24.287 102.536  1.00 39.04           C
ATOM   1775  C   LYS A 239      49.865  25.252 103.091  1.00 40.60           C
ATOM   1776  O   LYS A 239      50.949  25.463 102.508  1.00 42.70           O
ATOM   1777  CB  LYS A 239      47.859  24.906 101.532  1.00 38.19           C
ATOM   1778  CG  LYS A 239      48.545  25.726 100.462  1.00 40.96           C
ATOM   1779  CD  LYS A 239      47.694  26.097  99.268  1.00 41.29           C
ATOM   1780  CE  LYS A 239      48.062  27.423  98.646  1.00 40.52           C
ATOM   1781  NZ  LYS A 239      47.632  28.673  99.347  1.00 35.17           N
ATOM   1782  N   HIS A 240      49.603  25.948 104.203  1.00 39.71           N
ATOM   1783  CA  HIS A 240      50.514  26.991 104.663  1.00 38.15           C
ATOM   1784  C   HIS A 240      51.285  26.556 105.897  1.00 40.46           C
ATOM   1785  O   HIS A 240      52.058  27.347 106.438  1.00 40.72           O
ATOM   1786  CB  HIS A 240      49.723  28.271 105.018  1.00 38.19           C
ATOM   1787  CG  HIS A 240      49.089  28.778 103.751  1.00 36.99           C
ATOM   1788  ND1 HIS A 240      49.747  29.645 102.912  1.00 36.34           N
ATOM   1789  CD2 HIS A 240      47.919  28.456 103.165  1.00 37.18           C
ATOM   1790  CE1 HIS A 240      48.996  29.884 101.862  1.00 37.47           C
ATOM   1791  NE2 HIS A 240      47.883  29.179 101.996  1.00 37.58           N
ATOM   1792  N   ASN A 241      50.948  25.372 106.401  1.00 42.59           N
ATOM   1793  CA  ASN A 241      51.549  24.903 107.645  1.00 45.23           C
ATOM   1794  C   ASN A 241      51.250  25.845 108.807  1.00 44.12           C
ATOM   1795  O   ASN A 241      52.153  26.385 109.430  1.00 44.67           O
ATOM   1796  CB  ASN A 241      53.057  24.700 107.535  1.00 48.30           C
ATOM   1797  CG  ASN A 241      53.555  23.437 108.231  1.00 50.93           C
ATOM   1798  OD1 ASN A 241      52.839  22.529 108.665  1.00 49.18           O
ATOM   1799  ND2 ASN A 241      54.878  23.401 108.328  1.00 52.45           N
ATOM   1800  N   LEU A 242      49.966  25.995 109.104  1.00 41.10           N
ATOM   1801  CA  LEU A 242      49.522  26.827 110.219  1.00 38.09           C
ATOM   1802  C   LEU A 242      48.893  25.849 111.225  1.00 36.06           C
ATOM   1803  O   LEU A 242      48.317  24.838 110.836  1.00 34.60           O
ATOM   1804  CB  LEU A 242      48.441  27.827 109.774  1.00 38.17           C
ATOM   1805  CG  LEU A 242      48.821  28.789 108.635  1.00 40.79           C
ATOM   1806  CD1 LEU A 242      47.592  29.225 107.850  1.00 41.42           C
ATOM   1807  CD2 LEU A 242      49.522  30.034 109.176  1.00 36.38           C
ATOM   1808  N   PRO A 243      48.686  26.344 112.437  1.00 33.16           N
ATOM   1809  CA  PRO A 243      47.941  25.620 113.441  1.00 30.92           C
ATOM   1810  C   PRO A 243      46.498  25.425 113.051  1.00 29.31           C
ATOM   1811  O   PRO A 243      45.908  26.025 112.154  1.00 33.03           O
ATOM   1812  CB  PRO A 243      48.080  26.455 114.698  1.00 32.74           C
ATOM   1813  CG  PRO A 243      49.197  27.404 114.435  1.00 32.31           C
ATOM   1814  CD  PRO A 243      49.237  27.609 112.954  1.00 32.98           C
ATOM   1815  N   HIS A 244      45.844  24.592 113.809  1.00 26.61           N
ATOM   1816  CA  HIS A 244      44.446  24.192 113.597  1.00 27.59           C
ATOM   1817  C   HIS A 244      43.515  25.404 113.794  1.00 28.19           C
ATOM   1818  O   HIS A 244      43.742  26.162 114.740  1.00 26.88           O
ATOM   1819  CB  HIS A 244      44.190  23.156 114.669  1.00 28.53           C
ATOM   1820  CG  HIS A 244      42.789  22.667 114.803  1.00 29.86           C
ATOM   1821  ND1 HIS A 244      42.207  21.778 113.927  1.00 31.84           N
ATOM   1822  CD2 HIS A 244      41.854  22.945 115.734  1.00 30.98           C
ATOM   1823  CE1 HIS A 244      40.965  21.537 114.294  1.00 33.36           C
ATOM   1824  NE2 HIS A 244      40.707  22.248 115.392  1.00 32.73           N
ATOM   1825  N   ASN A 245      42.475  25.535 112.976  1.00 26.33           N
ATOM   1826  CA  ASN A 245      41.560  26.653 113.125  1.00 27.84           C
ATOM   1827  C   ASN A 245      42.325  27.957 113.246  1.00 26.78           C
ATOM   1828  O   ASN A 245      42.019  28.755 114.136  1.00 27.95           O
ATOM   1829  CB  ASN A 245      40.726  26.431 114.383  1.00 29.40           C
ATOM   1830  CG  ASN A 245      39.635  25.431 114.066  1.00 29.49           C
ATOM   1831  OD1 ASN A 245      39.618  25.024 112.912  1.00 33.25           O
ATOM   1832  ND2 ASN A 245      38.751  25.099 114.997  1.00 31.74           N
ATOM   1833  N   SER A 246      43.206  28.244 112.294  1.00 25.12           N
ATOM   1834  CA  SER A 246      43.837  29.548 112.266  1.00 27.26           C
ATOM   1835  C   SER A 246      42.932  30.669 111.758  1.00 28.85           C
ATOM   1836  O   SER A 246      43.225  31.840 112.034  1.00 29.03           O
ATOM   1837  CB  SER A 246      45.074  29.398 111.376  1.00 28.97           C
ATOM   1838  OG  SER A 246      46.081  28.869 112.273  1.00 37.50           O
ATOM   1839  N   LEU A 247      41.941  30.350 110.934  1.00 25.33           N
ATOM   1840  CA  LEU A 247      41.100  31.415 110.346  1.00 25.59           C
ATOM   1841  C   LEU A 247      40.002  31.807 111.337  1.00 23.36           C
ATOM   1842  O   LEU A 247      39.519  30.977 112.112  1.00 22.25           O
ATOM   1843  CB  LEU A 247      40.459  30.968 109.039  1.00 25.35           C
ATOM   1844  CG  LEU A 247      41.390  30.416 107.941  1.00 29.61           C
ATOM   1845  CD1 LEU A 247      40.605  29.638 106.884  1.00 26.52           C
ATOM   1846  CD2 LEU A 247      42.290  31.456 107.345  1.00 27.57           C
ATOM   1847  N   ASN A 248      39.599  33.070 111.299  1.00 21.80           N
ATOM   1848  CA  ASN A 248      38.473  33.571 112.083  1.00 18.28           C
ATOM   1849  C   ASN A 248      37.272  33.626 111.146  1.00 18.55           C
ATOM   1850  O   ASN A 248      37.211  34.534 110.318  1.00 20.85           O
ATOM   1851  CB  ASN A 248      38.909  34.995 112.527  1.00 21.13           C
ATOM   1852  CG  ASN A 248      39.941  34.860 113.656  1.00 24.31           C
ATOM   1853  OD1 ASN A 248      39.924  33.872 114.404  1.00 21.54           O
ATOM   1854  ND2 ASN A 248      40.812  35.832 113.876  1.00 23.94           N
ATOM   1855  N   PHE A 249      36.270  32.784 111.310  1.00 16.48           N
ATOM   1856  CA  PHE A 249      35.093  32.805 110.485  1.00 19.25           C
ATOM   1857  C   PHE A 249      33.974  33.616 111.142  1.00 20.06           C
ATOM   1858  O   PHE A 249      33.839  33.684 112.378  1.00 18.79           O
ATOM   1859  CB  PHE A 249      34.552  31.377 110.253  1.00 20.65           C
ATOM   1860  CG  PHE A 249      35.426  30.605 109.276  1.00 25.50           C
ATOM   1861  CD1 PHE A 249      35.830  31.159 108.089  1.00 28.67           C
ATOM   1862  CD2 PHE A 249      35.836  29.310 109.565  1.00 28.34           C
ATOM   1863  CE1 PHE A 249      36.621  30.471 107.175  1.00 33.03           C
ATOM   1864  CE2 PHE A 249      36.607  28.602 108.664  1.00 28.31           C
ATOM   1865  CZ  PHE A 249      37.011  29.169 107.482  1.00 29.79           C
ATOM   1866  N   VAL A 250      33.061  34.041 110.295  1.00 17.31           N
ATOM   1867  CA  VAL A 250      31.875  34.782 110.759  1.00 15.54           C
ATOM   1868  C   VAL A 250      30.636  34.057 110.257  1.00 16.96           C
ATOM   1869  O   VAL A 250      30.536  33.831 109.051  1.00 18.57           O
ATOM   1870  CB  VAL A 250      31.872  36.213 110.169  1.00 18.05           C
ATOM   1871  CG1 VAL A 250      30.582  36.942 110.647  1.00 14.53           C
ATOM   1872  CG2 VAL A 250      33.177  36.877 110.590  1.00 17.72           C
ATOM   1873  N   PHE A 251      29.652  33.911 111.120  1.00 14.83           N
ATOM   1874  CA  PHE A 251      28.413  33.229 110.776  1.00 17.11           C
ATOM   1875  C   PHE A 251      27.274  34.225 110.609  1.00 19.05           C
ATOM   1876  O   PHE A 251      26.712  34.704 111.632  1.00 20.28           O
ATOM   1877  CB  PHE A 251      28.176  32.289 111.968  1.00 16.06           C
ATOM   1878  CG  PHE A 251      27.000  31.386 111.952  1.00 22.00           C
ATOM   1879  CD1 PHE A 251      25.885  31.614 111.184  1.00 25.04           C
ATOM   1880  CD2 PHE A 251      26.998  30.250 112.757  1.00 23.83           C
ATOM   1881  CE1 PHE A 251      24.794  30.770 111.200  1.00 25.65           C
ATOM   1882  CE2 PHE A 251      25.924  29.386 112.784  1.00 27.25           C
ATOM   1883  CZ  PHE A 251      24.805  29.658 111.999  1.00 26.39           C
ATOM   1884  N   HIS A 252      26.839  34.413 109.372  1.00 15.98           N
ATOM   1885  CA  HIS A 252      25.723  35.268 109.033  1.00 15.91           C
ATOM   1886  C   HIS A 252      24.428  34.494 109.078  1.00 18.87           C
ATOM   1887  O   HIS A 252      24.464  33.254 109.110  1.00 17.60           O
ATOM   1888  CB  HIS A 252      25.836  35.960 107.671  1.00 11.82           C
ATOM   1889  CG  HIS A 252      26.748  37.140 107.701  1.00 14.13           C
ATOM   1890  ND1 HIS A 252      26.338  38.490 107.621  1.00 11.98           N
ATOM   1891  CD2 HIS A 252      28.095  37.134 107.831  1.00 12.52           C
ATOM   1892  CE1 HIS A 252      27.443  39.206 107.676  1.00 16.05           C
ATOM   1893  NE2 HIS A 252      28.529  38.443 107.809  1.00 14.97           N
ATOM   1894  N   GLY A 253      23.342  35.219 109.359  1.00 16.62           N
ATOM   1895  CA  GLY A 253      22.041  34.558 109.479  1.00 16.21           C
ATOM   1896  C   GLY A 253      21.881  33.703 110.717  1.00 20.03           C
ATOM   1897  O   GLY A 253      21.101  32.721 110.710  1.00 20.33           O
ATOM   1898  N   GLY A 254      22.421  34.139 111.867  1.00 19.06           N
ATOM   1899  CA  GLY A 254      22.300  33.382 113.089  1.00 14.25           C
ATOM   1900  C   GLY A 254      20.879  33.097 113.549  1.00 19.02           C
ATOM   1901  O   GLY A 254      20.658  32.029 114.164  1.00 20.31           O
ATOM   1902  N   SER A 255      19.963  34.031 113.248  1.00 14.61           N
ATOM   1903  CA  SER A 255      18.633  33.875 113.740  1.00 18.32           C
ATOM   1904  C   SER A 255      18.088  32.529 113.235  1.00 22.84           C
ATOM   1905  O   SER A 255      18.067  32.295 112.028  1.00 25.55           O
ATOM   1906  CB  SER A 255      17.685  35.022 113.399  1.00 16.82           C
ATOM   1907  OG  SER A 255      18.149  36.232 113.989  1.00 19.05           O
ATOM   1908  N   GLY A 256      17.301  31.902 114.089  1.00 24.95           N
ATOM   1909  CA  GLY A 256      16.597  30.694 113.740  1.00 28.65           C
ATOM   1910  C   GLY A 256      17.539  29.485 113.733  1.00 29.13           C
ATOM   1911  O   GLY A 256      16.997  28.411 113.493  1.00 30.58           O
ATOM   1912  N   SER A 257      18.833  29.627 113.946  1.00 29.86           N
ATOM   1913  CA  SER A 257      19.710  28.457 113.871  1.00 29.49           C
ATOM   1914  C   SER A 257      19.467  27.567 115.078  1.00 34.86           C
ATOM   1915  O   SER A 257      19.168  28.027 116.170  1.00 36.71           O
ATOM   1916  CB  SER A 257      21.183  28.870 113.801  1.00 27.35           C
ATOM   1917  OG  SER A 257      21.406  29.625 112.621  1.00 27.17           O
ATOM   1918  N   THR A 258      19.851  26.302 114.961  1.00 36.99           N
ATOM   1919  CA  THR A 258      19.785  25.309 116.034  1.00 36.96           C
ATOM   1920  C   THR A 258      21.010  25.367 116.931  1.00 35.67           C
ATOM   1921  O   THR A 258      22.128  25.684 116.494  1.00 35.41           O
ATOM   1922  CB  THR A 258      19.734  23.971 115.241  1.00 40.31           C
ATOM   1923  OG1 THR A 258      18.372  23.547 115.157  1.00 44.40           O
ATOM   1924  CG2 THR A 258      20.748  22.966 115.633  1.00 35.95           C
ATOM   1925  N   ALA A 259      20.829  24.922 118.176  1.00 33.94           N
ATOM   1926  CA  ALA A 259      21.906  24.908 119.148  1.00 33.58           C
ATOM   1927  C   ALA A 259      23.092  24.116 118.629  1.00 32.41           C
ATOM   1928  O   ALA A 259      24.235  24.513 118.808  1.00 30.69           O
ATOM   1929  CB  ALA A 259      21.443  24.373 120.495  1.00 33.91           C
ATOM   1930  N   GLN A 260      22.827  22.967 118.023  1.00 34.64           N
ATOM   1931  CA  GLN A 260      23.863  22.084 117.521  1.00 35.37           C
ATOM   1932  C   GLN A 260      24.532  22.680 116.294  1.00 30.66           C
ATOM   1933  O   GLN A 260      25.752  22.592 116.185  1.00 31.22           O
ATOM   1934  CB  GLN A 260      23.319  20.676 117.190  1.00 41.31           C
ATOM   1935  CG  GLN A 260      24.415  19.666 116.841  1.00 45.54           C
ATOM   1936  CD  GLN A 260      25.337  19.331 117.994  1.00 47.73           C
ATOM   1937  OE1 GLN A 260      24.893  18.955 119.091  1.00 51.19           O
ATOM   1938  NE2 GLN A 260      26.653  19.443 117.784  1.00 49.51           N
ATOM   1939  N   GLU A 261      23.771  23.292 115.386  1.00 31.68           N
ATOM   1940  CA  GLU A 261      24.458  23.972 114.279  1.00 32.99           C
ATOM   1941  C   GLU A 261      25.408  25.037 114.829  1.00 29.77           C
ATOM   1942  O   GLU A 261      26.545  25.186 114.342  1.00 29.89           O
ATOM   1943  CB  GLU A 261      23.475  24.573 113.284  1.00 37.12           C
ATOM   1944  CG  GLU A 261      22.420  23.630 112.740  1.00 40.56           C
ATOM   1945  CD  GLU A 261      21.324  24.333 111.963  1.00 44.71           C
ATOM   1946  OE1 GLU A 261      20.628  25.259 112.461  1.00 44.05           O
ATOM   1947  OE2 GLU A 261      21.151  23.930 110.789  1.00 46.95           O
ATOM   1948  N   ILE A 262      24.968  25.765 115.856  1.00 28.82           N
ATOM   1949  CA  ILE A 262      25.851  26.799 116.433  1.00 28.58           C
ATOM   1950  C   ILE A 262      27.090  26.181 117.055  1.00 25.93           C
ATOM   1951  O   ILE A 262      28.218  26.565 116.741  1.00 24.40           O
ATOM   1952  CB  ILE A 262      25.087  27.652 117.462  1.00 27.67           C
ATOM   1953  CG1 ILE A 262      23.970  28.407 116.742  1.00 28.20           C
ATOM   1954  CG2 ILE A 262      26.038  28.596 118.189  1.00 29.66           C
ATOM   1955  CD1 ILE A 262      23.032  29.118 117.715  1.00 31.29           C
ATOM   1956  N   LYS A 263      26.907  25.135 117.872  1.00 27.18           N
ATOM   1957  CA  LYS A 263      28.055  24.507 118.540  1.00 26.77           C
ATOM   1958  C   LYS A 263      29.061  23.916 117.561  1.00 26.45           C
ATOM   1959  O   LYS A 263      30.274  24.061 117.753  1.00 26.91           O
ATOM   1960  CB  LYS A 263      27.513  23.437 119.490  1.00 27.87           C
ATOM   1961  N   ASP A 264      28.574  23.251 116.500  1.00 26.03           N
ATOM   1962  CA  ASP A 264      29.533  22.759 115.512  1.00 29.78           C
ATOM   1963  C   ASP A 264      30.217  23.880 114.749  1.00 27.68           C
ATOM   1964  O   ASP A 264      31.436  23.778 114.586  1.00 28.04           O
ATOM   1965  CB  ASP A 264      28.963  21.786 114.493  1.00 35.99           C
ATOM   1966  CG  ASP A 264      28.315  20.554 115.089  1.00 38.51           C
ATOM   1967  OD1 ASP A 264      28.657  20.129 116.218  1.00 41.06           O
ATOM   1968  OD2 ASP A 264      27.406  20.084 114.384  1.00 37.86           O
ATOM   1969  N   SER A 265      29.500  24.964 114.410  1.00 24.82           N
ATOM   1970  CA  SER A 265      30.218  26.040 113.714  1.00 24.49           C
ATOM   1971  C   SER A 265      31.304  26.640 114.563  1.00 20.30           C
ATOM   1972  O   SER A 265      32.412  26.922 114.093  1.00 20.08           O
ATOM   1973  CB  SER A 265      29.262  27.144 113.215  1.00 28.43           C
ATOM   1974  OG  SER A 265      28.168  26.443 112.630  1.00 32.69           O
ATOM   1975  N   VAL A 266      31.028  26.809 115.860  1.00 21.73           N
ATOM   1976  CA  VAL A 266      32.124  27.320 116.716  1.00 21.24           C
ATOM   1977  C   VAL A 266      33.268  26.328 116.808  1.00 23.08           C
ATOM   1978  O   VAL A 266      34.420  26.746 116.877  1.00 24.17           O
ATOM   1979  CB  VAL A 266      31.506  27.639 118.101  1.00 24.13           C
ATOM   1980  CG1 VAL A 266      32.622  28.003 119.050  1.00 22.75           C
ATOM   1981  CG2 VAL A 266      30.501  28.785 117.924  1.00 24.07           C
ATOM   1982  N   SER A 267      33.035  25.008 116.720  1.00 24.19           N
ATOM   1983  CA  SER A 267      34.240  24.129 116.724  1.00 27.47           C
ATOM   1984  C   SER A 267      35.053  24.252 115.457  1.00 27.44           C
ATOM   1985  O   SER A 267      36.250  23.946 115.439  1.00 26.79           O
ATOM   1986  CB  SER A 267      33.867  22.706 117.107  1.00 28.88           C
ATOM   1987  OG  SER A 267      32.944  22.178 116.184  1.00 32.14           O
ATOM   1988  N   TYR A 268      34.482  24.863 114.383  1.00 24.54           N
ATOM   1989  CA  TYR A 268      35.298  25.107 113.196  1.00 24.48           C
ATOM   1990  C   TYR A 268      35.822  26.508 113.058  1.00 26.12           C
ATOM   1991  O   TYR A 268      36.318  26.911 111.992  1.00 27.54           O
ATOM   1992  CB  TYR A 268      34.562  24.638 111.952  1.00 27.52           C
ATOM   1993  CG  TYR A 268      34.072  23.201 112.041  1.00 29.06           C
ATOM   1994  CD1 TYR A 268      34.863  22.203 112.603  1.00 30.80           C
ATOM   1995  CD2 TYR A 268      32.803  22.883 111.574  1.00 28.95           C
ATOM   1996  CE1 TYR A 268      34.402  20.899 112.671  1.00 34.00           C
ATOM   1997  CE2 TYR A 268      32.339  21.585 111.645  1.00 32.77           C
ATOM   1998  CZ  TYR A 268      33.148  20.607 112.194  1.00 33.88           C
ATOM   1999  OH  TYR A 268      32.664  19.319 112.261  1.00 39.47           O
ATOM   2000  N   GLY A 269      35.917  27.240 114.185  1.00 26.03           N
ATOM   2001  CA  GLY A 269      36.617  28.526 114.106  1.00 22.78           C
ATOM   2002  C   GLY A 269      35.660  29.713 113.894  1.00 20.98           C
ATOM   2003  O   GLY A 269      36.216  30.783 113.660  1.00 22.96           O
ATOM   2004  N   VAL A 270      34.367  29.555 113.952  1.00 20.46           N
ATOM   2005  CA  VAL A 270      33.458  30.724 113.935  1.00 22.90           C
ATOM   2006  C   VAL A 270      33.700  31.540 115.221  1.00 24.48           C
ATOM   2007  O   VAL A 270      33.708  30.945 116.324  1.00 24.83           O
ATOM   2008  CB  VAL A 270      31.994  30.283 113.897  1.00 20.94           C
ATOM   2009  CG1 VAL A 270      31.032  31.435 114.303  1.00 21.89           C
ATOM   2010  CG2 VAL A 270      31.603  29.881 112.482  1.00 19.48           C
ATOM   2011  N   VAL A 271      34.076  32.816 115.088  1.00 23.13           N
ATOM   2012  CA  VAL A 271      34.304  33.670 116.235  1.00 22.46           C
ATOM   2013  C   VAL A 271      33.197  34.721 116.432  1.00 22.84           C
ATOM   2014  O   VAL A 271      33.216  35.421 117.456  1.00 20.95           O
ATOM   2015  CB  VAL A 271      35.658  34.393 116.226  1.00 22.62           C
ATOM   2016  CG1 VAL A 271      36.821  33.392 116.278  1.00 22.56           C
ATOM   2017  CG2 VAL A 271      35.906  35.355 115.079  1.00 18.35           C
ATOM   2018  N   LYS A 272      32.213  34.780 115.546  1.00 18.95           N
ATOM   2019  CA  LYS A 272      31.244  35.871 115.521  1.00 16.70           C
ATOM   2020  C   LYS A 272      30.004  35.369 114.810  1.00 16.34           C
ATOM   2021  O   LYS A 272      30.126  34.808 113.742  1.00 18.82           O
ATOM   2022  CB  LYS A 272      31.780  37.081 114.748  1.00 15.33           C
ATOM   2023  CG  LYS A 272      30.804  38.214 114.314  1.00 14.63           C
ATOM   2024  CD  LYS A 272      31.631  39.313 113.671  1.00 10.93           C
ATOM   2025  CE  LYS A 272      30.922  40.578 113.184  1.00 11.42           C
ATOM   2026  NZ  LYS A 272      29.823  40.407 112.207  1.00 12.00           N
ATOM   2027  N   MET A 273      28.867  35.411 115.457  1.00 15.29           N
ATOM   2028  CA  MET A 273      27.580  35.073 114.953  1.00 18.30           C
ATOM   2029  C   MET A 273      26.712  36.348 114.932  1.00 18.45           C
ATOM   2030  O   MET A 273      26.420  36.878 115.980  1.00 17.61           O
ATOM   2031  CB  MET A 273      26.834  34.005 115.727  1.00 15.03           C
ATOM   2032  CG  MET A 273      25.648  33.413 115.017  1.00 19.29           C
ATOM   2033  SD  MET A 273      24.732  32.203 115.998  1.00 27.14           S
ATOM   2034  CE  MET A 273      24.058  33.139 117.343  1.00 29.36           C
ATOM   2035  N   ASN A 274      26.197  36.650 113.739  1.00 17.32           N
ATOM   2036  CA  ASN A 274      25.389  37.813 113.510  1.00 16.37           C
ATOM   2037  C   ASN A 274      23.951  37.475 113.814  1.00 19.33           C
ATOM   2038  O   ASN A 274      23.499  36.389 113.451  1.00 17.27           O
ATOM   2039  CB  ASN A 274      25.474  38.277 112.063  1.00 11.89           C
ATOM   2040  CG  ASN A 274      26.770  38.972 111.737  1.00 14.55           C
ATOM   2041  OD1 ASN A 274      27.774  38.823 112.420  1.00 15.27           O
ATOM   2042  ND2 ASN A 274      26.748  39.771 110.658  1.00 13.69           N
ATOM   2043  N   ILE A 275      23.309  38.332 114.609  1.00 16.01           N
ATOM   2044  CA  ILE A 275      21.900  38.085 114.922  1.00 16.11           C
ATOM   2045  C   ILE A 275      21.146  39.374 114.620  1.00 19.02           C
ATOM   2046  O   ILE A 275      21.708  40.426 114.993  1.00 16.79           O
ATOM   2047  CB  ILE A 275      21.735  37.749 116.422  1.00 21.96           C
ATOM   2048  CG1 ILE A 275      22.410  36.396 116.650  1.00 25.46           C
ATOM   2049  CG2 ILE A 275      20.249  37.601 116.796  1.00 19.46           C
ATOM   2050  CD1 ILE A 275      22.455  35.932 118.090  1.00 32.47           C
ATOM   2051  N   ASP A 276      20.036  39.325 113.882  1.00 16.24           N
ATOM   2052  CA  ASP A 276      19.321  40.565 113.607  1.00 17.83           C
ATOM   2053  C   ASP A 276      17.835  40.306 113.693  1.00 18.70           C
ATOM   2054  O   ASP A 276      17.117  40.762 114.591  1.00 18.28           O
ATOM   2055  CB  ASP A 276      19.757  41.175 112.250  1.00 17.09           C
ATOM   2056  CG  ASP A 276      19.174  42.559 112.051  1.00 20.26           C
ATOM   2057  OD1 ASP A 276      18.452  43.058 112.944  1.00 22.95           O
ATOM   2058  OD2 ASP A 276      19.431  43.218 111.025  1.00 22.25           O
ATOM   2059  N   THR A 277      17.368  39.317 112.884  1.00 15.15           N
ATOM   2060  CA  THR A 277      15.944  39.019 112.880  1.00 15.62           C
ATOM   2061  C   THR A 277      15.363  38.666 114.226  1.00 15.23           C
ATOM   2062  O   THR A 277      14.241  39.118 114.564  1.00 15.28           O
ATOM   2063  CB  THR A 277      15.677  37.832 111.886  1.00 17.58           C
ATOM   2064  OG1 THR A 277      16.122  38.295 110.576  1.00 19.24           O
ATOM   2065  CG2 THR A 277      14.188  37.595 111.783  1.00 19.15           C
ATOM   2066  N   ASP A 278      16.022  37.781 114.960  1.00 15.27           N
ATOM   2067  CA  ASP A 278      15.474  37.339 116.255  1.00 17.86           C
ATOM   2068  C   ASP A 278      15.497  38.448 117.317  1.00 17.05           C
ATOM   2069  O   ASP A 278      14.715  38.422 118.250  1.00 18.85           O
ATOM   2070  CB  ASP A 278      16.226  36.127 116.767  1.00 14.66           C
ATOM   2071  CG  ASP A 278      15.727  34.802 116.167  1.00 21.03           C
ATOM   2072  OD1 ASP A 278      14.679  34.767 115.491  1.00 19.60           O
ATOM   2073  OD2 ASP A 278      16.439  33.806 116.440  1.00 21.04           O
ATOM   2074  N   THR A 279      16.393  39.414 117.253  1.00 17.91           N
ATOM   2075  CA  THR A 279      16.386  40.523 118.192  1.00 17.80           C
ATOM   2076  C   THR A 279      15.373  41.549 117.765  1.00 18.04           C
ATOM   2077  O   THR A 279      14.826  42.178 118.653  1.00 19.27           O
ATOM   2078  CB  THR A 279      17.772  41.106 118.495  1.00 18.98           C
ATOM   2079  OG1 THR A 279      18.519  41.171 117.277  1.00 20.81           O
ATOM   2080  CG2 THR A 279      18.488  40.114 119.425  1.00 19.16           C
ATOM   2081  N   GLN A 280      15.061  41.661 116.475  1.00 17.32           N
ATOM   2082  CA  GLN A 280      13.951  42.502 116.067  1.00 17.92           C
ATOM   2083  C   GLN A 280      12.696  41.928 116.710  1.00 18.41           C
ATOM   2084  O   GLN A 280      11.822  42.630 117.187  1.00 15.99           O
ATOM   2085  CB  GLN A 280      13.755  42.518 114.524  1.00 14.97           C
ATOM   2086  CG  GLN A 280      15.020  43.005 113.839  1.00 17.13           C
ATOM   2087  CD  GLN A 280      14.834  43.305 112.361  1.00 21.22           C
ATOM   2088  OE1 GLN A 280      13.709  43.351 111.868  1.00 24.44           O
ATOM   2089  NE2 GLN A 280      15.891  43.552 111.612  1.00 19.53           N
ATOM   2090  N   TRP A 281      12.529  40.616 116.591  1.00 17.26           N
ATOM   2091  CA  TRP A 281      11.311  39.971 117.037  1.00 17.62           C
ATOM   2092  C   TRP A 281      11.177  40.158 118.559  1.00 14.36           C
ATOM   2093  O   TRP A 281      10.147  40.610 119.044  1.00 15.48           O
ATOM   2094  CB  TRP A 281      11.224  38.460 116.615  1.00 16.33           C
ATOM   2095  CG  TRP A 281      10.083  37.874 117.429  1.00 15.69           C
ATOM   2096  CD1 TRP A 281      10.232  37.027 118.509  1.00 16.23           C
ATOM   2097  CD2 TRP A 281       8.692  38.124 117.270  1.00 16.50           C
ATOM   2098  NE1 TRP A 281       8.967  36.749 119.021  1.00 19.50           N
ATOM   2099  CE2 TRP A 281       8.021  37.405 118.281  1.00 18.85           C
ATOM   2100  CE3 TRP A 281       7.927  38.870 116.379  1.00 16.63           C
ATOM   2101  CZ2 TRP A 281       6.635  37.423 118.413  1.00 21.69           C
ATOM   2102  CZ3 TRP A 281       6.540  38.898 116.510  1.00 18.33           C
ATOM   2103  CH2 TRP A 281       5.904  38.177 117.534  1.00 19.50           C
ATOM   2104  N   ALA A 282      12.224  39.832 119.282  1.00 13.98           N
ATOM   2105  CA  ALA A 282      12.228  39.913 120.734  1.00 15.90           C
ATOM   2106  C   ALA A 282      11.942  41.330 121.243  1.00 18.44           C
ATOM   2107  O   ALA A 282      11.091  41.442 122.123  1.00 22.40           O
ATOM   2108  CB  ALA A 282      13.537  39.373 121.235  1.00 14.24           C
ATOM   2109  N   THR A 283      12.364  42.366 120.528  1.00 19.51           N
ATOM   2110  CA  THR A 283      12.069  43.738 120.936  1.00 16.93           C
ATOM   2111  C   THR A 283      10.562  43.950 120.800  1.00 19.18           C
ATOM   2112  O   THR A 283       9.933  44.489 121.690  1.00 16.49           O
ATOM   2113  CB  THR A 283      12.768  44.752 120.033  1.00 16.81           C
ATOM   2114  OG1 THR A 283      14.183  44.548 120.179  1.00 15.32           O
ATOM   2115  CG2 THR A 283      12.464  46.208 120.372  1.00 12.29           C
ATOM   2116  N   TRP A 284      10.004  43.583 119.623  1.00 16.75           N
ATOM   2117  CA  TRP A 284       8.607  43.796 119.375  1.00 16.43           C
ATOM   2118  C   TRP A 284       7.760  43.058 120.400  1.00 16.84           C
ATOM   2119  O   TRP A 284       6.717  43.513 120.881  1.00 18.44           O
ATOM   2120  CB  TRP A 284       8.212  43.507 117.892  1.00 15.42           C
ATOM   2121  CG  TRP A 284       6.703  43.399 117.856  1.00 16.16           C
ATOM   2122  CD1 TRP A 284       5.990  42.252 117.716  1.00 16.82           C
ATOM   2123  CD2 TRP A 284       5.766  44.456 118.016  1.00 17.15           C
ATOM   2124  NE1 TRP A 284       4.630  42.552 117.767  1.00 17.03           N
ATOM   2125  CE2 TRP A 284       4.471  43.884 117.966  1.00 18.29           C
ATOM   2126  CE3 TRP A 284       5.874  45.840 118.217  1.00 15.43           C
ATOM   2127  CZ2 TRP A 284       3.315  44.649 118.078  1.00 19.56           C
ATOM   2128  CZ3 TRP A 284       4.746  46.616 118.338  1.00 18.79           C
ATOM   2129  CH2 TRP A 284       3.453  46.008 118.262  1.00 21.17           C
ATOM   2130  N   GLU A 285       8.136  41.821 120.648  1.00 17.80           N
ATOM   2131  CA  GLU A 285       7.418  40.940 121.523  1.00 22.19           C
ATOM   2132  C   GLU A 285       7.311  41.477 122.959  1.00 21.74           C
ATOM   2133  O   GLU A 285       6.241  41.355 123.549  1.00 19.83           O
ATOM   2134  CB  GLU A 285       8.118  39.554 121.544  1.00 18.58           C
ATOM   2135  CG  GLU A 285       7.154  38.603 122.210  1.00 26.06           C
ATOM   2136  CD  GLU A 285       7.586  37.157 122.283  1.00 31.02           C
ATOM   2137  OE1 GLU A 285       8.764  36.832 122.513  1.00 32.01           O
ATOM   2138  OE2 GLU A 285       6.667  36.325 122.108  1.00 37.11           O
ATOM   2139  N   GLY A 286       8.344  42.115 123.477  1.00 19.34           N
ATOM   2140  CA  GLY A 286       8.212  42.819 124.761  1.00 19.79           C
ATOM   2141  C   GLY A 286       7.159  43.919 124.732  1.00 20.38           C
ATOM   2142  O   GLY A 286       6.383  44.026 125.694  1.00 19.15           O
ATOM   2143  N   VAL A 287       7.082  44.707 123.652  1.00 19.61           N
ATOM   2144  CA  VAL A 287       6.070  45.764 123.554  1.00 18.89           C
ATOM   2145  C   VAL A 287       4.687  45.126 123.422  1.00 22.13           C
ATOM   2146  O   VAL A 287       3.691  45.551 124.033  1.00 21.19           O
ATOM   2147  CB  VAL A 287       6.262  46.723 122.377  1.00 18.13           C
ATOM   2148  CG1 VAL A 287       5.143  47.792 122.282  1.00 18.17           C
ATOM   2149  CG2 VAL A 287       7.575  47.503 122.433  1.00 17.01           C
ATOM   2150  N   LEU A 288       4.640  44.033 122.650  1.00 21.25           N
ATOM   2151  CA  LEU A 288       3.388  43.337 122.419  1.00 21.32           C
ATOM   2152  C   LEU A 288       2.776  42.857 123.741  1.00 20.54           C
ATOM   2153  O   LEU A 288       1.584  43.026 123.958  1.00 20.97           O
ATOM   2154  CB  LEU A 288       3.580  42.103 121.518  1.00 21.97           C
ATOM   2155  CG  LEU A 288       2.305  41.307 121.176  1.00 23.19           C
ATOM   2156  CD1 LEU A 288       1.285  42.206 120.553  1.00 24.42           C
ATOM   2157  CD2 LEU A 288       2.598  40.105 120.283  1.00 24.69           C
ATOM   2158  N   ASN A 289       3.556  42.156 124.538  1.00 19.13           N
ATOM   2159  CA  ASN A 289       3.097  41.548 125.769  1.00 23.03           C
ATOM   2160  C   ASN A 289       2.845  42.584 126.863  1.00 24.87           C
ATOM   2161  O   ASN A 289       1.796  42.525 127.521  1.00 26.67           O
ATOM   2162  CB  ASN A 289       4.233  40.598 126.228  1.00 23.92           C
ATOM   2163  CG  ASN A 289       4.178  39.294 125.435  1.00 27.38           C
ATOM   2164  OD1 ASN A 289       3.176  38.991 124.796  1.00 28.99           O
ATOM   2165  ND2 ASN A 289       5.249  38.511 125.482  1.00 27.29           N
ATOM   2166  N   TYR A 290       3.505  43.743 126.779  1.00 20.75           N
ATOM   2167  CA  TYR A 290       3.213  44.854 127.669  1.00 21.30           C
ATOM   2168  C   TYR A 290       1.838  45.425 127.365  1.00 22.06           C
ATOM   2169  O   TYR A 290       1.006  45.738 128.230  1.00 21.30           O
ATOM   2170  CB  TYR A 290       4.313  45.936 127.537  1.00 21.52           C
ATOM   2171  CG  TYR A 290       3.955  47.152 128.369  1.00 18.67           C
ATOM   2172  CD1 TYR A 290       4.275  47.177 129.720  1.00 21.54           C
ATOM   2173  CD2 TYR A 290       3.309  48.238 127.803  1.00 20.56           C
ATOM   2174  CE1 TYR A 290       3.947  48.285 130.504  1.00 21.43           C
ATOM   2175  CE2 TYR A 290       2.969  49.351 128.562  1.00 19.92           C
ATOM   2176  CZ  TYR A 290       3.301  49.342 129.923  1.00 22.26           C
ATOM   2177  OH  TYR A 290       2.968  50.447 130.690  1.00 21.81           O
ATOM   2178  N   TYR A 291       1.574  45.572 126.065  1.00 21.29           N
ATOM   2179  CA  TYR A 291       0.305  46.074 125.589  1.00 22.54           C
ATOM   2180  C   TYR A 291      -0.824  45.151 126.071  1.00 24.15           C
ATOM   2181  O   TYR A 291      -1.897  45.612 126.447  1.00 25.73           O
ATOM   2182  CB  TYR A 291       0.203  46.209 124.084  1.00 22.91           C
ATOM   2183  CG  TYR A 291      -1.165  46.638 123.553  1.00 22.14           C
ATOM   2184  CD1 TYR A 291      -1.610  47.915 123.736  1.00 20.69           C
ATOM   2185  CD2 TYR A 291      -1.992  45.758 122.899  1.00 22.96           C
ATOM   2186  CE1 TYR A 291      -2.827  48.360 123.281  1.00 24.98           C
ATOM   2187  CE2 TYR A 291      -3.236  46.165 122.422  1.00 27.31           C
ATOM   2188  CZ  TYR A 291      -3.647  47.464 122.612  1.00 27.92           C
ATOM   2189  OH  TYR A 291      -4.867  47.883 122.158  1.00 28.33           O
ATOM   2190  N   LYS A 292      -0.719  43.889 125.730  1.00 25.42           N
ATOM   2191  CA  LYS A 292      -1.700  42.881 126.143  1.00 29.62           C
ATOM   2192  C   LYS A 292      -1.930  42.826 127.650  1.00 28.89           C
ATOM   2193  O   LYS A 292      -3.100  42.892 128.018  1.00 28.52           O
ATOM   2194  CB  LYS A 292      -1.269  41.520 125.589  1.00 29.44           C
ATOM   2195  CG  LYS A 292      -1.509  41.508 124.066  1.00 33.17           C
ATOM   2196  CD  LYS A 292      -0.997  40.173 123.530  1.00 40.03           C
ATOM   2197  CE  LYS A 292      -1.299  40.010 122.041  1.00 42.50           C
ATOM   2198  NZ  LYS A 292      -1.829  38.659 121.734  1.00 44.63           N
ATOM   2199  N   ALA A 293      -0.931  42.974 128.498  1.00 28.15           N
ATOM   2200  CA  ALA A 293      -1.136  43.089 129.938  1.00 30.08           C
ATOM   2201  C   ALA A 293      -1.805  44.383 130.370  1.00 30.47           C
ATOM   2202  O   ALA A 293      -2.365  44.423 131.478  1.00 31.40           O
ATOM   2203  CB  ALA A 293       0.196  42.950 130.676  1.00 24.56           C
ATOM   2204  N   ASN A 294      -1.800  45.465 129.592  1.00 28.93           N
ATOM   2205  CA  ASN A 294      -2.115  46.781 130.115  1.00 27.36           C
ATOM   2206  C   ASN A 294      -3.104  47.497 129.217  1.00 26.98           C
ATOM   2207  O   ASN A 294      -3.207  48.724 129.214  1.00 24.79           O
ATOM   2208  CB  ASN A 294      -0.839  47.649 130.248  1.00 27.51           C
ATOM   2209  CG  ASN A 294       0.007  47.117 131.398  1.00 28.84           C
ATOM   2210  OD1 ASN A 294      -0.435  47.258 132.532  1.00 31.62           O
ATOM   2211  ND2 ASN A 294       1.165  46.523 131.147  1.00 25.75           N
ATOM   2212  N   GLU A 295      -3.696  46.699 128.350  1.00 25.97           N
ATOM   2213  CA  GLU A 295      -4.564  47.195 127.289  1.00 27.08           C
ATOM   2214  C   GLU A 295      -5.543  48.282 127.665  1.00 27.08           C
ATOM   2215  O   GLU A 295      -5.752  49.272 126.934  1.00 26.95           O
ATOM   2216  CB  GLU A 295      -5.329  45.956 126.752  1.00 27.72           C
ATOM   2217  CG  GLU A 295      -6.006  46.272 125.439  1.00 36.00           C
ATOM   2218  CD  GLU A 295      -6.619  45.081 124.724  1.00 40.66           C
ATOM   2219  OE1 GLU A 295      -6.431  43.927 125.170  1.00 42.03           O
ATOM   2220  OE2 GLU A 295      -7.291  45.317 123.695  1.00 41.19           O
ATOM   2221  N   ALA A 296      -6.285  48.067 128.751  1.00 27.54           N
ATOM   2222  CA  ALA A 296      -7.316  49.006 129.192  1.00 26.56           C
ATOM   2223  C   ALA A 296      -6.765  50.302 129.709  1.00 26.58           C
ATOM   2224  O   ALA A 296      -7.494  51.297 129.816  1.00 29.11           O
ATOM   2225  CB  ALA A 296      -8.162  48.335 130.276  1.00 27.19           C
ATOM   2226  N   TYR A 297      -5.446  50.401 129.889  1.00 25.67           N
ATOM   2227  CA  TYR A 297      -4.817  51.666 130.244  1.00 25.35           C
ATOM   2228  C   TYR A 297      -4.090  52.302 129.078  1.00 26.86           C
ATOM   2229  O   TYR A 297      -3.318  53.252 129.353  1.00 27.95           O
ATOM   2230  CB  TYR A 297      -3.798  51.479 131.386  1.00 29.51           C
ATOM   2231  CG  TYR A 297      -4.460  50.883 132.613  1.00 28.92           C
ATOM   2232  CD1 TYR A 297      -4.713  49.529 132.696  1.00 30.64           C
ATOM   2233  CD2 TYR A 297      -4.841  51.699 133.668  1.00 31.20           C
ATOM   2234  CE1 TYR A 297      -5.336  49.002 133.823  1.00 33.07           C
ATOM   2235  CE2 TYR A 297      -5.445  51.194 134.801  1.00 30.00           C
ATOM   2236  CZ  TYR A 297      -5.694  49.838 134.859  1.00 33.68           C
ATOM   2237  OH  TYR A 297      -6.312  49.305 135.969  1.00 37.76           O
ATOM   2238  N   LEU A 298      -4.277  51.856 127.845  1.00 25.78           N
ATOM   2239  CA  LEU A 298      -3.370  52.332 126.777  1.00 24.27           C
ATOM   2240  C   LEU A 298      -4.181  52.836 125.603  1.00 25.37           C
ATOM   2241  O   LEU A 298      -3.615  53.121 124.537  1.00 25.26           O
ATOM   2242  CB  LEU A 298      -2.401  51.231 126.338  1.00 19.67           C
ATOM   2243  CG  LEU A 298      -1.311  50.855 127.338  1.00 21.60           C
ATOM   2244  CD1 LEU A 298      -0.566  49.583 126.981  1.00 19.59           C
ATOM   2245  CD2 LEU A 298      -0.333  51.994 127.545  1.00 21.47           C
ATOM   2246  N   GLN A 299      -5.490  53.041 125.836  1.00 24.76           N
ATOM   2247  CA  GLN A 299      -6.324  53.463 124.724  1.00 24.46           C
ATOM   2248  C   GLN A 299      -6.429  54.950 124.576  1.00 24.25           C
ATOM   2249  O   GLN A 299      -6.892  55.397 123.537  1.00 26.55           O
ATOM   2250  CB  GLN A 299      -7.745  52.875 124.782  1.00 25.37           C
ATOM   2251  CG  GLN A 299      -7.681  51.376 124.914  1.00 27.23           C
ATOM   2252  CD  GLN A 299      -7.161  50.637 123.693  1.00 30.16           C
ATOM   2253  OE1 GLN A 299      -7.409  51.073 122.559  1.00 28.38           O
ATOM   2254  NE2 GLN A 299      -6.466  49.528 123.981  1.00 25.89           N
ATOM   2255  N   GLY A 300      -6.163  55.699 125.655  1.00 23.28           N
ATOM   2256  CA  GLY A 300      -6.288  57.147 125.570  1.00 19.25           C
ATOM   2257  C   GLY A 300      -5.418  57.781 126.659  1.00 20.42           C
ATOM   2258  O   GLY A 300      -4.939  57.075 127.560  1.00 22.76           O
ATOM   2259  N   GLN A 301      -5.309  59.080 126.683  1.00 20.27           N
ATOM   2260  CA  GLN A 301      -4.586  59.759 127.731  1.00 24.07           C
ATOM   2261  C   GLN A 301      -5.310  59.642 129.084  1.00 24.83           C
ATOM   2262  O   GLN A 301      -4.650  59.820 130.107  1.00 22.70           O
ATOM   2263  CB  GLN A 301      -4.450  61.255 127.429  1.00 23.97           C
ATOM   2264  CG  GLN A 301      -3.243  61.446 126.521  1.00 26.60           C
ATOM   2265  CD  GLN A 301      -2.895  62.887 126.290  1.00 26.97           C
ATOM   2266  OE1 GLN A 301      -3.674  63.566 125.646  1.00 30.05           O
ATOM   2267  NE2 GLN A 301      -1.765  63.407 126.748  1.00 24.12           N
ATOM   2268  N   LEU A 302      -6.640  59.720 129.021  1.00 24.09           N
ATOM   2269  CA  LEU A 302      -7.444  59.653 130.233  1.00 27.23           C
ATOM   2270  C   LEU A 302      -8.451  58.528 130.068  1.00 28.56           C
ATOM   2271  O   LEU A 302      -8.812  58.253 128.918  1.00 28.41           O
ATOM   2272  CB  LEU A 302      -8.273  60.916 130.491  1.00 29.02           C
ATOM   2273  CG  LEU A 302      -7.439  62.183 130.713  1.00 32.77           C
ATOM   2274  CD1 LEU A 302      -8.345  63.405 130.666  1.00 33.51           C
ATOM   2275  CD2 LEU A 302      -6.626  62.060 131.994  1.00 30.74           C
ATOM   2276  N   GLY A 303      -8.709  57.814 131.173  1.00 28.36           N
ATOM   2277  CA  GLY A 303      -9.859  56.882 131.119  1.00 23.23           C
ATOM   2278  C   GLY A 303      -9.386  55.456 131.127  1.00 26.64           C
ATOM   2279  O   GLY A 303      -8.565  55.024 130.314  1.00 25.59           O
ATOM   2280  N   ASN A 304      -9.693  54.737 132.206  1.00 25.82           N
ATOM   2281  CA  ASN A 304      -9.289  53.349 132.360  1.00 26.13           C
ATOM   2282  C   ASN A 304     -10.299  52.705 133.305  1.00 29.40           C
ATOM   2283  O   ASN A 304     -11.247  53.382 133.685  1.00 30.01           O
ATOM   2284  CB  ASN A 304      -7.837  53.221 132.835  1.00 24.34           C
ATOM   2285  CG  ASN A 304      -7.604  53.860 134.185  1.00 28.33           C
ATOM   2286  OD1 ASN A 304      -8.403  53.670 135.134  1.00 30.11           O
ATOM   2287  ND2 ASN A 304      -6.560  54.663 134.292  1.00 20.62           N
ATOM   2288  N   PRO A 305     -10.102  51.466 133.719  1.00 30.09           N
ATOM   2289  CA  PRO A 305     -11.011  50.793 134.623  1.00 33.25           C
ATOM   2290  C   PRO A 305     -11.193  51.460 135.969  1.00 33.41           C
ATOM   2291  O   PRO A 305     -12.175  51.161 136.656  1.00 36.73           O
ATOM   2292  CB  PRO A 305     -10.465  49.369 134.763  1.00 31.72           C
ATOM   2293  CG  PRO A 305      -9.466  49.215 133.659  1.00 34.10           C
ATOM   2294  CD  PRO A 305      -8.973  50.604 133.312  1.00 29.92           C
ATOM   2295  N   LYS A 306     -10.330  52.336 136.454  1.00 32.01           N
ATOM   2296  CA  LYS A 306     -10.548  53.050 137.695  1.00 31.51           C
ATOM   2297  C   LYS A 306     -11.466  54.255 137.488  1.00 30.45           C
ATOM   2298  O   LYS A 306     -11.797  54.891 138.491  1.00 29.55           O
ATOM   2299  CB  LYS A 306      -9.213  53.464 138.302  1.00 32.71           C
ATOM   2300  CG  LYS A 306      -8.128  52.425 138.390  1.00 35.69           C
ATOM   2301  CD  LYS A 306      -8.421  51.222 139.240  1.00 37.57           C
ATOM   2302  CE  LYS A 306      -7.154  50.637 139.850  1.00 40.14           C
ATOM   2303  NZ  LYS A 306      -7.464  49.581 140.858  1.00 41.24           N
ATOM   2304  N   GLY A 307     -11.780  54.620 136.244  1.00 28.51           N
ATOM   2305  CA  GLY A 307     -12.576  55.810 136.002  1.00 30.62           C
ATOM   2306  C   GLY A 307     -12.340  56.517 134.684  1.00 32.42           C
ATOM   2307  O   GLY A 307     -11.223  56.475 134.142  1.00 31.31           O
ATOM   2308  N   GLU A 308     -13.373  57.174 134.174  1.00 30.28           N
ATOM   2309  CA  GLU A 308     -13.374  57.889 132.922  1.00 33.93           C
ATOM   2310  C   GLU A 308     -12.190  58.867 132.834  1.00 30.49           C
ATOM   2311  O   GLU A 308     -12.010  59.424 131.752  1.00 31.86           O
ATOM   2312  CB  GLU A 308     -14.605  58.805 132.810  1.00 38.67           C
ATOM   2313  CG  GLU A 308     -15.953  58.248 132.472  1.00 49.06           C
ATOM   2314  CD  GLU A 308     -17.005  59.345 132.237  1.00 54.57           C
ATOM   2315  OE1 GLU A 308     -17.418  60.008 133.226  1.00 56.07           O
ATOM   2316  OE2 GLU A 308     -17.404  59.524 131.052  1.00 57.86           O
ATOM   2317  N   ASP A 309     -11.940  59.544 133.954  1.00 26.92           N
ATOM   2318  CA  ASP A 309     -11.019  60.668 133.992  1.00 27.36           C
ATOM   2319  C   ASP A 309      -9.641  60.302 134.543  1.00 26.67           C
ATOM   2320  O   ASP A 309      -8.823  61.190 134.815  1.00 28.08           O
ATOM   2321  CB  ASP A 309     -11.615  61.762 134.872  1.00 29.63           C
ATOM   2322  CG  ASP A 309     -12.990  62.215 134.403  1.00 34.95           C
ATOM   2323  OD1 ASP A 309     -13.256  62.214 133.178  1.00 36.57           O
ATOM   2324  OD2 ASP A 309     -13.839  62.580 135.241  1.00 37.05           O
ATOM   2325  N   GLN A 310      -9.425  59.042 134.871  1.00 23.97           N
ATOM   2326  CA  GLN A 310      -8.121  58.693 135.471  1.00 25.52           C
ATOM   2327  C   GLN A 310      -6.999  58.707 134.415  1.00 26.33           C
ATOM   2328  O   GLN A 310      -7.191  58.214 133.297  1.00 25.41           O
ATOM   2329  CB  GLN A 310      -8.248  57.333 136.156  1.00 21.15           C
ATOM   2330  CG  GLN A 310      -9.301  57.318 137.292  1.00 27.08           C
ATOM   2331  CD  GLN A 310      -9.165  58.494 138.251  1.00 27.74           C
ATOM   2332  OE1 GLN A 310      -8.090  58.697 138.837  1.00 27.40           O
ATOM   2333  NE2 GLN A 310     -10.233  59.283 138.394  1.00 25.53           N
ATOM   2334  N   PRO A 311      -5.842  59.236 134.770  1.00 24.90           N
ATOM   2335  CA  PRO A 311      -4.770  59.520 133.808  1.00 25.13           C
ATOM   2336  C   PRO A 311      -3.986  58.268 133.480  1.00 21.97           C
ATOM   2337  O   PRO A 311      -3.895  57.430 134.376  1.00 21.15           O
ATOM   2338  CB  PRO A 311      -3.838  60.508 134.503  1.00 26.19           C
ATOM   2339  CG  PRO A 311      -4.055  60.198 135.949  1.00 28.69           C
ATOM   2340  CD  PRO A 311      -5.558  59.904 136.069  1.00 24.99           C
ATOM   2341  N   ASN A 312      -3.566  58.072 132.231  1.00 22.03           N
ATOM   2342  CA  ASN A 312      -2.820  56.830 131.954  1.00 20.62           C
ATOM   2343  C   ASN A 312      -1.322  57.018 131.807  1.00 20.81           C
ATOM   2344  O   ASN A 312      -0.624  56.145 131.306  1.00 20.55           O
ATOM   2345  CB  ASN A 312      -3.406  56.225 130.692  1.00 18.67           C
ATOM   2346  CG  ASN A 312      -4.754  55.588 131.036  1.00 22.04           C
ATOM   2347  OD1 ASN A 312      -4.842  54.853 132.026  1.00 21.32           O
ATOM   2348  ND2 ASN A 312      -5.723  55.797 130.178  1.00 21.43           N
ATOM   2349  N   LYS A 313      -0.836  58.221 132.006  1.00 21.99           N
ATOM   2350  CA  LYS A 313       0.523  58.651 131.805  1.00 23.99           C
ATOM   2351  C   LYS A 313       1.566  57.654 132.263  1.00 25.78           C
ATOM   2352  O   LYS A 313       2.568  57.496 131.576  1.00 25.82           O
ATOM   2353  CB  LYS A 313       0.794  59.951 132.603  1.00 24.55           C
ATOM   2354  CG  LYS A 313       2.175  60.511 132.229  1.00 28.67           C
ATOM   2355  CD  LYS A 313       2.341  61.882 132.845  1.00 29.86           C
ATOM   2356  CE  LYS A 313       3.817  62.214 133.065  1.00 31.11           C
ATOM   2357  NZ  LYS A 313       4.245  63.299 132.145  1.00 32.71           N
ATOM   2358  N   LYS A 314       1.352  57.013 133.421  1.00 23.65           N
ATOM   2359  CA  LYS A 314       2.305  56.059 133.934  1.00 26.76           C
ATOM   2360  C   LYS A 314       2.405  54.834 133.032  1.00 24.55           C
ATOM   2361  O   LYS A 314       3.456  54.170 133.087  1.00 25.44           O
ATOM   2362  CB  LYS A 314       2.034  55.637 135.379  1.00 27.48           C
ATOM   2363  N   TYR A 315       1.401  54.484 132.285  1.00 20.27           N
ATOM   2364  CA  TYR A 315       1.455  53.300 131.435  1.00 21.84           C
ATOM   2365  C   TYR A 315       1.977  53.638 130.039  1.00 19.68           C
ATOM   2366  O   TYR A 315       2.527  52.717 129.456  1.00 22.92           O
ATOM   2367  CB  TYR A 315       0.025  52.732 131.201  1.00 21.25           C
ATOM   2368  CG  TYR A 315      -0.511  52.336 132.568  1.00 28.01           C
ATOM   2369  CD1 TYR A 315      -0.285  51.085 133.100  1.00 27.92           C
ATOM   2370  CD2 TYR A 315      -1.208  53.281 133.316  1.00 26.47           C
ATOM   2371  CE1 TYR A 315      -0.763  50.757 134.352  1.00 31.67           C
ATOM   2372  CE2 TYR A 315      -1.690  52.964 134.561  1.00 30.05           C
ATOM   2373  CZ  TYR A 315      -1.464  51.710 135.074  1.00 34.64           C
ATOM   2374  OH  TYR A 315      -1.956  51.408 136.333  1.00 39.36           O
ATOM   2375  N   TYR A 316       1.670  54.819 129.517  1.00 16.52           N
ATOM   2376  CA  TYR A 316       2.016  55.078 128.103  1.00 19.76           C
ATOM   2377  C   TYR A 316       3.326  55.838 127.962  1.00 17.57           C
ATOM   2378  O   TYR A 316       3.841  55.969 126.859  1.00 22.34           O
ATOM   2379  CB  TYR A 316       0.902  55.761 127.340  1.00 17.96           C
ATOM   2380  CG  TYR A 316       0.491  57.138 127.814  1.00 16.83           C
ATOM   2381  CD1 TYR A 316       1.378  58.208 127.675  1.00 17.19           C
ATOM   2382  CD2 TYR A 316      -0.757  57.386 128.344  1.00 15.98           C
ATOM   2383  CE1 TYR A 316       1.020  59.489 128.052  1.00 15.77           C
ATOM   2384  CE2 TYR A 316      -1.158  58.654 128.728  1.00 15.07           C
ATOM   2385  CZ  TYR A 316      -0.257  59.687 128.576  1.00 17.19           C
ATOM   2386  OH  TYR A 316      -0.590  60.949 128.966  1.00 20.18           O
ATOM   2387  N   ASP A 317       4.011  56.068 129.067  1.00 17.43           N
ATOM   2388  CA  ASP A 317       5.332  56.715 129.035  1.00 17.33           C
ATOM   2389  C   ASP A 317       6.286  55.827 128.237  1.00 16.20           C
ATOM   2390  O   ASP A 317       6.424  54.657 128.572  1.00 14.76           O
ATOM   2391  CB  ASP A 317       5.849  56.767 130.481  1.00 17.49           C
ATOM   2392  CG  ASP A 317       7.219  57.348 130.672  1.00 20.34           C
ATOM   2393  OD1 ASP A 317       7.949  57.708 129.746  1.00 20.23           O
ATOM   2394  OD2 ASP A 317       7.616  57.494 131.835  1.00 26.19           O
ATOM   2395  N   PRO A 318       6.900  56.332 127.196  1.00 17.72           N
ATOM   2396  CA  PRO A 318       7.770  55.552 126.316  1.00 16.01           C
ATOM   2397  C   PRO A 318       8.842  54.850 127.119  1.00 16.80           C
ATOM   2398  O   PRO A 318       9.220  53.723 126.782  1.00 15.10           O
ATOM   2399  CB  PRO A 318       8.395  56.640 125.426  1.00 18.33           C
ATOM   2400  CG  PRO A 318       7.145  57.511 125.206  1.00 18.62           C
ATOM   2401  CD  PRO A 318       6.655  57.683 126.617  1.00 18.32           C
ATOM   2402  N   ARG A 319       9.304  55.427 128.229  1.00 18.28           N
ATOM   2403  CA  ARG A 319      10.323  54.730 129.011  1.00 19.45           C
ATOM   2404  C   ARG A 319       9.825  53.396 129.551  1.00 21.84           C
ATOM   2405  O   ARG A 319      10.680  52.527 129.761  1.00 18.56           O
ATOM   2406  CB  ARG A 319      10.862  55.556 130.169  1.00 19.97           C
ATOM   2407  CG  ARG A 319      11.628  56.760 129.598  1.00 24.99           C
ATOM   2408  CD  ARG A 319      12.019  57.637 130.784  1.00 29.01           C
ATOM   2409  NE  ARG A 319      10.941  58.562 131.122  1.00 33.84           N
ATOM   2410  CZ  ARG A 319      10.629  58.920 132.372  1.00 38.21           C
ATOM   2411  NH1 ARG A 319      11.363  58.357 133.346  1.00 38.98           N
ATOM   2412  NH2 ARG A 319       9.636  59.782 132.627  1.00 34.15           N
ATOM   2413  N   VAL A 320       8.515  53.216 129.744  1.00 20.40           N
ATOM   2414  CA  VAL A 320       8.056  51.935 130.276  1.00 16.59           C
ATOM   2415  C   VAL A 320       7.999  50.878 129.201  1.00 15.09           C
ATOM   2416  O   VAL A 320       8.579  49.809 129.390  1.00 15.01           O
ATOM   2417  CB  VAL A 320       6.636  52.030 130.924  1.00 19.07           C
ATOM   2418  CG1 VAL A 320       6.300  50.671 131.540  1.00 16.51           C
ATOM   2419  CG2 VAL A 320       6.714  53.087 132.026  1.00 20.22           C
ATOM   2420  N   TRP A 321       7.338  51.173 128.083  1.00 16.37           N
ATOM   2421  CA  TRP A 321       7.179  50.119 127.067  1.00 14.98           C
ATOM   2422  C   TRP A 321       8.418  49.999 126.185  1.00 16.86           C
ATOM   2423  O   TRP A 321       8.739  48.862 125.852  1.00 17.83           O
ATOM   2424  CB  TRP A 321       5.946  50.301 126.225  1.00 14.81           C
ATOM   2425  CG  TRP A 321       5.729  51.661 125.638  1.00 15.89           C
ATOM   2426  CD1 TRP A 321       5.032  52.687 126.220  1.00 14.88           C
ATOM   2427  CD2 TRP A 321       6.171  52.152 124.361  1.00 15.51           C
ATOM   2428  NE1 TRP A 321       5.029  53.787 125.396  1.00 16.68           N
ATOM   2429  CE2 TRP A 321       5.712  53.482 124.245  1.00 16.85           C
ATOM   2430  CE3 TRP A 321       6.908  51.606 123.321  1.00 16.39           C
ATOM   2431  CZ2 TRP A 321       5.942  54.286 123.123  1.00 19.34           C
ATOM   2432  CZ3 TRP A 321       7.148  52.386 122.202  1.00 17.03           C
ATOM   2433  CH2 TRP A 321       6.676  53.698 122.115  1.00 20.36           C
ATOM   2434  N   LEU A 322       9.306  50.994 126.159  1.00 14.15           N
ATOM   2435  CA  LEU A 322      10.595  50.811 125.515  1.00 12.93           C
ATOM   2436  C   LEU A 322      11.428  49.906 126.411  1.00 16.75           C
ATOM   2437  O   LEU A 322      12.197  49.085 125.896  1.00 14.57           O
ATOM   2438  CB  LEU A 322      11.344  52.114 125.217  1.00 12.44           C
ATOM   2439  CG  LEU A 322      10.660  52.977 124.127  1.00 14.24           C
ATOM   2440  CD1 LEU A 322      11.325  54.341 124.036  1.00 12.90           C
ATOM   2441  CD2 LEU A 322      10.763  52.169 122.814  1.00 16.09           C
ATOM   2442  N   ARG A 323      11.271  50.062 127.748  1.00 14.93           N
ATOM   2443  CA  ARG A 323      12.065  49.189 128.613  1.00 13.95           C
ATOM   2444  C   ARG A 323      11.555  47.746 128.494  1.00 12.62           C
ATOM   2445  O   ARG A 323      12.326  46.794 128.602  1.00 15.09           O
ATOM   2446  CB  ARG A 323      11.944  49.603 130.097  1.00 17.04           C
ATOM   2447  CG  ARG A 323      12.662  48.668 131.069  1.00 15.04           C
ATOM   2448  CD  ARG A 323      14.168  48.881 130.868  1.00 15.96           C
ATOM   2449  NE  ARG A 323      14.971  48.011 131.677  1.00 19.88           N
ATOM   2450  CZ  ARG A 323      16.211  47.590 131.554  1.00 22.17           C
ATOM   2451  NH1 ARG A 323      16.949  47.981 130.511  1.00 17.07           N
ATOM   2452  NH2 ARG A 323      16.727  46.767 132.475  1.00 18.27           N
ATOM   2453  N   ALA A 324      10.265  47.514 128.310  1.00 12.81           N
ATOM   2454  CA  ALA A 324       9.788  46.142 128.184  1.00 18.56           C
ATOM   2455  C   ALA A 324      10.357  45.536 126.882  1.00 20.58           C
ATOM   2456  O   ALA A 324      10.684  44.350 126.859  1.00 17.77           O
ATOM   2457  CB  ALA A 324       8.265  46.151 128.160  1.00 18.00           C
ATOM   2458  N   GLY A 325      10.503  46.380 125.832  1.00 17.03           N
ATOM   2459  CA  GLY A 325      11.083  45.831 124.605  1.00 14.51           C
ATOM   2460  C   GLY A 325      12.538  45.494 124.858  1.00 16.16           C
ATOM   2461  O   GLY A 325      13.018  44.431 124.408  1.00 17.22           O
ATOM   2462  N   GLN A 326      13.238  46.318 125.661  1.00 15.15           N
ATOM   2463  CA  GLN A 326      14.603  45.968 126.025  1.00 13.53           C
ATOM   2464  C   GLN A 326      14.738  44.649 126.759  1.00 14.66           C
ATOM   2465  O   GLN A 326      15.725  43.914 126.513  1.00 15.00           O
ATOM   2466  CB  GLN A 326      15.365  47.025 126.831  1.00 15.18           C
ATOM   2467  CG  GLN A 326      15.643  48.316 126.041  1.00 15.01           C
ATOM   2468  CD  GLN A 326      16.309  49.369 126.918  1.00 16.50           C
ATOM   2469  OE1 GLN A 326      15.805  49.595 128.029  1.00 15.73           O
ATOM   2470  NE2 GLN A 326      17.413  49.977 126.514  1.00 11.16           N
ATOM   2471  N   THR A 327      13.931  44.466 127.792  1.00 15.03           N
ATOM   2472  CA  THR A 327      14.118  43.270 128.632  1.00 19.74           C
ATOM   2473  C   THR A 327      13.759  42.010 127.852  1.00 19.56           C
ATOM   2474  O   THR A 327      14.402  40.985 127.999  1.00 18.27           O
ATOM   2475  CB  THR A 327      13.274  43.368 129.924  1.00 21.12           C
ATOM   2476  OG1 THR A 327      11.900  43.558 129.556  1.00 23.28           O
ATOM   2477  CG2 THR A 327      13.611  44.662 130.654  1.00 17.76           C
ATOM   2478  N   SER A 328      12.799  42.102 126.927  1.00 18.13           N
ATOM   2479  CA  SER A 328      12.541  40.957 126.060  1.00 17.72           C
ATOM   2480  C   SER A 328      13.720  40.667 125.145  1.00 17.94           C
ATOM   2481  O   SER A 328      14.218  39.522 124.999  1.00 19.15           O
ATOM   2482  CB  SER A 328      11.251  41.262 125.292  1.00 19.31           C
ATOM   2483  OG  SER A 328      11.032  40.132 124.472  1.00 23.43           O
ATOM   2484  N   MET A 329      14.314  41.707 124.561  1.00 16.00           N
ATOM   2485  CA  MET A 329      15.502  41.584 123.733  1.00 17.38           C
ATOM   2486  C   MET A 329      16.649  40.973 124.530  1.00 18.22           C
ATOM   2487  O   MET A 329      17.396  40.129 124.014  1.00 19.54           O
ATOM   2488  CB  MET A 329      15.978  42.936 123.193  1.00 19.76           C
ATOM   2489  CG  MET A 329      17.026  42.827 122.119  1.00 22.79           C
ATOM   2490  SD  MET A 329      17.519  44.395 121.387  1.00 25.83           S
ATOM   2491  CE  MET A 329      19.273  44.147 121.355  1.00 24.55           C
ATOM   2492  N   ILE A 330      16.831  41.443 125.757  1.00 16.84           N
ATOM   2493  CA  ILE A 330      17.879  40.930 126.638  1.00 16.78           C
ATOM   2494  C   ILE A 330      17.654  39.423 126.926  1.00 17.80           C
ATOM   2495  O   ILE A 330      18.630  38.692 126.994  1.00 15.89           O
ATOM   2496  CB  ILE A 330      17.921  41.650 127.997  1.00 18.44           C
ATOM   2497  CG1 ILE A 330      18.474  43.074 127.774  1.00 18.46           C
ATOM   2498  CG2 ILE A 330      18.795  40.879 129.018  1.00 15.19           C
ATOM   2499  CD1 ILE A 330      18.213  43.961 128.994  1.00 19.69           C
ATOM   2500  N   ALA A 331      16.396  39.017 127.136  1.00 16.86           N
ATOM   2501  CA  ALA A 331      16.229  37.574 127.416  1.00 19.63           C
ATOM   2502  C   ALA A 331      16.575  36.761 126.168  1.00 22.19           C
ATOM   2503  O   ALA A 331      17.133  35.672 126.305  1.00 21.95           O
ATOM   2504  CB  ALA A 331      14.785  37.347 127.817  1.00 18.74           C
ATOM   2505  N   ARG A 332      16.259  37.229 124.959  1.00 22.82           N
ATOM   2506  CA  ARG A 332      16.608  36.529 123.738  1.00 21.83           C
ATOM   2507  C   ARG A 332      18.120  36.455 123.590  1.00 23.94           C
ATOM   2508  O   ARG A 332      18.651  35.369 123.297  1.00 23.19           O
ATOM   2509  CB  ARG A 332      16.016  37.119 122.462  1.00 19.51           C
ATOM   2510  CG  ARG A 332      16.572  36.510 121.171  1.00 22.98           C
ATOM   2511  CD  ARG A 332      16.106  35.058 121.044  1.00 24.97           C
ATOM   2512  NE  ARG A 332      16.675  34.367 119.887  1.00 22.77           N
ATOM   2513  CZ  ARG A 332      17.845  33.788 119.731  1.00 24.81           C
ATOM   2514  NH1 ARG A 332      18.756  33.770 120.695  1.00 23.58           N
ATOM   2515  NH2 ARG A 332      18.195  33.185 118.576  1.00 25.85           N
ATOM   2516  N   LEU A 333      18.823  37.569 123.674  1.00 20.29           N
ATOM   2517  CA  LEU A 333      20.267  37.584 123.492  1.00 21.74           C
ATOM   2518  C   LEU A 333      21.033  36.776 124.522  1.00 21.60           C
ATOM   2519  O   LEU A 333      22.167  36.291 124.306  1.00 21.07           O
ATOM   2520  CB  LEU A 333      20.735  39.061 123.484  1.00 19.90           C
ATOM   2521  CG  LEU A 333      22.124  39.373 123.001  1.00 27.90           C
ATOM   2522  CD1 LEU A 333      22.363  38.863 121.577  1.00 27.59           C
ATOM   2523  CD2 LEU A 333      22.421  40.889 123.036  1.00 29.27           C
ATOM   2524  N   GLU A 334      20.486  36.690 125.740  1.00 18.72           N
ATOM   2525  CA  GLU A 334      21.165  35.900 126.765  1.00 23.58           C
ATOM   2526  C   GLU A 334      21.210  34.415 126.366  1.00 19.87           C
ATOM   2527  O   GLU A 334      22.170  33.678 126.638  1.00 20.49           O
ATOM   2528  CB  GLU A 334      20.331  36.092 128.044  1.00 25.27           C
ATOM   2529  CG  GLU A 334      20.913  35.383 129.228  1.00 32.16           C
ATOM   2530  CD  GLU A 334      20.317  35.829 130.561  1.00 39.28           C
ATOM   2531  OE1 GLU A 334      19.329  36.583 130.615  1.00 39.60           O
ATOM   2532  OE2 GLU A 334      20.937  35.346 131.542  1.00 43.77           O
ATOM   2533  N   LYS A 335      20.146  33.966 125.717  1.00 19.20           N
ATOM   2534  CA  LYS A 335      20.116  32.584 125.231  1.00 21.95           C
ATOM   2535  C   LYS A 335      21.141  32.455 124.111  1.00 24.17           C
ATOM   2536  O   LYS A 335      21.861  31.460 124.079  1.00 27.41           O
ATOM   2537  CB  LYS A 335      18.705  32.229 124.769  1.00 23.28           C
ATOM   2538  N   ALA A 336      21.280  33.507 123.278  1.00 21.21           N
ATOM   2539  CA  ALA A 336      22.342  33.490 122.274  1.00 18.24           C
ATOM   2540  C   ALA A 336      23.695  33.365 122.946  1.00 19.75           C
ATOM   2541  O   ALA A 336      24.497  32.540 122.475  1.00 19.80           O
ATOM   2542  CB  ALA A 336      22.304  34.693 121.348  1.00 17.23           C
ATOM   2543  N   PHE A 337      23.997  34.125 124.004  1.00 18.97           N
ATOM   2544  CA  PHE A 337      25.295  33.973 124.673  1.00 17.17           C
ATOM   2545  C   PHE A 337      25.444  32.546 125.240  1.00 20.92           C
ATOM   2546  O   PHE A 337      26.530  31.937 125.293  1.00 20.35           O
ATOM   2547  CB  PHE A 337      25.438  35.010 125.788  1.00 20.70           C
ATOM   2548  CG  PHE A 337      25.936  36.388 125.425  1.00 18.19           C
ATOM   2549  CD1 PHE A 337      27.262  36.669 125.273  1.00 18.08           C
ATOM   2550  CD2 PHE A 337      25.000  37.408 125.247  1.00 19.10           C
ATOM   2551  CE1 PHE A 337      27.732  37.938 124.944  1.00 18.72           C
ATOM   2552  CE2 PHE A 337      25.451  38.678 124.927  1.00 17.31           C
ATOM   2553  CZ  PHE A 337      26.789  38.936 124.764  1.00 15.95           C
ATOM   2554  N   GLN A 338      24.351  31.968 125.705  1.00 22.48           N
ATOM   2555  CA  GLN A 338      24.361  30.614 126.260  1.00 28.27           C
ATOM   2556  C   GLN A 338      24.710  29.589 125.162  1.00 29.57           C
ATOM   2557  O   GLN A 338      25.657  28.806 125.293  1.00 27.52           O
ATOM   2558  CB  GLN A 338      22.979  30.315 126.837  1.00 30.84           C
ATOM   2559  CG  GLN A 338      22.657  30.967 128.167  1.00 38.45           C
ATOM   2560  CD  GLN A 338      21.283  30.668 128.737  1.00 43.92           C
ATOM   2561  OE1 GLN A 338      20.588  29.716 128.351  1.00 46.73           O
ATOM   2562  NE2 GLN A 338      20.831  31.458 129.721  1.00 45.02           N
ATOM   2563  N   GLU A 339      24.054  29.704 124.002  1.00 27.75           N
ATOM   2564  CA  GLU A 339      24.329  28.818 122.881  1.00 28.52           C
ATOM   2565  C   GLU A 339      25.667  28.982 122.230  1.00 29.03           C
ATOM   2566  O   GLU A 339      26.163  28.042 121.622  1.00 29.39           O
ATOM   2567  CB  GLU A 339      23.213  28.893 121.830  1.00 28.60           C
ATOM   2568  CG  GLU A 339      21.951  28.337 122.494  1.00 30.94           C
ATOM   2569  CD  GLU A 339      20.699  28.521 121.662  1.00 36.26           C
ATOM   2570  OE1 GLU A 339      20.615  29.289 120.690  1.00 36.57           O
ATOM   2571  OE2 GLU A 339      19.710  27.840 122.028  1.00 41.93           O
ATOM   2572  N   LEU A 340      26.364  30.082 122.469  1.00 23.98           N
ATOM   2573  CA  LEU A 340      27.675  30.332 121.915  1.00 22.52           C
ATOM   2574  C   LEU A 340      28.732  30.000 122.952  1.00 22.54           C
ATOM   2575  O   LEU A 340      29.922  30.213 122.766  1.00 23.38           O
ATOM   2576  CB  LEU A 340      27.699  31.840 121.546  1.00 23.93           C
ATOM   2577  CG  LEU A 340      26.941  32.139 120.224  1.00 22.99           C
ATOM   2578  CD1 LEU A 340      26.721  33.641 120.136  1.00 24.87           C
ATOM   2579  CD2 LEU A 340      27.833  31.673 119.070  1.00 23.24           C
ATOM   2580  N   ASN A 341      28.244  29.580 124.141  1.00 23.98           N
ATOM   2581  CA  ASN A 341      29.148  29.233 125.234  1.00 23.49           C
ATOM   2582  C   ASN A 341      29.913  30.411 125.792  1.00 26.29           C
ATOM   2583  O   ASN A 341      31.011  30.252 126.335  1.00 23.56           O
ATOM   2584  CB  ASN A 341      30.074  28.123 124.752  1.00 29.94           C
ATOM   2585  CG  ASN A 341      30.756  27.326 125.828  1.00 32.63           C
ATOM   2586  OD1 ASN A 341      30.134  26.940 126.813  1.00 35.74           O
ATOM   2587  ND2 ASN A 341      32.048  27.080 125.645  1.00 33.08           N
ATOM   2588  N   ALA A 342      29.365  31.635 125.665  1.00 25.53           N
ATOM   2589  CA  ALA A 342      30.143  32.831 125.979  1.00 25.37           C
ATOM   2590  C   ALA A 342      29.595  33.439 127.278  1.00 28.44           C
ATOM   2591  O   ALA A 342      28.843  34.420 127.301  1.00 27.57           O
ATOM   2592  CB  ALA A 342      30.102  33.793 124.824  1.00 23.01           C
ATOM   2593  N   ILE A 343      29.768  32.662 128.336  1.00 28.12           N
ATOM   2594  CA  ILE A 343      29.187  32.864 129.632  1.00 28.02           C
ATOM   2595  C   ILE A 343      30.320  32.952 130.644  1.00 30.36           C
ATOM   2596  O   ILE A 343      31.120  32.019 130.764  1.00 28.12           O
ATOM   2597  CB  ILE A 343      28.217  31.758 130.035  1.00 29.28           C
ATOM   2598  CG1 ILE A 343      27.024  31.661 129.098  1.00 31.22           C
ATOM   2599  CG2 ILE A 343      27.710  31.920 131.470  1.00 29.97           C
ATOM   2600  CD1 ILE A 343      26.001  32.780 129.107  1.00 29.45           C
ATOM   2601  N   ASP A 344      30.466  34.122 131.257  1.00 29.26           N
ATOM   2602  CA  ASP A 344      31.510  34.257 132.257  1.00 31.15           C
ATOM   2603  C   ASP A 344      32.878  33.956 131.703  1.00 30.88           C
ATOM   2604  O   ASP A 344      33.687  33.230 132.290  1.00 29.00           O
ATOM   2605  CB  ASP A 344      31.146  33.331 133.426  1.00 37.79           C
ATOM   2606  CG  ASP A 344      31.871  33.641 134.725  1.00 41.71           C
ATOM   2607  OD1 ASP A 344      32.587  34.660 134.883  1.00 40.23           O
ATOM   2608  OD2 ASP A 344      31.728  32.774 135.622  1.00 44.69           O
ATOM   2609  N   VAL A 345      33.276  34.685 130.671  1.00 27.50           N
ATOM   2610  CA  VAL A 345      34.556  34.524 130.019  1.00 23.35           C
ATOM   2611  C   VAL A 345      35.475  35.699 130.187  1.00 23.28           C
ATOM   2612  O   VAL A 345      36.583  35.694 129.652  1.00 21.60           O
ATOM   2613  CB  VAL A 345      34.325  34.142 128.543  1.00 24.05           C
ATOM   2614  CG1 VAL A 345      33.578  32.812 128.450  1.00 24.00           C
ATOM   2615  CG2 VAL A 345      33.496  35.201 127.819  1.00 25.71           C
ATOM   2616  N   LEU A 346      35.019  36.756 130.911  1.00 22.45           N
ATOM   2617  CA  LEU A 346      35.854  37.945 131.077  1.00 21.95           C
ATOM   2618  C   LEU A 346      36.934  37.657 132.139  1.00 23.20           C
ATOM   2619  O   LEU A 346      38.036  38.250 132.066  1.00 24.31           O
ATOM   2620  CB  LEU A 346      35.019  39.167 131.562  1.00 18.65           C
ATOM   2621  CG  LEU A 346      33.949  39.568 130.536  1.00 17.69           C
ATOM   2622  CD1 LEU A 346      33.061  40.713 130.999  1.00 19.87           C
ATOM   2623  CD2 LEU A 346      34.682  39.997 129.258  1.00 15.64           C
ATOM   2624  OXT LEU A 346      36.437  37.083 133.136  1.00 25.18           O
