# Supplementary material for: Modeling of loops in proteins: a multi-method approach
Source: BMC Struct Biol. 2010 Feb 11;10:5. doi: 10.1186/1472-6807-10-5 (PMC2837870; doi:10.1186/1472-6807-10-5)
Supplement: Additional file 1 — Student t-test. Results from two sample paired t-test of Table 2. [file 1472-6807-10-5-S1.GZ › loop_test_data/1bkf_9-20.pdb]

HEADER    ISOMERASE                               18-OCT-95   1BKF              
TITLE     FK506 BINDING PROTEIN FKBP MUTANT R42K/H87V COMPLEX WITH              
TITLE    2 IMMUNOSUPPRESSANT FK506                                              
COMPND    MOL_ID: 1;                                                            
COMPND   2 MOLECULE: FK506 BINDING PROTEIN;                                     
COMPND   3 CHAIN: A;                                                            
COMPND   4 SYNONYM: FKBP;                                                       
COMPND   5 EC: 5.2.1.8;                                                         
COMPND   6 ENGINEERED: YES;                                                     
COMPND   7 MUTATION: YES;                                                       
COMPND   8 OTHER_DETAILS: COMPLEXED WITH IMMUNOSUPPRESSANT FK506                
SOURCE    MOL_ID: 1;                                                            
SOURCE   2 ORGANISM_SCIENTIFIC: HOMO SAPIENS;                                   
SOURCE   3 ORGANISM_COMMON: HUMAN;                                              
SOURCE   4 EXPRESSION_SYSTEM: ESCHERICHIA COLI                                  
KEYWDS    ISOMERASE, ROTAMASE                                                   
EXPDTA    X-RAY DIFFRACTION                                                     
AUTHOR    S.ITOH,M.T.DECENZO,D.J.LIVINGSTON,D.A.PEARLMAN,M.A.NAVIA              
REVDAT   1   01-AUG-96 1BKF    0                                                
JRNL        AUTH   S.ITOH,M.T.DECENZO,D.J.LIVINGSTON,D.A.PEARLMAN,              
JRNL        AUTH 2 M.A.NAVIA                                                    
JRNL        TITL   CONFORMATION OF FK506 IN X-RAY STRUCTURES OF ITS             
JRNL        TITL 2 COMPLEXES WITH HUMAN RECOMBINANT FKBP12 MUTANTS              
JRNL        REF    BIOORG.MED.CHEM.LETT.         V.   5  1983 1995              
JRNL        REFN   ASTM BMCLE8  UK ISSN 0960-894X                               
REMARK   1                                                                      
REMARK   2                                                                      
REMARK   2 RESOLUTION. 1.60 ANGSTROMS.                                          
REMARK   3                                                                      
REMARK   3 REFINEMENT.                                                          
REMARK   3   PROGRAM     : X-PLOR 3.0                                           
REMARK   3   AUTHORS     : BRUNGER                                              
REMARK   3                                                                      
REMARK   3  DATA USED IN REFINEMENT.                                            
REMARK   3   RESOLUTION RANGE HIGH (ANGSTROMS) : 1.60                           
REMARK   3   RESOLUTION RANGE LOW  (ANGSTROMS) : 6.00                           
REMARK   3   DATA CUTOFF            (SIGMA(F)) : 3.000                          
REMARK   3   DATA CUTOFF HIGH         (ABS(F)) : NULL                           
REMARK   3   DATA CUTOFF LOW          (ABS(F)) : NULL                           
REMARK   3   COMPLETENESS (WORKING+TEST)   (%) : NULL                           
REMARK   3   NUMBER OF REFLECTIONS             : 11511                          
REMARK   3                                                                      
REMARK   3  FIT TO DATA USED IN REFINEMENT.                                     
REMARK   3   CROSS-VALIDATION METHOD          : NULL                            
REMARK   3   FREE R VALUE TEST SET SELECTION  : NULL                            
REMARK   3   R VALUE            (WORKING SET) : 0.187                           
REMARK   3   FREE R VALUE                     : NULL                            
REMARK   3   FREE R VALUE TEST SET SIZE   (%) : NULL                            
REMARK   3   FREE R VALUE TEST SET COUNT      : NULL                            
REMARK   3   ESTIMATED ERROR OF FREE R VALUE  : NULL                            
REMARK   3                                                                      
REMARK   3  FIT IN THE HIGHEST RESOLUTION BIN.                                  
REMARK   3   TOTAL NUMBER OF BINS USED           : NULL                         
REMARK   3   BIN RESOLUTION RANGE HIGH       (A) : NULL                         
REMARK   3   BIN RESOLUTION RANGE LOW        (A) : NULL                         
REMARK   3   BIN COMPLETENESS (WORKING+TEST) (%) : NULL                         
REMARK   3   REFLECTIONS IN BIN    (WORKING SET) : NULL                         
REMARK   3   BIN R VALUE           (WORKING SET) : NULL                         
REMARK   3   BIN FREE R VALUE                    : NULL                         
REMARK   3   BIN FREE R VALUE TEST SET SIZE  (%) : NULL                         
REMARK   3   BIN FREE R VALUE TEST SET COUNT     : NULL                         
REMARK   3   ESTIMATED ERROR OF BIN FREE R VALUE : NULL                         
REMARK   3                                                                      
REMARK   3  NUMBER OF NON-HYDROGEN ATOMS USED IN REFINEMENT.                    
REMARK   3   PROTEIN ATOMS            : 827                                     
REMARK   3   NUCLEIC ACID ATOMS       : 0                                       
REMARK   3   HETEROGEN ATOMS          : 57                                      
REMARK   3   SOLVENT ATOMS            : 65                                      
REMARK   3                                                                      
REMARK   3  B VALUES.                                                           
REMARK   3   FROM WILSON PLOT           (A**2) : NULL                           
REMARK   3   MEAN B VALUE      (OVERALL, A**2) : NULL                           
REMARK   3   OVERALL ANISOTROPIC B VALUE.                                       
REMARK   3    B11 (A**2) : NULL                                                 
REMARK   3    B22 (A**2) : NULL                                                 
REMARK   3    B33 (A**2) : NULL                                                 
REMARK   3    B12 (A**2) : NULL                                                 
REMARK   3    B13 (A**2) : NULL                                                 
REMARK   3    B23 (A**2) : NULL                                                 
REMARK   3                                                                      
REMARK   3  ESTIMATED COORDINATE ERROR.                                         
REMARK   3   ESD FROM LUZZATI PLOT        (A) : NULL                            
REMARK   3   ESD FROM SIGMAA              (A) : NULL                            
REMARK   3   LOW RESOLUTION CUTOFF        (A) : NULL                            
REMARK   3                                                                      
REMARK   3  CROSS-VALIDATED ESTIMATED COORDINATE ERROR.                         
REMARK   3   ESD FROM C-V LUZZATI PLOT    (A) : NULL                            
REMARK   3   ESD FROM C-V SIGMAA          (A) : NULL                            
REMARK   3                                                                      
REMARK   3  RMS DEVIATIONS FROM IDEAL VALUES.                                   
REMARK   3   BOND LENGTHS                 (A) : 0.020                           
REMARK   3   BOND ANGLES            (DEGREES) : 3.35                            
REMARK   3   DIHEDRAL ANGLES        (DEGREES) : 1.98                            
REMARK   3   IMPROPER ANGLES        (DEGREES) : NULL                            
REMARK   3                                                                      
REMARK   3  ISOTROPIC THERMAL MODEL : NULL                                      
REMARK   3                                                                      
REMARK   3  ISOTROPIC THERMAL FACTOR RESTRAINTS.    RMS    SIGMA                
REMARK   3   MAIN-CHAIN BOND              (A**2) : NULL  ; NULL                 
REMARK   3   MAIN-CHAIN ANGLE             (A**2) : NULL  ; NULL                 
REMARK   3   SIDE-CHAIN BOND              (A**2) : NULL  ; NULL                 
REMARK   3   SIDE-CHAIN ANGLE             (A**2) : NULL  ; NULL                 
REMARK   3                                                                      
REMARK   3  NCS MODEL : NULL                                                    
REMARK   3                                                                      
REMARK   3  NCS RESTRAINTS.                         RMS   SIGMA/WEIGHT          
REMARK   3   GROUP  1  POSITIONAL            (A) : NULL  ; NULL                 
REMARK   3   GROUP  1  B-FACTOR           (A**2) : NULL  ; NULL                 
REMARK   3                                                                      
REMARK   3  PARAMETER FILE  1  : PARAM19X.PRO                                   
REMARK   3  PARAMETER FILE  2  : NULL                                           
REMARK   3  TOPOLOGY FILE  1   : NULL                                           
REMARK   3  TOPOLOGY FILE  2   : NULL                                           
REMARK   3                                                                      
REMARK   3  OTHER REFINEMENT REMARKS: NULL                                      
REMARK   4                                                                      
REMARK   4 1BKF COMPLIES WITH FORMAT V. 3.0, 1-DEC-2006                         
REMARK   4                                                                      
REMARK   4 THIS IS THE REMEDIATED VERSION OF THIS PDB ENTRY.                    
REMARK   4 REMEDIATED DATA FILE REVISION 3.100 (2007-03-16)                     
REMARK 200                                                                      
REMARK 200 EXPERIMENTAL DETAILS                                                 
REMARK 200  EXPERIMENT TYPE                : X-RAY DIFFRACTION                  
REMARK 200  DATE OF DATA COLLECTION        : 01-JAN-1900                        
REMARK 200  TEMPERATURE           (KELVIN) : NULL                               
REMARK 200  PH                             : NULL                               
REMARK 200  NUMBER OF CRYSTALS USED        : NULL                               
REMARK 200                                                                      
REMARK 200  SYNCHROTRON              (Y/N) : N                                  
REMARK 200  RADIATION SOURCE               : NULL                               
REMARK 200  BEAMLINE                       : NULL                               
REMARK 200  X-RAY GENERATOR MODEL          : NULL                               
REMARK 200  MONOCHROMATIC OR LAUE    (M/L) : M                                  
REMARK 200  WAVELENGTH OR RANGE        (A) : 1.5418                             
REMARK 200  MONOCHROMATOR                  : NULL                               
REMARK 200  OPTICS                         : NULL                               
REMARK 200                                                                      
REMARK 200  DETECTOR TYPE                  : NULL                               
REMARK 200  DETECTOR MANUFACTURER          : SIEMENS                            
REMARK 200  INTENSITY-INTEGRATION SOFTWARE : XENGEN                             
REMARK 200  DATA SCALING SOFTWARE          : NULL                               
REMARK 200                                                                      
REMARK 200  NUMBER OF UNIQUE REFLECTIONS   : 11511                              
REMARK 200  RESOLUTION RANGE HIGH      (A) : 1.600                              
REMARK 200  RESOLUTION RANGE LOW       (A) : 6.000                              
REMARK 200  REJECTION CRITERIA  (SIGMA(I)) : 3.000                              
REMARK 200                                                                      
REMARK 200 OVERALL.                                                             
REMARK 200  COMPLETENESS FOR RANGE     (%) : 88.5                               
REMARK 200  DATA REDUNDANCY                : NULL                               
REMARK 200  R MERGE                    (I) : 0.03480                            
REMARK 200  R SYM                      (I) : NULL                               
REMARK 200  <I/SIGMA(I)> FOR THE DATA SET  : 3.0000                             
REMARK 200                                                                      
REMARK 200 IN THE HIGHEST RESOLUTION SHELL.                                     
REMARK 200  HIGHEST RESOLUTION SHELL, RANGE HIGH (A) : NULL                     
REMARK 200  HIGHEST RESOLUTION SHELL, RANGE LOW  (A) : NULL                     
REMARK 200  COMPLETENESS FOR SHELL     (%) : NULL                               
REMARK 200  DATA REDUNDANCY IN SHELL       : NULL                               
REMARK 200  R MERGE FOR SHELL          (I) : NULL                               
REMARK 200  R SYM FOR SHELL            (I) : NULL                               
REMARK 200  <I/SIGMA(I)> FOR SHELL         : NULL                               
REMARK 200                                                                      
REMARK 200 DIFFRACTION PROTOCOL: NULL                                           
REMARK 200 METHOD USED TO DETERMINE THE STRUCTURE: NULL                         
REMARK 200 SOFTWARE USED: X-PLOR 3.0                                            
REMARK 200 STARTING MODEL: NULL                                                 
REMARK 200                                                                      
REMARK 200 REMARK: NULL                                                         
REMARK 280                                                                      
REMARK 280 CRYSTAL                                                              
REMARK 280 SOLVENT CONTENT, VS   (%): 39.29                                     
REMARK 280 MATTHEWS COEFFICIENT, VM (ANGSTROMS**3/DA): 2.03                     
REMARK 280                                                                      
REMARK 280 CRYSTALLIZATION CONDITIONS: NULL                                     
REMARK 290                                                                      
REMARK 290 CRYSTALLOGRAPHIC SYMMETRY                                            
REMARK 290 SYMMETRY OPERATORS FOR SPACE GROUP: P 42 21 2                        
REMARK 290                                                                      
REMARK 290      SYMOP   SYMMETRY                                                
REMARK 290     NNNMMM   OPERATOR                                                
REMARK 290       1555   X,Y,Z                                                   
REMARK 290       2555   -X,-Y,Z                                                 
REMARK 290       3555   1/2-Y,1/2+X,1/2+Z                                       
REMARK 290       4555   1/2+Y,1/2-X,1/2+Z                                       
REMARK 290       5555   1/2-X,1/2+Y,1/2-Z                                       
REMARK 290       6555   1/2+X,1/2-Y,1/2-Z                                       
REMARK 290       7555   Y,X,-Z                                                  
REMARK 290       8555   -Y,-X,-Z                                                
REMARK 290                                                                      
REMARK 290     WHERE NNN -> OPERATOR NUMBER                                     
REMARK 290           MMM -> TRANSLATION VECTOR                                  
REMARK 290                                                                      
REMARK 290 CRYSTALLOGRAPHIC SYMMETRY TRANSFORMATIONS                            
REMARK 290 THE FOLLOWING TRANSFORMATIONS OPERATE ON THE ATOM/HETATM             
REMARK 290 RECORDS IN THIS ENTRY TO PRODUCE CRYSTALLOGRAPHICALLY                
REMARK 290 RELATED MOLECULES.                                                   
REMARK 290   SMTRY1   1  1.000000  0.000000  0.000000        0.00000            
REMARK 290   SMTRY2   1  0.000000  1.000000  0.000000        0.00000            
REMARK 290   SMTRY3   1  0.000000  0.000000  1.000000        0.00000            
REMARK 290   SMTRY1   2 -1.000000  0.000000  0.000000        0.00000            
REMARK 290   SMTRY2   2  0.000000 -1.000000  0.000000        0.00000            
REMARK 290   SMTRY3   2  0.000000  0.000000  1.000000        0.00000            
REMARK 290   SMTRY1   3  0.000000 -1.000000  0.000000       29.18000            
REMARK 290   SMTRY2   3  1.000000  0.000000  0.000000       29.18000            
REMARK 290   SMTRY3   3  0.000000  0.000000  1.000000       28.02000            
REMARK 290   SMTRY1   4  0.000000  1.000000  0.000000       29.18000            
REMARK 290   SMTRY2   4 -1.000000  0.000000  0.000000       29.18000            
REMARK 290   SMTRY3   4  0.000000  0.000000  1.000000       28.02000            
REMARK 290   SMTRY1   5 -1.000000  0.000000  0.000000       29.18000            
REMARK 290   SMTRY2   5  0.000000  1.000000  0.000000       29.18000            
REMARK 290   SMTRY3   5  0.000000  0.000000 -1.000000       28.02000            
REMARK 290   SMTRY1   6  1.000000  0.000000  0.000000       29.18000            
REMARK 290   SMTRY2   6  0.000000 -1.000000  0.000000       29.18000            
REMARK 290   SMTRY3   6  0.000000  0.000000 -1.000000       28.02000            
REMARK 290   SMTRY1   7  0.000000  1.000000  0.000000        0.00000            
REMARK 290   SMTRY2   7  1.000000  0.000000  0.000000        0.00000            
REMARK 290   SMTRY3   7  0.000000  0.000000 -1.000000        0.00000            
REMARK 290   SMTRY1   8  0.000000 -1.000000  0.000000        0.00000            
REMARK 290   SMTRY2   8 -1.000000  0.000000  0.000000        0.00000            
REMARK 290   SMTRY3   8  0.000000  0.000000 -1.000000        0.00000            
REMARK 290                                                                      
REMARK 290 REMARK: NULL                                                         
REMARK 300                                                                      
REMARK 300 BIOMOLECULE: 1                                                       
REMARK 300 THIS ENTRY CONTAINS THE CRYSTALLOGRAPHIC ASYMMETRIC UNIT             
REMARK 300 WHICH CONSISTS OF 1 CHAIN(S). SEE REMARK 350 FOR                     
REMARK 300 INFORMATION ON GENERATING THE BIOLOGICAL MOLECULE(S).                
REMARK 350                                                                      
REMARK 350 GENERATING THE BIOMOLECULE                                           
REMARK 350 COORDINATES FOR A COMPLETE MULTIMER REPRESENTING THE KNOWN           
REMARK 350 BIOLOGICALLY SIGNIFICANT OLIGOMERIZATION STATE OF THE                
REMARK 350 MOLECULE CAN BE GENERATED BY APPLYING BIOMT TRANSFORMATIONS          
REMARK 350 GIVEN BELOW.  BOTH NON-CRYSTALLOGRAPHIC AND                          
REMARK 350 CRYSTALLOGRAPHIC OPERATIONS ARE GIVEN.                               
REMARK 350                                                                      
REMARK 350 BIOMOLECULE: 1                                                       
REMARK 350 APPLY THE FOLLOWING TO CHAINS: A                                     
REMARK 350   BIOMT1   1  1.000000  0.000000  0.000000        0.00000            
REMARK 350   BIOMT2   1  0.000000  1.000000  0.000000        0.00000            
REMARK 350   BIOMT3   1  0.000000  0.000000  1.000000        0.00000            
REMARK 350   BIOMT1   2  0.000000  1.000000  0.000000        0.00000            
REMARK 350   BIOMT2   2  1.000000  0.000000  0.000000        0.00000            
REMARK 350   BIOMT3   2  0.000000  0.000000 -1.000000       56.04000            
REMARK 500                                                                      
REMARK 500 GEOMETRY AND STEREOCHEMISTRY                                         
REMARK 500 SUBTOPIC: TORSION ANGLES                                             
REMARK 500                                                                      
REMARK 500 TORSION ANGLES OUTSIDE THE EXPECTED RAMACHANDRAN REGIONS:            
REMARK 500 (M=MODEL NUMBER; RES=RESIDUE NAME; C=CHAIN IDENTIFIER;               
REMARK 500 SSEQ=SEQUENCE NUMBER; I=INSERTION CODE).                             
REMARK 500                                                                      
REMARK 500 STANDARD TABLE:                                                      
REMARK 500 FORMAT:(10X,I3,1X,A3,1X,A1,I4,A1,4X,F7.2,3X,F7.2)                    
REMARK 500                                                                      
REMARK 500  M RES CSSEQI        PSI       PHI                                   
REMARK 500    ASN A  43      -63.37     63.61                                   
REMARK 525                                                                      
REMARK 525 SOLVENT                                                              
REMARK 525 THE FOLLOWING SOLVENT MOLECULES LIE FARTHER THAN EXPECTED            
REMARK 525 FROM THE PROTEIN OR NUCLEIC ACID MOLECULE AND MAY BE                 
REMARK 525 ASSOCIATED WITH A SYMMETRY RELATED MOLECULE (M=MODEL                 
REMARK 525 NUMBER; RES=RESIDUE NAME; C=CHAIN IDENTIFIER; SSEQ=SEQUENCE          
REMARK 525 NUMBER; I=INSERTION CODE):                                           
REMARK 525                                                                      
REMARK 525  M RES CSSEQI                                                        
REMARK 525    HOH   117        DISTANCE =  5.61 ANGSTROMS                       
REMARK 525    HOH   150        DISTANCE =  6.40 ANGSTROMS                       
DBREF  1BKF A    1   107  UNP    P62942   FKB1A_HUMAN      1    107             
SEQADV 1BKF LYS A   42  UNP  P62942    ARG    42 ENGINEERED                     
SEQADV 1BKF VAL A   87  UNP  P62942    HIS    87 ENGINEERED                     
SEQRES   1 A  107  GLY VAL GLN VAL GLU THR ILE SER PRO GLY ASP GLY ARG          
SEQRES   2 A  107  THR PHE PRO LYS ARG GLY GLN THR CYS VAL VAL HIS TYR          
SEQRES   3 A  107  THR GLY MET LEU GLU ASP GLY LYS LYS PHE ASP SER SER          
SEQRES   4 A  107  ARG ASP LYS ASN LYS PRO PHE LYS PHE MET LEU GLY LYS          
SEQRES   5 A  107  GLN GLU VAL ILE ARG GLY TRP GLU GLU GLY VAL ALA GLN          
SEQRES   6 A  107  MET SER VAL GLY GLN ARG ALA LYS LEU THR ILE SER PRO          
SEQRES   7 A  107  ASP TYR ALA TYR GLY ALA THR GLY VAL PRO GLY ILE ILE          
SEQRES   8 A  107  PRO PRO HIS ALA THR LEU VAL PHE ASP VAL GLU LEU LEU          
SEQRES   9 A  107  LYS LEU GLU                                                  
HET    FK5    108      57                                                       
HETNAM     FK5 8-DEETHYL-8-[BUT-3-ENYL]-ASCOMYCIN                               
HETSYN     FK5 K506                                                             
FORMUL   2  FK5    C44 H69 N O12                                                
FORMUL   3  HOH   *64(H2 O)                                                     
HELIX    1   1 SER A   39  LYS A   42  5                                   4    
HELIX    2   2 ARG A   57  GLN A   65  1                                   9    
HELIX    3   3 PRO A   78  TYR A   80  5                                   3    
SHEET    1   A 5 PHE A  46  MET A  49  0                                        
SHEET    2   A 5 THR A  21  LEU A  30 -1  N  VAL A  24   O  PHE A  46           
SHEET    3   A 5 LEU A  97  LEU A 106 -1  N  LYS A 105   O  VAL A  23           
SHEET    4   A 5 ARG A  71  ILE A  76 -1  N  ILE A  76   O  LEU A  97           
SHEET    5   A 5 VAL A   2  SER A   8 -1  N  SER A   8   O  ARG A  71           
SHEET    1   B 2 THR A  27  MET A  29  0                                        
SHEET    2   B 2 LYS A  35  SER A  38 -1  N  ASP A  37   O  GLY A  28           
CRYST1   58.360   58.360   56.040  90.00  90.00  90.00 P 42 21 2     8          
ORIGX1      1.000000  0.000000  0.000000        0.00000                         
ORIGX2      0.000000  1.000000  0.000000        0.00000                         
ORIGX3      0.000000  0.000000  1.000000        0.00000                         
SCALE1      0.017135  0.000000  0.000000        0.00000                         
SCALE2      0.000000  0.017135  0.000000        0.00000                         
SCALE3      0.000000  0.000000  0.017844        0.00000                         
ATOM      1  N   GLY A   1      10.201  17.193  19.254  1.00 20.89           N  
ATOM      2  CA  GLY A   1      10.131  17.977  20.491  1.00 19.05           C  
ATOM      3  C   GLY A   1       9.845  19.459  20.303  1.00 19.04           C  
ATOM      4  O   GLY A   1      10.197  20.255  21.172  1.00 18.13           O  
ATOM      5  N   VAL A   2       9.310  19.903  19.156  1.00 16.16           N  
ATOM      6  CA  VAL A   2       8.950  21.283  18.944  1.00 15.72           C  
ATOM      7  C   VAL A   2       7.568  21.304  18.229  1.00 14.43           C  
ATOM      8  O   VAL A   2       7.224  20.429  17.432  1.00 13.60           O  
ATOM      9  CB  VAL A   2      10.070  21.976  18.107  1.00 15.42           C  
ATOM     10  CG1 VAL A   2      10.163  21.448  16.735  1.00 14.04           C  
ATOM     11  CG2 VAL A   2       9.749  23.442  17.993  1.00 15.12           C  
ATOM     12  N   GLN A   3       6.704  22.212  18.632  1.00 13.68           N  
ATOM     13  CA  GLN A   3       5.462  22.482  17.955  1.00 15.92           C  
ATOM     14  C   GLN A   3       5.620  23.833  17.320  1.00 14.46           C  
ATOM     15  O   GLN A   3       6.085  24.740  17.969  1.00 12.43           O  
ATOM     16  CB  GLN A   3       4.367  22.556  18.944  1.00 21.15           C  
ATOM     17  CG  GLN A   3       4.108  21.176  19.471  1.00 29.79           C  
ATOM     18  CD  GLN A   3       3.090  21.358  20.575  1.00 36.79           C  
ATOM     19  OE1 GLN A   3       3.202  20.674  21.613  1.00 42.82           O  
ATOM     20  NE2 GLN A   3       2.118  22.285  20.473  1.00 38.91           N  
ATOM     21  N   VAL A   4       5.149  24.085  16.100  1.00 13.49           N  
ATOM     22  CA  VAL A   4       5.323  25.345  15.386  1.00 13.14           C  
ATOM     23  C   VAL A   4       3.924  25.794  15.070  1.00 13.34           C  
ATOM     24  O   VAL A   4       3.175  25.047  14.444  1.00 14.65           O  
ATOM     25  CB  VAL A   4       6.098  25.147  14.051  1.00 10.74           C  
ATOM     26  CG1 VAL A   4       6.265  26.507  13.430  1.00 13.35           C  
ATOM     27  CG2 VAL A   4       7.456  24.638  14.231  1.00 11.80           C  
ATOM     28  N   GLU A   5       3.538  26.946  15.563  1.00 12.34           N  
ATOM     29  CA  GLU A   5       2.245  27.553  15.220  1.00 14.42           C  
ATOM     30  C   GLU A   5       2.496  28.808  14.468  1.00 12.76           C  
ATOM     31  O   GLU A   5       3.305  29.622  14.886  1.00 12.56           O  
ATOM     32  CB  GLU A   5       1.405  27.929  16.465  1.00 16.47           C  
ATOM     33  CG  GLU A   5       0.965  26.563  16.901  1.00 21.67           C  
ATOM     34  CD  GLU A   5       0.508  26.549  18.308  1.00 27.17           C  
ATOM     35  OE1 GLU A   5       1.079  27.224  19.153  1.00 31.64           O  
ATOM     36  OE2 GLU A   5      -0.434  25.838  18.571  1.00 32.54           O  
ATOM     37  N   THR A   6       1.815  29.041  13.355  1.00 11.40           N  
ATOM     38  CA  THR A   6       2.162  30.238  12.595  1.00 10.32           C  
ATOM     39  C   THR A   6       1.283  31.417  12.957  1.00 10.75           C  
ATOM     40  O   THR A   6       0.045  31.315  13.017  1.00 11.11           O  
ATOM     41  CB  THR A   6       2.047  29.907  11.084  1.00  9.72           C  
ATOM     42  OG1 THR A   6       3.004  28.877  10.826  1.00 12.95           O  
ATOM     43  CG2 THR A   6       2.248  31.115  10.198  1.00  9.55           C  
ATOM     44  N   ILE A   7       1.984  32.527  13.210  1.00 11.14           N  
ATOM     45  CA  ILE A   7       1.319  33.817  13.410  1.00 12.67           C  
ATOM     46  C   ILE A   7       1.157  34.539  12.009  1.00 12.29           C  
ATOM     47  O   ILE A   7       0.095  35.064  11.664  1.00 12.22           O  
ATOM     48  CB  ILE A   7       2.196  34.601  14.406  1.00 10.45           C  
ATOM     49  CG1 ILE A   7       2.290  33.841  15.729  1.00 14.77           C  
ATOM     50  CG2 ILE A   7       1.617  35.943  14.576  1.00 12.48           C  
ATOM     51  CD1 ILE A   7       3.478  34.318  16.624  1.00 16.46           C  
ATOM     52  N   SER A   8       2.204  34.613  11.186  1.00 11.11           N  
ATOM     53  CA  SER A   8       2.157  35.313   9.910  1.00 12.63           C  
ATOM     54  C   SER A   8       2.878  34.425   8.893  1.00 11.15           C  
ATOM     55  O   SER A   8       3.956  33.907   9.254  1.00  9.94           O  
ATOM     56  CB  SER A   8       2.921  36.589   9.960  1.00 13.63           C  
ATOM     57  OG  SER A   8       2.062  37.444  10.589  1.00 25.08           O  
ATOM     58  N   PRO A   9       2.369  34.172   7.683  1.00  9.72           N  
ATOM     59  CA  PRO A   9       2.953  33.217   6.770  1.00 11.32           C  
ATOM     60  C   PRO A   9       4.281  33.716   6.236  1.00 11.07           C  
ATOM     61  O   PRO A   9       4.518  34.930   6.155  1.00 12.41           O  
ATOM     62  CB  PRO A   9       1.836  33.044   5.673  1.00 11.80           C  
ATOM     63  CG  PRO A   9       1.142  34.371   5.627  1.00 12.21           C  
ATOM     64  CD  PRO A   9       1.162  34.764   7.125  1.00 12.17           C  
ATOM     65  N   GLY A  10       5.174  32.841   5.839  1.00 11.04           N  
ATOM     66  CA  GLY A  10       6.374  33.258   5.152  1.00 12.09           C  
ATOM     67  C   GLY A  10       6.139  33.205   3.649  1.00 14.52           C  
ATOM     68  O   GLY A  10       4.985  33.127   3.212  1.00 15.45           O  
ATOM     69  N   ASP A  11       7.184  33.103   2.837  1.00 13.28           N  
ATOM     70  CA  ASP A  11       6.927  33.053   1.394  1.00 12.06           C  
ATOM     71  C   ASP A  11       6.507  31.678   0.923  1.00 13.71           C  
ATOM     72  O   ASP A  11       6.283  31.511  -0.277  1.00 14.52           O  
ATOM     73  CB  ASP A  11       8.164  33.509   0.652  1.00 10.40           C  
ATOM     74  CG  ASP A  11       9.356  32.627   0.754  1.00 12.08           C  
ATOM     75  OD1 ASP A  11       9.393  31.568   1.383  1.00  9.50           O  
ATOM     76  OD2 ASP A  11      10.348  33.037   0.171  1.00 16.61           O  
ATOM     77  N   GLY A  12       6.567  30.617   1.736  1.00 11.25           N  
ATOM     78  CA  GLY A  12       6.145  29.284   1.362  1.00 12.49           C  
ATOM     79  C   GLY A  12       7.118  28.595   0.388  1.00 15.23           C  
ATOM     80  O   GLY A  12       6.808  27.506  -0.190  1.00 16.22           O  
ATOM     81  N   ARG A  13       8.362  29.129   0.326  1.00 15.10           N  
ATOM     82  CA  ARG A  13       9.289  28.747  -0.737  1.00 17.86           C  
ATOM     83  C   ARG A  13      10.730  28.612  -0.309  1.00 16.21           C  
ATOM     84  O   ARG A  13      11.452  27.705  -0.708  1.00 15.70           O  
ATOM     85  CB  ARG A  13       9.252  29.776  -1.843  1.00 22.97           C  
ATOM     86  CG  ARG A  13       8.929  29.173  -3.158  1.00 32.11           C  
ATOM     87  CD  ARG A  13       9.103  30.187  -4.270  1.00 37.23           C  
ATOM     88  NE  ARG A  13      10.509  30.573  -4.397  1.00 43.07           N  
ATOM     89  CZ  ARG A  13      10.951  31.847  -4.225  1.00 45.02           C  
ATOM     90  NH1 ARG A  13      10.095  32.850  -3.909  1.00 46.41           N  
ATOM     91  NH2 ARG A  13      12.278  32.090  -4.366  1.00 44.86           N  
ATOM     92  N   THR A  14      11.172  29.576   0.488  1.00 15.68           N  
ATOM     93  CA  THR A  14      12.543  29.664   0.952  1.00 15.77           C  
ATOM     94  C   THR A  14      12.708  29.155   2.373  1.00 15.18           C  
ATOM     95  O   THR A  14      12.397  29.911   3.283  1.00 14.26           O  
ATOM     96  CB  THR A  14      12.989  31.159   0.820  1.00 16.43           C  
ATOM     97  OG1 THR A  14      12.608  31.615  -0.512  1.00 18.19           O  
ATOM     98  CG2 THR A  14      14.493  31.296   1.046  1.00 16.52           C  
ATOM     99  N   PHE A  15      13.113  27.918   2.535  1.00 15.06           N  
ATOM    100  CA  PHE A  15      13.332  27.347   3.839  1.00 15.30           C  
ATOM    101  C   PHE A  15      14.833  27.182   4.069  1.00 18.15           C  
ATOM    102  O   PHE A  15      15.569  26.883   3.127  1.00 19.09           O  
ATOM    103  CB  PHE A  15      12.678  25.994   3.923  1.00 14.62           C  
ATOM    104  CG  PHE A  15      11.180  26.014   3.720  1.00 14.42           C  
ATOM    105  CD1 PHE A  15      10.643  26.037   2.430  1.00 14.38           C  
ATOM    106  CD2 PHE A  15      10.346  25.988   4.818  1.00 12.99           C  
ATOM    107  CE1 PHE A  15       9.296  26.039   2.235  1.00 12.54           C  
ATOM    108  CE2 PHE A  15       8.989  25.987   4.583  1.00 12.09           C  
ATOM    109  CZ  PHE A  15       8.488  26.012   3.315  1.00 12.18           C  
ATOM    110  N   PRO A  16      15.308  27.402   5.302  1.00 19.39           N  
ATOM    111  CA  PRO A  16      16.654  27.157   5.760  1.00 20.26           C  
ATOM    112  C   PRO A  16      17.268  25.844   5.335  1.00 22.09           C  
ATOM    113  O   PRO A  16      16.652  24.779   5.480  1.00 21.92           O  
ATOM    114  CB  PRO A  16      16.512  27.283   7.236  1.00 19.00           C  
ATOM    115  CG  PRO A  16      15.382  28.246   7.427  1.00 18.96           C  
ATOM    116  CD  PRO A  16      14.431  27.705   6.446  1.00 17.88           C  
ATOM    117  N   LYS A  17      18.471  25.911   4.827  1.00 24.20           N  
ATOM    118  CA  LYS A  17      19.182  24.719   4.389  1.00 29.53           C  
ATOM    119  C   LYS A  17      20.340  24.531   5.388  1.00 30.51           C  
ATOM    120  O   LYS A  17      20.820  25.543   5.956  1.00 30.37           O  
ATOM    121  CB  LYS A  17      19.803  24.914   2.962  1.00 32.72           C  
ATOM    122  CG  LYS A  17      19.036  25.279   1.692  1.00 36.23           C  
ATOM    123  CD  LYS A  17      18.176  24.083   1.273  1.00 40.17           C  
ATOM    124  CE  LYS A  17      16.700  24.502   1.004  1.00 40.22           C  
ATOM    125  NZ  LYS A  17      15.751  23.994   2.001  1.00 40.89           N  
ATOM    126  N   ARG A  18      20.881  23.287   5.524  1.00 32.47           N  
ATOM    127  CA  ARG A  18      21.958  23.021   6.478  1.00 34.60           C  
ATOM    128  C   ARG A  18      23.126  23.849   6.059  1.00 33.99           C  
ATOM    129  O   ARG A  18      23.304  24.067   4.866  1.00 33.37           O  
ATOM    130  CB  ARG A  18      22.404  21.581   6.507  1.00 37.36           C  
ATOM    131  CG  ARG A  18      22.426  21.147   7.961  1.00 40.99           C  
ATOM    132  CD  ARG A  18      23.094  19.787   8.154  1.00 45.52           C  
ATOM    133  NE  ARG A  18      22.169  18.684   7.928  1.00 50.67           N  
ATOM    134  CZ  ARG A  18      22.206  17.879   6.834  1.00 53.95           C  
ATOM    135  NH1 ARG A  18      23.094  18.028   5.852  1.00 56.58           N  
ATOM    136  NH2 ARG A  18      21.334  16.881   6.671  1.00 56.02           N  
ATOM    137  N   GLY A  19      23.802  24.442   7.058  1.00 34.41           N  
ATOM    138  CA  GLY A  19      24.877  25.362   6.742  1.00 34.35           C  
ATOM    139  C   GLY A  19      24.427  26.706   6.159  1.00 35.03           C  
ATOM    140  O   GLY A  19      25.250  27.346   5.499  1.00 37.00           O  
ATOM    141  N   GLN A  20      23.190  27.220   6.180  1.00 32.77           N  
ATOM    142  CA  GLN A  20      23.020  28.661   5.901  1.00 31.91           C  
ATOM    143  C   GLN A  20      22.964  29.359   7.304  1.00 29.78           C  
ATOM    144  O   GLN A  20      22.735  28.657   8.336  1.00 30.17           O  
ATOM    145  CB  GLN A  20      21.711  28.976   5.191  1.00 31.61           C  
ATOM    146  CG  GLN A  20      21.629  28.188   3.907  1.00 36.19           C  
ATOM    147  CD  GLN A  20      20.401  28.568   3.068  1.00 37.47           C  
ATOM    148  OE1 GLN A  20      19.355  27.979   3.291  1.00 36.83           O  
ATOM    149  NE2 GLN A  20      20.400  29.525   2.131  1.00 37.45           N  
ATOM    150  N   THR A  21      23.195  30.691   7.293  1.00 26.34           N  
ATOM    151  CA  THR A  21      23.019  31.559   8.425  1.00 23.75           C  
ATOM    152  C   THR A  21      21.556  32.046   8.451  1.00 22.36           C  
ATOM    153  O   THR A  21      21.047  32.559   7.443  1.00 21.44           O  
ATOM    154  CB  THR A  21      23.984  32.745   8.296  1.00 24.45           C  
ATOM    155  OG1 THR A  21      25.295  32.176   8.358  1.00 23.27           O  
ATOM    156  CG2 THR A  21      23.804  33.800   9.407  1.00 24.55           C  
ATOM    157  N   CYS A  22      20.815  31.862   9.552  1.00 19.71           N  
ATOM    158  CA  CYS A  22      19.460  32.381   9.663  1.00 16.76           C  
ATOM    159  C   CYS A  22      19.531  33.651  10.451  1.00 15.79           C  
ATOM    160  O   CYS A  22      20.310  33.704  11.398  1.00 14.73           O  
ATOM    161  CB  CYS A  22      18.550  31.454  10.386  1.00 18.44           C  
ATOM    162  SG  CYS A  22      18.533  29.869   9.557  1.00 24.31           S  
ATOM    163  N   VAL A  23      18.825  34.726  10.066  1.00 14.55           N  
ATOM    164  CA  VAL A  23      18.827  35.979  10.784  1.00 14.29           C  
ATOM    165  C   VAL A  23      17.392  36.009  11.260  1.00 12.97           C  
ATOM    166  O   VAL A  23      16.451  35.904  10.491  1.00 11.99           O  
ATOM    167  CB  VAL A  23      19.126  37.149   9.839  1.00 14.24           C  
ATOM    168  CG1 VAL A  23      19.106  38.412  10.627  1.00 16.40           C  
ATOM    169  CG2 VAL A  23      20.444  36.985   9.148  1.00 13.84           C  
ATOM    170  N   VAL A  24      17.154  36.153  12.566  1.00 12.99           N  
ATOM    171  CA  VAL A  24      15.812  36.170  13.125  1.00 11.41           C  
ATOM    172  C   VAL A  24      15.687  37.263  14.165  1.00 12.23           C  
ATOM    173  O   VAL A  24      16.681  37.792  14.708  1.00 13.98           O  
ATOM    174  CB  VAL A  24      15.492  34.827  13.806  1.00 11.15           C  
ATOM    175  CG1 VAL A  24      15.732  33.694  12.868  1.00  9.99           C  
ATOM    176  CG2 VAL A  24      16.419  34.578  15.001  1.00 12.63           C  
ATOM    177  N   HIS A  25      14.435  37.543  14.474  1.00 12.68           N  
ATOM    178  CA  HIS A  25      14.097  38.225  15.732  1.00 14.25           C  
ATOM    179  C   HIS A  25      13.395  37.200  16.634  1.00 13.36           C  
ATOM    180  O   HIS A  25      12.634  36.375  16.139  1.00 12.14           O  
ATOM    181  CB  HIS A  25      13.162  39.406  15.542  1.00 15.92           C  
ATOM    182  CG  HIS A  25      14.016  40.617  15.322  1.00 21.54           C  
ATOM    183  ND1 HIS A  25      13.948  41.487  14.307  1.00 23.34           N  
ATOM    184  CD2 HIS A  25      15.045  40.961  16.196  1.00 23.28           C  
ATOM    185  CE1 HIS A  25      14.932  42.335  14.545  1.00 25.45           C  
ATOM    186  NE2 HIS A  25      15.583  42.029  15.690  1.00 28.36           N  
ATOM    187  N   TYR A  26      13.600  37.202  17.956  1.00 12.23           N  
ATOM    188  CA  TYR A  26      12.850  36.260  18.778  1.00 12.12           C  
ATOM    189  C   TYR A  26      12.599  36.897  20.152  1.00 12.61           C  
ATOM    190  O   TYR A  26      13.312  37.845  20.552  1.00 12.21           O  
ATOM    191  CB  TYR A  26      13.592  34.927  19.042  1.00 12.04           C  
ATOM    192  CG  TYR A  26      14.840  35.104  19.922  1.00 12.60           C  
ATOM    193  CD1 TYR A  26      16.067  35.376  19.336  1.00 11.96           C  
ATOM    194  CD2 TYR A  26      14.716  34.977  21.318  1.00 13.55           C  
ATOM    195  CE1 TYR A  26      17.198  35.529  20.116  1.00 12.27           C  
ATOM    196  CE2 TYR A  26      15.831  35.143  22.097  1.00 12.99           C  
ATOM    197  CZ  TYR A  26      17.027  35.414  21.510  1.00 14.17           C  
ATOM    198  OH  TYR A  26      18.077  35.548  22.362  1.00 13.68           O  
ATOM    199  N   THR A  27      11.591  36.361  20.844  1.00 12.34           N  
ATOM    200  CA  THR A  27      11.474  36.629  22.287  1.00 12.87           C  
ATOM    201  C   THR A  27      11.220  35.249  22.884  1.00 12.85           C  
ATOM    202  O   THR A  27      10.515  34.390  22.368  1.00 12.22           O  
ATOM    203  CB  THR A  27      10.321  37.631  22.669  1.00 14.63           C  
ATOM    204  OG1 THR A  27       9.118  37.015  22.513  1.00 23.01           O  
ATOM    205  CG2 THR A  27      10.212  38.798  21.747  1.00 12.04           C  
ATOM    206  N   GLY A  28      11.928  34.931  23.926  1.00 11.83           N  
ATOM    207  CA  GLY A  28      11.681  33.698  24.621  1.00 11.84           C  
ATOM    208  C   GLY A  28      10.861  33.926  25.898  1.00 11.43           C  
ATOM    209  O   GLY A  28      11.067  34.883  26.642  1.00 11.10           O  
ATOM    210  N   MET A  29       9.947  33.054  26.153  1.00 10.03           N  
ATOM    211  CA  MET A  29       9.007  33.139  27.237  1.00 11.31           C  
ATOM    212  C   MET A  29       8.881  31.753  27.832  1.00 11.67           C  
ATOM    213  O   MET A  29       9.127  30.711  27.178  1.00 11.44           O  
ATOM    214  CB  MET A  29       7.643  33.561  26.735  1.00 12.33           C  
ATOM    215  CG  MET A  29       7.581  34.951  26.261  1.00 17.82           C  
ATOM    216  SD  MET A  29       6.141  34.895  25.150  1.00 24.84           S  
ATOM    217  CE  MET A  29       6.903  34.624  23.543  1.00 19.91           C  
ATOM    218  N   LEU A  30       8.509  31.789  29.132  1.00 11.80           N  
ATOM    219  CA  LEU A  30       8.092  30.611  29.812  1.00 13.46           C  
ATOM    220  C   LEU A  30       6.649  30.339  29.474  1.00 13.50           C  
ATOM    221  O   LEU A  30       5.929  31.167  28.917  1.00 13.46           O  
ATOM    222  CB  LEU A  30       8.314  30.809  31.349  1.00 16.36           C  
ATOM    223  CG  LEU A  30       9.719  30.674  32.055  1.00 20.14           C  
ATOM    224  CD1 LEU A  30      10.681  29.918  31.154  1.00 23.10           C  
ATOM    225  CD2 LEU A  30      10.301  31.994  32.402  1.00 22.77           C  
ATOM    226  N   GLU A  31       6.070  29.196  29.791  1.00 14.71           N  
ATOM    227  CA  GLU A  31       4.763  28.836  29.301  1.00 16.99           C  
ATOM    228  C   GLU A  31       3.652  29.679  29.861  1.00 17.32           C  
ATOM    229  O   GLU A  31       2.515  29.717  29.376  1.00 18.58           O  
ATOM    230  CB  GLU A  31       4.691  27.343  29.606  1.00 21.58           C  
ATOM    231  CG  GLU A  31       3.475  26.652  29.091  1.00 25.10           C  
ATOM    232  CD  GLU A  31       3.363  26.549  27.565  1.00 27.70           C  
ATOM    233  OE1 GLU A  31       4.332  26.175  26.885  1.00 30.35           O  
ATOM    234  OE2 GLU A  31       2.244  26.776  27.073  1.00 31.96           O  
ATOM    235  N   ASP A  32       3.906  30.429  30.929  1.00 17.86           N  
ATOM    236  CA  ASP A  32       2.895  31.384  31.380  1.00 18.71           C  
ATOM    237  C   ASP A  32       3.046  32.783  30.739  1.00 17.90           C  
ATOM    238  O   ASP A  32       2.457  33.734  31.237  1.00 18.68           O  
ATOM    239  CB  ASP A  32       2.940  31.486  32.917  1.00 18.57           C  
ATOM    240  CG  ASP A  32       4.276  31.869  33.500  1.00 22.18           C  
ATOM    241  OD1 ASP A  32       5.240  32.053  32.765  1.00 20.02           O  
ATOM    242  OD2 ASP A  32       4.353  31.968  34.736  1.00 26.03           O  
ATOM    243  N   GLY A  33       3.924  33.009  29.763  1.00 15.04           N  
ATOM    244  CA  GLY A  33       4.024  34.287  29.105  1.00 14.47           C  
ATOM    245  C   GLY A  33       5.192  35.057  29.667  1.00 14.79           C  
ATOM    246  O   GLY A  33       5.587  36.110  29.169  1.00 14.90           O  
ATOM    247  N   LYS A  34       5.815  34.589  30.779  1.00 16.79           N  
ATOM    248  CA  LYS A  34       6.912  35.345  31.408  1.00 17.16           C  
ATOM    249  C   LYS A  34       8.100  35.435  30.450  1.00 15.59           C  
ATOM    250  O   LYS A  34       8.649  34.387  30.122  1.00 15.93           O  
ATOM    251  CB  LYS A  34       7.312  34.668  32.692  0.34 15.28           C  
ATOM    252  CG  LYS A  34       8.390  35.436  33.409  0.34 17.05           C  
ATOM    253  CD  LYS A  34       8.746  34.886  34.789  0.34 17.22           C  
ATOM    254  CE  LYS A  34       7.713  35.260  35.838  0.34 18.11           C  
ATOM    255  NZ  LYS A  34       6.465  34.548  35.657  0.34 18.78           N  
ATOM    256  N   LYS A  35       8.483  36.638  29.984  1.00 16.38           N  
ATOM    257  CA  LYS A  35       9.604  36.786  29.076  1.00 17.06           C  
ATOM    258  C   LYS A  35      10.911  36.564  29.755  1.00 16.88           C  
ATOM    259  O   LYS A  35      11.021  37.054  30.868  1.00 20.83           O  
ATOM    260  CB  LYS A  35       9.666  38.186  28.412  0.37 16.14           C  
ATOM    261  CG  LYS A  35       8.812  38.417  27.159  0.37 16.39           C  
ATOM    262  CD  LYS A  35       7.442  39.017  27.512  0.37 19.19           C  
ATOM    263  CE  LYS A  35       6.523  39.441  26.342  0.37 19.51           C  
ATOM    264  NZ  LYS A  35       5.219  39.947  26.786  0.37 19.50           N  
ATOM    265  N   PHE A  36      11.834  35.806  29.241  1.00 14.96           N  
ATOM    266  CA  PHE A  36      13.162  35.793  29.778  1.00 14.62           C  
ATOM    267  C   PHE A  36      14.209  36.421  28.870  1.00 17.47           C  
ATOM    268  O   PHE A  36      15.344  36.662  29.291  1.00 17.25           O  
ATOM    269  CB  PHE A  36      13.559  34.359  30.089  1.00 16.08           C  
ATOM    270  CG  PHE A  36      13.499  33.304  29.006  1.00 14.10           C  
ATOM    271  CD1 PHE A  36      14.517  33.233  28.053  1.00 15.87           C  
ATOM    272  CD2 PHE A  36      12.397  32.455  28.944  1.00 15.35           C  
ATOM    273  CE1 PHE A  36      14.382  32.292  27.034  1.00 15.10           C  
ATOM    274  CE2 PHE A  36      12.279  31.505  27.927  1.00 15.86           C  
ATOM    275  CZ  PHE A  36      13.287  31.422  26.969  1.00 16.77           C  
ATOM    276  N   ASP A  37      13.916  36.621  27.539  1.00 17.18           N  
ATOM    277  CA  ASP A  37      14.909  37.170  26.638  1.00 18.06           C  
ATOM    278  C   ASP A  37      14.190  37.766  25.423  1.00 21.87           C  
ATOM    279  O   ASP A  37      13.117  37.304  25.079  1.00 19.66           O  
ATOM    280  CB  ASP A  37      15.848  36.062  26.140  1.00 18.02           C  
ATOM    281  CG  ASP A  37      17.009  36.558  25.383  1.00 18.85           C  
ATOM    282  OD1 ASP A  37      17.283  37.711  25.219  1.00 23.26           O  
ATOM    283  OD2 ASP A  37      17.818  35.811  24.930  1.00 17.75           O  
ATOM    284  N   SER A  38      14.804  38.671  24.658  1.00 27.49           N  
ATOM    285  CA  SER A  38      14.309  39.344  23.456  1.00 32.45           C  
ATOM    286  C   SER A  38      15.474  40.040  22.746  1.00 35.05           C  
ATOM    287  O   SER A  38      16.068  41.006  23.271  1.00 34.79           O  
ATOM    288  CB  SER A  38      13.303  40.423  23.829  1.00 34.32           C  
ATOM    289  OG  SER A  38      12.653  40.862  22.653  1.00 36.05           O  
ATOM    290  N   SER A  39      15.691  39.599  21.500  1.00 37.33           N  
ATOM    291  CA  SER A  39      16.720  40.143  20.634  1.00 38.93           C  
ATOM    292  C   SER A  39      16.379  41.586  20.388  1.00 42.58           C  
ATOM    293  O   SER A  39      17.239  42.460  20.499  1.00 42.63           O  
ATOM    294  CB  SER A  39      16.755  39.396  19.320  1.00 37.39           C  
ATOM    295  OG  SER A  39      15.502  39.416  18.576  1.00 35.35           O  
ATOM    296  N   ARG A  40      15.091  41.863  20.121  1.00 47.01           N  
ATOM    297  CA  ARG A  40      14.622  43.247  19.897  1.00 51.78           C  
ATOM    298  C   ARG A  40      15.069  44.306  20.943  1.00 53.79           C  
ATOM    299  O   ARG A  40      15.490  45.436  20.653  1.00 54.43           O  
ATOM    300  CB  ARG A  40      13.068  43.237  19.787  1.00 52.72           C  
ATOM    301  CG  ARG A  40      12.555  43.383  18.336  1.00 55.15           C  
ATOM    302  CD  ARG A  40      11.947  42.082  17.951  1.00 56.33           C  
ATOM    303  NE  ARG A  40      11.380  42.105  16.625  1.00 59.05           N  
ATOM    304  CZ  ARG A  40      10.396  41.232  16.284  1.00 61.13           C  
ATOM    305  NH1 ARG A  40       9.866  40.350  17.135  1.00 62.13           N  
ATOM    306  NH2 ARG A  40       9.879  41.216  15.060  1.00 63.02           N  
ATOM    307  N   ASP A  41      15.140  43.905  22.205  1.00 55.43           N  
ATOM    308  CA  ASP A  41      15.502  44.831  23.246  1.00 56.45           C  
ATOM    309  C   ASP A  41      17.016  45.032  23.389  1.00 55.69           C  
ATOM    310  O   ASP A  41      17.576  45.620  24.313  1.00 56.39           O  
ATOM    311  CB  ASP A  41      14.786  44.265  24.475  1.00 60.08           C  
ATOM    312  CG  ASP A  41      13.239  44.399  24.471  1.00 62.52           C  
ATOM    313  OD1 ASP A  41      12.588  44.283  23.402  1.00 62.29           O  
ATOM    314  OD2 ASP A  41      12.713  44.624  25.582  1.00 63.31           O  
ATOM    315  N   LYS A  42      17.772  44.478  22.484  1.00 54.34           N  
ATOM    316  CA  LYS A  42      19.191  44.732  22.404  1.00 53.10           C  
ATOM    317  C   LYS A  42      19.308  45.223  20.949  1.00 52.67           C  
ATOM    318  O   LYS A  42      20.371  45.197  20.323  1.00 51.84           O  
ATOM    319  CB  LYS A  42      19.962  43.405  22.642  1.00 54.01           C  
ATOM    320  CG  LYS A  42      19.368  42.370  23.647  1.00 54.66           C  
ATOM    321  CD  LYS A  42      20.212  41.065  23.686  1.00 54.55           C  
ATOM    322  CE  LYS A  42      19.445  39.847  24.252  1.00 54.77           C  
ATOM    323  NZ  LYS A  42      20.193  38.581  24.229  1.00 55.13           N  
ATOM    324  N   ASN A  43      18.177  45.665  20.354  1.00 51.68           N  
ATOM    325  CA  ASN A  43      18.003  46.099  18.976  1.00 51.24           C  
ATOM    326  C   ASN A  43      18.228  45.055  17.862  1.00 49.57           C  
ATOM    327  O   ASN A  43      17.274  44.698  17.128  1.00 49.25           O  
ATOM    328  CB  ASN A  43      18.894  47.355  18.772  1.00 53.77           C  
ATOM    329  CG  ASN A  43      18.578  48.492  19.777  1.00 55.21           C  
ATOM    330  OD1 ASN A  43      17.410  48.844  20.037  1.00 55.04           O  
ATOM    331  ND2 ASN A  43      19.617  49.084  20.369  1.00 54.91           N  
ATOM    332  N   LYS A  44      19.479  44.567  17.781  1.00 46.24           N  
ATOM    333  CA  LYS A  44      19.994  43.562  16.868  1.00 42.63           C  
ATOM    334  C   LYS A  44      19.041  42.399  16.509  1.00 39.19           C  
ATOM    335  O   LYS A  44      18.032  42.117  17.193  1.00 39.52           O  
ATOM    336  CB  LYS A  44      21.289  43.033  17.509  1.00 44.18           C  
ATOM    337  CG  LYS A  44      22.653  43.198  16.775  1.00 45.56           C  
ATOM    338  CD  LYS A  44      23.728  44.003  17.568  1.00 45.93           C  
ATOM    339  CE  LYS A  44      25.152  44.064  16.966  1.00 45.87           C  
ATOM    340  NZ  LYS A  44      25.827  42.772  17.096  1.00 45.46           N  
ATOM    341  N   PRO A  45      19.242  41.743  15.333  1.00 35.57           N  
ATOM    342  CA  PRO A  45      18.790  40.364  15.073  1.00 30.46           C  
ATOM    343  C   PRO A  45      19.810  39.364  15.562  1.00 27.33           C  
ATOM    344  O   PRO A  45      21.022  39.627  15.576  1.00 27.32           O  
ATOM    345  CB  PRO A  45      18.602  40.283  13.596  1.00 30.30           C  
ATOM    346  CG  PRO A  45      19.770  41.134  13.153  1.00 32.48           C  
ATOM    347  CD  PRO A  45      19.742  42.335  14.079  1.00 34.00           C  
ATOM    348  N   PHE A  46      19.311  38.182  15.896  1.00 21.56           N  
ATOM    349  CA  PHE A  46      20.161  37.087  16.263  1.00 17.55           C  
ATOM    350  C   PHE A  46      20.434  36.295  14.969  1.00 16.16           C  
ATOM    351  O   PHE A  46      19.536  36.008  14.174  1.00 15.09           O  
ATOM    352  CB  PHE A  46      19.377  36.284  17.296  1.00 15.51           C  
ATOM    353  CG  PHE A  46      20.010  34.977  17.654  1.00 13.46           C  
ATOM    354  CD1 PHE A  46      21.204  34.993  18.349  1.00 14.35           C  
ATOM    355  CD2 PHE A  46      19.393  33.800  17.276  1.00 14.05           C  
ATOM    356  CE1 PHE A  46      21.782  33.796  18.664  1.00 13.64           C  
ATOM    357  CE2 PHE A  46      19.988  32.610  17.599  1.00 14.93           C  
ATOM    358  CZ  PHE A  46      21.177  32.609  18.294  1.00 15.17           C  
ATOM    359  N   LYS A  47      21.636  35.836  14.809  1.00 14.69           N  
ATOM    360  CA  LYS A  47      22.047  35.049  13.691  1.00 16.82           C  
ATOM    361  C   LYS A  47      22.611  33.735  14.163  1.00 15.97           C  
ATOM    362  O   LYS A  47      23.390  33.723  15.112  1.00 16.11           O  
ATOM    363  CB  LYS A  47      23.157  35.677  12.896  1.00 19.92           C  
ATOM    364  CG  LYS A  47      22.756  37.000  12.344  1.00 23.95           C  
ATOM    365  CD  LYS A  47      23.697  37.184  11.158  1.00 28.05           C  
ATOM    366  CE  LYS A  47      23.995  38.660  10.947  1.00 33.37           C  
ATOM    367  NZ  LYS A  47      22.882  39.529  11.345  1.00 37.29           N  
ATOM    368  N   PHE A  48      22.278  32.634  13.534  1.00 14.81           N  
ATOM    369  CA  PHE A  48      22.872  31.391  13.838  1.00 15.52           C  
ATOM    370  C   PHE A  48      22.909  30.521  12.602  1.00 17.70           C  
ATOM    371  O   PHE A  48      22.259  30.766  11.582  1.00 18.91           O  
ATOM    372  CB  PHE A  48      22.077  30.769  14.919  1.00 15.78           C  
ATOM    373  CG  PHE A  48      20.715  30.339  14.444  1.00 13.31           C  
ATOM    374  CD1 PHE A  48      19.700  31.269  14.312  1.00 13.20           C  
ATOM    375  CD2 PHE A  48      20.595  29.004  14.153  1.00 13.09           C  
ATOM    376  CE1 PHE A  48      18.505  30.809  13.855  1.00 15.54           C  
ATOM    377  CE2 PHE A  48      19.377  28.550  13.694  1.00 16.12           C  
ATOM    378  CZ  PHE A  48      18.337  29.455  13.527  1.00 14.82           C  
ATOM    379  N   MET A  49      23.619  29.430  12.692  1.00 18.69           N  
ATOM    380  CA  MET A  49      23.693  28.520  11.607  1.00 21.93           C  
ATOM    381  C   MET A  49      23.113  27.197  11.988  1.00 23.64           C  
ATOM    382  O   MET A  49      23.205  26.743  13.176  1.00 24.34           O  
ATOM    383  CB  MET A  49      25.138  28.321  11.173  1.00 24.25           C  
ATOM    384  CG  MET A  49      25.843  29.583  10.761  1.00 29.04           C  
ATOM    385  SD  MET A  49      27.444  28.978  10.202  1.00 37.06           S  
ATOM    386  CE  MET A  49      26.991  28.216   8.648  1.00 33.26           C  
ATOM    387  N   LEU A  50      22.426  26.620  10.997  1.00 23.62           N  
ATOM    388  CA  LEU A  50      21.878  25.302  11.178  1.00 24.01           C  
ATOM    389  C   LEU A  50      22.895  24.188  11.007  1.00 24.25           C  
ATOM    390  O   LEU A  50      23.840  24.323  10.222  1.00 24.45           O  
ATOM    391  CB  LEU A  50      20.748  25.027  10.181  1.00 27.16           C  
ATOM    392  CG  LEU A  50      19.342  25.196  10.579  1.00 29.74           C  
ATOM    393  CD1 LEU A  50      18.969  26.665  10.621  1.00 32.79           C  
ATOM    394  CD2 LEU A  50      18.503  24.455   9.544  1.00 32.21           C  
ATOM    395  N   GLY A  51      22.698  23.122  11.800  1.00 23.31           N  
ATOM    396  CA  GLY A  51      23.484  21.927  11.734  1.00 24.92           C  
ATOM    397  C   GLY A  51      24.861  22.011  12.348  1.00 26.73           C  
ATOM    398  O   GLY A  51      25.771  21.295  11.920  1.00 27.87           O  
ATOM    399  N   LYS A  52      25.091  22.842  13.357  1.00 26.77           N  
ATOM    400  CA  LYS A  52      26.393  22.910  14.007  1.00 27.15           C  
ATOM    401  C   LYS A  52      26.328  22.699  15.539  1.00 25.64           C  
ATOM    402  O   LYS A  52      27.248  23.021  16.296  1.00 25.66           O  
ATOM    403  CB  LYS A  52      26.952  24.257  13.621  1.00 29.86           C  
ATOM    404  CG  LYS A  52      27.477  24.057  12.200  1.00 36.43           C  
ATOM    405  CD  LYS A  52      27.790  25.332  11.404  1.00 40.29           C  
ATOM    406  CE  LYS A  52      27.689  25.063   9.882  1.00 43.13           C  
ATOM    407  NZ  LYS A  52      26.340  24.705   9.403  1.00 45.64           N  
ATOM    408  N   GLN A  53      25.233  22.156  16.059  1.00 22.95           N  
ATOM    409  CA  GLN A  53      24.998  21.920  17.473  1.00 22.13           C  
ATOM    410  C   GLN A  53      25.196  23.230  18.235  1.00 21.63           C  
ATOM    411  O   GLN A  53      25.537  23.207  19.434  1.00 23.78           O  
ATOM    412  CB  GLN A  53      25.945  20.914  18.073  1.00 20.61           C  
ATOM    413  CG  GLN A  53      25.606  19.521  17.626  1.00 19.72           C  
ATOM    414  CD  GLN A  53      26.473  18.507  18.333  1.00 22.81           C  
ATOM    415  OE1 GLN A  53      26.150  17.915  19.390  1.00 21.18           O  
ATOM    416  NE2 GLN A  53      27.697  18.368  17.731  1.00 19.95           N  
ATOM    417  N   GLU A  54      24.948  24.379  17.574  1.00 20.35           N  
ATOM    418  CA  GLU A  54      25.191  25.614  18.254  1.00 19.86           C  
ATOM    419  C   GLU A  54      23.941  26.217  18.944  1.00 17.54           C  
ATOM    420  O   GLU A  54      24.067  27.055  19.819  1.00 17.28           O  
ATOM    421  CB  GLU A  54      25.873  26.456  17.178  1.00 22.06           C  
ATOM    422  CG  GLU A  54      25.051  27.451  16.416  1.00 28.55           C  
ATOM    423  CD  GLU A  54      25.836  28.324  15.436  1.00 33.18           C  
ATOM    424  OE1 GLU A  54      26.859  27.910  14.898  1.00 38.19           O  
ATOM    425  OE2 GLU A  54      25.418  29.440  15.177  1.00 33.45           O  
ATOM    426  N   VAL A  55      22.704  25.856  18.647  1.00 13.99           N  
ATOM    427  CA  VAL A  55      21.538  26.353  19.364  1.00 11.53           C  
ATOM    428  C   VAL A  55      20.836  25.091  19.857  1.00 11.57           C  
ATOM    429  O   VAL A  55      21.075  23.976  19.375  1.00 12.47           O  
ATOM    430  CB  VAL A  55      20.621  27.107  18.422  1.00 12.62           C  
ATOM    431  CG1 VAL A  55      21.329  28.390  18.063  1.00 15.88           C  
ATOM    432  CG2 VAL A  55      20.337  26.312  17.110  1.00 11.90           C  
ATOM    433  N   ILE A  56      19.906  25.163  20.769  1.00 10.81           N  
ATOM    434  CA  ILE A  56      19.174  23.998  21.282  1.00  9.88           C  
ATOM    435  C   ILE A  56      18.440  23.407  20.098  1.00 10.45           C  
ATOM    436  O   ILE A  56      17.918  24.095  19.221  1.00  9.16           O  
ATOM    437  CB  ILE A  56      18.164  24.409  22.445  1.00  9.22           C  
ATOM    438  CG1 ILE A  56      17.268  25.628  22.118  1.00  9.98           C  
ATOM    439  CG2 ILE A  56      19.047  24.830  23.622  1.00 10.79           C  
ATOM    440  CD1 ILE A  56      16.120  26.064  23.038  1.00 11.69           C  
ATOM    441  N   ARG A  57      18.367  22.084  20.103  1.00 10.04           N  
ATOM    442  CA  ARG A  57      17.837  21.315  18.954  1.00 11.43           C  
ATOM    443  C   ARG A  57      16.424  21.747  18.635  1.00 10.60           C  
ATOM    444  O   ARG A  57      15.990  21.750  17.487  1.00  9.72           O  
ATOM    445  CB  ARG A  57      17.824  19.792  19.280  1.00 13.76           C  
ATOM    446  CG  ARG A  57      17.486  18.997  18.020  1.00 17.25           C  
ATOM    447  CD  ARG A  57      18.675  19.031  17.085  1.00 22.21           C  
ATOM    448  NE  ARG A  57      18.252  18.216  15.950  1.00 30.57           N  
ATOM    449  CZ  ARG A  57      18.079  18.600  14.647  1.00 33.09           C  
ATOM    450  NH1 ARG A  57      18.281  19.806  14.113  1.00 33.72           N  
ATOM    451  NH2 ARG A  57      17.473  17.723  13.858  1.00 36.58           N  
ATOM    452  N   GLY A  58      15.630  22.103  19.654  1.00  8.41           N  
ATOM    453  CA  GLY A  58      14.236  22.433  19.393  1.00 10.80           C  
ATOM    454  C   GLY A  58      14.169  23.683  18.532  1.00 11.73           C  
ATOM    455  O   GLY A  58      13.291  23.770  17.686  1.00 12.52           O  
ATOM    456  N   TRP A  59      15.059  24.636  18.725  1.00 12.55           N  
ATOM    457  CA  TRP A  59      15.140  25.830  17.918  1.00 14.81           C  
ATOM    458  C   TRP A  59      15.445  25.474  16.519  1.00 15.52           C  
ATOM    459  O   TRP A  59      14.720  25.911  15.618  1.00 17.77           O  
ATOM    460  CB  TRP A  59      16.254  26.770  18.228  1.00 16.63           C  
ATOM    461  CG  TRP A  59      15.706  28.078  18.631  1.00 19.39           C  
ATOM    462  CD1 TRP A  59      14.841  28.107  19.710  1.00 20.25           C  
ATOM    463  CD2 TRP A  59      15.894  29.304  18.031  1.00 17.15           C  
ATOM    464  NE1 TRP A  59      14.468  29.365  19.785  1.00 20.67           N  
ATOM    465  CE2 TRP A  59      15.043  30.093  18.827  1.00 16.57           C  
ATOM    466  CE3 TRP A  59      16.627  29.845  16.987  1.00 13.82           C  
ATOM    467  CZ2 TRP A  59      14.896  31.442  18.642  1.00 16.44           C  
ATOM    468  CZ3 TRP A  59      16.465  31.215  16.804  1.00 13.27           C  
ATOM    469  CH2 TRP A  59      15.621  31.978  17.587  1.00 14.93           C  
ATOM    470  N   GLU A  60      16.469  24.646  16.376  1.00 15.91           N  
ATOM    471  CA  GLU A  60      16.956  24.185  15.089  1.00 18.90           C  
ATOM    472  C   GLU A  60      15.875  23.520  14.237  1.00 18.90           C  
ATOM    473  O   GLU A  60      15.622  23.986  13.129  1.00 20.76           O  
ATOM    474  CB  GLU A  60      18.052  23.238  15.365  1.00 21.47           C  
ATOM    475  CG  GLU A  60      18.789  23.016  14.132  1.00 26.43           C  
ATOM    476  CD  GLU A  60      20.170  22.572  14.463  1.00 29.14           C  
ATOM    477  OE1 GLU A  60      20.365  21.388  14.687  1.00 34.26           O  
ATOM    478  OE2 GLU A  60      21.054  23.402  14.502  1.00 27.08           O  
ATOM    479  N   GLU A  61      15.167  22.544  14.800  1.00 15.86           N  
ATOM    480  CA  GLU A  61      14.114  21.893  14.118  1.00 15.27           C  
ATOM    481  C   GLU A  61      12.936  22.801  13.890  1.00 14.31           C  
ATOM    482  O   GLU A  61      12.232  22.571  12.895  1.00 15.76           O  
ATOM    483  CB  GLU A  61      13.629  20.757  14.870  1.00 17.86           C  
ATOM    484  CG  GLU A  61      14.633  19.679  15.233  1.00 25.79           C  
ATOM    485  CD  GLU A  61      13.894  18.607  16.086  1.00 32.69           C  
ATOM    486  OE1 GLU A  61      13.248  18.904  17.132  1.00 33.03           O  
ATOM    487  OE2 GLU A  61      13.913  17.444  15.641  1.00 37.54           O  
ATOM    488  N   GLY A  62      12.674  23.815  14.711  1.00 11.00           N  
ATOM    489  CA  GLY A  62      11.523  24.681  14.586  1.00 11.64           C  
ATOM    490  C   GLY A  62      11.766  25.659  13.449  1.00 11.68           C  
ATOM    491  O   GLY A  62      10.975  25.798  12.494  1.00 11.55           O  
ATOM    492  N   VAL A  63      12.972  26.228  13.458  1.00 11.36           N  
ATOM    493  CA  VAL A  63      13.273  27.262  12.455  1.00 13.07           C  
ATOM    494  C   VAL A  63      13.429  26.587  11.092  1.00 14.39           C  
ATOM    495  O   VAL A  63      13.000  27.229  10.127  1.00 13.16           O  
ATOM    496  CB  VAL A  63      14.581  28.078  12.826  1.00 13.15           C  
ATOM    497  CG1 VAL A  63      15.049  29.066  11.786  1.00 14.37           C  
ATOM    498  CG2 VAL A  63      14.204  28.918  14.028  1.00 11.48           C  
ATOM    499  N   ALA A  64      13.978  25.362  10.986  1.00 12.51           N  
ATOM    500  CA  ALA A  64      14.071  24.666   9.711  1.00 14.96           C  
ATOM    501  C   ALA A  64      12.685  24.541   9.020  1.00 15.82           C  
ATOM    502  O   ALA A  64      12.593  24.388   7.796  1.00 15.33           O  
ATOM    503  CB  ALA A  64      14.598  23.267   9.934  1.00 15.21           C  
ATOM    504  N   GLN A  65      11.572  24.612   9.767  1.00 14.27           N  
ATOM    505  CA  GLN A  65      10.243  24.470   9.217  1.00 13.95           C  
ATOM    506  C   GLN A  65       9.564  25.760   8.770  1.00 12.40           C  
ATOM    507  O   GLN A  65       8.369  25.757   8.377  1.00 13.29           O  
ATOM    508  CB  GLN A  65       9.378  23.785  10.269  1.00 15.23           C  
ATOM    509  CG  GLN A  65       9.864  22.400  10.437  1.00 18.47           C  
ATOM    510  CD  GLN A  65       8.989  21.849  11.477  1.00 22.69           C  
ATOM    511  OE1 GLN A  65       9.450  21.642  12.581  1.00 26.36           O  
ATOM    512  NE2 GLN A  65       7.724  21.591  11.240  1.00 24.28           N  
ATOM    513  N   MET A  66      10.315  26.862   8.846  1.00 10.95           N  
ATOM    514  CA  MET A  66       9.766  28.165   8.624  1.00  9.57           C  
ATOM    515  C   MET A  66      10.316  28.626   7.305  1.00 10.29           C  
ATOM    516  O   MET A  66      11.406  28.243   6.905  1.00  9.67           O  
ATOM    517  CB  MET A  66      10.231  29.143   9.681  1.00 11.07           C  
ATOM    518  CG  MET A  66       9.613  28.809  11.083  1.00 10.56           C  
ATOM    519  SD  MET A  66      10.241  29.909  12.372  1.00 11.93           S  
ATOM    520  CE  MET A  66       9.648  31.486  11.854  1.00 11.04           C  
ATOM    521  N   SER A  67       9.545  29.419   6.606  1.00 11.42           N  
ATOM    522  CA  SER A  67      10.079  30.014   5.374  1.00 10.45           C  
ATOM    523  C   SER A  67      10.322  31.506   5.634  1.00 10.91           C  
ATOM    524  O   SER A  67       9.797  32.114   6.595  1.00 11.38           O  
ATOM    525  CB  SER A  67       9.086  29.772   4.206  1.00  8.64           C  
ATOM    526  OG  SER A  67       7.799  30.347   4.388  1.00 11.92           O  
ATOM    527  N   VAL A  68      11.082  32.170   4.770  1.00 10.79           N  
ATOM    528  CA  VAL A  68      11.409  33.580   4.987  1.00 11.66           C  
ATOM    529  C   VAL A  68      10.217  34.513   5.040  1.00 10.54           C  
ATOM    530  O   VAL A  68       9.270  34.444   4.241  1.00 10.70           O  
ATOM    531  CB  VAL A  68      12.434  34.037   3.881  1.00 13.09           C  
ATOM    532  CG1 VAL A  68      12.779  35.495   4.028  1.00 13.54           C  
ATOM    533  CG2 VAL A  68      13.662  33.155   3.994  1.00 13.04           C  
ATOM    534  N   GLY A  69      10.261  35.319   6.112  1.00  9.91           N  
ATOM    535  CA  GLY A  69       9.241  36.263   6.438  1.00  8.71           C  
ATOM    536  C   GLY A  69       8.275  35.676   7.399  1.00  9.88           C  
ATOM    537  O   GLY A  69       7.442  36.429   7.890  1.00 11.47           O  
ATOM    538  N   GLN A  70       8.314  34.386   7.730  1.00  8.99           N  
ATOM    539  CA  GLN A  70       7.338  33.801   8.621  1.00  8.92           C  
ATOM    540  C   GLN A  70       7.528  34.264  10.089  1.00  9.19           C  
ATOM    541  O   GLN A  70       8.668  34.443  10.534  1.00  9.57           O  
ATOM    542  CB  GLN A  70       7.474  32.303   8.528  1.00  8.52           C  
ATOM    543  CG  GLN A  70       6.307  31.563   9.218  1.00 10.57           C  
ATOM    544  CD  GLN A  70       6.335  30.104   8.888  1.00 13.35           C  
ATOM    545  OE1 GLN A  70       6.977  29.716   7.916  1.00 15.93           O  
ATOM    546  NE2 GLN A  70       5.625  29.271   9.637  1.00 14.59           N  
ATOM    547  N   ARG A  71       6.403  34.434  10.768  1.00  8.59           N  
ATOM    548  CA  ARG A  71       6.452  34.692  12.197  1.00 11.26           C  
ATOM    549  C   ARG A  71       5.761  33.495  12.838  1.00 10.72           C  
ATOM    550  O   ARG A  71       4.619  33.143  12.433  1.00 10.49           O  
ATOM    551  CB  ARG A  71       5.685  35.948  12.561  1.00 12.68           C  
ATOM    552  CG  ARG A  71       6.142  36.238  14.016  1.00 19.20           C  
ATOM    553  CD  ARG A  71       6.054  37.720  14.393  1.00 26.20           C  
ATOM    554  NE  ARG A  71       5.097  37.843  15.473  1.00 33.40           N  
ATOM    555  CZ  ARG A  71       5.265  38.646  16.532  1.00 37.17           C  
ATOM    556  NH1 ARG A  71       6.364  39.415  16.651  1.00 39.90           N  
ATOM    557  NH2 ARG A  71       4.343  38.611  17.508  1.00 37.92           N  
ATOM    558  N   ALA A  72       6.378  32.818  13.827  1.00  9.83           N  
ATOM    559  CA  ALA A  72       5.817  31.575  14.395  1.00  8.88           C  
ATOM    560  C   ALA A  72       6.182  31.518  15.891  1.00 10.23           C  
ATOM    561  O   ALA A  72       7.139  32.142  16.336  1.00 11.08           O  
ATOM    562  CB  ALA A  72       6.421  30.301  13.801  1.00  9.11           C  
ATOM    563  N   LYS A  73       5.339  30.767  16.610  1.00 10.75           N  
ATOM    564  CA  LYS A  73       5.459  30.403  18.033  1.00  9.12           C  
ATOM    565  C   LYS A  73       6.050  29.010  18.040  1.00  9.60           C  
ATOM    566  O   LYS A  73       5.487  28.079  17.458  1.00 10.93           O  
ATOM    567  CB  LYS A  73       4.087  30.386  18.574  0.48  7.65           C  
ATOM    568  CG  LYS A  73       4.024  30.233  20.040  0.48 10.10           C  
ATOM    569  CD  LYS A  73       2.981  31.235  20.508  0.48 14.07           C  
ATOM    570  CE  LYS A  73       3.103  32.681  19.995  0.48 15.16           C  
ATOM    571  NZ  LYS A  73       4.431  33.260  20.139  0.48 19.94           N  
ATOM    572  N   LEU A  74       7.216  28.813  18.605  1.00  9.48           N  
ATOM    573  CA  LEU A  74       7.871  27.511  18.683  1.00 11.32           C  
ATOM    574  C   LEU A  74       7.685  27.019  20.096  1.00 10.46           C  
ATOM    575  O   LEU A  74       8.143  27.788  20.945  1.00 13.21           O  
ATOM    576  CB  LEU A  74       9.384  27.609  18.441  1.00 11.09           C  
ATOM    577  CG  LEU A  74      10.071  27.598  17.088  1.00 16.20           C  
ATOM    578  CD1 LEU A  74       9.180  28.349  16.164  1.00 16.53           C  
ATOM    579  CD2 LEU A  74      11.529  28.063  17.176  1.00 13.87           C  
ATOM    580  N   THR A  75       7.090  25.894  20.386  1.00 10.30           N  
ATOM    581  CA  THR A  75       6.991  25.455  21.796  1.00 11.25           C  
ATOM    582  C   THR A  75       7.945  24.266  21.825  1.00 11.25           C  
ATOM    583  O   THR A  75       7.838  23.367  20.997  1.00 10.67           O  
ATOM    584  CB  THR A  75       5.578  24.998  22.143  1.00 12.62           C  
ATOM    585  OG1 THR A  75       4.765  26.153  22.049  1.00 12.61           O  
ATOM    586  CG2 THR A  75       5.409  24.506  23.551  1.00 11.11           C  
ATOM    587  N   ILE A  76       8.921  24.302  22.744  1.00  9.97           N  
ATOM    588  CA  ILE A  76       9.978  23.345  22.775  1.00  8.76           C  
ATOM    589  C   ILE A  76       9.940  22.573  24.074  1.00 10.32           C  
ATOM    590  O   ILE A  76       9.837  23.164  25.164  1.00  9.37           O  
ATOM    591  CB  ILE A  76      11.276  24.098  22.621  1.00  9.30           C  
ATOM    592  CG1 ILE A  76      11.262  24.843  21.231  1.00 10.37           C  
ATOM    593  CG2 ILE A  76      12.459  23.119  22.682  1.00  8.21           C  
ATOM    594  CD1 ILE A  76      12.299  25.931  21.065  1.00 11.17           C  
ATOM    595  N   SER A  77       9.975  21.266  23.897  1.00 10.12           N  
ATOM    596  CA  SER A  77       9.994  20.299  24.996  1.00 12.67           C  
ATOM    597  C   SER A  77      11.262  20.483  25.817  1.00 11.29           C  
ATOM    598  O   SER A  77      12.308  20.765  25.218  1.00 10.03           O  
ATOM    599  CB  SER A  77       9.997  18.865  24.425  1.00 15.42           C  
ATOM    600  OG  SER A  77       8.899  18.809  23.506  1.00 27.66           O  
ATOM    601  N   PRO A  78      11.330  20.214  27.126  1.00 10.61           N  
ATOM    602  CA  PRO A  78      12.598  20.347  27.854  1.00  9.72           C  
ATOM    603  C   PRO A  78      13.731  19.555  27.252  1.00  8.75           C  
ATOM    604  O   PRO A  78      14.844  20.069  27.133  1.00 10.00           O  
ATOM    605  CB  PRO A  78      12.262  19.908  29.247  1.00  9.88           C  
ATOM    606  CG  PRO A  78      10.768  20.138  29.355  1.00 12.88           C  
ATOM    607  CD  PRO A  78      10.188  19.853  27.962  1.00 11.35           C  
ATOM    608  N   ASP A  79      13.533  18.302  26.781  1.00  8.76           N  
ATOM    609  CA  ASP A  79      14.690  17.589  26.347  1.00 10.70           C  
ATOM    610  C   ASP A  79      15.270  18.185  25.036  1.00 10.81           C  
ATOM    611  O   ASP A  79      16.360  17.826  24.622  1.00 11.33           O  
ATOM    612  CB  ASP A  79      14.351  16.130  26.154  1.00 13.94           C  
ATOM    613  CG  ASP A  79      15.671  15.319  26.068  1.00 21.51           C  
ATOM    614  OD1 ASP A  79      16.468  15.356  27.017  1.00 21.44           O  
ATOM    615  OD2 ASP A  79      15.976  14.742  25.000  1.00 23.67           O  
ATOM    616  N   TYR A  80      14.549  19.068  24.358  1.00 10.56           N  
ATOM    617  CA  TYR A  80      15.020  19.755  23.163  1.00  9.60           C  
ATOM    618  C   TYR A  80      15.425  21.151  23.490  1.00 10.73           C  
ATOM    619  O   TYR A  80      15.640  21.995  22.614  1.00  9.42           O  
ATOM    620  CB  TYR A  80      13.901  19.759  22.154  1.00  9.67           C  
ATOM    621  CG  TYR A  80      13.932  18.415  21.449  1.00 13.71           C  
ATOM    622  CD1 TYR A  80      13.393  17.276  22.068  1.00 11.93           C  
ATOM    623  CD2 TYR A  80      14.551  18.346  20.171  1.00 13.97           C  
ATOM    624  CE1 TYR A  80      13.476  16.040  21.424  1.00 13.52           C  
ATOM    625  CE2 TYR A  80      14.637  17.107  19.559  1.00 14.36           C  
ATOM    626  CZ  TYR A  80      14.112  15.977  20.198  1.00 14.62           C  
ATOM    627  OH  TYR A  80      14.279  14.736  19.609  1.00 17.59           O  
ATOM    628  N   ALA A  81      15.520  21.445  24.797  1.00 10.85           N  
ATOM    629  CA  ALA A  81      15.955  22.725  25.316  1.00  9.30           C  
ATOM    630  C   ALA A  81      16.994  22.403  26.418  1.00  9.01           C  
ATOM    631  O   ALA A  81      17.971  21.654  26.216  1.00  9.43           O  
ATOM    632  CB  ALA A  81      14.744  23.541  25.872  1.00 10.53           C  
ATOM    633  N   TYR A  82      16.710  22.866  27.688  1.00 10.52           N  
ATOM    634  CA  TYR A  82      17.706  22.768  28.798  1.00  8.77           C  
ATOM    635  C   TYR A  82      17.406  21.649  29.770  1.00 11.04           C  
ATOM    636  O   TYR A  82      18.043  21.616  30.839  1.00 11.68           O  
ATOM    637  CB  TYR A  82      17.719  24.104  29.462  1.00  7.70           C  
ATOM    638  CG  TYR A  82      18.184  25.130  28.445  1.00  8.99           C  
ATOM    639  CD1 TYR A  82      19.505  25.154  27.991  1.00 10.69           C  
ATOM    640  CD2 TYR A  82      17.290  26.072  27.986  1.00 12.03           C  
ATOM    641  CE1 TYR A  82      19.920  26.078  27.047  1.00 10.98           C  
ATOM    642  CE2 TYR A  82      17.704  27.002  27.037  1.00 10.51           C  
ATOM    643  CZ  TYR A  82      18.999  26.976  26.581  1.00  9.76           C  
ATOM    644  OH  TYR A  82      19.404  27.937  25.721  1.00 12.46           O  
ATOM    645  N   GLY A  83      16.444  20.752  29.451  1.00  9.03           N  
ATOM    646  CA  GLY A  83      16.180  19.476  30.131  1.00  8.41           C  
ATOM    647  C   GLY A  83      15.938  19.667  31.643  1.00  9.86           C  
ATOM    648  O   GLY A  83      15.286  20.632  32.070  1.00 10.02           O  
ATOM    649  N   ALA A  84      16.467  18.715  32.411  1.00  8.82           N  
ATOM    650  CA  ALA A  84      16.293  18.726  33.836  1.00 10.15           C  
ATOM    651  C   ALA A  84      17.176  19.764  34.486  1.00 11.58           C  
ATOM    652  O   ALA A  84      16.984  20.005  35.682  1.00 12.69           O  
ATOM    653  CB  ALA A  84      16.624  17.325  34.351  1.00  9.40           C  
ATOM    654  N   THR A  85      18.105  20.447  33.808  1.00 10.00           N  
ATOM    655  CA  THR A  85      19.047  21.342  34.466  1.00  9.59           C  
ATOM    656  C   THR A  85      18.497  22.737  34.463  1.00 10.70           C  
ATOM    657  O   THR A  85      18.508  23.423  35.495  1.00  9.77           O  
ATOM    658  CB  THR A  85      20.488  21.343  33.759  1.00  9.81           C  
ATOM    659  OG1 THR A  85      20.905  19.990  33.739  1.00 10.11           O  
ATOM    660  CG2 THR A  85      21.531  22.218  34.421  1.00  9.57           C  
ATOM    661  N   GLY A  86      17.941  23.159  33.303  1.00  8.92           N  
ATOM    662  CA  GLY A  86      17.537  24.564  33.165  1.00  9.03           C  
ATOM    663  C   GLY A  86      18.792  25.402  32.917  1.00  9.25           C  
ATOM    664  O   GLY A  86      19.838  24.921  32.413  1.00 10.31           O  
ATOM    665  N   VAL A  87      18.689  26.704  33.139  1.00  8.82           N  
ATOM    666  CA  VAL A  87      19.812  27.621  32.973  1.00  9.84           C  
ATOM    667  C   VAL A  87      19.805  28.453  34.254  1.00 13.72           C  
ATOM    668  O   VAL A  87      18.780  29.064  34.611  1.00 13.21           O  
ATOM    669  CB  VAL A  87      19.589  28.566  31.767  1.00 12.59           C  
ATOM    670  CG1 VAL A  87      20.687  29.688  31.732  1.00 12.42           C  
ATOM    671  CG2 VAL A  87      19.564  27.709  30.458  1.00  9.91           C  
ATOM    672  N   PRO A  88      20.912  28.525  35.009  1.00 17.25           N  
ATOM    673  CA  PRO A  88      20.912  29.056  36.383  1.00 16.87           C  
ATOM    674  C   PRO A  88      20.333  30.459  36.474  1.00 18.03           C  
ATOM    675  O   PRO A  88      20.705  31.389  35.748  1.00 17.77           O  
ATOM    676  CB  PRO A  88      22.360  28.996  36.801  1.00 17.78           C  
ATOM    677  CG  PRO A  88      23.199  28.761  35.555  1.00 18.27           C  
ATOM    678  CD  PRO A  88      22.245  28.045  34.578  1.00 18.21           C  
ATOM    679  N   GLY A  89      19.329  30.603  37.269  1.00 18.49           N  
ATOM    680  CA  GLY A  89      18.757  31.902  37.430  1.00 21.05           C  
ATOM    681  C   GLY A  89      17.849  32.332  36.279  1.00 21.72           C  
ATOM    682  O   GLY A  89      17.285  33.439  36.335  1.00 23.05           O  
ATOM    683  N   ILE A  90      17.620  31.542  35.231  1.00 19.48           N  
ATOM    684  CA  ILE A  90      16.835  32.039  34.102  1.00 18.81           C  
ATOM    685  C   ILE A  90      15.791  31.022  33.722  1.00 17.38           C  
ATOM    686  O   ILE A  90      14.593  31.328  33.681  1.00 17.67           O  
ATOM    687  CB  ILE A  90      17.711  32.343  32.867  1.00 20.13           C  
ATOM    688  CG1 ILE A  90      18.916  33.203  33.283  1.00 22.73           C  
ATOM    689  CG2 ILE A  90      16.851  33.046  31.782  1.00 21.16           C  
ATOM    690  CD1 ILE A  90      19.743  34.006  32.260  1.00 23.45           C  
ATOM    691  N   ILE A  91      16.141  29.765  33.551  1.00 15.31           N  
ATOM    692  CA  ILE A  91      15.172  28.793  33.110  1.00 13.94           C  
ATOM    693  C   ILE A  91      15.056  27.766  34.200  1.00 14.34           C  
ATOM    694  O   ILE A  91      16.100  27.183  34.511  1.00 13.10           O  
ATOM    695  CB  ILE A  91      15.698  28.129  31.891  1.00 13.88           C  
ATOM    696  CG1 ILE A  91      16.006  29.101  30.749  1.00 17.72           C  
ATOM    697  CG2 ILE A  91      14.680  27.094  31.554  1.00 13.93           C  
ATOM    698  CD1 ILE A  91      14.873  29.762  30.027  1.00 17.72           C  
ATOM    699  N   PRO A  92      13.917  27.427  34.786  1.00 14.84           N  
ATOM    700  CA  PRO A  92      13.867  26.329  35.734  1.00 12.94           C  
ATOM    701  C   PRO A  92      14.168  24.985  35.089  1.00 14.45           C  
ATOM    702  O   PRO A  92      13.997  24.815  33.842  1.00 10.66           O  
ATOM    703  CB  PRO A  92      12.459  26.424  36.298  1.00 14.94           C  
ATOM    704  CG  PRO A  92      11.646  27.216  35.318  1.00 15.35           C  
ATOM    705  CD  PRO A  92      12.648  28.191  34.698  1.00 13.50           C  
ATOM    706  N   PRO A  93      14.502  23.972  35.942  1.00 12.95           N  
ATOM    707  CA  PRO A  93      14.419  22.569  35.584  1.00 12.22           C  
ATOM    708  C   PRO A  93      13.098  22.170  34.898  1.00 11.93           C  
ATOM    709  O   PRO A  93      12.042  22.614  35.345  1.00 10.49           O  
ATOM    710  CB  PRO A  93      14.560  21.766  36.851  1.00 12.12           C  
ATOM    711  CG  PRO A  93      15.343  22.719  37.730  1.00 12.52           C  
ATOM    712  CD  PRO A  93      14.924  24.132  37.360  1.00 14.25           C  
ATOM    713  N   HIS A  94      13.186  21.326  33.831  1.00 11.40           N  
ATOM    714  CA  HIS A  94      12.050  20.674  33.203  1.00 11.45           C  
ATOM    715  C   HIS A  94      11.149  21.693  32.543  1.00 10.22           C  
ATOM    716  O   HIS A  94       9.986  21.385  32.392  1.00 11.89           O  
ATOM    717  CB  HIS A  94      11.212  19.879  34.271  1.00 14.47           C  
ATOM    718  CG  HIS A  94      12.034  18.851  35.000  1.00 14.94           C  
ATOM    719  ND1 HIS A  94      12.629  17.752  34.538  1.00 16.99           N  
ATOM    720  CD2 HIS A  94      12.363  18.972  36.315  1.00 15.64           C  
ATOM    721  CE1 HIS A  94      13.319  17.197  35.509  1.00 17.54           C  
ATOM    722  NE2 HIS A  94      13.145  17.953  36.561  1.00 15.06           N  
ATOM    723  N   ALA A  95      11.634  22.860  32.185  1.00 10.12           N  
ATOM    724  CA  ALA A  95      10.769  23.916  31.590  1.00 10.61           C  
ATOM    725  C   ALA A  95      10.474  23.740  30.048  1.00 11.43           C  
ATOM    726  O   ALA A  95      11.426  23.406  29.305  1.00 11.39           O  
ATOM    727  CB  ALA A  95      11.412  25.295  31.755  1.00 10.70           C  
ATOM    728  N   THR A  96       9.207  23.885  29.636  1.00  9.56           N  
ATOM    729  CA  THR A  96       8.857  23.983  28.228  1.00  9.59           C  
ATOM    730  C   THR A  96       9.084  25.455  27.896  1.00  9.94           C  
ATOM    731  O   THR A  96       8.695  26.343  28.673  1.00 11.87           O  
ATOM    732  CB  THR A  96       7.413  23.647  28.048  1.00 10.66           C  
ATOM    733  OG1 THR A  96       7.394  22.287  28.314  1.00 12.85           O  
ATOM    734  CG2 THR A  96       6.831  23.913  26.681  1.00 11.02           C  
ATOM    735  N   LEU A  97       9.705  25.755  26.747  1.00  8.88           N  
ATOM    736  CA  LEU A  97      10.032  27.134  26.381  1.00  9.95           C  
ATOM    737  C   LEU A  97       9.174  27.524  25.172  1.00 11.69           C  
ATOM    738  O   LEU A  97       8.791  26.665  24.325  1.00 12.77           O  
ATOM    739  CB  LEU A  97      11.472  27.260  25.957  1.00 10.90           C  
ATOM    740  CG  LEU A  97      12.493  26.892  27.050  1.00 12.94           C  
ATOM    741  CD1 LEU A  97      13.851  27.236  26.553  1.00 13.57           C  
ATOM    742  CD2 LEU A  97      12.149  27.620  28.352  1.00 13.83           C  
ATOM    743  N   VAL A  98       8.821  28.803  25.131  1.00 10.55           N  
ATOM    744  CA  VAL A  98       8.014  29.248  23.978  1.00 11.90           C  
ATOM    745  C   VAL A  98       8.833  30.370  23.357  1.00 12.74           C  
ATOM    746  O   VAL A  98       9.268  31.326  24.026  1.00 13.44           O  
ATOM    747  CB  VAL A  98       6.608  29.817  24.407  1.00 12.50           C  
ATOM    748  CG1 VAL A  98       5.870  30.272  23.189  1.00 13.14           C  
ATOM    749  CG2 VAL A  98       5.771  28.743  25.128  1.00 13.23           C  
ATOM    750  N   PHE A  99       9.198  30.254  22.088  1.00 10.22           N  
ATOM    751  CA  PHE A  99       9.828  31.365  21.424  1.00  9.49           C  
ATOM    752  C   PHE A  99       8.935  31.944  20.311  1.00 10.63           C  
ATOM    753  O   PHE A  99       8.347  31.174  19.558  1.00 10.44           O  
ATOM    754  CB  PHE A  99      11.093  30.886  20.786  1.00 10.43           C  
ATOM    755  CG  PHE A  99      12.151  30.573  21.838  1.00 11.47           C  
ATOM    756  CD1 PHE A  99      12.290  29.281  22.362  1.00 10.64           C  
ATOM    757  CD2 PHE A  99      13.059  31.599  22.156  1.00 11.28           C  
ATOM    758  CE1 PHE A  99      13.375  29.020  23.198  1.00  9.66           C  
ATOM    759  CE2 PHE A  99      14.128  31.305  23.001  1.00 10.88           C  
ATOM    760  CZ  PHE A  99      14.262  30.024  23.494  1.00 10.53           C  
ATOM    761  N   ASP A 100       8.783  33.258  20.243  1.00 10.87           N  
ATOM    762  CA  ASP A 100       8.064  33.933  19.175  1.00 14.05           C  
ATOM    763  C   ASP A 100       9.211  34.260  18.224  1.00 13.26           C  
ATOM    764  O   ASP A 100      10.081  35.051  18.601  1.00 13.10           O  
ATOM    765  CB  ASP A 100       7.467  35.185  19.715  1.00 18.79           C  
ATOM    766  CG  ASP A 100       6.547  35.885  18.713  1.00 25.45           C  
ATOM    767  OD1 ASP A 100       6.911  36.048  17.544  1.00 27.20           O  
ATOM    768  OD2 ASP A 100       5.450  36.271  19.101  1.00 30.77           O  
ATOM    769  N   VAL A 101       9.280  33.693  17.010  1.00 12.23           N  
ATOM    770  CA  VAL A 101      10.429  33.870  16.123  1.00 10.84           C  
ATOM    771  C   VAL A 101       9.930  34.451  14.774  1.00 10.60           C  
ATOM    772  O   VAL A 101       8.900  33.999  14.261  1.00 10.40           O  
ATOM    773  CB  VAL A 101      11.116  32.490  15.848  1.00 10.61           C  
ATOM    774  CG1 VAL A 101      12.330  32.663  14.887  1.00 12.09           C  
ATOM    775  CG2 VAL A 101      11.584  31.867  17.120  1.00 11.08           C  
ATOM    776  N   GLU A 102      10.679  35.411  14.232  1.00  9.88           N  
ATOM    777  CA  GLU A 102      10.443  35.934  12.895  1.00 11.21           C  
ATOM    778  C   GLU A 102      11.673  35.589  12.073  1.00 10.48           C  
ATOM    779  O   GLU A 102      12.784  35.983  12.455  1.00 11.05           O  
ATOM    780  CB  GLU A 102      10.278  37.429  12.913  1.00 14.27           C  
ATOM    781  CG  GLU A 102       9.751  37.811  11.515  1.00 23.39           C  
ATOM    782  CD  GLU A 102       9.465  39.302  11.437  1.00 31.07           C  
ATOM    783  OE1 GLU A 102      10.137  40.097  12.146  1.00 35.57           O  
ATOM    784  OE2 GLU A 102       8.576  39.703  10.679  1.00 33.09           O  
ATOM    785  N   LEU A 103      11.533  34.890  10.956  1.00 10.04           N  
ATOM    786  CA  LEU A 103      12.682  34.532  10.164  1.00 11.74           C  
ATOM    787  C   LEU A 103      12.818  35.663   9.147  1.00 13.74           C  
ATOM    788  O   LEU A 103      11.977  35.843   8.257  1.00 15.35           O  
ATOM    789  CB  LEU A 103      12.479  33.170   9.463  1.00 11.70           C  
ATOM    790  CG  LEU A 103      13.578  32.791   8.459  1.00 11.88           C  
ATOM    791  CD1 LEU A 103      14.928  32.832   9.183  1.00 13.11           C  
ATOM    792  CD2 LEU A 103      13.295  31.401   7.813  1.00 10.66           C  
ATOM    793  N   LEU A 104      13.876  36.446   9.213  1.00 13.51           N  
ATOM    794  CA  LEU A 104      14.022  37.647   8.427  1.00 14.88           C  
ATOM    795  C   LEU A 104      14.794  37.382   7.170  1.00 17.37           C  
ATOM    796  O   LEU A 104      14.450  38.042   6.173  1.00 18.55           O  
ATOM    797  CB  LEU A 104      14.785  38.738   9.151  1.00 14.07           C  
ATOM    798  CG  LEU A 104      14.170  39.198  10.494  1.00 15.53           C  
ATOM    799  CD1 LEU A 104      15.150  40.136  11.193  1.00 17.20           C  
ATOM    800  CD2 LEU A 104      12.827  39.853  10.294  1.00 16.68           C  
ATOM    801  N   LYS A 105      15.804  36.514   7.149  1.00 18.71           N  
ATOM    802  CA  LYS A 105      16.704  36.439   6.008  1.00 20.80           C  
ATOM    803  C   LYS A 105      17.479  35.209   6.186  1.00 21.30           C  
ATOM    804  O   LYS A 105      17.627  34.761   7.337  1.00 19.22           O  
ATOM    805  CB  LYS A 105      17.624  37.666   6.070  1.00 23.09           C  
ATOM    806  CG  LYS A 105      18.767  37.874   5.121  1.00 28.07           C  
ATOM    807  CD  LYS A 105      19.024  39.348   5.304  1.00 30.89           C  
ATOM    808  CE  LYS A 105      20.100  39.786   4.338  1.00 34.83           C  
ATOM    809  NZ  LYS A 105      20.429  41.198   4.527  1.00 38.86           N  
ATOM    810  N   LEU A 106      17.950  34.660   5.067  1.00 20.88           N  
ATOM    811  CA  LEU A 106      18.948  33.578   5.104  1.00 23.04           C  
ATOM    812  C   LEU A 106      20.169  34.111   4.339  1.00 26.46           C  
ATOM    813  O   LEU A 106      20.056  34.801   3.294  1.00 27.32           O  
ATOM    814  CB  LEU A 106      18.426  32.328   4.446  1.00 21.83           C  
ATOM    815  CG  LEU A 106      17.264  31.630   5.067  1.00 23.85           C  
ATOM    816  CD1 LEU A 106      16.704  30.554   4.165  1.00 23.18           C  
ATOM    817  CD2 LEU A 106      17.778  30.987   6.351  1.00 24.43           C  
ATOM    818  N   GLU A 107      21.328  33.884   4.919  1.00 28.59           N  
ATOM    819  CA  GLU A 107      22.568  34.426   4.383  1.00 32.11           C  
ATOM    820  C   GLU A 107      23.478  33.228   4.304  1.00 34.27           C  
ATOM    821  O   GLU A 107      24.555  33.414   3.759  1.00 38.08           O  
ATOM    822  CB  GLU A 107      23.244  35.403   5.298  1.00 32.32           C  
ATOM    823  CG  GLU A 107      22.449  36.623   5.696  1.00 34.93           C  
ATOM    824  CD  GLU A 107      23.132  37.507   6.776  1.00 35.56           C  
ATOM    825  OE1 GLU A 107      24.000  37.021   7.504  1.00 36.69           O  
ATOM    826  OE2 GLU A 107      22.795  38.692   6.919  1.00 36.27           O  
ATOM    827  OXT GLU A 107      23.168  32.124   4.792  1.00 35.88           O  
TER     828      GLU A 107                                                      
MASTER      242    0    1    3    7    0    0    6  948    1   57    9          
END                                                                             
