# Supplementary material for: Modeling of loops in proteins: a multi-method approach
Source: BMC Struct Biol. 2010 Feb 11;10:5. doi: 10.1186/1472-6807-10-5 (PMC2837870; doi:10.1186/1472-6807-10-5)
Supplement: Additional file 1 — Student t-test. Results from two sample paired t-test of Table 2. [file 1472-6807-10-5-S1.GZ › loop_test_data/1br2_246-265.pdb]

ATOM      1  N   LEU A   1      43.708  81.198  28.936  1.00 45.51           N
ATOM      2  CA  LEU A   1      43.398  80.582  27.606  1.00 45.51           C
ATOM      3  C   LEU A   1      42.696  79.229  27.722  1.00 45.51           C
ATOM      4  O   LEU A   1      43.079  78.366  28.506  1.00 41.94           O
ATOM      5  CB  LEU A   1      44.672  80.436  26.779  1.00 41.94           C
ATOM      6  CG  LEU A   1      44.484  80.761  25.301  1.00 41.94           C
ATOM      7  CD1 LEU A   1      43.323  81.755  25.120  1.00 41.94           C
ATOM      8  CD2 LEU A   1      45.777  81.329  24.748  1.00 41.94           C
ATOM      9  N   VAL A   2      41.678  79.024  26.908  1.00 45.20           N
ATOM     10  CA  VAL A   2      40.931  77.795  27.010  1.00 45.20           C
ATOM     11  C   VAL A   2      40.214  77.359  25.724  1.00 45.20           C
ATOM     12  O   VAL A   2      40.291  78.030  24.699  1.00 31.19           O
ATOM     13  CB  VAL A   2      39.926  77.949  28.147  1.00 31.19           C
ATOM     14  CG1 VAL A   2      38.617  78.458  27.617  1.00 31.19           C
ATOM     15  CG2 VAL A   2      39.764  76.653  28.850  1.00 31.19           C
ATOM     16  N   TRP A   3      39.522  76.225  25.781  1.00 20.63           N
ATOM     17  CA  TRP A   3      38.799  75.731  24.616  1.00 20.63           C
ATOM     18  C   TRP A   3      37.319  75.902  24.842  1.00 20.63           C
ATOM     19  O   TRP A   3      36.776  75.332  25.778  1.00 30.35           O
ATOM     20  CB  TRP A   3      39.058  74.240  24.370  1.00 30.35           C
ATOM     21  CG  TRP A   3      40.387  73.935  23.804  1.00 30.35           C
ATOM     22  CD1 TRP A   3      41.350  73.159  24.369  1.00 30.35           C
ATOM     23  CD2 TRP A   3      40.937  74.430  22.583  1.00 30.35           C
ATOM     24  NE1 TRP A   3      42.473  73.143  23.582  1.00 30.35           N
ATOM     25  CE2 TRP A   3      42.249  73.917  22.476  1.00 30.35           C
ATOM     26  CE3 TRP A   3      40.455  75.259  21.570  1.00 30.35           C
ATOM     27  CZ2 TRP A   3      43.088  74.209  21.391  1.00 30.35           C
ATOM     28  CZ3 TRP A   3      41.287  75.550  20.495  1.00 30.35           C
ATOM     29  CH2 TRP A   3      42.590  75.026  20.415  1.00 30.35           C
ATOM     30  N   VAL A   4      36.665  76.680  23.991  1.00 27.95           N
ATOM     31  CA  VAL A   4      35.229  76.862  24.110  1.00 27.95           C
ATOM     32  C   VAL A   4      34.614  76.341  22.824  1.00 27.95           C
ATOM     33  O   VAL A   4      35.218  76.447  21.758  1.00 24.17           O
ATOM     34  CB  VAL A   4      34.859  78.328  24.291  1.00 24.17           C
ATOM     35  CG1 VAL A   4      35.531  78.866  25.542  1.00 24.17           C
ATOM     36  CG2 VAL A   4      35.274  79.126  23.066  1.00 24.17           C
ATOM     37  N   PRO A   5      33.413  75.746  22.910  1.00 44.38           N
ATOM     38  CA  PRO A   5      32.762  75.216  21.708  1.00 44.38           C
ATOM     39  C   PRO A   5      32.612  76.262  20.601  1.00 44.38           C
ATOM     40  O   PRO A   5      32.649  77.464  20.868  1.00 65.37           O
ATOM     41  CB  PRO A   5      31.410  74.702  22.223  1.00 65.37           C
ATOM     42  CG  PRO A   5      31.245  75.291  23.585  1.00 65.37           C
ATOM     43  CD  PRO A   5      32.612  75.518  24.125  1.00 65.37           C
ATOM     44  N   SER A   6      32.447  75.800  19.362  1.00 93.28           N
ATOM     45  CA  SER A   6      32.274  76.693  18.211  1.00 93.28           C
ATOM     46  C   SER A   6      31.560  75.988  17.047  1.00 93.28           C
ATOM     47  O   SER A   6      31.582  74.761  16.948  1.00 38.12           O
ATOM     48  CB  SER A   6      33.631  77.227  17.741  1.00 38.12           C
ATOM     49  OG  SER A   6      33.721  77.228  16.327  1.00 38.12           O
ATOM     50  N   GLU A   7      30.927  76.774  16.175  1.00 60.81           N
ATOM     51  CA  GLU A   7      30.194  76.242  15.024  1.00 60.81           C
ATOM     52  C   GLU A   7      31.132  75.950  13.869  1.00 60.81           C
ATOM     53  O   GLU A   7      31.127  74.855  13.313  1.00 98.55           O
ATOM     54  CB  GLU A   7      29.138  77.247  14.559  1.00 98.55           C
ATOM     55  CG  GLU A   7      27.783  77.106  15.241  1.00 98.55           C
ATOM     56  CD  GLU A   7      26.798  78.182  14.804  1.00 98.55           C
ATOM     57  OE1 GLU A   7      26.994  78.744  13.700  1.00 98.55           O
ATOM     58  OE2 GLU A   7      25.835  78.464  15.561  1.00 98.55           O
ATOM     59  N   LYS A   8      31.935  76.947  13.516  1.00 37.21           N
ATOM     60  CA  LYS A   8      32.886  76.816  12.418  1.00 37.21           C
ATOM     61  C   LYS A   8      33.859  75.683  12.695  1.00 37.21           C
ATOM     62  O   LYS A   8      34.144  74.861  11.825  1.00100.00           O
ATOM     63  CB  LYS A   8      33.667  78.117  12.219  1.00100.00           C
ATOM     64  CG  LYS A   8      33.048  79.333  12.880  1.00100.00           C
ATOM     65  CD  LYS A   8      32.352  80.207  11.853  1.00100.00           C
ATOM     66  CE  LYS A   8      30.833  80.016  11.890  1.00100.00           C
ATOM     67  NZ  LYS A   8      30.162  80.405  10.602  1.00100.00           N
ATOM     68  N   HIS A   9      34.368  75.648  13.916  1.00 55.73           N
ATOM     69  CA  HIS A   9      35.311  74.620  14.327  1.00 55.73           C
ATOM     70  C   HIS A   9      34.766  74.042  15.622  1.00 55.73           C
ATOM     71  O   HIS A   9      34.207  74.766  16.446  1.00 45.63           O
ATOM     72  CB  HIS A   9      36.671  75.258  14.531  1.00 45.63           C
ATOM     73  CG  HIS A   9      36.786  76.603  13.884  1.00 45.63           C
ATOM     74  ND1 HIS A   9      36.360  77.766  14.495  1.00 45.63           N
ATOM     75  CD2 HIS A   9      37.235  76.964  12.659  1.00 45.63           C
ATOM     76  CE1 HIS A   9      36.541  78.786  13.674  1.00 45.63           C
ATOM     77  NE2 HIS A   9      37.069  78.325  12.553  1.00 45.63           N
ATOM     78  N   GLY A  10      34.904  72.735  15.794  1.00 18.06           N
ATOM     79  CA  GLY A  10      34.379  72.092  16.984  1.00 18.06           C
ATOM     80  C   GLY A  10      34.598  72.928  18.221  1.00 18.06           C
ATOM     81  O   GLY A  10      33.680  73.104  19.037  1.00 25.67           O
ATOM     82  N   PHE A  11      35.820  73.445  18.354  1.00 18.64           N
ATOM     83  CA  PHE A  11      36.195  74.267  19.491  1.00 18.64           C
ATOM     84  C   PHE A  11      37.053  75.437  19.070  1.00 18.64           C
ATOM     85  O   PHE A  11      37.658  75.416  18.010  1.00 19.62           O
ATOM     86  CB  PHE A  11      36.934  73.430  20.514  1.00 19.62           C
ATOM     87  CG  PHE A  11      36.115  72.324  21.058  1.00 19.62           C
ATOM     88  CD1 PHE A  11      36.027  71.130  20.387  1.00 19.62           C
ATOM     89  CD2 PHE A  11      35.400  72.490  22.226  1.00 19.62           C
ATOM     90  CE1 PHE A  11      35.237  70.115  20.871  1.00 19.62           C
ATOM     91  CE2 PHE A  11      34.605  71.475  22.718  1.00 19.62           C
ATOM     92  CZ  PHE A  11      34.525  70.287  22.038  1.00 19.62           C
ATOM     93  N   GLU A  12      37.102  76.448  19.930  1.00 45.82           N
ATOM     94  CA  GLU A  12      37.836  77.676  19.672  1.00 45.82           C
ATOM     95  C   GLU A  12      38.607  78.074  20.914  1.00 45.82           C
ATOM     96  O   GLU A  12      38.173  77.809  22.043  1.00 86.11           O
ATOM     97  CB  GLU A  12      36.853  78.792  19.343  1.00 86.11           C
ATOM     98  CG  GLU A  12      37.276  79.734  18.255  1.00 86.11           C
ATOM     99  CD  GLU A  12      36.095  80.479  17.683  1.00 86.11           C
ATOM    100  OE1 GLU A  12      34.966  80.266  18.178  1.00 86.11           O
ATOM    101  OE2 GLU A  12      36.290  81.273  16.741  1.00 86.11           O
ATOM    102  N   ALA A  13      39.747  78.727  20.702  1.00 17.63           N
ATOM    103  CA  ALA A  13      40.575  79.177  21.812  1.00 17.63           C
ATOM    104  C   ALA A  13      39.986  80.471  22.334  1.00 17.63           C
ATOM    105  O   ALA A  13      39.691  81.385  21.567  1.00 78.25           O
ATOM    106  CB  ALA A  13      42.007  79.398  21.350  1.00 78.25           C
ATOM    107  N   ALA A  14      39.810  80.545  23.644  1.00 33.05           N
ATOM    108  CA  ALA A  14      39.243  81.726  24.264  1.00 33.05           C
ATOM    109  C   ALA A  14      39.818  81.846  25.655  1.00 33.05           C
ATOM    110  O   ALA A  14      39.979  80.844  26.347  1.00100.00           O
ATOM    111  CB  ALA A  14      37.725  81.595  24.335  1.00100.00           C
ATOM    112  N   SER A  15      40.131  83.068  26.068  1.00 39.45           N
ATOM    113  CA  SER A  15      40.676  83.296  27.404  1.00 39.45           C
ATOM    114  C   SER A  15      39.522  83.551  28.358  1.00 39.45           C
ATOM    115  O   SER A  15      38.560  84.237  28.010  1.00 44.34           O
ATOM    116  CB  SER A  15      41.618  84.500  27.414  1.00 44.34           C
ATOM    117  OG  SER A  15      42.096  84.780  26.110  1.00 44.34           O
ATOM    118  N   ILE A  16      39.614  82.977  29.553  1.00 89.58           N
ATOM    119  CA  ILE A  16      38.577  83.152  30.560  1.00 89.58           C
ATOM    120  C   ILE A  16      38.492  84.638  30.921  1.00 89.58           C
ATOM    121  O   ILE A  16      37.556  85.029  31.653  1.00 81.99           O
ATOM    122  CB  ILE A  16      38.892  82.322  31.826  1.00 81.99           C
ATOM    123  CG1 ILE A  16      39.388  80.937  31.415  1.00 81.99           C
ATOM    124  CG2 ILE A  16      37.651  82.189  32.702  1.00 81.99           C
ATOM    125  CD1 ILE A  16      38.279  79.992  31.002  1.00 81.99           C
ATOM    126  N   GLU A  17      29.032  79.189  35.412  1.00100.00           N
ATOM    127  CA  GLU A  17      29.188  79.824  34.067  1.00100.00           C
ATOM    128  C   GLU A  17      30.480  80.634  33.974  1.00100.00           C
ATOM    129  O   GLU A  17      31.011  81.105  34.982  1.00 98.07           O
ATOM    130  CB  GLU A  17      27.991  80.723  33.771  1.00 98.07           C
ATOM    131  N   VAL A  18      30.978  80.796  32.756  1.00 47.11           N
ATOM    132  CA  VAL A  18      32.211  81.539  32.515  1.00 47.11           C
ATOM    133  C   VAL A  18      32.057  82.499  31.353  1.00 47.11           C
ATOM    134  O   VAL A  18      31.328  82.224  30.408  1.00 36.06           O
ATOM    135  CB  VAL A  18      33.381  80.594  32.176  1.00 36.06           C
ATOM    136  CG1 VAL A  18      34.506  81.381  31.500  1.00 36.06           C
ATOM    137  CG2 VAL A  18      33.876  79.896  33.453  1.00 36.06           C
ATOM    138  N   THR A  19      32.751  83.625  31.422  1.00 29.03           N
ATOM    139  CA  THR A  19      32.687  84.606  30.353  1.00 29.03           C
ATOM    140  C   THR A  19      34.084  84.808  29.816  1.00 29.03           C
ATOM    141  O   THR A  19      34.945  85.400  30.467  1.00 78.68           O
ATOM    142  CB  THR A  19      32.138  85.953  30.833  1.00 78.68           C
ATOM    143  OG1 THR A  19      30.848  85.761  31.428  1.00 78.68           O
ATOM    144  CG2 THR A  19      32.006  86.911  29.658  1.00 78.68           C
ATOM    145  N   VAL A  20      34.296  84.298  28.614  1.00 56.17           N
ATOM    146  CA  VAL A  20      35.584  84.376  27.945  1.00 56.17           C
ATOM    147  C   VAL A  20      35.494  85.309  26.754  1.00 56.17           C
ATOM    148  O   VAL A  20      34.457  85.914  26.510  1.00 67.00           O
ATOM    149  CB  VAL A  20      36.013  82.981  27.438  1.00 67.00           C
ATOM    150  CG1 VAL A  20      35.927  81.960  28.575  1.00 67.00           C
ATOM    151  CG2 VAL A  20      35.111  82.551  26.276  1.00 67.00           C
ATOM    152  N   GLU A  21      36.591  85.411  26.013  1.00 51.29           N
ATOM    153  CA  GLU A  21      36.651  86.253  24.824  1.00 51.29           C
ATOM    154  C   GLU A  21      37.410  85.497  23.736  1.00 51.29           C
ATOM    155  O   GLU A  21      38.619  85.278  23.856  1.00 73.77           O
ATOM    156  CB  GLU A  21      37.358  87.557  25.139  1.00 73.77           C
ATOM    157  N   LEU A  22      36.697  85.098  22.681  1.00 33.35           N
ATOM    158  CA  LEU A  22      37.293  84.349  21.572  1.00 33.35           C
ATOM    159  C   LEU A  22      38.480  85.088  20.975  1.00 33.35           C
ATOM    160  O   LEU A  22      38.424  86.295  20.791  1.00 61.14           O
ATOM    161  CB  LEU A  22      36.253  84.087  20.484  1.00 61.14           C
ATOM    162  CG  LEU A  22      34.833  83.811  20.979  1.00 61.14           C
ATOM    163  CD1 LEU A  22      33.952  83.422  19.813  1.00 61.14           C
ATOM    164  CD2 LEU A  22      34.852  82.703  22.012  1.00 61.14           C
ATOM    165  N   GLN A  23      39.551  84.356  20.681  1.00 42.85           N
ATOM    166  CA  GLN A  23      40.757  84.947  20.114  1.00 42.85           C
ATOM    167  C   GLN A  23      40.613  85.266  18.623  1.00 42.85           C
ATOM    168  O   GLN A  23      41.309  86.135  18.094  1.00 69.38           O
ATOM    169  CB  GLN A  23      41.946  84.018  20.341  1.00 69.38           C
ATOM    170  N   GLU A  24      39.712  84.563  17.942  1.00100.00           N
ATOM    171  CA  GLU A  24      39.492  84.805  16.516  1.00100.00           C
ATOM    172  C   GLU A  24      38.565  86.004  16.359  1.00100.00           C
ATOM    173  O   GLU A  24      39.008  87.108  16.021  1.00 44.25           O
ATOM    174  CB  GLU A  24      38.867  83.571  15.849  1.00 44.25           C
ATOM    175  N   ASN A  25      37.278  85.766  16.614  1.00100.00           N
ATOM    176  CA  ASN A  25      36.257  86.800  16.521  1.00100.00           C
ATOM    177  C   ASN A  25      36.619  87.925  17.476  1.00100.00           C
ATOM    178  O   ASN A  25      36.507  89.106  17.141  1.00 78.07           O
ATOM    179  CB  ASN A  25      34.883  86.223  16.889  1.00 78.07           C
ATOM    180  N   GLY A  26      37.079  87.550  18.664  1.00 43.69           N
ATOM    181  CA  GLY A  26      37.422  88.542  19.665  1.00 43.69           C
ATOM    182  C   GLY A  26      36.175  88.693  20.511  1.00 43.69           C
ATOM    183  O   GLY A  26      36.234  89.042  21.696  1.00 40.87           O
ATOM    184  N   LYS A  27      35.038  88.404  19.877  1.00100.00           N
ATOM    185  CA  LYS A  27      33.727  88.491  20.499  1.00100.00           C
ATOM    186  C   LYS A  27      33.706  87.848  21.876  1.00100.00           C
ATOM    187  O   LYS A  27      33.900  86.642  22.010  1.00 72.33           O
ATOM    188  CB  LYS A  27      32.685  87.832  19.598  1.00 72.33           C
ATOM    189  N   LYS A  28      33.470  88.660  22.900  1.00 95.55           N
ATOM    190  CA  LYS A  28      33.410  88.147  24.257  1.00 95.55           C
ATOM    191  C   LYS A  28      32.111  87.353  24.373  1.00 95.55           C
ATOM    192  O   LYS A  28      31.051  87.823  23.957  1.00100.00           O
ATOM    193  CB  LYS A  28      33.426  89.306  25.262  1.00100.00           C
ATOM    194  CG  LYS A  28      33.190  88.896  26.711  1.00100.00           C
ATOM    195  CD  LYS A  28      32.086  89.732  27.357  1.00100.00           C
ATOM    196  CE  LYS A  28      32.609  91.082  27.840  1.00100.00           C
ATOM    197  NZ  LYS A  28      31.958  91.532  29.110  1.00100.00           N
ATOM    198  N   VAL A  29      32.202  86.144  24.916  1.00 62.70           N
ATOM    199  CA  VAL A  29      31.033  85.296  25.087  1.00 62.70           C
ATOM    200  C   VAL A  29      30.902  84.860  26.544  1.00 62.70           C
ATOM    201  O   VAL A  29      31.855  84.956  27.335  1.00 29.17           O
ATOM    202  CB  VAL A  29      31.142  84.080  24.180  1.00 29.17           C
ATOM    203  N   THR A  30      29.714  84.395  26.903  1.00 40.37           N
ATOM    204  CA  THR A  30      29.478  83.935  28.258  1.00 40.37           C
ATOM    205  C   THR A  30      28.885  82.541  28.189  1.00 40.37           C
ATOM    206  O   THR A  30      27.697  82.389  27.901  1.00100.00           O
ATOM    207  CB  THR A  30      28.498  84.866  29.003  1.00100.00           C
ATOM    208  OG1 THR A  30      29.015  86.202  29.001  1.00100.00           O
ATOM    209  CG2 THR A  30      28.307  84.401  30.445  1.00100.00           C
ATOM    210  N   LEU A  31      29.702  81.522  28.450  1.00 52.58           N
ATOM    211  CA  LEU A  31      29.211  80.149  28.394  1.00 52.58           C
ATOM    212  C   LEU A  31      29.372  79.381  29.693  1.00 52.58           C
ATOM    213  O   LEU A  31      30.182  79.742  30.549  1.00 48.60           O
ATOM    214  CB  LEU A  31      29.896  79.385  27.262  1.00 48.60           C
ATOM    215  CG  LEU A  31      31.416  79.465  27.223  1.00 48.60           C
ATOM    216  CD1 LEU A  31      32.000  78.267  27.955  1.00 48.60           C
ATOM    217  CD2 LEU A  31      31.889  79.494  25.787  1.00 48.60           C
ATOM    218  N   SER A  32      28.591  78.311  29.822  1.00 30.70           N
ATOM    219  CA  SER A  32      28.635  77.486  31.013  1.00 30.70           C
ATOM    220  C   SER A  32      30.059  77.078  31.324  1.00 30.70           C
ATOM    221  O   SER A  32      30.956  77.240  30.503  1.00 52.34           O
ATOM    222  CB  SER A  32      27.771  76.243  30.837  1.00 52.34           C
ATOM    223  OG  SER A  32      28.035  75.316  31.874  1.00 52.34           O
ATOM    224  N   LYS A  33      30.269  76.562  32.524  1.00 17.77           N
ATOM    225  CA  LYS A  33      31.591  76.134  32.903  1.00 17.77           C
ATOM    226  C   LYS A  33      31.835  74.826  32.172  1.00 17.77           C
ATOM    227  O   LYS A  33      32.872  74.642  31.534  1.00 85.85           O
ATOM    228  CB  LYS A  33      31.657  75.924  34.415  1.00 85.85           C
ATOM    229  N   ASP A  34      30.864  73.924  32.271  1.00 70.59           N
ATOM    230  CA  ASP A  34      30.949  72.608  31.649  1.00 70.59           C
ATOM    231  C   ASP A  34      31.210  72.636  30.144  1.00 70.59           C
ATOM    232  O   ASP A  34      31.497  71.596  29.547  1.00100.00           O
ATOM    233  CB  ASP A  34      29.676  71.822  31.944  1.00100.00           C
ATOM    234  N   ASP A  35      31.114  73.816  29.535  1.00 19.27           N
ATOM    235  CA  ASP A  35      31.342  73.964  28.092  1.00 19.27           C
ATOM    236  C   ASP A  35      32.811  74.206  27.786  1.00 19.27           C
ATOM    237  O   ASP A  35      33.273  73.982  26.667  1.00 97.38           O
ATOM    238  CB  ASP A  35      30.526  75.126  27.531  1.00 97.38           C
ATOM    239  CG  ASP A  35      29.038  74.865  27.573  1.00 97.38           C
ATOM    240  OD1 ASP A  35      28.636  73.683  27.465  1.00 97.38           O
ATOM    241  OD2 ASP A  35      28.274  75.844  27.718  1.00 97.38           O
ATOM    242  N   ILE A  36      33.541  74.643  28.805  1.00 29.91           N
ATOM    243  CA  ILE A  36      34.959  74.920  28.669  1.00 29.91           C
ATOM    244  C   ILE A  36      35.818  73.670  28.862  1.00 29.91           C
ATOM    245  O   ILE A  36      35.523  72.799  29.684  1.00 49.40           O
ATOM    246  CB  ILE A  36      35.391  75.988  29.665  1.00 49.40           C
ATOM    247  CG1 ILE A  36      34.315  77.061  29.764  1.00 49.40           C
ATOM    248  CG2 ILE A  36      36.647  76.637  29.198  1.00 49.40           C
ATOM    249  CD1 ILE A  36      33.994  77.471  31.173  1.00 49.40           C
ATOM    250  N   GLN A  37      36.881  73.591  28.076  1.00 42.22           N
ATOM    251  CA  GLN A  37      37.811  72.474  28.113  1.00 42.22           C
ATOM    252  C   GLN A  37      39.199  73.082  28.117  1.00 42.22           C
ATOM    253  O   GLN A  37      39.477  74.009  27.353  1.00 36.07           O
ATOM    254  CB  GLN A  37      37.624  71.594  26.877  1.00 36.07           C
ATOM    255  CG  GLN A  37      36.364  70.752  26.905  1.00 36.07           C
ATOM    256  CD  GLN A  37      36.242  69.862  25.682  1.00 36.07           C
ATOM    257  OE1 GLN A  37      37.216  69.620  24.967  1.00 36.07           O
ATOM    258  NE2 GLN A  37      35.043  69.365  25.436  1.00 36.07           N
ATOM    259  N   LYS A  38      40.067  72.560  28.971  1.00 14.54           N
ATOM    260  CA  LYS A  38      41.408  73.105  29.090  1.00 14.54           C
ATOM    261  C   LYS A  38      42.309  72.867  27.894  1.00 14.54           C
ATOM    262  O   LYS A  38      42.293  71.792  27.288  1.00 49.75           O
ATOM    263  CB  LYS A  38      42.076  72.567  30.345  1.00 49.75           C
ATOM    264  CG  LYS A  38      41.089  72.164  31.417  1.00 49.75           C
ATOM    265  CD  LYS A  38      40.719  70.688  31.294  1.00 49.75           C
ATOM    266  CE  LYS A  38      39.255  70.497  30.910  1.00 49.75           C
ATOM    267  NZ  LYS A  38      39.115  69.985  29.523  1.00 49.75           N
ATOM    268  N   MET A  39      43.075  73.903  27.562  1.00 22.21           N
ATOM    269  CA  MET A  39      44.035  73.857  26.471  1.00 22.21           C
ATOM    270  C   MET A  39      45.285  73.195  27.038  1.00 22.21           C
ATOM    271  O   MET A  39      45.365  72.967  28.232  1.00 48.82           O
ATOM    272  CB  MET A  39      44.385  75.268  26.000  1.00 48.82           C
ATOM    273  CG  MET A  39      43.418  75.870  25.007  1.00 48.82           C
ATOM    274  SD  MET A  39      44.187  77.218  24.086  1.00 48.82           S
ATOM    275  CE  MET A  39      45.651  76.382  23.394  1.00 48.82           C
ATOM    276  N   ASN A  40      46.253  72.890  26.184  1.00 24.36           N
ATOM    277  CA  ASN A  40      47.489  72.259  26.626  1.00 24.36           C
ATOM    278  C   ASN A  40      48.641  73.189  26.301  1.00 24.36           C
ATOM    279  O   ASN A  40      48.528  74.057  25.437  1.00 93.39           O
ATOM    280  CB  ASN A  40      47.701  70.937  25.893  1.00 93.39           C
ATOM    281  CG  ASN A  40      47.152  69.759  26.652  1.00 93.39           C
ATOM    282  OD1 ASN A  40      47.845  69.158  27.468  1.00 93.39           O
ATOM    283  ND2 ASN A  40      45.899  69.416  26.386  1.00 93.39           N
ATOM    284  N   PRO A  41      49.770  73.027  26.989  1.00 37.49           N
ATOM    285  CA  PRO A  41      50.907  73.907  26.694  1.00 37.49           C
ATOM    286  C   PRO A  41      51.400  73.762  25.258  1.00 37.49           C
ATOM    287  O   PRO A  41      51.225  72.721  24.631  1.00 44.28           O
ATOM    288  CB  PRO A  41      51.968  73.484  27.711  1.00 44.28           C
ATOM    289  CG  PRO A  41      51.203  72.729  28.781  1.00 44.28           C
ATOM    290  CD  PRO A  41      50.060  72.082  28.075  1.00 44.28           C
ATOM    291  N   PRO A  42      52.042  74.809  24.726  1.00 42.98           N
ATOM    292  CA  PRO A  42      52.545  74.751  23.354  1.00 42.98           C
ATOM    293  C   PRO A  42      53.482  73.568  23.127  1.00 42.98           C
ATOM    294  O   PRO A  42      53.701  73.153  21.991  1.00 93.77           O
ATOM    295  CB  PRO A  42      53.267  76.089  23.177  1.00 93.77           C
ATOM    296  CG  PRO A  42      52.689  76.978  24.211  1.00 93.77           C
ATOM    297  CD  PRO A  42      52.354  76.096  25.368  1.00 93.77           C
ATOM    298  N   LYS A  43      54.039  73.035  24.211  1.00 35.18           N
ATOM    299  CA  LYS A  43      54.970  71.914  24.121  1.00 35.18           C
ATOM    300  C   LYS A  43      54.323  70.701  23.496  1.00 35.18           C
ATOM    301  O   LYS A  43      55.007  69.790  23.027  1.00100.00           O
ATOM    302  CB  LYS A  43      55.492  71.546  25.502  1.00100.00           C
ATOM    303  CG  LYS A  43      54.415  71.075  26.454  1.00100.00           C
ATOM    304  CD  LYS A  43      54.833  71.299  27.901  1.00100.00           C
ATOM    305  CE  LYS A  43      55.220  72.759  28.156  1.00100.00           C
ATOM    306  NZ  LYS A  43      56.618  72.904  28.660  1.00100.00           N
ATOM    307  N   PHE A  44      52.998  70.700  23.479  1.00 45.95           N
ATOM    308  CA  PHE A  44      52.267  69.587  22.909  1.00 45.95           C
ATOM    309  C   PHE A  44      51.816  69.821  21.479  1.00 45.95           C
ATOM    310  O   PHE A  44      50.849  69.205  21.043  1.00 28.07           O
ATOM    311  CB  PHE A  44      51.042  69.270  23.759  1.00 28.07           C
ATOM    312  CG  PHE A  44      51.373  68.806  25.125  1.00 28.07           C
ATOM    313  CD1 PHE A  44      51.761  67.499  25.343  1.00 28.07           C
ATOM    314  CD2 PHE A  44      51.317  69.682  26.199  1.00 28.07           C
ATOM    315  CE1 PHE A  44      52.091  67.062  26.607  1.00 28.07           C
ATOM    316  CE2 PHE A  44      51.645  69.257  27.469  1.00 28.07           C
ATOM    317  CZ  PHE A  44      52.035  67.941  27.671  1.00 28.07           C
ATOM    318  N   SER A  45      52.483  70.706  20.744  1.00 62.74           N
ATOM    319  CA  SER A  45      52.080  70.942  19.361  1.00 62.74           C
ATOM    320  C   SER A  45      52.292  69.654  18.570  1.00 62.74           C
ATOM    321  O   SER A  45      53.421  69.171  18.441  1.00 63.11           O
ATOM    322  CB  SER A  45      52.889  72.082  18.733  1.00 63.11           C
ATOM    323  OG  SER A  45      52.134  72.745  17.727  1.00 63.11           O
ATOM    324  N   LYS A  46      51.190  69.095  18.064  1.00 50.12           N
ATOM    325  CA  LYS A  46      51.211  67.859  17.278  1.00 50.12           C
ATOM    326  C   LYS A  46      51.861  66.656  17.961  1.00 50.12           C
ATOM    327  O   LYS A  46      52.781  66.070  17.406  1.00 29.55           O
ATOM    328  CB  LYS A  46      51.920  68.078  15.936  1.00 29.55           C
ATOM    329  CG  LYS A  46      51.788  69.456  15.346  1.00 29.55           C
ATOM    330  CD  LYS A  46      52.917  69.689  14.362  1.00 29.55           C
ATOM    331  CE  LYS A  46      52.567  70.801  13.395  1.00 29.55           C
ATOM    332  NZ  LYS A  46      52.904  72.158  13.901  1.00 29.55           N
ATOM    333  N   VAL A  47      51.400  66.283  19.153  1.00 53.71           N
ATOM    334  CA  VAL A  47      51.969  65.124  19.840  1.00 53.71           C
ATOM    335  C   VAL A  47      51.668  63.907  18.990  1.00 53.71           C
ATOM    336  O   VAL A  47      50.564  63.793  18.448  1.00 30.94           O
ATOM    337  CB  VAL A  47      51.337  64.889  21.222  1.00 30.94           C
ATOM    338  CG1 VAL A  47      52.193  65.495  22.289  1.00 30.94           C
ATOM    339  CG2 VAL A  47      49.960  65.478  21.268  1.00 30.94           C
ATOM    340  N   GLU A  48      52.642  63.006  18.868  1.00  2.00           N
ATOM    341  CA  GLU A  48      52.461  61.791  18.071  1.00  2.00           C
ATOM    342  C   GLU A  48      51.555  60.798  18.778  1.00  2.00           C
ATOM    343  O   GLU A  48      50.889  59.980  18.139  1.00 52.60           O
ATOM    344  CB  GLU A  48      53.811  61.145  17.789  1.00 52.60           C
ATOM    345  CG  GLU A  48      54.793  62.080  17.113  1.00 52.60           C
ATOM    346  CD  GLU A  48      56.099  61.395  16.803  1.00 52.60           C
ATOM    347  OE1 GLU A  48      56.211  60.189  17.112  1.00 52.60           O
ATOM    348  OE2 GLU A  48      57.009  62.052  16.254  1.00 52.60           O
ATOM    349  N   ASP A  49      51.551  60.868  20.106  1.00 16.46           N
ATOM    350  CA  ASP A  49      50.717  59.990  20.924  1.00 16.46           C
ATOM    351  C   ASP A  49      49.915  60.833  21.904  1.00 16.46           C
ATOM    352  O   ASP A  49      50.441  61.358  22.884  1.00 25.49           O
ATOM    353  CB  ASP A  49      51.553  58.972  21.689  1.00 25.49           C
ATOM    354  CG  ASP A  49      50.691  57.902  22.358  1.00 25.49           C
ATOM    355  OD1 ASP A  49      49.454  58.117  22.473  1.00 25.49           O
ATOM    356  OD2 ASP A  49      51.246  56.848  22.772  1.00 25.49           O
ATOM    357  N   MET A  50      48.625  60.956  21.625  1.00  2.00           N
ATOM    358  CA  MET A  50      47.752  61.778  22.432  1.00  2.00           C
ATOM    359  C   MET A  50      47.551  61.275  23.827  1.00  2.00           C
ATOM    360  O   MET A  50      46.915  61.942  24.625  1.00 33.91           O
ATOM    361  CB  MET A  50      46.423  61.954  21.717  1.00 33.91           C
ATOM    362  CG  MET A  50      46.612  62.161  20.241  1.00 33.91           C
ATOM    363  SD  MET A  50      45.398  63.240  19.614  1.00 33.91           S
ATOM    364  CE  MET A  50      44.363  62.058  18.802  1.00 33.91           C
ATOM    365  N   ALA A  51      48.079  60.098  24.138  1.00 34.18           N
ATOM    366  CA  ALA A  51      47.958  59.596  25.500  1.00 34.18           C
ATOM    367  C   ALA A  51      48.894  60.479  26.315  1.00 34.18           C
ATOM    368  O   ALA A  51      48.703  60.668  27.514  1.00 14.20           O
ATOM    369  CB  ALA A  51      48.398  58.149  25.581  1.00 14.20           C
ATOM    370  N   GLU A  52      49.893  61.034  25.629  1.00  2.00           N
ATOM    371  CA  GLU A  52      50.881  61.900  26.244  1.00  2.00           C
ATOM    372  C   GLU A  52      50.286  63.207  26.767  1.00  2.00           C
ATOM    373  O   GLU A  52      50.703  63.720  27.800  1.00 99.53           O
ATOM    374  CB  GLU A  52      51.980  62.213  25.241  1.00 99.53           C
ATOM    375  CG  GLU A  52      53.301  61.556  25.568  1.00 99.53           C
ATOM    376  CD  GLU A  52      53.760  60.595  24.488  1.00 99.53           C
ATOM    377  OE1 GLU A  52      54.076  61.062  23.368  1.00 99.53           O
ATOM    378  OE2 GLU A  52      53.804  59.374  24.765  1.00 99.53           O
ATOM    379  N   LEU A  53      49.313  63.741  26.045  1.00 10.86           N
ATOM    380  CA  LEU A  53      48.659  64.998  26.396  1.00 10.86           C
ATOM    381  C   LEU A  53      48.403  65.176  27.850  1.00 10.86           C
ATOM    382  O   LEU A  53      47.886  64.276  28.499  1.00 16.21           O
ATOM    383  CB  LEU A  53      47.330  65.134  25.667  1.00 16.21           C
ATOM    384  CG  LEU A  53      47.475  65.439  24.180  1.00 16.21           C
ATOM    385  CD1 LEU A  53      46.095  65.606  23.583  1.00 16.21           C
ATOM    386  CD2 LEU A  53      48.339  66.688  23.987  1.00 16.21           C
ATOM    387  N   THR A  54      48.753  66.360  28.346  1.00 33.38           N
ATOM    388  CA  THR A  54      48.562  66.716  29.744  1.00 33.38           C
ATOM    389  C   THR A  54      47.073  66.775  29.982  1.00 33.38           C
ATOM    390  O   THR A  54      46.583  66.330  31.009  1.00 53.96           O
ATOM    391  CB  THR A  54      49.157  68.095  30.058  1.00 53.96           C
ATOM    392  OG1 THR A  54      50.583  68.026  30.014  1.00 53.96           O
ATOM    393  CG2 THR A  54      48.751  68.542  31.430  1.00 53.96           C
ATOM    394  N   CYS A  55      46.357  67.338  29.019  1.00 50.63           N
ATOM    395  CA  CYS A  55      44.909  67.454  29.106  1.00 50.63           C
ATOM    396  C   CYS A  55      44.319  66.667  27.966  1.00 50.63           C
ATOM    397  O   CYS A  55      44.676  66.884  26.805  1.00 80.83           O
ATOM    398  CB  CYS A  55      44.472  68.904  28.974  1.00 80.83           C
ATOM    399  SG  CYS A  55      44.566  69.793  30.503  1.00 80.83           S
ATOM    400  N   LEU A  56      43.426  65.742  28.291  1.00 39.46           N
ATOM    401  CA  LEU A  56      42.797  64.935  27.262  1.00 39.46           C
ATOM    402  C   LEU A  56      41.313  65.209  27.179  1.00 39.46           C
ATOM    403  O   LEU A  56      40.546  64.733  28.023  1.00 23.79           O
ATOM    404  CB  LEU A  56      43.000  63.449  27.527  1.00 23.79           C
ATOM    405  CG  LEU A  56      42.459  62.585  26.388  1.00 23.79           C
ATOM    406  CD1 LEU A  56      43.605  62.185  25.478  1.00 23.79           C
ATOM    407  CD2 LEU A  56      41.740  61.373  26.956  1.00 23.79           C
ATOM    408  N   ASN A  57      40.918  65.965  26.154  1.00 33.65           N
ATOM    409  CA  ASN A  57      39.518  66.310  25.937  1.00 33.65           C
ATOM    410  C   ASN A  57      39.262  66.467  24.442  1.00 33.65           C
ATOM    411  O   ASN A  57      40.197  66.715  23.680  1.00 39.11           O
ATOM    412  CB  ASN A  57      39.179  67.606  26.691  1.00 39.11           C
ATOM    413  CG  ASN A  57      40.071  68.779  26.283  1.00 39.11           C
ATOM    414  OD1 ASN A  57      40.142  69.129  25.104  1.00 39.11           O
ATOM    415  ND2 ASN A  57      40.748  69.394  27.259  1.00 39.11           N
ATOM    416  N   GLU A  58      38.004  66.314  24.030  1.00 17.25           N
ATOM    417  CA  GLU A  58      37.625  66.434  22.621  1.00 17.25           C
ATOM    418  C   GLU A  58      38.383  67.576  21.977  1.00 17.25           C
ATOM    419  O   GLU A  58      39.038  67.407  20.954  1.00 55.90           O
ATOM    420  CB  GLU A  58      36.146  66.726  22.497  1.00 55.90           C
ATOM    421  CG  GLU A  58      35.284  65.584  22.883  1.00 55.90           C
ATOM    422  CD  GLU A  58      34.020  65.536  22.062  1.00 55.90           C
ATOM    423  OE1 GLU A  58      33.354  66.587  21.942  1.00 55.90           O
ATOM    424  OE2 GLU A  58      33.692  64.451  21.528  1.00 55.90           O
ATOM    425  N   ALA A  59      38.292  68.743  22.609  1.00 20.03           N
ATOM    426  CA  ALA A  59      38.942  69.945  22.118  1.00 20.03           C
ATOM    427  C   ALA A  59      40.438  69.812  21.856  1.00 20.03           C
ATOM    428  O   ALA A  59      40.942  70.351  20.863  1.00 11.08           O
ATOM    429  CB  ALA A  59      38.703  71.076  23.076  1.00 11.08           C
ATOM    430  N   SER A  60      41.149  69.110  22.738  1.00 15.85           N
ATOM    431  CA  SER A  60      42.604  68.938  22.594  1.00 15.85           C
ATOM    432  C   SER A  60      42.991  67.900  21.550  1.00 15.85           C
ATOM    433  O   SER A  60      43.989  68.051  20.853  1.00 17.81           O
ATOM    434  CB  SER A  60      43.221  68.554  23.927  1.00 17.81           C
ATOM    435  OG  SER A  60      42.675  69.348  24.964  1.00 17.81           O
ATOM    436  N   VAL A  61      42.195  66.843  21.462  1.00 19.96           N
ATOM    437  CA  VAL A  61      42.429  65.793  20.494  1.00 19.96           C
ATOM    438  C   VAL A  61      42.140  66.387  19.127  1.00 19.96           C
ATOM    439  O   VAL A  61      42.971  66.337  18.229  1.00 28.65           O
ATOM    440  CB  VAL A  61      41.484  64.607  20.729  1.00 28.65           C
ATOM    441  CG1 VAL A  61      41.595  63.629  19.606  1.00 28.65           C
ATOM    442  CG2 VAL A  61      41.822  63.932  22.037  1.00 28.65           C
ATOM    443  N   LEU A  62      40.955  66.957  18.967  1.00 26.27           N
ATOM    444  CA  LEU A  62      40.608  67.545  17.683  1.00 26.27           C
ATOM    445  C   LEU A  62      41.706  68.493  17.270  1.00 26.27           C
ATOM    446  O   LEU A  62      42.149  68.488  16.113  1.00  6.38           O
ATOM    447  CB  LEU A  62      39.279  68.314  17.751  1.00  6.38           C
ATOM    448  CG  LEU A  62      38.997  69.232  16.561  1.00  6.38           C
ATOM    449  CD1 LEU A  62      38.605  68.396  15.368  1.00  6.38           C
ATOM    450  CD2 LEU A  62      37.909  70.216  16.909  1.00  6.38           C
ATOM    451  N   HIS A  63      42.159  69.308  18.211  1.00 12.67           N
ATOM    452  CA  HIS A  63      43.200  70.267  17.874  1.00 12.67           C
ATOM    453  C   HIS A  63      44.492  69.595  17.436  1.00 12.67           C
ATOM    454  O   HIS A  63      45.056  69.931  16.393  1.00 45.81           O
ATOM    455  CB  HIS A  63      43.496  71.198  19.040  1.00 45.81           C
ATOM    456  CG  HIS A  63      44.456  72.285  18.688  1.00 45.81           C
ATOM    457  ND1 HIS A  63      45.744  72.324  19.173  1.00 45.81           N
ATOM    458  CD2 HIS A  63      44.338  73.340  17.849  1.00 45.81           C
ATOM    459  CE1 HIS A  63      46.382  73.354  18.648  1.00 45.81           C
ATOM    460  NE2 HIS A  63      45.550  73.986  17.841  1.00 45.81           N
ATOM    461  N   ASN A  64      44.946  68.630  18.228  1.00 23.11           N
ATOM    462  CA  ASN A  64      46.177  67.927  17.930  1.00 23.11           C
ATOM    463  C   ASN A  64      46.125  67.275  16.565  1.00 23.11           C
ATOM    464  O   ASN A  64      47.137  67.224  15.854  1.00 30.41           O
ATOM    465  CB  ASN A  64      46.452  66.863  18.979  1.00 30.41           C
ATOM    466  CG  ASN A  64      47.871  66.386  18.928  1.00 30.41           C
ATOM    467  OD1 ASN A  64      48.788  67.190  18.964  1.00 30.41           O
ATOM    468  ND2 ASN A  64      48.067  65.080  18.819  1.00 30.41           N
ATOM    469  N   LEU A  65      44.945  66.773  16.204  1.00 36.64           N
ATOM    470  CA  LEU A  65      44.752  66.127  14.919  1.00 36.64           C
ATOM    471  C   LEU A  65      44.726  67.188  13.817  1.00 36.64           C
ATOM    472  O   LEU A  65      45.451  67.073  12.835  1.00 23.37           O
ATOM    473  CB  LEU A  65      43.448  65.332  14.927  1.00 23.37           C
ATOM    474  CG  LEU A  65      43.407  64.108  15.844  1.00 23.37           C
ATOM    475  CD1 LEU A  65      42.009  63.524  15.864  1.00 23.37           C
ATOM    476  CD2 LEU A  65      44.397  63.077  15.360  1.00 23.37           C
ATOM    477  N   ARG A  66      43.903  68.222  13.981  1.00  9.99           N
ATOM    478  CA  ARG A  66      43.812  69.284  12.988  1.00  9.99           C
ATOM    479  C   ARG A  66      45.195  69.819  12.620  1.00  9.99           C
ATOM    480  O   ARG A  66      45.528  69.960  11.442  1.00 56.07           O
ATOM    481  CB  ARG A  66      42.935  70.424  13.510  1.00 56.07           C
ATOM    482  CG  ARG A  66      42.528  71.427  12.443  1.00 56.07           C
ATOM    483  CD  ARG A  66      41.197  72.096  12.764  1.00 56.07           C
ATOM    484  NE  ARG A  66      41.124  72.515  14.155  1.00 56.07           N
ATOM    485  CZ  ARG A  66      39.991  72.717  14.823  1.00 56.07           C
ATOM    486  NH1 ARG A  66      38.815  72.539  14.227  1.00 56.07           N
ATOM    487  NH2 ARG A  66      40.039  73.090  16.103  1.00 56.07           N
ATOM    488  N   GLU A  67      46.005  70.096  13.635  1.00 46.74           N
ATOM    489  CA  GLU A  67      47.346  70.625  13.423  1.00 46.74           C
ATOM    490  C   GLU A  67      48.225  69.686  12.604  1.00 46.74           C
ATOM    491  O   GLU A  67      48.713  70.058  11.535  1.00100.00           O
ATOM    492  CB  GLU A  67      48.012  70.928  14.768  1.00100.00           C
ATOM    493  CG  GLU A  67      47.551  72.238  15.414  1.00100.00           C
ATOM    494  CD  GLU A  67      48.711  73.112  15.884  1.00100.00           C
ATOM    495  OE1 GLU A  67      49.226  73.905  15.065  1.00100.00           O
ATOM    496  OE2 GLU A  67      49.108  73.009  17.069  1.00100.00           O
ATOM    497  N   ARG A  68      48.433  68.473  13.105  1.00 21.87           N
ATOM    498  CA  ARG A  68      49.254  67.501  12.387  1.00 21.87           C
ATOM    499  C   ARG A  68      48.746  67.358  10.954  1.00 21.87           C
ATOM    500  O   ARG A  68      49.527  67.243  10.010  1.00 18.49           O
ATOM    501  CB  ARG A  68      49.196  66.124  13.053  1.00 18.49           C
ATOM    502  CG  ARG A  68      49.493  66.109  14.512  1.00 18.49           C
ATOM    503  CD  ARG A  68      49.852  64.700  14.961  1.00 18.49           C
ATOM    504  NE  ARG A  68      51.292  64.491  14.926  1.00 18.49           N
ATOM    505  CZ  ARG A  68      51.884  63.549  14.203  1.00 18.49           C
ATOM    506  NH1 ARG A  68      51.144  62.740  13.468  1.00 18.49           N
ATOM    507  NH2 ARG A  68      53.215  63.432  14.179  1.00 18.49           N
ATOM    508  N   TYR A  69      47.426  67.360  10.810  1.00 30.06           N
ATOM    509  CA  TYR A  69      46.799  67.210   9.513  1.00 30.06           C
ATOM    510  C   TYR A  69      47.319  68.239   8.524  1.00 30.06           C
ATOM    511  O   TYR A  69      47.989  67.908   7.541  1.00 45.57           O
ATOM    512  CB  TYR A  69      45.278  67.348   9.639  1.00 45.57           C
ATOM    513  CG  TYR A  69      44.520  66.962   8.378  1.00 45.57           C
ATOM    514  CD1 TYR A  69      44.738  65.725   7.754  1.00 45.57           C
ATOM    515  CD2 TYR A  69      43.577  67.826   7.820  1.00 45.57           C
ATOM    516  CE1 TYR A  69      44.039  65.360   6.612  1.00 45.57           C
ATOM    517  CE2 TYR A  69      42.872  67.471   6.680  1.00 45.57           C
ATOM    518  CZ  TYR A  69      43.107  66.237   6.078  1.00 45.57           C
ATOM    519  OH  TYR A  69      42.409  65.887   4.943  1.00 45.57           O
ATOM    520  N   PHE A  70      47.001  69.495   8.790  1.00 42.03           N
ATOM    521  CA  PHE A  70      47.434  70.564   7.918  1.00 42.03           C
ATOM    522  C   PHE A  70      48.945  70.654   7.867  1.00 42.03           C
ATOM    523  O   PHE A  70      49.501  71.404   7.064  1.00 40.02           O
ATOM    524  CB  PHE A  70      46.828  71.881   8.383  1.00 40.02           C
ATOM    525  CG  PHE A  70      45.354  71.942   8.194  1.00 40.02           C
ATOM    526  CD1 PHE A  70      44.801  71.786   6.936  1.00 40.02           C
ATOM    527  CD2 PHE A  70      44.516  72.109   9.272  1.00 40.02           C
ATOM    528  CE1 PHE A  70      43.428  71.792   6.754  1.00 40.02           C
ATOM    529  CE2 PHE A  70      43.134  72.119   9.106  1.00 40.02           C
ATOM    530  CZ  PHE A  70      42.588  71.958   7.845  1.00 40.02           C
ATOM    531  N   SER A  71      49.610  69.887   8.724  1.00 26.97           N
ATOM    532  CA  SER A  71      51.066  69.870   8.759  1.00 26.97           C
ATOM    533  C   SER A  71      51.540  68.704   7.912  1.00 26.97           C
ATOM    534  O   SER A  71      52.740  68.440   7.803  1.00 78.32           O
ATOM    535  CB  SER A  71      51.565  69.705  10.187  1.00 78.32           C
ATOM    536  OG  SER A  71      52.180  70.900  10.619  1.00 78.32           O
ATOM    537  N   GLY A  72      50.574  68.003   7.322  1.00 26.61           N
ATOM    538  CA  GLY A  72      50.880  66.872   6.470  1.00 26.61           C
ATOM    539  C   GLY A  72      50.976  65.544   7.182  1.00 26.61           C
ATOM    540  O   GLY A  72      51.181  64.520   6.548  1.00 31.39           O
ATOM    541  N   LEU A  73      50.841  65.556   8.499  1.00 37.05           N
ATOM    542  CA  LEU A  73      50.903  64.327   9.277  1.00 37.05           C
ATOM    543  C   LEU A  73      49.500  63.777   9.454  1.00 37.05           C
ATOM    544  O   LEU A  73      48.676  64.380  10.141  1.00 27.15           O
ATOM    545  CB  LEU A  73      51.524  64.620  10.637  1.00 27.15           C
ATOM    546  CG  LEU A  73      52.617  65.687  10.578  1.00 27.15           C
ATOM    547  CD1 LEU A  73      52.817  66.328  11.922  1.00 27.15           C
ATOM    548  CD2 LEU A  73      53.892  65.041  10.136  1.00 27.15           C
ATOM    549  N   ILE A  74      49.225  62.633   8.839  1.00 33.46           N
ATOM    550  CA  ILE A  74      47.896  62.050   8.939  1.00 33.46           C
ATOM    551  C   ILE A  74      47.786  60.890   9.922  1.00 33.46           C
ATOM    552  O   ILE A  74      46.686  60.445  10.245  1.00 23.16           O
ATOM    553  CB  ILE A  74      47.364  61.611   7.542  1.00 23.16           C
ATOM    554  CG1 ILE A  74      48.131  60.405   7.024  1.00 23.16           C
ATOM    555  CG2 ILE A  74      47.489  62.754   6.554  1.00 23.16           C
ATOM    556  CD1 ILE A  74      47.660  59.961   5.656  1.00 23.16           C
ATOM    557  N   TYR A  75      48.916  60.406  10.419  1.00 34.05           N
ATOM    558  CA  TYR A  75      48.884  59.300  11.379  1.00 34.05           C
ATOM    559  C   TYR A  75      49.195  59.803  12.784  1.00 34.05           C
ATOM    560  O   TYR A  75      50.174  60.511  12.997  1.00 20.56           O
ATOM    561  CB  TYR A  75      49.893  58.231  10.979  1.00 20.56           C
ATOM    562  CG  TYR A  75      49.552  57.524   9.697  1.00 20.56           C
ATOM    563  CD1 TYR A  75      48.721  56.417   9.701  1.00 20.56           C
ATOM    564  CD2 TYR A  75      50.079  57.947   8.484  1.00 20.56           C
ATOM    565  CE1 TYR A  75      48.423  55.746   8.532  1.00 20.56           C
ATOM    566  CE2 TYR A  75      49.783  57.283   7.318  1.00 20.56           C
ATOM    567  CZ  TYR A  75      48.952  56.179   7.353  1.00 20.56           C
ATOM    568  OH  TYR A  75      48.641  55.505   6.200  1.00 20.56           O
ATOM    569  N   THR A  76      48.365  59.442  13.748  1.00  2.00           N
ATOM    570  CA  THR A  76      48.597  59.893  15.114  1.00  2.00           C
ATOM    571  C   THR A  76      48.225  58.785  16.058  1.00  2.00           C
ATOM    572  O   THR A  76      47.080  58.354  16.083  1.00 22.17           O
ATOM    573  CB  THR A  76      47.745  61.130  15.447  1.00 22.17           C
ATOM    574  OG1 THR A  76      48.195  62.245  14.665  1.00 22.17           O
ATOM    575  CG2 THR A  76      47.857  61.471  16.910  1.00 22.17           C
ATOM    576  N   TYR A  77      49.192  58.302  16.826  1.00 23.58           N
ATOM    577  CA  TYR A  77      48.894  57.225  17.757  1.00 23.58           C
ATOM    578  C   TYR A  77      48.009  57.808  18.821  1.00 23.58           C
ATOM    579  O   TYR A  77      48.230  58.927  19.254  1.00 18.91           O
ATOM    580  CB  TYR A  77      50.168  56.686  18.401  1.00 18.91           C
ATOM    581  CG  TYR A  77      51.169  56.108  17.426  1.00 18.91           C
ATOM    582  CD1 TYR A  77      50.791  55.173  16.466  1.00 18.91           C
ATOM    583  CD2 TYR A  77      52.500  56.485  17.480  1.00 18.91           C
ATOM    584  CE1 TYR A  77      51.722  54.628  15.582  1.00 18.91           C
ATOM    585  CE2 TYR A  77      53.437  55.951  16.603  1.00 18.91           C
ATOM    586  CZ  TYR A  77      53.050  55.024  15.653  1.00 18.91           C
ATOM    587  OH  TYR A  77      54.003  54.536  14.779  1.00 18.91           O
ATOM    588  N   SER A  78      46.991  57.067  19.224  1.00  8.10           N
ATOM    589  CA  SER A  78      46.092  57.533  20.270  1.00  8.10           C
ATOM    590  C   SER A  78      45.918  56.377  21.241  1.00  8.10           C
ATOM    591  O   SER A  78      45.012  55.548  21.119  1.00 29.38           O
ATOM    592  CB  SER A  78      44.741  57.937  19.696  1.00 29.38           C
ATOM    593  OG  SER A  78      44.041  56.800  19.236  1.00 29.38           O
ATOM    594  N   GLY A  79      46.817  56.326  22.209  1.00 29.42           N
ATOM    595  CA  GLY A  79      46.752  55.260  23.168  1.00 29.42           C
ATOM    596  C   GLY A  79      47.331  54.055  22.480  1.00 29.42           C
ATOM    597  O   GLY A  79      48.397  54.140  21.877  1.00  8.85           O
ATOM    598  N   LEU A  80      46.640  52.929  22.567  1.00  2.00           N
ATOM    599  CA  LEU A  80      47.125  51.720  21.945  1.00  2.00           C
ATOM    600  C   LEU A  80      46.870  51.839  20.466  1.00  2.00           C
ATOM    601  O   LEU A  80      47.796  51.743  19.660  1.00 40.99           O
ATOM    602  CB  LEU A  80      46.394  50.523  22.512  1.00 40.99           C
ATOM    603  CG  LEU A  80      46.799  50.315  23.967  1.00 40.99           C
ATOM    604  CD1 LEU A  80      45.673  49.637  24.732  1.00 40.99           C
ATOM    605  CD2 LEU A  80      48.080  49.501  24.013  1.00 40.99           C
ATOM    606  N   PHE A  81      45.618  52.095  20.097  1.00 26.34           N
ATOM    607  CA  PHE A  81      45.271  52.233  18.691  1.00 26.34           C
ATOM    608  C   PHE A  81      45.863  53.469  18.014  1.00 26.34           C
ATOM    609  O   PHE A  81      46.581  54.255  18.633  1.00 10.69           O
ATOM    610  CB  PHE A  81      43.763  52.221  18.510  1.00 10.69           C
ATOM    611  CG  PHE A  81      43.058  53.262  19.289  1.00 10.69           C
ATOM    612  CD1 PHE A  81      42.948  53.151  20.661  1.00 10.69           C
ATOM    613  CD2 PHE A  81      42.460  54.349  18.641  1.00 10.69           C
ATOM    614  CE1 PHE A  81      42.259  54.093  21.383  1.00 10.69           C
ATOM    615  CE2 PHE A  81      41.761  55.307  19.359  1.00 10.69           C
ATOM    616  CZ  PHE A  81      41.662  55.175  20.739  1.00 10.69           C
ATOM    617  N   CYS A  82      45.542  53.621  16.730  1.00 23.71           N
ATOM    618  CA  CYS A  82      46.038  54.698  15.892  1.00 23.71           C
ATOM    619  C   CYS A  82      44.912  55.351  15.077  1.00 23.71           C
ATOM    620  O   CYS A  82      43.930  54.715  14.742  1.00 21.76           O
ATOM    621  CB  CYS A  82      47.096  54.112  14.977  1.00 21.76           C
ATOM    622  SG  CYS A  82      47.839  55.279  13.935  1.00 21.76           S
ATOM    623  N   VAL A  83      45.062  56.630  14.762  1.00 17.69           N
ATOM    624  CA  VAL A  83      44.052  57.358  14.002  1.00 17.69           C
ATOM    625  C   VAL A  83      44.706  57.861  12.735  1.00 17.69           C
ATOM    626  O   VAL A  83      45.882  58.227  12.754  1.00 11.77           O
ATOM    627  CB  VAL A  83      43.523  58.572  14.787  1.00 11.77           C
ATOM    628  CG1 VAL A  83      42.410  59.232  14.047  1.00 11.77           C
ATOM    629  CG2 VAL A  83      43.028  58.132  16.152  1.00 11.77           C
ATOM    630  N   VAL A  84      43.942  57.859  11.640  1.00 16.18           N
ATOM    631  CA  VAL A  84      44.408  58.328  10.333  1.00 16.18           C
ATOM    632  C   VAL A  84      43.313  59.169   9.676  1.00 16.18           C
ATOM    633  O   VAL A  84      42.157  58.755   9.626  1.00 30.56           O
ATOM    634  CB  VAL A  84      44.720  57.174   9.382  1.00 30.56           C
ATOM    635  CG1 VAL A  84      45.756  57.613   8.357  1.00 30.56           C
ATOM    636  CG2 VAL A  84      45.198  55.990  10.158  1.00 30.56           C
ATOM    637  N   ILE A  85      43.669  60.350   9.184  1.00 13.20           N
ATOM    638  CA  ILE A  85      42.692  61.210   8.539  1.00 13.20           C
ATOM    639  C   ILE A  85      42.997  61.270   7.049  1.00 13.20           C
ATOM    640  O   ILE A  85      44.122  61.577   6.646  1.00 18.98           O
ATOM    641  CB  ILE A  85      42.715  62.625   9.142  1.00 18.98           C
ATOM    642  CG1 ILE A  85      42.941  62.535  10.654  1.00 18.98           C
ATOM    643  CG2 ILE A  85      41.411  63.339   8.832  1.00 18.98           C
ATOM    644  CD1 ILE A  85      41.954  63.300  11.483  1.00 18.98           C
ATOM    645  N   ASN A  86      41.996  60.964   6.231  1.00 18.72           N
ATOM    646  CA  ASN A  86      42.167  60.954   4.784  1.00 18.72           C
ATOM    647  C   ASN A  86      42.786  62.234   4.246  1.00 18.72           C
ATOM    648  O   ASN A  86      42.206  63.318   4.390  1.00  8.64           O
ATOM    649  CB  ASN A  86      40.810  60.724   4.102  1.00  8.64           C
ATOM    650  CG  ASN A  86      40.940  60.064   2.742  1.00  8.64           C
ATOM    651  OD1 ASN A  86      41.940  60.229   2.069  1.00  8.64           O
ATOM    652  ND2 ASN A  86      39.933  59.313   2.344  1.00  8.64           N
ATOM    653  N   PRO A  87      43.976  62.136   3.633  1.00 15.70           N
ATOM    654  CA  PRO A  87      44.576  63.363   3.098  1.00 15.70           C
ATOM    655  C   PRO A  87      43.871  63.778   1.793  1.00 15.70           C
ATOM    656  O   PRO A  87      43.850  64.955   1.422  1.00 19.86           O
ATOM    657  CB  PRO A  87      46.025  62.976   2.864  1.00 19.86           C
ATOM    658  CG  PRO A  87      45.960  61.516   2.595  1.00 19.86           C
ATOM    659  CD  PRO A  87      44.829  60.961   3.406  1.00 19.86           C
ATOM    660  N   TYR A  88      43.276  62.801   1.110  1.00 48.61           N
ATOM    661  CA  TYR A  88      42.585  63.043  -0.150  1.00 48.61           C
ATOM    662  C   TYR A  88      43.550  63.667  -1.136  1.00 48.61           C
ATOM    663  O   TYR A  88      43.150  64.323  -2.080  1.00 40.97           O
ATOM    664  CB  TYR A  88      41.372  63.948   0.067  1.00 40.97           C
ATOM    665  CG  TYR A  88      40.103  63.160   0.271  1.00 40.97           C
ATOM    666  CD1 TYR A  88      39.900  61.942  -0.389  1.00 40.97           C
ATOM    667  CD2 TYR A  88      39.116  63.601   1.140  1.00 40.97           C
ATOM    668  CE1 TYR A  88      38.742  61.179  -0.185  1.00 40.97           C
ATOM    669  CE2 TYR A  88      37.950  62.844   1.353  1.00 40.97           C
ATOM    670  CZ  TYR A  88      37.775  61.633   0.685  1.00 40.97           C
ATOM    671  OH  TYR A  88      36.640  60.881   0.893  1.00 40.97           O
ATOM    672  N   LYS A  89      44.836  63.461  -0.889  1.00  8.76           N
ATOM    673  CA  LYS A  89      45.895  63.974  -1.744  1.00  8.76           C
ATOM    674  C   LYS A  89      47.114  63.092  -1.546  1.00  8.76           C
ATOM    675  O   LYS A  89      47.262  62.430  -0.525  1.00 90.40           O
ATOM    676  CB  LYS A  89      46.229  65.439  -1.402  1.00 90.40           C
ATOM    677  CG  LYS A  89      46.855  65.674  -0.026  1.00 90.40           C
ATOM    678  CD  LYS A  89      46.114  66.778   0.760  1.00 90.40           C
ATOM    679  CE  LYS A  89      46.238  66.603   2.295  1.00 90.40           C
ATOM    680  NZ  LYS A  89      45.223  67.367   3.104  1.00 90.40           N
ATOM    681  N   GLN A  90      47.978  63.076  -2.546  1.00 35.92           N
ATOM    682  CA  GLN A  90      49.184  62.274  -2.494  1.00 35.92           C
ATOM    683  C   GLN A  90      50.170  62.907  -1.529  1.00 35.92           C
ATOM    684  O   GLN A  90      50.364  64.124  -1.520  1.00100.00           O
ATOM    685  CB  GLN A  90      49.811  62.173  -3.885  1.00100.00           C
ATOM    686  CG  GLN A  90      49.005  61.335  -4.864  1.00100.00           C
ATOM    687  CD  GLN A  90      48.854  59.899  -4.404  1.00100.00           C
ATOM    688  OE1 GLN A  90      49.755  59.344  -3.773  1.00100.00           O
ATOM    689  NE2 GLN A  90      47.714  59.287  -4.718  1.00100.00           N
ATOM    690  N   LEU A  91      50.778  62.069  -0.703  1.00 12.52           N
ATOM    691  CA  LEU A  91      51.752  62.535   0.264  1.00 12.52           C
ATOM    692  C   LEU A  91      53.027  61.721   0.101  1.00 12.52           C
ATOM    693  O   LEU A  91      52.989  60.499  -0.099  1.00 27.37           O
ATOM    694  CB  LEU A  91      51.205  62.383   1.677  1.00 27.37           C
ATOM    695  CG  LEU A  91      49.972  63.239   1.962  1.00 27.37           C
ATOM    696  CD1 LEU A  91      49.351  62.832   3.294  1.00 27.37           C
ATOM    697  CD2 LEU A  91      50.368  64.708   1.974  1.00 27.37           C
ATOM    698  N   PRO A  92      54.179  62.397   0.167  1.00 45.79           N
ATOM    699  CA  PRO A  92      55.475  61.734   0.019  1.00 45.79           C
ATOM    700  C   PRO A  92      55.843  60.943   1.263  1.00 45.79           C
ATOM    701  O   PRO A  92      56.843  61.245   1.912  1.00 90.63           O
ATOM    702  CB  PRO A  92      56.430  62.894  -0.217  1.00 90.63           C
ATOM    703  CG  PRO A  92      55.805  64.027   0.529  1.00 90.63           C
ATOM    704  CD  PRO A  92      54.322  63.846   0.397  1.00 90.63           C
ATOM    705  N   ILE A  93      55.054  59.925   1.596  1.00 50.20           N
ATOM    706  CA  ILE A  93      55.330  59.158   2.806  1.00 50.20           C
ATOM    707  C   ILE A  93      55.226  57.652   2.654  1.00 50.20           C
ATOM    708  O   ILE A  93      55.313  56.923   3.636  1.00 55.40           O
ATOM    709  CB  ILE A  93      54.381  59.590   3.953  1.00 55.40           C
ATOM    710  CG1 ILE A  93      52.941  59.182   3.618  1.00 55.40           C
ATOM    711  CG2 ILE A  93      54.484  61.095   4.172  1.00 55.40           C
ATOM    712  CD1 ILE A  93      51.874  59.950   4.386  1.00 55.40           C
ATOM    713  N   TYR A  94      55.048  57.169   1.435  1.00 54.61           N
ATOM    714  CA  TYR A  94      54.927  55.733   1.267  1.00 54.61           C
ATOM    715  C   TYR A  94      55.986  55.126   0.354  1.00 54.61           C
ATOM    716  O   TYR A  94      55.769  54.069  -0.246  1.00 60.07           O
ATOM    717  CB  TYR A  94      53.533  55.388   0.745  1.00 60.07           C
ATOM    718  CG  TYR A  94      52.403  55.805   1.657  1.00 60.07           C
ATOM    719  CD1 TYR A  94      52.230  55.210   2.901  1.00 60.07           C
ATOM    720  CD2 TYR A  94      51.489  56.781   1.258  1.00 60.07           C
ATOM    721  CE1 TYR A  94      51.177  55.572   3.721  1.00 60.07           C
ATOM    722  CE2 TYR A  94      50.433  57.155   2.067  1.00 60.07           C
ATOM    723  CZ  TYR A  94      50.279  56.548   3.294  1.00 60.07           C
ATOM    724  OH  TYR A  94      49.217  56.918   4.086  1.00 60.07           O
ATOM    725  N   SER A  95      57.136  55.782   0.254  1.00 33.98           N
ATOM    726  CA  SER A  95      58.218  55.280  -0.583  1.00 33.98           C
ATOM    727  C   SER A  95      58.712  53.928  -0.050  1.00 33.98           C
ATOM    728  O   SER A  95      58.196  53.418   0.943  1.00 16.09           O
ATOM    729  CB  SER A  95      59.369  56.291  -0.595  1.00 16.09           C
ATOM    730  OG  SER A  95      60.192  56.153   0.557  1.00 16.09           O
ATOM    731  N   GLU A  96      59.689  53.332  -0.726  1.00 31.79           N
ATOM    732  CA  GLU A  96      60.250  52.067  -0.267  1.00 31.79           C
ATOM    733  C   GLU A  96      61.348  52.448   0.722  1.00 31.79           C
ATOM    734  O   GLU A  96      61.637  51.724   1.676  1.00 98.16           O
ATOM    735  CB  GLU A  96      60.857  51.298  -1.432  1.00 98.16           C
ATOM    736  CG  GLU A  96      61.910  50.291  -1.008  1.00 98.16           C
ATOM    737  CD  GLU A  96      61.590  48.878  -1.467  1.00 98.16           C
ATOM    738  OE1 GLU A  96      60.671  48.714  -2.306  1.00 98.16           O
ATOM    739  OE2 GLU A  96      62.259  47.932  -0.988  1.00 98.16           O
ATOM    740  N   LYS A  97      61.946  53.609   0.465  1.00 56.07           N
ATOM    741  CA  LYS A  97      63.002  54.160   1.298  1.00 56.07           C
ATOM    742  C   LYS A  97      62.459  54.298   2.704  1.00 56.07           C
ATOM    743  O   LYS A  97      63.114  53.929   3.679  1.00100.00           O
ATOM    744  CB  LYS A  97      63.404  55.536   0.766  1.00100.00           C
ATOM    745  CG  LYS A  97      64.520  56.215   1.540  1.00100.00           C
ATOM    746  CD  LYS A  97      65.607  56.726   0.594  1.00100.00           C
ATOM    747  CE  LYS A  97      65.075  57.795  -0.372  1.00100.00           C
ATOM    748  NZ  LYS A  97      65.617  57.640  -1.763  1.00100.00           N
ATOM    749  N   ILE A  98      61.246  54.837   2.793  1.00 46.62           N
ATOM    750  CA  ILE A  98      60.577  55.035   4.073  1.00 46.62           C
ATOM    751  C   ILE A  98      60.223  53.699   4.698  1.00 46.62           C
ATOM    752  O   ILE A  98      60.223  53.564   5.919  1.00 16.91           O
ATOM    753  CB  ILE A  98      59.298  55.839   3.906  1.00 16.91           C
ATOM    754  CG1 ILE A  98      59.640  57.316   3.770  1.00 16.91           C
ATOM    755  CG2 ILE A  98      58.385  55.615   5.083  1.00 16.91           C
ATOM    756  CD1 ILE A  98      58.804  58.009   2.741  1.00 16.91           C
ATOM    757  N   ILE A  99      59.899  52.712   3.868  1.00 23.27           N
ATOM    758  CA  ILE A  99      59.574  51.397   4.401  1.00 23.27           C
ATOM    759  C   ILE A  99      60.836  50.944   5.125  1.00 23.27           C
ATOM    760  O   ILE A  99      60.775  50.298   6.163  1.00 81.13           O
ATOM    761  CB  ILE A  99      59.222  50.400   3.281  1.00 81.13           C
ATOM    762  CG1 ILE A  99      57.812  50.689   2.769  1.00 81.13           C
ATOM    763  CG2 ILE A  99      59.298  48.973   3.804  1.00 81.13           C
ATOM    764  CD1 ILE A  99      57.309  49.674   1.778  1.00 81.13           C
ATOM    765  N   ASP A 100      61.984  51.311   4.568  1.00 69.23           N
ATOM    766  CA  ASP A 100      63.257  50.950   5.164  1.00 69.23           C
ATOM    767  C   ASP A 100      63.406  51.651   6.502  1.00 69.23           C
ATOM    768  O   ASP A 100      63.671  51.019   7.521  1.00100.00           O
ATOM    769  CB  ASP A 100      64.405  51.361   4.243  1.00100.00           C
ATOM    770  CG  ASP A 100      64.617  50.384   3.103  1.00100.00           C
ATOM    771  OD1 ASP A 100      64.114  49.241   3.193  1.00100.00           O
ATOM    772  OD2 ASP A 100      65.291  50.761   2.118  1.00100.00           O
ATOM    773  N   MET A 101      63.231  52.968   6.486  1.00 19.85           N
ATOM    774  CA  MET A 101      63.353  53.781   7.689  1.00 19.85           C
ATOM    775  C   MET A 101      62.516  53.234   8.837  1.00 19.85           C
ATOM    776  O   MET A 101      62.812  53.481  10.002  1.00 84.48           O
ATOM    777  CB  MET A 101      62.900  55.204   7.398  1.00 84.48           C
ATOM    778  CG  MET A 101      64.019  56.188   7.232  1.00 84.48           C
ATOM    779  SD  MET A 101      63.448  57.634   6.317  1.00 84.48           S
ATOM    780  CE  MET A 101      61.981  58.072   7.246  1.00 84.48           C
ATOM    781  N   TYR A 102      61.466  52.494   8.501  1.00 36.44           N
ATOM    782  CA  TYR A 102      60.576  51.948   9.516  1.00 36.44           C
ATOM    783  C   TYR A 102      60.815  50.491   9.853  1.00 36.44           C
ATOM    784  O   TYR A 102      60.155  49.934  10.716  1.00  8.22           O
ATOM    785  CB  TYR A 102      59.126  52.109   9.070  1.00  8.22           C
ATOM    786  CG  TYR A 102      58.529  53.429   9.449  1.00  8.22           C
ATOM    787  CD1 TYR A 102      57.900  53.586  10.667  1.00  8.22           C
ATOM    788  CD2 TYR A 102      58.612  54.521   8.600  1.00  8.22           C
ATOM    789  CE1 TYR A 102      57.363  54.801  11.042  1.00  8.22           C
ATOM    790  CE2 TYR A 102      58.081  55.744   8.960  1.00  8.22           C
ATOM    791  CZ  TYR A 102      57.454  55.876  10.191  1.00  8.22           C
ATOM    792  OH  TYR A 102      56.904  57.076  10.588  1.00  8.22           O
ATOM    793  N   LYS A 103      61.744  49.860   9.164  1.00 20.20           N
ATOM    794  CA  LYS A 103      62.028  48.452   9.415  1.00 20.20           C
ATOM    795  C   LYS A 103      62.456  48.180  10.848  1.00 20.20           C
ATOM    796  O   LYS A 103      63.392  48.796  11.362  1.00100.00           O
ATOM    797  CB  LYS A 103      63.116  47.954   8.456  1.00100.00           C
ATOM    798  CG  LYS A 103      62.673  46.795   7.578  1.00100.00           C
ATOM    799  CD  LYS A 103      63.855  45.949   7.138  1.00100.00           C
ATOM    800  CE  LYS A 103      63.888  44.605   7.868  1.00100.00           C
ATOM    801  NZ  LYS A 103      63.588  44.718   9.325  1.00100.00           N
ATOM    802  N   GLY A 104      61.758  47.243  11.477  1.00 41.99           N
ATOM    803  CA  GLY A 104      62.060  46.864  12.846  1.00 41.99           C
ATOM    804  C   GLY A 104      62.073  48.006  13.851  1.00 41.99           C
ATOM    805  O   GLY A 104      62.614  47.866  14.953  1.00 51.03           O
ATOM    806  N   LYS A 105      61.467  49.133  13.497  1.00 53.90           N
ATOM    807  CA  LYS A 105      61.439  50.283  14.394  1.00 53.90           C
ATOM    808  C   LYS A 105      60.361  50.145  15.463  1.00 53.90           C
ATOM    809  O   LYS A 105      59.283  49.608  15.209  1.00100.00           O
ATOM    810  CB  LYS A 105      61.197  51.565  13.596  1.00100.00           C
ATOM    811  CG  LYS A 105      62.440  52.131  12.959  1.00100.00           C
ATOM    812  CD  LYS A 105      63.504  52.390  14.002  1.00100.00           C
ATOM    813  CE  LYS A 105      64.658  53.192  13.426  1.00100.00           C
ATOM    814  NZ  LYS A 105      64.516  53.457  11.963  1.00100.00           N
ATOM    815  N   LYS A 106      60.663  50.628  16.662  1.00 34.11           N
ATOM    816  CA  LYS A 106      59.703  50.587  17.755  1.00 34.11           C
ATOM    817  C   LYS A 106      58.813  51.804  17.580  1.00 34.11           C
ATOM    818  O   LYS A 106      59.262  52.852  17.120  1.00100.00           O
ATOM    819  CB  LYS A 106      60.415  50.640  19.108  1.00100.00           C
ATOM    820  CG  LYS A 106      61.194  49.377  19.452  1.00100.00           C
ATOM    821  CD  LYS A 106      60.349  48.400  20.248  1.00100.00           C
ATOM    822  CE  LYS A 106      61.041  47.999  21.544  1.00100.00           C
ATOM    823  NZ  LYS A 106      60.301  48.475  22.756  1.00100.00           N
ATOM    824  N   ARG A 107      57.546  51.655  17.945  1.00 36.73           N
ATOM    825  CA  ARG A 107      56.580  52.735  17.800  1.00 36.73           C
ATOM    826  C   ARG A 107      57.114  54.074  18.248  1.00 36.73           C
ATOM    827  O   ARG A 107      56.918  55.086  17.582  1.00 56.72           O
ATOM    828  CB  ARG A 107      55.299  52.416  18.571  1.00 56.72           C
ATOM    829  CG  ARG A 107      54.045  52.643  17.741  1.00 56.72           C
ATOM    830  CD  ARG A 107      52.796  52.213  18.472  1.00 56.72           C
ATOM    831  NE  ARG A 107      52.503  53.108  19.585  1.00 56.72           N
ATOM    832  CZ  ARG A 107      51.280  53.489  19.931  1.00 56.72           C
ATOM    833  NH1 ARG A 107      50.231  53.047  19.242  1.00 56.72           N
ATOM    834  NH2 ARG A 107      51.107  54.309  20.963  1.00 56.72           N
ATOM    835  N   HIS A 108      57.800  54.076  19.377  1.00 22.21           N
ATOM    836  CA  HIS A 108      58.349  55.308  19.909  1.00 22.21           C
ATOM    837  C   HIS A 108      59.589  55.828  19.174  1.00 22.21           C
ATOM    838  O   HIS A 108      59.933  56.998  19.313  1.00 25.58           O
ATOM    839  CB  HIS A 108      58.644  55.147  21.410  1.00 25.58           C
ATOM    840  CG  HIS A 108      59.789  54.235  21.715  1.00 25.58           C
ATOM    841  ND1 HIS A 108      59.613  52.935  22.134  1.00 25.58           N
ATOM    842  CD2 HIS A 108      61.127  54.433  21.653  1.00 25.58           C
ATOM    843  CE1 HIS A 108      60.793  52.369  22.317  1.00 25.58           C
ATOM    844  NE2 HIS A 108      61.730  53.257  22.030  1.00 25.58           N
ATOM    845  N   GLU A 109      60.257  54.981  18.391  1.00  6.02           N
ATOM    846  CA  GLU A 109      61.447  55.414  17.652  1.00  6.02           C
ATOM    847  C   GLU A 109      61.140  56.078  16.315  1.00  6.02           C
ATOM    848  O   GLU A 109      62.035  56.612  15.668  1.00 81.57           O
ATOM    849  CB  GLU A 109      62.378  54.246  17.374  1.00 81.57           C
ATOM    850  CG  GLU A 109      62.291  53.113  18.343  1.00 81.57           C
ATOM    851  CD  GLU A 109      63.434  52.157  18.145  1.00 81.57           C
ATOM    852  OE1 GLU A 109      64.390  52.537  17.430  1.00 81.57           O
ATOM    853  OE2 GLU A 109      63.384  51.036  18.693  1.00 81.57           O
ATOM    854  N   MET A 110      59.881  56.044  15.900  1.00 33.76           N
ATOM    855  CA  MET A 110      59.493  56.631  14.628  1.00 33.76           C
ATOM    856  C   MET A 110      58.110  57.262  14.677  1.00 33.76           C
ATOM    857  O   MET A 110      57.202  56.750  15.330  1.00 82.12           O
ATOM    858  CB  MET A 110      59.525  55.561  13.538  1.00 82.12           C
ATOM    859  CG  MET A 110      60.923  55.148  13.119  1.00 82.12           C
ATOM    860  SD  MET A 110      61.470  55.995  11.628  1.00 82.12           S
ATOM    861  CE  MET A 110      62.446  57.319  12.325  1.00 82.12           C
ATOM    862  N   PRO A 111      57.931  58.383  13.974  1.00 22.13           N
ATOM    863  CA  PRO A 111      56.652  59.085  13.936  1.00 22.13           C
ATOM    864  C   PRO A 111      55.558  58.086  13.586  1.00 22.13           C
ATOM    865  O   PRO A 111      55.829  57.045  12.965  1.00 22.46           O
ATOM    866  CB  PRO A 111      56.846  60.141  12.852  1.00 22.46           C
ATOM    867  CG  PRO A 111      58.099  59.764  12.148  1.00 22.46           C
ATOM    868  CD  PRO A 111      58.937  59.053  13.146  1.00 22.46           C
ATOM    869  N   PRO A 112      54.302  58.396  13.953  1.00 57.20           N
ATOM    870  CA  PRO A 112      53.233  57.446  13.636  1.00 57.20           C
ATOM    871  C   PRO A 112      53.085  57.210  12.135  1.00 57.20           C
ATOM    872  O   PRO A 112      53.070  58.160  11.342  1.00 24.71           O
ATOM    873  CB  PRO A 112      51.984  58.078  14.263  1.00 24.71           C
ATOM    874  CG  PRO A 112      52.490  59.152  15.187  1.00 24.71           C
ATOM    875  CD  PRO A 112      53.791  59.614  14.607  1.00 24.71           C
ATOM    876  N   HIS A 113      52.991  55.940  11.753  1.00 29.74           N
ATOM    877  CA  HIS A 113      52.844  55.561  10.345  1.00 29.74           C
ATOM    878  C   HIS A 113      52.137  54.217  10.263  1.00 29.74           C
ATOM    879  O   HIS A 113      52.264  53.392  11.164  1.00 19.39           O
ATOM    880  CB  HIS A 113      54.215  55.444   9.671  1.00 19.39           C
ATOM    881  CG  HIS A 113      54.196  55.678   8.188  1.00 19.39           C
ATOM    882  ND1 HIS A 113      53.747  54.735   7.292  1.00 19.39           N
ATOM    883  CD2 HIS A 113      54.604  56.738   7.444  1.00 19.39           C
ATOM    884  CE1 HIS A 113      53.877  55.200   6.062  1.00 19.39           C
ATOM    885  NE2 HIS A 113      54.394  56.413   6.127  1.00 19.39           N
ATOM    886  N   ILE A 114      51.378  53.999   9.193  1.00 38.78           N
ATOM    887  CA  ILE A 114      50.680  52.735   9.035  1.00 38.78           C
ATOM    888  C   ILE A 114      51.732  51.644   8.931  1.00 38.78           C
ATOM    889  O   ILE A 114      51.457  50.466   9.194  1.00 11.88           O
ATOM    890  CB  ILE A 114      49.800  52.716   7.761  1.00 11.88           C
ATOM    891  CG1 ILE A 114      49.050  51.387   7.670  1.00 11.88           C
ATOM    892  CG2 ILE A 114      50.661  52.885   6.522  1.00 11.88           C
ATOM    893  CD1 ILE A 114      48.150  51.116   8.832  1.00 11.88           C
ATOM    894  N   TYR A 115      52.943  52.036   8.542  1.00 27.82           N
ATOM    895  CA  TYR A 115      54.034  51.072   8.408  1.00 27.82           C
ATOM    896  C   TYR A 115      54.369  50.568   9.805  1.00 27.82           C
ATOM    897  O   TYR A 115      54.533  49.364  10.035  1.00 22.89           O
ATOM    898  CB  TYR A 115      55.283  51.718   7.773  1.00 22.89           C
ATOM    899  CG  TYR A 115      55.192  51.961   6.282  1.00 22.89           C
ATOM    900  CD1 TYR A 115      54.266  51.289   5.493  1.00 22.89           C
ATOM    901  CD2 TYR A 115      56.021  52.885   5.665  1.00 22.89           C
ATOM    902  CE1 TYR A 115      54.167  51.535   4.137  1.00 22.89           C
ATOM    903  CE2 TYR A 115      55.930  53.141   4.293  1.00 22.89           C
ATOM    904  CZ  TYR A 115      55.002  52.464   3.540  1.00 22.89           C
ATOM    905  OH  TYR A 115      54.906  52.732   2.193  1.00 22.89           O
ATOM    906  N   ALA A 116      54.466  51.506  10.742  1.00 48.95           N
ATOM    907  CA  ALA A 116      54.778  51.162  12.117  1.00 48.95           C
ATOM    908  C   ALA A 116      53.766  50.146  12.618  1.00 48.95           C
ATOM    909  O   ALA A 116      54.131  49.166  13.255  1.00  5.82           O
ATOM    910  CB  ALA A 116      54.741  52.396  12.966  1.00  5.82           C
ATOM    911  N   ILE A 117      52.491  50.384  12.324  1.00 29.03           N
ATOM    912  CA  ILE A 117      51.435  49.469  12.743  1.00 29.03           C
ATOM    913  C   ILE A 117      51.706  48.101  12.128  1.00 29.03           C
ATOM    914  O   ILE A 117      51.661  47.066  12.811  1.00 22.04           O
ATOM    915  CB  ILE A 117      50.065  49.958  12.275  1.00 22.04           C
ATOM    916  CG1 ILE A 117      49.616  51.125  13.150  1.00 22.04           C
ATOM    917  CG2 ILE A 117      49.053  48.830  12.330  1.00 22.04           C
ATOM    918  CD1 ILE A 117      49.714  52.469  12.453  1.00 22.04           C
ATOM    919  N   ALA A 118      51.997  48.107  10.830  1.00 20.12           N
ATOM    920  CA  ALA A 118      52.288  46.880  10.126  1.00 20.12           C
ATOM    921  C   ALA A 118      53.461  46.181  10.795  1.00 20.12           C
ATOM    922  O   ALA A 118      53.336  45.039  11.234  1.00 10.49           O
ATOM    923  CB  ALA A 118      52.606  47.191   8.698  1.00 10.49           C
ATOM    924  N   ASP A 119      54.583  46.889  10.902  1.00  3.14           N
ATOM    925  CA  ASP A 119      55.797  46.328  11.495  1.00  3.14           C
ATOM    926  C   ASP A 119      55.674  45.810  12.931  1.00  3.14           C
ATOM    927  O   ASP A 119      56.044  44.672  13.215  1.00 52.85           O
ATOM    928  CB  ASP A 119      56.929  47.355  11.446  1.00 52.85           C
ATOM    929  CG  ASP A 119      58.218  46.814  12.029  1.00 52.85           C
ATOM    930  OD1 ASP A 119      58.299  46.692  13.278  1.00 52.85           O
ATOM    931  OD2 ASP A 119      59.140  46.502  11.238  1.00 52.85           O
ATOM    932  N   THR A 120      55.172  46.656  13.830  1.00 69.10           N
ATOM    933  CA  THR A 120      55.015  46.279  15.234  1.00 69.10           C
ATOM    934  C   THR A 120      54.053  45.116  15.392  1.00 69.10           C
ATOM    935  O   THR A 120      54.115  44.380  16.374  1.00 52.81           O
ATOM    936  CB  THR A 120      54.494  47.438  16.092  1.00 52.81           C
ATOM    937  OG1 THR A 120      53.243  47.895  15.568  1.00 52.81           O
ATOM    938  CG2 THR A 120      55.483  48.575  16.100  1.00 52.81           C
ATOM    939  N   ALA A 121      53.144  44.965  14.436  1.00 57.20           N
ATOM    940  CA  ALA A 121      52.198  43.866  14.474  1.00 57.20           C
ATOM    941  C   ALA A 121      53.004  42.649  14.084  1.00 57.20           C
ATOM    942  O   ALA A 121      52.903  41.592  14.700  1.00 17.38           O
ATOM    943  CB  ALA A 121      51.111  44.098  13.476  1.00 17.38           C
ATOM    944  N   TYR A 122      53.818  42.830  13.052  1.00 17.52           N
ATOM    945  CA  TYR A 122      54.668  41.775  12.546  1.00 17.52           C
ATOM    946  C   TYR A 122      55.529  41.216  13.674  1.00 17.52           C
ATOM    947  O   TYR A 122      55.367  40.065  14.078  1.00 39.71           O
ATOM    948  CB  TYR A 122      55.558  42.330  11.443  1.00 39.71           C
ATOM    949  CG  TYR A 122      56.490  41.314  10.854  1.00 39.71           C
ATOM    950  CD1 TYR A 122      56.078  40.004  10.655  1.00 39.71           C
ATOM    951  CD2 TYR A 122      57.777  41.673  10.476  1.00 39.71           C
ATOM    952  CE1 TYR A 122      56.915  39.077  10.093  1.00 39.71           C
ATOM    953  CE2 TYR A 122      58.628  40.758   9.912  1.00 39.71           C
ATOM    954  CZ  TYR A 122      58.192  39.458   9.719  1.00 39.71           C
ATOM    955  OH  TYR A 122      59.037  38.549   9.131  1.00 39.71           O
ATOM    956  N   ARG A 123      56.446  42.041  14.179  1.00 73.84           N
ATOM    957  CA  ARG A 123      57.335  41.628  15.259  1.00 73.84           C
ATOM    958  C   ARG A 123      56.562  40.989  16.405  1.00 73.84           C
ATOM    959  O   ARG A 123      56.883  39.896  16.838  1.00 52.53           O
ATOM    960  CB  ARG A 123      58.129  42.822  15.777  1.00 52.53           C
ATOM    961  CG  ARG A 123      58.552  43.800  14.699  1.00 52.53           C
ATOM    962  CD  ARG A 123      59.755  43.299  13.931  1.00 52.53           C
ATOM    963  NE  ARG A 123      59.978  44.100  12.734  1.00 52.53           N
ATOM    964  CZ  ARG A 123      60.761  43.732  11.726  1.00 52.53           C
ATOM    965  NH1 ARG A 123      61.399  42.567  11.774  1.00 52.53           N
ATOM    966  NH2 ARG A 123      60.904  44.523  10.667  1.00 52.53           N
ATOM    967  N   SER A 124      55.541  41.672  16.896  1.00 13.19           N
ATOM    968  CA  SER A 124      54.732  41.142  17.985  1.00 13.19           C
ATOM    969  C   SER A 124      54.299  39.705  17.712  1.00 13.19           C
ATOM    970  O   SER A 124      54.205  38.876  18.620  1.00 41.11           O
ATOM    971  CB  SER A 124      53.500  42.013  18.189  1.00 41.11           C
ATOM    972  OG  SER A 124      53.022  41.890  19.514  1.00 41.11           O
ATOM    973  N   MET A 125      54.038  39.412  16.448  1.00 69.40           N
ATOM    974  CA  MET A 125      53.613  38.078  16.056  1.00 69.40           C
ATOM    975  C   MET A 125      54.696  37.090  16.416  1.00 69.40           C
ATOM    976  O   MET A 125      54.448  36.149  17.153  1.00 54.35           O
ATOM    977  CB  MET A 125      53.355  38.033  14.557  1.00 54.35           C
ATOM    978  CG  MET A 125      53.028  36.665  14.028  1.00 54.35           C
ATOM    979  SD  MET A 125      52.857  36.735  12.252  1.00 54.35           S
ATOM    980  CE  MET A 125      54.471  37.319  11.742  1.00 54.35           C
ATOM    981  N   LEU A 126      55.897  37.318  15.893  1.00 47.19           N
ATOM    982  CA  LEU A 126      57.037  36.447  16.168  1.00 47.19           C
ATOM    983  C   LEU A 126      57.356  36.490  17.661  1.00 47.19           C
ATOM    984  O   LEU A 126      57.456  35.461  18.320  1.00 77.68           O
ATOM    985  CB  LEU A 126      58.259  36.905  15.367  1.00 77.68           C
ATOM    986  CG  LEU A 126      58.004  37.124  13.877  1.00 77.68           C
ATOM    987  CD1 LEU A 126      59.094  37.998  13.281  1.00 77.68           C
ATOM    988  CD2 LEU A 126      57.946  35.779  13.175  1.00 77.68           C
ATOM    989  N   GLN A 127      57.508  37.702  18.178  1.00 56.38           N
ATOM    990  CA  GLN A 127      57.810  37.950  19.583  1.00 56.38           C
ATOM    991  C   GLN A 127      56.979  37.136  20.586  1.00 56.38           C
ATOM    992  O   GLN A 127      57.532  36.461  21.452  1.00 99.45           O
ATOM    993  CB  GLN A 127      57.633  39.441  19.867  1.00 99.45           C
ATOM    994  CG  GLN A 127      58.902  40.140  20.278  1.00 99.45           C
ATOM    995  CD  GLN A 127      59.078  40.139  21.782  1.00 99.45           C
ATOM    996  OE1 GLN A 127      59.782  39.288  22.340  1.00 99.45           O
ATOM    997  NE2 GLN A 127      58.434  41.094  22.452  1.00 99.45           N
ATOM    998  N   ASP A 128      55.658  37.204  20.476  1.00 43.21           N
ATOM    999  CA  ASP A 128      54.794  36.479  21.399  1.00 43.21           C
ATOM   1000  C   ASP A 128      54.172  35.241  20.779  1.00 43.21           C
ATOM   1001  O   ASP A 128      53.279  34.629  21.370  1.00 86.28           O
ATOM   1002  CB  ASP A 128      53.668  37.383  21.913  1.00 86.28           C
ATOM   1003  CG  ASP A 128      53.960  38.852  21.719  1.00 86.28           C
ATOM   1004  OD1 ASP A 128      55.103  39.277  21.998  1.00 86.28           O
ATOM   1005  OD2 ASP A 128      53.043  39.585  21.294  1.00 86.28           O
ATOM   1006  N   ARG A 129      54.635  34.874  19.592  1.00 71.96           N
ATOM   1007  CA  ARG A 129      54.101  33.707  18.901  1.00 71.96           C
ATOM   1008  C   ARG A 129      52.571  33.673  18.956  1.00 71.96           C
ATOM   1009  O   ARG A 129      51.971  32.627  19.208  1.00100.00           O
ATOM   1010  CB  ARG A 129      54.674  32.423  19.508  1.00100.00           C
ATOM   1011  CG  ARG A 129      56.187  32.290  19.356  1.00100.00           C
ATOM   1012  CD  ARG A 129      56.573  31.253  18.297  1.00100.00           C
ATOM   1013  NE  ARG A 129      56.203  31.668  16.946  1.00100.00           N
ATOM   1014  CZ  ARG A 129      57.075  32.019  16.004  1.00100.00           C
ATOM   1015  NH1 ARG A 129      58.379  32.009  16.263  1.00100.00           N
ATOM   1016  NH2 ARG A 129      56.643  32.380  14.799  1.00100.00           N
ATOM   1017  N   GLU A 130      51.949  34.829  18.732  1.00 91.99           N
ATOM   1018  CA  GLU A 130      50.491  34.945  18.729  1.00 91.99           C
ATOM   1019  C   GLU A 130      50.048  35.593  17.424  1.00 91.99           C
ATOM   1020  O   GLU A 130      50.660  36.562  16.957  1.00100.00           O
ATOM   1021  CB  GLU A 130      50.006  35.782  19.924  1.00100.00           C
ATOM   1022  CG  GLU A 130      50.443  37.252  19.914  1.00100.00           C
ATOM   1023  CD  GLU A 130      49.819  38.065  21.046  1.00100.00           C
ATOM   1024  OE1 GLU A 130      49.091  37.480  21.882  1.00100.00           O
ATOM   1025  OE2 GLU A 130      50.059  39.292  21.098  1.00100.00           O
ATOM   1026  N   ASP A 131      48.992  35.039  16.830  1.00 40.07           N
ATOM   1027  CA  ASP A 131      48.459  35.560  15.568  1.00 40.07           C
ATOM   1028  C   ASP A 131      48.005  36.998  15.734  1.00 40.07           C
ATOM   1029  O   ASP A 131      47.346  37.343  16.710  1.00 55.33           O
ATOM   1030  CB  ASP A 131      47.280  34.714  15.084  1.00 55.33           C
ATOM   1031  CG  ASP A 131      47.627  33.240  14.939  1.00 55.33           C
ATOM   1032  OD1 ASP A 131      48.766  32.905  14.541  1.00 55.33           O
ATOM   1033  OD2 ASP A 131      46.746  32.407  15.223  1.00 55.33           O
ATOM   1034  N   GLN A 132      48.356  37.839  14.773  1.00 32.65           N
ATOM   1035  CA  GLN A 132      47.992  39.244  14.840  1.00 32.65           C
ATOM   1036  C   GLN A 132      46.941  39.621  13.807  1.00 32.65           C
ATOM   1037  O   GLN A 132      46.693  38.890  12.853  1.00 91.49           O
ATOM   1038  CB  GLN A 132      49.237  40.105  14.643  1.00 91.49           C
ATOM   1039  CG  GLN A 132      50.363  39.762  15.586  1.00 91.49           C
ATOM   1040  CD  GLN A 132      50.128  40.312  16.974  1.00 91.49           C
ATOM   1041  OE1 GLN A 132      49.322  41.223  17.163  1.00 91.49           O
ATOM   1042  NE2 GLN A 132      50.834  39.763  17.957  1.00 91.49           N
ATOM   1043  N   SER A 133      46.320  40.771  14.021  1.00 23.00           N
ATOM   1044  CA  SER A 133      45.312  41.280  13.110  1.00 23.00           C
ATOM   1045  C   SER A 133      45.309  42.800  13.198  1.00 23.00           C
ATOM   1046  O   SER A 133      45.328  43.367  14.290  1.00 26.63           O
ATOM   1047  CB  SER A 133      43.932  40.726  13.464  1.00 26.63           C
ATOM   1048  OG  SER A 133      43.475  41.252  14.691  1.00 26.63           O
ATOM   1049  N   ILE A 134      45.323  43.448  12.037  1.00  8.50           N
ATOM   1050  CA  ILE A 134      45.310  44.895  11.946  1.00  8.50           C
ATOM   1051  C   ILE A 134      43.924  45.225  11.425  1.00  8.50           C
ATOM   1052  O   ILE A 134      43.634  44.898  10.300  1.00  4.04           O
ATOM   1053  CB  ILE A 134      46.359  45.362  10.958  1.00  4.04           C
ATOM   1054  CG1 ILE A 134      47.724  44.842  11.415  1.00  4.04           C
ATOM   1055  CG2 ILE A 134      46.306  46.847  10.821  1.00  4.04           C
ATOM   1056  CD1 ILE A 134      48.919  45.682  10.968  1.00  4.04           C
ATOM   1057  N   LEU A 135      43.062  45.845  12.233  1.00  5.16           N
ATOM   1058  CA  LEU A 135      41.708  46.158  11.798  1.00  5.16           C
ATOM   1059  C   LEU A 135      41.448  47.623  11.494  1.00  5.16           C
ATOM   1060  O   LEU A 135      41.445  48.458  12.398  1.00 11.72           O
ATOM   1061  CB  LEU A 135      40.704  45.704  12.847  1.00 11.72           C
ATOM   1062  CG  LEU A 135      41.074  44.568  13.795  1.00 11.72           C
ATOM   1063  CD1 LEU A 135      39.819  44.039  14.432  1.00 11.72           C
ATOM   1064  CD2 LEU A 135      41.765  43.460  13.047  1.00 11.72           C
ATOM   1065  N   CYS A 136      41.200  47.926  10.221  1.00 22.06           N
ATOM   1066  CA  CYS A 136      40.925  49.288   9.788  1.00 22.06           C
ATOM   1067  C   CYS A 136      39.451  49.586   9.945  1.00 22.06           C
ATOM   1068  O   CYS A 136      38.615  48.840   9.454  1.00 37.05           O
ATOM   1069  CB  CYS A 136      41.323  49.477   8.334  1.00 37.05           C
ATOM   1070  SG  CYS A 136      43.074  49.379   8.069  1.00 37.05           S
ATOM   1071  N   THR A 137      39.142  50.677  10.637  1.00 12.13           N
ATOM   1072  CA  THR A 137      37.766  51.084  10.860  1.00 12.13           C
ATOM   1073  C   THR A 137      37.549  52.399  10.148  1.00 12.13           C
ATOM   1074  O   THR A 137      38.512  53.142   9.917  1.00 35.38           O
ATOM   1075  CB  THR A 137      37.485  51.327  12.337  1.00 35.38           C
ATOM   1076  OG1 THR A 137      38.093  52.564  12.732  1.00 35.38           O
ATOM   1077  CG2 THR A 137      38.033  50.195  13.171  1.00 35.38           C
ATOM   1078  N   GLY A 138      36.295  52.697   9.797  1.00  5.97           N
ATOM   1079  CA  GLY A 138      36.037  53.960   9.129  1.00  5.97           C
ATOM   1080  C   GLY A 138      34.802  54.010   8.271  1.00  5.97           C
ATOM   1081  O   GLY A 138      34.437  53.026   7.634  1.00 57.50           O
ATOM   1082  N   GLU A 139      34.140  55.165   8.263  1.00  7.72           N
ATOM   1083  CA  GLU A 139      32.951  55.323   7.455  1.00  7.72           C
ATOM   1084  C   GLU A 139      33.404  55.259   6.011  1.00  7.72           C
ATOM   1085  O   GLU A 139      34.581  55.432   5.720  1.00 41.74           O
ATOM   1086  CB  GLU A 139      32.262  56.649   7.769  1.00 41.74           C
ATOM   1087  CG  GLU A 139      33.060  57.898   7.469  1.00 41.74           C
ATOM   1088  CD  GLU A 139      32.153  59.117   7.286  1.00 41.74           C
ATOM   1089  OE1 GLU A 139      31.481  59.499   8.274  1.00 41.74           O
ATOM   1090  OE2 GLU A 139      32.105  59.679   6.155  1.00 41.74           O
ATOM   1091  N   SER A 140      32.475  54.985   5.111  1.00 20.53           N
ATOM   1092  CA  SER A 140      32.807  54.892   3.703  1.00 20.53           C
ATOM   1093  C   SER A 140      33.646  56.087   3.241  1.00 20.53           C
ATOM   1094  O   SER A 140      33.238  57.240   3.384  1.00 24.72           O
ATOM   1095  CB  SER A 140      31.524  54.808   2.889  1.00 24.72           C
ATOM   1096  OG  SER A 140      31.805  54.721   1.510  1.00 24.72           O
ATOM   1097  N   GLY A 141      34.825  55.793   2.699  1.00  2.00           N
ATOM   1098  CA  GLY A 141      35.714  56.836   2.220  1.00  2.00           C
ATOM   1099  C   GLY A 141      36.879  57.208   3.130  1.00  2.00           C
ATOM   1100  O   GLY A 141      37.860  57.810   2.681  1.00  7.15           O
ATOM   1101  N   ALA A 142      36.770  56.854   4.411  1.00  9.37           N
ATOM   1102  CA  ALA A 142      37.790  57.164   5.420  1.00  9.37           C
ATOM   1103  C   ALA A 142      39.190  56.804   4.989  1.00  9.37           C
ATOM   1104  O   ALA A 142      40.098  57.610   5.130  1.00 31.89           O
ATOM   1105  CB  ALA A 142      37.456  56.469   6.722  1.00 31.89           C
ATOM   1106  N   GLY A 143      39.386  55.594   4.477  1.00 17.34           N
ATOM   1107  CA  GLY A 143      40.721  55.222   4.031  1.00 17.34           C
ATOM   1108  C   GLY A 143      41.118  53.800   4.356  1.00 17.34           C
ATOM   1109  O   GLY A 143      42.271  53.414   4.183  1.00  7.78           O
ATOM   1110  N   LYS A 144      40.160  53.012   4.819  1.00  2.00           N
ATOM   1111  CA  LYS A 144      40.433  51.628   5.177  1.00  2.00           C
ATOM   1112  C   LYS A 144      41.274  50.877   4.152  1.00  2.00           C
ATOM   1113  O   LYS A 144      42.247  50.211   4.520  1.00 31.87           O
ATOM   1114  CB  LYS A 144      39.128  50.880   5.376  1.00 31.87           C
ATOM   1115  CG  LYS A 144      38.368  51.297   6.594  1.00 31.87           C
ATOM   1116  CD  LYS A 144      37.253  50.322   6.843  1.00 31.87           C
ATOM   1117  CE  LYS A 144      36.192  50.466   5.783  1.00 31.87           C
ATOM   1118  NZ  LYS A 144      35.667  51.847   5.778  1.00 31.87           N
ATOM   1119  N   THR A 145      40.914  50.982   2.871  1.00 25.97           N
ATOM   1120  CA  THR A 145      41.651  50.269   1.835  1.00 25.97           C
ATOM   1121  C   THR A 145      43.037  50.803   1.550  1.00 25.97           C
ATOM   1122  O   THR A 145      43.996  50.031   1.502  1.00 29.88           O
ATOM   1123  CB  THR A 145      40.898  50.231   0.513  1.00 29.88           C
ATOM   1124  OG1 THR A 145      39.681  49.515   0.691  1.00 29.88           O
ATOM   1125  CG2 THR A 145      41.712  49.507  -0.534  1.00 29.88           C
ATOM   1126  N   GLU A 146      43.165  52.109   1.351  1.00 22.05           N
ATOM   1127  CA  GLU A 146      44.478  52.668   1.062  1.00 22.05           C
ATOM   1128  C   GLU A 146      45.466  52.188   2.128  1.00 22.05           C
ATOM   1129  O   GLU A 146      46.623  51.881   1.842  1.00 72.45           O
ATOM   1130  CB  GLU A 146      44.404  54.194   1.044  1.00 72.45           C
ATOM   1131  CG  GLU A 146      43.723  54.738  -0.190  1.00 72.45           C
ATOM   1132  CD  GLU A 146      44.245  54.098  -1.465  1.00 72.45           C
ATOM   1133  OE1 GLU A 146      45.436  53.714  -1.503  1.00 72.45           O
ATOM   1134  OE2 GLU A 146      43.465  53.977  -2.432  1.00 72.45           O
ATOM   1135  N   ASN A 147      44.971  52.095   3.358  1.00 34.17           N
ATOM   1136  CA  ASN A 147      45.786  51.675   4.485  1.00 34.17           C
ATOM   1137  C   ASN A 147      45.974  50.187   4.591  1.00 34.17           C
ATOM   1138  O   ASN A 147      47.030  49.724   5.002  1.00  8.08           O
ATOM   1139  CB  ASN A 147      45.205  52.221   5.776  1.00  8.08           C
ATOM   1140  CG  ASN A 147      45.758  53.584   6.098  1.00  8.08           C
ATOM   1141  OD1 ASN A 147      46.870  53.694   6.611  1.00  8.08           O
ATOM   1142  ND2 ASN A 147      44.997  54.638   5.785  1.00  8.08           N
ATOM   1143  N   THR A 148      44.948  49.424   4.252  1.00 27.66           N
ATOM   1144  CA  THR A 148      45.100  47.987   4.289  1.00 27.66           C
ATOM   1145  C   THR A 148      46.160  47.680   3.242  1.00 27.66           C
ATOM   1146  O   THR A 148      47.079  46.903   3.481  1.00 32.90           O
ATOM   1147  CB  THR A 148      43.813  47.290   3.915  1.00 32.90           C
ATOM   1148  OG1 THR A 148      42.955  47.271   5.056  1.00 32.90           O
ATOM   1149  CG2 THR A 148      44.090  45.872   3.460  1.00 32.90           C
ATOM   1150  N   LYS A 149      46.038  48.326   2.090  1.00 12.94           N
ATOM   1151  CA  LYS A 149      46.981  48.144   0.995  1.00 12.94           C
ATOM   1152  C   LYS A 149      48.419  48.478   1.402  1.00 12.94           C
ATOM   1153  O   LYS A 149      49.364  47.854   0.907  1.00 40.08           O
ATOM   1154  CB  LYS A 149      46.574  49.023  -0.202  1.00 40.08           C
ATOM   1155  CG  LYS A 149      45.504  48.421  -1.121  1.00 40.08           C
ATOM   1156  CD  LYS A 149      45.582  49.013  -2.521  1.00 40.08           C
ATOM   1157  CE  LYS A 149      44.206  49.332  -3.084  1.00 40.08           C
ATOM   1158  NZ  LYS A 149      44.181  50.596  -3.885  1.00 40.08           N
ATOM   1159  N   LYS A 150      48.590  49.460   2.296  1.00 29.47           N
ATOM   1160  CA  LYS A 150      49.924  49.872   2.741  1.00 29.47           C
ATOM   1161  C   LYS A 150      50.521  48.841   3.680  1.00 29.47           C
ATOM   1162  O   LYS A 150      51.731  48.624   3.691  1.00 33.02           O
ATOM   1163  CB  LYS A 150      49.854  51.213   3.450  1.00 33.02           C
ATOM   1164  CG  LYS A 150      49.608  52.371   2.543  1.00 33.02           C
ATOM   1165  CD  LYS A 150      50.761  52.563   1.595  1.00 33.02           C
ATOM   1166  CE  LYS A 150      50.270  52.982   0.212  1.00 33.02           C
ATOM   1167  NZ  LYS A 150      48.774  53.135   0.159  1.00 33.02           N
ATOM   1168  N   VAL A 151      49.671  48.209   4.480  1.00 20.28           N
ATOM   1169  CA  VAL A 151      50.130  47.191   5.411  1.00 20.28           C
ATOM   1170  C   VAL A 151      50.660  46.006   4.596  1.00 20.28           C
ATOM   1171  O   VAL A 151      51.742  45.481   4.864  1.00 31.91           O
ATOM   1172  CB  VAL A 151      48.984  46.732   6.325  1.00 31.91           C
ATOM   1173  CG1 VAL A 151      49.418  45.566   7.185  1.00 31.91           C
ATOM   1174  CG2 VAL A 151      48.554  47.892   7.199  1.00 31.91           C
ATOM   1175  N   ILE A 152      49.917  45.593   3.581  1.00 65.43           N
ATOM   1176  CA  ILE A 152      50.376  44.485   2.772  1.00 65.43           C
ATOM   1177  C   ILE A 152      51.639  44.892   2.013  1.00 65.43           C
ATOM   1178  O   ILE A 152      52.567  44.093   1.878  1.00 50.69           O
ATOM   1179  CB  ILE A 152      49.294  44.039   1.783  1.00 50.69           C
ATOM   1180  CG1 ILE A 152      48.109  43.452   2.547  1.00 50.69           C
ATOM   1181  CG2 ILE A 152      49.843  42.981   0.862  1.00 50.69           C
ATOM   1182  CD1 ILE A 152      46.857  43.320   1.728  1.00 50.69           C
ATOM   1183  N   GLN A 153      51.685  46.136   1.533  1.00 16.75           N
ATOM   1184  CA  GLN A 153      52.855  46.598   0.790  1.00 16.75           C
ATOM   1185  C   GLN A 153      54.114  46.477   1.637  1.00 16.75           C
ATOM   1186  O   GLN A 153      55.158  46.034   1.163  1.00100.00           O
ATOM   1187  CB  GLN A 153      52.681  48.050   0.346  1.00100.00           C
ATOM   1188  CG  GLN A 153      53.809  48.548  -0.556  1.00100.00           C
ATOM   1189  CD  GLN A 153      54.086  50.036  -0.399  1.00100.00           C
ATOM   1190  OE1 GLN A 153      53.400  50.730   0.352  1.00100.00           O
ATOM   1191  NE2 GLN A 153      55.096  50.531  -1.111  1.00100.00           N
ATOM   1192  N   TYR A 154      53.992  46.876   2.899  1.00 31.88           N
ATOM   1193  CA  TYR A 154      55.087  46.840   3.853  1.00 31.88           C
ATOM   1194  C   TYR A 154      55.491  45.399   4.128  1.00 31.88           C
ATOM   1195  O   TYR A 154      56.626  45.015   3.895  1.00 50.11           O
ATOM   1196  CB  TYR A 154      54.655  47.522   5.146  1.00 50.11           C
ATOM   1197  CG  TYR A 154      55.731  47.574   6.191  1.00 50.11           C
ATOM   1198  CD1 TYR A 154      56.638  48.638   6.233  1.00 50.11           C
ATOM   1199  CD2 TYR A 154      55.858  46.553   7.138  1.00 50.11           C
ATOM   1200  CE1 TYR A 154      57.650  48.681   7.195  1.00 50.11           C
ATOM   1201  CE2 TYR A 154      56.866  46.585   8.106  1.00 50.11           C
ATOM   1202  CZ  TYR A 154      57.758  47.648   8.127  1.00 50.11           C
ATOM   1203  OH  TYR A 154      58.767  47.675   9.070  1.00 50.11           O
ATOM   1204  N   LEU A 155      54.558  44.594   4.614  1.00 18.59           N
ATOM   1205  CA  LEU A 155      54.844  43.189   4.908  1.00 18.59           C
ATOM   1206  C   LEU A 155      55.501  42.440   3.745  1.00 18.59           C
ATOM   1207  O   LEU A 155      56.422  41.656   3.939  1.00 31.92           O
ATOM   1208  CB  LEU A 155      53.566  42.453   5.305  1.00 31.92           C
ATOM   1209  CG  LEU A 155      52.917  42.877   6.616  1.00 31.92           C
ATOM   1210  CD1 LEU A 155      51.606  42.137   6.789  1.00 31.92           C
ATOM   1211  CD2 LEU A 155      53.847  42.582   7.767  1.00 31.92           C
ATOM   1212  N   ALA A 156      55.030  42.671   2.531  1.00 27.70           N
ATOM   1213  CA  ALA A 156      55.605  41.989   1.384  1.00 27.70           C
ATOM   1214  C   ALA A 156      57.067  42.397   1.168  1.00 27.70           C
ATOM   1215  O   ALA A 156      57.874  41.604   0.686  1.00 89.41           O
ATOM   1216  CB  ALA A 156      54.784  42.293   0.143  1.00 89.41           C
ATOM   1217  N   VAL A 157      57.410  43.623   1.553  1.00 46.92           N
ATOM   1218  CA  VAL A 157      58.761  44.165   1.369  1.00 46.92           C
ATOM   1219  C   VAL A 157      59.746  43.859   2.498  1.00 46.92           C
ATOM   1220  O   VAL A 157      60.917  44.241   2.429  1.00100.00           O
ATOM   1221  CB  VAL A 157      58.692  45.708   1.178  1.00100.00           C
ATOM   1222  CG1 VAL A 157      60.087  46.310   1.089  1.00100.00           C
ATOM   1223  CG2 VAL A 157      57.891  46.032  -0.073  1.00100.00           C
ATOM   1224  N   VAL A 158      59.300  43.149   3.524  1.00 51.41           N
ATOM   1225  CA  VAL A 158      60.210  42.868   4.651  1.00 51.41           C
ATOM   1226  C   VAL A 158      60.412  41.370   4.954  1.00 51.41           C
ATOM   1227  O   VAL A 158      61.486  40.950   5.408  1.00 94.75           O
ATOM   1228  CB  VAL A 158      59.670  43.498   5.936  1.00 94.75           C
ATOM   1229  CG1 VAL A 158      59.792  45.023   5.953  1.00 94.75           C
ATOM   1230  CG2 VAL A 158      58.189  43.198   6.174  1.00 94.75           C
ATOM   1231  N   ALA A 159      59.401  40.555   4.710  1.00 69.56           N
ATOM   1232  CA  ALA A 159      59.472  39.125   5.089  1.00 69.56           C
ATOM   1233  C   ALA A 159      59.575  38.150   3.900  1.00 69.56           C
ATOM   1234  O   ALA A 159      59.658  36.928   4.079  1.00 53.97           O
ATOM   1235  CB  ALA A 159      58.218  38.724   5.867  1.00 53.97           C
ATOM   1236  N   SER A 160      59.479  38.692   2.690  1.00 92.45           N
ATOM   1237  CA  SER A 160      59.561  37.843   1.511  1.00 92.45           C
ATOM   1238  C   SER A 160      61.020  37.461   1.274  1.00 92.45           C
ATOM   1239  O   SER A 160      61.873  38.377   1.331  1.00100.00           O
ATOM   1240  CB  SER A 160      58.991  38.568   0.285  1.00100.00           C
ATOM   1241  OG  SER A 160      57.964  37.805  -0.342  1.00100.00           O
ATOM   1242  N   GLY A 161      60.858  35.587  -5.679  1.00100.00           N
ATOM   1243  CA  GLY A 161      60.054  36.602  -4.923  1.00100.00           C
ATOM   1244  C   GLY A 161      58.658  36.776  -5.492  1.00100.00           C
ATOM   1245  O   GLY A 161      58.005  37.799  -5.258  1.00100.00           O
ATOM   1246  N   GLU A 162      58.206  35.765  -6.234  1.00 57.16           N
ATOM   1247  CA  GLU A 162      56.889  35.771  -6.867  1.00 57.16           C
ATOM   1248  C   GLU A 162      55.762  36.094  -5.908  1.00 57.16           C
ATOM   1249  O   GLU A 162      55.094  37.122  -6.054  1.00 46.09           O
ATOM   1250  CB  GLU A 162      56.618  34.422  -7.536  1.00 46.09           C
ATOM   1251  N   LEU A 163      55.552  35.214  -4.932  1.00 32.69           N
ATOM   1252  CA  LEU A 163      54.486  35.417  -3.954  1.00 32.69           C
ATOM   1253  C   LEU A 163      54.260  36.891  -3.681  1.00 32.69           C
ATOM   1254  O   LEU A 163      53.194  37.417  -3.978  1.00100.00           O
ATOM   1255  CB  LEU A 163      54.806  34.713  -2.641  1.00100.00           C
ATOM   1256  CG  LEU A 163      53.526  34.402  -1.866  1.00100.00           C
ATOM   1257  CD1 LEU A 163      52.773  33.275  -2.567  1.00100.00           C
ATOM   1258  CD2 LEU A 163      53.863  34.020  -0.436  1.00100.00           C
ATOM   1259  N   GLU A 164      55.268  37.558  -3.132  1.00 56.51           N
ATOM   1260  CA  GLU A 164      55.154  38.975  -2.838  1.00 56.51           C
ATOM   1261  C   GLU A 164      54.646  39.720  -4.067  1.00 56.51           C
ATOM   1262  O   GLU A 164      53.694  40.494  -3.981  1.00 82.86           O
ATOM   1263  CB  GLU A 164      56.496  39.528  -2.411  1.00 82.86           C
ATOM   1264  N   LYS A 165      55.269  39.473  -5.214  1.00 52.18           N
ATOM   1265  CA  LYS A 165      54.873  40.138  -6.454  1.00 52.18           C
ATOM   1266  C   LYS A 165      53.390  39.942  -6.780  1.00 52.18           C
ATOM   1267  O   LYS A 165      52.715  40.865  -7.233  1.00 41.94           O
ATOM   1268  CB  LYS A 165      55.744  39.639  -7.617  1.00 41.94           C
ATOM   1269  N   GLN A 166      52.890  38.737  -6.549  1.00 42.08           N
ATOM   1270  CA  GLN A 166      51.493  38.432  -6.818  1.00 42.08           C
ATOM   1271  C   GLN A 166      50.614  38.969  -5.701  1.00 42.08           C
ATOM   1272  O   GLN A 166      49.489  39.410  -5.933  1.00 65.69           O
ATOM   1273  CB  GLN A 166      51.288  36.925  -6.911  1.00 65.69           C
ATOM   1274  CG  GLN A 166      52.443  36.168  -7.505  1.00 65.69           C
ATOM   1275  CD  GLN A 166      52.016  34.815  -8.020  1.00 65.69           C
ATOM   1276  OE1 GLN A 166      51.982  33.836  -7.275  1.00 65.69           O
ATOM   1277  NE2 GLN A 166      51.675  34.753  -9.303  1.00 65.69           N
ATOM   1278  N   LEU A 167      51.134  38.916  -4.481  1.00 76.14           N
ATOM   1279  CA  LEU A 167      50.407  39.381  -3.312  1.00 76.14           C
ATOM   1280  C   LEU A 167      49.978  40.811  -3.549  1.00 76.14           C
ATOM   1281  O   LEU A 167      48.895  41.223  -3.150  1.00 42.20           O
ATOM   1282  CB  LEU A 167      51.305  39.320  -2.079  1.00 42.20           C
ATOM   1283  CG  LEU A 167      50.616  39.548  -0.746  1.00 42.20           C
ATOM   1284  CD1 LEU A 167      49.617  38.435  -0.499  1.00 42.20           C
ATOM   1285  CD2 LEU A 167      51.654  39.601   0.353  1.00 42.20           C
ATOM   1286  N   LEU A 168      50.836  41.562  -4.222  1.00 17.70           N
ATOM   1287  CA  LEU A 168      50.571  42.962  -4.497  1.00 17.70           C
ATOM   1288  C   LEU A 168      49.640  43.156  -5.674  1.00 17.70           C
ATOM   1289  O   LEU A 168      49.359  44.295  -6.064  1.00 77.42           O
ATOM   1290  CB  LEU A 168      51.890  43.697  -4.755  1.00 77.42           C
ATOM   1291  CG  LEU A 168      52.990  43.651  -3.686  1.00 77.42           C
ATOM   1292  CD1 LEU A 168      53.426  45.068  -3.364  1.00 77.42           C
ATOM   1293  CD2 LEU A 168      52.498  42.964  -2.420  1.00 77.42           C
ATOM   1294  N   GLN A 169      49.173  42.047  -6.245  1.00 86.11           N
ATOM   1295  CA  GLN A 169      48.273  42.084  -7.392  1.00 86.11           C
ATOM   1296  C   GLN A 169      46.870  41.706  -6.954  1.00 86.11           C
ATOM   1297  O   GLN A 169      45.886  42.005  -7.640  1.00 54.09           O
ATOM   1298  CB  GLN A 169      48.753  41.108  -8.470  1.00 54.09           C
ATOM   1299  CG  GLN A 169      50.173  41.353  -8.926  1.00 54.09           C
ATOM   1300  CD  GLN A 169      50.436  42.819  -9.245  1.00 54.09           C
ATOM   1301  OE1 GLN A 169      49.532  43.554  -9.669  1.00 54.09           O
ATOM   1302  NE2 GLN A 169      51.679  43.254  -9.038  1.00 54.09           N
ATOM   1303  N   ALA A 170      46.787  41.051  -5.800  1.00 16.45           N
ATOM   1304  CA  ALA A 170      45.508  40.612  -5.277  1.00 16.45           C
ATOM   1305  C   ALA A 170      44.452  41.715  -5.366  1.00 16.45           C
ATOM   1306  O   ALA A 170      43.462  41.574  -6.089  1.00 37.20           O
ATOM   1307  CB  ALA A 170      45.663  40.146  -3.859  1.00 37.20           C
ATOM   1308  N   ASN A 171      44.660  42.815  -4.653  1.00 24.85           N
ATOM   1309  CA  ASN A 171      43.694  43.904  -4.665  1.00 24.85           C
ATOM   1310  C   ASN A 171      43.494  44.517  -6.037  1.00 24.85           C
ATOM   1311  O   ASN A 171      42.364  44.653  -6.498  1.00 59.55           O
ATOM   1312  CB  ASN A 171      44.098  44.971  -3.660  1.00 59.55           C
ATOM   1313  CG  ASN A 171      44.215  44.414  -2.275  1.00 59.55           C
ATOM   1314  OD1 ASN A 171      43.220  44.268  -1.571  1.00 59.55           O
ATOM   1315  ND2 ASN A 171      45.434  44.073  -1.876  1.00 59.55           N
ATOM   1316  N   PRO A 172      44.582  44.898  -6.720  1.00 32.54           N
ATOM   1317  CA  PRO A 172      44.376  45.486  -8.047  1.00 32.54           C
ATOM   1318  C   PRO A 172      43.396  44.662  -8.882  1.00 32.54           C
ATOM   1319  O   PRO A 172      42.634  45.215  -9.672  1.00 66.66           O
ATOM   1320  CB  PRO A 172      45.778  45.513  -8.643  1.00 66.66           C
ATOM   1321  CG  PRO A 172      46.672  45.639  -7.450  1.00 66.66           C
ATOM   1322  CD  PRO A 172      46.008  44.839  -6.357  1.00 66.66           C
ATOM   1323  N   ILE A 173      43.410  43.344  -8.693  1.00 12.25           N
ATOM   1324  CA  ILE A 173      42.497  42.460  -9.416  1.00 12.25           C
ATOM   1325  C   ILE A 173      41.118  42.497  -8.767  1.00 12.25           C
ATOM   1326  O   ILE A 173      40.116  42.779  -9.430  1.00 35.15           O
ATOM   1327  CB  ILE A 173      42.953  41.016  -9.371  1.00 35.15           C
ATOM   1328  CG1 ILE A 173      44.234  40.851 -10.173  1.00 35.15           C
ATOM   1329  CG2 ILE A 173      41.871  40.125  -9.920  1.00 35.15           C
ATOM   1330  CD1 ILE A 173      44.901  39.519  -9.932  1.00 35.15           C
ATOM   1331  N   LEU A 174      41.077  42.219  -7.463  1.00 25.54           N
ATOM   1332  CA  LEU A 174      39.820  42.210  -6.713  1.00 25.54           C
ATOM   1333  C   LEU A 174      39.080  43.537  -6.837  1.00 25.54           C
ATOM   1334  O   LEU A 174      37.893  43.560  -7.142  1.00 39.20           O
ATOM   1335  CB  LEU A 174      40.081  41.879  -5.239  1.00 39.20           C
ATOM   1336  CG  LEU A 174      40.448  40.412  -4.985  1.00 39.20           C
ATOM   1337  CD1 LEU A 174      40.810  40.214  -3.528  1.00 39.20           C
ATOM   1338  CD2 LEU A 174      39.286  39.519  -5.355  1.00 39.20           C
ATOM   1339  N   GLU A 175      39.781  44.642  -6.615  1.00 54.21           N
ATOM   1340  CA  GLU A 175      39.175  45.963  -6.713  1.00 54.21           C
ATOM   1341  C   GLU A 175      38.455  46.145  -8.040  1.00 54.21           C
ATOM   1342  O   GLU A 175      37.355  46.700  -8.083  1.00 45.34           O
ATOM   1343  CB  GLU A 175      40.246  47.047  -6.565  1.00 45.34           C
ATOM   1344  CG  GLU A 175      40.005  47.997  -5.408  1.00 45.34           C
ATOM   1345  CD  GLU A 175      41.242  48.193  -4.546  1.00 45.34           C
ATOM   1346  OE1 GLU A 175      42.032  49.114  -4.849  1.00 45.34           O
ATOM   1347  OE2 GLU A 175      41.428  47.428  -3.566  1.00 45.34           O
ATOM   1348  N   ALA A 176      39.084  45.663  -9.113  1.00 49.30           N
ATOM   1349  CA  ALA A 176      38.549  45.783 -10.465  1.00 49.30           C
ATOM   1350  C   ALA A 176      37.193  45.136 -10.657  1.00 49.30           C
ATOM   1351  O   ALA A 176      36.389  45.607 -11.459  1.00 72.31           O
ATOM   1352  CB  ALA A 176      39.529  45.205 -11.454  1.00 72.31           C
ATOM   1353  N   PHE A 177      36.932  44.060  -9.926  1.00  8.10           N
ATOM   1354  CA  PHE A 177      35.652  43.383 -10.066  1.00  8.10           C
ATOM   1355  C   PHE A 177      34.672  43.671  -8.935  1.00  8.10           C
ATOM   1356  O   PHE A 177      33.458  43.555  -9.122  1.00 28.57           O
ATOM   1357  CB  PHE A 177      35.889  41.879 -10.177  1.00 28.57           C
ATOM   1358  CG  PHE A 177      36.614  41.482 -11.429  1.00 28.57           C
ATOM   1359  CD1 PHE A 177      37.999  41.494 -11.477  1.00 28.57           C
ATOM   1360  CD2 PHE A 177      35.906  41.149 -12.582  1.00 28.57           C
ATOM   1361  CE1 PHE A 177      38.671  41.185 -12.661  1.00 28.57           C
ATOM   1362  CE2 PHE A 177      36.565  40.840 -13.770  1.00 28.57           C
ATOM   1363  CZ  PHE A 177      37.947  40.859 -13.813  1.00 28.57           C
ATOM   1364  N   GLY A 178      35.202  44.076  -7.776  1.00 32.42           N
ATOM   1365  CA  GLY A 178      34.359  44.341  -6.618  1.00 32.42           C
ATOM   1366  C   GLY A 178      34.251  45.777  -6.145  1.00 32.42           C
ATOM   1367  O   GLY A 178      33.500  46.059  -5.219  1.00 27.77           O
ATOM   1368  N   ASN A 179      34.991  46.689  -6.761  1.00  3.99           N
ATOM   1369  CA  ASN A 179      34.930  48.092  -6.354  1.00  3.99           C
ATOM   1370  C   ASN A 179      34.083  48.870  -7.350  1.00  3.99           C
ATOM   1371  O   ASN A 179      33.863  48.411  -8.465  1.00 22.11           O
ATOM   1372  CB  ASN A 179      36.328  48.704  -6.304  1.00 22.11           C
ATOM   1373  CG  ASN A 179      36.924  48.683  -4.913  1.00 22.11           C
ATOM   1374  OD1 ASN A 179      37.016  47.638  -4.280  1.00 22.11           O
ATOM   1375  ND2 ASN A 179      37.339  49.837  -4.433  1.00 22.11           N
ATOM   1376  N   ALA A 180      33.588  50.035  -6.957  1.00  2.00           N
ATOM   1377  CA  ALA A 180      32.777  50.842  -7.862  1.00  2.00           C
ATOM   1378  C   ALA A 180      32.670  52.246  -7.309  1.00  2.00           C
ATOM   1379  O   ALA A 180      32.891  52.475  -6.125  1.00 28.90           O
ATOM   1380  CB  ALA A 180      31.398  50.237  -8.017  1.00 28.90           C
ATOM   1381  N   LYS A 181      32.343  53.192  -8.167  1.00  4.14           N
ATOM   1382  CA  LYS A 181      32.219  54.563  -7.732  1.00  4.14           C
ATOM   1383  C   LYS A 181      30.844  54.814  -7.095  1.00  4.14           C
ATOM   1384  O   LYS A 181      29.810  54.643  -7.737  1.00 31.89           O
ATOM   1385  CB  LYS A 181      32.430  55.491  -8.925  1.00 31.89           C
ATOM   1386  CG  LYS A 181      31.917  56.904  -8.733  1.00 31.89           C
ATOM   1387  CD  LYS A 181      32.335  57.789  -9.897  1.00 31.89           C
ATOM   1388  CE  LYS A 181      32.101  59.259  -9.593  1.00 31.89           C
ATOM   1389  NZ  LYS A 181      30.671  59.539  -9.308  1.00 31.89           N
ATOM   1390  N   THR A 182      30.844  55.166  -5.816  1.00 21.87           N
ATOM   1391  CA  THR A 182      29.622  55.494  -5.091  1.00 21.87           C
ATOM   1392  C   THR A 182      29.730  56.983  -4.802  1.00 21.87           C
ATOM   1393  O   THR A 182      30.787  57.580  -4.990  1.00 21.43           O
ATOM   1394  CB  THR A 182      29.497  54.757  -3.729  1.00 21.43           C
ATOM   1395  OG1 THR A 182      30.296  55.421  -2.738  1.00 21.43           O
ATOM   1396  CG2 THR A 182      29.930  53.314  -3.857  1.00 21.43           C
ATOM   1397  N   VAL A 183      28.641  57.587  -4.351  1.00  9.43           N
ATOM   1398  CA  VAL A 183      28.665  59.007  -4.065  1.00  9.43           C
ATOM   1399  C   VAL A 183      29.640  59.287  -2.954  1.00  9.43           C
ATOM   1400  O   VAL A 183      30.178  60.378  -2.862  1.00 38.13           O
ATOM   1401  CB  VAL A 183      27.305  59.510  -3.603  1.00 38.13           C
ATOM   1402  CG1 VAL A 183      26.383  59.666  -4.793  1.00 38.13           C
ATOM   1403  CG2 VAL A 183      26.726  58.553  -2.590  1.00 38.13           C
ATOM   1404  N   LYS A 184      29.854  58.290  -2.102  1.00  9.93           N
ATOM   1405  CA  LYS A 184      30.757  58.422  -0.960  1.00  9.93           C
ATOM   1406  C   LYS A 184      32.194  58.178  -1.340  1.00  9.93           C
ATOM   1407  O   LYS A 184      33.102  58.823  -0.819  1.00 37.64           O
ATOM   1408  CB  LYS A 184      30.378  57.439   0.134  1.00 37.64           C
ATOM   1409  CG  LYS A 184      28.912  57.382   0.393  1.00 37.64           C
ATOM   1410  CD  LYS A 184      28.564  58.276   1.543  1.00 37.64           C
ATOM   1411  CE  LYS A 184      27.055  58.425   1.691  1.00 37.64           C
ATOM   1412  NZ  LYS A 184      26.690  59.796   2.161  1.00 37.64           N
ATOM   1413  N   ASN A 185      32.407  57.264  -2.272  1.00  7.60           N
ATOM   1414  CA  ASN A 185      33.761  56.944  -2.676  1.00  7.60           C
ATOM   1415  C   ASN A 185      33.843  56.533  -4.136  1.00  7.60           C
ATOM   1416  O   ASN A 185      32.989  55.813  -4.630  1.00 65.24           O
ATOM   1417  CB  ASN A 185      34.277  55.827  -1.800  1.00 65.24           C
ATOM   1418  CG  ASN A 185      35.705  55.514  -2.062  1.00 65.24           C
ATOM   1419  OD1 ASN A 185      36.316  56.047  -2.989  1.00 65.24           O
ATOM   1420  ND2 ASN A 185      36.264  54.643  -1.241  1.00 65.24           N
ATOM   1421  N   ASP A 186      34.883  56.989  -4.822  1.00 47.42           N
ATOM   1422  CA  ASP A 186      35.059  56.670  -6.233  1.00 47.42           C
ATOM   1423  C   ASP A 186      35.601  55.274  -6.462  1.00 47.42           C
ATOM   1424  O   ASP A 186      35.265  54.621  -7.452  1.00 44.46           O
ATOM   1425  CB  ASP A 186      35.972  57.707  -6.881  1.00 44.46           C
ATOM   1426  CG  ASP A 186      35.319  59.075  -6.950  1.00 44.46           C
ATOM   1427  OD1 ASP A 186      34.079  59.143  -6.796  1.00 44.46           O
ATOM   1428  OD2 ASP A 186      36.029  60.083  -7.148  1.00 44.46           O
ATOM   1429  N   ASN A 187      36.434  54.817  -5.539  1.00  8.62           N
ATOM   1430  CA  ASN A 187      37.010  53.484  -5.635  1.00  8.62           C
ATOM   1431  C   ASN A 187      36.492  52.717  -4.420  1.00  8.62           C
ATOM   1432  O   ASN A 187      37.267  52.186  -3.623  1.00 31.36           O
ATOM   1433  CB  ASN A 187      38.522  53.563  -5.593  1.00 31.36           C
ATOM   1434  CG  ASN A 187      39.159  52.209  -5.511  1.00 31.36           C
ATOM   1435  OD1 ASN A 187      38.871  51.343  -6.315  1.00 31.36           O
ATOM   1436  ND2 ASN A 187      40.036  52.017  -4.533  1.00 31.36           N
ATOM   1437  N   SER A 188      35.169  52.662  -4.277  1.00 23.72           N
ATOM   1438  CA  SER A 188      34.572  51.994  -3.133  1.00 23.72           C
ATOM   1439  C   SER A 188      34.458  50.479  -3.223  1.00 23.72           C
ATOM   1440  O   SER A 188      33.958  49.921  -4.198  1.00 26.21           O
ATOM   1441  CB  SER A 188      33.189  52.572  -2.843  1.00 26.21           C
ATOM   1442  OG  SER A 188      32.482  51.728  -1.955  1.00 26.21           O
ATOM   1443  N   SER A 189      34.965  49.827  -2.183  1.00 10.25           N
ATOM   1444  CA  SER A 189      34.912  48.389  -2.034  1.00 10.25           C
ATOM   1445  C   SER A 189      33.468  48.080  -1.750  1.00 10.25           C
ATOM   1446  O   SER A 189      32.892  48.567  -0.777  1.00 19.49           O
ATOM   1447  CB  SER A 189      35.769  47.949  -0.851  1.00 19.49           C
ATOM   1448  OG  SER A 189      37.082  48.486  -0.918  1.00 19.49           O
ATOM   1449  N   ARG A 190      32.866  47.290  -2.622  1.00 19.03           N
ATOM   1450  CA  ARG A 190      31.475  46.934  -2.447  1.00 19.03           C
ATOM   1451  C   ARG A 190      31.436  45.544  -1.905  1.00 19.03           C
ATOM   1452  O   ARG A 190      30.557  44.767  -2.228  1.00 14.15           O
ATOM   1453  CB  ARG A 190      30.724  47.026  -3.770  1.00 14.15           C
ATOM   1454  CG  ARG A 190      30.700  48.437  -4.366  1.00 14.15           C
ATOM   1455  CD  ARG A 190      30.469  49.516  -3.297  1.00 14.15           C
ATOM   1456  NE  ARG A 190      29.109  49.484  -2.783  1.00 14.15           N
ATOM   1457  CZ  ARG A 190      28.739  50.061  -1.654  1.00 14.15           C
ATOM   1458  NH1 ARG A 190      29.621  50.712  -0.921  1.00 14.15           N
ATOM   1459  NH2 ARG A 190      27.481  49.983  -1.250  1.00 14.15           N
ATOM   1460  N   PHE A 191      32.414  45.240  -1.070  1.00 14.91           N
ATOM   1461  CA  PHE A 191      32.499  43.932  -0.431  1.00 14.91           C
ATOM   1462  C   PHE A 191      33.549  44.010   0.672  1.00 14.91           C
ATOM   1463  O   PHE A 191      34.571  44.682   0.527  1.00 17.30           O
ATOM   1464  CB  PHE A 191      32.923  42.892  -1.439  1.00 17.30           C
ATOM   1465  CG  PHE A 191      34.292  43.118  -1.963  1.00 17.30           C
ATOM   1466  CD1 PHE A 191      34.510  44.000  -3.002  1.00 17.30           C
ATOM   1467  CD2 PHE A 191      35.375  42.476  -1.399  1.00 17.30           C
ATOM   1468  CE1 PHE A 191      35.797  44.240  -3.468  1.00 17.30           C
ATOM   1469  CE2 PHE A 191      36.660  42.711  -1.856  1.00 17.30           C
ATOM   1470  CZ  PHE A 191      36.875  43.592  -2.888  1.00 17.30           C
ATOM   1471  N   GLY A 192      33.294  43.358   1.791  1.00 16.18           N
ATOM   1472  CA  GLY A 192      34.281  43.383   2.853  1.00 16.18           C
ATOM   1473  C   GLY A 192      35.378  42.394   2.513  1.00 16.18           C
ATOM   1474  O   GLY A 192      35.192  41.552   1.639  1.00 15.60           O
ATOM   1475  N   LYS A 193      36.516  42.477   3.193  1.00 12.62           N
ATOM   1476  CA  LYS A 193      37.601  41.549   2.913  1.00 12.62           C
ATOM   1477  C   LYS A 193      38.621  41.409   4.037  1.00 12.62           C
ATOM   1478  O   LYS A 193      39.123  42.392   4.565  1.00 12.98           O
ATOM   1479  CB  LYS A 193      38.293  41.948   1.607  1.00 12.98           C
ATOM   1480  CG  LYS A 193      39.784  42.109   1.665  1.00 12.98           C
ATOM   1481  CD  LYS A 193      40.246  42.929   0.476  1.00 12.98           C
ATOM   1482  CE  LYS A 193      40.124  44.439   0.756  1.00 12.98           C
ATOM   1483  NZ  LYS A 193      40.302  45.319  -0.465  1.00 12.98           N
ATOM   1484  N   PHE A 194      38.906  40.161   4.399  1.00  5.15           N
ATOM   1485  CA  PHE A 194      39.867  39.852   5.435  1.00  5.15           C
ATOM   1486  C   PHE A 194      41.055  39.177   4.760  1.00  5.15           C
ATOM   1487  O   PHE A 194      40.949  38.019   4.342  1.00 31.55           O
ATOM   1488  CB  PHE A 194      39.243  38.904   6.454  1.00 31.55           C
ATOM   1489  CG  PHE A 194      40.163  38.531   7.566  1.00 31.55           C
ATOM   1490  CD1 PHE A 194      40.771  39.513   8.328  1.00 31.55           C
ATOM   1491  CD2 PHE A 194      40.431  37.200   7.850  1.00 31.55           C
ATOM   1492  CE1 PHE A 194      41.639  39.169   9.366  1.00 31.55           C
ATOM   1493  CE2 PHE A 194      41.291  36.846   8.876  1.00 31.55           C
ATOM   1494  CZ  PHE A 194      41.897  37.830   9.637  1.00 31.55           C
ATOM   1495  N   ILE A 195      42.175  39.889   4.624  1.00 34.21           N
ATOM   1496  CA  ILE A 195      43.368  39.294   4.002  1.00 34.21           C
ATOM   1497  C   ILE A 195      44.218  38.695   5.113  1.00 34.21           C
ATOM   1498  O   ILE A 195      44.610  39.397   6.051  1.00 50.09           O
ATOM   1499  CB  ILE A 195      44.230  40.337   3.249  1.00 50.09           C
ATOM   1500  CG1 ILE A 195      43.404  41.027   2.169  1.00 50.09           C
ATOM   1501  CG2 ILE A 195      45.426  39.655   2.615  1.00 50.09           C
ATOM   1502  CD1 ILE A 195      43.198  42.498   2.410  1.00 50.09           C
ATOM   1503  N   ARG A 196      44.501  37.403   5.013  1.00 76.79           N
ATOM   1504  CA  ARG A 196      45.298  36.716   6.021  1.00 76.79           C
ATOM   1505  C   ARG A 196      46.632  36.243   5.440  1.00 76.79           C
ATOM   1506  O   ARG A 196      46.668  35.340   4.605  1.00 36.28           O
ATOM   1507  CB  ARG A 196      44.503  35.534   6.559  1.00 36.28           C
ATOM   1508  CG  ARG A 196      45.303  34.587   7.382  1.00 36.28           C
ATOM   1509  CD  ARG A 196      44.885  33.171   7.091  1.00 36.28           C
ATOM   1510  NE  ARG A 196      45.179  32.280   8.207  1.00 36.28           N
ATOM   1511  CZ  ARG A 196      44.263  31.848   9.064  1.00 36.28           C
ATOM   1512  NH1 ARG A 196      43.001  32.227   8.925  1.00 36.28           N
ATOM   1513  NH2 ARG A 196      44.615  31.044  10.060  1.00 36.28           N
ATOM   1514  N   ILE A 197      47.723  36.857   5.889  1.00 34.81           N
ATOM   1515  CA  ILE A 197      49.052  36.512   5.402  1.00 34.81           C
ATOM   1516  C   ILE A 197      49.712  35.500   6.319  1.00 34.81           C
ATOM   1517  O   ILE A 197      49.805  35.721   7.534  1.00 14.66           O
ATOM   1518  CB  ILE A 197      49.932  37.732   5.331  1.00 14.66           C
ATOM   1519  CG1 ILE A 197      49.314  38.759   4.390  1.00 14.66           C
ATOM   1520  CG2 ILE A 197      51.310  37.334   4.871  1.00 14.66           C
ATOM   1521  CD1 ILE A 197      49.998  40.091   4.441  1.00 14.66           C
ATOM   1522  N   ASN A 198      50.162  34.391   5.729  1.00 58.19           N
ATOM   1523  CA  ASN A 198      50.806  33.303   6.461  1.00 58.19           C
ATOM   1524  C   ASN A 198      52.333  33.384   6.418  1.00 58.19           C
ATOM   1525  O   ASN A 198      52.928  33.586   5.361  1.00 75.94           O
ATOM   1526  CB  ASN A 198      50.362  31.961   5.879  1.00 75.94           C
ATOM   1527  CG  ASN A 198      48.855  31.802   5.869  1.00 75.94           C
ATOM   1528  OD1 ASN A 198      48.196  32.022   6.881  1.00 75.94           O
ATOM   1529  ND2 ASN A 198      48.302  31.411   4.723  1.00 75.94           N
ATOM   1530  N   PHE A 199      52.962  33.227   7.576  1.00 65.81           N
ATOM   1531  CA  PHE A 199      54.415  33.264   7.667  1.00 65.81           C
ATOM   1532  C   PHE A 199      54.923  31.979   8.309  1.00 65.81           C
ATOM   1533  O   PHE A 199      54.167  31.254   8.992  1.00  8.69           O
ATOM   1534  CB  PHE A 199      54.884  34.405   8.554  1.00  8.69           C
ATOM   1535  CG  PHE A 199      54.273  35.738   8.239  1.00  8.69           C
ATOM   1536  CD1 PHE A 199      52.935  35.988   8.536  1.00  8.69           C
ATOM   1537  CD2 PHE A 199      55.068  36.771   7.716  1.00  8.69           C
ATOM   1538  CE1 PHE A 199      52.404  37.234   8.323  1.00  8.69           C
ATOM   1539  CE2 PHE A 199      54.550  38.015   7.502  1.00  8.69           C
ATOM   1540  CZ  PHE A 199      53.215  38.257   7.805  1.00  8.69           C
ATOM   1541  N   ASP A 200      56.208  31.698   8.114  1.00 58.92           N
ATOM   1542  CA  ASP A 200      56.788  30.516   8.726  1.00 58.92           C
ATOM   1543  C   ASP A 200      57.314  30.963  10.088  1.00 58.92           C
ATOM   1544  O   ASP A 200      57.260  32.150  10.430  1.00 56.77           O
ATOM   1545  CB  ASP A 200      57.922  29.957   7.867  1.00 56.77           C
ATOM   1546  CG  ASP A 200      58.921  31.016   7.467  1.00 56.77           C
ATOM   1547  OD1 ASP A 200      58.767  32.180   7.898  1.00 56.77           O
ATOM   1548  OD2 ASP A 200      59.862  30.681   6.721  1.00 56.77           O
ATOM   1549  N   VAL A 201      57.818  30.015  10.865  1.00 62.66           N
ATOM   1550  CA  VAL A 201      58.345  30.314  12.189  1.00 62.66           C
ATOM   1551  C   VAL A 201      59.523  31.274  12.114  1.00 62.66           C
ATOM   1552  O   VAL A 201      59.900  31.901  13.106  1.00100.00           O
ATOM   1553  CB  VAL A 201      58.807  29.039  12.870  1.00100.00           C
ATOM   1554  CG1 VAL A 201      57.598  28.189  13.241  1.00100.00           C
ATOM   1555  CG2 VAL A 201      59.741  28.280  11.937  1.00100.00           C
ATOM   1556  N   THR A 202      60.109  31.373  10.933  1.00 28.07           N
ATOM   1557  CA  THR A 202      61.235  32.258  10.725  1.00 28.07           C
ATOM   1558  C   THR A 202      60.750  33.696  10.606  1.00 28.07           C
ATOM   1559  O   THR A 202      61.485  34.640  10.921  1.00100.00           O
ATOM   1560  CB  THR A 202      61.983  31.902   9.432  1.00100.00           C
ATOM   1561  OG1 THR A 202      61.895  30.490   9.200  1.00100.00           O
ATOM   1562  CG2 THR A 202      63.441  32.317   9.532  1.00100.00           C
ATOM   1563  N   GLY A 203      59.517  33.856  10.128  1.00 80.87           N
ATOM   1564  CA  GLY A 203      58.947  35.181   9.967  1.00 80.87           C
ATOM   1565  C   GLY A 203      58.717  35.545   8.515  1.00 80.87           C
ATOM   1566  O   GLY A 203      58.112  36.575   8.219  1.00 97.09           O
ATOM   1567  N   TYR A 204      59.189  34.699   7.603  1.00100.00           N
ATOM   1568  CA  TYR A 204      59.032  34.945   6.171  1.00100.00           C
ATOM   1569  C   TYR A 204      57.633  34.571   5.654  1.00100.00           C
ATOM   1570  O   TYR A 204      57.054  33.557   6.071  1.00 21.42           O
ATOM   1571  CB  TYR A 204      60.116  34.183   5.396  1.00 21.42           C
ATOM   1572  N   ILE A 205      57.094  35.389   4.746  1.00 72.74           N
ATOM   1573  CA  ILE A 205      55.764  35.128   4.199  1.00 72.74           C
ATOM   1574  C   ILE A 205      55.771  33.791   3.497  1.00 72.74           C
ATOM   1575  O   ILE A 205      56.680  33.472   2.749  1.00 19.75           O
ATOM   1576  CB  ILE A 205      55.312  36.192   3.178  1.00 19.75           C
ATOM   1577  CG1 ILE A 205      55.130  37.547   3.855  1.00 19.75           C
ATOM   1578  CG2 ILE A 205      53.982  35.793   2.593  1.00 19.75           C
ATOM   1579  CD1 ILE A 205      54.788  38.665   2.888  1.00 19.75           C
ATOM   1580  N   VAL A 206      54.715  33.032   3.707  1.00 25.23           N
ATOM   1581  CA  VAL A 206      54.606  31.709   3.133  1.00 25.23           C
ATOM   1582  C   VAL A 206      53.368  31.551   2.248  1.00 25.23           C
ATOM   1583  O   VAL A 206      53.443  31.016   1.142  1.00 36.66           O
ATOM   1584  CB  VAL A 206      54.569  30.691   4.262  1.00 36.66           C
ATOM   1585  CG1 VAL A 206      53.673  29.538   3.908  1.00 36.66           C
ATOM   1586  CG2 VAL A 206      55.957  30.225   4.548  1.00 36.66           C
ATOM   1587  N   GLY A 207      52.229  32.014   2.748  1.00 32.41           N
ATOM   1588  CA  GLY A 207      51.000  31.916   1.993  1.00 32.41           C
ATOM   1589  C   GLY A 207      50.256  33.222   2.086  1.00 32.41           C
ATOM   1590  O   GLY A 207      50.835  34.239   2.443  1.00 68.99           O
ATOM   1591  N   ALA A 208      48.970  33.187   1.761  1.00 36.99           N
ATOM   1592  CA  ALA A 208      48.108  34.363   1.802  1.00 36.99           C
ATOM   1593  C   ALA A 208      46.755  33.902   1.310  1.00 36.99           C
ATOM   1594  O   ALA A 208      46.656  33.289   0.249  1.00 60.21           O
ATOM   1595  CB  ALA A 208      48.650  35.456   0.898  1.00 60.21           C
ATOM   1596  N   ASN A 209      45.713  34.186   2.082  1.00 59.23           N
ATOM   1597  CA  ASN A 209      44.362  33.782   1.713  1.00 59.23           C
ATOM   1598  C   ASN A 209      43.358  34.914   1.941  1.00 59.23           C
ATOM   1599  O   ASN A 209      43.188  35.378   3.067  1.00100.00           O
ATOM   1600  CB  ASN A 209      43.962  32.553   2.520  1.00100.00           C
ATOM   1601  CG  ASN A 209      42.490  32.242   2.409  1.00100.00           C
ATOM   1602  OD1 ASN A 209      42.076  31.453   1.566  1.00100.00           O
ATOM   1603  ND2 ASN A 209      41.688  32.862   3.264  1.00100.00           N
ATOM   1604  N   ILE A 210      42.702  35.358   0.869  1.00 15.46           N
ATOM   1605  CA  ILE A 210      41.729  36.443   0.958  1.00 15.46           C
ATOM   1606  C   ILE A 210      40.286  35.983   1.045  1.00 15.46           C
ATOM   1607  O   ILE A 210      39.805  35.267   0.174  1.00 15.36           O
ATOM   1608  CB  ILE A 210      41.833  37.374  -0.242  1.00 15.36           C
ATOM   1609  CG1 ILE A 210      43.249  37.928  -0.346  1.00 15.36           C
ATOM   1610  CG2 ILE A 210      40.815  38.491  -0.101  1.00 15.36           C
ATOM   1611  CD1 ILE A 210      43.658  38.224  -1.740  1.00 15.36           C
ATOM   1612  N   GLU A 211      39.599  36.409   2.096  1.00 21.28           N
ATOM   1613  CA  GLU A 211      38.201  36.044   2.291  1.00 21.28           C
ATOM   1614  C   GLU A 211      37.368  37.317   2.146  1.00 21.28           C
ATOM   1615  O   GLU A 211      37.651  38.322   2.787  1.00100.00           O
ATOM   1616  CB  GLU A 211      38.000  35.428   3.678  1.00100.00           C
ATOM   1617  CG  GLU A 211      36.600  35.596   4.239  1.00100.00           C
ATOM   1618  CD  GLU A 211      35.688  34.439   3.893  1.00100.00           C
ATOM   1619  OE1 GLU A 211      35.384  34.257   2.692  1.00100.00           O
ATOM   1620  OE2 GLU A 211      35.275  33.713   4.825  1.00100.00           O
ATOM   1621  N   THR A 212      36.351  37.274   1.294  1.00 22.73           N
ATOM   1622  CA  THR A 212      35.515  38.441   1.063  1.00 22.73           C
ATOM   1623  C   THR A 212      34.097  38.254   1.572  1.00 22.73           C
ATOM   1624  O   THR A 212      33.589  37.142   1.628  1.00 21.68           O
ATOM   1625  CB  THR A 212      35.451  38.785  -0.438  1.00 21.68           C
ATOM   1626  OG1 THR A 212      34.476  37.949  -1.073  1.00 21.68           O
ATOM   1627  CG2 THR A 212      36.812  38.575  -1.097  1.00 21.68           C
ATOM   1628  N   TYR A 213      33.460  39.368   1.912  1.00 62.91           N
ATOM   1629  CA  TYR A 213      32.104  39.365   2.439  1.00 62.91           C
ATOM   1630  C   TYR A 213      31.181  40.380   1.731  1.00 62.91           C
ATOM   1631  O   TYR A 213      31.624  41.431   1.255  1.00 32.84           O
ATOM   1632  CB  TYR A 213      32.134  39.714   3.917  1.00 32.84           C
ATOM   1633  CG  TYR A 213      33.136  38.903   4.719  1.00 32.84           C
ATOM   1634  CD1 TYR A 213      34.463  39.327   4.801  1.00 32.84           C
ATOM   1635  CD2 TYR A 213      32.719  37.745   5.371  1.00 32.84           C
ATOM   1636  CE1 TYR A 213      35.379  38.585   5.551  1.00 32.84           C
ATOM   1637  CE2 TYR A 213      33.633  37.004   6.118  1.00 32.84           C
ATOM   1638  CZ  TYR A 213      34.963  37.424   6.211  1.00 32.84           C
ATOM   1639  OH  TYR A 213      35.849  36.703   6.944  1.00 32.84           O
ATOM   1640  N   LEU A 214      29.914  39.990   1.704  1.00 61.19           N
ATOM   1641  CA  LEU A 214      28.782  40.780   1.169  1.00 61.19           C
ATOM   1642  C   LEU A 214      29.131  41.608  -0.083  1.00 61.19           C
ATOM   1643  O   LEU A 214      29.301  42.831  -0.019  1.00100.00           O
ATOM   1644  CB  LEU A 214      28.298  41.773   2.238  1.00100.00           C
ATOM   1645  CG  LEU A 214      27.110  42.628   1.788  1.00100.00           C
ATOM   1646  CD1 LEU A 214      25.872  41.796   1.448  1.00100.00           C
ATOM   1647  CD2 LEU A 214      26.653  43.628   2.855  1.00100.00           C
ATOM   1648  N   LEU A 215      29.220  40.944  -1.227  1.00 56.65           N
ATOM   1649  CA  LEU A 215      29.440  41.647  -2.511  1.00 56.65           C
ATOM   1650  C   LEU A 215      28.082  42.183  -2.963  1.00 56.65           C
ATOM   1651  O   LEU A 215      27.098  41.443  -3.034  1.00 52.70           O
ATOM   1652  CB  LEU A 215      29.999  40.689  -3.560  1.00 52.70           C
ATOM   1653  CG  LEU A 215      30.155  41.345  -4.932  1.00 52.70           C
ATOM   1654  CD1 LEU A 215      31.277  42.384  -4.968  1.00 52.70           C
ATOM   1655  CD2 LEU A 215      30.473  40.338  -6.037  1.00 52.70           C
ATOM   1656  N   GLU A 216      28.039  43.474  -3.260  1.00 26.04           N
ATOM   1657  CA  GLU A 216      26.821  44.144  -3.704  1.00 26.04           C
ATOM   1658  C   GLU A 216      26.458  43.783  -5.159  1.00 26.04           C
ATOM   1659  O   GLU A 216      26.610  44.609  -6.069  1.00 32.04           O
ATOM   1660  CB  GLU A 216      27.021  45.657  -3.572  1.00 32.04           C
ATOM   1661  CG  GLU A 216      25.779  46.478  -3.294  1.00 32.04           C
ATOM   1662  CD  GLU A 216      26.042  47.973  -3.430  1.00 32.04           C
ATOM   1663  OE1 GLU A 216      27.087  48.365  -4.002  1.00 32.04           O
ATOM   1664  OE2 GLU A 216      25.198  48.763  -2.960  1.00 32.04           O
ATOM   1665  N   LYS A 217      25.961  42.562  -5.368  1.00 24.83           N
ATOM   1666  CA  LYS A 217      25.576  42.097  -6.700  1.00 24.83           C
ATOM   1667  C   LYS A 217      24.625  43.055  -7.400  1.00 24.83           C
ATOM   1668  O   LYS A 217      24.722  43.286  -8.602  1.00 29.53           O
ATOM   1669  CB  LYS A 217      24.870  40.758  -6.614  1.00 29.53           C
ATOM   1670  CG  LYS A 217      25.703  39.603  -6.134  1.00 29.53           C
ATOM   1671  CD  LYS A 217      24.850  38.665  -5.268  1.00 29.53           C
ATOM   1672  CE  LYS A 217      23.403  38.569  -5.730  1.00 29.53           C
ATOM   1673  NZ  LYS A 217      23.026  37.164  -6.016  1.00 29.53           N
ATOM   1674  N   SER A 218      23.682  43.578  -6.631  1.00 25.56           N
ATOM   1675  CA  SER A 218      22.681  44.505  -7.132  1.00 25.56           C
ATOM   1676  C   SER A 218      23.276  45.577  -8.036  1.00 25.56           C
ATOM   1677  O   SER A 218      22.720  45.885  -9.088  1.00 69.16           O
ATOM   1678  CB  SER A 218      21.994  45.163  -5.950  1.00 69.16           C
ATOM   1679  OG  SER A 218      22.403  44.524  -4.751  1.00 69.16           O
ATOM   1680  N   ARG A 219      24.415  46.130  -7.625  1.00  6.99           N
ATOM   1681  CA  ARG A 219      25.082  47.176  -8.380  1.00  6.99           C
ATOM   1682  C   ARG A 219      25.332  46.766  -9.836  1.00  6.99           C
ATOM   1683  O   ARG A 219      25.456  47.616 -10.723  1.00 16.52           O
ATOM   1684  CB  ARG A 219      26.395  47.507  -7.701  1.00 16.52           C
ATOM   1685  CG  ARG A 219      27.327  48.316  -8.547  1.00 16.52           C
ATOM   1686  CD  ARG A 219      28.422  48.870  -7.694  1.00 16.52           C
ATOM   1687  NE  ARG A 219      27.858  49.584  -6.567  1.00 16.52           N
ATOM   1688  CZ  ARG A 219      27.484  50.851  -6.616  1.00 16.52           C
ATOM   1689  NH1 ARG A 219      27.621  51.537  -7.742  1.00 16.52           N
ATOM   1690  NH2 ARG A 219      26.978  51.425  -5.535  1.00 16.52           N
ATOM   1691  N   ALA A 220      25.405  45.458 -10.077  1.00 16.54           N
ATOM   1692  CA  ALA A 220      25.649  44.937 -11.417  1.00 16.54           C
ATOM   1693  C   ALA A 220      24.571  45.361 -12.388  1.00 16.54           C
ATOM   1694  O   ALA A 220      24.840  45.542 -13.570  1.00 31.32           O
ATOM   1695  CB  ALA A 220      25.749  43.410 -11.387  1.00 31.32           C
ATOM   1696  N   ILE A 221      23.358  45.564 -11.893  1.00  4.16           N
ATOM   1697  CA  ILE A 221      22.266  45.925 -12.788  1.00  4.16           C
ATOM   1698  C   ILE A 221      21.604  47.300 -12.642  1.00  4.16           C
ATOM   1699  O   ILE A 221      20.643  47.601 -13.349  1.00 17.91           O
ATOM   1700  CB  ILE A 221      21.152  44.832 -12.749  1.00 17.91           C
ATOM   1701  CG1 ILE A 221      20.168  45.134 -11.627  1.00 17.91           C
ATOM   1702  CG2 ILE A 221      21.780  43.443 -12.593  1.00 17.91           C
ATOM   1703  CD1 ILE A 221      19.900  43.957 -10.743  1.00 17.91           C
ATOM   1704  N   ARG A 222      22.112  48.135 -11.746  1.00 49.65           N
ATOM   1705  CA  ARG A 222      21.533  49.459 -11.542  1.00 49.65           C
ATOM   1706  C   ARG A 222      22.369  50.293 -10.577  1.00 49.65           C
ATOM   1707  O   ARG A 222      22.947  49.769  -9.625  1.00100.00           O
ATOM   1708  CB  ARG A 222      20.118  49.314 -10.981  1.00100.00           C
ATOM   1709  CG  ARG A 222      19.144  50.391 -11.410  1.00100.00           C
ATOM   1710  CD  ARG A 222      17.721  50.034 -10.977  1.00100.00           C
ATOM   1711  NE  ARG A 222      17.076  49.124 -11.926  1.00100.00           N
ATOM   1712  CZ  ARG A 222      16.695  47.878 -11.643  1.00100.00           C
ATOM   1713  NH1 ARG A 222      16.889  47.375 -10.427  1.00100.00           N
ATOM   1714  NH2 ARG A 222      16.125  47.128 -12.582  1.00100.00           N
ATOM   1715  N   GLN A 223      22.442  51.592 -10.835  1.00  3.74           N
ATOM   1716  CA  GLN A 223      23.180  52.508  -9.973  1.00  3.74           C
ATOM   1717  C   GLN A 223      22.475  53.842  -9.931  1.00  3.74           C
ATOM   1718  O   GLN A 223      21.926  54.306 -10.929  1.00 42.51           O
ATOM   1719  CB  GLN A 223      24.605  52.715 -10.474  1.00 42.51           C
ATOM   1720  CG  GLN A 223      25.268  51.457 -10.967  1.00 42.51           C
ATOM   1721  CD  GLN A 223      24.884  51.150 -12.387  1.00 42.51           C
ATOM   1722  OE1 GLN A 223      24.891  52.037 -13.251  1.00 42.51           O
ATOM   1723  NE2 GLN A 223      24.539  49.898 -12.646  1.00 42.51           N
ATOM   1724  N   ALA A 224      22.490  54.454  -8.755  1.00 18.05           N
ATOM   1725  CA  ALA A 224      21.854  55.746  -8.559  1.00 18.05           C
ATOM   1726  C   ALA A 224      22.676  56.842  -9.215  1.00 18.05           C
ATOM   1727  O   ALA A 224      23.761  56.588  -9.733  1.00 25.25           O
ATOM   1728  CB  ALA A 224      21.692  56.024  -7.094  1.00 25.25           C
ATOM   1729  N   LYS A 225      22.155  58.060  -9.187  1.00 20.57           N
ATOM   1730  CA  LYS A 225      22.819  59.186  -9.816  1.00 20.57           C
ATOM   1731  C   LYS A 225      24.305  59.289  -9.504  1.00 20.57           C
ATOM   1732  O   LYS A 225      24.752  58.951  -8.415  1.00 82.47           O
ATOM   1733  CB  LYS A 225      22.126  60.489  -9.418  1.00 82.47           C
ATOM   1734  CG  LYS A 225      22.638  61.716 -10.162  1.00 82.47           C
ATOM   1735  CD  LYS A 225      22.325  61.654 -11.655  1.00 82.47           C
ATOM   1736  CE  LYS A 225      22.397  63.037 -12.304  1.00 82.47           C
ATOM   1737  NZ  LYS A 225      21.811  64.120 -11.445  1.00 82.47           N
ATOM   1738  N   ASP A 226      25.058  59.758 -10.491  1.00 18.86           N
ATOM   1739  CA  ASP A 226      26.499  59.952 -10.362  1.00 18.86           C
ATOM   1740  C   ASP A 226      27.219  58.746  -9.810  1.00 18.86           C
ATOM   1741  O   ASP A 226      28.311  58.843  -9.269  1.00 98.82           O
ATOM   1742  CB  ASP A 226      26.788  61.170  -9.492  1.00 98.82           C
ATOM   1743  CG  ASP A 226      26.632  62.470 -10.251  1.00 98.82           C
ATOM   1744  OD1 ASP A 226      27.432  62.718 -11.182  1.00 98.82           O
ATOM   1745  OD2 ASP A 226      25.706  63.238  -9.919  1.00 98.82           O
ATOM   1746  N   GLU A 227      26.588  57.603  -9.967  1.00 40.24           N
ATOM   1747  CA  GLU A 227      27.166  56.380  -9.496  1.00 40.24           C
ATOM   1748  C   GLU A 227      27.386  55.497 -10.699  1.00 40.24           C
ATOM   1749  O   GLU A 227      26.661  55.594 -11.700  1.00 46.07           O
ATOM   1750  CB  GLU A 227      26.212  55.687  -8.546  1.00 46.07           C
ATOM   1751  CG  GLU A 227      26.186  56.290  -7.193  1.00 46.07           C
ATOM   1752  CD  GLU A 227      26.377  55.250  -6.126  1.00 46.07           C
ATOM   1753  OE1 GLU A 227      26.391  54.059  -6.496  1.00 46.07           O
ATOM   1754  OE2 GLU A 227      26.512  55.610  -4.929  1.00 46.07           O
ATOM   1755  N   ARG A 228      28.399  54.644 -10.609  1.00  9.39           N
ATOM   1756  CA  ARG A 228      28.669  53.706 -11.669  1.00  9.39           C
ATOM   1757  C   ARG A 228      28.875  52.305 -11.069  1.00  9.39           C
ATOM   1758  O   ARG A 228      29.064  52.147  -9.873  1.00 18.25           O
ATOM   1759  CB  ARG A 228      29.847  54.180 -12.526  1.00 18.25           C
ATOM   1760  CG  ARG A 228      31.219  53.918 -12.009  1.00 18.25           C
ATOM   1761  CD  ARG A 228      32.052  55.123 -12.352  1.00 18.25           C
ATOM   1762  NE  ARG A 228      32.795  54.995 -13.595  1.00 18.25           N
ATOM   1763  CZ  ARG A 228      33.842  54.196 -13.746  1.00 18.25           C
ATOM   1764  NH1 ARG A 228      34.256  53.453 -12.731  1.00 18.25           N
ATOM   1765  NH2 ARG A 228      34.506  54.169 -14.900  1.00 18.25           N
ATOM   1766  N   THR A 229      28.776  51.283 -11.908  1.00  8.17           N
ATOM   1767  CA  THR A 229      28.902  49.911 -11.463  1.00  8.17           C
ATOM   1768  C   THR A 229      30.358  49.523 -11.286  1.00  8.17           C
ATOM   1769  O   THR A 229      31.246  50.381 -11.278  1.00 16.47           O
ATOM   1770  CB  THR A 229      28.199  48.962 -12.464  1.00 16.47           C
ATOM   1771  OG1 THR A 229      28.409  47.603 -12.067  1.00 16.47           O
ATOM   1772  CG2 THR A 229      28.735  49.168 -13.879  1.00 16.47           C
ATOM   1773  N   PHE A 230      30.599  48.225 -11.134  1.00 13.34           N
ATOM   1774  CA  PHE A 230      31.944  47.718 -10.931  1.00 13.34           C
ATOM   1775  C   PHE A 230      32.909  48.158 -12.037  1.00 13.34           C
ATOM   1776  O   PHE A 230      32.641  47.974 -13.224  1.00 40.97           O
ATOM   1777  CB  PHE A 230      31.880  46.200 -10.810  1.00 40.97           C
ATOM   1778  CG  PHE A 230      31.033  45.750  -9.675  1.00 40.97           C
ATOM   1779  CD1 PHE A 230      31.520  45.790  -8.382  1.00 40.97           C
ATOM   1780  CD2 PHE A 230      29.728  45.360  -9.879  1.00 40.97           C
ATOM   1781  CE1 PHE A 230      30.716  45.453  -7.307  1.00 40.97           C
ATOM   1782  CE2 PHE A 230      28.917  45.022  -8.803  1.00 40.97           C
ATOM   1783  CZ  PHE A 230      29.414  45.071  -7.516  1.00 40.97           C
ATOM   1784  N   HIS A 231      34.032  48.745 -11.633  1.00 13.47           N
ATOM   1785  CA  HIS A 231      35.056  49.234 -12.564  1.00 13.47           C
ATOM   1786  C   HIS A 231      35.295  48.364 -13.797  1.00 13.47           C
ATOM   1787  O   HIS A 231      35.326  48.864 -14.917  1.00 30.97           O
ATOM   1788  CB  HIS A 231      36.395  49.395 -11.847  1.00 30.97           C
ATOM   1789  CG  HIS A 231      36.341  50.289 -10.648  1.00 30.97           C
ATOM   1790  ND1 HIS A 231      35.418  51.304 -10.513  1.00 30.97           N
ATOM   1791  CD2 HIS A 231      37.088  50.305  -9.518  1.00 30.97           C
ATOM   1792  CE1 HIS A 231      35.599  51.908  -9.351  1.00 30.97           C
ATOM   1793  NE2 HIS A 231      36.605  51.320  -8.729  1.00 30.97           N
ATOM   1794  N   ILE A 232      35.452  47.062 -13.586  1.00 22.74           N
ATOM   1795  CA  ILE A 232      35.725  46.149 -14.681  1.00 22.74           C
ATOM   1796  C   ILE A 232      34.846  46.360 -15.893  1.00 22.74           C
ATOM   1797  O   ILE A 232      35.308  46.186 -17.021  1.00 16.60           O
ATOM   1798  CB  ILE A 232      35.599  44.691 -14.251  1.00 16.60           C
ATOM   1799  CG1 ILE A 232      36.335  43.808 -15.255  1.00 16.60           C
ATOM   1800  CG2 ILE A 232      34.140  44.304 -14.125  1.00 16.60           C
ATOM   1801  CD1 ILE A 232      37.701  44.349 -15.643  1.00 16.60           C
ATOM   1802  N   PHE A 233      33.584  46.726 -15.687  1.00 28.05           N
ATOM   1803  CA  PHE A 233      32.697  46.946 -16.825  1.00 28.05           C
ATOM   1804  C   PHE A 233      33.203  48.122 -17.641  1.00 28.05           C
ATOM   1805  O   PHE A 233      33.400  48.024 -18.852  1.00 27.90           O
ATOM   1806  CB  PHE A 233      31.272  47.205 -16.346  1.00 27.90           C
ATOM   1807  CG  PHE A 233      30.599  45.987 -15.837  1.00 27.90           C
ATOM   1808  CD1 PHE A 233      30.207  44.992 -16.712  1.00 27.90           C
ATOM   1809  CD2 PHE A 233      30.418  45.796 -14.478  1.00 27.90           C
ATOM   1810  CE1 PHE A 233      29.643  43.806 -16.242  1.00 27.90           C
ATOM   1811  CE2 PHE A 233      29.861  44.623 -13.989  1.00 27.90           C
ATOM   1812  CZ  PHE A 233      29.470  43.620 -14.873  1.00 27.90           C
ATOM   1813  N   TYR A 234      33.432  49.236 -16.967  1.00 32.04           N
ATOM   1814  CA  TYR A 234      33.916  50.425 -17.637  1.00 32.04           C
ATOM   1815  C   TYR A 234      35.307  50.199 -18.220  1.00 32.04           C
ATOM   1816  O   TYR A 234      35.668  50.771 -19.249  1.00 30.30           O
ATOM   1817  CB  TYR A 234      33.929  51.585 -16.654  1.00 30.30           C
ATOM   1818  CG  TYR A 234      32.539  51.964 -16.209  1.00 30.30           C
ATOM   1819  CD1 TYR A 234      31.796  52.889 -16.925  1.00 30.30           C
ATOM   1820  CD2 TYR A 234      31.947  51.368 -15.097  1.00 30.30           C
ATOM   1821  CE1 TYR A 234      30.500  53.213 -16.556  1.00 30.30           C
ATOM   1822  CE2 TYR A 234      30.648  51.684 -14.719  1.00 30.30           C
ATOM   1823  CZ  TYR A 234      29.929  52.606 -15.456  1.00 30.30           C
ATOM   1824  OH  TYR A 234      28.623  52.912 -15.127  1.00 30.30           O
ATOM   1825  N   TYR A 235      36.086  49.353 -17.564  1.00 45.86           N
ATOM   1826  CA  TYR A 235      37.431  49.053 -18.024  1.00 45.86           C
ATOM   1827  C   TYR A 235      37.380  48.331 -19.362  1.00 45.86           C
ATOM   1828  O   TYR A 235      37.923  48.802 -20.359  1.00 30.52           O
ATOM   1829  CB  TYR A 235      38.144  48.155 -17.012  1.00 30.52           C
ATOM   1830  CG  TYR A 235      38.505  48.811 -15.700  1.00 30.52           C
ATOM   1831  CD1 TYR A 235      38.067  50.100 -15.385  1.00 30.52           C
ATOM   1832  CD2 TYR A 235      39.308  48.143 -14.783  1.00 30.52           C
ATOM   1833  CE1 TYR A 235      38.426  50.697 -14.192  1.00 30.52           C
ATOM   1834  CE2 TYR A 235      39.666  48.730 -13.597  1.00 30.52           C
ATOM   1835  CZ  TYR A 235      39.223  50.005 -13.307  1.00 30.52           C
ATOM   1836  OH  TYR A 235      39.582  50.573 -12.118  1.00 30.52           O
ATOM   1837  N   LEU A 236      36.739  47.169 -19.365  1.00 28.24           N
ATOM   1838  CA  LEU A 236      36.620  46.361 -20.571  1.00 28.24           C
ATOM   1839  C   LEU A 236      36.017  47.158 -21.705  1.00 28.24           C
ATOM   1840  O   LEU A 236      36.599  47.252 -22.777  1.00 22.54           O
ATOM   1841  CB  LEU A 236      35.749  45.136 -20.302  1.00 22.54           C
ATOM   1842  CG  LEU A 236      35.355  44.252 -21.485  1.00 22.54           C
ATOM   1843  CD1 LEU A 236      36.547  43.415 -21.916  1.00 22.54           C
ATOM   1844  CD2 LEU A 236      34.203  43.348 -21.079  1.00 22.54           C
ATOM   1845  N   ILE A 237      34.850  47.742 -21.459  1.00 15.85           N
ATOM   1846  CA  ILE A 237      34.184  48.511 -22.488  1.00 15.85           C
ATOM   1847  C   ILE A 237      35.060  49.620 -23.034  1.00 15.85           C
ATOM   1848  O   ILE A 237      35.012  49.945 -24.219  1.00 30.11           O
ATOM   1849  CB  ILE A 237      32.872  49.122 -21.971  1.00 30.11           C
ATOM   1850  CG1 ILE A 237      31.807  48.033 -21.855  1.00 30.11           C
ATOM   1851  CG2 ILE A 237      32.356  50.180 -22.932  1.00 30.11           C
ATOM   1852  CD1 ILE A 237      30.540  48.523 -21.195  1.00 30.11           C
ATOM   1853  N   ALA A 238      35.888  50.195 -22.189  1.00 81.10           N
ATOM   1854  CA  ALA A 238      36.713  51.291 -22.655  1.00 81.10           C
ATOM   1855  C   ALA A 238      38.104  50.935 -23.134  1.00 81.10           C
ATOM   1856  O   ALA A 238      38.720  51.736 -23.829  1.00 17.69           O
ATOM   1857  CB  ALA A 238      36.810  52.345 -21.579  1.00 17.69           C
ATOM   1858  N   GLY A 239      38.607  49.755 -22.790  1.00 23.47           N
ATOM   1859  CA  GLY A 239      39.960  49.431 -23.211  1.00 23.47           C
ATOM   1860  C   GLY A 239      40.202  48.149 -23.981  1.00 23.47           C
ATOM   1861  O   GLY A 239      41.355  47.777 -24.231  1.00 61.79           O
ATOM   1862  N   ALA A 240      39.131  47.469 -24.367  1.00 46.09           N
ATOM   1863  CA  ALA A 240      39.264  46.219 -25.094  1.00 46.09           C
ATOM   1864  C   ALA A 240      39.777  46.468 -26.497  1.00 46.09           C
ATOM   1865  O   ALA A 240      39.370  47.429 -27.160  1.00 13.37           O
ATOM   1866  CB  ALA A 240      37.926  45.499 -25.149  1.00 13.37           C
ATOM   1867  N   SER A 241      40.688  45.602 -26.934  1.00 44.44           N
ATOM   1868  CA  SER A 241      41.252  45.696 -28.274  1.00 44.44           C
ATOM   1869  C   SER A 241      40.119  45.497 -29.274  1.00 44.44           C
ATOM   1870  O   SER A 241      39.156  44.792 -28.981  1.00100.00           O
ATOM   1871  CB  SER A 241      42.311  44.609 -28.468  1.00100.00           C
ATOM   1872  OG  SER A 241      41.716  43.331 -28.642  1.00100.00           O
ATOM   1873  N   GLU A 242      40.231  46.097 -30.455  1.00 50.39           N
ATOM   1874  CA  GLU A 242      39.186  45.967 -31.470  1.00 50.39           C
ATOM   1875  C   GLU A 242      38.787  44.520 -31.756  1.00 50.39           C
ATOM   1876  O   GLU A 242      37.627  44.239 -32.050  1.00100.00           O
ATOM   1877  CB  GLU A 242      39.630  46.628 -32.770  1.00100.00           C
ATOM   1878  CG  GLU A 242      38.475  47.068 -33.648  1.00100.00           C
ATOM   1879  CD  GLU A 242      38.847  47.135 -35.123  1.00100.00           C
ATOM   1880  OE1 GLU A 242      39.929  46.622 -35.495  1.00100.00           O
ATOM   1881  OE2 GLU A 242      38.055  47.704 -35.910  1.00100.00           O
ATOM   1882  N   GLN A 243      39.748  43.607 -31.663  1.00 51.91           N
ATOM   1883  CA  GLN A 243      39.489  42.190 -31.917  1.00 51.91           C
ATOM   1884  C   GLN A 243      38.720  41.549 -30.771  1.00 51.91           C
ATOM   1885  O   GLN A 243      38.013  40.562 -30.960  1.00 75.47           O
ATOM   1886  CB  GLN A 243      40.802  41.443 -32.141  1.00 75.47           C
ATOM   1887  N   MET A 244      38.877  42.110 -29.580  1.00 34.49           N
ATOM   1888  CA  MET A 244      38.188  41.607 -28.398  1.00 34.49           C
ATOM   1889  C   MET A 244      36.824  42.280 -28.379  1.00 34.49           C
ATOM   1890  O   MET A 244      35.814  41.673 -28.019  1.00100.00           O
ATOM   1891  CB  MET A 244      38.991  41.963 -27.142  1.00100.00           C
ATOM   1892  CG  MET A 244      38.190  42.049 -25.853  1.00100.00           C
ATOM   1893  SD  MET A 244      39.288  42.270 -24.436  1.00100.00           S
ATOM   1894  CE  MET A 244      40.031  40.644 -24.350  1.00100.00           C
ATOM   1895  N   ARG A 245      36.816  43.542 -28.799  1.00 47.93           N
ATOM   1896  CA  ARG A 245      35.605  44.350 -28.868  1.00 47.93           C
ATOM   1897  C   ARG A 245      34.509  43.567 -29.563  1.00 47.93           C
ATOM   1898  O   ARG A 245      33.376  43.480 -29.088  1.00100.00           O
ATOM   1899  CB  ARG A 245      35.873  45.627 -29.667  1.00100.00           C
ATOM   1900  CG  ARG A 245      35.394  46.889 -28.999  1.00100.00           C
ATOM   1901  CD  ARG A 245      36.073  47.053 -27.655  1.00100.00           C
ATOM   1902  NE  ARG A 245      35.688  48.293 -26.994  1.00100.00           N
ATOM   1903  CZ  ARG A 245      36.031  49.502 -27.428  1.00100.00           C
ATOM   1904  NH1 ARG A 245      36.769  49.626 -28.527  1.00100.00           N
ATOM   1905  NH2 ARG A 245      35.633  50.585 -26.767  1.00100.00           N
ATOM   1906  N   ASN A 246      34.866  42.984 -30.695  1.00 88.74           N
ATOM   1907  CA  ASN A 246      33.890  42.240 -31.473  1.00 88.74           C
ATOM   1908  C   ASN A 246      33.964  40.733 -31.212  1.00 88.74           C
ATOM   1909  O   ASN A 246      33.158  39.953 -31.742  1.00 74.04           O
ATOM   1910  CB  ASN A 246      34.093  42.522 -32.966  1.00 74.04           C
ATOM   1911  CG  ASN A 246      35.416  41.969 -33.500  1.00 74.04           C
ATOM   1912  OD1 ASN A 246      35.695  42.088 -34.692  1.00 74.04           O
ATOM   1913  ND2 ASN A 246      36.257  41.365 -32.682  1.00 74.04           N
ATOM   1914  N   ASP A 247      34.921  40.342 -30.398  1.00  7.97           N
ATOM   1915  CA  ASP A 247      35.080  38.931 -30.016  1.00  7.97           C
ATOM   1916  C   ASP A 247      34.126  38.628 -28.862  1.00  7.97           C
ATOM   1917  O   ASP A 247      33.614  37.504 -28.735  1.00 97.74           O
ATOM   1918  CB  ASP A 247      36.515  38.651 -29.574  1.00 97.74           C
ATOM   1919  CG  ASP A 247      36.670  37.284 -28.901  1.00 97.74           C
ATOM   1920  OD1 ASP A 247      35.909  36.302 -29.251  1.00 97.74           O
ATOM   1921  OD2 ASP A 247      37.560  37.115 -27.983  1.00 97.74           O
ATOM   1922  N   LEU A 248      33.932  39.668 -28.068  1.00 63.11           N
ATOM   1923  CA  LEU A 248      33.044  39.644 -26.897  1.00 63.11           C
ATOM   1924  C   LEU A 248      31.675  40.216 -27.274  1.00 63.11           C
ATOM   1925  O   LEU A 248      30.717  40.149 -26.489  1.00 32.63           O
ATOM   1926  CB  LEU A 248      33.627  40.512 -25.773  1.00 32.63           C
ATOM   1927  CG  LEU A 248      34.949  39.982 -25.213  1.00 32.63           C
ATOM   1928  CD1 LEU A 248      35.522  40.865 -24.099  1.00 32.63           C
ATOM   1929  CD2 LEU A 248      34.824  38.583 -24.606  1.00 32.63           C
ATOM   1930  N   LEU A 249      31.635  40.763 -28.478  1.00 86.58           N
ATOM   1931  CA  LEU A 249      30.426  41.389 -29.036  1.00 86.58           C
ATOM   1932  C   LEU A 249      30.003  42.560 -28.140  1.00 86.58           C
ATOM   1933  O   LEU A 249      28.806  42.775 -27.894  1.00 68.33           O
ATOM   1934  CB  LEU A 249      29.294  40.358 -29.115  1.00 68.33           C
ATOM   1935  CG  LEU A 249      29.638  39.159 -30.005  1.00 68.33           C
ATOM   1936  CD1 LEU A 249      28.498  38.141 -30.105  1.00 68.33           C
ATOM   1937  CD2 LEU A 249      29.964  39.556 -31.446  1.00 68.33           C
ATOM   1938  N   LEU A 250      31.028  43.270 -27.691  1.00 48.56           N
ATOM   1939  CA  LEU A 250      30.896  44.436 -26.796  1.00 48.56           C
ATOM   1940  C   LEU A 250      30.270  45.623 -27.533  1.00 48.56           C
ATOM   1941  O   LEU A 250      30.400  45.755 -28.758  1.00 38.80           O
ATOM   1942  CB  LEU A 250      32.278  44.871 -26.298  1.00 38.80           C
ATOM   1943  CG  LEU A 250      32.704  44.168 -25.009  1.00 38.80           C
ATOM   1944  CD1 LEU A 250      34.223  44.117 -24.834  1.00 38.80           C
ATOM   1945  CD2 LEU A 250      32.164  44.849 -23.751  1.00 38.80           C
ATOM   1946  N   GLU A 251      29.612  46.457 -26.745  1.00 89.26           N
ATOM   1947  CA  GLU A 251      28.938  47.664 -27.247  1.00 89.26           C
ATOM   1948  C   GLU A 251      29.558  48.909 -26.626  1.00 89.26           C
ATOM   1949  O   GLU A 251      30.709  48.894 -26.173  1.00 84.75           O
ATOM   1950  CB  GLU A 251      27.448  47.613 -26.911  1.00 84.75           C
ATOM   1951  CG  GLU A 251      26.576  47.321 -28.134  1.00 84.75           C
ATOM   1952  CD  GLU A 251      25.438  46.341 -27.839  1.00 84.75           C
ATOM   1953  OE1 GLU A 251      25.705  45.136 -27.462  1.00 84.75           O
ATOM   1954  OE2 GLU A 251      24.212  46.720 -27.968  1.00 84.75           O
ATOM   1955  N   GLY A 252      28.795  49.997 -26.645  1.00 21.87           N
ATOM   1956  CA  GLY A 252      29.264  51.251 -26.095  1.00 21.87           C
ATOM   1957  C   GLY A 252      28.638  51.476 -24.742  1.00 21.87           C
ATOM   1958  O   GLY A 252      27.714  50.763 -24.342  1.00 52.88           O
ATOM   1959  N   PHE A 253      29.136  52.478 -24.036  1.00 61.42           N
ATOM   1960  CA  PHE A 253      28.639  52.795 -22.709  1.00 61.42           C
ATOM   1961  C   PHE A 253      27.150  53.128 -22.667  1.00 61.42           C
ATOM   1962  O   PHE A 253      26.514  52.988 -21.622  1.00 97.17           O
ATOM   1963  CB  PHE A 253      29.467  53.935 -22.109  1.00 97.17           C
ATOM   1964  CG  PHE A 253      30.869  53.524 -21.753  1.00 97.17           C
ATOM   1965  CD1 PHE A 253      31.124  52.817 -20.587  1.00 97.17           C
ATOM   1966  CD2 PHE A 253      31.929  53.798 -22.607  1.00 97.17           C
ATOM   1967  CE1 PHE A 253      32.414  52.385 -20.278  1.00 97.17           C
ATOM   1968  CE2 PHE A 253      33.222  53.368 -22.305  1.00 97.17           C
ATOM   1969  CZ  PHE A 253      33.462  52.662 -21.141  1.00 97.17           C
ATOM   1970  N   ASN A 254      26.586  53.560 -23.792  1.00 66.72           N
ATOM   1971  CA  ASN A 254      25.157  53.880 -23.826  1.00 66.72           C
ATOM   1972  C   ASN A 254      24.350  52.865 -24.641  1.00 66.72           C
ATOM   1973  O   ASN A 254      23.218  53.134 -25.048  1.00100.00           O
ATOM   1974  CB  ASN A 254      24.918  55.294 -24.371  1.00100.00           C
ATOM   1975  CG  ASN A 254      26.043  55.779 -25.255  1.00100.00           C
ATOM   1976  OD1 ASN A 254      27.001  56.397 -24.776  1.00100.00           O
ATOM   1977  ND2 ASN A 254      25.934  55.509 -26.558  1.00100.00           N
ATOM   1978  N   ASN A 255      24.950  51.700 -24.877  1.00 39.66           N
ATOM   1979  CA  ASN A 255      24.297  50.624 -25.608  1.00 39.66           C
ATOM   1980  C   ASN A 255      23.898  49.568 -24.585  1.00 39.66           C
ATOM   1981  O   ASN A 255      23.186  48.606 -24.890  1.00 82.04           O
ATOM   1982  CB  ASN A 255      25.260  50.020 -26.623  1.00 82.04           C
ATOM   1983  CG  ASN A 255      25.499  50.927 -27.801  1.00 82.04           C
ATOM   1984  OD1 ASN A 255      26.630  51.086 -28.258  1.00 82.04           O
ATOM   1985  ND2 ASN A 255      24.429  51.534 -28.304  1.00 82.04           N
ATOM   1986  N   TYR A 256      24.353  49.786 -23.359  1.00 44.20           N
ATOM   1987  CA  TYR A 256      24.104  48.886 -22.247  1.00 44.20           C
ATOM   1988  C   TYR A 256      23.188  49.498 -21.201  1.00 44.20           C
ATOM   1989  O   TYR A 256      23.491  50.558 -20.644  1.00 27.24           O
ATOM   1990  CB  TYR A 256      25.439  48.531 -21.630  1.00 27.24           C
ATOM   1991  CG  TYR A 256      26.244  47.641 -22.527  1.00 27.24           C
ATOM   1992  CD1 TYR A 256      25.815  46.345 -22.798  1.00 27.24           C
ATOM   1993  CD2 TYR A 256      27.453  48.066 -23.071  1.00 27.24           C
ATOM   1994  CE1 TYR A 256      26.563  45.491 -23.574  1.00 27.24           C
ATOM   1995  CE2 TYR A 256      28.218  47.211 -23.855  1.00 27.24           C
ATOM   1996  CZ  TYR A 256      27.761  45.920 -24.096  1.00 27.24           C
ATOM   1997  OH  TYR A 256      28.498  45.025 -24.833  1.00 27.24           O
ATOM   1998  N   THR A 257      22.081  48.822 -20.909  1.00 26.05           N
ATOM   1999  CA  THR A 257      21.127  49.351 -19.949  1.00 26.05           C
ATOM   2000  C   THR A 257      21.510  49.099 -18.491  1.00 26.05           C
ATOM   2001  O   THR A 257      20.991  49.750 -17.573  1.00 33.04           O
ATOM   2002  CB  THR A 257      19.707  48.790 -20.175  1.00 33.04           C
ATOM   2003  OG1 THR A 257      19.265  48.105 -19.012  1.00 33.04           O
ATOM   2004  CG2 THR A 257      19.634  47.803 -21.342  1.00 33.04           C
ATOM   2005  N   PHE A 258      22.406  48.171 -18.269  1.00 19.88           N
ATOM   2006  CA  PHE A 258      22.849  47.875 -16.901  1.00 19.88           C
ATOM   2007  C   PHE A 258      23.807  48.976 -16.442  1.00 19.88           C
ATOM   2008  O   PHE A 258      24.143  49.076 -15.252  1.00 21.46           O
ATOM   2009  CB  PHE A 258      23.511  46.502 -16.846  1.00 21.46           C
ATOM   2010  CG  PHE A 258      22.507  45.398 -16.511  1.00 21.46           C
ATOM   2011  CD1 PHE A 258      21.154  45.716 -16.342  1.00 21.46           C
ATOM   2012  CD2 PHE A 258      22.935  44.073 -16.374  1.00 21.46           C
ATOM   2013  CE1 PHE A 258      20.229  44.711 -16.039  1.00 21.46           C
ATOM   2014  CE2 PHE A 258      22.010  43.066 -16.071  1.00 21.46           C
ATOM   2015  CZ  PHE A 258      20.657  43.385 -15.904  1.00 21.46           C
ATOM   2016  N   LEU A 259      24.204  49.773 -17.420  1.00 17.06           N
ATOM   2017  CA  LEU A 259      25.101  50.921 -17.215  1.00 17.06           C
ATOM   2018  C   LEU A 259      24.259  52.186 -17.028  1.00 17.06           C
ATOM   2019  O   LEU A 259      24.390  53.159 -17.785  1.00 23.44           O
ATOM   2020  CB  LEU A 259      26.019  51.092 -18.429  1.00 23.44           C
ATOM   2021  CG  LEU A 259      27.113  50.024 -18.509  1.00 23.44           C
ATOM   2022  CD1 LEU A 259      28.388  50.524 -19.191  1.00 23.44           C
ATOM   2023  CD2 LEU A 259      27.553  49.514 -17.135  1.00 23.44           C
ATOM   2024  N   SER A 260      23.418  52.107 -16.012  1.00 12.16           N
ATOM   2025  CA  SER A 260      22.486  53.180 -15.629  1.00 12.16           C
ATOM   2026  C   SER A 260      22.937  54.531 -16.197  1.00 12.16           C
ATOM   2027  O   SER A 260      22.533  54.926 -17.300  1.00 43.35           O
ATOM   2028  CB  SER A 260      22.413  53.291 -14.105  1.00 43.35           C
ATOM   2029  OG  SER A 260      21.280  52.585 -13.621  1.00 43.35           O
ATOM   2030  N   ASN A 261      23.762  55.200 -15.411  1.00 37.24           N
ATOM   2031  CA  ASN A 261      24.295  56.530 -15.752  1.00 37.24           C
ATOM   2032  C   ASN A 261      25.454  56.412 -16.746  1.00 37.24           C
ATOM   2033  O   ASN A 261      26.592  56.807 -16.451  1.00 97.24           O
ATOM   2034  CB  ASN A 261      24.806  57.227 -14.489  1.00 97.24           C
ATOM   2035  CG  ASN A 261      23.774  57.248 -13.361  1.00 97.24           C
ATOM   2036  OD1 ASN A 261      22.580  57.385 -13.622  1.00 97.24           O
ATOM   2037  ND2 ASN A 261      24.166  57.119 -12.107  1.00 97.24           N
ATOM   2038  N   GLY A 262      25.122  55.871 -17.903  1.00 36.06           N
ATOM   2039  CA  GLY A 262      26.084  55.672 -18.998  1.00 36.06           C
ATOM   2040  C   GLY A 262      27.512  55.645 -18.448  1.00 36.06           C
ATOM   2041  O   GLY A 262      27.801  54.960 -17.455  1.00 46.06           O
ATOM   2042  N   HIS A 263      28.363  56.401 -19.118  1.00 43.54           N
ATOM   2043  CA  HIS A 263      29.786  56.511 -18.762  1.00 43.54           C
ATOM   2044  C   HIS A 263      30.016  57.702 -17.831  1.00 43.54           C
ATOM   2045  O   HIS A 263      29.949  58.866 -18.254  1.00 41.91           O
ATOM   2046  CB  HIS A 263      30.635  56.710 -20.020  1.00 41.91           C
ATOM   2047  CG  HIS A 263      32.139  56.649 -19.739  1.00 41.91           C
ATOM   2048  ND1 HIS A 263      32.887  57.793 -19.476  1.00 41.91           N
ATOM   2049  CD2 HIS A 263      33.010  55.606 -19.681  1.00 41.91           C
ATOM   2050  CE1 HIS A 263      34.141  57.429 -19.274  1.00 41.91           C
ATOM   2051  NE2 HIS A 263      34.231  56.128 -19.393  1.00 41.91           N
ATOM   2052  N   VAL A 264      30.281  57.361 -16.585  1.00 20.50           N
ATOM   2053  CA  VAL A 264      30.561  58.340 -15.525  1.00 20.50           C
ATOM   2054  C   VAL A 264      32.069  58.386 -15.277  1.00 20.50           C
ATOM   2055  O   VAL A 264      32.626  57.526 -14.577  1.00 28.78           O
ATOM   2056  CB  VAL A 264      29.835  57.938 -14.240  1.00 28.78           C
ATOM   2057  CG1 VAL A 264      30.442  58.571 -12.987  1.00 28.78           C
ATOM   2058  CG2 VAL A 264      28.359  58.344 -14.236  1.00 28.78           C
ATOM   2059  N   PRO A 265      32.786  59.373 -15.831  1.00 40.59           N
ATOM   2060  CA  PRO A 265      34.228  59.457 -15.669  1.00 40.59           C
ATOM   2061  C   PRO A 265      34.612  59.575 -14.215  1.00 40.59           C
ATOM   2062  O   PRO A 265      33.874  60.254 -13.435  1.00100.00           O
ATOM   2063  CB  PRO A 265      34.612  60.695 -16.440  1.00100.00           C
ATOM   2064  CG  PRO A 265      33.343  61.290 -17.031  1.00100.00           C
ATOM   2065  CD  PRO A 265      32.179  60.435 -16.635  1.00100.00           C
ATOM   2066  N   ILE A 266      35.728  58.928 -13.894  1.00 87.96           N
ATOM   2067  CA  ILE A 266      36.311  58.945 -12.538  1.00 87.96           C
ATOM   2068  C   ILE A 266      37.294  60.117 -12.442  1.00 87.96           C
ATOM   2069  O   ILE A 266      37.708  60.684 -13.465  1.00 88.28           O
ATOM   2070  CB  ILE A 266      37.040  57.626 -12.253  1.00 88.28           C
ATOM   2071  CG1 ILE A 266      36.085  56.447 -12.044  1.00 88.28           C
ATOM   2072  CG2 ILE A 266      37.907  57.681 -10.991  1.00 88.28           C
ATOM   2073  CD1 ILE A 266      36.288  55.741 -10.701  1.00 88.28           C
ATOM   2074  N   PRO A 267      37.721  60.540 -11.244  1.00 39.39           N
ATOM   2075  CA  PRO A 267      38.613  61.682 -11.117  1.00 39.39           C
ATOM   2076  C   PRO A 267      39.900  61.482 -11.881  1.00 39.39           C
ATOM   2077  O   PRO A 267      39.980  61.895 -13.080  1.00100.00           O
ATOM   2078  CB  PRO A 267      38.846  61.807  -9.633  1.00100.00           C
ATOM   2079  CG  PRO A 267      38.050  60.711  -8.944  1.00100.00           C
ATOM   2080  CD  PRO A 267      37.332  59.905  -9.984  1.00100.00           C
ATOM   2081  N   ALA A 268      40.866  60.881 -11.202  1.00 84.16           N
ATOM   2082  CA  ALA A 268      42.216  60.661 -11.761  1.00 84.16           C
ATOM   2083  C   ALA A 268      42.431  59.209 -12.209  1.00 84.16           C
ATOM   2084  O   ALA A 268      43.412  58.558 -11.822  1.00 71.51           O
ATOM   2085  CB  ALA A 268      43.277  60.981 -10.704  1.00 71.51           C
ATOM   2086  N   GLN A 269      41.516  58.729 -13.029  1.00100.00           N
ATOM   2087  CA  GLN A 269      41.588  57.360 -13.569  1.00100.00           C
ATOM   2088  C   GLN A 269      41.173  57.347 -15.041  1.00100.00           C
ATOM   2089  O   GLN A 269      40.310  58.129 -15.467  1.00100.00           O
ATOM   2090  CB  GLN A 269      40.669  56.426 -12.780  1.00100.00           C
ATOM   2091  CG  GLN A 269      41.341  55.098 -12.417  1.00100.00           C
ATOM   2092  CD  GLN A 269      42.106  55.156 -11.092  1.00100.00           C
ATOM   2093  OE1 GLN A 269      43.327  55.310 -11.091  1.00100.00           O
ATOM   2094  NE2 GLN A 269      41.454  55.043  -9.949  1.00100.00           N
ATOM   2095  N   GLN A 270      41.815  56.448 -15.767  1.00 23.31           N
ATOM   2096  CA  GLN A 270      41.580  56.251 -17.206  1.00 23.31           C
ATOM   2097  C   GLN A 270      41.265  54.777 -17.481  1.00 23.31           C
ATOM   2098  O   GLN A 270      42.173  53.938 -17.572  1.00100.00           O
ATOM   2099  CB  GLN A 270      42.821  56.660 -18.000  1.00100.00           C
ATOM   2100  CG  GLN A 270      42.988  58.178 -18.107  1.00100.00           C
ATOM   2101  CD  GLN A 270      43.366  58.640 -19.516  1.00100.00           C
ATOM   2102  OE1 GLN A 270      43.874  59.747 -19.685  1.00100.00           O
ATOM   2103  NE2 GLN A 270      43.146  57.850 -20.550  1.00100.00           N
ATOM   2104  N   ASP A 271      39.976  54.526 -17.601  1.00 31.85           N
ATOM   2105  CA  ASP A 271      39.423  53.184 -17.845  1.00 31.85           C
ATOM   2106  C   ASP A 271      40.352  52.356 -18.744  1.00 31.85           C
ATOM   2107  O   ASP A 271      40.744  51.233 -18.395  1.00 93.50           O
ATOM   2108  CB  ASP A 271      38.056  53.302 -18.521  1.00 93.50           C
ATOM   2109  CG  ASP A 271      36.990  53.903 -17.603  1.00 93.50           C
ATOM   2110  OD1 ASP A 271      36.962  53.586 -16.352  1.00 93.50           O
ATOM   2111  OD2 ASP A 271      36.118  54.728 -18.077  1.00 93.50           O
ATOM   2112  N   ASP A 272      40.677  52.887 -19.918  1.00 48.45           N
ATOM   2113  CA  ASP A 272      41.562  52.189 -20.848  1.00 48.45           C
ATOM   2114  C   ASP A 272      42.876  51.815 -20.175  1.00 48.45           C
ATOM   2115  O   ASP A 272      43.435  50.750 -20.422  1.00100.00           O
ATOM   2116  CB  ASP A 272      41.840  53.068 -22.067  1.00100.00           C
ATOM   2117  CG  ASP A 272      41.824  54.547 -21.733  1.00100.00           C
ATOM   2118  OD1 ASP A 272      40.768  55.043 -21.276  1.00100.00           O
ATOM   2119  OD2 ASP A 272      42.869  55.210 -21.932  1.00100.00           O
ATOM   2120  N   GLU A 273      43.365  52.709 -19.326  1.00 28.95           N
ATOM   2121  CA  GLU A 273      44.604  52.478 -18.602  1.00 28.95           C
ATOM   2122  C   GLU A 273      44.416  51.364 -17.581  1.00 28.95           C
ATOM   2123  O   GLU A 273      45.163  50.388 -17.546  1.00 97.52           O
ATOM   2124  CB  GLU A 273      45.025  53.747 -17.877  1.00 97.52           C
ATOM   2125  CG  GLU A 273      45.581  54.816 -18.779  1.00 97.52           C
ATOM   2126  CD  GLU A 273      45.947  56.064 -18.011  1.00 97.52           C
ATOM   2127  OE1 GLU A 273      45.778  56.062 -16.768  1.00 97.52           O
ATOM   2128  OE2 GLU A 273      46.401  57.042 -18.648  1.00 97.52           O
ATOM   2129  N   MET A 274      43.404  51.535 -16.744  1.00 28.04           N
ATOM   2130  CA  MET A 274      43.094  50.571 -15.711  1.00 28.04           C
ATOM   2131  C   MET A 274      42.873  49.193 -16.297  1.00 28.04           C
ATOM   2132  O   MET A 274      43.129  48.186 -15.636  1.00 51.39           O
ATOM   2133  CB  MET A 274      41.849  51.015 -14.956  1.00 51.39           C
ATOM   2134  CG  MET A 274      42.050  52.287 -14.168  1.00 51.39           C
ATOM   2135  SD  MET A 274      43.261  52.029 -12.890  1.00 51.39           S
ATOM   2136  CE  MET A 274      44.521  53.174 -13.374  1.00 51.39           C
ATOM   2137  N   PHE A 275      42.394  49.138 -17.535  1.00 26.94           N
ATOM   2138  CA  PHE A 275      42.150  47.843 -18.171  1.00 26.94           C
ATOM   2139  C   PHE A 275      43.452  47.089 -18.404  1.00 26.94           C
ATOM   2140  O   PHE A 275      43.534  45.893 -18.149  1.00 32.04           O
ATOM   2141  CB  PHE A 275      41.413  48.012 -19.503  1.00 32.04           C
ATOM   2142  CG  PHE A 275      41.030  46.718 -20.137  1.00 32.04           C
ATOM   2143  CD1 PHE A 275      40.169  45.850 -19.494  1.00 32.04           C
ATOM   2144  CD2 PHE A 275      41.546  46.351 -21.365  1.00 32.04           C
ATOM   2145  CE1 PHE A 275      39.824  44.619 -20.071  1.00 32.04           C
ATOM   2146  CE2 PHE A 275      41.212  45.129 -21.953  1.00 32.04           C
ATOM   2147  CZ  PHE A 275      40.349  44.260 -21.303  1.00 32.04           C
ATOM   2148  N   GLN A 276      44.467  47.796 -18.888  1.00 79.94           N
ATOM   2149  CA  GLN A 276      45.762  47.182 -19.139  1.00 79.94           C
ATOM   2150  C   GLN A 276      46.405  46.898 -17.791  1.00 79.94           C
ATOM   2151  O   GLN A 276      47.154  45.933 -17.633  1.00100.00           O
ATOM   2152  CB  GLN A 276      46.645  48.131 -19.949  1.00100.00           C
ATOM   2153  CG  GLN A 276      45.964  48.687 -21.183  1.00100.00           C
ATOM   2154  CD  GLN A 276      45.708  47.620 -22.229  1.00100.00           C
ATOM   2155  OE1 GLN A 276      44.808  47.750 -23.064  1.00100.00           O
ATOM   2156  NE2 GLN A 276      46.503  46.554 -22.190  1.00100.00           N
ATOM   2157  N   GLU A 277      46.094  47.754 -16.821  1.00 60.66           N
ATOM   2158  CA  GLU A 277      46.617  47.626 -15.473  1.00 60.66           C
ATOM   2159  C   GLU A 277      46.068  46.345 -14.869  1.00 60.66           C
ATOM   2160  O   GLU A 277      46.781  45.601 -14.197  1.00 80.44           O
ATOM   2161  CB  GLU A 277      46.165  48.818 -14.638  1.00 80.44           C
ATOM   2162  CG  GLU A 277      47.289  49.670 -14.091  1.00 80.44           C
ATOM   2163  CD  GLU A 277      46.793  50.722 -13.109  1.00 80.44           C
ATOM   2164  OE1 GLU A 277      45.876  50.411 -12.316  1.00 80.44           O
ATOM   2165  OE2 GLU A 277      47.314  51.862 -13.128  1.00 80.44           O
ATOM   2166  N   THR A 278      44.789  46.096 -15.127  1.00 59.96           N
ATOM   2167  CA  THR A 278      44.112  44.920 -14.612  1.00 59.96           C
ATOM   2168  C   THR A 278      44.648  43.673 -15.283  1.00 59.96           C
ATOM   2169  O   THR A 278      44.992  42.696 -14.622  1.00 41.43           O
ATOM   2170  CB  THR A 278      42.606  45.019 -14.854  1.00 41.43           C
ATOM   2171  OG1 THR A 278      42.086  46.145 -14.134  1.00 41.43           O
ATOM   2172  CG2 THR A 278      41.915  43.759 -14.390  1.00 41.43           C
ATOM   2173  N   LEU A 279      44.717  43.708 -16.605  1.00 23.59           N
ATOM   2174  CA  LEU A 279      45.218  42.567 -17.349  1.00 23.59           C
ATOM   2175  C   LEU A 279      46.662  42.274 -16.941  1.00 23.59           C
ATOM   2176  O   LEU A 279      47.086  41.119 -16.896  1.00 49.71           O
ATOM   2177  CB  LEU A 279      45.132  42.845 -18.853  1.00 49.71           C
ATOM   2178  CG  LEU A 279      43.733  43.084 -19.431  1.00 49.71           C
ATOM   2179  CD1 LEU A 279      43.844  43.693 -20.813  1.00 49.71           C
ATOM   2180  CD2 LEU A 279      42.972  41.774 -19.488  1.00 49.71           C
ATOM   2181  N   GLU A 280      47.411  43.329 -16.634  1.00 62.17           N
ATOM   2182  CA  GLU A 280      48.809  43.189 -16.224  1.00 62.17           C
ATOM   2183  C   GLU A 280      48.897  42.410 -14.915  1.00 62.17           C
ATOM   2184  O   GLU A 280      49.713  41.504 -14.771  1.00 62.80           O
ATOM   2185  CB  GLU A 280      49.425  44.575 -16.026  1.00 62.80           C
ATOM   2186  CG  GLU A 280      50.895  44.688 -16.402  1.00 62.80           C
ATOM   2187  CD  GLU A 280      51.353  46.140 -16.556  1.00 62.80           C
ATOM   2188  OE1 GLU A 280      50.778  46.867 -17.407  1.00 62.80           O
ATOM   2189  OE2 GLU A 280      52.288  46.550 -15.825  1.00 62.80           O
ATOM   2190  N   ALA A 281      48.032  42.784 -13.972  1.00 62.60           N
ATOM   2191  CA  ALA A 281      47.979  42.170 -12.651  1.00 62.60           C
ATOM   2192  C   ALA A 281      47.440  40.759 -12.712  1.00 62.60           C
ATOM   2193  O   ALA A 281      47.897  39.877 -11.986  1.00 65.40           O
ATOM   2194  CB  ALA A 281      47.115  43.008 -11.722  1.00 65.40           C
ATOM   2195  N   MET A 282      46.448  40.552 -13.564  1.00 60.42           N
ATOM   2196  CA  MET A 282      45.875  39.228 -13.712  1.00 60.42           C
ATOM   2197  C   MET A 282      47.009  38.364 -14.241  1.00 60.42           C
ATOM   2198  O   MET A 282      47.232  37.235 -13.789  1.00 41.09           O
ATOM   2199  CB  MET A 282      44.728  39.260 -14.717  1.00 41.09           C
ATOM   2200  CG  MET A 282      43.363  39.362 -14.087  1.00 41.09           C
ATOM   2201  SD  MET A 282      42.145  39.785 -15.314  1.00 41.09           S
ATOM   2202  CE  MET A 282      40.850  38.688 -14.877  1.00 41.09           C
ATOM   2203  N   THR A 283      47.732  38.927 -15.203  1.00 89.88           N
ATOM   2204  CA  THR A 283      48.859  38.253 -15.819  1.00 89.88           C
ATOM   2205  C   THR A 283      49.816  37.816 -14.720  1.00 89.88           C
ATOM   2206  O   THR A 283      50.113  36.630 -14.577  1.00 45.05           O
ATOM   2207  CB  THR A 283      49.578  39.203 -16.798  1.00 45.05           C
ATOM   2208  OG1 THR A 283      49.003  39.067 -18.107  1.00 45.05           O
ATOM   2209  CG2 THR A 283      51.060  38.884 -16.867  1.00 45.05           C
ATOM   2210  N   ILE A 284      50.279  38.795 -13.946  1.00 40.76           N
ATOM   2211  CA  ILE A 284      51.202  38.568 -12.837  1.00 40.76           C
ATOM   2212  C   ILE A 284      50.617  37.577 -11.852  1.00 40.76           C
ATOM   2213  O   ILE A 284      51.331  36.727 -11.323  1.00 25.32           O
ATOM   2214  CB  ILE A 284      51.494  39.865 -12.070  1.00 25.32           C
ATOM   2215  CG1 ILE A 284      52.149  40.889 -12.993  1.00 25.32           C
ATOM   2216  CG2 ILE A 284      52.383  39.573 -10.896  1.00 25.32           C
ATOM   2217  CD1 ILE A 284      52.731  42.103 -12.275  1.00 25.32           C
ATOM   2218  N   MET A 285      49.317  37.691 -11.599  1.00 30.12           N
ATOM   2219  CA  MET A 285      48.650  36.789 -10.677  1.00 30.12           C
ATOM   2220  C   MET A 285      48.735  35.362 -11.214  1.00 30.12           C
ATOM   2221  O   MET A 285      48.571  34.390 -10.477  1.00 63.49           O
ATOM   2222  CB  MET A 285      47.193  37.189 -10.508  1.00 63.49           C
ATOM   2223  CG  MET A 285      46.544  36.557  -9.304  1.00 63.49           C
ATOM   2224  SD  MET A 285      47.559  36.759  -7.844  1.00 63.49           S
ATOM   2225  CE  MET A 285      46.963  38.316  -7.228  1.00 63.49           C
ATOM   2226  N   GLY A 286      48.991  35.243 -12.509  1.00 36.77           N
ATOM   2227  CA  GLY A 286      49.109  33.930 -13.097  1.00 36.77           C
ATOM   2228  C   GLY A 286      47.938  33.495 -13.950  1.00 36.77           C
ATOM   2229  O   GLY A 286      47.823  32.320 -14.301  1.00 38.03           O
ATOM   2230  N   PHE A 287      47.065  34.426 -14.296  1.00 60.68           N
ATOM   2231  CA  PHE A 287      45.917  34.079 -15.125  1.00 60.68           C
ATOM   2232  C   PHE A 287      46.374  33.876 -16.563  1.00 60.68           C
ATOM   2233  O   PHE A 287      47.149  34.667 -17.095  1.00 88.33           O
ATOM   2234  CB  PHE A 287      44.867  35.189 -15.078  1.00 88.33           C
ATOM   2235  CG  PHE A 287      44.123  35.276 -13.771  1.00 88.33           C
ATOM   2236  CD1 PHE A 287      44.781  35.103 -12.559  1.00 88.33           C
ATOM   2237  CD2 PHE A 287      42.765  35.553 -13.753  1.00 88.33           C
ATOM   2238  CE1 PHE A 287      44.095  35.207 -11.353  1.00 88.33           C
ATOM   2239  CE2 PHE A 287      42.077  35.657 -12.554  1.00 88.33           C
ATOM   2240  CZ  PHE A 287      42.744  35.483 -11.352  1.00 88.33           C
ATOM   2241  N   THR A 288      45.896  32.807 -17.185  1.00 19.41           N
ATOM   2242  CA  THR A 288      46.252  32.509 -18.566  1.00 19.41           C
ATOM   2243  C   THR A 288      45.441  33.441 -19.468  1.00 19.41           C
ATOM   2244  O   THR A 288      44.376  33.933 -19.085  1.00 32.17           O
ATOM   2245  CB  THR A 288      45.921  31.062 -18.909  1.00 32.17           C
ATOM   2246  OG1 THR A 288      44.505  30.909 -18.965  1.00 32.17           O
ATOM   2247  CG2 THR A 288      46.451  30.128 -17.848  1.00 32.17           C
ATOM   2248  N   GLU A 289      45.952  33.702 -20.662  1.00 46.17           N
ATOM   2249  CA  GLU A 289      45.252  34.583 -21.581  1.00 46.17           C
ATOM   2250  C   GLU A 289      43.806  34.140 -21.751  1.00 46.17           C
ATOM   2251  O   GLU A 289      42.907  34.968 -21.855  1.00100.00           O
ATOM   2252  CB  GLU A 289      45.964  34.598 -22.936  1.00100.00           C
ATOM   2253  CG  GLU A 289      47.246  35.431 -22.958  1.00100.00           C
ATOM   2254  CD  GLU A 289      47.010  36.914 -22.671  1.00100.00           C
ATOM   2255  OE1 GLU A 289      46.124  37.525 -23.316  1.00100.00           O
ATOM   2256  OE2 GLU A 289      47.720  37.468 -21.798  1.00100.00           O
ATOM   2257  N   GLU A 290      43.583  32.831 -21.766  1.00 26.32           N
ATOM   2258  CA  GLU A 290      42.239  32.307 -21.934  1.00 26.32           C
ATOM   2259  C   GLU A 290      41.420  32.474 -20.661  1.00 26.32           C
ATOM   2260  O   GLU A 290      40.197  32.608 -20.725  1.00100.00           O
ATOM   2261  CB  GLU A 290      42.274  30.830 -22.358  1.00100.00           C
ATOM   2262  CG  GLU A 290      42.777  29.872 -21.299  1.00100.00           C
ATOM   2263  CD  GLU A 290      44.181  29.377 -21.591  1.00100.00           C
ATOM   2264  OE1 GLU A 290      44.960  30.127 -22.228  1.00100.00           O
ATOM   2265  OE2 GLU A 290      44.504  28.237 -21.184  1.00100.00           O
ATOM   2266  N   GLU A 291      42.081  32.458 -19.505  1.00 23.71           N
ATOM   2267  CA  GLU A 291      41.377  32.629 -18.235  1.00 23.71           C
ATOM   2268  C   GLU A 291      40.875  34.060 -18.232  1.00 23.71           C
ATOM   2269  O   GLU A 291      39.741  34.331 -17.843  1.00 52.04           O
ATOM   2270  CB  GLU A 291      42.323  32.396 -17.051  1.00 52.04           C
ATOM   2271  CG  GLU A 291      42.396  30.936 -16.607  1.00 52.04           C
ATOM   2272  CD  GLU A 291      43.382  30.705 -15.477  1.00 52.04           C
ATOM   2273  OE1 GLU A 291      44.535  31.168 -15.583  1.00 52.04           O
ATOM   2274  OE2 GLU A 291      43.000  30.056 -14.479  1.00 52.04           O
ATOM   2275  N   GLN A 292      41.726  34.971 -18.695  1.00 26.79           N
ATOM   2276  CA  GLN A 292      41.387  36.385 -18.757  1.00 26.79           C
ATOM   2277  C   GLN A 292      40.288  36.710 -19.763  1.00 26.79           C
ATOM   2278  O   GLN A 292      39.404  37.522 -19.491  1.00 46.14           O
ATOM   2279  CB  GLN A 292      42.625  37.197 -19.104  1.00 46.14           C
ATOM   2280  CG  GLN A 292      43.809  36.923 -18.219  1.00 46.14           C
ATOM   2281  CD  GLN A 292      44.912  37.934 -18.441  1.00 46.14           C
ATOM   2282  OE1 GLN A 292      44.680  39.035 -18.962  1.00 46.14           O
ATOM   2283  NE2 GLN A 292      46.125  37.568 -18.051  1.00 46.14           N
ATOM   2284  N   THR A 293      40.347  36.094 -20.935  1.00 53.52           N
ATOM   2285  CA  THR A 293      39.332  36.365 -21.943  1.00 53.52           C
ATOM   2286  C   THR A 293      38.029  35.708 -21.532  1.00 53.52           C
ATOM   2287  O   THR A 293      36.949  36.183 -21.864  1.00 62.65           O
ATOM   2288  CB  THR A 293      39.741  35.847 -23.349  1.00 62.65           C
ATOM   2289  OG1 THR A 293      39.717  34.413 -23.369  1.00 62.65           O
ATOM   2290  CG2 THR A 293      41.130  36.349 -23.722  1.00 62.65           C
ATOM   2291  N   SER A 294      38.129  34.613 -20.794  1.00 24.94           N
ATOM   2292  CA  SER A 294      36.926  33.929 -20.352  1.00 24.94           C
ATOM   2293  C   SER A 294      36.238  34.782 -19.283  1.00 24.94           C
ATOM   2294  O   SER A 294      35.012  34.862 -19.231  1.00 73.56           O
ATOM   2295  CB  SER A 294      37.279  32.546 -19.804  1.00 73.56           C
ATOM   2296  OG  SER A 294      37.722  31.700 -20.852  1.00 73.56           O
ATOM   2297  N   ILE A 295      37.045  35.422 -18.441  1.00 69.41           N
ATOM   2298  CA  ILE A 295      36.535  36.287 -17.391  1.00 69.41           C
ATOM   2299  C   ILE A 295      35.882  37.500 -18.047  1.00 69.41           C
ATOM   2300  O   ILE A 295      34.735  37.844 -17.748  1.00 33.34           O
ATOM   2301  CB  ILE A 295      37.677  36.755 -16.458  1.00 33.34           C
ATOM   2302  CG1 ILE A 295      38.113  35.599 -15.566  1.00 33.34           C
ATOM   2303  CG2 ILE A 295      37.216  37.896 -15.568  1.00 33.34           C
ATOM   2304  CD1 ILE A 295      39.524  35.712 -15.101  1.00 33.34           C
ATOM   2305  N   LEU A 296      36.612  38.144 -18.949  1.00 18.31           N
ATOM   2306  CA  LEU A 296      36.077  39.310 -19.647  1.00 18.31           C
ATOM   2307  C   LEU A 296      34.824  38.940 -20.456  1.00 18.31           C
ATOM   2308  O   LEU A 296      33.931  39.768 -20.652  1.00 27.65           O
ATOM   2309  CB  LEU A 296      37.139  39.904 -20.578  1.00 27.65           C
ATOM   2310  CG  LEU A 296      38.460  40.319 -19.940  1.00 27.65           C
ATOM   2311  CD1 LEU A 296      39.270  41.103 -20.938  1.00 27.65           C
ATOM   2312  CD2 LEU A 296      38.196  41.154 -18.717  1.00 27.65           C
ATOM   2313  N   ARG A 297      34.763  37.697 -20.925  1.00 49.95           N
ATOM   2314  CA  ARG A 297      33.605  37.247 -21.688  1.00 49.95           C
ATOM   2315  C   ARG A 297      32.387  37.194 -20.775  1.00 49.95           C
ATOM   2316  O   ARG A 297      31.293  37.574 -21.169  1.00 66.89           O
ATOM   2317  CB  ARG A 297      33.860  35.866 -22.292  1.00 66.89           C
ATOM   2318  CG  ARG A 297      32.624  35.230 -22.882  1.00 66.89           C
ATOM   2319  CD  ARG A 297      32.946  34.494 -24.159  1.00 66.89           C
ATOM   2320  NE  ARG A 297      34.282  33.911 -24.123  1.00 66.89           N
ATOM   2321  CZ  ARG A 297      35.202  34.117 -25.059  1.00 66.89           C
ATOM   2322  NH1 ARG A 297      34.921  34.892 -26.104  1.00 66.89           N
ATOM   2323  NH2 ARG A 297      36.398  33.552 -24.953  1.00 66.89           N
ATOM   2324  N   VAL A 298      32.581  36.723 -19.549  1.00 44.86           N
ATOM   2325  CA  VAL A 298      31.484  36.641 -18.594  1.00 44.86           C
ATOM   2326  C   VAL A 298      31.040  38.043 -18.228  1.00 44.86           C
ATOM   2327  O   VAL A 298      29.860  38.298 -17.995  1.00 17.23           O
ATOM   2328  CB  VAL A 298      31.898  35.929 -17.302  1.00 17.23           C
ATOM   2329  CG1 VAL A 298      30.860  36.174 -16.231  1.00 17.23           C
ATOM   2330  CG2 VAL A 298      32.061  34.441 -17.549  1.00 17.23           C
ATOM   2331  N   VAL A 299      31.988  38.963 -18.155  1.00  9.92           N
ATOM   2332  CA  VAL A 299      31.613  40.320 -17.813  1.00  9.92           C
ATOM   2333  C   VAL A 299      30.688  40.840 -18.891  1.00  9.92           C
ATOM   2334  O   VAL A 299      29.661  41.461 -18.598  1.00 25.01           O
ATOM   2335  CB  VAL A 299      32.838  41.232 -17.701  1.00 25.01           C
ATOM   2336  CG1 VAL A 299      32.406  42.674 -17.660  1.00 25.01           C
ATOM   2337  CG2 VAL A 299      33.594  40.907 -16.445  1.00 25.01           C
ATOM   2338  N   SER A 300      31.053  40.566 -20.141  1.00 64.65           N
ATOM   2339  CA  SER A 300      30.260  41.016 -21.271  1.00 64.65           C
ATOM   2340  C   SER A 300      28.851  40.434 -21.262  1.00 64.65           C
ATOM   2341  O   SER A 300      27.881  41.148 -21.511  1.00 81.54           O
ATOM   2342  CB  SER A 300      30.939  40.650 -22.586  1.00 81.54           C
ATOM   2343  OG  SER A 300      30.130  41.074 -23.672  1.00 81.54           O
ATOM   2344  N   SER A 301      28.742  39.140 -20.977  1.00 18.16           N
ATOM   2345  CA  SER A 301      27.446  38.468 -20.947  1.00 18.16           C
ATOM   2346  C   SER A 301      26.563  39.104 -19.894  1.00 18.16           C
ATOM   2347  O   SER A 301      25.360  39.253 -20.098  1.00 85.85           O
ATOM   2348  CB  SER A 301      27.615  36.974 -20.658  1.00 85.85           C
ATOM   2349  OG  SER A 301      27.908  36.740 -19.295  1.00 85.85           O
ATOM   2350  N   VAL A 302      27.160  39.485 -18.769  1.00 14.20           N
ATOM   2351  CA  VAL A 302      26.411  40.125 -17.711  1.00 14.20           C
ATOM   2352  C   VAL A 302      25.831  41.451 -18.212  1.00 14.20           C
ATOM   2353  O   VAL A 302      24.738  41.859 -17.808  1.00 24.88           O
ATOM   2354  CB  VAL A 302      27.290  40.394 -16.505  1.00 24.88           C
ATOM   2355  CG1 VAL A 302      26.511  41.193 -15.467  1.00 24.88           C
ATOM   2356  CG2 VAL A 302      27.776  39.071 -15.935  1.00 24.88           C
ATOM   2357  N   LEU A 303      26.551  42.127 -19.097  1.00 28.32           N
ATOM   2358  CA  LEU A 303      26.053  43.386 -19.609  1.00 28.32           C
ATOM   2359  C   LEU A 303      24.965  43.131 -20.650  1.00 28.32           C
ATOM   2360  O   LEU A 303      23.931  43.825 -20.672  1.00 30.48           O
ATOM   2361  CB  LEU A 303      27.186  44.191 -20.236  1.00 30.48           C
ATOM   2362  CG  LEU A 303      28.140  44.891 -19.273  1.00 30.48           C
ATOM   2363  CD1 LEU A 303      29.398  45.265 -20.026  1.00 30.48           C
ATOM   2364  CD2 LEU A 303      27.490  46.132 -18.671  1.00 30.48           C
ATOM   2365  N   GLN A 304      25.188  42.133 -21.502  1.00 55.54           N
ATOM   2366  CA  GLN A 304      24.226  41.799 -22.546  1.00 55.54           C
ATOM   2367  C   GLN A 304      22.905  41.314 -21.956  1.00 55.54           C
ATOM   2368  O   GLN A 304      21.843  41.515 -22.553  1.00 50.68           O
ATOM   2369  CB  GLN A 304      24.797  40.733 -23.478  1.00 50.68           C
ATOM   2370  CG  GLN A 304      24.287  40.828 -24.910  1.00 50.68           C
ATOM   2371  CD  GLN A 304      24.739  42.098 -25.618  1.00 50.68           C
ATOM   2372  OE1 GLN A 304      23.925  42.832 -26.179  1.00 50.68           O
ATOM   2373  NE2 GLN A 304      26.048  42.361 -25.595  1.00 50.68           N
ATOM   2374  N   LEU A 305      22.966  40.677 -20.786  1.00 33.92           N
ATOM   2375  CA  LEU A 305      21.758  40.190 -20.141  1.00 33.92           C
ATOM   2376  C   LEU A 305      20.864  41.384 -19.961  1.00 33.92           C
ATOM   2377  O   LEU A 305      19.667  41.330 -20.201  1.00 15.53           O
ATOM   2378  CB  LEU A 305      22.076  39.572 -18.791  1.00 15.53           C
ATOM   2379  CG  LEU A 305      22.507  38.110 -18.889  1.00 15.53           C
ATOM   2380  CD1 LEU A 305      22.735  37.568 -17.504  1.00 15.53           C
ATOM   2381  CD2 LEU A 305      21.454  37.284 -19.593  1.00 15.53           C
ATOM   2382  N   GLY A 306      21.468  42.485 -19.564  1.00  9.17           N
ATOM   2383  CA  GLY A 306      20.706  43.698 -19.351  1.00  9.17           C
ATOM   2384  C   GLY A 306      19.972  44.196 -20.570  1.00  9.17           C
ATOM   2385  O   GLY A 306      18.918  44.822 -20.454  1.00 31.70           O
ATOM   2386  N   ASN A 307      20.508  43.912 -21.748  1.00 23.67           N
ATOM   2387  CA  ASN A 307      19.868  44.378 -22.971  1.00 23.67           C
ATOM   2388  C   ASN A 307      18.643  43.581 -23.421  1.00 23.67           C
ATOM   2389  O   ASN A 307      17.867  44.068 -24.236  1.00 33.78           O
ATOM   2390  CB  ASN A 307      20.889  44.442 -24.092  1.00 33.78           C
ATOM   2391  CG  ASN A 307      21.809  45.633 -23.964  1.00 33.78           C
ATOM   2392  OD1 ASN A 307      21.675  46.432 -23.046  1.00 33.78           O
ATOM   2393  ND2 ASN A 307      22.755  45.756 -24.890  1.00 33.78           N
ATOM   2394  N   ILE A 308      18.464  42.369 -22.896  1.00  6.61           N
ATOM   2395  CA  ILE A 308      17.303  41.567 -23.255  1.00  6.61           C
ATOM   2396  C   ILE A 308      16.059  42.378 -22.898  1.00  6.61           C
ATOM   2397  O   ILE A 308      16.047  43.059 -21.871  1.00 24.34           O
ATOM   2398  CB  ILE A 308      17.256  40.269 -22.456  1.00 24.34           C
ATOM   2399  CG1 ILE A 308      18.354  39.317 -22.923  1.00 24.34           C
ATOM   2400  CG2 ILE A 308      15.899  39.628 -22.623  1.00 24.34           C
ATOM   2401  CD1 ILE A 308      18.566  38.140 -21.989  1.00 24.34           C
ATOM   2402  N   VAL A 309      15.017  42.312 -23.733  1.00100.00           N
ATOM   2403  CA  VAL A 309      13.775  43.046 -23.465  1.00100.00           C
ATOM   2404  C   VAL A 309      12.517  42.205 -23.634  1.00100.00           C
ATOM   2405  O   VAL A 309      12.354  41.504 -24.630  1.00 63.51           O
ATOM   2406  CB  VAL A 309      13.617  44.262 -24.376  1.00 63.51           C
ATOM   2407  CG1 VAL A 309      12.426  45.086 -23.910  1.00 63.51           C
ATOM   2408  CG2 VAL A 309      14.882  45.090 -24.362  1.00 63.51           C
ATOM   2409  N   PHE A 310      11.620  42.301 -22.661  1.00 44.14           N
ATOM   2410  CA  PHE A 310      10.374  41.552 -22.693  1.00 44.14           C
ATOM   2411  C   PHE A 310       9.192  42.488 -22.875  1.00 44.14           C
ATOM   2412  O   PHE A 310       9.223  43.636 -22.430  1.00 26.32           O
ATOM   2413  CB  PHE A 310      10.211  40.775 -21.397  1.00 26.32           C
ATOM   2414  CG  PHE A 310      11.324  39.812 -21.132  1.00 26.32           C
ATOM   2415  CD1 PHE A 310      11.502  38.689 -21.926  1.00 26.32           C
ATOM   2416  CD2 PHE A 310      12.187  40.017 -20.072  1.00 26.32           C
ATOM   2417  CE1 PHE A 310      12.522  37.780 -21.667  1.00 26.32           C
ATOM   2418  CE2 PHE A 310      13.215  39.111 -19.802  1.00 26.32           C
ATOM   2419  CZ  PHE A 310      13.379  37.990 -20.604  1.00 26.32           C
ATOM   2420  N   LYS A 311       8.145  41.992 -23.527  1.00 97.66           N
ATOM   2421  CA  LYS A 311       6.955  42.801 -23.770  1.00 97.66           C
ATOM   2422  C   LYS A 311       5.720  42.151 -23.166  1.00 97.66           C
ATOM   2423  O   LYS A 311       5.663  40.932 -23.002  1.00 87.24           O
ATOM   2424  CB  LYS A 311       6.751  43.010 -25.268  1.00 87.24           C
ATOM   2425  N   LYS A 312       4.730  42.975 -22.842  1.00 85.57           N
ATOM   2426  CA  LYS A 312       3.495  42.488 -22.248  1.00 85.57           C
ATOM   2427  C   LYS A 312       2.505  42.021 -23.313  1.00 85.57           C
ATOM   2428  O   LYS A 312       2.859  41.869 -24.490  1.00100.00           O
ATOM   2429  CB  LYS A 312       2.871  43.581 -21.392  1.00100.00           C
ATOM   2430  N   GLU A 313       1.266  41.790 -22.887  1.00100.00           N
ATOM   2431  CA  GLU A 313       0.193  41.338 -23.776  1.00100.00           C
ATOM   2432  C   GLU A 313      -1.070  40.987 -22.974  1.00100.00           C
ATOM   2433  O   GLU A 313      -1.023  41.072 -21.720  1.00100.00           O
ATOM   2434  CB  GLU A 313       0.658  40.119 -24.602  1.00100.00           C
ATOM   2435  N   GLN A 314       0.976  37.149 -20.714  1.00100.00           N
ATOM   2436  CA  GLN A 314       2.414  36.805 -20.488  1.00100.00           C
ATOM   2437  C   GLN A 314       3.345  37.840 -21.094  1.00100.00           C
ATOM   2438  O   GLN A 314       2.937  38.955 -21.422  1.00 85.99           O
ATOM   2439  CB  GLN A 314       2.741  35.424 -21.067  1.00 85.99           C
ATOM   2440  N   ALA A 315       4.605  37.456 -21.248  1.00 31.63           N
ATOM   2441  CA  ALA A 315       5.598  38.361 -21.791  1.00 31.63           C
ATOM   2442  C   ALA A 315       6.318  37.666 -22.904  1.00 31.63           C
ATOM   2443  O   ALA A 315       6.524  36.455 -22.860  1.00 53.39           O
ATOM   2444  CB  ALA A 315       6.592  38.773 -20.710  1.00 53.39           C
ATOM   2445  N   SER A 316       6.705  38.445 -23.901  1.00 17.91           N
ATOM   2446  CA  SER A 316       7.407  37.909 -25.046  1.00 17.91           C
ATOM   2447  C   SER A 316       8.470  38.882 -25.524  1.00 17.91           C
ATOM   2448  O   SER A 316       8.211  40.076 -25.666  1.00100.00           O
ATOM   2449  CB  SER A 316       6.422  37.615 -26.185  1.00100.00           C
ATOM   2450  OG  SER A 316       5.114  38.060 -25.866  1.00100.00           O
ATOM   2451  N   MET A 317       9.669  38.363 -25.764  1.00 52.50           N
ATOM   2452  CA  MET A 317      10.746  39.205 -26.243  1.00 52.50           C
ATOM   2453  C   MET A 317      10.713  39.180 -27.756  1.00 52.50           C
ATOM   2454  O   MET A 317      11.118  38.203 -28.380  1.00 50.59           O
ATOM   2455  CB  MET A 317      12.112  38.721 -25.721  1.00 50.59           C
ATOM   2456  CG  MET A 317      12.475  37.278 -26.034  1.00 50.59           C
ATOM   2457  SD  MET A 317      14.161  36.864 -25.478  1.00 50.59           S
ATOM   2458  CE  MET A 317      15.068  38.335 -25.979  1.00 50.59           C
ATOM   2459  N   PRO A 318      10.203  40.253 -28.367  1.00 49.14           N
ATOM   2460  CA  PRO A 318      10.137  40.307 -29.829  1.00 49.14           C
ATOM   2461  C   PRO A 318      11.545  40.283 -30.410  1.00 49.14           C
ATOM   2462  O   PRO A 318      11.801  39.605 -31.412  1.00100.00           O
ATOM   2463  CB  PRO A 318       9.418  41.624 -30.113  1.00100.00           C
ATOM   2464  CG  PRO A 318       8.766  41.998 -28.810  1.00100.00           C
ATOM   2465  CD  PRO A 318       9.669  41.474 -27.749  1.00100.00           C
ATOM   2466  N   ASP A 319      12.453  41.030 -29.775  1.00 60.05           N
ATOM   2467  CA  ASP A 319      13.843  41.078 -30.211  1.00 60.05           C
ATOM   2468  C   ASP A 319      14.688  40.183 -29.319  1.00 60.05           C
ATOM   2469  O   ASP A 319      14.854  40.447 -28.125  1.00 90.14           O
ATOM   2470  CB  ASP A 319      14.391  42.506 -30.180  1.00 90.14           C
ATOM   2471  CG  ASP A 319      15.709  42.635 -30.935  1.00 90.14           C
ATOM   2472  OD1 ASP A 319      16.666  41.912 -30.582  1.00 90.14           O
ATOM   2473  OD2 ASP A 319      15.791  43.449 -31.883  1.00 90.14           O
ATOM   2474  N   ASN A 320      15.215  39.120 -29.920  1.00 60.63           N
ATOM   2475  CA  ASN A 320      16.034  38.142 -29.215  1.00 60.63           C
ATOM   2476  C   ASN A 320      17.525  38.383 -29.407  1.00 60.63           C
ATOM   2477  O   ASN A 320      18.342  37.699 -28.798  1.00 89.94           O
ATOM   2478  CB  ASN A 320      15.695  36.736 -29.711  1.00 89.94           C
ATOM   2479  CG  ASN A 320      16.006  36.553 -31.186  1.00 89.94           C
ATOM   2480  OD1 ASN A 320      15.965  37.508 -31.968  1.00 89.94           O
ATOM   2481  ND2 ASN A 320      16.324  35.327 -31.572  1.00 89.94           N
ATOM   2482  N   THR A 321      17.874  39.347 -30.255  1.00 59.74           N
ATOM   2483  CA  THR A 321      19.275  39.646 -30.517  1.00 59.74           C
ATOM   2484  C   THR A 321      20.100  39.488 -29.254  1.00 59.74           C
ATOM   2485  O   THR A 321      20.988  38.631 -29.180  1.00 30.22           O
ATOM   2486  CB  THR A 321      19.468  41.075 -31.022  1.00 30.22           C
ATOM   2487  OG1 THR A 321      18.860  41.215 -32.311  1.00 30.22           O
ATOM   2488  CG2 THR A 321      20.949  41.389 -31.126  1.00 30.22           C
ATOM   2489  N   ALA A 322      19.801  40.324 -28.263  1.00 23.13           N
ATOM   2490  CA  ALA A 322      20.510  40.277 -26.993  1.00 23.13           C
ATOM   2491  C   ALA A 322      20.495  38.847 -26.468  1.00 23.13           C
ATOM   2492  O   ALA A 322      21.534  38.301 -26.114  1.00 51.11           O
ATOM   2493  CB  ALA A 322      19.851  41.208 -25.996  1.00 51.11           C
ATOM   2494  N   ALA A 323      19.313  38.244 -26.421  1.00 25.58           N
ATOM   2495  CA  ALA A 323      19.193  36.874 -25.942  1.00 25.58           C
ATOM   2496  C   ALA A 323      20.137  35.976 -26.742  1.00 25.58           C
ATOM   2497  O   ALA A 323      20.676  34.990 -26.227  1.00 24.65           O
ATOM   2498  CB  ALA A 323      17.764  36.394 -26.093  1.00 24.65           C
ATOM   2499  N   GLN A 324      20.342  36.328 -28.006  1.00 21.92           N
ATOM   2500  CA  GLN A 324      21.222  35.562 -28.870  1.00 21.92           C
ATOM   2501  C   GLN A 324      22.657  35.745 -28.426  1.00 21.92           C
ATOM   2502  O   GLN A 324      23.376  34.776 -28.188  1.00 83.71           O
ATOM   2503  CB  GLN A 324      21.099  36.038 -30.303  1.00 83.71           C
ATOM   2504  CG  GLN A 324      19.779  35.745 -30.933  1.00 83.71           C
ATOM   2505  CD  GLN A 324      19.886  35.721 -32.429  1.00 83.71           C
ATOM   2506  OE1 GLN A 324      19.188  36.454 -33.125  1.00 83.71           O
ATOM   2507  NE2 GLN A 324      20.778  34.876 -32.941  1.00 83.71           N
ATOM   2508  N   LYS A 325      23.076  37.000 -28.323  1.00 49.18           N
ATOM   2509  CA  LYS A 325      24.438  37.311 -27.921  1.00 49.18           C
ATOM   2510  C   LYS A 325      24.768  36.686 -26.583  1.00 49.18           C
ATOM   2511  O   LYS A 325      25.811  36.056 -26.426  1.00 37.54           O
ATOM   2512  CB  LYS A 325      24.626  38.819 -27.839  1.00 37.54           C
ATOM   2513  CG  LYS A 325      23.985  39.554 -28.978  1.00 37.54           C
ATOM   2514  CD  LYS A 325      24.977  40.489 -29.622  1.00 37.54           C
ATOM   2515  CE  LYS A 325      24.335  41.824 -29.961  1.00 37.54           C
ATOM   2516  NZ  LYS A 325      25.338  42.756 -30.552  1.00 37.54           N
ATOM   2517  N   VAL A 326      23.872  36.865 -25.622  1.00 24.37           N
ATOM   2518  CA  VAL A 326      24.065  36.331 -24.290  1.00 24.37           C
ATOM   2519  C   VAL A 326      24.371  34.851 -24.359  1.00 24.37           C
ATOM   2520  O   VAL A 326      25.343  34.382 -23.764  1.00 41.15           O
ATOM   2521  CB  VAL A 326      22.826  36.546 -23.441  1.00 41.15           C
ATOM   2522  CG1 VAL A 326      22.801  35.561 -22.302  1.00 41.15           C
ATOM   2523  CG2 VAL A 326      22.823  37.952 -22.914  1.00 41.15           C
ATOM   2524  N   CYS A 327      23.539  34.114 -25.085  1.00 77.61           N
ATOM   2525  CA  CYS A 327      23.737  32.679 -25.222  1.00 77.61           C
ATOM   2526  C   CYS A 327      25.031  32.365 -25.954  1.00 77.61           C
ATOM   2527  O   CYS A 327      25.718  31.389 -25.637  1.00 49.93           O
ATOM   2528  CB  CYS A 327      22.563  32.069 -25.965  1.00 49.93           C
ATOM   2529  SG  CYS A 327      21.026  32.412 -25.153  1.00 49.93           S
ATOM   2530  N   HIS A 328      25.367  33.191 -26.936  1.00 55.05           N
ATOM   2531  CA  HIS A 328      26.590  32.983 -27.688  1.00 55.05           C
ATOM   2532  C   HIS A 328      27.768  33.067 -26.734  1.00 55.05           C
ATOM   2533  O   HIS A 328      28.702  32.276 -26.814  1.00 78.65           O
ATOM   2534  CB  HIS A 328      26.743  34.045 -28.769  1.00 78.65           C
ATOM   2535  CG  HIS A 328      27.993  33.898 -29.574  1.00 78.65           C
ATOM   2536  ND1 HIS A 328      29.214  34.363 -29.141  1.00 78.65           N
ATOM   2537  CD2 HIS A 328      28.217  33.314 -30.774  1.00 78.65           C
ATOM   2538  CE1 HIS A 328      30.139  34.073 -30.040  1.00 78.65           C
ATOM   2539  NE2 HIS A 328      29.559  33.437 -31.040  1.00 78.65           N
ATOM   2540  N   LEU A 329      27.698  34.028 -25.820  1.00 35.24           N
ATOM   2541  CA  LEU A 329      28.751  34.247 -24.846  1.00 35.24           C
ATOM   2542  C   LEU A 329      28.681  33.284 -23.678  1.00 35.24           C
ATOM   2543  O   LEU A 329      29.627  33.184 -22.903  1.00 31.14           O
ATOM   2544  CB  LEU A 329      28.678  35.676 -24.322  1.00 31.14           C
ATOM   2545  CG  LEU A 329      28.950  36.747 -25.376  1.00 31.14           C
ATOM   2546  CD1 LEU A 329      28.449  38.082 -24.879  1.00 31.14           C
ATOM   2547  CD2 LEU A 329      30.431  36.805 -25.669  1.00 31.14           C
ATOM   2548  N   MET A 330      27.567  32.574 -23.540  1.00 23.47           N
ATOM   2549  CA  MET A 330      27.410  31.633 -22.432  1.00 23.47           C
ATOM   2550  C   MET A 330      27.471  30.158 -22.811  1.00 23.47           C
ATOM   2551  O   MET A 330      27.500  29.297 -21.936  1.00 48.76           O
ATOM   2552  CB  MET A 330      26.094  31.902 -21.695  1.00 48.76           C
ATOM   2553  CG  MET A 330      26.093  33.164 -20.860  1.00 48.76           C
ATOM   2554  SD  MET A 330      24.471  33.423 -20.188  1.00 48.76           S
ATOM   2555  CE  MET A 330      24.843  34.298 -18.688  1.00 48.76           C
ATOM   2556  N   GLY A 331      27.498  29.866 -24.104  1.00 39.15           N
ATOM   2557  CA  GLY A 331      27.535  28.482 -24.531  1.00 39.15           C
ATOM   2558  C   GLY A 331      26.204  27.832 -24.206  1.00 39.15           C
ATOM   2559  O   GLY A 331      26.140  26.687 -23.746  1.00 93.54           O
ATOM   2560  N   ILE A 332      25.137  28.583 -24.464  1.00 52.63           N
ATOM   2561  CA  ILE A 332      23.773  28.146 -24.192  1.00 52.63           C
ATOM   2562  C   ILE A 332      22.960  28.206 -25.488  1.00 52.63           C
ATOM   2563  O   ILE A 332      23.396  28.824 -26.461  1.00 45.06           O
ATOM   2564  CB  ILE A 332      23.158  29.053 -23.057  1.00 45.06           C
ATOM   2565  CG1 ILE A 332      23.007  28.237 -21.776  1.00 45.06           C
ATOM   2566  CG2 ILE A 332      21.827  29.644 -23.458  1.00 45.06           C
ATOM   2567  CD1 ILE A 332      24.271  27.486 -21.386  1.00 45.06           C
ATOM   2568  N   ASN A 333      21.797  27.550 -25.509  1.00 48.73           N
ATOM   2569  CA  ASN A 333      20.931  27.543 -26.693  1.00 48.73           C
ATOM   2570  C   ASN A 333      19.865  28.621 -26.632  1.00 48.73           C
ATOM   2571  O   ASN A 333      19.005  28.597 -25.755  1.00 91.45           O
ATOM   2572  CB  ASN A 333      20.259  26.189 -26.843  1.00 91.45           C
ATOM   2573  CG  ASN A 333      20.404  25.635 -28.233  1.00 91.45           C
ATOM   2574  OD1 ASN A 333      21.496  25.235 -28.646  1.00 91.45           O
ATOM   2575  ND2 ASN A 333      19.305  25.614 -28.974  1.00 91.45           N
ATOM   2576  N   VAL A 334      19.922  29.559 -27.573  1.00 46.83           N
ATOM   2577  CA  VAL A 334      18.973  30.666 -27.614  1.00 46.83           C
ATOM   2578  C   VAL A 334      17.517  30.282 -27.367  1.00 46.83           C
ATOM   2579  O   VAL A 334      16.797  30.990 -26.658  1.00 39.24           O
ATOM   2580  CB  VAL A 334      19.022  31.397 -28.954  1.00 39.24           C
ATOM   2581  CG1 VAL A 334      17.914  32.419 -29.026  1.00 39.24           C
ATOM   2582  CG2 VAL A 334      20.325  32.085 -29.106  1.00 39.24           C
ATOM   2583  N   THR A 335      17.075  29.174 -27.952  1.00 95.18           N
ATOM   2584  CA  THR A 335      15.688  28.754 -27.792  1.00 95.18           C
ATOM   2585  C   THR A 335      15.431  28.086 -26.462  1.00 95.18           C
ATOM   2586  O   THR A 335      14.334  28.192 -25.918  1.00 60.65           O
ATOM   2587  CB  THR A 335      15.279  27.798 -28.889  1.00 60.65           C
ATOM   2588  OG1 THR A 335      16.381  26.943 -29.200  1.00 60.65           O
ATOM   2589  CG2 THR A 335      14.880  28.571 -30.125  1.00 60.65           C
ATOM   2590  N   ASP A 336      16.436  27.384 -25.948  1.00 41.09           N
ATOM   2591  CA  ASP A 336      16.306  26.723 -24.658  1.00 41.09           C
ATOM   2592  C   ASP A 336      16.329  27.801 -23.584  1.00 41.09           C
ATOM   2593  O   ASP A 336      15.634  27.711 -22.569  1.00100.00           O
ATOM   2594  CB  ASP A 336      17.460  25.752 -24.444  1.00100.00           C
ATOM   2595  CG  ASP A 336      17.402  24.582 -25.388  1.00100.00           C
ATOM   2596  OD1 ASP A 336      16.524  24.585 -26.277  1.00100.00           O
ATOM   2597  OD2 ASP A 336      18.233  23.662 -25.241  1.00100.00           O
ATOM   2598  N   PHE A 337      17.138  28.826 -23.828  1.00 40.78           N
ATOM   2599  CA  PHE A 337      17.253  29.943 -22.915  1.00 40.78           C
ATOM   2600  C   PHE A 337      15.930  30.709 -22.937  1.00 40.78           C
ATOM   2601  O   PHE A 337      15.244  30.822 -21.914  1.00 36.75           O
ATOM   2602  CB  PHE A 337      18.403  30.853 -23.345  1.00 36.75           C
ATOM   2603  CG  PHE A 337      18.492  32.133 -22.562  1.00 36.75           C
ATOM   2604  CD1 PHE A 337      18.915  32.129 -21.232  1.00 36.75           C
ATOM   2605  CD2 PHE A 337      18.161  33.342 -23.149  1.00 36.75           C
ATOM   2606  CE1 PHE A 337      19.004  33.311 -20.508  1.00 36.75           C
ATOM   2607  CE2 PHE A 337      18.248  34.525 -22.435  1.00 36.75           C
ATOM   2608  CZ  PHE A 337      18.669  34.511 -21.116  1.00 36.75           C
ATOM   2609  N   THR A 338      15.561  31.215 -24.109  1.00 52.69           N
ATOM   2610  CA  THR A 338      14.317  31.963 -24.255  1.00 52.69           C
ATOM   2611  C   THR A 338      13.133  31.234 -23.604  1.00 52.69           C
ATOM   2612  O   THR A 338      12.281  31.865 -22.978  1.00 25.89           O
ATOM   2613  CB  THR A 338      13.987  32.219 -25.744  1.00 25.89           C
ATOM   2614  OG1 THR A 338      15.140  32.729 -26.426  1.00 25.89           O
ATOM   2615  CG2 THR A 338      12.881  33.236 -25.866  1.00 25.89           C
ATOM   2616  N   ARG A 339      13.090  29.909 -23.742  1.00 28.31           N
ATOM   2617  CA  ARG A 339      12.007  29.102 -23.172  1.00 28.31           C
ATOM   2618  C   ARG A 339      12.054  29.085 -21.651  1.00 28.31           C
ATOM   2619  O   ARG A 339      11.049  29.327 -20.985  1.00100.00           O
ATOM   2620  CB  ARG A 339      12.097  27.662 -23.684  1.00100.00           C
ATOM   2621  CG  ARG A 339      11.086  27.305 -24.757  1.00100.00           C
ATOM   2622  CD  ARG A 339      10.968  25.791 -24.927  1.00100.00           C
ATOM   2623  NE  ARG A 339      11.697  25.302 -26.099  1.00100.00           N
ATOM   2624  CZ  ARG A 339      12.762  24.506 -26.036  1.00100.00           C
ATOM   2625  NH1 ARG A 339      13.222  24.109 -24.854  1.00100.00           N
ATOM   2626  NH2 ARG A 339      13.367  24.106 -27.150  1.00100.00           N
ATOM   2627  N   SER A 340      13.232  28.782 -21.113  1.00 40.18           N
ATOM   2628  CA  SER A 340      13.438  28.713 -19.674  1.00 40.18           C
ATOM   2629  C   SER A 340      13.178  30.055 -19.012  1.00 40.18           C
ATOM   2630  O   SER A 340      12.776  30.113 -17.851  1.00 67.50           O
ATOM   2631  CB  SER A 340      14.866  28.263 -19.372  1.00 67.50           C
ATOM   2632  OG  SER A 340      15.174  27.070 -20.062  1.00 67.50           O
ATOM   2633  N   ILE A 341      13.407  31.134 -19.753  1.00 34.91           N
ATOM   2634  CA  ILE A 341      13.194  32.473 -19.219  1.00 34.91           C
ATOM   2635  C   ILE A 341      11.727  32.864 -19.314  1.00 34.91           C
ATOM   2636  O   ILE A 341      11.132  33.329 -18.343  1.00 55.93           O
ATOM   2637  CB  ILE A 341      14.055  33.533 -19.979  1.00 55.93           C
ATOM   2638  CG1 ILE A 341      15.275  33.890 -19.141  1.00 55.93           C
ATOM   2639  CG2 ILE A 341      13.261  34.810 -20.237  1.00 55.93           C
ATOM   2640  CD1 ILE A 341      14.931  34.506 -17.821  1.00 55.93           C
ATOM   2641  N   LEU A 342      11.148  32.671 -20.493  1.00 77.57           N
ATOM   2642  CA  LEU A 342       9.760  33.030 -20.721  1.00 77.57           C
ATOM   2643  C   LEU A 342       8.738  32.039 -20.172  1.00 77.57           C
ATOM   2644  O   LEU A 342       7.577  32.387 -19.959  1.00 45.52           O
ATOM   2645  CB  LEU A 342       9.535  33.250 -22.216  1.00 45.52           C
ATOM   2646  CG  LEU A 342      10.025  34.616 -22.691  1.00 45.52           C
ATOM   2647  CD1 LEU A 342       9.843  34.746 -24.179  1.00 45.52           C
ATOM   2648  CD2 LEU A 342       9.260  35.702 -21.968  1.00 45.52           C
ATOM   2649  N   THR A 343       9.165  30.810 -19.923  1.00 49.67           N
ATOM   2650  CA  THR A 343       8.253  29.801 -19.409  1.00 49.67           C
ATOM   2651  C   THR A 343       8.983  28.583 -18.865  1.00 49.67           C
ATOM   2652  O   THR A 343       9.186  27.601 -19.574  1.00100.00           O
ATOM   2653  CB  THR A 343       7.281  29.319 -20.499  1.00100.00           C
ATOM   2654  OG1 THR A 343       7.889  29.471 -21.788  1.00100.00           O
ATOM   2655  CG2 THR A 343       5.987  30.119 -20.447  1.00100.00           C
ATOM   2656  N   PRO A 344       9.382  28.630 -17.591  1.00 43.33           N
ATOM   2657  CA  PRO A 344      10.090  27.506 -16.971  1.00 43.33           C
ATOM   2658  C   PRO A 344       9.131  26.399 -16.526  1.00 43.33           C
ATOM   2659  O   PRO A 344       9.604  25.349 -16.026  1.00100.00           O
ATOM   2660  CB  PRO A 344      10.815  28.143 -15.783  1.00100.00           C
ATOM   2661  CG  PRO A 344      10.346  29.591 -15.730  1.00100.00           C
ATOM   2662  CD  PRO A 344       9.185  29.741 -16.652  1.00100.00           C
ATOM   2663  N   LYS A 345       4.722  26.984 -16.336  1.00 75.00           N
ATOM   2664  CA  LYS A 345       4.678  28.245 -15.534  1.00 75.00           C
ATOM   2665  C   LYS A 345       4.926  29.471 -16.406  1.00 75.00           C
ATOM   2666  O   LYS A 345       6.036  29.690 -16.897  1.00 69.68           O
ATOM   2667  CB  LYS A 345       5.710  28.192 -14.416  1.00 69.68           C
ATOM   2668  N   ALA A 346       3.886  30.277 -16.583  1.00 50.55           N
ATOM   2669  CA  ALA A 346       3.981  31.474 -17.404  1.00 50.55           C
ATOM   2670  C   ALA A 346       4.646  32.630 -16.674  1.00 50.55           C
ATOM   2671  O   ALA A 346       4.437  32.831 -15.470  1.00 87.23           O
ATOM   2672  CB  ALA A 346       2.597  31.888 -17.871  1.00 87.23           C
ATOM   2673  N   GLN A 347       5.440  33.394 -17.422  1.00 26.40           N
ATOM   2674  CA  GLN A 347       6.143  34.537 -16.868  1.00 26.40           C
ATOM   2675  C   GLN A 347       5.668  35.816 -17.507  1.00 26.40           C
ATOM   2676  O   GLN A 347       5.456  35.864 -18.716  1.00 99.62           O
ATOM   2677  CB  GLN A 347       7.646  34.391 -17.097  1.00 99.62           C
ATOM   2678  CG  GLN A 347       8.227  33.110 -16.541  1.00 99.62           C
ATOM   2679  CD  GLN A 347       8.022  32.993 -15.047  1.00 99.62           C
ATOM   2680  OE1 GLN A 347       8.870  33.412 -14.256  1.00 99.62           O
ATOM   2681  NE2 GLN A 347       6.888  32.423 -14.649  1.00 99.62           N
ATOM   2682  N   THR A 348       5.495  36.849 -16.692  1.00 37.27           N
ATOM   2683  CA  THR A 348       5.067  38.151 -17.184  1.00 37.27           C
ATOM   2684  C   THR A 348       6.313  39.005 -17.345  1.00 37.27           C
ATOM   2685  O   THR A 348       7.378  38.639 -16.856  1.00 78.68           O
ATOM   2686  CB  THR A 348       4.136  38.860 -16.193  1.00 78.68           C
ATOM   2687  OG1 THR A 348       4.881  39.830 -15.444  1.00 78.68           O
ATOM   2688  CG2 THR A 348       3.510  37.856 -15.247  1.00 78.68           C
ATOM   2689  N   LYS A 349       6.186  40.137 -18.031  1.00 27.19           N
ATOM   2690  CA  LYS A 349       7.324  41.013 -18.227  1.00 27.19           C
ATOM   2691  C   LYS A 349       7.953  41.162 -16.856  1.00 27.19           C
ATOM   2692  O   LYS A 349       9.098  40.772 -16.637  1.00 54.61           O
ATOM   2693  CB  LYS A 349       6.870  42.375 -18.735  1.00 54.61           C
ATOM   2694  CG  LYS A 349       7.926  43.109 -19.524  1.00 54.61           C
ATOM   2695  CD  LYS A 349       8.109  44.526 -19.003  1.00 54.61           C
ATOM   2696  CE  LYS A 349       9.375  45.159 -19.574  1.00 54.61           C
ATOM   2697  NZ  LYS A 349       9.256  46.644 -19.723  1.00 54.61           N
ATOM   2698  N   GLU A 350       7.172  41.704 -15.929  1.00 59.48           N
ATOM   2699  CA  GLU A 350       7.626  41.922 -14.568  1.00 59.48           C
ATOM   2700  C   GLU A 350       8.470  40.771 -14.019  1.00 59.48           C
ATOM   2701  O   GLU A 350       9.530  41.001 -13.437  1.00 92.20           O
ATOM   2702  CB  GLU A 350       6.427  42.167 -13.663  1.00 92.20           C
ATOM   2703  N   GLN A 351       8.017  39.538 -14.203  1.00 42.05           N
ATOM   2704  CA  GLN A 351       8.764  38.392 -13.681  1.00 42.05           C
ATOM   2705  C   GLN A 351       9.847  37.888 -14.627  1.00 42.05           C
ATOM   2706  O   GLN A 351      10.751  37.170 -14.208  1.00 55.07           O
ATOM   2707  CB  GLN A 351       7.828  37.237 -13.338  1.00 55.07           C
ATOM   2708  CG  GLN A 351       6.403  37.421 -13.810  1.00 55.07           C
ATOM   2709  CD  GLN A 351       5.519  36.269 -13.388  1.00 55.07           C
ATOM   2710  OE1 GLN A 351       5.379  35.994 -12.200  1.00 55.07           O
ATOM   2711  NE2 GLN A 351       4.924  35.579 -14.358  1.00 55.07           N
ATOM   2712  N   ALA A 352       9.751  38.251 -15.899  1.00 28.19           N
ATOM   2713  CA  ALA A 352      10.750  37.834 -16.863  1.00 28.19           C
ATOM   2714  C   ALA A 352      11.954  38.721 -16.618  1.00 28.19           C
ATOM   2715  O   ALA A 352      13.096  38.263 -16.607  1.00 79.21           O
ATOM   2716  CB  ALA A 352      10.232  38.033 -18.266  1.00 79.21           C
ATOM   2717  N   ASP A 353      11.674  40.002 -16.407  1.00 53.74           N
ATOM   2718  CA  ASP A 353      12.713  40.990 -16.144  1.00 53.74           C
ATOM   2719  C   ASP A 353      13.484  40.566 -14.893  1.00 53.74           C
ATOM   2720  O   ASP A 353      14.712  40.514 -14.897  1.00100.00           O
ATOM   2721  CB  ASP A 353      12.085  42.373 -15.919  1.00100.00           C
ATOM   2722  CG  ASP A 353      11.567  43.005 -17.205  1.00100.00           C
ATOM   2723  OD1 ASP A 353      12.155  42.769 -18.284  1.00100.00           O
ATOM   2724  OD2 ASP A 353      10.565  43.748 -17.132  1.00100.00           O
ATOM   2725  N   PHE A 354      12.745  40.252 -13.832  1.00 28.49           N
ATOM   2726  CA  PHE A 354      13.337  39.828 -12.573  1.00 28.49           C
ATOM   2727  C   PHE A 354      14.354  38.709 -12.795  1.00 28.49           C
ATOM   2728  O   PHE A 354      15.532  38.859 -12.486  1.00 60.25           O
ATOM   2729  CB  PHE A 354      12.248  39.345 -11.615  1.00 60.25           C
ATOM   2730  CG  PHE A 354      12.780  38.778 -10.331  1.00 60.25           C
ATOM   2731  CD1 PHE A 354      13.119  37.432 -10.232  1.00 60.25           C
ATOM   2732  CD2 PHE A 354      12.949  39.592  -9.217  1.00 60.25           C
ATOM   2733  CE1 PHE A 354      13.621  36.907  -9.043  1.00 60.25           C
ATOM   2734  CE2 PHE A 354      13.449  39.076  -8.024  1.00 60.25           C
ATOM   2735  CZ  PHE A 354      13.785  37.732  -7.938  1.00 60.25           C
ATOM   2736  N   ALA A 355      13.883  37.593 -13.333  1.00 25.70           N
ATOM   2737  CA  ALA A 355      14.718  36.430 -13.584  1.00 25.70           C
ATOM   2738  C   ALA A 355      16.032  36.788 -14.266  1.00 25.70           C
ATOM   2739  O   ALA A 355      17.101  36.330 -13.861  1.00 36.62           O
ATOM   2740  CB  ALA A 355      13.955  35.440 -14.432  1.00 36.62           C
ATOM   2741  N   ILE A 356      15.947  37.596 -15.317  1.00 25.39           N
ATOM   2742  CA  ILE A 356      17.132  38.004 -16.053  1.00 25.39           C
ATOM   2743  C   ILE A 356      18.085  38.748 -15.140  1.00 25.39           C
ATOM   2744  O   ILE A 356      19.274  38.452 -15.136  1.00 27.70           O
ATOM   2745  CB  ILE A 356      16.745  38.890 -17.250  1.00 27.70           C
ATOM   2746  CG1 ILE A 356      16.342  37.997 -18.419  1.00 27.70           C
ATOM   2747  CG2 ILE A 356      17.897  39.774 -17.655  1.00 27.70           C
ATOM   2748  CD1 ILE A 356      17.292  36.845 -18.652  1.00 27.70           C
ATOM   2749  N   GLU A 357      17.561  39.711 -14.370  1.00 25.40           N
ATOM   2750  CA  GLU A 357      18.372  40.486 -13.425  1.00 25.40           C
ATOM   2751  C   GLU A 357      19.021  39.517 -12.447  1.00 25.40           C
ATOM   2752  O   GLU A 357      20.242  39.496 -12.273  1.00 79.46           O
ATOM   2753  CB  GLU A 357      17.495  41.464 -12.653  1.00 79.46           C
ATOM   2754  CG  GLU A 357      17.553  42.878 -13.178  1.00 79.46           C
ATOM   2755  CD  GLU A 357      16.244  43.622 -12.985  1.00 79.46           C
ATOM   2756  OE1 GLU A 357      15.628  43.493 -11.900  1.00 79.46           O
ATOM   2757  OE2 GLU A 357      15.830  44.339 -13.923  1.00 79.46           O
ATOM   2758  N   ALA A 358      18.176  38.714 -11.814  1.00 19.61           N
ATOM   2759  CA  ALA A 358      18.614  37.716 -10.844  1.00 19.61           C
ATOM   2760  C   ALA A 358      19.798  36.920 -11.379  1.00 19.61           C
ATOM   2761  O   ALA A 358      20.756  36.625 -10.656  1.00 37.21           O
ATOM   2762  CB  ALA A 358      17.450  36.780 -10.506  1.00 37.21           C
ATOM   2763  N   LEU A 359      19.717  36.567 -12.652  1.00 57.19           N
ATOM   2764  CA  LEU A 359      20.772  35.805 -13.286  1.00 57.19           C
ATOM   2765  C   LEU A 359      22.004  36.686 -13.390  1.00 57.19           C
ATOM   2766  O   LEU A 359      23.104  36.269 -13.042  1.00 51.29           O
ATOM   2767  CB  LEU A 359      20.326  35.357 -14.676  1.00 51.29           C
ATOM   2768  CG  LEU A 359      21.092  34.171 -15.247  1.00 51.29           C
ATOM   2769  CD1 LEU A 359      20.466  32.881 -14.735  1.00 51.29           C
ATOM   2770  CD2 LEU A 359      21.076  34.235 -16.763  1.00 51.29           C
ATOM   2771  N   ALA A 360      21.810  37.913 -13.860  1.00 13.11           N
ATOM   2772  CA  ALA A 360      22.913  38.850 -14.006  1.00 13.11           C
ATOM   2773  C   ALA A 360      23.709  38.882 -12.714  1.00 13.11           C
ATOM   2774  O   ALA A 360      24.877  38.512 -12.680  1.00 49.23           O
ATOM   2775  CB  ALA A 360      22.380  40.239 -14.320  1.00 49.23           C
ATOM   2776  N   LYS A 361      23.051  39.313 -11.646  1.00 26.64           N
ATOM   2777  CA  LYS A 361      23.684  39.401 -10.351  1.00 26.64           C
ATOM   2778  C   LYS A 361      24.321  38.079  -9.949  1.00 26.64           C
ATOM   2779  O   LYS A 361      25.471  38.057  -9.487  1.00 10.65           O
ATOM   2780  CB  LYS A 361      22.659  39.835  -9.314  1.00 10.65           C
ATOM   2781  CG  LYS A 361      21.962  41.115  -9.706  1.00 10.65           C
ATOM   2782  CD  LYS A 361      21.198  41.696  -8.551  1.00 10.65           C
ATOM   2783  CE  LYS A 361      20.136  40.726  -8.071  1.00 10.65           C
ATOM   2784  NZ  LYS A 361      19.778  40.931  -6.633  1.00 10.65           N
ATOM   2785  N   ALA A 362      23.592  36.979 -10.120  1.00 15.20           N
ATOM   2786  CA  ALA A 362      24.125  35.670  -9.750  1.00 15.20           C
ATOM   2787  C   ALA A 362      25.372  35.333 -10.560  1.00 15.20           C
ATOM   2788  O   ALA A 362      26.336  34.774 -10.034  1.00 35.68           O
ATOM   2789  CB  ALA A 362      23.063  34.597  -9.941  1.00 35.68           C
ATOM   2790  N   LYS A 363      25.345  35.686 -11.843  1.00 34.17           N
ATOM   2791  CA  LYS A 363      26.459  35.428 -12.752  1.00 34.17           C
ATOM   2792  C   LYS A 363      27.660  36.219 -12.319  1.00 34.17           C
ATOM   2793  O   LYS A 363      28.777  35.725 -12.352  1.00 26.78           O
ATOM   2794  CB  LYS A 363      26.103  35.827 -14.185  1.00 26.78           C
ATOM   2795  CG  LYS A 363      25.968  34.661 -15.123  1.00 26.78           C
ATOM   2796  CD  LYS A 363      27.042  34.685 -16.160  1.00 26.78           C
ATOM   2797  CE  LYS A 363      27.205  33.319 -16.818  1.00 26.78           C
ATOM   2798  NZ  LYS A 363      27.712  33.455 -18.232  1.00 26.78           N
ATOM   2799  N   PHE A 364      27.435  37.455 -11.896  1.00 39.42           N
ATOM   2800  CA  PHE A 364      28.547  38.282 -11.460  1.00 39.42           C
ATOM   2801  C   PHE A 364      29.100  37.810 -10.126  1.00 39.42           C
ATOM   2802  O   PHE A 364      30.304  37.639  -9.991  1.00 17.72           O
ATOM   2803  CB  PHE A 364      28.128  39.731 -11.344  1.00 17.72           C
ATOM   2804  CG  PHE A 364      29.279  40.665 -11.210  1.00 17.72           C
ATOM   2805  CD1 PHE A 364      30.046  40.995 -12.321  1.00 17.72           C
ATOM   2806  CD2 PHE A 364      29.602  41.222  -9.980  1.00 17.72           C
ATOM   2807  CE1 PHE A 364      31.123  41.871 -12.213  1.00 17.72           C
ATOM   2808  CE2 PHE A 364      30.673  42.097  -9.858  1.00 17.72           C
ATOM   2809  CZ  PHE A 364      31.436  42.422 -10.976  1.00 17.72           C
ATOM   2810  N   GLU A 365      28.218  37.593  -9.152  1.00 11.53           N
ATOM   2811  CA  GLU A 365      28.627  37.118  -7.837  1.00 11.53           C
ATOM   2812  C   GLU A 365      29.554  35.903  -7.946  1.00 11.53           C
ATOM   2813  O   GLU A 365      30.519  35.783  -7.187  1.00 87.43           O
ATOM   2814  CB  GLU A 365      27.401  36.764  -7.003  1.00 87.43           C
ATOM   2815  CG  GLU A 365      27.732  36.170  -5.662  1.00 87.43           C
ATOM   2816  CD  GLU A 365      26.544  35.480  -5.039  1.00 87.43           C
ATOM   2817  OE1 GLU A 365      25.857  34.717  -5.756  1.00 87.43           O
ATOM   2818  OE2 GLU A 365      26.296  35.700  -3.834  1.00 87.43           O
ATOM   2819  N   ARG A 366      29.276  35.022  -8.904  1.00 15.47           N
ATOM   2820  CA  ARG A 366      30.086  33.825  -9.114  1.00 15.47           C
ATOM   2821  C   ARG A 366      31.394  34.128  -9.819  1.00 15.47           C
ATOM   2822  O   ARG A 366      32.424  33.527  -9.518  1.00 44.42           O
ATOM   2823  CB  ARG A 366      29.321  32.803  -9.944  1.00 44.42           C
ATOM   2824  CG  ARG A 366      27.984  32.457  -9.389  1.00 44.42           C
ATOM   2825  CD  ARG A 366      27.519  31.121  -9.897  1.00 44.42           C
ATOM   2826  NE  ARG A 366      26.207  30.822  -9.345  1.00 44.42           N
ATOM   2827  CZ  ARG A 366      25.903  29.688  -8.734  1.00 44.42           C
ATOM   2828  NH1 ARG A 366      26.828  28.744  -8.602  1.00 44.42           N
ATOM   2829  NH2 ARG A 366      24.676  29.509  -8.251  1.00 44.42           N
ATOM   2830  N   LEU A 367      31.353  35.040 -10.782  1.00 55.61           N
ATOM   2831  CA  LEU A 367      32.565  35.383 -11.490  1.00 55.61           C
ATOM   2832  C   LEU A 367      33.514  35.975 -10.452  1.00 55.61           C
ATOM   2833  O   LEU A 367      34.726  35.775 -10.526  1.00 18.38           O
ATOM   2834  CB  LEU A 367      32.288  36.397 -12.605  1.00 18.38           C
ATOM   2835  CG  LEU A 367      33.580  36.894 -13.265  1.00 18.38           C
ATOM   2836  CD1 LEU A 367      34.235  35.774 -14.051  1.00 18.38           C
ATOM   2837  CD2 LEU A 367      33.284  38.073 -14.147  1.00 18.38           C
ATOM   2838  N   PHE A 368      32.967  36.692  -9.472  1.00 19.05           N
ATOM   2839  CA  PHE A 368      33.801  37.277  -8.438  1.00 19.05           C
ATOM   2840  C   PHE A 368      34.357  36.155  -7.553  1.00 19.05           C
ATOM   2841  O   PHE A 368      35.577  35.994  -7.415  1.00  2.12           O
ATOM   2842  CB  PHE A 368      32.996  38.276  -7.606  1.00  2.12           C
ATOM   2843  CG  PHE A 368      33.847  39.127  -6.679  1.00  2.12           C
ATOM   2844  CD1 PHE A 368      34.592  40.188  -7.169  1.00  2.12           C
ATOM   2845  CD2 PHE A 368      33.888  38.865  -5.312  1.00  2.12           C
ATOM   2846  CE1 PHE A 368      35.358  40.967  -6.315  1.00  2.12           C
ATOM   2847  CE2 PHE A 368      34.641  39.633  -4.459  1.00  2.12           C
ATOM   2848  CZ  PHE A 368      35.379  40.685  -4.956  1.00  2.12           C
ATOM   2849  N   ARG A 369      33.453  35.372  -6.973  1.00 27.31           N
ATOM   2850  CA  ARG A 369      33.831  34.258  -6.108  1.00 27.31           C
ATOM   2851  C   ARG A 369      34.902  33.391  -6.781  1.00 27.31           C
ATOM   2852  O   ARG A 369      35.796  32.858  -6.123  1.00 90.87           O
ATOM   2853  CB  ARG A 369      32.598  33.415  -5.792  1.00 90.87           C
ATOM   2854  CG  ARG A 369      32.805  32.343  -4.740  1.00 90.87           C
ATOM   2855  CD  ARG A 369      31.818  31.186  -4.933  1.00 90.87           C
ATOM   2856  NE  ARG A 369      30.422  31.602  -4.778  1.00 90.87           N
ATOM   2857  CZ  ARG A 369      29.372  30.887  -5.177  1.00 90.87           C
ATOM   2858  NH1 ARG A 369      29.545  29.707  -5.762  1.00 90.87           N
ATOM   2859  NH2 ARG A 369      28.143  31.352  -4.990  1.00 90.87           N
ATOM   2860  N   TRP A 370      34.802  33.268  -8.100  1.00 59.04           N
ATOM   2861  CA  TRP A 370      35.743  32.484  -8.890  1.00 59.04           C
ATOM   2862  C   TRP A 370      37.098  33.172  -8.940  1.00 59.04           C
ATOM   2863  O   TRP A 370      38.123  32.600  -8.563  1.00 39.67           O
ATOM   2864  CB  TRP A 370      35.227  32.317 -10.324  1.00 39.67           C
ATOM   2865  CG  TRP A 370      36.087  31.413 -11.160  1.00 39.67           C
ATOM   2866  CD1 TRP A 370      35.893  30.084 -11.383  1.00 39.67           C
ATOM   2867  CD2 TRP A 370      37.295  31.762 -11.848  1.00 39.67           C
ATOM   2868  NE1 TRP A 370      36.904  29.581 -12.165  1.00 39.67           N
ATOM   2869  CE2 TRP A 370      37.777  30.590 -12.465  1.00 39.67           C
ATOM   2870  CE3 TRP A 370      38.016  32.952 -12.002  1.00 39.67           C
ATOM   2871  CZ2 TRP A 370      38.944  30.569 -13.225  1.00 39.67           C
ATOM   2872  CZ3 TRP A 370      39.183  32.931 -12.763  1.00 39.67           C
ATOM   2873  CH2 TRP A 370      39.632  31.746 -13.363  1.00 39.67           C
ATOM   2874  N   ILE A 371      37.097  34.404  -9.432  1.00 51.27           N
ATOM   2875  CA  ILE A 371      38.323  35.170  -9.525  1.00 51.27           C
ATOM   2876  C   ILE A 371      39.001  35.132  -8.164  1.00 51.27           C
ATOM   2877  O   ILE A 371      40.199  34.866  -8.069  1.00 19.56           O
ATOM   2878  CB  ILE A 371      38.037  36.623  -9.934  1.00 19.56           C
ATOM   2879  CG1 ILE A 371      37.511  36.647 -11.360  1.00 19.56           C
ATOM   2880  CG2 ILE A 371      39.300  37.445  -9.877  1.00 19.56           C
ATOM   2881  CD1 ILE A 371      37.200  38.018 -11.852  1.00 19.56           C
ATOM   2882  N   LEU A 372      38.228  35.365  -7.107  1.00 30.38           N
ATOM   2883  CA  LEU A 372      38.790  35.338  -5.770  1.00 30.38           C
ATOM   2884  C   LEU A 372      39.438  33.985  -5.546  1.00 30.38           C
ATOM   2885  O   LEU A 372      40.610  33.903  -5.189  1.00 46.19           O
ATOM   2886  CB  LEU A 372      37.711  35.551  -4.723  1.00 46.19           C
ATOM   2887  CG  LEU A 372      38.212  35.294  -3.309  1.00 46.19           C
ATOM   2888  CD1 LEU A 372      39.315  36.284  -2.975  1.00 46.19           C
ATOM   2889  CD2 LEU A 372      37.062  35.423  -2.335  1.00 46.19           C
ATOM   2890  N   THR A 373      38.666  32.924  -5.769  1.00 12.27           N
ATOM   2891  CA  THR A 373      39.141  31.554  -5.596  1.00 12.27           C
ATOM   2892  C   THR A 373      40.453  31.321  -6.316  1.00 12.27           C
ATOM   2893  O   THR A 373      41.408  30.785  -5.746  1.00 33.71           O
ATOM   2894  CB  THR A 373      38.107  30.553  -6.123  1.00 33.71           C
ATOM   2895  OG1 THR A 373      36.953  30.568  -5.276  1.00 33.71           O
ATOM   2896  CG2 THR A 373      38.683  29.158  -6.145  1.00 33.71           C
ATOM   2897  N   ARG A 374      40.488  31.738  -7.575  1.00 11.77           N
ATOM   2898  CA  ARG A 374      41.674  31.582  -8.406  1.00 11.77           C
ATOM   2899  C   ARG A 374      42.841  32.352  -7.803  1.00 11.77           C
ATOM   2900  O   ARG A 374      43.978  31.873  -7.771  1.00 59.28           O
ATOM   2901  CB  ARG A 374      41.384  32.079  -9.817  1.00 59.28           C
ATOM   2902  CG  ARG A 374      42.563  31.988 -10.752  1.00 59.28           C
ATOM   2903  CD  ARG A 374      43.003  30.553 -10.970  1.00 59.28           C
ATOM   2904  NE  ARG A 374      44.141  30.520 -11.874  1.00 59.28           N
ATOM   2905  CZ  ARG A 374      45.351  30.955 -11.544  1.00 59.28           C
ATOM   2906  NH1 ARG A 374      45.569  31.445 -10.333  1.00 59.28           N
ATOM   2907  NH2 ARG A 374      46.337  30.931 -12.431  1.00 59.28           N
ATOM   2908  N   VAL A 375      42.549  33.548  -7.314  1.00 27.66           N
ATOM   2909  CA  VAL A 375      43.572  34.372  -6.694  1.00 27.66           C
ATOM   2910  C   VAL A 375      44.125  33.640  -5.468  1.00 27.66           C
ATOM   2911  O   VAL A 375      45.324  33.668  -5.213  1.00 71.35           O
ATOM   2912  CB  VAL A 375      42.992  35.731  -6.261  1.00 71.35           C
ATOM   2913  CG1 VAL A 375      43.910  36.393  -5.245  1.00 71.35           C
ATOM   2914  CG2 VAL A 375      42.807  36.622  -7.472  1.00 71.35           C
ATOM   2915  N   ASN A 376      43.246  32.976  -4.722  1.00 15.37           N
ATOM   2916  CA  ASN A 376      43.650  32.253  -3.528  1.00 15.37           C
ATOM   2917  C   ASN A 376      44.501  31.022  -3.809  1.00 15.37           C
ATOM   2918  O   ASN A 376      45.324  30.618  -2.981  1.00 51.06           O
ATOM   2919  CB  ASN A 376      42.425  31.855  -2.730  1.00 51.06           C
ATOM   2920  CG  ASN A 376      42.006  32.932  -1.776  1.00 51.06           C
ATOM   2921  OD1 ASN A 376      42.850  33.641  -1.225  1.00 51.06           O
ATOM   2922  ND2 ASN A 376      40.704  33.078  -1.578  1.00 51.06           N
ATOM   2923  N   LYS A 377      44.290  30.425  -4.975  1.00 74.70           N
ATOM   2924  CA  LYS A 377      45.052  29.257  -5.384  1.00 74.70           C
ATOM   2925  C   LYS A 377      46.473  29.720  -5.653  1.00 74.70           C
ATOM   2926  O   LYS A 377      47.435  29.089  -5.220  1.00100.00           O
ATOM   2927  CB  LYS A 377      44.463  28.666  -6.667  1.00100.00           C
ATOM   2928  CG  LYS A 377      43.847  27.286  -6.500  1.00100.00           C
ATOM   2929  CD  LYS A 377      42.656  27.086  -7.435  1.00100.00           C
ATOM   2930  CE  LYS A 377      41.525  26.337  -6.737  1.00100.00           C
ATOM   2931  NZ  LYS A 377      40.338  26.120  -7.620  1.00100.00           N
ATOM   2932  N   ALA A 378      46.588  30.836  -6.368  1.00 32.41           N
ATOM   2933  CA  ALA A 378      47.879  31.399  -6.721  1.00 32.41           C
ATOM   2934  C   ALA A 378      48.636  31.955  -5.518  1.00 32.41           C
ATOM   2935  O   ALA A 378      49.872  31.987  -5.518  1.00 90.13           O
ATOM   2936  CB  ALA A 378      47.697  32.487  -7.764  1.00 90.13           C
ATOM   2937  N   LEU A 379      47.901  32.394  -4.496  1.00 36.65           N
ATOM   2938  CA  LEU A 379      48.512  32.970  -3.301  1.00 36.65           C
ATOM   2939  C   LEU A 379      48.868  31.912  -2.276  1.00 36.65           C
ATOM   2940  O   LEU A 379      49.634  32.175  -1.351  1.00 61.15           O
ATOM   2941  CB  LEU A 379      47.571  33.990  -2.664  1.00 61.15           C
ATOM   2942  CG  LEU A 379      47.574  35.357  -3.341  1.00 61.15           C
ATOM   2943  CD1 LEU A 379      46.622  36.292  -2.616  1.00 61.15           C
ATOM   2944  CD2 LEU A 379      48.989  35.909  -3.351  1.00 61.15           C
ATOM   2945  N   ASP A 380      48.303  30.718  -2.442  1.00 50.17           N
ATOM   2946  CA  ASP A 380      48.561  29.607  -1.533  1.00 50.17           C
ATOM   2947  C   ASP A 380      49.288  28.474  -2.264  1.00 50.17           C
ATOM   2948  O   ASP A 380      50.433  28.690  -2.724  1.00100.00           O
ATOM   2949  CB  ASP A 380      47.243  29.085  -0.950  1.00100.00           C
ATOM   2950  CG  ASP A 380      46.936  29.665   0.420  1.00100.00           C
ATOM   2951  OD1 ASP A 380      47.746  29.458   1.354  1.00100.00           O
ATOM   2952  OD2 ASP A 380      45.882  30.326   0.563  1.00100.00           O
ATOM   2953  N   ALA A 381      52.504  28.618  10.066  1.00100.00           N
ATOM   2954  CA  ALA A 381      53.113  28.947  11.393  1.00100.00           C
ATOM   2955  C   ALA A 381      52.360  30.062  12.115  1.00100.00           C
ATOM   2956  O   ALA A 381      51.776  29.848  13.180  1.00 90.13           O
ATOM   2957  CB  ALA A 381      54.581  29.351  11.213  1.00 90.13           C
ATOM   2958  N   SER A 382      52.384  31.253  11.526  1.00 79.87           N
ATOM   2959  CA  SER A 382      51.721  32.416  12.100  1.00 79.87           C
ATOM   2960  C   SER A 382      51.075  33.231  10.982  1.00 79.87           C
ATOM   2961  O   SER A 382      51.609  33.311   9.875  1.00100.00           O
ATOM   2962  CB  SER A 382      52.738  33.283  12.852  1.00100.00           C
ATOM   2963  OG  SER A 382      54.072  32.961  12.482  1.00100.00           O
ATOM   2964  N   PHE A 383      49.929  33.837  11.270  1.00 60.68           N
ATOM   2965  CA  PHE A 383      49.241  34.634  10.270  1.00 60.68           C
ATOM   2966  C   PHE A 383      48.944  36.017  10.788  1.00 60.68           C
ATOM   2967  O   PHE A 383      48.732  36.195  11.986  1.00  5.15           O
ATOM   2968  CB  PHE A 383      47.935  33.968   9.883  1.00  5.15           C
ATOM   2969  CG  PHE A 383      46.758  34.389  10.730  1.00  5.15           C
ATOM   2970  CD1 PHE A 383      46.134  35.614  10.529  1.00  5.15           C
ATOM   2971  CD2 PHE A 383      46.232  33.528  11.675  1.00  5.15           C
ATOM   2972  CE1 PHE A 383      45.010  35.967  11.248  1.00  5.15           C
ATOM   2973  CE2 PHE A 383      45.093  33.872  12.409  1.00  5.15           C
ATOM   2974  CZ  PHE A 383      44.482  35.093  12.193  1.00  5.15           C
ATOM   2975  N   LEU A 384      48.891  36.979   9.870  1.00 27.55           N
ATOM   2976  CA  LEU A 384      48.596  38.372  10.203  1.00 27.55           C
ATOM   2977  C   LEU A 384      47.347  38.786   9.434  1.00 27.55           C
ATOM   2978  O   LEU A 384      47.429  39.151   8.266  1.00 60.86           O
ATOM   2979  CB  LEU A 384      49.765  39.277   9.799  1.00 60.86           C
ATOM   2980  CG  LEU A 384      49.900  40.632  10.498  1.00 60.86           C
ATOM   2981  CD1 LEU A 384      51.304  41.159  10.294  1.00 60.86           C
ATOM   2982  CD2 LEU A 384      48.887  41.613   9.951  1.00 60.86           C
ATOM   2983  N   GLY A 385      46.187  38.719  10.077  1.00 15.10           N
ATOM   2984  CA  GLY A 385      44.967  39.108   9.401  1.00 15.10           C
ATOM   2985  C   GLY A 385      44.906  40.619   9.238  1.00 15.10           C
ATOM   2986  O   GLY A 385      45.447  41.372  10.051  1.00 72.44           O
ATOM   2987  N   ILE A 386      44.265  41.064   8.165  1.00 63.66           N
ATOM   2988  CA  ILE A 386      44.079  42.483   7.900  1.00 63.66           C
ATOM   2989  C   ILE A 386      42.627  42.559   7.461  1.00 63.66           C
ATOM   2990  O   ILE A 386      42.229  41.854   6.535  1.00 30.69           O
ATOM   2991  CB  ILE A 386      44.978  42.972   6.773  1.00 30.69           C
ATOM   2992  CG1 ILE A 386      46.396  42.450   6.988  1.00 30.69           C
ATOM   2993  CG2 ILE A 386      44.961  44.491   6.723  1.00 30.69           C
ATOM   2994  CD1 ILE A 386      47.403  42.999   5.996  1.00 30.69           C
ATOM   2995  N   LEU A 387      41.837  43.400   8.123  1.00 26.06           N
ATOM   2996  CA  LEU A 387      40.419  43.503   7.810  1.00 26.06           C
ATOM   2997  C   LEU A 387      39.925  44.827   7.247  1.00 26.06           C
ATOM   2998  O   LEU A 387      39.847  45.837   7.943  1.00 27.11           O
ATOM   2999  CB  LEU A 387      39.623  43.155   9.054  1.00 27.11           C
ATOM   3000  CG  LEU A 387      38.121  43.016   8.888  1.00 27.11           C
ATOM   3001  CD1 LEU A 387      37.792  41.629   8.410  1.00 27.11           C
ATOM   3002  CD2 LEU A 387      37.453  43.283  10.226  1.00 27.11           C
ATOM   3003  N   ASP A 388      39.581  44.797   5.966  1.00 20.83           N
ATOM   3004  CA  ASP A 388      39.055  45.964   5.261  1.00 20.83           C
ATOM   3005  C   ASP A 388      37.575  45.722   4.929  1.00 20.83           C
ATOM   3006  O   ASP A 388      37.238  45.303   3.823  1.00 65.44           O
ATOM   3007  CB  ASP A 388      39.866  46.196   3.985  1.00 65.44           C
ATOM   3008  CG  ASP A 388      39.148  47.072   2.985  1.00 65.44           C
ATOM   3009  OD1 ASP A 388      38.284  47.878   3.397  1.00 65.44           O
ATOM   3010  OD2 ASP A 388      39.450  46.951   1.780  1.00 65.44           O
ATOM   3011  N   ILE A 389      36.698  45.963   5.898  1.00 35.86           N
ATOM   3012  CA  ILE A 389      35.268  45.763   5.680  1.00 35.86           C
ATOM   3013  C   ILE A 389      34.691  46.907   4.865  1.00 35.86           C
ATOM   3014  O   ILE A 389      35.373  47.903   4.603  1.00 13.62           O
ATOM   3015  CB  ILE A 389      34.459  45.716   7.002  1.00 13.62           C
ATOM   3016  CG1 ILE A 389      34.797  46.922   7.858  1.00 13.62           C
ATOM   3017  CG2 ILE A 389      34.748  44.440   7.762  1.00 13.62           C
ATOM   3018  CD1 ILE A 389      33.626  47.400   8.695  1.00 13.62           C
ATOM   3019  N   ALA A 390      33.436  46.759   4.445  1.00  7.47           N
ATOM   3020  CA  ALA A 390      32.788  47.823   3.703  1.00  7.47           C
ATOM   3021  C   ALA A 390      32.397  48.787   4.795  1.00  7.47           C
ATOM   3022  O   ALA A 390      31.808  48.406   5.810  1.00 21.51           O
ATOM   3023  CB  ALA A 390      31.572  47.301   2.979  1.00 21.51           C
ATOM   3024  N   GLY A 391      32.755  50.037   4.587  1.00  8.51           N
ATOM   3025  CA  GLY A 391      32.498  51.058   5.577  1.00  8.51           C
ATOM   3026  C   GLY A 391      31.080  51.537   5.658  1.00  8.51           C
ATOM   3027  O   GLY A 391      30.355  51.560   4.681  1.00  9.72           O
ATOM   3028  N   PHE A 392      30.708  51.928   6.861  1.00  3.66           N
ATOM   3029  CA  PHE A 392      29.396  52.439   7.149  1.00  3.66           C
ATOM   3030  C   PHE A 392      29.013  53.460   6.110  1.00  3.66           C
ATOM   3031  O   PHE A 392      29.779  54.388   5.807  1.00 10.24           O
ATOM   3032  CB  PHE A 392      29.393  53.112   8.514  1.00 10.24           C
ATOM   3033  CG  PHE A 392      28.029  53.452   9.017  1.00 10.24           C
ATOM   3034  CD1 PHE A 392      27.252  52.491   9.668  1.00 10.24           C
ATOM   3035  CD2 PHE A 392      27.531  54.733   8.886  1.00 10.24           C
ATOM   3036  CE1 PHE A 392      25.999  52.804  10.186  1.00 10.24           C
ATOM   3037  CE2 PHE A 392      26.267  55.058   9.403  1.00 10.24           C
ATOM   3038  CZ  PHE A 392      25.504  54.093  10.053  1.00 10.24           C
ATOM   3039  N   GLU A 393      27.813  53.295   5.570  1.00 18.85           N
ATOM   3040  CA  GLU A 393      27.318  54.228   4.588  1.00 18.85           C
ATOM   3041  C   GLU A 393      25.841  54.473   4.760  1.00 18.85           C
ATOM   3042  O   GLU A 393      25.091  53.604   5.194  1.00 37.74           O
ATOM   3043  CB  GLU A 393      27.593  53.711   3.184  1.00 37.74           C
ATOM   3044  CG  GLU A 393      26.774  52.507   2.803  1.00 37.74           C
ATOM   3045  CD  GLU A 393      27.425  51.709   1.696  1.00 37.74           C
ATOM   3046  OE1 GLU A 393      28.624  51.962   1.404  1.00 37.74           O
ATOM   3047  OE2 GLU A 393      26.738  50.835   1.118  1.00 37.74           O
ATOM   3048  N   ILE A 394      25.447  55.691   4.439  1.00 42.21           N
ATOM   3049  CA  ILE A 394      24.063  56.083   4.495  1.00 42.21           C
ATOM   3050  C   ILE A 394      23.760  56.756   3.153  1.00 42.21           C
ATOM   3051  O   ILE A 394      23.970  57.961   2.982  1.00 42.13           O
ATOM   3052  CB  ILE A 394      23.822  57.061   5.629  1.00 42.13           C
ATOM   3053  CG1 ILE A 394      24.337  56.469   6.928  1.00 42.13           C
ATOM   3054  CG2 ILE A 394      22.360  57.332   5.763  1.00 42.13           C
ATOM   3055  CD1 ILE A 394      23.861  57.210   8.156  1.00 42.13           C
ATOM   3056  N   PHE A 395      23.298  55.964   2.191  1.00 67.29           N
ATOM   3057  CA  PHE A 395      22.968  56.481   0.871  1.00 67.29           C
ATOM   3058  C   PHE A 395      21.551  57.041   0.917  1.00 67.29           C
ATOM   3059  O   PHE A 395      20.845  56.842   1.915  1.00 35.85           O
ATOM   3060  CB  PHE A 395      23.043  55.359  -0.155  1.00 35.85           C
ATOM   3061  CG  PHE A 395      24.433  54.864  -0.419  1.00 35.85           C
ATOM   3062  CD1 PHE A 395      25.455  55.749  -0.690  1.00 35.85           C
ATOM   3063  CD2 PHE A 395      24.705  53.505  -0.448  1.00 35.85           C
ATOM   3064  CE1 PHE A 395      26.739  55.287  -0.994  1.00 35.85           C
ATOM   3065  CE2 PHE A 395      25.979  53.033  -0.749  1.00 35.85           C
ATOM   3066  CZ  PHE A 395      26.997  53.922  -1.023  1.00 35.85           C
ATOM   3067  N   GLU A 396      21.140  57.741  -0.146  1.00 41.68           N
ATOM   3068  CA  GLU A 396      19.789  58.319  -0.219  1.00 41.68           C
ATOM   3069  C   GLU A 396      18.735  57.241   0.022  1.00 41.68           C
ATOM   3070  O   GLU A 396      17.752  57.449   0.732  1.00 99.87           O
ATOM   3071  CB  GLU A 396      19.569  58.967  -1.582  1.00 99.87           C
ATOM   3072  CG  GLU A 396      19.745  60.477  -1.571  1.00 99.87           C
ATOM   3073  CD  GLU A 396      18.688  61.196  -2.392  1.00 99.87           C
ATOM   3074  OE1 GLU A 396      17.483  61.012  -2.107  1.00 99.87           O
ATOM   3075  OE2 GLU A 396      19.062  61.943  -3.324  1.00 99.87           O
ATOM   3076  N   ILE A 397      18.968  56.078  -0.574  1.00 37.19           N
ATOM   3077  CA  ILE A 397      18.080  54.934  -0.422  1.00 37.19           C
ATOM   3078  C   ILE A 397      18.924  53.766   0.087  1.00 37.19           C
ATOM   3079  O   ILE A 397      19.801  53.264  -0.625  1.00 89.14           O
ATOM   3080  CB  ILE A 397      17.442  54.544  -1.763  1.00 89.14           C
ATOM   3081  CG1 ILE A 397      16.574  55.695  -2.276  1.00 89.14           C
ATOM   3082  CG2 ILE A 397      16.612  53.281  -1.594  1.00 89.14           C
ATOM   3083  CD1 ILE A 397      15.447  56.076  -1.339  1.00 89.14           C
ATOM   3084  N   ASN A 398      18.666  53.345   1.320  1.00 37.68           N
ATOM   3085  CA  ASN A 398      19.431  52.255   1.914  1.00 37.68           C
ATOM   3086  C   ASN A 398      18.678  50.929   1.897  1.00 37.68           C
ATOM   3087  O   ASN A 398      17.657  50.770   2.555  1.00 36.18           O
ATOM   3088  CB  ASN A 398      19.821  52.614   3.349  1.00 36.18           C
ATOM   3089  CG  ASN A 398      20.586  53.913   3.428  1.00 36.18           C
ATOM   3090  OD1 ASN A 398      21.744  53.982   3.022  1.00 36.18           O
ATOM   3091  ND2 ASN A 398      19.940  54.958   3.942  1.00 36.18           N
ATOM   3092  N   SER A 399      19.198  49.974   1.144  1.00  6.53           N
ATOM   3093  CA  SER A 399      18.560  48.680   1.040  1.00  6.53           C
ATOM   3094  C   SER A 399      19.178  47.657   1.983  1.00  6.53           C
ATOM   3095  O   SER A 399      19.994  47.985   2.848  1.00 55.28           O
ATOM   3096  CB  SER A 399      18.659  48.167  -0.402  1.00 55.28           C
ATOM   3097  OG  SER A 399      17.600  47.271  -0.692  1.00 55.28           O
ATOM   3098  N   PHE A 400      18.793  46.402   1.774  1.00  8.93           N
ATOM   3099  CA  PHE A 400      19.280  45.295   2.573  1.00  8.93           C
ATOM   3100  C   PHE A 400      20.811  45.226   2.566  1.00  8.93           C
ATOM   3101  O   PHE A 400      21.418  44.820   3.546  1.00 14.74           O
ATOM   3102  CB  PHE A 400      18.692  43.985   2.044  1.00 14.74           C
ATOM   3103  CG  PHE A 400      19.064  42.795   2.851  1.00 14.74           C
ATOM   3104  CD1 PHE A 400      18.642  42.680   4.160  1.00 14.74           C
ATOM   3105  CD2 PHE A 400      19.828  41.788   2.306  1.00 14.74           C
ATOM   3106  CE1 PHE A 400      18.972  41.570   4.921  1.00 14.74           C
ATOM   3107  CE2 PHE A 400      20.166  40.673   3.054  1.00 14.74           C
ATOM   3108  CZ  PHE A 400      19.735  40.562   4.366  1.00 14.74           C
ATOM   3109  N   GLU A 401      21.441  45.626   1.472  1.00 16.58           N
ATOM   3110  CA  GLU A 401      22.902  45.595   1.392  1.00 16.58           C
ATOM   3111  C   GLU A 401      23.498  46.504   2.456  1.00 16.58           C
ATOM   3112  O   GLU A 401      24.381  46.109   3.205  1.00 65.24           O
ATOM   3113  CB  GLU A 401      23.367  46.062   0.014  1.00 65.24           C
ATOM   3114  CG  GLU A 401      23.178  45.035  -1.078  1.00 65.24           C
ATOM   3115  CD  GLU A 401      21.731  44.886  -1.507  1.00 65.24           C
ATOM   3116  OE1 GLU A 401      20.919  45.810  -1.264  1.00 65.24           O
ATOM   3117  OE2 GLU A 401      21.412  43.829  -2.095  1.00 65.24           O
ATOM   3118  N   GLN A 402      22.998  47.729   2.508  1.00 14.50           N
ATOM   3119  CA  GLN A 402      23.466  48.701   3.472  1.00 14.50           C
ATOM   3120  C   GLN A 402      23.233  48.211   4.909  1.00 14.50           C
ATOM   3121  O   GLN A 402      24.065  48.425   5.791  1.00 17.09           O
ATOM   3122  CB  GLN A 402      22.753  50.033   3.240  1.00 17.09           C
ATOM   3123  CG  GLN A 402      23.300  50.834   2.071  1.00 17.09           C
ATOM   3124  CD  GLN A 402      23.186  50.089   0.757  1.00 17.09           C
ATOM   3125  OE1 GLN A 402      22.109  49.627   0.383  1.00 17.09           O
ATOM   3126  NE2 GLN A 402      24.298  49.969   0.048  1.00 17.09           N
ATOM   3127  N   LEU A 403      22.108  47.552   5.158  1.00 18.32           N
ATOM   3128  CA  LEU A 403      21.862  47.071   6.507  1.00 18.32           C
ATOM   3129  C   LEU A 403      22.986  46.153   6.910  1.00 18.32           C
ATOM   3130  O   LEU A 403      23.564  46.322   7.977  1.00 46.68           O
ATOM   3131  CB  LEU A 403      20.541  46.313   6.614  1.00 46.68           C
ATOM   3132  CG  LEU A 403      20.283  45.753   8.017  1.00 46.68           C
ATOM   3133  CD1 LEU A 403      19.667  46.827   8.879  1.00 46.68           C
ATOM   3134  CD2 LEU A 403      19.373  44.537   7.944  1.00 46.68           C
ATOM   3135  N   CYS A 404      23.308  45.178   6.066  1.00  4.16           N
ATOM   3136  CA  CYS A 404      24.375  44.240   6.395  1.00  4.16           C
ATOM   3137  C   CYS A 404      25.704  44.942   6.578  1.00  4.16           C
ATOM   3138  O   CYS A 404      26.397  44.692   7.549  1.00 26.13           O
ATOM   3139  CB  CYS A 404      24.505  43.206   5.300  1.00 26.13           C
ATOM   3140  SG  CYS A 404      23.078  42.176   5.174  1.00 26.13           S
ATOM   3141  N   ILE A 405      26.052  45.825   5.643  1.00 15.97           N
ATOM   3142  CA  ILE A 405      27.313  46.555   5.701  1.00 15.97           C
ATOM   3143  C   ILE A 405      27.423  47.327   7.020  1.00 15.97           C
ATOM   3144  O   ILE A 405      28.403  47.172   7.760  1.00 11.74           O
ATOM   3145  CB  ILE A 405      27.432  47.546   4.542  1.00 11.74           C
ATOM   3146  CG1 ILE A 405      27.985  46.846   3.302  1.00 11.74           C
ATOM   3147  CG2 ILE A 405      28.361  48.666   4.922  1.00 11.74           C
ATOM   3148  CD1 ILE A 405      27.939  47.711   2.019  1.00 11.74           C
ATOM   3149  N   ASN A 406      26.415  48.152   7.312  1.00  6.75           N
ATOM   3150  CA  ASN A 406      26.394  48.953   8.532  1.00  6.75           C
ATOM   3151  C   ASN A 406      26.346  48.088   9.780  1.00  6.75           C
ATOM   3152  O   ASN A 406      26.903  48.444  10.808  1.00 30.80           O
ATOM   3153  CB  ASN A 406      25.206  49.914   8.518  1.00 30.80           C
ATOM   3154  CG  ASN A 406      25.281  50.916   7.372  1.00 30.80           C
ATOM   3155  OD1 ASN A 406      26.355  51.334   6.963  1.00 30.80           O
ATOM   3156  ND2 ASN A 406      24.131  51.300   6.855  1.00 30.80           N
ATOM   3157  N   TYR A 407      25.684  46.950   9.692  1.00 15.91           N
ATOM   3158  CA  TYR A 407      25.599  46.034  10.818  1.00 15.91           C
ATOM   3159  C   TYR A 407      27.011  45.526  11.119  1.00 15.91           C
ATOM   3160  O   TYR A 407      27.424  45.432  12.273  1.00 13.74           O
ATOM   3161  CB  TYR A 407      24.685  44.877  10.446  1.00 13.74           C
ATOM   3162  CG  TYR A 407      24.971  43.565  11.117  1.00 13.74           C
ATOM   3163  CD1 TYR A 407      25.196  43.500  12.473  1.00 13.74           C
ATOM   3164  CD2 TYR A 407      24.950  42.368  10.385  1.00 13.74           C
ATOM   3165  CE1 TYR A 407      25.393  42.288  13.106  1.00 13.74           C
ATOM   3166  CE2 TYR A 407      25.141  41.142  10.998  1.00 13.74           C
ATOM   3167  CZ  TYR A 407      25.362  41.111  12.366  1.00 13.74           C
ATOM   3168  OH  TYR A 407      25.545  39.903  13.012  1.00 13.74           O
ATOM   3169  N   THR A 408      27.763  45.209  10.071  1.00 15.16           N
ATOM   3170  CA  THR A 408      29.123  44.722  10.244  1.00 15.16           C
ATOM   3171  C   THR A 408      29.984  45.814  10.835  1.00 15.16           C
ATOM   3172  O   THR A 408      30.877  45.549  11.626  1.00 18.28           O
ATOM   3173  CB  THR A 408      29.713  44.309   8.928  1.00 18.28           C
ATOM   3174  OG1 THR A 408      28.817  43.407   8.275  1.00 18.28           O
ATOM   3175  CG2 THR A 408      31.020  43.622   9.136  1.00 18.28           C
ATOM   3176  N   ASN A 409      29.717  47.054  10.455  1.00 24.29           N
ATOM   3177  CA  ASN A 409      30.490  48.156  10.995  1.00 24.29           C
ATOM   3178  C   ASN A 409      30.187  48.296  12.486  1.00 24.29           C
ATOM   3179  O   ASN A 409      31.084  48.544  13.296  1.00 23.32           O
ATOM   3180  CB  ASN A 409      30.175  49.437  10.235  1.00 23.32           C
ATOM   3181  CG  ASN A 409      31.040  49.584   8.999  1.00 23.32           C
ATOM   3182  OD1 ASN A 409      32.171  50.056   9.073  1.00 23.32           O
ATOM   3183  ND2 ASN A 409      30.520  49.159   7.853  1.00 23.32           N
ATOM   3184  N   GLU A 410      28.927  48.106  12.850  1.00 26.60           N
ATOM   3185  CA  GLU A 410      28.525  48.186  14.247  1.00 26.60           C
ATOM   3186  C   GLU A 410      29.230  47.042  14.990  1.00 26.60           C
ATOM   3187  O   GLU A 410      29.741  47.220  16.098  1.00 40.55           O
ATOM   3188  CB  GLU A 410      27.012  48.018  14.370  1.00 40.55           C
ATOM   3189  CG  GLU A 410      26.423  48.597  15.622  1.00 40.55           C
ATOM   3190  CD  GLU A 410      25.640  49.847  15.348  1.00 40.55           C
ATOM   3191  OE1 GLU A 410      25.510  50.207  14.167  1.00 40.55           O
ATOM   3192  OE2 GLU A 410      25.151  50.476  16.307  1.00 40.55           O
ATOM   3193  N   LYS A 411      29.269  45.871  14.361  1.00 10.16           N
ATOM   3194  CA  LYS A 411      29.900  44.708  14.967  1.00 10.16           C
ATOM   3195  C   LYS A 411      31.391  44.941  15.201  1.00 10.16           C
ATOM   3196  O   LYS A 411      31.936  44.512  16.212  1.00 35.62           O
ATOM   3197  CB  LYS A 411      29.700  43.493  14.070  1.00 35.62           C
ATOM   3198  CG  LYS A 411      28.594  42.572  14.528  1.00 35.62           C
ATOM   3199  CD  LYS A 411      28.939  41.122  14.220  1.00 35.62           C
ATOM   3200  CE  LYS A 411      28.546  40.179  15.363  1.00 35.62           C
ATOM   3201  NZ  LYS A 411      28.838  40.706  16.741  1.00 35.62           N
ATOM   3202  N   LEU A 412      32.039  45.628  14.263  1.00 11.72           N
ATOM   3203  CA  LEU A 412      33.455  45.898  14.379  1.00 11.72           C
ATOM   3204  C   LEU A 412      33.724  46.941  15.466  1.00 11.72           C
ATOM   3205  O   LEU A 412      34.670  46.791  16.249  1.00 33.16           O
ATOM   3206  CB  LEU A 412      34.009  46.390  13.050  1.00 33.16           C
ATOM   3207  CG  LEU A 412      35.529  46.336  12.974  1.00 33.16           C
ATOM   3208  CD1 LEU A 412      36.015  44.951  13.385  1.00 33.16           C
ATOM   3209  CD2 LEU A 412      35.970  46.650  11.563  1.00 33.16           C
ATOM   3210  N   GLN A 413      32.906  47.994  15.520  1.00 25.94           N
ATOM   3211  CA  GLN A 413      33.103  49.033  16.532  1.00 25.94           C
ATOM   3212  C   GLN A 413      32.993  48.403  17.895  1.00 25.94           C
ATOM   3213  O   GLN A 413      33.770  48.710  18.794  1.00 27.35           O
ATOM   3214  CB  GLN A 413      32.060  50.135  16.421  1.00 27.35           C
ATOM   3215  CG  GLN A 413      32.109  51.132  17.563  1.00 27.35           C
ATOM   3216  CD  GLN A 413      33.448  51.800  17.683  1.00 27.35           C
ATOM   3217  OE1 GLN A 413      34.070  52.143  16.682  1.00 27.35           O
ATOM   3218  NE2 GLN A 413      33.911  51.988  18.912  1.00 27.35           N
ATOM   3219  N   GLN A 414      32.018  47.516  18.035  1.00 16.24           N
ATOM   3220  CA  GLN A 414      31.802  46.815  19.288  1.00 16.24           C
ATOM   3221  C   GLN A 414      33.074  46.034  19.645  1.00 16.24           C
ATOM   3222  O   GLN A 414      33.552  46.111  20.780  1.00 46.49           O
ATOM   3223  CB  GLN A 414      30.614  45.860  19.156  1.00 46.49           C
ATOM   3224  CG  GLN A 414      30.293  45.069  20.404  1.00 46.49           C
ATOM   3225  CD  GLN A 414      30.137  45.939  21.636  1.00 46.49           C
ATOM   3226  OE1 GLN A 414      29.598  47.044  21.577  1.00 46.49           O
ATOM   3227  NE2 GLN A 414      30.610  45.432  22.770  1.00 46.49           N
ATOM   3228  N   LEU A 415      33.631  45.299  18.680  1.00 22.28           N
ATOM   3229  CA  LEU A 415      34.852  44.533  18.927  1.00 22.28           C
ATOM   3230  C   LEU A 415      35.899  45.460  19.503  1.00 22.28           C
ATOM   3231  O   LEU A 415      36.674  45.087  20.385  1.00 25.10           O
ATOM   3232  CB  LEU A 415      35.386  43.912  17.642  1.00 25.10           C
ATOM   3233  CG  LEU A 415      36.654  43.089  17.846  1.00 25.10           C
ATOM   3234  CD1 LEU A 415      36.285  41.726  18.371  1.00 25.10           C
ATOM   3235  CD2 LEU A 415      37.392  42.930  16.546  1.00 25.10           C
ATOM   3236  N   PHE A 416      35.921  46.684  19.002  1.00  2.00           N
ATOM   3237  CA  PHE A 416      36.870  47.642  19.507  1.00  2.00           C
ATOM   3238  C   PHE A 416      36.505  47.866  20.962  1.00  2.00           C
ATOM   3239  O   PHE A 416      37.292  47.559  21.846  1.00  4.29           O
ATOM   3240  CB  PHE A 416      36.764  48.945  18.742  1.00  4.29           C
ATOM   3241  CG  PHE A 416      37.533  50.071  19.365  1.00  4.29           C
ATOM   3242  CD1 PHE A 416      38.884  50.242  19.092  1.00  4.29           C
ATOM   3243  CD2 PHE A 416      36.903  50.973  20.197  1.00  4.29           C
ATOM   3244  CE1 PHE A 416      39.587  51.313  19.646  1.00  4.29           C
ATOM   3245  CE2 PHE A 416      37.604  52.040  20.752  1.00  4.29           C
ATOM   3246  CZ  PHE A 416      38.940  52.214  20.479  1.00  4.29           C
ATOM   3247  N   ASN A 417      35.309  48.381  21.212  1.00 36.48           N
ATOM   3248  CA  ASN A 417      34.862  48.628  22.576  1.00 36.48           C
ATOM   3249  C   ASN A 417      35.217  47.495  23.532  1.00 36.48           C
ATOM   3250  O   ASN A 417      35.809  47.719  24.590  1.00 44.76           O
ATOM   3251  CB  ASN A 417      33.358  48.833  22.600  1.00 44.76           C
ATOM   3252  CG  ASN A 417      32.936  50.019  21.798  1.00 44.76           C
ATOM   3253  OD1 ASN A 417      33.773  50.802  21.341  1.00 44.76           O
ATOM   3254  ND2 ASN A 417      31.633  50.169  21.609  1.00 44.76           N
ATOM   3255  N   HIS A 418      34.858  46.276  23.154  1.00 23.31           N
ATOM   3256  CA  HIS A 418      35.113  45.116  23.997  1.00 23.31           C
ATOM   3257  C   HIS A 418      36.574  44.978  24.358  1.00 23.31           C
ATOM   3258  O   HIS A 418      36.946  44.927  25.529  1.00 17.48           O
ATOM   3259  CB  HIS A 418      34.657  43.854  23.290  1.00 17.48           C
ATOM   3260  CG  HIS A 418      34.839  42.620  24.105  1.00 17.48           C
ATOM   3261  ND1 HIS A 418      33.975  42.268  25.121  1.00 17.48           N
ATOM   3262  CD2 HIS A 418      35.783  41.649  24.053  1.00 17.48           C
ATOM   3263  CE1 HIS A 418      34.378  41.131  25.660  1.00 17.48           C
ATOM   3264  NE2 HIS A 418      35.473  40.736  25.031  1.00 17.48           N
ATOM   3265  N   THR A 419      37.397  44.889  23.332  1.00  4.33           N
ATOM   3266  CA  THR A 419      38.823  44.763  23.515  1.00  4.33           C
ATOM   3267  C   THR A 419      39.350  45.945  24.361  1.00  4.33           C
ATOM   3268  O   THR A 419      39.827  45.755  25.471  1.00 24.88           O
ATOM   3269  CB  THR A 419      39.520  44.770  22.144  1.00 24.88           C
ATOM   3270  OG1 THR A 419      38.994  43.719  21.326  1.00 24.88           O
ATOM   3271  CG2 THR A 419      41.001  44.577  22.308  1.00 24.88           C
ATOM   3272  N   MET A 420      39.249  47.161  23.824  1.00  5.62           N
ATOM   3273  CA  MET A 420      39.735  48.370  24.486  1.00  5.62           C
ATOM   3274  C   MET A 420      39.340  48.549  25.929  1.00  5.62           C
ATOM   3275  O   MET A 420      40.165  48.878  26.771  1.00 28.93           O
ATOM   3276  CB  MET A 420      39.261  49.598  23.737  1.00 28.93           C
ATOM   3277  CG  MET A 420      40.182  50.027  22.634  1.00 28.93           C
ATOM   3278  SD  MET A 420      41.913  49.856  23.065  1.00 28.93           S
ATOM   3279  CE  MET A 420      42.381  48.549  21.965  1.00 28.93           C
ATOM   3280  N   PHE A 421      38.066  48.325  26.215  1.00 27.67           N
ATOM   3281  CA  PHE A 421      37.546  48.529  27.554  1.00 27.67           C
ATOM   3282  C   PHE A 421      37.230  47.308  28.418  1.00 27.67           C
ATOM   3283  O   PHE A 421      37.537  47.296  29.599  1.00 16.96           O
ATOM   3284  CB  PHE A 421      36.317  49.432  27.449  1.00 16.96           C
ATOM   3285  CG  PHE A 421      36.479  50.572  26.463  1.00 16.96           C
ATOM   3286  CD1 PHE A 421      37.509  51.491  26.607  1.00 16.96           C
ATOM   3287  CD2 PHE A 421      35.593  50.734  25.410  1.00 16.96           C
ATOM   3288  CE1 PHE A 421      37.649  52.559  25.717  1.00 16.96           C
ATOM   3289  CE2 PHE A 421      35.726  51.799  24.515  1.00 16.96           C
ATOM   3290  CZ  PHE A 421      36.751  52.713  24.664  1.00 16.96           C
ATOM   3291  N   ILE A 422      36.606  46.283  27.865  1.00  3.22           N
ATOM   3292  CA  ILE A 422      36.298  45.122  28.682  1.00  3.22           C
ATOM   3293  C   ILE A 422      37.523  44.253  28.866  1.00  3.22           C
ATOM   3294  O   ILE A 422      38.040  44.136  29.963  1.00 25.30           O
ATOM   3295  CB  ILE A 422      35.184  44.301  28.061  1.00 25.30           C
ATOM   3296  CG1 ILE A 422      33.831  44.892  28.455  1.00 25.30           C
ATOM   3297  CG2 ILE A 422      35.259  42.885  28.546  1.00 25.30           C
ATOM   3298  CD1 ILE A 422      33.849  46.394  28.661  1.00 25.30           C
ATOM   3299  N   LEU A 423      37.988  43.640  27.790  1.00  2.03           N
ATOM   3300  CA  LEU A 423      39.162  42.775  27.861  1.00  2.03           C
ATOM   3301  C   LEU A 423      40.312  43.410  28.597  1.00  2.03           C
ATOM   3302  O   LEU A 423      41.015  42.728  29.342  1.00 22.32           O
ATOM   3303  CB  LEU A 423      39.623  42.379  26.476  1.00 22.32           C
ATOM   3304  CG  LEU A 423      38.659  41.466  25.719  1.00 22.32           C
ATOM   3305  CD1 LEU A 423      39.404  40.784  24.592  1.00 22.32           C
ATOM   3306  CD2 LEU A 423      38.057  40.433  26.665  1.00 22.32           C
ATOM   3307  N   GLU A 424      40.515  44.710  28.402  1.00 13.35           N
ATOM   3308  CA  GLU A 424      41.600  45.422  29.085  1.00 13.35           C
ATOM   3309  C   GLU A 424      41.493  45.165  30.588  1.00 13.35           C
ATOM   3310  O   GLU A 424      42.325  44.488  31.184  1.00 58.46           O
ATOM   3311  CB  GLU A 424      41.485  46.927  28.836  1.00 58.46           C
ATOM   3312  CG  GLU A 424      42.609  47.535  28.022  1.00 58.46           C
ATOM   3313  CD  GLU A 424      43.965  47.062  28.456  1.00 58.46           C
ATOM   3314  OE1 GLU A 424      44.360  45.966  28.026  1.00 58.46           O
ATOM   3315  OE2 GLU A 424      44.636  47.782  29.219  1.00 58.46           O
ATOM   3316  N   GLN A 425      40.440  45.705  31.185  1.00 28.33           N
ATOM   3317  CA  GLN A 425      40.196  45.557  32.607  1.00 28.33           C
ATOM   3318  C   GLN A 425      40.125  44.091  33.055  1.00 28.33           C
ATOM   3319  O   GLN A 425      40.598  43.755  34.135  1.00 28.13           O
ATOM   3320  CB  GLN A 425      38.917  46.301  32.963  1.00 28.13           C
ATOM   3321  CG  GLN A 425      38.767  47.551  32.138  1.00 28.13           C
ATOM   3322  CD  GLN A 425      37.874  48.576  32.778  1.00 28.13           C
ATOM   3323  OE1 GLN A 425      38.131  49.030  33.884  1.00 28.13           O
ATOM   3324  NE2 GLN A 425      36.815  48.956  32.079  1.00 28.13           N
ATOM   3325  N   GLU A 426      39.547  43.216  32.238  1.00 18.81           N
ATOM   3326  CA  GLU A 426      39.457  41.799  32.594  1.00 18.81           C
ATOM   3327  C   GLU A 426      40.837  41.230  32.919  1.00 18.81           C
ATOM   3328  O   GLU A 426      41.019  40.524  33.916  1.00 98.68           O
ATOM   3329  CB  GLU A 426      38.829  40.999  31.453  1.00 98.68           C
ATOM   3330  CG  GLU A 426      37.360  41.321  31.208  1.00 98.68           C
ATOM   3331  CD  GLU A 426      36.606  40.177  30.546  1.00 98.68           C
ATOM   3332  OE1 GLU A 426      37.264  39.246  30.026  1.00 98.68           O
ATOM   3333  OE2 GLU A 426      35.354  40.209  30.545  1.00 98.68           O
ATOM   3334  N   GLU A 427      41.808  41.557  32.074  1.00  9.75           N
ATOM   3335  CA  GLU A 427      43.182  41.089  32.254  1.00  9.75           C
ATOM   3336  C   GLU A 427      43.810  41.674  33.542  1.00  9.75           C
ATOM   3337  O   GLU A 427      44.633  41.041  34.205  1.00 43.08           O
ATOM   3338  CB  GLU A 427      44.006  41.493  31.042  1.00 43.08           C
ATOM   3339  CG  GLU A 427      45.447  41.784  31.354  1.00 43.08           C
ATOM   3340  CD  GLU A 427      46.340  40.600  31.066  1.00 43.08           C
ATOM   3341  OE1 GLU A 427      46.001  39.478  31.512  1.00 43.08           O
ATOM   3342  OE2 GLU A 427      47.378  40.789  30.386  1.00 43.08           O
ATOM   3343  N   TYR A 428      43.404  42.891  33.883  1.00 14.16           N
ATOM   3344  CA  TYR A 428      43.914  43.550  35.070  1.00 14.16           C
ATOM   3345  C   TYR A 428      43.583  42.641  36.242  1.00 14.16           C
ATOM   3346  O   TYR A 428      44.469  42.027  36.814  1.00 20.32           O
ATOM   3347  CB  TYR A 428      43.237  44.920  35.258  1.00 20.32           C
ATOM   3348  CG  TYR A 428      43.710  46.013  34.313  1.00 20.32           C
ATOM   3349  CD1 TYR A 428      44.944  45.930  33.683  1.00 20.32           C
ATOM   3350  CD2 TYR A 428      42.927  47.139  34.074  1.00 20.32           C
ATOM   3351  CE1 TYR A 428      45.383  46.936  32.847  1.00 20.32           C
ATOM   3352  CE2 TYR A 428      43.359  48.150  33.239  1.00 20.32           C
ATOM   3353  CZ  TYR A 428      44.585  48.039  32.632  1.00 20.32           C
ATOM   3354  OH  TYR A 428      45.010  49.041  31.799  1.00 20.32           O
ATOM   3355  N   GLN A 429      42.294  42.547  36.569  1.00 41.02           N
ATOM   3356  CA  GLN A 429      41.813  41.722  37.679  1.00 41.02           C
ATOM   3357  C   GLN A 429      42.358  40.306  37.600  1.00 41.02           C
ATOM   3358  O   GLN A 429      42.756  39.722  38.602  1.00 99.61           O
ATOM   3359  CB  GLN A 429      40.276  41.689  37.677  1.00 99.61           C
ATOM   3360  CG  GLN A 429      39.664  40.305  37.880  1.00 99.61           C
ATOM   3361  CD  GLN A 429      39.137  39.693  36.592  1.00 99.61           C
ATOM   3362  OE1 GLN A 429      39.880  39.048  35.847  1.00 99.61           O
ATOM   3363  NE2 GLN A 429      37.846  39.888  36.326  1.00 99.61           N
ATOM   3364  N   ARG A 430      42.371  39.768  36.390  1.00  4.61           N
ATOM   3365  CA  ARG A 430      42.849  38.415  36.140  1.00  4.61           C
ATOM   3366  C   ARG A 430      44.302  38.220  36.535  1.00  4.61           C
ATOM   3367  O   ARG A 430      44.706  37.130  36.930  1.00100.00           O
ATOM   3368  CB  ARG A 430      42.634  38.079  34.664  1.00100.00           C
ATOM   3369  CG  ARG A 430      43.711  37.228  34.017  1.00100.00           C
ATOM   3370  CD  ARG A 430      43.300  36.839  32.597  1.00100.00           C
ATOM   3371  NE  ARG A 430      41.850  36.698  32.481  1.00100.00           N
ATOM   3372  CZ  ARG A 430      41.091  37.399  31.645  1.00100.00           C
ATOM   3373  NH1 ARG A 430      41.641  38.298  30.839  1.00100.00           N
ATOM   3374  NH2 ARG A 430      39.777  37.207  31.624  1.00100.00           N
ATOM   3375  N   GLU A 431      45.087  39.285  36.437  1.00 18.77           N
ATOM   3376  CA  GLU A 431      46.510  39.217  36.792  1.00 18.77           C
ATOM   3377  C   GLU A 431      46.744  39.735  38.210  1.00 18.77           C
ATOM   3378  O   GLU A 431      47.870  39.853  38.673  1.00 30.91           O
ATOM   3379  CB  GLU A 431      47.345  40.021  35.795  1.00 30.91           C
ATOM   3380  CG  GLU A 431      48.816  39.829  35.989  1.00 30.91           C
ATOM   3381  CD  GLU A 431      49.406  38.759  35.080  1.00 30.91           C
ATOM   3382  OE1 GLU A 431      48.643  38.058  34.374  1.00 30.91           O
ATOM   3383  OE2 GLU A 431      50.653  38.626  35.069  1.00 30.91           O
ATOM   3384  N   GLY A 432      45.651  40.049  38.891  1.00 25.02           N
ATOM   3385  CA  GLY A 432      45.731  40.511  40.266  1.00 25.02           C
ATOM   3386  C   GLY A 432      46.148  41.943  40.512  1.00 25.02           C
ATOM   3387  O   GLY A 432      46.654  42.255  41.582  1.00 42.98           O
ATOM   3388  N   ILE A 433      45.930  42.821  39.542  1.00 38.97           N
ATOM   3389  CA  ILE A 433      46.301  44.216  39.695  1.00 38.97           C
ATOM   3390  C   ILE A 433      45.269  44.961  40.552  1.00 38.97           C
ATOM   3391  O   ILE A 433      44.063  44.667  40.513  1.00 19.40           O
ATOM   3392  CB  ILE A 433      46.414  44.895  38.318  1.00 19.40           C
ATOM   3393  CG1 ILE A 433      47.497  44.213  37.496  1.00 19.40           C
ATOM   3394  CG2 ILE A 433      46.776  46.350  38.469  1.00 19.40           C
ATOM   3395  CD1 ILE A 433      48.792  43.988  38.232  1.00 19.40           C
ATOM   3396  N   GLU A 434      45.748  45.909  41.354  1.00 79.93           N
ATOM   3397  CA  GLU A 434      44.854  46.702  42.190  1.00 79.93           C
ATOM   3398  C   GLU A 434      44.088  47.555  41.202  1.00 79.93           C
ATOM   3399  O   GLU A 434      44.544  48.626  40.806  1.00100.00           O
ATOM   3400  CB  GLU A 434      45.660  47.592  43.142  1.00100.00           C
ATOM   3401  CG  GLU A 434      44.866  48.749  43.739  1.00100.00           C
ATOM   3402  CD  GLU A 434      45.580  50.087  43.598  1.00100.00           C
ATOM   3403  OE1 GLU A 434      46.811  50.133  43.821  1.00100.00           O
ATOM   3404  OE2 GLU A 434      44.905  51.088  43.265  1.00100.00           O
ATOM   3405  N   TRP A 435      42.928  47.072  40.789  1.00 34.62           N
ATOM   3406  CA  TRP A 435      42.158  47.816  39.810  1.00 34.62           C
ATOM   3407  C   TRP A 435      40.653  47.821  40.045  1.00 34.62           C
ATOM   3408  O   TRP A 435      40.053  46.773  40.292  1.00 23.05           O
ATOM   3409  CB  TRP A 435      42.447  47.268  38.394  1.00 23.05           C
ATOM   3410  CG  TRP A 435      41.678  47.971  37.293  1.00 23.05           C
ATOM   3411  CD1 TRP A 435      40.491  47.580  36.732  1.00 23.05           C
ATOM   3412  CD2 TRP A 435      42.023  49.206  36.682  1.00 23.05           C
ATOM   3413  NE1 TRP A 435      40.083  48.504  35.814  1.00 23.05           N
ATOM   3414  CE2 TRP A 435      41.003  49.514  35.763  1.00 23.05           C
ATOM   3415  CE3 TRP A 435      43.097  50.087  36.825  1.00 23.05           C
ATOM   3416  CZ2 TRP A 435      41.024  50.661  34.992  1.00 23.05           C
ATOM   3417  CZ3 TRP A 435      43.119  51.231  36.059  1.00 23.05           C
ATOM   3418  CH2 TRP A 435      42.089  51.511  35.153  1.00 23.05           C
ATOM   3419  N   ASN A 436      40.052  49.006  39.939  1.00 44.79           N
ATOM   3420  CA  ASN A 436      38.614  49.146  40.092  1.00 44.79           C
ATOM   3421  C   ASN A 436      38.005  49.440  38.715  1.00 44.79           C
ATOM   3422  O   ASN A 436      38.344  50.439  38.064  1.00100.00           O
ATOM   3423  CB  ASN A 436      38.301  50.262  41.083  1.00100.00           C
ATOM   3424  CG  ASN A 436      38.627  49.867  42.509  1.00100.00           C
ATOM   3425  OD1 ASN A 436      39.720  50.150  43.014  1.00100.00           O
ATOM   3426  ND2 ASN A 436      37.682  49.195  43.166  1.00100.00           N
ATOM   3427  N   PHE A 437      37.107  48.554  38.283  1.00 17.85           N
ATOM   3428  CA  PHE A 437      36.464  48.665  36.988  1.00 17.85           C
ATOM   3429  C   PHE A 437      35.914  50.028  36.620  1.00 17.85           C
ATOM   3430  O   PHE A 437      35.355  50.744  37.445  1.00 31.57           O
ATOM   3431  CB  PHE A 437      35.347  47.645  36.859  1.00 31.57           C
ATOM   3432  CG  PHE A 437      34.746  47.602  35.489  1.00 31.57           C
ATOM   3433  CD1 PHE A 437      35.271  46.766  34.509  1.00 31.57           C
ATOM   3434  CD2 PHE A 437      33.672  48.424  35.163  1.00 31.57           C
ATOM   3435  CE1 PHE A 437      34.741  46.749  33.224  1.00 31.57           C
ATOM   3436  CE2 PHE A 437      33.132  48.417  33.876  1.00 31.57           C
ATOM   3437  CZ  PHE A 437      33.671  47.575  32.905  1.00 31.57           C
ATOM   3438  N   ILE A 438      36.071  50.368  35.348  1.00 33.27           N
ATOM   3439  CA  ILE A 438      35.592  51.631  34.830  1.00 33.27           C
ATOM   3440  C   ILE A 438      34.610  51.375  33.705  1.00 33.27           C
ATOM   3441  O   ILE A 438      34.977  50.859  32.658  1.00 39.76           O
ATOM   3442  CB  ILE A 438      36.731  52.482  34.267  1.00 39.76           C
ATOM   3443  CG1 ILE A 438      37.856  52.587  35.284  1.00 39.76           C
ATOM   3444  CG2 ILE A 438      36.218  53.863  33.932  1.00 39.76           C
ATOM   3445  CD1 ILE A 438      38.907  53.579  34.887  1.00 39.76           C
ATOM   3446  N   ASP A 439      33.349  51.713  33.926  1.00 33.27           N
ATOM   3447  CA  ASP A 439      32.360  51.536  32.884  1.00 33.27           C
ATOM   3448  C   ASP A 439      32.606  52.737  31.985  1.00 33.27           C
ATOM   3449  O   ASP A 439      32.317  53.875  32.370  1.00 73.84           O
ATOM   3450  CB  ASP A 439      30.951  51.583  33.474  1.00 73.84           C
ATOM   3451  CG  ASP A 439      29.886  51.697  32.412  1.00 73.84           C
ATOM   3452  OD1 ASP A 439      30.160  51.296  31.265  1.00 73.84           O
ATOM   3453  OD2 ASP A 439      28.780  52.188  32.722  1.00 73.84           O
ATOM   3454  N   PHE A 440      33.163  52.502  30.801  1.00 55.44           N
ATOM   3455  CA  PHE A 440      33.436  53.606  29.890  1.00 55.44           C
ATOM   3456  C   PHE A 440      32.224  54.013  29.066  1.00 55.44           C
ATOM   3457  O   PHE A 440      32.319  54.852  28.175  1.00 34.09           O
ATOM   3458  CB  PHE A 440      34.603  53.256  28.980  1.00 34.09           C
ATOM   3459  CG  PHE A 440      35.924  53.390  29.646  1.00 34.09           C
ATOM   3460  CD1 PHE A 440      36.603  54.601  29.633  1.00 34.09           C
ATOM   3461  CD2 PHE A 440      36.495  52.311  30.303  1.00 34.09           C
ATOM   3462  CE1 PHE A 440      37.851  54.738  30.272  1.00 34.09           C
ATOM   3463  CE2 PHE A 440      37.741  52.435  30.945  1.00 34.09           C
ATOM   3464  CZ  PHE A 440      38.418  53.653  30.927  1.00 34.09           C
ATOM   3465  N   GLY A 441      31.080  53.419  29.379  1.00 57.22           N
ATOM   3466  CA  GLY A 441      29.859  53.747  28.671  1.00 57.22           C
ATOM   3467  C   GLY A 441      29.943  53.643  27.159  1.00 57.22           C
ATOM   3468  O   GLY A 441      29.705  54.622  26.440  1.00 91.33           O
ATOM   3469  N   LEU A 442      30.282  52.453  26.672  1.00 51.59           N
ATOM   3470  CA  LEU A 442      30.372  52.220  25.241  1.00 51.59           C
ATOM   3471  C   LEU A 442      29.969  50.774  24.961  1.00 51.59           C
ATOM   3472  O   LEU A 442      30.793  49.867  25.063  1.00 34.85           O
ATOM   3473  CB  LEU A 442      31.794  52.476  24.759  1.00 34.85           C
ATOM   3474  CG  LEU A 442      32.134  53.923  24.424  1.00 34.85           C
ATOM   3475  CD1 LEU A 442      33.634  54.104  24.451  1.00 34.85           C
ATOM   3476  CD2 LEU A 442      31.582  54.275  23.060  1.00 34.85           C
ATOM   3477  N   ASP A 443      28.692  50.558  24.642  1.00 16.89           N
ATOM   3478  CA  ASP A 443      28.207  49.220  24.342  1.00 16.89           C
ATOM   3479  C   ASP A 443      27.191  49.285  23.232  1.00 16.89           C
ATOM   3480  O   ASP A 443      26.231  50.049  23.300  1.00 60.35           O
ATOM   3481  CB  ASP A 443      27.570  48.571  25.561  1.00 60.35           C
ATOM   3482  CG  ASP A 443      27.257  47.104  25.335  1.00 60.35           C
ATOM   3483  OD1 ASP A 443      28.051  46.418  24.652  1.00 60.35           O
ATOM   3484  OD2 ASP A 443      26.216  46.636  25.839  1.00 60.35           O
ATOM   3485  N   LEU A 444      27.415  48.483  22.201  1.00 29.16           N
ATOM   3486  CA  LEU A 444      26.513  48.463  21.068  1.00 29.16           C
ATOM   3487  C   LEU A 444      25.685  47.197  21.069  1.00 29.16           C
ATOM   3488  O   LEU A 444      24.875  46.990  20.169  1.00 24.56           O
ATOM   3489  CB  LEU A 444      27.305  48.544  19.765  1.00 24.56           C
ATOM   3490  CG  LEU A 444      28.271  49.709  19.590  1.00 24.56           C
ATOM   3491  CD1 LEU A 444      28.675  49.821  18.155  1.00 24.56           C
ATOM   3492  CD2 LEU A 444      27.626  50.972  20.022  1.00 24.56           C
ATOM   3493  N   GLN A 445      25.882  46.349  22.075  1.00 17.11           N
ATOM   3494  CA  GLN A 445      25.143  45.097  22.145  1.00 17.11           C
ATOM   3495  C   GLN A 445      23.691  45.246  21.713  1.00 17.11           C
ATOM   3496  O   GLN A 445      23.214  44.502  20.857  1.00 84.88           O
ATOM   3497  CB  GLN A 445      25.216  44.498  23.550  1.00 84.88           C
ATOM   3498  CG  GLN A 445      25.408  42.988  23.545  1.00 84.88           C
ATOM   3499  CD  GLN A 445      26.067  42.496  22.270  1.00 84.88           C
ATOM   3500  OE1 GLN A 445      27.211  42.849  21.981  1.00 84.88           O
ATOM   3501  NE2 GLN A 445      25.346  41.686  21.496  1.00 84.88           N
ATOM   3502  N   PRO A 446      22.970  46.217  22.288  1.00 66.32           N
ATOM   3503  CA  PRO A 446      21.564  46.444  21.940  1.00 66.32           C
ATOM   3504  C   PRO A 446      21.307  46.367  20.442  1.00 66.32           C
ATOM   3505  O   PRO A 446      20.731  45.392  19.955  1.00 79.44           O
ATOM   3506  CB  PRO A 446      21.263  47.836  22.506  1.00 79.44           C
ATOM   3507  CG  PRO A 446      22.579  48.362  23.013  1.00 79.44           C
ATOM   3508  CD  PRO A 446      23.424  47.170  23.306  1.00 79.44           C
ATOM   3509  N   CYS A 447      21.739  47.393  19.717  1.00 31.18           N
ATOM   3510  CA  CYS A 447      21.554  47.438  18.259  1.00 31.18           C
ATOM   3511  C   CYS A 447      21.963  46.136  17.584  1.00 31.18           C
ATOM   3512  O   CYS A 447      21.226  45.585  16.773  1.00 57.12           O
ATOM   3513  CB  CYS A 447      22.360  48.584  17.659  1.00 57.12           C
ATOM   3514  SG  CYS A 447      22.123  48.769  15.885  1.00 57.12           S
ATOM   3515  N   ILE A 448      23.143  45.647  17.933  1.00 12.04           N
ATOM   3516  CA  ILE A 448      23.628  44.393  17.381  1.00 12.04           C
ATOM   3517  C   ILE A 448      22.592  43.286  17.607  1.00 12.04           C
ATOM   3518  O   ILE A 448      22.291  42.541  16.692  1.00 10.79           O
ATOM   3519  CB  ILE A 448      24.967  43.981  18.037  1.00 10.79           C
ATOM   3520  CG1 ILE A 448      26.095  44.839  17.487  1.00 10.79           C
ATOM   3521  CG2 ILE A 448      25.289  42.523  17.746  1.00 10.79           C
ATOM   3522  CD1 ILE A 448      27.064  45.237  18.559  1.00 10.79           C
ATOM   3523  N   GLU A 449      22.039  43.190  18.814  1.00 63.24           N
ATOM   3524  CA  GLU A 449      21.037  42.168  19.091  1.00 63.24           C
ATOM   3525  C   GLU A 449      19.762  42.454  18.300  1.00 63.24           C
ATOM   3526  O   GLU A 449      19.082  41.534  17.848  1.00 65.58           O
ATOM   3527  CB  GLU A 449      20.704  42.114  20.587  1.00 65.58           C
ATOM   3528  CG  GLU A 449      21.831  41.606  21.479  1.00 65.58           C
ATOM   3529  CD  GLU A 449      22.340  40.216  21.102  1.00 65.58           C
ATOM   3530  OE1 GLU A 449      21.901  39.669  20.072  1.00 65.58           O
ATOM   3531  OE2 GLU A 449      23.188  39.665  21.840  1.00 65.58           O
ATOM   3532  N   LEU A 450      19.447  43.733  18.123  1.00 65.22           N
ATOM   3533  CA  LEU A 450      18.248  44.129  17.397  1.00 65.22           C
ATOM   3534  C   LEU A 450      18.298  43.659  15.953  1.00 65.22           C
ATOM   3535  O   LEU A 450      17.289  43.732  15.236  1.00 17.53           O
ATOM   3536  CB  LEU A 450      18.082  45.651  17.445  1.00 17.53           C
ATOM   3537  CG  LEU A 450      17.388  46.387  16.292  1.00 17.53           C
ATOM   3538  CD1 LEU A 450      16.013  45.888  16.124  1.00 17.53           C
ATOM   3539  CD2 LEU A 450      17.328  47.870  16.573  1.00 17.53           C
ATOM   3540  N   ILE A 451      19.461  43.158  15.529  1.00 29.46           N
ATOM   3541  CA  ILE A 451      19.624  42.703  14.154  1.00 29.46           C
ATOM   3542  C   ILE A 451      19.927  41.218  14.021  1.00 29.46           C
ATOM   3543  O   ILE A 451      19.328  40.527  13.196  1.00 52.45           O
ATOM   3544  CB  ILE A 451      20.760  43.492  13.451  1.00 52.45           C
ATOM   3545  CG1 ILE A 451      20.247  44.856  12.987  1.00 52.45           C
ATOM   3546  CG2 ILE A 451      21.292  42.713  12.260  1.00 52.45           C
ATOM   3547  CD1 ILE A 451      21.329  45.897  12.872  1.00 52.45           C
ATOM   3548  N   GLU A 452      20.820  40.720  14.865  1.00 42.45           N
ATOM   3549  CA  GLU A 452      21.289  39.310  14.786  1.00 42.45           C
ATOM   3550  C   GLU A 452      20.722  38.395  15.878  1.00 42.45           C
ATOM   3551  O   GLU A 452      21.163  37.248  16.043  1.00 76.07           O
ATOM   3552  CB  GLU A 452      22.813  39.249  14.931  1.00 76.07           C
ATOM   3553  CG  GLU A 452      23.345  40.168  16.031  1.00 76.07           C
ATOM   3554  CD  GLU A 452      24.651  39.665  16.650  1.00 76.07           C
ATOM   3555  OE1 GLU A 452      25.765  39.816  16.017  1.00 76.07           O
ATOM   3556  OE2 GLU A 452      24.638  39.090  17.804  1.00 76.07           O
ATOM   3557  N   ARG A 453      19.756  38.883  16.624  1.00 71.31           N
ATOM   3558  CA  ARG A 453      19.138  38.067  17.684  1.00 71.31           C
ATOM   3559  C   ARG A 453      18.381  36.901  17.039  1.00 71.31           C
ATOM   3560  O   ARG A 453      17.186  37.013  16.723  1.00 96.79           O
ATOM   3561  CB  ARG A 453      18.178  38.913  18.520  1.00 96.79           C
ATOM   3562  CG  ARG A 453      17.985  38.370  19.940  1.00 96.79           C
ATOM   3563  CD  ARG A 453      19.299  38.234  20.719  1.00 96.79           C
ATOM   3564  NE  ARG A 453      19.093  38.047  22.165  1.00 96.79           N
ATOM   3565  CZ  ARG A 453      20.075  37.761  23.034  1.00 96.79           C
ATOM   3566  NH1 ARG A 453      21.342  37.621  22.624  1.00 96.79           N
ATOM   3567  NH2 ARG A 453      19.884  37.593  24.351  1.00 96.79           N
ATOM   3568  N   PRO A 454      19.027  35.743  16.814  1.00 85.50           N
ATOM   3569  CA  PRO A 454      18.370  34.613  16.179  1.00 85.50           C
ATOM   3570  C   PRO A 454      17.165  34.186  16.975  1.00 85.50           C
ATOM   3571  O   PRO A 454      16.005  34.451  16.529  1.00 89.22           O
ATOM   3572  CB  PRO A 454      19.433  33.542  16.136  1.00 89.22           C
ATOM   3573  CG  PRO A 454      20.696  34.116  16.756  1.00 89.22           C
ATOM   3574  CD  PRO A 454      20.427  35.527  17.185  1.00 89.22           C
ATOM   3575  N   THR A 455      17.453  33.555  18.098  1.00100.00           N
ATOM   3576  CA  THR A 455      16.426  33.049  19.020  1.00100.00           C
ATOM   3577  C   THR A 455      15.936  34.173  19.936  1.00100.00           C
ATOM   3578  O   THR A 455      16.336  35.338  19.787  1.00100.00           O
ATOM   3579  CB  THR A 455      17.007  31.926  19.882  1.00100.00           C
ATOM   3580  OG1 THR A 455      17.766  32.476  20.947  1.00100.00           O
ATOM   3581  CG2 THR A 455      17.928  30.988  19.100  1.00100.00           C
ATOM   3582  N   ASN A 456      15.078  33.779  20.861  1.00100.00           N
ATOM   3583  CA  ASN A 456      14.483  34.693  21.850  1.00100.00           C
ATOM   3584  C   ASN A 456      13.819  35.874  21.143  1.00100.00           C
ATOM   3585  O   ASN A 456      13.069  35.696  20.171  1.00100.00           O
ATOM   3586  CB  ASN A 456      15.567  35.225  22.787  1.00100.00           C
ATOM   3587  CG  ASN A 456      16.504  34.129  23.294  1.00100.00           C
ATOM   3588  OD1 ASN A 456      16.097  33.300  24.108  1.00100.00           O
ATOM   3589  ND2 ASN A 456      17.749  34.070  22.859  1.00100.00           N
ATOM   3590  N   PRO A 457      14.057  37.118  21.584  1.00 64.99           N
ATOM   3591  CA  PRO A 457      13.452  38.271  20.944  1.00 64.99           C
ATOM   3592  C   PRO A 457      13.862  38.320  19.495  1.00 64.99           C
ATOM   3593  O   PRO A 457      15.076  38.559  19.207  1.00 97.91           O
ATOM   3594  CB  PRO A 457      13.981  39.444  21.735  1.00 97.91           C
ATOM   3595  CG  PRO A 457      14.887  38.898  22.829  1.00 97.91           C
ATOM   3596  CD  PRO A 457      14.926  37.406  22.724  1.00 97.91           C
ATOM   3597  N   PRO A 458      12.942  38.109  18.532  1.00 67.38           N
ATOM   3598  CA  PRO A 458      13.299  38.134  17.115  1.00 67.38           C
ATOM   3599  C   PRO A 458      13.895  39.473  16.736  1.00 67.38           C
ATOM   3600  O   PRO A 458      13.406  40.530  17.243  1.00100.00           O
ATOM   3601  CB  PRO A 458      11.992  37.864  16.407  1.00100.00           C
ATOM   3602  CG  PRO A 458      10.912  37.685  17.465  1.00100.00           C
ATOM   3603  CD  PRO A 458      11.531  37.842  18.820  1.00100.00           C
ATOM   3604  N   GLY A 459      14.913  39.404  15.873  1.00 46.74           N
ATOM   3605  CA  GLY A 459      15.652  40.594  15.371  1.00 46.74           C
ATOM   3606  C   GLY A 459      15.381  40.802  13.870  1.00 46.74           C
ATOM   3607  O   GLY A 459      14.851  39.912  13.189  1.00 77.18           O
ATOM   3608  N   VAL A 460      15.773  41.971  13.361  1.00 24.79           N
ATOM   3609  CA  VAL A 460      15.556  42.308  11.954  1.00 24.79           C
ATOM   3610  C   VAL A 460      15.906  41.184  11.003  1.00 24.79           C
ATOM   3611  O   VAL A 460      15.053  40.720  10.265  1.00 33.50           O
ATOM   3612  CB  VAL A 460      16.354  43.538  11.525  1.00 33.50           C
ATOM   3613  CG1 VAL A 460      16.199  43.746  10.045  1.00 33.50           C
ATOM   3614  CG2 VAL A 460      15.868  44.761  12.283  1.00 33.50           C
ATOM   3615  N   LEU A 461      17.149  40.732  11.018  1.00 24.22           N
ATOM   3616  CA  LEU A 461      17.537  39.658  10.115  1.00 24.22           C
ATOM   3617  C   LEU A 461      16.656  38.407  10.244  1.00 24.22           C
ATOM   3618  O   LEU A 461      16.145  37.898   9.246  1.00 45.88           O
ATOM   3619  CB  LEU A 461      19.009  39.284  10.332  1.00 45.88           C
ATOM   3620  CG  LEU A 461      20.049  40.284   9.818  1.00 45.88           C
ATOM   3621  CD1 LEU A 461      21.398  39.609   9.779  1.00 45.88           C
ATOM   3622  CD2 LEU A 461      19.670  40.796   8.432  1.00 45.88           C
ATOM   3623  N   ALA A 462      16.468  37.921  11.467  1.00 77.46           N
ATOM   3624  CA  ALA A 462      15.663  36.722  11.683  1.00 77.46           C
ATOM   3625  C   ALA A 462      14.185  36.919  11.397  1.00 77.46           C
ATOM   3626  O   ALA A 462      13.508  35.986  10.953  1.00 15.87           O
ATOM   3627  CB  ALA A 462      15.842  36.223  13.097  1.00 15.87           C
ATOM   3628  N   LEU A 463      13.676  38.115  11.682  1.00 37.28           N
ATOM   3629  CA  LEU A 463      12.271  38.401  11.411  1.00 37.28           C
ATOM   3630  C   LEU A 463      12.060  38.213   9.907  1.00 37.28           C
ATOM   3631  O   LEU A 463      11.051  37.659   9.466  1.00 29.59           O
ATOM   3632  CB  LEU A 463      11.921  39.836  11.799  1.00 29.59           C
ATOM   3633  CG  LEU A 463      11.628  40.092  13.278  1.00 29.59           C
ATOM   3634  CD1 LEU A 463      11.156  41.526  13.470  1.00 29.59           C
ATOM   3635  CD2 LEU A 463      10.580  39.128  13.765  1.00 29.59           C
ATOM   3636  N   LEU A 464      13.037  38.670   9.126  1.00 40.97           N
ATOM   3637  CA  LEU A 464      12.990  38.555   7.679  1.00 40.97           C
ATOM   3638  C   LEU A 464      13.017  37.090   7.295  1.00 40.97           C
ATOM   3639  O   LEU A 464      12.081  36.597   6.675  1.00 40.55           O
ATOM   3640  CB  LEU A 464      14.187  39.268   7.068  1.00 40.55           C
ATOM   3641  CG  LEU A 464      14.199  39.376   5.550  1.00 40.55           C
ATOM   3642  CD1 LEU A 464      12.985  40.156   5.093  1.00 40.55           C
ATOM   3643  CD2 LEU A 464      15.495  40.061   5.095  1.00 40.55           C
ATOM   3644  N   ASP A 465      14.090  36.397   7.671  1.00 52.04           N
ATOM   3645  CA  ASP A 465      14.226  34.980   7.359  1.00 52.04           C
ATOM   3646  C   ASP A 465      12.890  34.300   7.615  1.00 52.04           C
ATOM   3647  O   ASP A 465      12.513  33.357   6.918  1.00 91.43           O
ATOM   3648  CB  ASP A 465      15.309  34.338   8.230  1.00 91.43           C
ATOM   3649  CG  ASP A 465      16.681  34.936   7.993  1.00 91.43           C
ATOM   3650  OD1 ASP A 465      16.864  35.622   6.963  1.00 91.43           O
ATOM   3651  OD2 ASP A 465      17.578  34.719   8.838  1.00 91.43           O
ATOM   3652  N   GLU A 466      12.175  34.789   8.624  1.00 83.54           N
ATOM   3653  CA  GLU A 466      10.871  34.242   8.962  1.00 83.54           C
ATOM   3654  C   GLU A 466       9.890  34.697   7.890  1.00 83.54           C
ATOM   3655  O   GLU A 466       9.226  33.883   7.251  1.00 63.18           O
ATOM   3656  CB  GLU A 466      10.426  34.741  10.336  1.00 63.18           C
ATOM   3657  N   GLU A 467       9.824  36.008   7.691  1.00 37.10           N
ATOM   3658  CA  GLU A 467       8.937  36.599   6.708  1.00 37.10           C
ATOM   3659  C   GLU A 467       8.845  35.766   5.435  1.00 37.10           C
ATOM   3660  O   GLU A 467       7.751  35.433   4.987  1.00 68.73           O
ATOM   3661  CB  GLU A 467       9.411  38.010   6.366  1.00 68.73           C
ATOM   3662  CG  GLU A 467       8.429  39.105   6.739  1.00 68.73           C
ATOM   3663  CD  GLU A 467       7.013  38.798   6.310  1.00 68.73           C
ATOM   3664  OE1 GLU A 467       6.314  38.075   7.053  1.00 68.73           O
ATOM   3665  OE2 GLU A 467       6.602  39.280   5.232  1.00 68.73           O
ATOM   3666  N   CYS A 468       9.986  35.438   4.840  1.00 76.85           N
ATOM   3667  CA  CYS A 468       9.966  34.638   3.623  1.00 76.85           C
ATOM   3668  C   CYS A 468       9.760  33.169   3.981  1.00 76.85           C
ATOM   3669  O   CYS A 468      10.782  32.471   4.171  1.00 71.63           O
ATOM   3670  CB  CYS A 468      11.271  34.800   2.845  1.00 71.63           C
ATOM   3671  SG  CYS A 468      12.476  35.865   3.623  1.00 71.63           S
ATOM   3672  N   ALA A 469       2.911  37.231   1.660  1.00 99.73           N
ATOM   3673  CA  ALA A 469       3.929  37.923   2.506  1.00 99.73           C
ATOM   3674  C   ALA A 469       4.593  39.060   1.750  1.00 99.73           C
ATOM   3675  O   ALA A 469       5.547  38.841   1.010  1.00 72.89           O
ATOM   3676  CB  ALA A 469       4.988  36.931   2.969  1.00 72.89           C
ATOM   3677  N   THR A 470       4.086  40.273   1.932  1.00 61.63           N
ATOM   3678  CA  THR A 470       4.661  41.427   1.260  1.00 61.63           C
ATOM   3679  C   THR A 470       5.907  41.911   2.006  1.00 61.63           C
ATOM   3680  O   THR A 470       6.080  41.619   3.188  1.00 75.67           O
ATOM   3681  CB  THR A 470       3.636  42.535   1.176  1.00 75.67           C
ATOM   3682  N   ASP A 471       6.784  42.626   1.301  1.00100.00           N
ATOM   3683  CA  ASP A 471       8.005  43.158   1.909  1.00100.00           C
ATOM   3684  C   ASP A 471       7.519  44.106   2.980  1.00100.00           C
ATOM   3685  O   ASP A 471       8.117  44.225   4.045  1.00100.00           O
ATOM   3686  CB  ASP A 471       8.839  43.937   0.884  1.00100.00           C
ATOM   3687  CG  ASP A 471       9.567  43.027  -0.097  1.00100.00           C
ATOM   3688  OD1 ASP A 471      10.253  42.088   0.358  1.00100.00           O
ATOM   3689  OD2 ASP A 471       9.454  43.250  -1.326  1.00100.00           O
ATOM   3690  N   THR A 472       6.415  44.779   2.672  1.00100.00           N
ATOM   3691  CA  THR A 472       5.796  45.725   3.586  1.00100.00           C
ATOM   3692  C   THR A 472       5.283  44.958   4.800  1.00100.00           C
ATOM   3693  O   THR A 472       5.326  45.454   5.934  1.00 63.29           O
ATOM   3694  CB  THR A 472       4.624  46.456   2.905  1.00 63.29           C
ATOM   3695  OG1 THR A 472       3.963  47.303   3.852  1.00 63.29           O
ATOM   3696  CG2 THR A 472       3.638  45.451   2.338  1.00 63.29           C
ATOM   3697  N   SER A 473       4.796  43.745   4.555  1.00 81.88           N
ATOM   3698  CA  SER A 473       4.306  42.914   5.641  1.00 81.88           C
ATOM   3699  C   SER A 473       5.482  42.692   6.581  1.00 81.88           C
ATOM   3700  O   SER A 473       5.323  42.700   7.795  1.00 47.81           O
ATOM   3701  CB  SER A 473       3.802  41.580   5.103  1.00 47.81           C
ATOM   3702  OG  SER A 473       4.445  40.505   5.763  1.00 47.81           O
ATOM   3703  N   PHE A 474       6.666  42.503   6.007  1.00 77.40           N
ATOM   3704  CA  PHE A 474       7.866  42.299   6.804  1.00 77.40           C
ATOM   3705  C   PHE A 474       8.037  43.479   7.752  1.00 77.40           C
ATOM   3706  O   PHE A 474       8.155  43.295   8.958  1.00 94.04           O
ATOM   3707  CB  PHE A 474       9.101  42.181   5.902  1.00 94.04           C
ATOM   3708  CG  PHE A 474      10.403  42.490   6.605  1.00 94.04           C
ATOM   3709  CD1 PHE A 474      10.979  41.565   7.478  1.00 94.04           C
ATOM   3710  CD2 PHE A 474      11.050  43.706   6.394  1.00 94.04           C
ATOM   3711  CE1 PHE A 474      12.173  41.845   8.127  1.00 94.04           C
ATOM   3712  CE2 PHE A 474      12.247  43.995   7.041  1.00 94.04           C
ATOM   3713  CZ  PHE A 474      12.808  43.063   7.909  1.00 94.04           C
ATOM   3714  N   VAL A 475       8.050  44.688   7.198  1.00 26.47           N
ATOM   3715  CA  VAL A 475       8.209  45.899   7.999  1.00 26.47           C
ATOM   3716  C   VAL A 475       7.201  45.970   9.139  1.00 26.47           C
ATOM   3717  O   VAL A 475       7.562  46.289  10.274  1.00 40.80           O
ATOM   3718  CB  VAL A 475       8.045  47.145   7.147  1.00 40.80           C
ATOM   3719  CG1 VAL A 475       8.259  48.378   7.987  1.00 40.80           C
ATOM   3720  CG2 VAL A 475       9.030  47.103   6.010  1.00 40.80           C
ATOM   3721  N   GLU A 476       5.941  45.656   8.839  1.00100.00           N
ATOM   3722  CA  GLU A 476       4.880  45.683   9.848  1.00100.00           C
ATOM   3723  C   GLU A 476       5.201  44.796  11.057  1.00100.00           C
ATOM   3724  O   GLU A 476       5.042  45.216  12.199  1.00 70.91           O
ATOM   3725  CB  GLU A 476       3.555  45.256   9.223  1.00 70.91           C
ATOM   3726  N   LYS A 477       5.654  43.572  10.803  1.00 46.30           N
ATOM   3727  CA  LYS A 477       5.999  42.636  11.865  1.00 46.30           C
ATOM   3728  C   LYS A 477       7.269  43.093  12.594  1.00 46.30           C
ATOM   3729  O   LYS A 477       7.378  42.978  13.821  1.00 48.30           O
ATOM   3730  CB  LYS A 477       6.202  41.226  11.272  1.00 48.30           C
ATOM   3731  N   LEU A 478       8.230  43.599  11.826  1.00 72.96           N
ATOM   3732  CA  LEU A 478       9.490  44.071  12.380  1.00 72.96           C
ATOM   3733  C   LEU A 478       9.193  45.095  13.442  1.00 72.96           C
ATOM   3734  O   LEU A 478       9.834  45.127  14.484  1.00 43.22           O
ATOM   3735  CB  LEU A 478      10.335  44.721  11.291  1.00 43.22           C
ATOM   3736  CG  LEU A 478      11.578  45.447  11.787  1.00 43.22           C
ATOM   3737  CD1 LEU A 478      12.523  44.447  12.436  1.00 43.22           C
ATOM   3738  CD2 LEU A 478      12.252  46.147  10.621  1.00 43.22           C
ATOM   3739  N   ILE A 479       8.211  45.937  13.154  1.00 21.50           N
ATOM   3740  CA  ILE A 479       7.804  46.988  14.073  1.00 21.50           C
ATOM   3741  C   ILE A 479       7.193  46.400  15.343  1.00 21.50           C
ATOM   3742  O   ILE A 479       7.582  46.732  16.464  1.00 62.97           O
ATOM   3743  CB  ILE A 479       6.734  47.901  13.443  1.00 62.97           C
ATOM   3744  CG1 ILE A 479       7.255  48.497  12.134  1.00 62.97           C
ATOM   3745  CG2 ILE A 479       6.315  48.963  14.449  1.00 62.97           C
ATOM   3746  CD1 ILE A 479       7.075  50.001  11.999  1.00 62.97           C
ATOM   3747  N   GLN A 480       6.240  45.509  15.144  1.00 83.13           N
ATOM   3748  CA  GLN A 480       5.504  44.883  16.255  1.00 83.13           C
ATOM   3749  C   GLN A 480       6.457  44.128  17.187  1.00 83.13           C
ATOM   3750  O   GLN A 480       6.191  43.985  18.390  1.00100.00           O
ATOM   3751  CB  GLN A 480       4.476  43.882  15.721  1.00100.00           C
ATOM   3752  CG  GLN A 480       3.740  43.134  16.839  1.00100.00           C
ATOM   3753  CD  GLN A 480       3.249  41.747  16.417  1.00100.00           C
ATOM   3754  OE1 GLN A 480       3.409  41.361  15.260  1.00100.00           O
ATOM   3755  NE2 GLN A 480       2.649  40.964  17.295  1.00100.00           N
ATOM   3756  N   GLU A 481       7.545  43.664  16.604  1.00 44.23           N
ATOM   3757  CA  GLU A 481       8.562  42.879  17.327  1.00 44.23           C
ATOM   3758  C   GLU A 481       9.591  43.799  18.002  1.00 44.23           C
ATOM   3759  O   GLU A 481       9.911  43.640  19.189  1.00100.00           O
ATOM   3760  CB  GLU A 481       9.276  41.938  16.356  1.00100.00           C
ATOM   3761  CG  GLU A 481       8.351  40.852  15.795  1.00100.00           C
ATOM   3762  CD  GLU A 481       7.457  40.213  16.863  1.00100.00           C
ATOM   3763  OE1 GLU A 481       7.861  40.146  18.087  1.00100.00           O
ATOM   3764  OE2 GLU A 481       6.300  39.740  16.540  1.00100.00           O
ATOM   3765  N   GLN A 482      10.095  44.744  17.227  1.00 39.40           N
ATOM   3766  CA  GLN A 482      11.090  45.721  17.710  1.00 39.40           C
ATOM   3767  C   GLN A 482      10.383  47.013  18.133  1.00 39.40           C
ATOM   3768  O   GLN A 482      10.243  47.300  19.331  1.00 69.83           O
ATOM   3769  CB  GLN A 482      12.095  46.040  16.600  1.00 69.83           C
ATOM   3770  CG  GLN A 482      13.040  44.876  16.293  1.00 69.83           C
ATOM   3771  CD  GLN A 482      13.398  44.051  17.531  1.00 69.83           C
ATOM   3772  OE1 GLN A 482      13.593  44.611  18.608  1.00 69.83           O
ATOM   3773  NE2 GLN A 482      13.498  42.738  17.442  1.00 69.83           N
ATOM   3774  N   GLY A 483       9.971  47.738  17.113  1.00 41.36           N
ATOM   3775  CA  GLY A 483       9.230  49.004  17.246  1.00 41.36           C
ATOM   3776  C   GLY A 483       9.876  49.943  18.276  1.00 41.36           C
ATOM   3777  O   GLY A 483      10.560  50.912  17.914  1.00100.00           O
ATOM   3778  N   ASN A 484       9.628  49.625  19.534  1.00 80.02           N
ATOM   3779  CA  ASN A 484      10.092  50.427  20.682  1.00 80.02           C
ATOM   3780  C   ASN A 484      11.615  50.360  20.868  1.00 80.02           C
ATOM   3781  O   ASN A 484      12.268  51.371  21.166  1.00100.00           O
ATOM   3782  CB  ASN A 484       9.442  49.924  21.973  1.00100.00           C
ATOM   3783  CG  ASN A 484       7.915  49.865  21.891  1.00100.00           C
ATOM   3784  OD1 ASN A 484       7.340  48.778  21.900  1.00100.00           O
ATOM   3785  ND2 ASN A 484       7.215  50.982  21.808  1.00100.00           N
ATOM   3786  N   HIS A 485      12.157  49.168  20.697  1.00 51.32           N
ATOM   3787  CA  HIS A 485      13.601  48.927  20.882  1.00 51.32           C
ATOM   3788  C   HIS A 485      14.400  50.218  20.660  1.00 51.32           C
ATOM   3789  O   HIS A 485      14.401  50.788  19.558  1.00 62.50           O
ATOM   3790  CB  HIS A 485      14.119  47.872  19.910  1.00 62.50           C
ATOM   3791  CG  HIS A 485      15.612  47.602  20.109  1.00 62.50           C
ATOM   3792  ND1 HIS A 485      16.081  46.418  20.669  1.00 62.50           N
ATOM   3793  CD2 HIS A 485      16.710  48.353  19.831  1.00 62.50           C
ATOM   3794  CE1 HIS A 485      17.401  46.479  20.713  1.00 62.50           C
ATOM   3795  NE2 HIS A 485      17.791  47.627  20.218  1.00 62.50           N
ATOM   3796  N   ALA A 486      15.054  50.609  21.736  1.00 76.97           N
ATOM   3797  CA  ALA A 486      15.885  51.822  21.819  1.00 76.97           C
ATOM   3798  C   ALA A 486      16.430  52.251  20.450  1.00 76.97           C
ATOM   3799  O   ALA A 486      16.181  53.374  19.986  1.00 59.71           O
ATOM   3800  CB  ALA A 486      17.082  51.571  22.740  1.00 59.71           C
ATOM   3801  N   LYS A 487      17.171  51.347  19.834  1.00 80.58           N
ATOM   3802  CA  LYS A 487      17.836  51.606  18.541  1.00 80.58           C
ATOM   3803  C   LYS A 487      16.939  51.272  17.344  1.00 80.58           C
ATOM   3804  O   LYS A 487      17.410  50.783  16.309  1.00 90.06           O
ATOM   3805  CB  LYS A 487      19.102  50.754  18.422  1.00 90.06           C
ATOM   3806  CG  LYS A 487      19.949  50.758  19.696  1.00 90.06           C
ATOM   3807  CD  LYS A 487      21.178  51.664  19.593  1.00 90.06           C
ATOM   3808  CE  LYS A 487      22.262  51.317  20.615  1.00 90.06           C
ATOM   3809  NZ  LYS A 487      23.297  50.423  20.074  1.00 90.06           N
ATOM   3810  N   PHE A 488      15.654  51.572  17.487  1.00 48.31           N
ATOM   3811  CA  PHE A 488      14.684  51.343  16.424  1.00 48.31           C
ATOM   3812  C   PHE A 488      13.795  52.573  16.311  1.00 48.31           C
ATOM   3813  O   PHE A 488      13.671  53.341  17.262  1.00 40.60           O
ATOM   3814  CB  PHE A 488      13.826  50.111  16.720  1.00 40.60           C
ATOM   3815  CG  PHE A 488      12.911  49.730  15.592  1.00 40.60           C
ATOM   3816  CD1 PHE A 488      11.819  50.537  15.253  1.00 40.60           C
ATOM   3817  CD2 PHE A 488      13.150  48.586  14.849  1.00 40.60           C
ATOM   3818  CE1 PHE A 488      10.975  50.221  14.188  1.00 40.60           C
ATOM   3819  CE2 PHE A 488      12.309  48.252  13.777  1.00 40.60           C
ATOM   3820  CZ  PHE A 488      11.216  49.079  13.447  1.00 40.60           C
ATOM   3821  N   GLN A 489      13.187  52.757  15.143  1.00 65.21           N
ATOM   3822  CA  GLN A 489      12.312  53.894  14.906  1.00 65.21           C
ATOM   3823  C   GLN A 489      11.392  53.632  13.726  1.00 65.21           C
ATOM   3824  O   GLN A 489      11.863  53.354  12.634  1.00 88.14           O
ATOM   3825  CB  GLN A 489      13.152  55.122  14.592  1.00 88.14           C
ATOM   3826  CG  GLN A 489      13.206  56.157  15.681  1.00 88.14           C
ATOM   3827  CD  GLN A 489      13.791  57.456  15.177  1.00 88.14           C
ATOM   3828  OE1 GLN A 489      13.511  57.877  14.056  1.00 88.14           O
ATOM   3829  NE2 GLN A 489      14.614  58.096  15.998  1.00 88.14           N
ATOM   3830  N   LYS A 490      10.085  53.707  13.935  1.00 89.15           N
ATOM   3831  CA  LYS A 490       9.167  53.515  12.821  1.00 89.15           C
ATOM   3832  C   LYS A 490       9.470  54.721  11.937  1.00 89.15           C
ATOM   3833  O   LYS A 490       9.936  55.748  12.430  1.00 29.00           O
ATOM   3834  CB  LYS A 490       7.717  53.553  13.300  1.00 29.00           C
ATOM   3835  N   SER A 491       9.220  54.611  10.639  1.00 74.68           N
ATOM   3836  CA  SER A 491       9.516  55.726   9.751  1.00 74.68           C
ATOM   3837  C   SER A 491       8.365  56.720   9.682  1.00 74.68           C
ATOM   3838  O   SER A 491       8.641  57.907   9.402  1.00100.00           O
ATOM   3839  CB  SER A 491       9.852  55.213   8.348  1.00100.00           C
ATOM   3840  OG  SER A 491      11.087  55.747   7.895  1.00100.00           O
ATOM   3841  N   LYS A 492       6.801  53.549   3.428  1.00 72.50           N
ATOM   3842  CA  LYS A 492       7.183  52.841   2.167  1.00 72.50           C
ATOM   3843  C   LYS A 492       8.022  51.602   2.474  1.00 72.50           C
ATOM   3844  O   LYS A 492       8.989  51.301   1.759  1.00 21.76           O
ATOM   3845  CB  LYS A 492       7.978  53.786   1.245  1.00 21.76           C
ATOM   3846  N   THR A 493       7.631  50.874   3.518  1.00 93.58           N
ATOM   3847  CA  THR A 493       8.360  49.683   3.950  1.00 93.58           C
ATOM   3848  C   THR A 493       9.687  50.130   4.565  1.00 93.58           C
ATOM   3849  O   THR A 493      10.656  49.374   4.619  1.00100.00           O
ATOM   3850  CB  THR A 493       8.662  48.715   2.776  1.00100.00           C
ATOM   3851  OG1 THR A 493       9.887  49.103   2.139  1.00100.00           O
ATOM   3852  CG2 THR A 493       7.537  48.729   1.758  1.00100.00           C
ATOM   3853  N   GLU A 494       9.717  51.372   5.033  1.00 70.57           N
ATOM   3854  CA  GLU A 494      10.911  51.935   5.633  1.00 70.57           C
ATOM   3855  C   GLU A 494      10.891  51.892   7.148  1.00 70.57           C
ATOM   3856  O   GLU A 494       9.829  51.921   7.782  1.00 59.30           O
ATOM   3857  CB  GLU A 494      11.078  53.392   5.213  1.00 59.30           C
ATOM   3858  CG  GLU A 494      11.295  53.600   3.742  1.00 59.30           C
ATOM   3859  CD  GLU A 494      11.564  55.051   3.420  1.00 59.30           C
ATOM   3860  OE1 GLU A 494      11.079  55.914   4.168  1.00 59.30           O
ATOM   3861  OE2 GLU A 494      12.263  55.338   2.429  1.00 59.30           O
ATOM   3862  N   PHE A 495      12.085  51.814   7.721  1.00 47.04           N
ATOM   3863  CA  PHE A 495      12.256  51.839   9.161  1.00 47.04           C
ATOM   3864  C   PHE A 495      13.623  52.436   9.448  1.00 47.04           C
ATOM   3865  O   PHE A 495      14.412  52.647   8.529  1.00 55.30           O
ATOM   3866  CB  PHE A 495      12.099  50.447   9.784  1.00 55.30           C
ATOM   3867  CG  PHE A 495      13.094  49.436   9.316  1.00 55.30           C
ATOM   3868  CD1 PHE A 495      12.816  48.627   8.223  1.00 55.30           C
ATOM   3869  CD2 PHE A 495      14.272  49.229  10.018  1.00 55.30           C
ATOM   3870  CE1 PHE A 495      13.699  47.617   7.838  1.00 55.30           C
ATOM   3871  CE2 PHE A 495      15.163  48.221   9.640  1.00 55.30           C
ATOM   3872  CZ  PHE A 495      14.874  47.413   8.548  1.00 55.30           C
ATOM   3873  N   CYS A 496      13.894  52.746  10.708  1.00 63.52           N
ATOM   3874  CA  CYS A 496      15.170  53.343  11.065  1.00 63.52           C
ATOM   3875  C   CYS A 496      15.890  52.578  12.149  1.00 63.52           C
ATOM   3876  O   CYS A 496      15.281  52.118  13.114  1.00 64.34           O
ATOM   3877  CB  CYS A 496      14.982  54.785  11.543  1.00 64.34           C
ATOM   3878  SG  CYS A 496      14.220  55.888  10.350  1.00 64.34           S
ATOM   3879  N   ILE A 497      17.196  52.434  11.968  1.00  9.15           N
ATOM   3880  CA  ILE A 497      18.041  51.779  12.955  1.00  9.15           C
ATOM   3881  C   ILE A 497      19.023  52.859  13.369  1.00  9.15           C
ATOM   3882  O   ILE A 497      19.558  53.577  12.531  1.00 15.05           O
ATOM   3883  CB  ILE A 497      18.809  50.600  12.366  1.00 15.05           C
ATOM   3884  CG1 ILE A 497      17.842  49.597  11.738  1.00 15.05           C
ATOM   3885  CG2 ILE A 497      19.618  49.943  13.451  1.00 15.05           C
ATOM   3886  CD1 ILE A 497      17.050  48.834  12.764  1.00 15.05           C
ATOM   3887  N   LEU A 498      19.214  53.017  14.666  1.00 20.16           N
ATOM   3888  CA  LEU A 498      20.145  54.021  15.166  1.00 20.16           C
ATOM   3889  C   LEU A 498      21.510  53.377  15.350  1.00 20.16           C
ATOM   3890  O   LEU A 498      21.855  52.904  16.428  1.00 40.76           O
ATOM   3891  CB  LEU A 498      19.638  54.596  16.485  1.00 40.76           C
ATOM   3892  CG  LEU A 498      18.159  54.969  16.420  1.00 40.76           C
ATOM   3893  CD1 LEU A 498      17.540  54.860  17.796  1.00 40.76           C
ATOM   3894  CD2 LEU A 498      18.013  56.374  15.879  1.00 40.76           C
ATOM   3895  N   HIS A 499      22.277  53.342  14.271  1.00 47.89           N
ATOM   3896  CA  HIS A 499      23.598  52.753  14.309  1.00 47.89           C
ATOM   3897  C   HIS A 499      24.523  53.688  15.047  1.00 47.89           C
ATOM   3898  O   HIS A 499      24.313  54.903  15.077  1.00 31.37           O
ATOM   3899  CB  HIS A 499      24.125  52.538  12.898  1.00 31.37           C
ATOM   3900  CG  HIS A 499      23.394  51.481  12.145  1.00 31.37           C
ATOM   3901  ND1 HIS A 499      23.468  50.147  12.473  1.00 31.37           N
ATOM   3902  CD2 HIS A 499      22.560  51.562  11.084  1.00 31.37           C
ATOM   3903  CE1 HIS A 499      22.714  49.447  11.647  1.00 31.37           C
ATOM   3904  NE2 HIS A 499      22.150  50.283  10.795  1.00 31.37           N
ATOM   3905  N   TYR A 500      25.554  53.115  15.644  1.00  2.00           N
ATOM   3906  CA  TYR A 500      26.522  53.903  16.374  1.00  2.00           C
ATOM   3907  C   TYR A 500      27.000  55.073  15.504  1.00  2.00           C
ATOM   3908  O   TYR A 500      27.140  56.195  15.968  1.00 16.36           O
ATOM   3909  CB  TYR A 500      27.700  53.016  16.765  1.00 16.36           C
ATOM   3910  CG  TYR A 500      28.565  52.734  15.553  1.00 16.36           C
ATOM   3911  CD1 TYR A 500      28.097  51.863  14.567  1.00 16.36           C
ATOM   3912  CD2 TYR A 500      29.805  53.360  15.424  1.00 16.36           C
ATOM   3913  CE1 TYR A 500      28.872  51.630  13.429  1.00 16.36           C
ATOM   3914  CE2 TYR A 500      30.582  53.124  14.290  1.00 16.36           C
ATOM   3915  CZ  TYR A 500      30.114  52.264  13.289  1.00 16.36           C
ATOM   3916  OH  TYR A 500      30.863  52.047  12.177  1.00 16.36           O
ATOM   3917  N   ALA A 501      27.231  54.813  14.231  1.00  9.83           N
ATOM   3918  CA  ALA A 501      27.705  55.850  13.329  1.00  9.83           C
ATOM   3919  C   ALA A 501      26.601  56.811  12.921  1.00  9.83           C
ATOM   3920  O   ALA A 501      26.878  57.870  12.362  1.00 43.33           O
ATOM   3921  CB  ALA A 501      28.323  55.214  12.087  1.00 43.33           C
ATOM   3922  N   GLY A 502      25.350  56.443  13.182  1.00 44.17           N
ATOM   3923  CA  GLY A 502      24.255  57.325  12.817  1.00 44.17           C
ATOM   3924  C   GLY A 502      22.919  56.655  12.561  1.00 44.17           C
ATOM   3925  O   GLY A 502      22.805  55.430  12.597  1.00 64.02           O
ATOM   3926  N   LYS A 503      21.901  57.466  12.287  1.00 37.02           N
ATOM   3927  CA  LYS A 503      20.570  56.932  12.032  1.00 37.02           C
ATOM   3928  C   LYS A 503      20.353  56.676  10.563  1.00 37.02           C
ATOM   3929  O   LYS A 503      20.328  57.608   9.744  1.00 50.26           O
ATOM   3930  CB  LYS A 503      19.489  57.881  12.530  1.00 50.26           C
ATOM   3931  CG  LYS A 503      18.169  57.176  12.771  1.00 50.26           C
ATOM   3932  CD  LYS A 503      17.068  58.155  13.124  1.00 50.26           C
ATOM   3933  CE  LYS A 503      16.093  58.323  11.965  1.00 50.26           C
ATOM   3934  NZ  LYS A 503      16.014  59.745  11.500  1.00 50.26           N
ATOM   3935  N   VAL A 504      20.200  55.399  10.241  1.00  7.00           N
ATOM   3936  CA  VAL A 504      19.978  54.984   8.872  1.00  7.00           C
ATOM   3937  C   VAL A 504      18.514  54.571   8.739  1.00  7.00           C
ATOM   3938  O   VAL A 504      18.020  53.758   9.521  1.00100.00           O
ATOM   3939  CB  VAL A 504      20.877  53.782   8.508  1.00100.00           C
ATOM   3940  CG1 VAL A 504      20.770  53.472   7.025  1.00100.00           C
ATOM   3941  CG2 VAL A 504      22.314  54.080   8.887  1.00100.00           C
ATOM   3942  N   THR A 505      17.809  55.142   7.771  1.00 50.01           N
ATOM   3943  CA  THR A 505      16.418  54.763   7.566  1.00 50.01           C
ATOM   3944  C   THR A 505      16.388  53.859   6.340  1.00 50.01           C
ATOM   3945  O   THR A 505      16.530  54.309   5.192  1.00 28.91           O
ATOM   3946  CB  THR A 505      15.516  55.990   7.370  1.00 28.91           C
ATOM   3947  OG1 THR A 505      14.752  55.846   6.168  1.00 28.91           O
ATOM   3948  CG2 THR A 505      16.356  57.258   7.328  1.00 28.91           C
ATOM   3949  N   TYR A 506      16.226  52.568   6.605  1.00 35.13           N
ATOM   3950  CA  TYR A 506      16.207  51.555   5.572  1.00 35.13           C
ATOM   3951  C   TYR A 506      14.890  51.480   4.807  1.00 35.13           C
ATOM   3952  O   TYR A 506      13.874  52.014   5.248  1.00 25.01           O
ATOM   3953  CB  TYR A 506      16.530  50.217   6.216  1.00 25.01           C
ATOM   3954  CG  TYR A 506      17.931  50.181   6.770  1.00 25.01           C
ATOM   3955  CD1 TYR A 506      19.033  50.162   5.914  1.00 25.01           C
ATOM   3956  CD2 TYR A 506      18.165  50.210   8.140  1.00 25.01           C
ATOM   3957  CE1 TYR A 506      20.324  50.177   6.399  1.00 25.01           C
ATOM   3958  CE2 TYR A 506      19.462  50.224   8.636  1.00 25.01           C
ATOM   3959  CZ  TYR A 506      20.532  50.210   7.750  1.00 25.01           C
ATOM   3960  OH  TYR A 506      21.821  50.254   8.192  1.00 25.01           O
ATOM   3961  N   ASN A 507      14.929  50.826   3.647  1.00 26.43           N
ATOM   3962  CA  ASN A 507      13.754  50.636   2.801  1.00 26.43           C
ATOM   3963  C   ASN A 507      13.682  49.151   2.465  1.00 26.43           C
ATOM   3964  O   ASN A 507      14.437  48.650   1.642  1.00 37.56           O
ATOM   3965  CB  ASN A 507      13.881  51.461   1.529  1.00 37.56           C
ATOM   3966  CG  ASN A 507      12.634  51.420   0.697  1.00 37.56           C
ATOM   3967  OD1 ASN A 507      12.147  52.450   0.237  1.00 37.56           O
ATOM   3968  ND2 ASN A 507      12.099  50.224   0.500  1.00 37.56           N
ATOM   3969  N   ALA A 508      12.766  48.456   3.122  1.00 26.79           N
ATOM   3970  CA  ALA A 508      12.596  47.016   2.962  1.00 26.79           C
ATOM   3971  C   ALA A 508      12.121  46.528   1.607  1.00 26.79           C
ATOM   3972  O   ALA A 508      11.843  45.339   1.443  1.00 16.96           O
ATOM   3973  CB  ALA A 508      11.655  46.479   4.059  1.00 16.96           C
ATOM   3974  N   SER A 509      12.029  47.428   0.637  1.00 42.10           N
ATOM   3975  CA  SER A 509      11.582  47.036  -0.693  1.00 42.10           C
ATOM   3976  C   SER A 509      12.457  45.922  -1.279  1.00 42.10           C
ATOM   3977  O   SER A 509      13.681  46.045  -1.344  1.00 60.07           O
ATOM   3978  CB  SER A 509      11.584  48.243  -1.637  1.00 60.07           C
ATOM   3979  OG  SER A 509      10.481  49.107  -1.383  1.00 60.07           O
ATOM   3980  N   ALA A 510      11.808  44.833  -1.688  1.00 95.13           N
ATOM   3981  CA  ALA A 510      12.476  43.678  -2.288  1.00 95.13           C
ATOM   3982  C   ALA A 510      13.339  42.874  -1.321  1.00 95.13           C
ATOM   3983  O   ALA A 510      14.001  41.915  -1.720  1.00 31.12           O
ATOM   3984  CB  ALA A 510      13.314  44.132  -3.463  1.00 31.12           C
ATOM   3985  N   TRP A 511      13.334  43.257  -0.052  1.00 22.82           N
ATOM   3986  CA  TRP A 511      14.135  42.551   0.929  1.00 22.82           C
ATOM   3987  C   TRP A 511      13.862  41.056   0.968  1.00 22.82           C
ATOM   3988  O   TRP A 511      14.793  40.251   1.040  1.00 44.99           O
ATOM   3989  CB  TRP A 511      13.906  43.144   2.309  1.00 44.99           C
ATOM   3990  CG  TRP A 511      14.743  44.339   2.571  1.00 44.99           C
ATOM   3991  CD1 TRP A 511      15.040  45.346   1.698  1.00 44.99           C
ATOM   3992  CD2 TRP A 511      15.355  44.687   3.808  1.00 44.99           C
ATOM   3993  NE1 TRP A 511      15.796  46.306   2.321  1.00 44.99           N
ATOM   3994  CE2 TRP A 511      16.005  45.926   3.618  1.00 44.99           C
ATOM   3995  CE3 TRP A 511      15.415  44.074   5.062  1.00 44.99           C
ATOM   3996  CZ2 TRP A 511      16.705  46.563   4.635  1.00 44.99           C
ATOM   3997  CZ3 TRP A 511      16.107  44.705   6.074  1.00 44.99           C
ATOM   3998  CH2 TRP A 511      16.745  45.941   5.855  1.00 44.99           C
ATOM   3999  N   LEU A 512      12.588  40.684   0.918  1.00 49.91           N
ATOM   4000  CA  LEU A 512      12.208  39.273   0.959  1.00 49.91           C
ATOM   4001  C   LEU A 512      12.864  38.492  -0.174  1.00 49.91           C
ATOM   4002  O   LEU A 512      13.360  37.378   0.029  1.00 46.60           O
ATOM   4003  CB  LEU A 512      10.676  39.135   0.890  1.00 46.60           C
ATOM   4004  CG  LEU A 512       9.937  39.346   2.225  1.00 46.60           C
ATOM   4005  CD1 LEU A 512       8.484  39.745   1.994  1.00 46.60           C
ATOM   4006  CD2 LEU A 512      10.025  38.063   3.045  1.00 46.60           C
ATOM   4007  N   THR A 513      12.864  39.094  -1.361  1.00 29.76           N
ATOM   4008  CA  THR A 513      13.456  38.487  -2.554  1.00 29.76           C
ATOM   4009  C   THR A 513      14.974  38.466  -2.420  1.00 29.76           C
ATOM   4010  O   THR A 513      15.631  37.473  -2.742  1.00100.00           O
ATOM   4011  CB  THR A 513      13.106  39.282  -3.834  1.00100.00           C
ATOM   4012  OG1 THR A 513      14.245  40.052  -4.247  1.00100.00           O
ATOM   4013  CG2 THR A 513      11.936  40.221  -3.584  1.00100.00           C
ATOM   4014  N   LYS A 514      15.516  39.579  -1.930  1.00 28.63           N
ATOM   4015  CA  LYS A 514      16.951  39.734  -1.736  1.00 28.63           C
ATOM   4016  C   LYS A 514      17.516  38.724  -0.755  1.00 28.63           C
ATOM   4017  O   LYS A 514      18.614  38.216  -0.952  1.00 39.20           O
ATOM   4018  CB  LYS A 514      17.245  41.141  -1.242  1.00 39.20           C
ATOM   4019  CG  LYS A 514      16.808  42.219  -2.212  1.00 39.20           C
ATOM   4020  CD  LYS A 514      17.332  43.576  -1.781  1.00 39.20           C
ATOM   4021  CE  LYS A 514      18.601  43.934  -2.519  1.00 39.20           C
ATOM   4022  NZ  LYS A 514      18.378  45.047  -3.481  1.00 39.20           N
ATOM   4023  N   ASN A 515      16.756  38.428   0.293  1.00 25.33           N
ATOM   4024  CA  ASN A 515      17.189  37.475   1.303  1.00 25.33           C
ATOM   4025  C   ASN A 515      17.071  36.024   0.812  1.00 25.33           C
ATOM   4026  O   ASN A 515      17.777  35.138   1.302  1.00 48.12           O
ATOM   4027  CB  ASN A 515      16.367  37.653   2.576  1.00 48.12           C
ATOM   4028  CG  ASN A 515      16.855  36.772   3.703  1.00 48.12           C
ATOM   4029  OD1 ASN A 515      18.033  36.799   4.061  1.00 48.12           O
ATOM   4030  ND2 ASN A 515      15.953  35.977   4.267  1.00 48.12           N
ATOM   4031  N   MET A 516      16.175  35.790  -0.149  1.00 46.46           N
ATOM   4032  CA  MET A 516      15.954  34.457  -0.709  1.00 46.46           C
ATOM   4033  C   MET A 516      16.914  34.165  -1.851  1.00 46.46           C
ATOM   4034  O   MET A 516      17.432  33.058  -1.973  1.00 66.38           O
ATOM   4035  CB  MET A 516      14.515  34.323  -1.219  1.00 66.38           C
ATOM   4036  CG  MET A 516      13.452  34.157  -0.134  1.00 66.38           C
ATOM   4037  SD  MET A 516      13.912  33.076   1.268  1.00 66.38           S
ATOM   4038  CE  MET A 516      14.597  31.644   0.413  1.00 66.38           C
ATOM   4039  N   ASP A 517      17.152  35.177  -2.677  1.00 50.75           N
ATOM   4040  CA  ASP A 517      18.032  35.053  -3.839  1.00 50.75           C
ATOM   4041  C   ASP A 517      17.561  33.925  -4.757  1.00 50.75           C
ATOM   4042  O   ASP A 517      18.275  32.944  -4.986  1.00100.00           O
ATOM   4043  CB  ASP A 517      19.480  34.805  -3.405  1.00100.00           C
ATOM   4044  CG  ASP A 517      20.484  35.226  -4.468  1.00100.00           C
ATOM   4045  OD1 ASP A 517      20.140  36.092  -5.306  1.00100.00           O
ATOM   4046  OD2 ASP A 517      21.615  34.691  -4.467  1.00100.00           O
ATOM   4047  N   PRO A 518      16.346  34.069  -5.308  1.00 16.38           N
ATOM   4048  CA  PRO A 518      15.735  33.089  -6.202  1.00 16.38           C
ATOM   4049  C   PRO A 518      16.247  33.175  -7.631  1.00 16.38           C
ATOM   4050  O   PRO A 518      16.162  34.218  -8.281  1.00 38.23           O
ATOM   4051  CB  PRO A 518      14.257  33.421  -6.112  1.00 38.23           C
ATOM   4052  CG  PRO A 518      14.250  34.899  -5.931  1.00 38.23           C
ATOM   4053  CD  PRO A 518      15.463  35.233  -5.104  1.00 38.23           C
ATOM   4054  N   LEU A 519      16.771  32.056  -8.109  1.00 76.13           N
ATOM   4055  CA  LEU A 519      17.292  31.955  -9.461  1.00 76.13           C
ATOM   4056  C   LEU A 519      16.344  31.107 -10.311  1.00 76.13           C
ATOM   4057  O   LEU A 519      15.457  30.433  -9.781  1.00 85.03           O
ATOM   4058  CB  LEU A 519      18.664  31.294  -9.428  1.00 85.03           C
ATOM   4059  CG  LEU A 519      19.811  32.087 -10.036  1.00 85.03           C
ATOM   4060  CD1 LEU A 519      19.750  33.522  -9.547  1.00 85.03           C
ATOM   4061  CD2 LEU A 519      21.131  31.434  -9.655  1.00 85.03           C
ATOM   4062  N   ASN A 520      16.536  31.137 -11.628  1.00 20.46           N
ATOM   4063  CA  ASN A 520      15.705  30.360 -12.536  1.00 20.46           C
ATOM   4064  C   ASN A 520      16.409  29.057 -12.867  1.00 20.46           C
ATOM   4065  O   ASN A 520      17.023  28.933 -13.923  1.00 52.72           O
ATOM   4066  CB  ASN A 520      15.452  31.151 -13.814  1.00 52.72           C
ATOM   4067  CG  ASN A 520      14.371  30.536 -14.674  1.00 52.72           C
ATOM   4068  OD1 ASN A 520      13.368  31.179 -14.986  1.00 52.72           O
ATOM   4069  ND2 ASN A 520      14.566  29.285 -15.061  1.00 52.72           N
ATOM   4070  N   ASP A 521      16.320  28.102 -11.944  1.00 58.47           N
ATOM   4071  CA  ASP A 521      16.936  26.780 -12.071  1.00 58.47           C
ATOM   4072  C   ASP A 521      16.965  26.253 -13.497  1.00 58.47           C
ATOM   4073  O   ASP A 521      17.872  25.506 -13.868  1.00100.00           O
ATOM   4074  CB  ASP A 521      16.194  25.787 -11.188  1.00100.00           C
ATOM   4075  CG  ASP A 521      14.791  26.252 -10.862  1.00100.00           C
ATOM   4076  OD1 ASP A 521      14.121  26.803 -11.770  1.00100.00           O
ATOM   4077  OD2 ASP A 521      14.360  26.076  -9.700  1.00100.00           O
ATOM   4078  N   ASN A 522      15.966  26.631 -14.291  1.00 68.95           N
ATOM   4079  CA  ASN A 522      15.902  26.210 -15.688  1.00 68.95           C
ATOM   4080  C   ASN A 522      17.143  26.704 -16.408  1.00 68.95           C
ATOM   4081  O   ASN A 522      18.038  25.926 -16.733  1.00 69.82           O
ATOM   4082  CB  ASN A 522      14.664  26.788 -16.370  1.00 69.82           C
ATOM   4083  CG  ASN A 522      13.407  26.016 -16.041  1.00 69.82           C
ATOM   4084  OD1 ASN A 522      12.485  25.943 -16.853  1.00 69.82           O
ATOM   4085  ND2 ASN A 522      13.361  25.431 -14.846  1.00 69.82           N
ATOM   4086  N   VAL A 523      17.189  28.008 -16.653  1.00 65.63           N
ATOM   4087  CA  VAL A 523      18.339  28.602 -17.325  1.00 65.63           C
ATOM   4088  C   VAL A 523      19.588  28.230 -16.529  1.00 65.63           C
ATOM   4089  O   VAL A 523      20.644  27.953 -17.095  1.00 55.19           O
ATOM   4090  CB  VAL A 523      18.219  30.142 -17.408  1.00 55.19           C
ATOM   4091  CG1 VAL A 523      17.279  30.646 -16.340  1.00 55.19           C
ATOM   4092  CG2 VAL A 523      19.582  30.781 -17.260  1.00 55.19           C
ATOM   4093  N   THR A 524      19.452  28.227 -15.209  1.00  7.86           N
ATOM   4094  CA  THR A 524      20.536  27.870 -14.321  1.00  7.86           C
ATOM   4095  C   THR A 524      21.168  26.551 -14.752  1.00  7.86           C
ATOM   4096  O   THR A 524      22.392  26.436 -14.818  1.00 54.26           O
ATOM   4097  CB  THR A 524      20.026  27.721 -12.907  1.00 54.26           C
ATOM   4098  OG1 THR A 524      19.821  29.018 -12.351  1.00 54.26           O
ATOM   4099  CG2 THR A 524      21.019  26.958 -12.068  1.00 54.26           C
ATOM   4100  N   SER A 525      20.338  25.554 -15.050  1.00 55.26           N
ATOM   4101  CA  SER A 525      20.850  24.255 -15.474  1.00 55.26           C
ATOM   4102  C   SER A 525      21.518  24.344 -16.849  1.00 55.26           C
ATOM   4103  O   SER A 525      22.581  23.765 -17.074  1.00 76.65           O
ATOM   4104  CB  SER A 525      19.725  23.231 -15.523  1.00 76.65           C
ATOM   4105  OG  SER A 525      20.261  21.928 -15.676  1.00 76.65           O
ATOM   4106  N   LEU A 526      20.876  25.064 -17.763  1.00 38.95           N
ATOM   4107  CA  LEU A 526      21.408  25.254 -19.101  1.00 38.95           C
ATOM   4108  C   LEU A 526      22.878  25.621 -18.984  1.00 38.95           C
ATOM   4109  O   LEU A 526      23.732  25.030 -19.644  1.00 56.65           O
ATOM   4110  CB  LEU A 526      20.667  26.390 -19.809  1.00 56.65           C
ATOM   4111  CG  LEU A 526      19.231  26.124 -20.244  1.00 56.65           C
ATOM   4112  CD1 LEU A 526      18.655  27.361 -20.908  1.00 56.65           C
ATOM   4113  CD2 LEU A 526      19.218  24.945 -21.195  1.00 56.65           C
ATOM   4114  N   LEU A 527      23.165  26.602 -18.133  1.00 79.72           N
ATOM   4115  CA  LEU A 527      24.530  27.067 -17.924  1.00 79.72           C
ATOM   4116  C   LEU A 527      25.347  25.976 -17.265  1.00 79.72           C
ATOM   4117  O   LEU A 527      26.518  25.781 -17.585  1.00 24.37           O
ATOM   4118  CB  LEU A 527      24.531  28.306 -17.039  1.00 24.37           C
ATOM   4119  CG  LEU A 527      23.657  29.442 -17.542  1.00 24.37           C
ATOM   4120  CD1 LEU A 527      23.350  30.411 -16.416  1.00 24.37           C
ATOM   4121  CD2 LEU A 527      24.387  30.143 -18.681  1.00 24.37           C
ATOM   4122  N   ASN A 528      24.726  25.263 -16.335  1.00 22.67           N
ATOM   4123  CA  ASN A 528      25.421  24.192 -15.650  1.00 22.67           C
ATOM   4124  C   ASN A 528      26.107  23.273 -16.663  1.00 22.67           C
ATOM   4125  O   ASN A 528      27.154  22.681 -16.376  1.00100.00           O
ATOM   4126  CB  ASN A 528      24.453  23.379 -14.801  1.00100.00           C
ATOM   4127  CG  ASN A 528      25.066  22.087 -14.324  1.00100.00           C
ATOM   4128  OD1 ASN A 528      26.186  22.073 -13.810  1.00100.00           O
ATOM   4129  ND2 ASN A 528      24.345  20.988 -14.501  1.00100.00           N
ATOM   4130  N   GLN A 529      25.502  23.154 -17.843  1.00 94.09           N
ATOM   4131  CA  GLN A 529      26.049  22.328 -18.917  1.00 94.09           C
ATOM   4132  C   GLN A 529      26.256  23.182 -20.157  1.00 94.09           C
ATOM   4133  O   GLN A 529      25.732  22.887 -21.229  1.00100.00           O
ATOM   4134  CB  GLN A 529      25.105  21.171 -19.254  1.00100.00           C
ATOM   4135  CG  GLN A 529      24.499  20.478 -18.051  1.00100.00           C
ATOM   4136  CD  GLN A 529      22.988  20.438 -18.121  1.00100.00           C
ATOM   4137  OE1 GLN A 529      22.402  20.558 -19.199  1.00100.00           O
ATOM   4138  NE2 GLN A 529      22.346  20.272 -16.971  1.00100.00           N
ATOM   4139  N   SER A 530      27.023  24.249 -19.997  1.00 22.52           N
ATOM   4140  CA  SER A 530      27.298  25.150 -21.099  1.00 22.52           C
ATOM   4141  C   SER A 530      28.403  24.567 -21.954  1.00 22.52           C
ATOM   4142  O   SER A 530      29.314  23.910 -21.445  1.00 38.51           O
ATOM   4143  CB  SER A 530      27.745  26.510 -20.587  1.00 38.51           C
ATOM   4144  OG  SER A 530      28.639  27.100 -21.517  1.00 38.51           O
ATOM   4145  N   SER A 531      28.315  24.805 -23.259  1.00 16.56           N
ATOM   4146  CA  SER A 531      29.323  24.321 -24.179  1.00 16.56           C
ATOM   4147  C   SER A 531      30.639  24.911 -23.711  1.00 16.56           C
ATOM   4148  O   SER A 531      31.717  24.396 -24.008  1.00 96.63           O
ATOM   4149  CB  SER A 531      29.008  24.788 -25.598  1.00 96.63           C
ATOM   4150  OG  SER A 531      29.730  25.965 -25.907  1.00 96.63           O
ATOM   4151  N   ASP A 532      30.534  25.998 -22.960  1.00 46.38           N
ATOM   4152  CA  ASP A 532      31.709  26.671 -22.432  1.00 46.38           C
ATOM   4153  C   ASP A 532      32.073  26.162 -21.041  1.00 46.38           C
ATOM   4154  O   ASP A 532      31.251  26.195 -20.120  1.00100.00           O
ATOM   4155  CB  ASP A 532      31.481  28.175 -22.374  1.00100.00           C
ATOM   4156  CG  ASP A 532      32.776  28.943 -22.343  1.00100.00           C
ATOM   4157  OD1 ASP A 532      33.699  28.516 -21.620  1.00100.00           O
ATOM   4158  OD2 ASP A 532      32.876  29.967 -23.044  1.00100.00           O
ATOM   4159  N   LYS A 533      33.312  25.704 -20.897  1.00 54.16           N
ATOM   4160  CA  LYS A 533      33.786  25.177 -19.627  1.00 54.16           C
ATOM   4161  C   LYS A 533      33.759  26.208 -18.498  1.00 54.16           C
ATOM   4162  O   LYS A 533      33.208  25.944 -17.428  1.00 46.07           O
ATOM   4163  CB  LYS A 533      35.188  24.629 -19.796  1.00 46.07           C
ATOM   4164  N   PHE A 534      34.352  27.376 -18.731  1.00 36.65           N
ATOM   4165  CA  PHE A 534      34.380  28.409 -17.704  1.00 36.65           C
ATOM   4166  C   PHE A 534      32.980  28.667 -17.184  1.00 36.65           C
ATOM   4167  O   PHE A 534      32.760  28.709 -15.970  1.00 63.97           O
ATOM   4168  CB  PHE A 534      34.967  29.713 -18.245  1.00 63.97           C
ATOM   4169  CG  PHE A 534      35.351  30.695 -17.170  1.00 63.97           C
ATOM   4170  CD1 PHE A 534      36.602  30.640 -16.575  1.00 63.97           C
ATOM   4171  CD2 PHE A 534      34.468  31.687 -16.769  1.00 63.97           C
ATOM   4172  CE1 PHE A 534      36.970  31.562 -15.602  1.00 63.97           C
ATOM   4173  CE2 PHE A 534      34.831  32.612 -15.793  1.00 63.97           C
ATOM   4174  CZ  PHE A 534      36.086  32.548 -15.212  1.00 63.97           C
ATOM   4175  N   VAL A 535      32.041  28.847 -18.108  1.00 22.16           N
ATOM   4176  CA  VAL A 535      30.667  29.084 -17.730  1.00 22.16           C
ATOM   4177  C   VAL A 535      30.231  27.927 -16.848  1.00 22.16           C
ATOM   4178  O   VAL A 535      29.778  28.125 -15.714  1.00 59.18           O
ATOM   4179  CB  VAL A 535      29.752  29.148 -18.947  1.00 59.18           C
ATOM   4180  CG1 VAL A 535      28.332  29.490 -18.509  1.00 59.18           C
ATOM   4181  CG2 VAL A 535      30.268  30.179 -19.917  1.00 59.18           C
ATOM   4182  N   ALA A 536      30.377  26.717 -17.373  1.00 32.82           N
ATOM   4183  CA  ALA A 536      30.006  25.517 -16.638  1.00 32.82           C
ATOM   4184  C   ALA A 536      30.654  25.516 -15.254  1.00 32.82           C
ATOM   4185  O   ALA A 536      30.018  25.176 -14.253  1.00 75.74           O
ATOM   4186  CB  ALA A 536      30.435  24.292 -17.410  1.00 75.74           C
ATOM   4187  N   ASP A 537      31.922  25.902 -15.203  1.00 62.32           N
ATOM   4188  CA  ASP A 537      32.634  25.954 -13.941  1.00 62.32           C
ATOM   4189  C   ASP A 537      31.865  26.888 -13.027  1.00 62.32           C
ATOM   4190  O   ASP A 537      31.415  26.491 -11.956  1.00100.00           O
ATOM   4191  CB  ASP A 537      34.051  26.486 -14.151  1.00100.00           C
ATOM   4192  CG  ASP A 537      35.109  25.487 -13.735  1.00100.00           C
ATOM   4193  OD1 ASP A 537      35.316  24.506 -14.483  1.00100.00           O
ATOM   4194  OD2 ASP A 537      35.728  25.681 -12.663  1.00100.00           O
ATOM   4195  N   LEU A 538      31.716  28.131 -13.471  1.00 25.48           N
ATOM   4196  CA  LEU A 538      30.993  29.142 -12.711  1.00 25.48           C
ATOM   4197  C   LEU A 538      29.715  28.582 -12.137  1.00 25.48           C
ATOM   4198  O   LEU A 538      29.309  28.931 -11.023  1.00 33.50           O
ATOM   4199  CB  LEU A 538      30.625  30.321 -13.600  1.00 33.50           C
ATOM   4200  CG  LEU A 538      31.750  31.202 -14.125  1.00 33.50           C
ATOM   4201  CD1 LEU A 538      31.164  32.528 -14.552  1.00 33.50           C
ATOM   4202  CD2 LEU A 538      32.802  31.397 -13.061  1.00 33.50           C
ATOM   4203  N   TRP A 539      29.066  27.716 -12.899  1.00 26.67           N
ATOM   4204  CA  TRP A 539      27.820  27.153 -12.421  1.00 26.67           C
ATOM   4205  C   TRP A 539      27.872  25.668 -12.068  1.00 26.67           C
ATOM   4206  O   TRP A 539      26.907  24.935 -12.312  1.00 36.69           O
ATOM   4207  CB  TRP A 539      26.723  27.401 -13.451  1.00 36.69           C
ATOM   4208  CG  TRP A 539      26.482  28.846 -13.731  1.00 36.69           C
ATOM   4209  CD1 TRP A 539      27.096  29.622 -14.688  1.00 36.69           C
ATOM   4210  CD2 TRP A 539      25.514  29.688 -13.092  1.00 36.69           C
ATOM   4211  NE1 TRP A 539      26.561  30.887 -14.679  1.00 36.69           N
ATOM   4212  CE2 TRP A 539      25.588  30.954 -13.710  1.00 36.69           C
ATOM   4213  CE3 TRP A 539      24.587  29.494 -12.059  1.00 36.69           C
ATOM   4214  CZ2 TRP A 539      24.765  32.022 -13.321  1.00 36.69           C
ATOM   4215  CZ3 TRP A 539      23.771  30.561 -11.679  1.00 36.69           C
ATOM   4216  CH2 TRP A 539      23.867  31.801 -12.308  1.00 36.69           C
ATOM   4217  N   LYS A 540      28.982  25.214 -11.493  1.00 78.89           N
ATOM   4218  CA  LYS A 540      29.101  23.810 -11.115  1.00 78.89           C
ATOM   4219  C   LYS A 540      28.235  23.526  -9.876  1.00 78.89           C
ATOM   4220  O   LYS A 540      27.976  22.336  -9.594  1.00 99.44           O
ATOM   4221  CB  LYS A 540      30.569  23.461 -10.841  1.00 99.44           C
ATOM   4222  N   ARG A 541      20.585  29.015   5.315  1.00 76.21           N
ATOM   4223  CA  ARG A 541      19.826  28.975   4.031  1.00 76.21           C
ATOM   4224  C   ARG A 541      19.691  30.359   3.374  1.00 76.21           C
ATOM   4225  O   ARG A 541      20.235  30.593   2.301  1.00 67.09           O
ATOM   4226  CB  ARG A 541      18.443  28.358   4.264  1.00 67.09           C
ATOM   4227  N   THR A 542      18.969  31.274   4.007  1.00  2.00           N
ATOM   4228  CA  THR A 542      18.803  32.602   3.438  1.00  2.00           C
ATOM   4229  C   THR A 542      20.090  33.415   3.535  1.00  2.00           C
ATOM   4230  O   THR A 542      20.955  33.139   4.364  1.00 28.18           O
ATOM   4231  CB  THR A 542      17.705  33.394   4.167  1.00 28.18           C
ATOM   4232  OG1 THR A 542      18.143  33.710   5.493  1.00 28.18           O
ATOM   4233  CG2 THR A 542      16.427  32.588   4.233  1.00 28.18           C
ATOM   4234  N   VAL A 543      20.194  34.439   2.697  1.00 26.45           N
ATOM   4235  CA  VAL A 543      21.365  35.304   2.675  1.00 26.45           C
ATOM   4236  C   VAL A 543      21.725  35.817   4.050  1.00 26.45           C
ATOM   4237  O   VAL A 543      22.855  35.645   4.504  1.00 31.55           O
ATOM   4238  CB  VAL A 543      21.138  36.516   1.779  1.00 31.55           C
ATOM   4239  CG1 VAL A 543      22.412  37.358   1.709  1.00 31.55           C
ATOM   4240  CG2 VAL A 543      20.713  36.045   0.395  1.00 31.55           C
ATOM   4241  N   GLY A 544      20.762  36.466   4.699  1.00 37.31           N
ATOM   4242  CA  GLY A 544      20.996  36.995   6.027  1.00 37.31           C
ATOM   4243  C   GLY A 544      21.684  35.936   6.861  1.00 37.31           C
ATOM   4244  O   GLY A 544      22.753  36.177   7.416  1.00 57.79           O
ATOM   4245  N   GLN A 545      21.086  34.748   6.916  1.00 45.98           N
ATOM   4246  CA  GLN A 545      21.632  33.634   7.690  1.00 45.98           C
ATOM   4247  C   GLN A 545      23.067  33.314   7.320  1.00 45.98           C
ATOM   4248  O   GLN A 545      23.935  33.202   8.190  1.00100.00           O
ATOM   4249  CB  GLN A 545      20.783  32.385   7.489  1.00100.00           C
ATOM   4250  CG  GLN A 545      19.664  32.245   8.491  1.00100.00           C
ATOM   4251  CD  GLN A 545      18.441  31.583   7.896  1.00100.00           C
ATOM   4252  OE1 GLN A 545      18.439  31.194   6.727  1.00100.00           O
ATOM   4253  NE2 GLN A 545      17.388  31.449   8.700  1.00100.00           N
ATOM   4254  N   LEU A 546      23.308  33.168   6.022  1.00 29.56           N
ATOM   4255  CA  LEU A 546      24.640  32.851   5.519  1.00 29.56           C
ATOM   4256  C   LEU A 546      25.671  33.861   5.987  1.00 29.56           C
ATOM   4257  O   LEU A 546      26.785  33.492   6.359  1.00 99.15           O
ATOM   4258  CB  LEU A 546      24.624  32.795   3.996  1.00 99.15           C
ATOM   4259  CG  LEU A 546      23.783  31.640   3.455  1.00 99.15           C
ATOM   4260  CD1 LEU A 546      22.887  32.148   2.343  1.00 99.15           C
ATOM   4261  CD2 LEU A 546      24.697  30.523   2.966  1.00 99.15           C
ATOM   4262  N   TYR A 547      25.295  35.133   5.980  1.00 81.60           N
ATOM   4263  CA  TYR A 547      26.213  36.171   6.417  1.00 81.60           C
ATOM   4264  C   TYR A 547      26.536  36.009   7.892  1.00 81.60           C
ATOM   4265  O   TYR A 547      27.707  35.951   8.272  1.00 80.67           O
ATOM   4266  CB  TYR A 547      25.638  37.566   6.185  1.00 80.67           C
ATOM   4267  CG  TYR A 547      26.681  38.626   6.400  1.00 80.67           C
ATOM   4268  CD1 TYR A 547      27.926  38.518   5.785  1.00 80.67           C
ATOM   4269  CD2 TYR A 547      26.459  39.698   7.270  1.00 80.67           C
ATOM   4270  CE1 TYR A 547      28.929  39.439   6.030  1.00 80.67           C
ATOM   4271  CE2 TYR A 547      27.460  40.633   7.526  1.00 80.67           C
ATOM   4272  CZ  TYR A 547      28.696  40.494   6.903  1.00 80.67           C
ATOM   4273  OH  TYR A 547      29.714  41.392   7.147  1.00 80.67           O
ATOM   4274  N   LYS A 548      25.493  35.946   8.718  1.00 28.69           N
ATOM   4275  CA  LYS A 548      25.672  35.772  10.150  1.00 28.69           C
ATOM   4276  C   LYS A 548      26.773  34.732  10.392  1.00 28.69           C
ATOM   4277  O   LYS A 548      27.731  34.976  11.136  1.00 72.31           O
ATOM   4278  CB  LYS A 548      24.369  35.313  10.791  1.00 72.31           C
ATOM   4279  CG  LYS A 548      23.638  36.418  11.520  1.00 72.31           C
ATOM   4280  CD  LYS A 548      22.227  36.569  10.990  1.00 72.31           C
ATOM   4281  CE  LYS A 548      21.182  36.044  11.980  1.00 72.31           C
ATOM   4282  NZ  LYS A 548      19.801  35.993  11.388  1.00 72.31           N
ATOM   4283  N   GLU A 549      26.646  33.584   9.742  1.00 20.16           N
ATOM   4284  CA  GLU A 549      27.635  32.527   9.886  1.00 20.16           C
ATOM   4285  C   GLU A 549      29.045  33.050   9.582  1.00 20.16           C
ATOM   4286  O   GLU A 549      29.927  33.037  10.440  1.00 69.15           O
ATOM   4287  CB  GLU A 549      27.292  31.367   8.952  1.00 69.15           C
ATOM   4288  N   GLN A 550      29.239  33.514   8.353  1.00 50.78           N
ATOM   4289  CA  GLN A 550      30.520  34.027   7.915  1.00 50.78           C
ATOM   4290  C   GLN A 550      31.069  35.076   8.873  1.00 50.78           C
ATOM   4291  O   GLN A 550      32.256  35.057   9.212  1.00100.00           O
ATOM   4292  CB  GLN A 550      30.367  34.637   6.535  1.00100.00           C
ATOM   4293  CG  GLN A 550      31.257  34.020   5.503  1.00100.00           C
ATOM   4294  CD  GLN A 550      31.406  34.915   4.295  1.00100.00           C
ATOM   4295  OE1 GLN A 550      30.428  35.492   3.809  1.00100.00           O
ATOM   4296  NE2 GLN A 550      32.632  35.045   3.804  1.00100.00           N
ATOM   4297  N   LEU A 551      30.202  35.993   9.297  1.00 16.80           N
ATOM   4298  CA  LEU A 551      30.591  37.054  10.199  1.00 16.80           C
ATOM   4299  C   LEU A 551      31.103  36.475  11.493  1.00 16.80           C
ATOM   4300  O   LEU A 551      32.191  36.836  11.950  1.00 32.89           O
ATOM   4301  CB  LEU A 551      29.405  37.970  10.484  1.00 32.89           C
ATOM   4302  CG  LEU A 551      29.731  39.353  11.054  1.00 32.89           C
ATOM   4303  CD1 LEU A 551      30.942  39.911  10.344  1.00 32.89           C
ATOM   4304  CD2 LEU A 551      28.557  40.284  10.885  1.00 32.89           C
ATOM   4305  N   THR A 552      30.330  35.567  12.084  1.00 39.39           N
ATOM   4306  CA  THR A 552      30.719  34.951  13.352  1.00 39.39           C
ATOM   4307  C   THR A 552      32.041  34.199  13.228  1.00 39.39           C
ATOM   4308  O   THR A 552      32.887  34.276  14.111  1.00 68.87           O
ATOM   4309  CB  THR A 552      29.635  33.991  13.859  1.00 68.87           C
ATOM   4310  OG1 THR A 552      29.482  32.912  12.932  1.00 68.87           O
ATOM   4311  CG2 THR A 552      28.308  34.723  14.017  1.00 68.87           C
ATOM   4312  N   LYS A 553      32.221  33.482  12.125  1.00 18.85           N
ATOM   4313  CA  LYS A 553      33.457  32.745  11.905  1.00 18.85           C
ATOM   4314  C   LYS A 553      34.613  33.738  11.919  1.00 18.85           C
ATOM   4315  O   LYS A 553      35.695  33.435  12.421  1.00100.00           O
ATOM   4316  CB  LYS A 553      33.416  32.016  10.558  1.00100.00           C
ATOM   4317  CG  LYS A 553      32.514  30.788  10.537  1.00100.00           C
ATOM   4318  CD  LYS A 553      31.600  30.787   9.314  1.00100.00           C
ATOM   4319  CE  LYS A 553      32.075  29.797   8.250  1.00100.00           C
ATOM   4320  NZ  LYS A 553      31.561  30.120   6.876  1.00100.00           N
ATOM   4321  N   LEU A 554      34.368  34.930  11.376  1.00 14.96           N
ATOM   4322  CA  LEU A 554      35.382  35.978  11.323  1.00 14.96           C
ATOM   4323  C   LEU A 554      35.653  36.494  12.722  1.00 14.96           C
ATOM   4324  O   LEU A 554      36.762  36.375  13.237  1.00 26.34           O
ATOM   4325  CB  LEU A 554      34.919  37.133  10.435  1.00 26.34           C
ATOM   4326  CG  LEU A 554      35.770  38.408  10.439  1.00 26.34           C
ATOM   4327  CD1 LEU A 554      37.142  38.127   9.858  1.00 26.34           C
ATOM   4328  CD2 LEU A 554      35.074  39.489   9.632  1.00 26.34           C
ATOM   4329  N   MET A 555      34.626  37.060  13.338  1.00 20.01           N
ATOM   4330  CA  MET A 555      34.751  37.600  14.678  1.00 20.01           C
ATOM   4331  C   MET A 555      35.560  36.642  15.535  1.00 20.01           C
ATOM   4332  O   MET A 555      36.444  37.072  16.283  1.00 64.20           O
ATOM   4333  CB  MET A 555      33.372  37.800  15.298  1.00 64.20           C
ATOM   4334  CG  MET A 555      32.551  38.880  14.626  1.00 64.20           C
ATOM   4335  SD  MET A 555      33.521  40.337  14.207  1.00 64.20           S
ATOM   4336  CE  MET A 555      34.148  40.800  15.797  1.00 64.20           C
ATOM   4337  N   THR A 556      35.265  35.345  15.419  1.00 18.53           N
ATOM   4338  CA  THR A 556      35.968  34.322  16.195  1.00 18.53           C
ATOM   4339  C   THR A 556      37.461  34.314  15.865  1.00 18.53           C
ATOM   4340  O   THR A 556      38.304  34.402  16.757  1.00 50.72           O
ATOM   4341  CB  THR A 556      35.386  32.917  15.935  1.00 50.72           C
ATOM   4342  OG1 THR A 556      34.090  32.817  16.534  1.00 50.72           O
ATOM   4343  CG2 THR A 556      36.284  31.852  16.537  1.00 50.72           C
ATOM   4344  N   THR A 557      37.779  34.198  14.583  1.00 22.99           N
ATOM   4345  CA  THR A 557      39.165  34.197  14.147  1.00 22.99           C
ATOM   4346  C   THR A 557      39.844  35.404  14.754  1.00 22.99           C
ATOM   4347  O   THR A 557      40.942  35.311  15.307  1.00 46.07           O
ATOM   4348  CB  THR A 557      39.253  34.325  12.632  1.00 46.07           C
ATOM   4349  OG1 THR A 557      38.200  33.563  12.035  1.00 46.07           O
ATOM   4350  CG2 THR A 557      40.585  33.823  12.136  1.00 46.07           C
ATOM   4351  N   LEU A 558      39.169  36.541  14.633  1.00 32.02           N
ATOM   4352  CA  LEU A 558      39.672  37.796  15.152  1.00 32.02           C
ATOM   4353  C   LEU A 558      39.855  37.677  16.654  1.00 32.02           C
ATOM   4354  O   LEU A 558      40.842  38.185  17.203  1.00 33.13           O
ATOM   4355  CB  LEU A 558      38.691  38.921  14.836  1.00 33.13           C
ATOM   4356  CG  LEU A 558      38.437  39.214  13.359  1.00 33.13           C
ATOM   4357  CD1 LEU A 558      37.495  40.411  13.227  1.00 33.13           C
ATOM   4358  CD2 LEU A 558      39.763  39.475  12.652  1.00 33.13           C
ATOM   4359  N   ARG A 559      38.905  36.996  17.306  1.00 43.45           N
ATOM   4360  CA  ARG A 559      38.932  36.789  18.754  1.00 43.45           C
ATOM   4361  C   ARG A 559      40.204  36.057  19.193  1.00 43.45           C
ATOM   4362  O   ARG A 559      40.696  36.249  20.301  1.00 55.84           O
ATOM   4363  CB  ARG A 559      37.700  35.994  19.195  1.00 55.84           C
ATOM   4364  CG  ARG A 559      36.736  36.782  20.064  1.00 55.84           C
ATOM   4365  CD  ARG A 559      35.529  37.275  19.274  1.00 55.84           C
ATOM   4366  NE  ARG A 559      34.970  38.507  19.836  1.00 55.84           N
ATOM   4367  CZ  ARG A 559      33.723  38.929  19.633  1.00 55.84           C
ATOM   4368  NH1 ARG A 559      32.896  38.213  18.876  1.00 55.84           N
ATOM   4369  NH2 ARG A 559      33.301  40.063  20.192  1.00 55.84           N
ATOM   4370  N   ASN A 560      40.739  35.236  18.299  1.00 14.39           N
ATOM   4371  CA  ASN A 560      41.941  34.458  18.556  1.00 14.39           C
ATOM   4372  C   ASN A 560      43.201  35.090  17.985  1.00 14.39           C
ATOM   4373  O   ASN A 560      44.151  34.388  17.640  1.00 76.46           O
ATOM   4374  CB  ASN A 560      41.780  33.045  17.999  1.00 76.46           C
ATOM   4375  CG  ASN A 560      40.643  32.297  18.659  1.00 76.46           C
ATOM   4376  OD1 ASN A 560      40.595  32.174  19.882  1.00 76.46           O
ATOM   4377  ND2 ASN A 560      39.715  31.802  17.855  1.00 76.46           N
ATOM   4378  N   THR A 561      43.203  36.419  17.897  1.00 46.38           N
ATOM   4379  CA  THR A 561      44.354  37.160  17.391  1.00 46.38           C
ATOM   4380  C   THR A 561      44.498  38.477  18.152  1.00 46.38           C
ATOM   4381  O   THR A 561      43.514  39.014  18.666  1.00 66.05           O
ATOM   4382  CB  THR A 561      44.212  37.494  15.887  1.00 66.05           C
ATOM   4383  OG1 THR A 561      43.373  38.642  15.728  1.00 66.05           O
ATOM   4384  CG2 THR A 561      43.600  36.342  15.135  1.00 66.05           C
ATOM   4385  N   ASN A 562      45.724  38.993  18.229  1.00 60.68           N
ATOM   4386  CA  ASN A 562      45.970  40.265  18.891  1.00 60.68           C
ATOM   4387  C   ASN A 562      45.545  41.357  17.889  1.00 60.68           C
ATOM   4388  O   ASN A 562      46.199  41.560  16.858  1.00 31.58           O
ATOM   4389  CB  ASN A 562      47.450  40.391  19.233  1.00 31.58           C
ATOM   4390  CG  ASN A 562      47.771  41.696  19.929  1.00 31.58           C
ATOM   4391  OD1 ASN A 562      46.912  42.281  20.598  1.00 31.58           O
ATOM   4392  ND2 ASN A 562      49.011  42.168  19.773  1.00 31.58           N
ATOM   4393  N   PRO A 563      44.435  42.069  18.176  1.00  2.30           N
ATOM   4394  CA  PRO A 563      43.946  43.119  17.286  1.00  2.30           C
ATOM   4395  C   PRO A 563      44.724  44.412  17.367  1.00  2.30           C
ATOM   4396  O   PRO A 563      45.265  44.755  18.411  1.00 35.14           O
ATOM   4397  CB  PRO A 563      42.503  43.298  17.720  1.00 35.14           C
ATOM   4398  CG  PRO A 563      42.526  42.995  19.156  1.00 35.14           C
ATOM   4399  CD  PRO A 563      43.586  41.945  19.371  1.00 35.14           C
ATOM   4400  N   ASN A 564      44.777  45.114  16.243  1.00 32.96           N
ATOM   4401  CA  ASN A 564      45.457  46.393  16.128  1.00 32.96           C
ATOM   4402  C   ASN A 564      44.509  47.227  15.294  1.00 32.96           C
ATOM   4403  O   ASN A 564      44.417  47.051  14.086  1.00 42.27           O
ATOM   4404  CB  ASN A 564      46.784  46.223  15.411  1.00 42.27           C
ATOM   4405  CG  ASN A 564      47.717  45.301  16.149  1.00 42.27           C
ATOM   4406  OD1 ASN A 564      48.654  45.754  16.804  1.00 42.27           O
ATOM   4407  ND2 ASN A 564      47.469  43.996  16.056  1.00 42.27           N
ATOM   4408  N   PHE A 565      43.784  48.120  15.955  1.00 14.77           N
ATOM   4409  CA  PHE A 565      42.818  48.961  15.286  1.00 14.77           C
ATOM   4410  C   PHE A 565      43.476  50.186  14.699  1.00 14.77           C
ATOM   4411  O   PHE A 565      44.342  50.788  15.324  1.00 13.74           O
ATOM   4412  CB  PHE A 565      41.740  49.387  16.271  1.00 13.74           C
ATOM   4413  CG  PHE A 565      40.898  48.248  16.767  1.00 13.74           C
ATOM   4414  CD1 PHE A 565      41.363  47.406  17.759  1.00 13.74           C
ATOM   4415  CD2 PHE A 565      39.650  47.999  16.221  1.00 13.74           C
ATOM   4416  CE1 PHE A 565      40.604  46.340  18.195  1.00 13.74           C
ATOM   4417  CE2 PHE A 565      38.888  46.929  16.660  1.00 13.74           C
ATOM   4418  CZ  PHE A 565      39.367  46.101  17.647  1.00 13.74           C
ATOM   4419  N   VAL A 566      43.094  50.527  13.473  1.00  5.33           N
ATOM   4420  CA  VAL A 566      43.599  51.718  12.818  1.00  5.33           C
ATOM   4421  C   VAL A 566      42.272  52.395  12.559  1.00  5.33           C
ATOM   4422  O   VAL A 566      41.434  51.857  11.847  1.00  8.55           O
ATOM   4423  CB  VAL A 566      44.284  51.395  11.509  1.00  8.55           C
ATOM   4424  CG1 VAL A 566      44.547  52.667  10.751  1.00  8.55           C
ATOM   4425  CG2 VAL A 566      45.585  50.648  11.781  1.00  8.55           C
ATOM   4426  N   ARG A 567      42.053  53.541  13.192  1.00  8.53           N
ATOM   4427  CA  ARG A 567      40.795  54.257  13.050  1.00  8.53           C
ATOM   4428  C   ARG A 567      40.901  55.313  11.981  1.00  8.53           C
ATOM   4429  O   ARG A 567      41.545  56.338  12.183  1.00 17.92           O
ATOM   4430  CB  ARG A 567      40.386  54.922  14.366  1.00 17.92           C
ATOM   4431  CG  ARG A 567      40.964  54.288  15.610  1.00 17.92           C
ATOM   4432  CD  ARG A 567      40.346  52.945  15.900  1.00 17.92           C
ATOM   4433  NE  ARG A 567      38.971  52.832  15.430  1.00 17.92           N
ATOM   4434  CZ  ARG A 567      37.903  52.859  16.221  1.00 17.92           C
ATOM   4435  NH1 ARG A 567      38.042  53.002  17.531  1.00 17.92           N
ATOM   4436  NH2 ARG A 567      36.692  52.713  15.706  1.00 17.92           N
ATOM   4437  N   CYS A 568      40.245  55.069  10.851  1.00 19.13           N
ATOM   4438  CA  CYS A 568      40.274  55.997   9.743  1.00 19.13           C
ATOM   4439  C   CYS A 568      39.174  57.051   9.818  1.00 19.13           C
ATOM   4440  O   CYS A 568      37.974  56.743   9.820  1.00 33.91           O
ATOM   4441  CB  CYS A 568      40.169  55.221   8.449  1.00 33.91           C
ATOM   4442  SG  CYS A 568      41.402  53.960   8.338  1.00 33.91           S
ATOM   4443  N   ILE A 569      39.599  58.305   9.881  1.00 17.61           N
ATOM   4444  CA  ILE A 569      38.683  59.423   9.935  1.00 17.61           C
ATOM   4445  C   ILE A 569      38.564  60.034   8.549  1.00 17.61           C
ATOM   4446  O   ILE A 569      39.563  60.179   7.839  1.00 13.98           O
ATOM   4447  CB  ILE A 569      39.196  60.531  10.840  1.00 13.98           C
ATOM   4448  CG1 ILE A 569      39.409  60.006  12.252  1.00 13.98           C
ATOM   4449  CG2 ILE A 569      38.223  61.680  10.818  1.00 13.98           C
ATOM   4450  CD1 ILE A 569      38.225  59.276  12.833  1.00 13.98           C
ATOM   4451  N   ILE A 570      37.339  60.388   8.172  1.00 20.62           N
ATOM   4452  CA  ILE A 570      37.086  61.021   6.902  1.00 20.62           C
ATOM   4453  C   ILE A 570      37.060  62.494   7.317  1.00 20.62           C
ATOM   4454  O   ILE A 570      36.392  62.864   8.295  1.00 24.39           O
ATOM   4455  CB  ILE A 570      35.740  60.554   6.331  1.00 24.39           C
ATOM   4456  CG1 ILE A 570      35.665  60.904   4.863  1.00 24.39           C
ATOM   4457  CG2 ILE A 570      34.590  61.198   7.057  1.00 24.39           C
ATOM   4458  CD1 ILE A 570      35.280  59.730   4.027  1.00 24.39           C
ATOM   4459  N   PRO A 571      37.827  63.345   6.616  1.00  8.11           N
ATOM   4460  CA  PRO A 571      37.881  64.776   6.940  1.00  8.11           C
ATOM   4461  C   PRO A 571      36.663  65.606   6.564  1.00  8.11           C
ATOM   4462  O   PRO A 571      36.209  66.444   7.345  1.00 20.78           O
ATOM   4463  CB  PRO A 571      39.143  65.254   6.224  1.00 20.78           C
ATOM   4464  CG  PRO A 571      39.303  64.310   5.081  1.00 20.78           C
ATOM   4465  CD  PRO A 571      38.714  62.995   5.492  1.00 20.78           C
ATOM   4466  N   ASN A 572      36.144  65.392   5.363  1.00 24.57           N
ATOM   4467  CA  ASN A 572      34.993  66.144   4.912  1.00 24.57           C
ATOM   4468  C   ASN A 572      34.153  65.225   4.067  1.00 24.57           C
ATOM   4469  O   ASN A 572      34.509  64.066   3.863  1.00 32.95           O
ATOM   4470  CB  ASN A 572      35.446  67.326   4.083  1.00 32.95           C
ATOM   4471  CG  ASN A 572      36.241  66.904   2.888  1.00 32.95           C
ATOM   4472  OD1 ASN A 572      35.706  66.295   1.970  1.00 32.95           O
ATOM   4473  ND2 ASN A 572      37.524  67.216   2.883  1.00 32.95           N
ATOM   4474  N   HIS A 573      33.035  65.726   3.573  1.00 33.86           N
ATOM   4475  CA  HIS A 573      32.190  64.893   2.744  1.00 33.86           C
ATOM   4476  C   HIS A 573      32.224  65.320   1.282  1.00 33.86           C
ATOM   4477  O   HIS A 573      31.416  64.845   0.483  1.00 39.52           O
ATOM   4478  CB  HIS A 573      30.768  64.928   3.274  1.00 39.52           C
ATOM   4479  CG  HIS A 573      30.561  64.051   4.464  1.00 39.52           C
ATOM   4480  ND1 HIS A 573      29.574  64.281   5.399  1.00 39.52           N
ATOM   4481  CD2 HIS A 573      31.197  62.923   4.856  1.00 39.52           C
ATOM   4482  CE1 HIS A 573      29.610  63.332   6.315  1.00 39.52           C
ATOM   4483  NE2 HIS A 573      30.586  62.495   6.009  1.00 39.52           N
ATOM   4484  N   GLU A 574      33.170  66.199   0.939  1.00  2.00           N
ATOM   4485  CA  GLU A 574      33.317  66.698  -0.423  1.00  2.00           C
ATOM   4486  C   GLU A 574      34.511  66.086  -1.145  1.00  2.00           C
ATOM   4487  O   GLU A 574      35.035  66.671  -2.097  1.00100.00           O
ATOM   4488  CB  GLU A 574      33.461  68.217  -0.409  1.00100.00           C
ATOM   4489  CG  GLU A 574      32.164  68.938  -0.109  1.00100.00           C
ATOM   4490  CD  GLU A 574      32.084  69.397   1.328  1.00100.00           C
ATOM   4491  OE1 GLU A 574      32.011  68.534   2.231  1.00100.00           O
ATOM   4492  OE2 GLU A 574      32.096  70.626   1.553  1.00100.00           O
ATOM   4493  N   LYS A 575      34.927  64.909  -0.690  1.00 14.65           N
ATOM   4494  CA  LYS A 575      36.070  64.228  -1.283  1.00 14.65           C
ATOM   4495  C   LYS A 575      37.161  65.274  -1.540  1.00 14.65           C
ATOM   4496  O   LYS A 575      37.958  65.170  -2.483  1.00 74.36           O
ATOM   4497  CB  LYS A 575      35.651  63.536  -2.592  1.00 74.36           C
ATOM   4498  CG  LYS A 575      34.412  62.637  -2.456  1.00 74.36           C
ATOM   4499  CD  LYS A 575      34.240  61.693  -3.653  1.00 74.36           C
ATOM   4500  CE  LYS A 575      32.953  60.877  -3.533  1.00 74.36           C
ATOM   4501  NZ  LYS A 575      32.424  60.353  -4.831  1.00 74.36           N
ATOM   4502  N   ARG A 576      37.184  66.272  -0.665  1.00 25.45           N
ATOM   4503  CA  ARG A 576      38.124  67.372  -0.760  1.00 25.45           C
ATOM   4504  C   ARG A 576      39.337  67.226   0.133  1.00 25.45           C
ATOM   4505  O   ARG A 576      39.236  66.811   1.287  1.00 99.21           O
ATOM   4506  CB  ARG A 576      37.412  68.676  -0.431  1.00 99.21           C
ATOM   4507  CG  ARG A 576      38.041  69.881  -1.092  1.00 99.21           C
ATOM   4508  CD  ARG A 576      37.144  71.098  -0.978  1.00 99.21           C
ATOM   4509  NE  ARG A 576      35.807  70.854  -1.516  1.00 99.21           N
ATOM   4510  CZ  ARG A 576      34.702  71.437  -1.058  1.00 99.21           C
ATOM   4511  NH1 ARG A 576      34.766  72.300  -0.052  1.00 99.21           N
ATOM   4512  NH2 ARG A 576      33.533  71.162  -1.612  1.00 99.21           N
ATOM   4513  N   ALA A 577      40.490  67.575  -0.414  1.00 18.28           N
ATOM   4514  CA  ALA A 577      41.739  67.490   0.329  1.00 18.28           C
ATOM   4515  C   ALA A 577      41.970  68.830   1.005  1.00 18.28           C
ATOM   4516  O   ALA A 577      41.696  69.878   0.415  1.00 55.01           O
ATOM   4517  CB  ALA A 577      42.888  67.179  -0.612  1.00 55.01           C
ATOM   4518  N   GLY A 578      42.459  68.803   2.241  1.00 51.57           N
ATOM   4519  CA  GLY A 578      42.724  70.045   2.945  1.00 51.57           C
ATOM   4520  C   GLY A 578      41.516  70.702   3.581  1.00 51.57           C
ATOM   4521  O   GLY A 578      41.580  71.851   4.011  1.00 19.91           O
ATOM   4522  N   LYS A 579      40.402  69.990   3.635  1.00 39.82           N
ATOM   4523  CA  LYS A 579      39.219  70.555   4.253  1.00 39.82           C
ATOM   4524  C   LYS A 579      38.854  69.656   5.419  1.00 39.82           C
ATOM   4525  O   LYS A 579      38.238  68.605   5.236  1.00100.00           O
ATOM   4526  CB  LYS A 579      38.066  70.620   3.248  1.00100.00           C
ATOM   4527  CG  LYS A 579      36.836  71.347   3.764  1.00100.00           C
ATOM   4528  CD  LYS A 579      35.637  71.119   2.856  1.00100.00           C
ATOM   4529  CE  LYS A 579      34.395  71.834   3.383  1.00100.00           C
ATOM   4530  NZ  LYS A 579      33.651  71.023   4.393  1.00100.00           N
ATOM   4531  N   LEU A 580      39.254  70.057   6.617  1.00 46.46           N
ATOM   4532  CA  LEU A 580      38.936  69.263   7.791  1.00 46.46           C
ATOM   4533  C   LEU A 580      37.651  69.781   8.440  1.00 46.46           C
ATOM   4534  O   LEU A 580      37.633  70.876   9.002  1.00 12.43           O
ATOM   4535  CB  LEU A 580      40.094  69.302   8.793  1.00 12.43           C
ATOM   4536  CG  LEU A 580      40.144  68.090   9.730  1.00 12.43           C
ATOM   4537  CD1 LEU A 580      41.483  68.028  10.434  1.00 12.43           C
ATOM   4538  CD2 LEU A 580      39.021  68.187  10.733  1.00 12.43           C
ATOM   4539  N   ASP A 581      36.578  68.994   8.340  1.00  5.41           N
ATOM   4540  CA  ASP A 581      35.274  69.348   8.912  1.00  5.41           C
ATOM   4541  C   ASP A 581      35.237  69.071  10.413  1.00  5.41           C
ATOM   4542  O   ASP A 581      34.834  67.999  10.860  1.00 77.05           O
ATOM   4543  CB  ASP A 581      34.170  68.560   8.197  1.00 77.05           C
ATOM   4544  CG  ASP A 581      32.780  69.013   8.591  1.00 77.05           C
ATOM   4545  OD1 ASP A 581      32.603  69.457   9.754  1.00 77.05           O
ATOM   4546  OD2 ASP A 581      31.869  68.923   7.735  1.00 77.05           O
ATOM   4547  N   ALA A 582      35.667  70.064  11.178  1.00 10.54           N
ATOM   4548  CA  ALA A 582      35.756  69.972  12.625  1.00 10.54           C
ATOM   4549  C   ALA A 582      34.663  69.136  13.272  1.00 10.54           C
ATOM   4550  O   ALA A 582      34.946  68.332  14.159  1.00 24.33           O
ATOM   4551  CB  ALA A 582      35.775  71.363  13.217  1.00 24.33           C
ATOM   4552  N   HIS A 583      33.419  69.299  12.832  1.00  8.30           N
ATOM   4553  CA  HIS A 583      32.341  68.545  13.449  1.00  8.30           C
ATOM   4554  C   HIS A 583      32.190  67.129  12.929  1.00  8.30           C
ATOM   4555  O   HIS A 583      31.842  66.219  13.681  1.00 73.55           O
ATOM   4556  CB  HIS A 583      31.032  69.314  13.333  1.00 73.55           C
ATOM   4557  CG  HIS A 583      30.882  70.376  14.375  1.00 73.55           C
ATOM   4558  ND1 HIS A 583      31.242  71.687  14.156  1.00 73.55           N
ATOM   4559  CD2 HIS A 583      30.468  70.310  15.664  1.00 73.55           C
ATOM   4560  CE1 HIS A 583      31.057  72.385  15.263  1.00 73.55           C
ATOM   4561  NE2 HIS A 583      30.588  71.573  16.194  1.00 73.55           N
ATOM   4562  N   LEU A 584      32.449  66.930  11.645  1.00 60.54           N
ATOM   4563  CA  LEU A 584      32.351  65.596  11.074  1.00 60.54           C
ATOM   4564  C   LEU A 584      33.441  64.773  11.750  1.00 60.54           C
ATOM   4565  O   LEU A 584      33.260  63.583  12.024  1.00 25.08           O
ATOM   4566  CB  LEU A 584      32.585  65.647   9.566  1.00 25.08           C
ATOM   4567  CG  LEU A 584      32.860  64.341   8.815  1.00 25.08           C
ATOM   4568  CD1 LEU A 584      31.729  63.340   9.053  1.00 25.08           C
ATOM   4569  CD2 LEU A 584      33.018  64.656   7.327  1.00 25.08           C
ATOM   4570  N   VAL A 585      34.572  65.422  12.029  1.00 22.97           N
ATOM   4571  CA  VAL A 585      35.683  64.754  12.687  1.00 22.97           C
ATOM   4572  C   VAL A 585      35.318  64.454  14.131  1.00 22.97           C
ATOM   4573  O   VAL A 585      35.504  63.330  14.605  1.00 13.17           O
ATOM   4574  CB  VAL A 585      36.934  65.616  12.666  1.00 13.17           C
ATOM   4575  CG1 VAL A 585      37.896  65.150  13.739  1.00 13.17           C
ATOM   4576  CG2 VAL A 585      37.586  65.532  11.293  1.00 13.17           C
ATOM   4577  N   LEU A 586      34.789  65.454  14.833  1.00 45.06           N
ATOM   4578  CA  LEU A 586      34.400  65.251  16.222  1.00 45.06           C
ATOM   4579  C   LEU A 586      33.399  64.110  16.353  1.00 45.06           C
ATOM   4580  O   LEU A 586      33.535  63.234  17.207  1.00 19.31           O
ATOM   4581  CB  LEU A 586      33.802  66.525  16.787  1.00 19.31           C
ATOM   4582  CG  LEU A 586      34.837  67.331  17.542  1.00 19.31           C
ATOM   4583  CD1 LEU A 586      34.553  68.804  17.426  1.00 19.31           C
ATOM   4584  CD2 LEU A 586      34.803  66.878  18.968  1.00 19.31           C
ATOM   4585  N   GLU A 587      32.394  64.103  15.493  1.00 44.14           N
ATOM   4586  CA  GLU A 587      31.397  63.054  15.562  1.00 44.14           C
ATOM   4587  C   GLU A 587      32.059  61.690  15.392  1.00 44.14           C
ATOM   4588  O   GLU A 587      31.781  60.762  16.136  1.00 16.72           O
ATOM   4589  CB  GLU A 587      30.326  63.279  14.490  1.00 16.72           C
ATOM   4590  N   GLN A 588      32.963  61.577  14.432  1.00 14.50           N
ATOM   4591  CA  GLN A 588      33.621  60.302  14.187  1.00 14.50           C
ATOM   4592  C   GLN A 588      34.407  59.937  15.415  1.00 14.50           C
ATOM   4593  O   GLN A 588      34.328  58.806  15.883  1.00  8.18           O
ATOM   4594  CB  GLN A 588      34.548  60.395  12.971  1.00  8.18           C
ATOM   4595  CG  GLN A 588      33.803  60.548  11.655  1.00  8.18           C
ATOM   4596  CD  GLN A 588      34.719  60.673  10.465  1.00  8.18           C
ATOM   4597  OE1 GLN A 588      35.312  59.694  10.028  1.00  8.18           O
ATOM   4598  NE2 GLN A 588      34.833  61.882   9.926  1.00  8.18           N
ATOM   4599  N   LEU A 589      35.162  60.893  15.950  1.00  7.19           N
ATOM   4600  CA  LEU A 589      35.962  60.629  17.144  1.00  7.19           C
ATOM   4601  C   LEU A 589      35.056  60.123  18.244  1.00  7.19           C
ATOM   4602  O   LEU A 589      35.479  59.338  19.095  1.00 35.57           O
ATOM   4603  CB  LEU A 589      36.677  61.898  17.595  1.00 35.57           C
ATOM   4604  CG  LEU A 589      37.714  62.378  16.581  1.00 35.57           C
ATOM   4605  CD1 LEU A 589      38.533  63.496  17.187  1.00 35.57           C
ATOM   4606  CD2 LEU A 589      38.595  61.217  16.167  1.00 35.57           C
ATOM   4607  N   ARG A 590      33.795  60.547  18.214  1.00  3.18           N
ATOM   4608  CA  ARG A 590      32.844  60.146  19.245  1.00  3.18           C
ATOM   4609  C   ARG A 590      32.406  58.680  19.198  1.00  3.18           C
ATOM   4610  O   ARG A 590      32.631  57.931  20.153  1.00 64.09           O
ATOM   4611  CB  ARG A 590      31.624  61.052  19.198  1.00 64.09           C
ATOM   4612  CG  ARG A 590      31.959  62.490  19.462  1.00 64.09           C
ATOM   4613  CD  ARG A 590      30.884  63.153  20.299  1.00 64.09           C
ATOM   4614  NE  ARG A 590      31.201  64.556  20.537  1.00 64.09           N
ATOM   4615  CZ  ARG A 590      30.873  65.543  19.714  1.00 64.09           C
ATOM   4616  NH1 ARG A 590      30.209  65.281  18.591  1.00 64.09           N
ATOM   4617  NH2 ARG A 590      31.225  66.790  20.005  1.00 64.09           N
ATOM   4618  N   CYS A 591      31.797  58.260  18.091  1.00 14.10           N
ATOM   4619  CA  CYS A 591      31.321  56.884  17.974  1.00 14.10           C
ATOM   4620  C   CYS A 591      32.421  55.833  17.846  1.00 14.10           C
ATOM   4621  O   CYS A 591      32.152  54.635  17.911  1.00 34.41           O
ATOM   4622  CB  CYS A 591      30.361  56.770  16.797  1.00 34.41           C
ATOM   4623  SG  CYS A 591      31.076  57.260  15.249  1.00 34.41           S
ATOM   4624  N   ASN A 592      33.657  56.278  17.663  1.00 26.85           N
ATOM   4625  CA  ASN A 592      34.771  55.349  17.552  1.00 26.85           C
ATOM   4626  C   ASN A 592      35.380  55.101  18.925  1.00 26.85           C
ATOM   4627  O   ASN A 592      36.231  54.228  19.080  1.00 53.86           O
ATOM   4628  CB  ASN A 592      35.827  55.909  16.610  1.00 53.86           C
ATOM   4629  CG  ASN A 592      35.332  55.988  15.195  1.00 53.86           C
ATOM   4630  OD1 ASN A 592      36.104  55.909  14.241  1.00 53.86           O
ATOM   4631  ND2 ASN A 592      34.024  56.138  15.047  1.00 53.86           N
ATOM   4632  N   GLY A 593      34.923  55.876  19.913  1.00  2.00           N
ATOM   4633  CA  GLY A 593      35.413  55.764  21.270  1.00  2.00           C
ATOM   4634  C   GLY A 593      36.863  56.194  21.408  1.00  2.00           C
ATOM   4635  O   GLY A 593      37.512  55.856  22.389  1.00 58.13           O
ATOM   4636  N   VAL A 594      37.371  56.931  20.428  1.00 17.12           N
ATOM   4637  CA  VAL A 594      38.760  57.360  20.445  1.00 17.12           C
ATOM   4638  C   VAL A 594      39.175  58.006  21.778  1.00 17.12           C
ATOM   4639  O   VAL A 594      40.267  57.718  22.302  1.00 17.29           O
ATOM   4640  CB  VAL A 594      39.063  58.343  19.290  1.00 17.29           C
ATOM   4641  CG1 VAL A 594      40.441  58.916  19.446  1.00 17.29           C
ATOM   4642  CG2 VAL A 594      38.955  57.645  17.974  1.00 17.29           C
ATOM   4643  N   LEU A 595      38.331  58.873  22.345  1.00  9.27           N
ATOM   4644  CA  LEU A 595      38.697  59.517  23.604  1.00  9.27           C
ATOM   4645  C   LEU A 595      38.688  58.567  24.765  1.00  9.27           C
ATOM   4646  O   LEU A 595      39.571  58.603  25.609  1.00 61.96           O
ATOM   4647  CB  LEU A 595      37.781  60.693  23.870  1.00 61.96           C
ATOM   4648  CG  LEU A 595      38.508  61.955  23.425  1.00 61.96           C
ATOM   4649  CD1 LEU A 595      37.518  63.058  23.177  1.00 61.96           C
ATOM   4650  CD2 LEU A 595      39.515  62.355  24.484  1.00 61.96           C
ATOM   4651  N   GLU A 596      37.699  57.692  24.795  1.00 12.81           N
ATOM   4652  CA  GLU A 596      37.581  56.697  25.856  1.00 12.81           C
ATOM   4653  C   GLU A 596      38.730  55.714  25.666  1.00 12.81           C
ATOM   4654  O   GLU A 596      39.274  55.174  26.628  1.00 36.72           O
ATOM   4655  CB  GLU A 596      36.249  55.949  25.749  1.00 36.72           C
ATOM   4656  CG  GLU A 596      35.041  56.814  26.016  1.00 36.72           C
ATOM   4657  CD  GLU A 596      34.552  57.538  24.773  1.00 36.72           C
ATOM   4658  OE1 GLU A 596      35.393  57.896  23.921  1.00 36.72           O
ATOM   4659  OE2 GLU A 596      33.327  57.752  24.639  1.00 36.72           O
ATOM   4660  N   GLY A 597      39.105  55.503  24.408  1.00 20.66           N
ATOM   4661  CA  GLY A 597      40.184  54.591  24.100  1.00 20.66           C
ATOM   4662  C   GLY A 597      41.508  55.155  24.558  1.00 20.66           C
ATOM   4663  O   GLY A 597      42.464  54.402  24.755  1.00 24.89           O
ATOM   4664  N   ILE A 598      41.571  56.478  24.710  1.00 18.49           N
ATOM   4665  CA  ILE A 598      42.791  57.131  25.167  1.00 18.49           C
ATOM   4666  C   ILE A 598      42.758  57.265  26.679  1.00 18.49           C
ATOM   4667  O   ILE A 598      43.798  57.203  27.322  1.00 20.95           O
ATOM   4668  CB  ILE A 598      42.969  58.512  24.556  1.00 20.95           C
ATOM   4669  CG1 ILE A 598      43.026  58.394  23.035  1.00 20.95           C
ATOM   4670  CG2 ILE A 598      44.259  59.113  25.037  1.00 20.95           C
ATOM   4671  CD1 ILE A 598      43.030  59.711  22.329  1.00 20.95           C
ATOM   4672  N   ARG A 599      41.564  57.423  27.250  1.00 10.51           N
ATOM   4673  CA  ARG A 599      41.430  57.534  28.696  1.00 10.51           C
ATOM   4674  C   ARG A 599      41.916  56.244  29.354  1.00 10.51           C
ATOM   4675  O   ARG A 599      42.790  56.267  30.215  1.00 94.62           O
ATOM   4676  CB  ARG A 599      39.977  57.771  29.081  1.00 94.62           C
ATOM   4677  CG  ARG A 599      39.407  59.033  28.502  1.00 94.62           C
ATOM   4678  CD  ARG A 599      39.568  60.202  29.457  1.00 94.62           C
ATOM   4679  NE  ARG A 599      38.942  61.415  28.941  1.00 94.62           N
ATOM   4680  CZ  ARG A 599      37.700  61.468  28.464  1.00 94.62           C
ATOM   4681  NH1 ARG A 599      36.936  60.378  28.432  1.00 94.62           N
ATOM   4682  NH2 ARG A 599      37.218  62.617  28.009  1.00 94.62           N
ATOM   4683  N   ILE A 600      41.346  55.118  28.935  1.00  6.94           N
ATOM   4684  CA  ILE A 600      41.728  53.843  29.498  1.00  6.94           C
ATOM   4685  C   ILE A 600      43.233  53.588  29.348  1.00  6.94           C
ATOM   4686  O   ILE A 600      43.851  52.976  30.219  1.00 14.99           O
ATOM   4687  CB  ILE A 600      40.929  52.691  28.862  1.00 14.99           C
ATOM   4688  CG1 ILE A 600      41.154  51.401  29.652  1.00 14.99           C
ATOM   4689  CG2 ILE A 600      41.371  52.461  27.443  1.00 14.99           C
ATOM   4690  CD1 ILE A 600      40.930  51.525  31.131  1.00 14.99           C
ATOM   4691  N   CYS A 601      43.832  54.075  28.264  1.00 24.19           N
ATOM   4692  CA  CYS A 601      45.271  53.876  28.045  1.00 24.19           C
ATOM   4693  C   CYS A 601      46.053  54.723  29.031  1.00 24.19           C
ATOM   4694  O   CYS A 601      47.241  54.509  29.253  1.00 67.26           O
ATOM   4695  CB  CYS A 601      45.674  54.258  26.613  1.00 67.26           C
ATOM   4696  SG  CYS A 601      45.306  52.987  25.354  1.00 67.26           S
ATOM   4697  N   ARG A 602      45.357  55.688  29.618  1.00 19.24           N
ATOM   4698  CA  ARG A 602      45.950  56.590  30.589  1.00 19.24           C
ATOM   4699  C   ARG A 602      45.625  56.120  31.991  1.00 19.24           C
ATOM   4700  O   ARG A 602      46.523  55.857  32.775  1.00 43.75           O
ATOM   4701  CB  ARG A 602      45.409  58.001  30.380  1.00 43.75           C
ATOM   4702  CG  ARG A 602      46.096  58.762  29.260  1.00 43.75           C
ATOM   4703  CD  ARG A 602      45.141  59.730  28.602  1.00 43.75           C
ATOM   4704  NE  ARG A 602      44.928  60.929  29.402  1.00 43.75           N
ATOM   4705  CZ  ARG A 602      45.739  61.985  29.399  1.00 43.75           C
ATOM   4706  NH1 ARG A 602      46.825  61.994  28.633  1.00 43.75           N
ATOM   4707  NH2 ARG A 602      45.460  63.039  30.163  1.00 43.75           N
ATOM   4708  N   GLN A 603      44.331  56.012  32.289  1.00  4.81           N
ATOM   4709  CA  GLN A 603      43.847  55.571  33.588  1.00  4.81           C
ATOM   4710  C   GLN A 603      44.303  54.154  33.954  1.00  4.81           C
ATOM   4711  O   GLN A 603      44.282  53.773  35.125  1.00 66.24           O
ATOM   4712  CB  GLN A 603      42.324  55.629  33.611  1.00 66.24           C
ATOM   4713  CG  GLN A 603      41.767  56.934  34.128  1.00 66.24           C
ATOM   4714  CD  GLN A 603      40.859  57.609  33.121  1.00 66.24           C
ATOM   4715  OE1 GLN A 603      39.632  57.632  33.282  1.00 66.24           O
ATOM   4716  NE2 GLN A 603      41.455  58.166  32.073  1.00 66.24           N
ATOM   4717  N   GLY A 604      44.715  53.373  32.958  1.00  2.00           N
ATOM   4718  CA  GLY A 604      45.151  52.016  33.234  1.00  2.00           C
ATOM   4719  C   GLY A 604      46.629  51.815  32.967  1.00  2.00           C
ATOM   4720  O   GLY A 604      47.414  52.749  33.054  1.00  2.00           O
ATOM   4721  N   PHE A 605      47.007  50.586  32.633  1.00  4.19           N
ATOM   4722  CA  PHE A 605      48.403  50.225  32.335  1.00  4.19           C
ATOM   4723  C   PHE A 605      48.421  49.440  31.015  1.00  4.19           C
ATOM   4724  O   PHE A 605      48.326  48.217  31.011  1.00 37.55           O
ATOM   4725  CB  PHE A 605      48.955  49.384  33.488  1.00 37.55           C
ATOM   4726  CG  PHE A 605      48.618  49.938  34.845  1.00 37.55           C
ATOM   4727  CD1 PHE A 605      47.344  49.768  35.388  1.00 37.55           C
ATOM   4728  CD2 PHE A 605      49.563  50.661  35.564  1.00 37.55           C
ATOM   4729  CE1 PHE A 605      47.016  50.314  36.628  1.00 37.55           C
ATOM   4730  CE2 PHE A 605      49.252  51.214  36.801  1.00 37.55           C
ATOM   4731  CZ  PHE A 605      47.974  51.040  37.336  1.00 37.55           C
ATOM   4732  N   PRO A 606      48.572  50.147  29.883  1.00 14.73           N
ATOM   4733  CA  PRO A 606      48.586  49.580  28.532  1.00 14.73           C
ATOM   4734  C   PRO A 606      49.676  48.562  28.271  1.00 14.73           C
ATOM   4735  O   PRO A 606      49.391  47.452  27.818  1.00 30.93           O
ATOM   4736  CB  PRO A 606      48.718  50.805  27.637  1.00 30.93           C
ATOM   4737  CG  PRO A 606      49.390  51.805  28.488  1.00 30.93           C
ATOM   4738  CD  PRO A 606      48.836  51.594  29.855  1.00 30.93           C
ATOM   4739  N   ASN A 607      50.921  48.944  28.539  1.00 20.98           N
ATOM   4740  CA  ASN A 607      52.039  48.037  28.336  1.00 20.98           C
ATOM   4741  C   ASN A 607      52.096  47.105  29.515  1.00 20.98           C
ATOM   4742  O   ASN A 607      51.636  47.453  30.592  1.00 21.80           O
ATOM   4743  CB  ASN A 607      53.349  48.807  28.245  1.00 21.80           C
ATOM   4744  CG  ASN A 607      53.172  50.174  27.628  1.00 21.80           C
ATOM   4745  OD1 ASN A 607      52.325  50.373  26.759  1.00 21.80           O
ATOM   4746  ND2 ASN A 607      53.973  51.132  28.089  1.00 21.80           N
ATOM   4747  N   ARG A 608      52.668  45.926  29.299  1.00 37.09           N
ATOM   4748  CA  ARG A 608      52.774  44.920  30.334  1.00 37.09           C
ATOM   4749  C   ARG A 608      53.705  43.818  29.853  1.00 37.09           C
ATOM   4750  O   ARG A 608      53.398  43.135  28.884  1.00 44.13           O
ATOM   4751  CB  ARG A 608      51.385  44.331  30.616  1.00 44.13           C
ATOM   4752  CG  ARG A 608      50.766  43.640  29.413  1.00 44.13           C
ATOM   4753  CD  ARG A 608      49.297  43.431  29.582  1.00 44.13           C
ATOM   4754  NE  ARG A 608      48.592  44.699  29.670  1.00 44.13           N
ATOM   4755  CZ  ARG A 608      47.436  44.925  29.075  1.00 44.13           C
ATOM   4756  NH1 ARG A 608      46.881  43.958  28.362  1.00 44.13           N
ATOM   4757  NH2 ARG A 608      46.843  46.101  29.199  1.00 44.13           N
ATOM   4758  N   ILE A 609      54.843  43.639  30.512  1.00  9.79           N
ATOM   4759  CA  ILE A 609      55.734  42.573  30.101  1.00  9.79           C
ATOM   4760  C   ILE A 609      55.973  41.564  31.202  1.00  9.79           C
ATOM   4761  O   ILE A 609      55.826  41.885  32.385  1.00 33.77           O
ATOM   4762  CB  ILE A 609      57.049  43.126  29.593  1.00 33.77           C
ATOM   4763  CG1 ILE A 609      57.878  43.693  30.723  1.00 33.77           C
ATOM   4764  CG2 ILE A 609      56.767  44.212  28.593  1.00 33.77           C
ATOM   4765  CD1 ILE A 609      59.175  44.269  30.222  1.00 33.77           C
ATOM   4766  N   VAL A 610      56.299  40.332  30.814  1.00 15.22           N
ATOM   4767  CA  VAL A 610      56.551  39.284  31.787  1.00 15.22           C
ATOM   4768  C   VAL A 610      57.865  39.518  32.519  1.00 15.22           C
ATOM   4769  O   VAL A 610      58.832  40.021  31.948  1.00  4.09           O
ATOM   4770  CB  VAL A 610      56.572  37.932  31.115  1.00  4.09           C
ATOM   4771  CG1 VAL A 610      55.261  37.734  30.363  1.00  4.09           C
ATOM   4772  CG2 VAL A 610      57.766  37.835  30.194  1.00  4.09           C
ATOM   4773  N   PHE A 611      57.883  39.157  33.796  1.00 21.32           N
ATOM   4774  CA  PHE A 611      59.051  39.341  34.625  1.00 21.32           C
ATOM   4775  C   PHE A 611      60.356  39.098  33.873  1.00 21.32           C
ATOM   4776  O   PHE A 611      61.097  40.045  33.622  1.00 10.17           O
ATOM   4777  CB  PHE A 611      58.937  38.439  35.850  1.00 10.17           C
ATOM   4778  CG  PHE A 611      57.672  38.649  36.638  1.00 10.17           C
ATOM   4779  CD1 PHE A 611      57.198  39.932  36.881  1.00 10.17           C
ATOM   4780  CD2 PHE A 611      56.946  37.569  37.110  1.00 10.17           C
ATOM   4781  CE1 PHE A 611      56.020  40.135  37.578  1.00 10.17           C
ATOM   4782  CE2 PHE A 611      55.767  37.754  37.808  1.00 10.17           C
ATOM   4783  CZ  PHE A 611      55.302  39.044  38.041  1.00 10.17           C
ATOM   4784  N   GLN A 612      60.620  37.855  33.475  1.00 22.52           N
ATOM   4785  CA  GLN A 612      61.868  37.537  32.765  1.00 22.52           C
ATOM   4786  C   GLN A 612      62.241  38.545  31.681  1.00 22.52           C
ATOM   4787  O   GLN A 612      63.344  39.060  31.663  1.00 30.56           O
ATOM   4788  CB  GLN A 612      61.776  36.146  32.139  1.00 30.56           C
ATOM   4789  CG  GLN A 612      63.120  35.470  31.948  1.00 30.56           C
ATOM   4790  CD  GLN A 612      62.990  34.087  31.309  1.00 30.56           C
ATOM   4791  OE1 GLN A 612      61.908  33.693  30.841  1.00 30.56           O
ATOM   4792  NE2 GLN A 612      64.098  33.340  31.288  1.00 30.56           N
ATOM   4793  N   GLU A 613      61.307  38.809  30.778  1.00 13.86           N
ATOM   4794  CA  GLU A 613      61.530  39.741  29.687  1.00 13.86           C
ATOM   4795  C   GLU A 613      61.927  41.098  30.221  1.00 13.86           C
ATOM   4796  O   GLU A 613      62.826  41.726  29.689  1.00 51.74           O
ATOM   4797  CB  GLU A 613      60.268  39.875  28.832  1.00 51.74           C
ATOM   4798  CG  GLU A 613      60.552  39.979  27.346  1.00 51.74           C
ATOM   4799  CD  GLU A 613      59.541  40.852  26.601  1.00 51.74           C
ATOM   4800  OE1 GLU A 613      58.310  40.657  26.791  1.00 51.74           O
ATOM   4801  OE2 GLU A 613      59.983  41.730  25.819  1.00 51.74           O
ATOM   4802  N   PHE A 614      61.248  41.562  31.266  1.00  9.82           N
ATOM   4803  CA  PHE A 614      61.587  42.857  31.828  1.00  9.82           C
ATOM   4804  C   PHE A 614      63.007  42.767  32.350  1.00  9.82           C
ATOM   4805  O   PHE A 614      63.831  43.661  32.155  1.00 10.04           O
ATOM   4806  CB  PHE A 614      60.645  43.226  32.974  1.00 10.04           C
ATOM   4807  CG  PHE A 614      60.927  44.590  33.569  1.00 10.04           C
ATOM   4808  CD1 PHE A 614      60.493  45.751  32.925  1.00 10.04           C
ATOM   4809  CD2 PHE A 614      61.655  44.714  34.757  1.00 10.04           C
ATOM   4810  CE1 PHE A 614      60.780  47.024  33.450  1.00 10.04           C
ATOM   4811  CE2 PHE A 614      61.944  45.976  35.286  1.00 10.04           C
ATOM   4812  CZ  PHE A 614      61.504  47.137  34.626  1.00 10.04           C
ATOM   4813  N   ARG A 615      63.287  41.658  33.012  1.00 61.14           N
ATOM   4814  CA  ARG A 615      64.598  41.423  33.576  1.00 61.14           C
ATOM   4815  C   ARG A 615      65.700  41.458  32.520  1.00 61.14           C
ATOM   4816  O   ARG A 615      66.681  42.178  32.682  1.00 49.32           O
ATOM   4817  CB  ARG A 615      64.614  40.076  34.299  1.00 49.32           C
ATOM   4818  CG  ARG A 615      65.613  40.005  35.427  1.00 49.32           C
ATOM   4819  CD  ARG A 615      67.013  39.762  34.905  1.00 49.32           C
ATOM   4820  NE  ARG A 615      67.872  39.135  35.902  1.00 49.32           N
ATOM   4821  CZ  ARG A 615      67.537  38.062  36.617  1.00 49.32           C
ATOM   4822  NH1 ARG A 615      66.347  37.478  36.452  1.00 49.32           N
ATOM   4823  NH2 ARG A 615      68.402  37.557  37.495  1.00 49.32           N
ATOM   4824  N   GLN A 616      65.536  40.701  31.435  1.00 39.46           N
ATOM   4825  CA  GLN A 616      66.561  40.656  30.395  1.00 39.46           C
ATOM   4826  C   GLN A 616      66.692  41.952  29.606  1.00 39.46           C
ATOM   4827  O   GLN A 616      67.801  42.434  29.384  1.00 92.54           O
ATOM   4828  CB  GLN A 616      66.321  39.484  29.423  1.00 92.54           C
ATOM   4829  CG  GLN A 616      64.913  38.896  29.418  1.00 92.54           C
ATOM   4830  CD  GLN A 616      64.778  37.685  28.493  1.00 92.54           C
ATOM   4831  OE1 GLN A 616      64.907  36.540  28.928  1.00 92.54           O
ATOM   4832  NE2 GLN A 616      64.515  37.939  27.214  1.00 92.54           N
ATOM   4833  N   ARG A 617      65.567  42.519  29.183  1.00 86.95           N
ATOM   4834  CA  ARG A 617      65.593  43.754  28.399  1.00 86.95           C
ATOM   4835  C   ARG A 617      66.223  44.929  29.152  1.00 86.95           C
ATOM   4836  O   ARG A 617      67.044  45.650  28.592  1.00 66.40           O
ATOM   4837  CB  ARG A 617      64.171  44.132  27.941  1.00 66.40           C
ATOM   4838  CG  ARG A 617      64.105  44.938  26.643  1.00 66.40           C
ATOM   4839  CD  ARG A 617      62.827  44.633  25.856  1.00 66.40           C
ATOM   4840  NE  ARG A 617      61.899  45.776  25.786  1.00 66.40           N
ATOM   4841  CZ  ARG A 617      60.570  45.683  25.618  1.00 66.40           C
ATOM   4842  NH1 ARG A 617      59.985  44.495  25.501  1.00 66.40           N
ATOM   4843  NH2 ARG A 617      59.814  46.780  25.564  1.00 66.40           N
ATOM   4844  N   TYR A 618      65.871  45.110  30.423  1.00 46.62           N
ATOM   4845  CA  TYR A 618      66.400  46.238  31.184  1.00 46.62           C
ATOM   4846  C   TYR A 618      67.298  45.964  32.394  1.00 46.62           C
ATOM   4847  O   TYR A 618      67.521  46.863  33.205  1.00 32.34           O
ATOM   4848  CB  TYR A 618      65.249  47.133  31.633  1.00 32.34           C
ATOM   4849  CG  TYR A 618      64.184  47.321  30.585  1.00 32.34           C
ATOM   4850  CD1 TYR A 618      64.389  48.162  29.492  1.00 32.34           C
ATOM   4851  CD2 TYR A 618      62.962  46.661  30.688  1.00 32.34           C
ATOM   4852  CE1 TYR A 618      63.409  48.342  28.531  1.00 32.34           C
ATOM   4853  CE2 TYR A 618      61.977  46.835  29.733  1.00 32.34           C
ATOM   4854  CZ  TYR A 618      62.211  47.677  28.662  1.00 32.34           C
ATOM   4855  OH  TYR A 618      61.229  47.849  27.724  1.00 32.34           O
ATOM   4856  N   GLU A 619      67.816  44.748  32.540  1.00 31.25           N
ATOM   4857  CA  GLU A 619      68.703  44.478  33.671  1.00 31.25           C
ATOM   4858  C   GLU A 619      69.930  45.372  33.525  1.00 31.25           C
ATOM   4859  O   GLU A 619      70.534  45.776  34.506  1.00 64.60           O
ATOM   4860  CB  GLU A 619      69.136  43.010  33.683  1.00 64.60           C
ATOM   4861  CG  GLU A 619      70.369  42.732  34.525  1.00 64.60           C
ATOM   4862  CD  GLU A 619      70.031  42.260  35.923  1.00 64.60           C
ATOM   4863  OE1 GLU A 619      69.680  43.107  36.776  1.00 64.60           O
ATOM   4864  OE2 GLU A 619      70.121  41.037  36.163  1.00 64.60           O
ATOM   4865  N   ILE A 620      70.290  45.668  32.279  1.00 49.13           N
ATOM   4866  CA  ILE A 620      71.441  46.513  31.972  1.00 49.13           C
ATOM   4867  C   ILE A 620      71.274  47.908  32.568  1.00 49.13           C
ATOM   4868  O   ILE A 620      72.258  48.573  32.872  1.00 41.25           O
ATOM   4869  CB  ILE A 620      71.631  46.615  30.453  1.00 41.25           C
ATOM   4870  N   LEU A 621      70.031  48.359  32.722  1.00 64.21           N
ATOM   4871  CA  LEU A 621      69.766  49.684  33.283  1.00 64.21           C
ATOM   4872  C   LEU A 621      69.973  49.678  34.796  1.00 64.21           C
ATOM   4873  O   LEU A 621      70.043  50.720  35.441  1.00 31.13           O
ATOM   4874  CB  LEU A 621      68.348  50.126  32.937  1.00 31.13           C
ATOM   4875  CG  LEU A 621      68.040  50.220  31.444  1.00 31.13           C
ATOM   4876  CD1 LEU A 621      66.642  50.753  31.283  1.00 31.13           C
ATOM   4877  CD2 LEU A 621      69.032  51.122  30.734  1.00 31.13           C
ATOM   4878  N   ALA A 622      70.040  48.478  35.348  1.00 98.54           N
ATOM   4879  CA  ALA A 622      70.304  48.229  36.782  1.00 98.54           C
ATOM   4880  C   ALA A 622      71.044  46.896  36.955  1.00 98.54           C
ATOM   4881  O   ALA A 622      70.516  45.947  37.553  1.00 45.99           O
ATOM   4882  CB  ALA A 622      68.986  48.172  37.557  1.00 45.99           C
ATOM   4883  N   ALA A 623      72.253  46.889  36.421  1.00100.00           N
ATOM   4884  CA  ALA A 623      73.147  45.716  36.420  1.00100.00           C
ATOM   4885  C   ALA A 623      73.350  45.151  37.834  1.00100.00           C
ATOM   4886  O   ALA A 623      73.338  43.929  38.043  1.00 81.40           O
ATOM   4887  CB  ALA A 623      74.518  46.104  35.862  1.00 81.40           C
ATOM   4888  N   ASN A 624      73.543  46.053  38.780  1.00 76.69           N
ATOM   4889  CA  ASN A 624      73.767  45.686  40.192  1.00 76.69           C
ATOM   4890  C   ASN A 624      72.428  45.628  40.940  1.00 76.69           C
ATOM   4891  O   ASN A 624      72.366  45.854  42.157  1.00 95.39           O
ATOM   4892  CB  ASN A 624      74.641  46.743  40.882  1.00 95.39           C
ATOM   4893  CG  ASN A 624      75.731  47.312  39.972  1.00 95.39           C
ATOM   4894  OD1 ASN A 624      76.734  46.644  39.722  1.00 95.39           O
ATOM   4895  ND2 ASN A 624      75.597  48.521  39.459  1.00 95.39           N
ATOM   4896  N   ALA A 625      71.391  45.317  40.180  1.00 88.93           N
ATOM   4897  CA  ALA A 625      70.008  45.270  40.689  1.00 88.93           C
ATOM   4898  C   ALA A 625      69.649  43.899  41.280  1.00 88.93           C
ATOM   4899  O   ALA A 625      69.147  43.802  42.410  1.00 66.57           O
ATOM   4900  CB  ALA A 625      69.023  45.562  39.556  1.00 66.57           C
ATOM   4901  N   ILE A 626      69.905  42.863  40.501  1.00 41.00           N
ATOM   4902  CA  ILE A 626      69.572  41.481  40.895  1.00 41.00           C
ATOM   4903  C   ILE A 626      70.770  40.756  41.502  1.00 41.00           C
ATOM   4904  O   ILE A 626      71.929  41.036  41.156  1.00 46.10           O
ATOM   4905  CB  ILE A 626      69.119  40.672  39.681  1.00 46.10           C
ATOM   4906  CG1 ILE A 626      67.598  40.585  39.560  1.00 46.10           C
ATOM   4907  CG2 ILE A 626      69.619  39.226  39.709  1.00 46.10           C
ATOM   4908  CD1 ILE A 626      66.936  41.951  39.375  1.00 46.10           C
ATOM   4909  N   PRO A 627      70.533  39.807  42.419  1.00 76.19           N
ATOM   4910  CA  PRO A 627      71.607  39.050  43.026  1.00 76.19           C
ATOM   4911  C   PRO A 627      72.339  38.268  41.974  1.00 76.19           C
ATOM   4912  O   PRO A 627      71.701  37.854  40.957  1.00100.00           O
ATOM   4913  CB  PRO A 627      70.908  38.128  43.995  1.00100.00           C
ATOM   4914  CG  PRO A 627      69.415  38.392  43.893  1.00100.00           C
ATOM   4915  CD  PRO A 627      69.185  39.468  42.877  1.00100.00           C
ATOM   4916  N   LYS A 628      73.621  38.083  42.220  1.00 79.51           N
ATOM   4917  CA  LYS A 628      74.486  37.305  41.327  1.00 79.51           C
ATOM   4918  C   LYS A 628      74.189  35.821  41.537  1.00 79.51           C
ATOM   4919  O   LYS A 628      74.670  35.203  42.497  1.00100.00           O
ATOM   4920  CB  LYS A 628      75.956  37.586  41.641  1.00100.00           C
ATOM   4921  N   GLY A 629      73.389  35.298  40.631  1.00 90.15           N
ATOM   4922  CA  GLY A 629      72.965  33.894  40.662  1.00 90.15           C
ATOM   4923  C   GLY A 629      71.485  33.798  40.295  1.00 90.15           C
ATOM   4924  O   GLY A 629      71.004  34.499  39.394  1.00 76.26           O
ATOM   4925  N   PHE A 630      70.799  32.929  41.014  1.00 53.35           N
ATOM   4926  CA  PHE A 630      69.368  32.683  40.794  1.00 53.35           C
ATOM   4927  C   PHE A 630      68.509  33.725  41.513  1.00 53.35           C
ATOM   4928  O   PHE A 630      68.570  33.863  42.744  1.00 97.59           O
ATOM   4929  CB  PHE A 630      68.966  31.304  41.314  1.00 97.59           C
ATOM   4930  CG  PHE A 630      67.500  30.981  41.020  1.00 97.59           C
ATOM   4931  CD1 PHE A 630      67.083  30.773  39.700  1.00 97.59           C
ATOM   4932  CD2 PHE A 630      66.577  30.899  42.069  1.00 97.59           C
ATOM   4933  CE1 PHE A 630      65.742  30.484  39.429  1.00 97.59           C
ATOM   4934  CE2 PHE A 630      65.235  30.611  41.796  1.00 97.59           C
ATOM   4935  CZ  PHE A 630      64.817  30.403  40.477  1.00 97.59           C
ATOM   4936  N   MET A 631      67.735  34.415  40.695  1.00 33.80           N
ATOM   4937  CA  MET A 631      66.795  35.455  41.139  1.00 33.80           C
ATOM   4938  C   MET A 631      65.491  35.310  40.352  1.00 33.80           C
ATOM   4939  O   MET A 631      65.436  35.598  39.148  1.00 63.26           O
ATOM   4940  CB  MET A 631      67.389  36.843  40.893  1.00 63.26           C
ATOM   4941  CG  MET A 631      66.620  37.957  41.606  1.00 63.26           C
ATOM   4942  SD  MET A 631      66.740  37.862  43.380  1.00 63.26           S
ATOM   4943  CE  MET A 631      65.317  38.624  44.130  1.00 63.26           C
ATOM   4944  N   ASP A 632      64.475  34.863  41.068  1.00 25.87           N
ATOM   4945  CA  ASP A 632      63.133  34.656  40.507  1.00 25.87           C
ATOM   4946  C   ASP A 632      62.699  35.911  39.743  1.00 25.87           C
ATOM   4947  O   ASP A 632      62.976  37.043  40.165  1.00 45.52           O
ATOM   4948  CB  ASP A 632      62.138  34.362  41.632  1.00 45.52           C
ATOM   4949  CG  ASP A 632      61.138  35.497  41.862  1.00 45.52           C
ATOM   4950  OD1 ASP A 632      61.517  36.723  41.746  1.00 45.52           O
ATOM   4951  OD2 ASP A 632      59.916  35.225  42.174  1.00 45.52           O
ATOM   4952  N   GLY A 633      62.032  35.657  38.635  1.00 44.44           N
ATOM   4953  CA  GLY A 633      61.538  36.701  37.723  1.00 44.44           C
ATOM   4954  C   GLY A 633      60.928  37.879  38.495  1.00 44.44           C
ATOM   4955  O   GLY A 633      61.324  39.039  38.309  1.00  9.59           O
ATOM   4956  N   LYS A 634      59.974  37.544  39.345  1.00  8.85           N
ATOM   4957  CA  LYS A 634      59.234  38.528  40.154  1.00  8.85           C
ATOM   4958  C   LYS A 634      60.169  39.306  41.090  1.00  8.85           C
ATOM   4959  O   LYS A 634      60.105  40.543  41.175  1.00 37.41           O
ATOM   4960  CB  LYS A 634      58.179  37.822  41.010  1.00 37.41           C
ATOM   4961  CG  LYS A 634      56.799  38.477  40.917  1.00 37.41           C
ATOM   4962  CD  LYS A 634      56.232  38.872  42.282  1.00 37.41           C
ATOM   4963  CE  LYS A 634      54.724  39.134  42.250  1.00 37.41           C
ATOM   4964  NZ  LYS A 634      53.963  38.027  41.654  1.00 37.41           N
ATOM   4965  N   GLN A 635      60.835  38.637  42.008  1.00 10.06           N
ATOM   4966  CA  GLN A 635      61.722  39.328  42.940  1.00 10.06           C
ATOM   4967  C   GLN A 635      62.819  40.084  42.208  1.00 10.06           C
ATOM   4968  O   GLN A 635      63.296  41.115  42.678  1.00 73.82           O
ATOM   4969  CB  GLN A 635      62.342  38.333  43.927  1.00 73.82           C
ATOM   4970  CG  GLN A 635      61.350  37.489  44.697  1.00 73.82           C
ATOM   4971  CD  GLN A 635      60.250  38.307  45.305  1.00 73.82           C
ATOM   4972  OE1 GLN A 635      59.106  37.857  45.359  1.00 73.82           O
ATOM   4973  NE2 GLN A 635      60.582  39.518  45.772  1.00 73.82           N
ATOM   4974  N   ALA A 636      63.216  39.565  41.056  1.00  2.00           N
ATOM   4975  CA  ALA A 636      64.262  40.196  40.271  1.00  2.00           C
ATOM   4976  C   ALA A 636      63.748  41.516  39.722  1.00  2.00           C
ATOM   4977  O   ALA A 636      64.433  42.538  39.751  1.00 19.96           O
ATOM   4978  CB  ALA A 636      64.674  39.281  39.133  1.00 19.96           C
ATOM   4979  N   CYS A 637      62.525  41.483  39.213  1.00 19.87           N
ATOM   4980  CA  CYS A 637      61.905  42.672  38.656  1.00 19.87           C
ATOM   4981  C   CYS A 637      61.743  43.681  39.761  1.00 19.87           C
ATOM   4982  O   CYS A 637      62.209  44.814  39.666  1.00 48.20           O
ATOM   4983  CB  CYS A 637      60.550  42.319  38.058  1.00 48.20           C
ATOM   4984  SG  CYS A 637      60.713  41.515  36.453  1.00 48.20           S
ATOM   4985  N   ILE A 638      61.088  43.245  40.824  1.00 27.85           N
ATOM   4986  CA  ILE A 638      60.855  44.081  41.990  1.00 27.85           C
ATOM   4987  C   ILE A 638      62.153  44.789  42.415  1.00 27.85           C
ATOM   4988  O   ILE A 638      62.145  45.958  42.804  1.00 20.60           O
ATOM   4989  CB  ILE A 638      60.328  43.218  43.145  1.00 20.60           C
ATOM   4990  CG1 ILE A 638      58.832  43.436  43.313  1.00 20.60           C
ATOM   4991  CG2 ILE A 638      61.060  43.537  44.418  1.00 20.60           C
ATOM   4992  CD1 ILE A 638      58.104  42.177  43.720  1.00 20.60           C
ATOM   4993  N   LEU A 639      63.270  44.071  42.337  1.00 28.48           N
ATOM   4994  CA  LEU A 639      64.560  44.637  42.698  1.00 28.48           C
ATOM   4995  C   LEU A 639      64.914  45.735  41.712  1.00 28.48           C
ATOM   4996  O   LEU A 639      65.102  46.876  42.099  1.00 36.03           O
ATOM   4997  CB  LEU A 639      65.643  43.561  42.661  1.00 36.03           C
ATOM   4998  CG  LEU A 639      65.680  42.494  43.752  1.00 36.03           C
ATOM   4999  CD1 LEU A 639      67.121  42.268  44.174  1.00 36.03           C
ATOM   5000  CD2 LEU A 639      64.825  42.912  44.927  1.00 36.03           C
ATOM   5001  N   MET A 640      65.005  45.372  40.434  1.00 14.17           N
ATOM   5002  CA  MET A 640      65.353  46.308  39.365  1.00 14.17           C
ATOM   5003  C   MET A 640      64.511  47.575  39.411  1.00 14.17           C
ATOM   5004  O   MET A 640      65.042  48.682  39.326  1.00 47.47           O
ATOM   5005  CB  MET A 640      65.150  45.651  38.006  1.00 47.47           C
ATOM   5006  CG  MET A 640      66.404  45.194  37.312  1.00 47.47           C
ATOM   5007  SD  MET A 640      65.984  44.144  35.918  1.00 47.47           S
ATOM   5008  CE  MET A 640      64.832  43.002  36.753  1.00 47.47           C
ATOM   5009  N   ILE A 641      63.192  47.405  39.520  1.00 13.99           N
ATOM   5010  CA  ILE A 641      62.288  48.539  39.563  1.00 13.99           C
ATOM   5011  C   ILE A 641      62.779  49.456  40.669  1.00 13.99           C
ATOM   5012  O   ILE A 641      62.984  50.653  40.448  1.00 21.86           O
ATOM   5013  CB  ILE A 641      60.840  48.093  39.834  1.00 21.86           C
ATOM   5014  CG1 ILE A 641      60.140  47.758  38.517  1.00 21.86           C
ATOM   5015  CG2 ILE A 641      60.074  49.196  40.510  1.00 21.86           C
ATOM   5016  CD1 ILE A 641      58.913  46.874  38.673  1.00 21.86           C
ATOM   5017  N   LYS A 642      62.989  48.886  41.855  1.00 25.36           N
ATOM   5018  CA  LYS A 642      63.477  49.663  42.998  1.00 25.36           C
ATOM   5019  C   LYS A 642      64.785  50.339  42.586  1.00 25.36           C
ATOM   5020  O   LYS A 642      64.987  51.524  42.820  1.00 47.07           O
ATOM   5021  CB  LYS A 642      63.709  48.754  44.192  1.00 47.07           C
ATOM   5022  N   ALA A 643      65.665  49.577  41.951  1.00 19.63           N
ATOM   5023  CA  ALA A 643      66.937  50.098  41.500  1.00 19.63           C
ATOM   5024  C   ALA A 643      66.706  51.255  40.541  1.00 19.63           C
ATOM   5025  O   ALA A 643      67.501  52.194  40.499  1.00 47.00           O
ATOM   5026  CB  ALA A 643      67.738  48.996  40.811  1.00 47.00           C
ATOM   5027  N   LEU A 644      65.622  51.192  39.767  1.00  3.61           N
ATOM   5028  CA  LEU A 644      65.335  52.244  38.789  1.00  3.61           C
ATOM   5029  C   LEU A 644      64.642  53.413  39.425  1.00  3.61           C
ATOM   5030  O   LEU A 644      64.495  54.457  38.801  1.00 32.42           O
ATOM   5031  CB  LEU A 644      64.462  51.708  37.657  1.00 32.42           C
ATOM   5032  CG  LEU A 644      64.966  50.470  36.911  1.00 32.42           C
ATOM   5033  CD1 LEU A 644      63.783  49.674  36.390  1.00 32.42           C
ATOM   5034  CD2 LEU A 644      65.858  50.885  35.765  1.00 32.42           C
ATOM   5035  N   GLU A 645      64.214  53.235  40.669  1.00 29.58           N
ATOM   5036  CA  GLU A 645      63.509  54.289  41.390  1.00 29.58           C
ATOM   5037  C   GLU A 645      62.220  54.652  40.639  1.00 29.58           C
ATOM   5038  O   GLU A 645      61.887  55.829  40.479  1.00100.00           O
ATOM   5039  CB  GLU A 645      64.402  55.524  41.529  1.00100.00           C
ATOM   5040  CG  GLU A 645      65.733  55.252  42.227  1.00100.00           C
ATOM   5041  CD  GLU A 645      66.513  56.526  42.550  1.00100.00           C
ATOM   5042  OE1 GLU A 645      66.484  57.470  41.725  1.00100.00           O
ATOM   5043  OE2 GLU A 645      67.157  56.580  43.627  1.00100.00           O
ATOM   5044  N   LEU A 646      61.502  53.628  40.184  1.00 15.10           N
ATOM   5045  CA  LEU A 646      60.260  53.818  39.442  1.00 15.10           C
ATOM   5046  C   LEU A 646      59.137  54.244  40.359  1.00 15.10           C
ATOM   5047  O   LEU A 646      58.881  53.600  41.377  1.00 36.89           O
ATOM   5048  CB  LEU A 646      59.863  52.526  38.735  1.00 36.89           C
ATOM   5049  CG  LEU A 646      60.592  52.262  37.422  1.00 36.89           C
ATOM   5050  CD1 LEU A 646      60.309  50.845  36.958  1.00 36.89           C
ATOM   5051  CD2 LEU A 646      60.146  53.263  36.388  1.00 36.89           C
ATOM   5052  N   ASP A 647      58.462  55.333  40.009  1.00  5.29           N
ATOM   5053  CA  ASP A 647      57.367  55.786  40.841  1.00  5.29           C
ATOM   5054  C   ASP A 647      56.317  54.691  40.813  1.00  5.29           C
ATOM   5055  O   ASP A 647      55.893  54.238  39.747  1.00 20.96           O
ATOM   5056  CB  ASP A 647      56.781  57.091  40.327  1.00 20.96           C
ATOM   5057  CG  ASP A 647      55.514  57.482  41.062  1.00 20.96           C
ATOM   5058  OD1 ASP A 647      55.416  57.204  42.265  1.00 20.96           O
ATOM   5059  OD2 ASP A 647      54.598  58.061  40.439  1.00 20.96           O
ATOM   5060  N   PRO A 648      55.907  54.228  41.997  1.00 18.52           N
ATOM   5061  CA  PRO A 648      54.905  53.176  42.151  1.00 18.52           C
ATOM   5062  C   PRO A 648      53.636  53.408  41.345  1.00 18.52           C
ATOM   5063  O   PRO A 648      52.902  52.460  41.064  1.00 55.80           O
[truncated: 16,354 more chars]
