# Supplementary material for: Modeling of loops in proteins: a multi-method approach
Source: BMC Struct Biol. 2010 Feb 11;10:5. doi: 10.1186/1472-6807-10-5 (PMC2837870; doi:10.1186/1472-6807-10-5)
Supplement: Additional file 1 — Student t-test. Results from two sample paired t-test of Table 2. [file 1472-6807-10-5-S1.GZ › loop_test_data/1br4_256-277.pdb]

ATOM      1  N   ALA A   1      -6.698  20.005  34.537  1.00 15.16           N
ATOM      2  CA  ALA A   1      -7.776  20.988  34.850  1.00 15.16           C
ATOM      3  C   ALA A   1      -8.982  20.771  33.937  1.00 15.16           C
ATOM      4  O   ALA A   1      -9.917  21.579  33.923  1.00  2.00           O
ATOM      5  CB  ALA A   1      -7.239  22.400  34.670  1.00  2.00           C
ATOM      6  N   GLN A   2      -8.957  19.672  33.186  1.00 65.50           N
ATOM      7  CA  GLN A   2     -10.033  19.349  32.254  1.00 65.50           C
ATOM      8  C   GLN A   2     -10.874  18.123  32.572  1.00 65.50           C
ATOM      9  O   GLN A   2     -10.613  17.392  33.527  1.00100.00           O
ATOM     10  CB  GLN A   2      -9.456  19.186  30.850  1.00100.00           C
ATOM     11  CG  GLN A   2      -8.833  20.451  30.309  1.00100.00           C
ATOM     12  CD  GLN A   2      -9.856  21.551  30.111  1.00100.00           C
ATOM     13  OE1 GLN A   2      -9.881  22.539  30.850  1.00100.00           O
ATOM     14  NE2 GLN A   2     -10.712  21.383  29.108  1.00100.00           N
ATOM     15  N   LYS A   3     -11.889  17.920  31.736  1.00  2.00           N
ATOM     16  CA  LYS A   3     -12.832  16.811  31.844  1.00  2.00           C
ATOM     17  C   LYS A   3     -12.188  15.462  32.168  1.00  2.00           C
ATOM     18  O   LYS A   3     -10.972  15.311  32.095  1.00  2.00           O
ATOM     19  CB  LYS A   3     -13.601  16.687  30.532  1.00  2.00           C
ATOM     20  CG  LYS A   3     -15.090  16.729  30.682  1.00  2.00           C
ATOM     21  CD  LYS A   3     -15.675  17.696  29.700  1.00  2.00           C
ATOM     22  CE  LYS A   3     -17.180  17.695  29.795  1.00  2.00           C
ATOM     23  NZ  LYS A   3     -17.777  18.662  28.847  1.00  2.00           N
ATOM     24  N   PRO A   4     -13.005  14.466  32.556  1.00  2.00           N
ATOM     25  CA  PRO A   4     -12.586  13.107  32.903  1.00  2.00           C
ATOM     26  C   PRO A   4     -12.912  12.186  31.728  1.00  2.00           C
ATOM     27  O   PRO A   4     -13.985  12.299  31.140  1.00  7.55           O
ATOM     28  CB  PRO A   4     -13.420  12.798  34.126  1.00  7.55           C
ATOM     29  CG  PRO A   4     -14.719  13.581  33.861  1.00  7.55           C
ATOM     30  CD  PRO A   4     -14.455  14.594  32.757  1.00  7.55           C
ATOM     31  N   LEU A   5     -12.014  11.271  31.385  1.00100.00           N
ATOM     32  CA  LEU A   5     -12.286  10.383  30.259  1.00100.00           C
ATOM     33  C   LEU A   5     -12.188   8.898  30.561  1.00100.00           C
ATOM     34  O   LEU A   5     -11.155   8.400  31.000  1.00  2.00           O
ATOM     35  CB  LEU A   5     -11.348  10.721  29.109  1.00  2.00           C
ATOM     36  CG  LEU A   5     -10.389  11.832  29.496  1.00  2.00           C
ATOM     37  CD1 LEU A   5      -8.975  11.269  29.470  1.00  2.00           C
ATOM     38  CD2 LEU A   5     -10.593  13.034  28.573  1.00  2.00           C
ATOM     39  N   SER A   6     -13.289   8.202  30.306  1.00  2.00           N
ATOM     40  CA  SER A   6     -13.406   6.768  30.526  1.00  2.00           C
ATOM     41  C   SER A   6     -12.232   5.959  30.023  1.00  2.00           C
ATOM     42  O   SER A   6     -11.360   6.465  29.330  1.00  4.76           O
ATOM     43  CB  SER A   6     -14.677   6.236  29.859  1.00  4.76           C
ATOM     44  OG  SER A   6     -14.511   6.064  28.458  1.00  4.76           O
ATOM     45  N   ASP A   7     -12.233   4.682  30.382  1.00 11.41           N
ATOM     46  CA  ASP A   7     -11.187   3.754  29.978  1.00 11.41           C
ATOM     47  C   ASP A   7     -11.020   3.738  28.455  1.00 11.41           C
ATOM     48  O   ASP A   7      -9.930   3.490  27.936  1.00 55.64           O
ATOM     49  CB  ASP A   7     -11.541   2.349  30.472  1.00 55.64           C
ATOM     50  CG  ASP A   7     -13.047   2.146  30.642  1.00 55.64           C
ATOM     51  OD1 ASP A   7     -13.844   2.906  30.047  1.00 55.64           O
ATOM     52  OD2 ASP A   7     -13.433   1.216  31.378  1.00 55.64           O
ATOM     53  N   ASP A   8     -12.118   4.006  27.756  1.00  2.00           N
ATOM     54  CA  ASP A   8     -12.142   4.028  26.301  1.00  2.00           C
ATOM     55  C   ASP A   8     -11.538   5.303  25.748  1.00  2.00           C
ATOM     56  O   ASP A   8     -10.797   5.252  24.780  1.00 17.25           O
ATOM     57  CB  ASP A   8     -13.581   3.894  25.799  1.00 17.25           C
ATOM     58  CG  ASP A   8     -14.114   2.470  25.909  1.00 17.25           C
ATOM     59  OD1 ASP A   8     -13.480   1.643  26.607  1.00 17.25           O
ATOM     60  OD2 ASP A   8     -15.169   2.185  25.294  1.00 17.25           O
ATOM     61  N   GLU A   9     -11.857   6.444  26.352  1.00  2.00           N
ATOM     62  CA  GLU A   9     -11.312   7.712  25.881  1.00  2.00           C
ATOM     63  C   GLU A   9      -9.858   7.738  26.265  1.00  2.00           C
ATOM     64  O   GLU A   9      -9.112   8.608  25.837  1.00 28.02           O
ATOM     65  CB  GLU A   9     -12.005   8.902  26.541  1.00 28.02           C
ATOM     66  CG  GLU A   9     -13.359   9.244  25.962  1.00 28.02           C
ATOM     67  CD  GLU A   9     -14.484   8.975  26.941  1.00 28.02           C
ATOM     68  OE1 GLU A   9     -14.188   8.780  28.137  1.00 28.02           O
ATOM     69  OE2 GLU A   9     -15.661   8.956  26.519  1.00 28.02           O
ATOM     70  N   LYS A  10      -9.460   6.778  27.087  1.00  2.00           N
ATOM     71  CA  LYS A  10      -8.080   6.705  27.521  1.00  2.00           C
ATOM     72  C   LYS A  10      -7.277   6.029  26.414  1.00  2.00           C
ATOM     73  O   LYS A  10      -6.184   5.520  26.650  1.00100.00           O
ATOM     74  CB  LYS A  10      -7.987   5.903  28.826  1.00100.00           C
ATOM     75  CG  LYS A  10      -8.493   6.656  30.052  1.00100.00           C
ATOM     76  CD  LYS A  10      -8.448   5.782  31.299  1.00100.00           C
ATOM     77  CE  LYS A  10      -9.300   6.363  32.418  1.00100.00           C
ATOM     78  NZ  LYS A  10      -9.212   7.849  32.457  1.00100.00           N
ATOM     79  N   PHE A  11      -7.843   6.038  25.206  1.00  2.00           N
ATOM     80  CA  PHE A  11      -7.228   5.437  24.017  1.00  2.00           C
ATOM     81  C   PHE A  11      -7.148   6.455  22.888  1.00  2.00           C
ATOM     82  O   PHE A  11      -6.451   6.250  21.898  1.00  2.00           O
ATOM     83  CB  PHE A  11      -8.047   4.235  23.534  1.00  2.00           C
ATOM     84  CG  PHE A  11      -7.710   2.952  24.224  1.00  2.00           C
ATOM     85  CD1 PHE A  11      -6.392   2.634  24.514  1.00  2.00           C
ATOM     86  CD2 PHE A  11      -8.709   2.067  24.599  1.00  2.00           C
ATOM     87  CE1 PHE A  11      -6.064   1.444  25.156  1.00  2.00           C
ATOM     88  CE2 PHE A  11      -8.393   0.870  25.244  1.00  2.00           C
ATOM     89  CZ  PHE A  11      -7.066   0.562  25.529  1.00  2.00           C
ATOM     90  N   LEU A  12      -7.886   7.544  23.040  1.00  2.00           N
ATOM     91  CA  LEU A  12      -7.893   8.602  22.051  1.00  2.00           C
ATOM     92  C   LEU A  12      -7.117   9.753  22.679  1.00  2.00           C
ATOM     93  O   LEU A  12      -6.100  10.180  22.139  1.00 33.13           O
ATOM     94  CB  LEU A  12      -9.331   9.024  21.741  1.00 33.13           C
ATOM     95  CG  LEU A  12     -10.202   7.956  21.073  1.00 33.13           C
ATOM     96  CD1 LEU A  12     -11.563   8.534  20.717  1.00 33.13           C
ATOM     97  CD2 LEU A  12      -9.501   7.456  19.829  1.00 33.13           C
ATOM     98  N   PHE A  13      -7.594  10.238  23.827  1.00 77.92           N
ATOM     99  CA  PHE A  13      -6.948  11.341  24.548  1.00 77.92           C
ATOM    100  C   PHE A  13      -5.902  10.831  25.524  1.00 77.92           C
ATOM    101  O   PHE A  13      -5.656   9.627  25.624  1.00  2.00           O
ATOM    102  CB  PHE A  13      -7.969  12.152  25.349  1.00  2.00           C
ATOM    103  CG  PHE A  13      -9.103  12.656  24.535  1.00  2.00           C
ATOM    104  CD1 PHE A  13     -10.198  11.852  24.287  1.00  2.00           C
ATOM    105  CD2 PHE A  13      -9.077  13.932  24.006  1.00  2.00           C
ATOM    106  CE1 PHE A  13     -11.249  12.312  23.517  1.00  2.00           C
ATOM    107  CE2 PHE A  13     -10.124  14.396  23.238  1.00  2.00           C
ATOM    108  CZ  PHE A  13     -11.213  13.585  22.994  1.00  2.00           C
ATOM    109  N   VAL A  14      -5.296  11.758  26.257  1.00 39.50           N
ATOM    110  CA  VAL A  14      -4.275  11.399  27.231  1.00 39.50           C
ATOM    111  C   VAL A  14      -4.702  11.745  28.659  1.00 39.50           C
ATOM    112  O   VAL A  14      -5.757  12.342  28.871  1.00 24.75           O
ATOM    113  CB  VAL A  14      -2.954  12.118  26.915  1.00 24.75           C
ATOM    114  CG1 VAL A  14      -1.851  11.087  26.710  1.00 24.75           C
ATOM    115  CG2 VAL A  14      -3.128  12.997  25.672  1.00 24.75           C
ATOM    116  N   ASP A  15      -3.888  11.360  29.639  1.00 16.44           N
ATOM    117  CA  ASP A  15      -4.197  11.647  31.035  1.00 16.44           C
ATOM    118  C   ASP A  15      -3.315  12.780  31.524  1.00 16.44           C
ATOM    119  O   ASP A  15      -2.175  12.567  31.944  1.00 33.46           O
ATOM    120  CB  ASP A  15      -3.981  10.402  31.887  1.00 33.46           C
ATOM    121  CG  ASP A  15      -5.208   9.534  31.931  1.00 33.46           C
ATOM    122  OD1 ASP A  15      -6.299  10.065  31.629  1.00 33.46           O
ATOM    123  OD2 ASP A  15      -5.087   8.336  32.259  1.00 33.46           O
ATOM    124  N   LYS A  16      -3.867  13.985  31.459  1.00  8.66           N
ATOM    125  CA  LYS A  16      -3.174  15.192  31.865  1.00  8.66           C
ATOM    126  C   LYS A  16      -3.602  15.668  33.241  1.00  8.66           C
ATOM    127  O   LYS A  16      -2.775  16.169  33.995  1.00 98.91           O
ATOM    128  CB  LYS A  16      -3.433  16.292  30.842  1.00 98.91           C
ATOM    129  CG  LYS A  16      -2.201  17.076  30.448  1.00 98.91           C
ATOM    130  CD  LYS A  16      -2.585  18.390  29.784  1.00 98.91           C
ATOM    131  CE  LYS A  16      -3.512  19.223  30.667  1.00 98.91           C
ATOM    132  NZ  LYS A  16      -4.957  18.980  30.373  1.00 98.91           N
ATOM    133  N   ASN A  17      -4.884  15.514  33.567  1.00100.00           N
ATOM    134  CA  ASN A  17      -5.405  15.943  34.870  1.00100.00           C
ATOM    135  C   ASN A  17      -4.707  15.217  36.022  1.00100.00           C
ATOM    136  O   ASN A  17      -5.240  14.248  36.570  1.00 33.91           O
ATOM    137  CB  ASN A  17      -6.918  15.683  34.953  1.00 33.91           C
ATOM    138  CG  ASN A  17      -7.746  16.934  34.683  1.00 33.91           C
ATOM    139  OD1 ASN A  17      -8.169  17.625  35.607  1.00 33.91           O
ATOM    140  ND2 ASN A  17      -7.979  17.226  33.411  1.00 33.91           N
ATOM    141  N   PHE A  18      -3.516  15.699  36.379  1.00 86.80           N
ATOM    142  CA  PHE A  18      -2.715  15.122  37.457  1.00 86.80           C
ATOM    143  C   PHE A  18      -2.142  16.199  38.366  1.00 86.80           C
ATOM    144  O   PHE A  18      -2.328  17.395  38.136  1.00100.00           O
ATOM    145  CB  PHE A  18      -1.556  14.295  36.883  1.00100.00           C
ATOM    146  CG  PHE A  18      -1.921  12.870  36.548  1.00100.00           C
ATOM    147  CD1 PHE A  18      -3.181  12.362  36.855  1.00100.00           C
ATOM    148  CD2 PHE A  18      -1.006  12.039  35.912  1.00100.00           C
ATOM    149  CE1 PHE A  18      -3.523  11.046  36.540  1.00100.00           C
ATOM    150  CE2 PHE A  18      -1.337  10.719  35.591  1.00100.00           C
ATOM    151  CZ  PHE A  18      -2.600  10.224  35.903  1.00100.00           C
ATOM    152  N   VAL A  19      -1.438  15.750  39.399  1.00 83.67           N
ATOM    153  CA  VAL A  19      -0.813  16.630  40.377  1.00 83.67           C
ATOM    154  C   VAL A  19       0.379  17.349  39.763  1.00 83.67           C
ATOM    155  O   VAL A  19       1.154  16.746  39.021  1.00 46.25           O
ATOM    156  CB  VAL A  19      -0.312  15.827  41.593  1.00 46.25           C
ATOM    157  CG1 VAL A  19       0.562  14.682  41.116  1.00 46.25           C
ATOM    158  CG2 VAL A  19       0.475  16.728  42.530  1.00 46.25           C
ATOM    159  N   ASN A  20       0.525  18.632  40.077  1.00  2.77           N
ATOM    160  CA  ASN A  20       1.633  19.434  39.565  1.00  2.77           C
ATOM    161  C   ASN A  20       2.910  18.976  40.264  1.00  2.77           C
ATOM    162  O   ASN A  20       3.721  19.788  40.724  1.00 96.38           O
ATOM    163  CB  ASN A  20       1.375  20.910  39.856  1.00 96.38           C
ATOM    164  CG  ASN A  20      -0.058  21.173  40.272  1.00 96.38           C
ATOM    165  OD1 ASN A  20      -0.970  21.160  39.443  1.00 96.38           O
ATOM    166  ND2 ASN A  20      -0.267  21.409  41.564  1.00 96.38           N
ATOM    167  N   ASN A  21       3.066  17.656  40.333  1.00100.00           N
ATOM    168  CA  ASN A  21       4.208  17.015  40.964  1.00100.00           C
ATOM    169  C   ASN A  21       5.521  17.746  40.702  1.00100.00           C
ATOM    170  O   ASN A  21       5.885  18.021  39.556  1.00 63.57           O
ATOM    171  CB  ASN A  21       4.292  15.542  40.498  1.00 63.57           C
ATOM    172  CG  ASN A  21       5.425  15.281  39.507  1.00 63.57           C
ATOM    173  OD1 ASN A  21       6.351  14.521  39.796  1.00 63.57           O
ATOM    174  ND2 ASN A  21       5.349  15.903  38.335  1.00 63.57           N
ATOM    175  N   PRO A  22       6.239  18.092  41.781  1.00100.00           N
ATOM    176  CA  PRO A  22       7.518  18.795  41.704  1.00100.00           C
ATOM    177  C   PRO A  22       8.657  17.788  41.647  1.00100.00           C
ATOM    178  O   PRO A  22       9.826  18.156  41.635  1.00100.00           O
ATOM    179  CB  PRO A  22       7.537  19.647  42.967  1.00100.00           C
ATOM    180  CG  PRO A  22       6.620  18.912  43.942  1.00100.00           C
ATOM    181  CD  PRO A  22       5.858  17.842  43.181  1.00100.00           C
ATOM    182  N   LEU A  23       8.298  16.509  41.617  1.00 53.71           N
ATOM    183  CA  LEU A  23       9.275  15.429  41.555  1.00 53.71           C
ATOM    184  C   LEU A  23       9.995  15.431  40.207  1.00 53.71           C
ATOM    185  O   LEU A  23      11.211  15.637  40.137  1.00100.00           O
ATOM    186  CB  LEU A  23       8.572  14.084  41.753  1.00100.00           C
ATOM    187  CG  LEU A  23       8.610  13.503  43.166  1.00100.00           C
ATOM    188  CD1 LEU A  23      10.017  13.042  43.472  1.00100.00           C
ATOM    189  CD2 LEU A  23       8.156  14.552  44.175  1.00100.00           C
ATOM    190  N   ALA A  24       9.228  15.195  39.145  1.00 77.10           N
ATOM    191  CA  ALA A  24       9.745  15.159  37.779  1.00 77.10           C
ATOM    192  C   ALA A  24      10.326  16.514  37.399  1.00 77.10           C
ATOM    193  O   ALA A  24      11.271  16.599  36.617  1.00  6.12           O
ATOM    194  CB  ALA A  24       8.623  14.785  36.809  1.00  6.12           C
ATOM    195  N   GLN A  25       9.743  17.566  37.965  1.00 46.46           N
ATOM    196  CA  GLN A  25      10.171  18.938  37.712  1.00 46.46           C
ATOM    197  C   GLN A  25      11.410  19.308  38.526  1.00 46.46           C
ATOM    198  O   GLN A  25      12.249  20.080  38.071  1.00100.00           O
ATOM    199  CB  GLN A  25       9.035  19.908  38.049  1.00100.00           C
ATOM    200  CG  GLN A  25       8.540  20.742  36.869  1.00100.00           C
ATOM    201  CD  GLN A  25       9.670  21.318  36.031  1.00100.00           C
ATOM    202  OE1 GLN A  25      10.397  22.210  36.474  1.00100.00           O
ATOM    203  NE2 GLN A  25       9.823  20.809  34.813  1.00100.00           N
ATOM    204  N   ALA A  26      11.521  18.761  39.733  1.00100.00           N
ATOM    205  CA  ALA A  26      12.669  19.046  40.588  1.00100.00           C
ATOM    206  C   ALA A  26      13.930  18.539  39.902  1.00100.00           C
ATOM    207  O   ALA A  26      14.877  19.294  39.675  1.00 67.70           O
ATOM    208  CB  ALA A  26      12.504  18.359  41.935  1.00 67.70           C
ATOM    209  N   ASP A  27      13.929  17.251  39.574  1.00 56.49           N
ATOM    210  CA  ASP A  27      15.056  16.609  38.909  1.00 56.49           C
ATOM    211  C   ASP A  27      15.545  17.431  37.715  1.00 56.49           C
ATOM    212  O   ASP A  27      16.658  17.229  37.234  1.00 73.30           O
ATOM    213  CB  ASP A  27      14.649  15.204  38.441  1.00 73.30           C
ATOM    214  CG  ASP A  27      15.842  14.292  38.209  1.00 73.30           C
ATOM    215  OD1 ASP A  27      16.933  14.808  37.894  1.00 73.30           O
ATOM    216  OD2 ASP A  27      15.693  13.058  38.339  1.00 73.30           O
ATOM    217  N   TRP A  28      14.712  18.355  37.243  1.00100.00           N
ATOM    218  CA  TRP A  28      15.062  19.203  36.104  1.00100.00           C
ATOM    219  C   TRP A  28      16.468  19.777  36.242  1.00100.00           C
ATOM    220  O   TRP A  28      17.130  20.075  35.248  1.00100.00           O
ATOM    221  CB  TRP A  28      14.043  20.346  35.965  1.00100.00           C
ATOM    222  CG  TRP A  28      14.351  21.595  36.774  1.00100.00           C
ATOM    223  CD1 TRP A  28      14.902  21.656  38.027  1.00100.00           C
ATOM    224  CD2 TRP A  28      14.109  22.953  36.380  1.00100.00           C
ATOM    225  NE1 TRP A  28      15.030  22.963  38.428  1.00100.00           N
ATOM    226  CE2 TRP A  28      14.548  23.780  37.439  1.00100.00           C
ATOM    227  CE3 TRP A  28      13.578  23.553  35.228  1.00100.00           C
ATOM    228  CZ2 TRP A  28      14.468  25.178  37.381  1.00100.00           C
ATOM    229  CZ3 TRP A  28      13.489  24.945  35.175  1.00100.00           C
ATOM    230  CH2 TRP A  28      13.936  25.739  36.246  1.00100.00           C
ATOM    231  N   SER A  29      16.915  19.923  37.485  1.00 98.71           N
ATOM    232  CA  SER A  29      18.234  20.461  37.773  1.00 98.71           C
ATOM    233  C   SER A  29      19.308  19.619  37.083  1.00 98.71           C
ATOM    234  O   SER A  29      20.221  20.153  36.445  1.00 63.05           O
ATOM    235  CB  SER A  29      18.449  20.483  39.289  1.00 63.05           C
ATOM    236  OG  SER A  29      17.387  21.170  39.936  1.00 63.05           O
ATOM    237  N   ALA A  30      19.196  18.301  37.206  1.00100.00           N
ATOM    238  CA  ALA A  30      20.159  17.402  36.580  1.00100.00           C
ATOM    239  C   ALA A  30      19.894  17.346  35.076  1.00100.00           C
ATOM    240  O   ALA A  30      19.861  16.265  34.477  1.00  5.74           O
ATOM    241  CB  ALA A  30      20.041  16.005  37.183  1.00  5.74           C
ATOM    242  N   LYS A  31      19.706  18.519  34.472  1.00100.00           N
ATOM    243  CA  LYS A  31      19.442  18.619  33.040  1.00100.00           C
ATOM    244  C   LYS A  31      20.487  17.828  32.268  1.00100.00           C
ATOM    245  O   LYS A  31      20.363  17.630  31.058  1.00 95.68           O
ATOM    246  CB  LYS A  31      19.473  20.082  32.588  1.00 95.68           C
ATOM    247  CG  LYS A  31      19.694  21.082  33.703  1.00 95.68           C
ATOM    248  CD  LYS A  31      18.536  22.057  33.804  1.00 95.68           C
ATOM    249  CE  LYS A  31      18.445  22.647  35.205  1.00 95.68           C
ATOM    250  NZ  LYS A  31      17.913  24.041  35.221  1.00 95.68           N
ATOM    251  N   LYS A  32      21.515  17.381  32.985  1.00 55.80           N
ATOM    252  CA  LYS A  32      22.599  16.603  32.403  1.00 55.80           C
ATOM    253  C   LYS A  32      22.116  15.193  32.080  1.00 55.80           C
ATOM    254  O   LYS A  32      22.904  14.312  31.724  1.00 39.74           O
ATOM    255  CB  LYS A  32      23.780  16.551  33.376  1.00 39.74           C
ATOM    256  CG  LYS A  32      24.131  17.912  33.980  1.00 39.74           C
ATOM    257  CD  LYS A  32      24.341  18.978  32.901  1.00 39.74           C
ATOM    258  CE  LYS A  32      23.253  20.057  32.942  1.00 39.74           C
ATOM    259  NZ  LYS A  32      23.233  20.904  31.709  1.00 39.74           N
ATOM    260  N   LEU A  33      20.809  14.992  32.217  1.00  5.79           N
ATOM    261  CA  LEU A  33      20.199  13.708  31.926  1.00  5.79           C
ATOM    262  C   LEU A  33      19.990  13.725  30.421  1.00  5.79           C
ATOM    263  O   LEU A  33      19.282  14.579  29.885  1.00 61.63           O
ATOM    264  CB  LEU A  33      18.858  13.565  32.653  1.00 61.63           C
ATOM    265  CG  LEU A  33      18.702  12.335  33.559  1.00 61.63           C
ATOM    266  CD1 LEU A  33      17.263  12.240  34.041  1.00 61.63           C
ATOM    267  CD2 LEU A  33      19.086  11.075  32.798  1.00 61.63           C
ATOM    268  N   VAL A  34      20.627  12.780  29.743  1.00100.00           N
ATOM    269  CA  VAL A  34      20.531  12.679  28.299  1.00100.00           C
ATOM    270  C   VAL A  34      20.179  11.268  27.878  1.00100.00           C
ATOM    271  O   VAL A  34      19.730  10.458  28.689  1.00  4.42           O
ATOM    272  CB  VAL A  34      21.863  13.076  27.638  1.00  4.42           C
ATOM    273  CG1 VAL A  34      22.168  14.534  27.957  1.00  4.42           C
ATOM    274  CG2 VAL A  34      22.990  12.164  28.137  1.00  4.42           C
ATOM    275  N   TRP A  35      20.386  10.982  26.599  1.00 18.66           N
ATOM    276  CA  TRP A  35      20.095   9.668  26.053  1.00 18.66           C
ATOM    277  C   TRP A  35      21.385   8.959  25.701  1.00 18.66           C
ATOM    278  O   TRP A  35      22.444   9.581  25.642  1.00  2.00           O
ATOM    279  CB  TRP A  35      19.230   9.800  24.806  1.00  2.00           C
ATOM    280  CG  TRP A  35      17.876  10.345  25.096  1.00  2.00           C
ATOM    281  CD1 TRP A  35      17.467  11.642  24.970  1.00  2.00           C
ATOM    282  CD2 TRP A  35      16.751   9.614  25.594  1.00  2.00           C
ATOM    283  NE1 TRP A  35      16.151  11.760  25.348  1.00  2.00           N
ATOM    284  CE2 TRP A  35      15.690  10.531  25.743  1.00  2.00           C
ATOM    285  CE3 TRP A  35      16.534   8.268  25.923  1.00  2.00           C
ATOM    286  CZ2 TRP A  35      14.429  10.146  26.200  1.00  2.00           C
ATOM    287  CZ3 TRP A  35      15.286   7.888  26.386  1.00  2.00           C
ATOM    288  CH2 TRP A  35      14.249   8.825  26.522  1.00  2.00           C
ATOM    289  N   VAL A  36      21.290   7.653  25.467  1.00 52.85           N
ATOM    290  CA  VAL A  36      22.452   6.848  25.118  1.00 52.85           C
ATOM    291  C   VAL A  36      22.085   5.456  24.619  1.00 52.85           C
ATOM    292  O   VAL A  36      20.979   4.961  24.840  1.00  7.26           O
ATOM    293  CB  VAL A  36      23.414   6.664  26.323  1.00  7.26           C
ATOM    294  CG1 VAL A  36      24.467   7.757  26.313  1.00  7.26           C
ATOM    295  CG2 VAL A  36      22.630   6.679  27.621  1.00  7.26           C
ATOM    296  N   PRO A  37      23.032   4.805  23.937  1.00 48.50           N
ATOM    297  CA  PRO A  37      22.917   3.463  23.360  1.00 48.50           C
ATOM    298  C   PRO A  37      22.244   2.403  24.229  1.00 48.50           C
ATOM    299  O   PRO A  37      21.882   2.656  25.379  1.00 77.69           O
ATOM    300  CB  PRO A  37      24.361   3.091  23.010  1.00 77.69           C
ATOM    301  CG  PRO A  37      25.228   4.178  23.636  1.00 77.69           C
ATOM    302  CD  PRO A  37      24.357   5.383  23.671  1.00 77.69           C
ATOM    303  N   SER A  38      22.093   1.212  23.646  1.00 52.94           N
ATOM    304  CA  SER A  38      21.480   0.051  24.295  1.00 52.94           C
ATOM    305  C   SER A  38      21.371  -1.147  23.334  1.00 52.94           C
ATOM    306  O   SER A  38      21.227  -0.975  22.124  1.00  4.08           O
ATOM    307  CB  SER A  38      20.084   0.405  24.809  1.00  4.08           C
ATOM    308  OG  SER A  38      19.295  -0.761  24.951  1.00  4.08           O
ATOM    309  N   GLU A  39      21.439  -2.362  23.871  1.00100.00           N
ATOM    310  CA  GLU A  39      21.342  -3.558  23.035  1.00100.00           C
ATOM    311  C   GLU A  39      19.926  -4.130  23.081  1.00100.00           C
ATOM    312  O   GLU A  39      19.471  -4.765  22.127  1.00 89.24           O
ATOM    313  CB  GLU A  39      22.337  -4.626  23.512  1.00 89.24           C
ATOM    314  CG  GLU A  39      23.525  -4.872  22.578  1.00 89.24           C
ATOM    315  CD  GLU A  39      24.615  -5.732  23.219  1.00 89.24           C
ATOM    316  OE1 GLU A  39      24.471  -6.975  23.230  1.00 89.24           O
ATOM    317  OE2 GLU A  39      25.618  -5.169  23.711  1.00 89.24           O
ATOM    318  N   LYS A  40      19.238  -3.897  24.197  1.00  2.00           N
ATOM    319  CA  LYS A  40      17.873  -4.382  24.399  1.00  2.00           C
ATOM    320  C   LYS A  40      16.824  -3.265  24.373  1.00  2.00           C
ATOM    321  O   LYS A  40      15.655  -3.508  24.070  1.00100.00           O
ATOM    322  CB  LYS A  40      17.780  -5.121  25.741  1.00100.00           C
ATOM    323  CG  LYS A  40      18.017  -6.623  25.661  1.00100.00           C
ATOM    324  CD  LYS A  40      16.701  -7.394  25.607  1.00100.00           C
ATOM    325  CE  LYS A  40      16.281  -7.885  26.987  1.00100.00           C
ATOM    326  NZ  LYS A  40      15.069  -7.183  27.496  1.00100.00           N
ATOM    327  N   HIS A  41      17.249  -2.048  24.695  1.00 38.04           N
ATOM    328  CA  HIS A  41      16.355  -0.894  24.724  1.00 38.04           C
ATOM    329  C   HIS A  41      16.609   0.067  23.575  1.00 38.04           C
ATOM    330  O   HIS A  41      15.742   0.868  23.226  1.00100.00           O
ATOM    331  CB  HIS A  41      16.524  -0.144  26.046  1.00100.00           C
ATOM    332  CG  HIS A  41      15.611  -0.620  27.131  1.00100.00           C
ATOM    333  ND1 HIS A  41      15.561  -1.937  27.535  1.00100.00           N
ATOM    334  CD2 HIS A  41      14.710   0.043  27.893  1.00100.00           C
ATOM    335  CE1 HIS A  41      14.667  -2.064  28.499  1.00100.00           C
ATOM    336  NE2 HIS A  41      14.137  -0.878  28.735  1.00100.00           N
ATOM    337  N   GLY A  42      17.799  -0.021  22.992  1.00 89.50           N
ATOM    338  CA  GLY A  42      18.153   0.856  21.893  1.00 89.50           C
ATOM    339  C   GLY A  42      18.598   2.183  22.467  1.00 89.50           C
ATOM    340  O   GLY A  42      19.667   2.697  22.132  1.00 59.86           O
ATOM    341  N   PHE A  43      17.769   2.731  23.348  1.00 45.51           N
ATOM    342  CA  PHE A  43      18.066   4.001  23.983  1.00 45.51           C
ATOM    343  C   PHE A  43      17.728   3.963  25.456  1.00 45.51           C
ATOM    344  O   PHE A  43      17.085   3.027  25.935  1.00 53.58           O
ATOM    345  CB  PHE A  43      17.285   5.122  23.302  1.00 53.58           C
ATOM    346  CG  PHE A  43      17.830   5.492  21.960  1.00 53.58           C
ATOM    347  CD1 PHE A  43      19.114   6.011  21.842  1.00 53.58           C
ATOM    348  CD2 PHE A  43      17.075   5.297  20.811  1.00 53.58           C
ATOM    349  CE1 PHE A  43      19.635   6.329  20.606  1.00 53.58           C
ATOM    350  CE2 PHE A  43      17.588   5.613  19.571  1.00 53.58           C
ATOM    351  CZ  PHE A  43      18.871   6.129  19.466  1.00 53.58           C
ATOM    352  N   GLU A  44      18.174   4.991  26.167  1.00 57.13           N
ATOM    353  CA  GLU A  44      17.937   5.103  27.596  1.00 57.13           C
ATOM    354  C   GLU A  44      18.523   6.404  28.126  1.00 57.13           C
ATOM    355  O   GLU A  44      19.488   6.933  27.572  1.00100.00           O
ATOM    356  CB  GLU A  44      18.573   3.917  28.330  1.00100.00           C
ATOM    357  CG  GLU A  44      20.014   3.631  27.926  1.00100.00           C
ATOM    358  CD  GLU A  44      20.738   2.751  28.929  1.00100.00           C
ATOM    359  OE1 GLU A  44      20.231   1.648  29.228  1.00100.00           O
ATOM    360  OE2 GLU A  44      21.814   3.165  29.415  1.00100.00           O
ATOM    361  N   ALA A  45      17.931   6.909  29.204  1.00100.00           N
ATOM    362  CA  ALA A  45      18.379   8.146  29.830  1.00100.00           C
ATOM    363  C   ALA A  45      19.620   7.883  30.666  1.00100.00           C
ATOM    364  O   ALA A  45      19.833   6.772  31.149  1.00  2.00           O
ATOM    365  CB  ALA A  45      17.277   8.710  30.709  1.00  2.00           C
ATOM    366  N   ALA A  46      20.437   8.912  30.839  1.00 90.00           N
ATOM    367  CA  ALA A  46      21.662   8.791  31.615  1.00 90.00           C
ATOM    368  C   ALA A  46      22.209  10.190  31.832  1.00 90.00           C
ATOM    369  O   ALA A  46      22.038  11.057  30.977  1.00100.00           O
ATOM    370  CB  ALA A  46      22.673   7.942  30.856  1.00100.00           C
ATOM    371  N   SER A  47      22.867  10.419  32.964  1.00 49.03           N
ATOM    372  CA  SER A  47      23.413  11.743  33.227  1.00 49.03           C
ATOM    373  C   SER A  47      24.930  11.844  33.211  1.00 49.03           C
ATOM    374  O   SER A  47      25.647  10.978  33.727  1.00 38.21           O
ATOM    375  CB  SER A  47      22.897  12.276  34.562  1.00 38.21           C
ATOM    376  OG  SER A  47      22.622  13.662  34.453  1.00 38.21           O
ATOM    377  N   ILE A  48      25.391  12.933  32.602  1.00 27.38           N
ATOM    378  CA  ILE A  48      26.802  13.253  32.458  1.00 27.38           C
ATOM    379  C   ILE A  48      27.448  13.495  33.819  1.00 27.38           C
ATOM    380  O   ILE A  48      27.073  14.415  34.543  1.00 55.47           O
ATOM    381  CB  ILE A  48      26.972  14.514  31.564  1.00 55.47           C
ATOM    382  CG1 ILE A  48      26.832  14.118  30.092  1.00 55.47           C
ATOM    383  CG2 ILE A  48      28.324  15.162  31.805  1.00 55.47           C
ATOM    384  CD1 ILE A  48      26.270  15.213  29.217  1.00 55.47           C
ATOM    385  N   LYS A  49      28.419  12.655  34.161  1.00100.00           N
ATOM    386  CA  LYS A  49      29.122  12.778  35.431  1.00100.00           C
ATOM    387  C   LYS A  49      30.424  13.559  35.217  1.00100.00           C
ATOM    388  O   LYS A  49      30.925  14.215  36.135  1.00 46.77           O
ATOM    389  CB  LYS A  49      29.421  11.384  35.993  1.00 46.77           C
ATOM    390  CG  LYS A  49      28.243  10.428  35.914  1.00 46.77           C
ATOM    391  CD  LYS A  49      27.340  10.568  37.128  1.00 46.77           C
ATOM    392  CE  LYS A  49      26.983   9.203  37.709  1.00 46.77           C
ATOM    393  NZ  LYS A  49      26.910   9.196  39.197  1.00 46.77           N
ATOM    394  N   GLU A  50      30.960  13.481  34.000  1.00 64.14           N
ATOM    395  CA  GLU A  50      32.193  14.179  33.642  1.00 64.14           C
ATOM    396  C   GLU A  50      32.405  14.229  32.131  1.00 64.14           C
ATOM    397  O   GLU A  50      32.542  13.197  31.471  1.00 82.19           O
ATOM    398  CB  GLU A  50      33.408  13.504  34.296  1.00 82.19           C
ATOM    399  CG  GLU A  50      34.694  14.339  34.232  1.00 82.19           C
ATOM    400  CD  GLU A  50      35.968  13.499  34.308  1.00 82.19           C
ATOM    401  OE1 GLU A  50      35.963  12.355  33.803  1.00 82.19           O
ATOM    402  OE2 GLU A  50      36.975  13.985  34.871  1.00 82.19           O
ATOM    403  N   GLU A  51      32.424  15.442  31.589  1.00 90.35           N
ATOM    404  CA  GLU A  51      32.634  15.635  30.161  1.00 90.35           C
ATOM    405  C   GLU A  51      34.143  15.684  29.956  1.00 90.35           C
ATOM    406  O   GLU A  51      34.779  16.705  30.215  1.00100.00           O
ATOM    407  CB  GLU A  51      32.003  16.952  29.690  1.00100.00           C
ATOM    408  CG  GLU A  51      30.509  16.864  29.358  1.00100.00           C
ATOM    409  CD  GLU A  51      30.140  17.531  28.033  1.00100.00           C
ATOM    410  OE1 GLU A  51      30.576  18.678  27.796  1.00100.00           O
ATOM    411  OE2 GLU A  51      29.412  16.906  27.229  1.00100.00           O
ATOM    412  N   LYS A  52      34.711  14.573  29.499  1.00 90.64           N
ATOM    413  CA  LYS A  52      36.148  14.484  29.263  1.00 90.64           C
ATOM    414  C   LYS A  52      36.528  14.989  27.872  1.00 90.64           C
ATOM    415  O   LYS A  52      37.499  14.519  27.271  1.00100.00           O
ATOM    416  CB  LYS A  52      36.607  13.030  29.429  1.00100.00           C
ATOM    417  CG  LYS A  52      36.584  12.533  30.867  1.00100.00           C
ATOM    418  CD  LYS A  52      37.959  12.660  31.516  1.00100.00           C
ATOM    419  CE  LYS A  52      38.383  14.120  31.671  1.00100.00           C
ATOM    420  NZ  LYS A  52      39.823  14.343  31.337  1.00100.00           N
ATOM    421  N   GLY A  53      35.763  15.952  27.367  1.00 63.90           N
ATOM    422  CA  GLY A  53      36.038  16.496  26.051  1.00 63.90           C
ATOM    423  C   GLY A  53      35.227  15.762  25.000  1.00 63.90           C
ATOM    424  O   GLY A  53      34.004  15.670  25.115  1.00 53.04           O
ATOM    425  N   ASP A  54      35.905  15.234  23.982  1.00100.00           N
ATOM    426  CA  ASP A  54      35.241  14.503  22.904  1.00100.00           C
ATOM    427  C   ASP A  54      34.568  13.233  23.407  1.00100.00           C
ATOM    428  O   ASP A  54      33.815  12.584  22.679  1.00 99.04           O
ATOM    429  CB  ASP A  54      36.245  14.130  21.811  1.00 99.04           C
ATOM    430  CG  ASP A  54      35.576  13.504  20.604  1.00 99.04           C
ATOM    431  OD1 ASP A  54      35.392  12.267  20.599  1.00 99.04           O
ATOM    432  OD2 ASP A  54      35.233  14.254  19.665  1.00 99.04           O
ATOM    433  N   GLU A  55      34.857  12.888  24.656  1.00 16.96           N
ATOM    434  CA  GLU A  55      34.300  11.709  25.305  1.00 16.96           C
ATOM    435  C   GLU A  55      33.814  12.130  26.685  1.00 16.96           C
ATOM    436  O   GLU A  55      34.544  12.777  27.431  1.00100.00           O
ATOM    437  CB  GLU A  55      35.367  10.622  25.447  1.00100.00           C
ATOM    438  CG  GLU A  55      35.551   9.764  24.207  1.00100.00           C
ATOM    439  CD  GLU A  55      36.665  10.268  23.305  1.00100.00           C
ATOM    440  OE1 GLU A  55      37.207  11.361  23.580  1.00100.00           O
ATOM    441  OE2 GLU A  55      36.998   9.571  22.322  1.00100.00           O
ATOM    442  N   VAL A  56      32.584  11.762  27.021  1.00100.00           N
ATOM    443  CA  VAL A  56      32.017  12.115  28.316  1.00100.00           C
ATOM    444  C   VAL A  56      31.651  10.878  29.134  1.00100.00           C
ATOM    445  O   VAL A  56      31.122   9.898  28.598  1.00 61.40           O
ATOM    446  CB  VAL A  56      30.761  12.991  28.132  1.00 61.40           C
ATOM    447  CG1 VAL A  56      30.188  13.360  29.487  1.00 61.40           C
ATOM    448  CG2 VAL A  56      31.123  14.247  27.340  1.00 61.40           C
ATOM    449  N   THR A  57      31.941  10.928  30.433  1.00 34.53           N
ATOM    450  CA  THR A  57      31.644   9.817  31.329  1.00 34.53           C
ATOM    451  C   THR A  57      30.201   9.933  31.778  1.00 34.53           C
ATOM    452  O   THR A  57      29.771  10.984  32.246  1.00 32.83           O
ATOM    453  CB  THR A  57      32.551   9.827  32.572  1.00 32.83           C
ATOM    454  OG1 THR A  57      31.814  10.334  33.691  1.00 32.83           O
ATOM    455  CG2 THR A  57      33.785  10.689  32.325  1.00 32.83           C
ATOM    456  N   VAL A  58      29.455   8.846  31.639  1.00 47.32           N
ATOM    457  CA  VAL A  58      28.051   8.855  32.015  1.00 47.32           C
ATOM    458  C   VAL A  58      27.609   7.589  32.730  1.00 47.32           C
ATOM    459  O   VAL A  58      28.291   6.564  32.672  1.00 97.06           O
ATOM    460  CB  VAL A  58      27.166   9.040  30.765  1.00 97.06           C
ATOM    461  CG1 VAL A  58      26.283  10.253  30.944  1.00 97.06           C
ATOM    462  CG2 VAL A  58      28.044   9.197  29.518  1.00 97.06           C
ATOM    463  N   GLU A  59      26.464   7.669  33.403  1.00 21.43           N
ATOM    464  CA  GLU A  59      25.911   6.529  34.134  1.00 21.43           C
ATOM    465  C   GLU A  59      24.397   6.473  33.944  1.00 21.43           C
ATOM    466  O   GLU A  59      23.681   7.364  34.398  1.00100.00           O
ATOM    467  CB  GLU A  59      26.233   6.650  35.627  1.00100.00           C
ATOM    468  CG  GLU A  59      25.908   5.403  36.432  1.00100.00           C
ATOM    469  CD  GLU A  59      25.332   5.714  37.799  1.00100.00           C
ATOM    470  OE1 GLU A  59      24.121   6.006  37.884  1.00100.00           O
ATOM    471  OE2 GLU A  59      26.093   5.665  38.789  1.00100.00           O
ATOM    472  N   LEU A  60      23.908   5.429  33.279  1.00 67.08           N
ATOM    473  CA  LEU A  60      22.472   5.301  33.045  1.00 67.08           C
ATOM    474  C   LEU A  60      21.663   5.322  34.344  1.00 67.08           C
ATOM    475  O   LEU A  60      21.979   4.613  35.302  1.00 16.40           O
ATOM    476  CB  LEU A  60      22.177   4.012  32.264  1.00 16.40           C
ATOM    477  CG  LEU A  60      22.634   2.663  32.816  1.00 16.40           C
ATOM    478  CD1 LEU A  60      21.428   1.813  33.166  1.00 16.40           C
ATOM    479  CD2 LEU A  60      23.486   1.968  31.776  1.00 16.40           C
ATOM    480  N   GLN A  61      20.618   6.148  34.368  1.00 73.68           N
ATOM    481  CA  GLN A  61      19.756   6.275  35.541  1.00 73.68           C
ATOM    482  C   GLN A  61      18.813   5.076  35.681  1.00 73.68           C
ATOM    483  O   GLN A  61      17.679   5.204  36.146  1.00 83.90           O
ATOM    484  CB  GLN A  61      18.953   7.590  35.455  1.00 83.90           C
ATOM    485  CG  GLN A  61      17.559   7.497  34.828  1.00 83.90           C
ATOM    486  CD  GLN A  61      16.656   8.659  35.218  1.00 83.90           C
ATOM    487  OE1 GLN A  61      16.593   9.057  36.384  1.00 83.90           O
ATOM    488  NE2 GLN A  61      15.949   9.209  34.236  1.00 83.90           N
ATOM    489  N   GLU A  62      19.294   3.903  35.282  1.00  2.00           N
ATOM    490  CA  GLU A  62      18.495   2.686  35.363  1.00  2.00           C
ATOM    491  C   GLU A  62      19.171   1.650  36.248  1.00  2.00           C
ATOM    492  O   GLU A  62      18.649   1.289  37.304  1.00 98.50           O
ATOM    493  CB  GLU A  62      18.282   2.098  33.968  1.00 98.50           C
ATOM    494  CG  GLU A  62      17.642   0.710  33.957  1.00 98.50           C
ATOM    495  CD  GLU A  62      16.638   0.501  35.085  1.00 98.50           C
ATOM    496  OE1 GLU A  62      15.737   1.350  35.259  1.00 98.50           O
ATOM    497  OE2 GLU A  62      16.753  -0.518  35.798  1.00 98.50           O
ATOM    498  N   ASN A  63      20.332   1.173  35.810  1.00100.00           N
ATOM    499  CA  ASN A  63      21.089   0.176  36.561  1.00100.00           C
ATOM    500  C   ASN A  63      22.247   0.842  37.292  1.00100.00           C
ATOM    501  O   ASN A  63      23.179   0.170  37.742  1.00100.00           O
ATOM    502  CB  ASN A  63      21.634  -0.904  35.619  1.00100.00           C
ATOM    503  CG  ASN A  63      20.793  -2.171  35.634  1.00100.00           C
ATOM    504  OD1 ASN A  63      21.116  -3.136  36.329  1.00100.00           O
ATOM    505  ND2 ASN A  63      19.707  -2.173  34.866  1.00100.00           N
ATOM    506  N   GLY A  64      22.178   2.165  37.409  1.00  2.00           N
ATOM    507  CA  GLY A  64      23.227   2.910  38.080  1.00  2.00           C
ATOM    508  C   GLY A  64      24.553   2.570  37.434  1.00  2.00           C
ATOM    509  O   GLY A  64      25.623   2.945  37.920  1.00 16.73           O
ATOM    510  N   LYS A  65      24.465   1.848  36.322  1.00 59.79           N
ATOM    511  CA  LYS A  65      25.630   1.419  35.566  1.00 59.79           C
ATOM    512  C   LYS A  65      26.366   2.616  34.986  1.00 59.79           C
ATOM    513  O   LYS A  65      25.756   3.497  34.386  1.00 32.45           O
ATOM    514  CB  LYS A  65      25.194   0.478  34.437  1.00 32.45           C
ATOM    515  CG  LYS A  65      25.879  -0.879  34.446  1.00 32.45           C
ATOM    516  CD  LYS A  65      27.243  -0.811  33.774  1.00 32.45           C
ATOM    517  CE  LYS A  65      28.356  -0.579  34.789  1.00 32.45           C
ATOM    518  NZ  LYS A  65      28.221  -1.455  35.989  1.00 32.45           N
ATOM    519  N   LYS A  66      27.682   2.641  35.172  1.00 53.43           N
ATOM    520  CA  LYS A  66      28.502   3.732  34.664  1.00 53.43           C
ATOM    521  C   LYS A  66      29.073   3.427  33.275  1.00 53.43           C
ATOM    522  O   LYS A  66      30.231   3.022  33.134  1.00 62.75           O
ATOM    523  CB  LYS A  66      29.644   4.017  35.642  1.00 62.75           C
ATOM    524  CG  LYS A  66      29.934   5.496  35.820  1.00 62.75           C
ATOM    525  CD  LYS A  66      29.471   5.988  37.183  1.00 62.75           C
ATOM    526  CE  LYS A  66      30.128   7.311  37.559  1.00 62.75           C
ATOM    527  NZ  LYS A  66      29.839   7.705  38.969  1.00 62.75           N
ATOM    528  N   VAL A  67      28.242   3.625  32.254  1.00 85.92           N
ATOM    529  CA  VAL A  67      28.630   3.390  30.866  1.00 85.92           C
ATOM    530  C   VAL A  67      29.013   4.730  30.251  1.00 85.92           C
ATOM    531  O   VAL A  67      28.156   5.571  29.980  1.00 88.18           O
ATOM    532  CB  VAL A  67      27.463   2.779  30.039  1.00 88.18           C
ATOM    533  CG1 VAL A  67      27.825   2.761  28.555  1.00 88.18           C
ATOM    534  CG2 VAL A  67      27.166   1.370  30.523  1.00 88.18           C
ATOM    535  N   THR A  68      30.308   4.923  30.037  1.00100.00           N
ATOM    536  CA  THR A  68      30.807   6.158  29.455  1.00100.00           C
ATOM    537  C   THR A  68      30.915   6.012  27.936  1.00100.00           C
ATOM    538  O   THR A  68      31.065   4.901  27.414  1.00 82.74           O
ATOM    539  CB  THR A  68      32.198   6.511  30.057  1.00 82.74           C
ATOM    540  OG1 THR A  68      32.022   7.016  31.386  1.00 82.74           O
ATOM    541  CG2 THR A  68      32.912   7.563  29.219  1.00 82.74           C
ATOM    542  N   LEU A  69      30.823   7.130  27.240  1.00100.00           N
ATOM    543  CA  LEU A  69      30.923   7.132  25.777  1.00100.00           C
ATOM    544  C   LEU A  69      31.414   8.479  25.244  1.00100.00           C
ATOM    545  O   LEU A  69      31.642   9.414  26.016  1.00 10.13           O
ATOM    546  CB  LEU A  69      29.570   6.786  25.143  1.00 10.13           C
ATOM    547  CG  LEU A  69      28.977   5.421  25.499  1.00 10.13           C
ATOM    548  CD1 LEU A  69      27.458   5.482  25.517  1.00 10.13           C
ATOM    549  CD2 LEU A  69      29.457   4.357  24.522  1.00 10.13           C
ATOM    550  N   SER A  70      31.577   8.550  23.931  1.00 78.74           N
ATOM    551  CA  SER A  70      32.041   9.760  23.259  1.00 78.74           C
ATOM    552  C   SER A  70      31.058  10.907  23.479  1.00 78.74           C
ATOM    553  O   SER A  70      29.904  10.690  23.857  1.00  2.00           O
ATOM    554  CB  SER A  70      32.197   9.491  21.752  1.00  2.00           C
ATOM    555  OG  SER A  70      33.211  10.296  21.168  1.00  2.00           O
ATOM    556  N   LYS A  71      31.527  12.126  23.243  1.00 20.11           N
ATOM    557  CA  LYS A  71      30.705  13.318  23.399  1.00 20.11           C
ATOM    558  C   LYS A  71      29.814  13.423  22.165  1.00 20.11           C
ATOM    559  O   LYS A  71      29.275  14.486  21.859  1.00100.00           O
ATOM    560  CB  LYS A  71      31.596  14.555  23.503  1.00100.00           C
ATOM    561  CG  LYS A  71      30.848  15.827  23.852  1.00100.00           C
ATOM    562  CD  LYS A  71      31.604  17.062  23.391  1.00100.00           C
ATOM    563  CE  LYS A  71      32.052  17.910  24.578  1.00100.00           C
ATOM    564  NZ  LYS A  71      31.771  19.364  24.392  1.00100.00           N
ATOM    565  N   ASP A  72      29.670  12.301  21.464  1.00 76.75           N
ATOM    566  CA  ASP A  72      28.861  12.230  20.251  1.00 76.75           C
ATOM    567  C   ASP A  72      28.097  10.912  20.156  1.00 76.75           C
ATOM    568  O   ASP A  72      27.748  10.454  19.064  1.00100.00           O
ATOM    569  CB  ASP A  72      29.759  12.386  19.015  1.00100.00           C
ATOM    570  CG  ASP A  72      31.064  11.601  19.128  1.00100.00           C
ATOM    571  OD1 ASP A  72      31.071  10.404  18.766  1.00100.00           O
ATOM    572  OD2 ASP A  72      32.078  12.182  19.576  1.00100.00           O
ATOM    573  N   ASP A  73      27.843  10.304  21.309  1.00100.00           N
ATOM    574  CA  ASP A  73      27.118   9.041  21.370  1.00100.00           C
ATOM    575  C   ASP A  73      25.877   9.263  22.236  1.00100.00           C
ATOM    576  O   ASP A  73      24.968   8.427  22.307  1.00 22.47           O
ATOM    577  CB  ASP A  73      28.022   7.952  21.967  1.00 22.47           C
ATOM    578  CG  ASP A  73      28.849   7.225  20.905  1.00 22.47           C
ATOM    579  OD1 ASP A  73      29.916   7.746  20.507  1.00 22.47           O
ATOM    580  OD2 ASP A  73      28.431   6.130  20.469  1.00 22.47           O
ATOM    581  N   ILE A  74      25.857  10.419  22.886  1.00 50.99           N
ATOM    582  CA  ILE A  74      24.757  10.811  23.750  1.00 50.99           C
ATOM    583  C   ILE A  74      23.614  11.396  22.909  1.00 50.99           C
ATOM    584  O   ILE A  74      23.663  11.347  21.679  1.00 83.06           O
ATOM    585  CB  ILE A  74      25.252  11.843  24.771  1.00 83.06           C
ATOM    586  CG1 ILE A  74      25.601  13.158  24.066  1.00 83.06           C
ATOM    587  CG2 ILE A  74      26.484  11.296  25.474  1.00 83.06           C
ATOM    588  CD1 ILE A  74      25.745  14.340  25.008  1.00 83.06           C
ATOM    589  N   GLN A  75      22.591  11.940  23.566  1.00 13.70           N
ATOM    590  CA  GLN A  75      21.454  12.522  22.857  1.00 13.70           C
ATOM    591  C   GLN A  75      20.579  13.381  23.761  1.00 13.70           C
ATOM    592  O   GLN A  75      20.149  12.959  24.835  1.00 97.00           O
ATOM    593  CB  GLN A  75      20.601  11.413  22.231  1.00 97.00           C
ATOM    594  CG  GLN A  75      20.121  11.710  20.814  1.00 97.00           C
ATOM    595  CD  GLN A  75      19.809  10.449  20.026  1.00 97.00           C
ATOM    596  OE1 GLN A  75      18.997  10.464  19.097  1.00 97.00           O
ATOM    597  NE2 GLN A  75      20.455   9.348  20.395  1.00 97.00           N
ATOM    598  N   LYS A  76      20.326  14.595  23.291  1.00 74.10           N
ATOM    599  CA  LYS A  76      19.516  15.586  23.986  1.00 74.10           C
ATOM    600  C   LYS A  76      18.122  15.092  24.396  1.00 74.10           C
ATOM    601  O   LYS A  76      17.309  14.721  23.550  1.00 82.45           O
ATOM    602  CB  LYS A  76      19.386  16.820  23.086  1.00 82.45           C
ATOM    603  CG  LYS A  76      20.509  16.945  22.034  1.00 82.45           C
ATOM    604  CD  LYS A  76      19.985  16.947  20.592  1.00 82.45           C
ATOM    605  CE  LYS A  76      21.087  16.611  19.593  1.00 82.45           C
ATOM    606  NZ  LYS A  76      21.375  15.154  19.580  1.00 82.45           N
ATOM    607  N   MET A  77      17.850  15.093  25.698  1.00  2.00           N
ATOM    608  CA  MET A  77      16.555  14.654  26.215  1.00  2.00           C
ATOM    609  C   MET A  77      15.561  15.815  26.225  1.00  2.00           C
ATOM    610  O   MET A  77      15.938  16.960  26.462  1.00 17.70           O
ATOM    611  CB  MET A  77      16.717  14.117  27.635  1.00 17.70           C
ATOM    612  CG  MET A  77      15.769  12.989  28.012  1.00 17.70           C
ATOM    613  SD  MET A  77      16.565  11.752  29.097  1.00 17.70           S
ATOM    614  CE  MET A  77      15.120  11.097  29.979  1.00 17.70           C
ATOM    615  N   ASN A  78      14.291  15.516  25.972  1.00 39.54           N
ATOM    616  CA  ASN A  78      13.256  16.547  25.950  1.00 39.54           C
ATOM    617  C   ASN A  78      12.578  16.652  27.312  1.00 39.54           C
ATOM    618  O   ASN A  78      12.385  15.635  27.980  1.00 26.38           O
ATOM    619  CB  ASN A  78      12.211  16.209  24.884  1.00 26.38           C
ATOM    620  CG  ASN A  78      12.038  17.318  23.858  1.00 26.38           C
ATOM    621  OD1 ASN A  78      12.062  18.496  24.192  1.00 26.38           O
ATOM    622  ND2 ASN A  78      11.860  16.938  22.603  1.00 26.38           N
ATOM    623  N   PRO A  79      12.214  17.880  27.743  1.00  2.00           N
ATOM    624  CA  PRO A  79      11.550  18.107  29.034  1.00  2.00           C
ATOM    625  C   PRO A  79      10.402  17.135  29.249  1.00  2.00           C
ATOM    626  O   PRO A  79       9.748  16.723  28.289  1.00 19.93           O
ATOM    627  CB  PRO A  79      11.067  19.548  28.958  1.00 19.93           C
ATOM    628  CG  PRO A  79      11.969  20.195  28.003  1.00 19.93           C
ATOM    629  CD  PRO A  79      12.418  19.145  27.018  1.00 19.93           C
ATOM    630  N   PRO A  80      10.139  16.756  30.513  1.00 34.18           N
ATOM    631  CA  PRO A  80       9.046  15.823  30.813  1.00 34.18           C
ATOM    632  C   PRO A  80       7.701  16.492  30.534  1.00 34.18           C
ATOM    633  O   PRO A  80       6.634  15.912  30.745  1.00 76.20           O
ATOM    634  CB  PRO A  80       9.252  15.477  32.286  1.00 76.20           C
ATOM    635  CG  PRO A  80      10.004  16.646  32.842  1.00 76.20           C
ATOM    636  CD  PRO A  80      10.853  17.189  31.729  1.00 76.20           C
ATOM    637  N   LYS A  81       7.784  17.727  30.052  1.00 59.99           N
ATOM    638  CA  LYS A  81       6.624  18.542  29.712  1.00 59.99           C
ATOM    639  C   LYS A  81       6.029  18.078  28.384  1.00 59.99           C
ATOM    640  O   LYS A  81       4.982  18.566  27.946  1.00 35.51           O
ATOM    641  CB  LYS A  81       7.051  20.007  29.576  1.00 35.51           C
ATOM    642  CG  LYS A  81       6.082  20.855  28.755  1.00 35.51           C
ATOM    643  CD  LYS A  81       6.787  21.806  27.789  1.00 35.51           C
ATOM    644  CE  LYS A  81       7.603  22.877  28.509  1.00 35.51           C
ATOM    645  NZ  LYS A  81       6.827  24.110  28.775  1.00 35.51           N
ATOM    646  N   PHE A  82       6.706  17.121  27.757  1.00 92.08           N
ATOM    647  CA  PHE A  82       6.310  16.576  26.456  1.00 92.08           C
ATOM    648  C   PHE A  82       5.925  15.108  26.454  1.00 92.08           C
ATOM    649  O   PHE A  82       5.471  14.576  25.444  1.00 32.39           O
ATOM    650  CB  PHE A  82       7.461  16.719  25.463  1.00 32.39           C
ATOM    651  CG  PHE A  82       7.764  18.127  25.075  1.00 32.39           C
ATOM    652  CD1 PHE A  82       7.074  18.733  24.025  1.00 32.39           C
ATOM    653  CD2 PHE A  82       8.744  18.857  25.753  1.00 32.39           C
ATOM    654  CE1 PHE A  82       7.341  20.048  23.661  1.00 32.39           C
ATOM    655  CE2 PHE A  82       9.023  20.173  25.401  1.00 32.39           C
ATOM    656  CZ  PHE A  82       8.321  20.771  24.350  1.00 32.39           C
ATOM    657  N   SER A  83       6.125  14.433  27.574  1.00100.00           N
ATOM    658  CA  SER A  83       5.803  13.013  27.636  1.00100.00           C
ATOM    659  C   SER A  83       4.484  12.696  26.903  1.00100.00           C
ATOM    660  O   SER A  83       3.398  13.117  27.324  1.00 95.88           O
ATOM    661  CB  SER A  83       5.680  12.567  29.095  1.00 95.88           C
ATOM    662  OG  SER A  83       6.419  11.372  29.302  1.00 95.88           O
ATOM    663  N   LYS A  84       4.634  11.945  25.816  1.00  2.00           N
ATOM    664  CA  LYS A  84       3.509  11.483  24.969  1.00  2.00           C
ATOM    665  C   LYS A  84       2.749  12.660  24.337  1.00  2.00           C
ATOM    666  O   LYS A  84       1.545  12.838  24.563  1.00 19.65           O
ATOM    667  CB  LYS A  84       2.495  10.694  25.807  1.00 19.65           C
ATOM    668  CG  LYS A  84       3.138   9.652  26.724  1.00 19.65           C
ATOM    669  CD  LYS A  84       2.371   9.454  28.036  1.00 19.65           C
ATOM    670  CE  LYS A  84       1.355   8.310  27.972  1.00 19.65           C
ATOM    671  NZ  LYS A  84       1.481   7.367  29.093  1.00 19.65           N
ATOM    672  N   VAL A  85       3.465  13.437  23.542  1.00  2.00           N
ATOM    673  CA  VAL A  85       2.891  14.613  22.852  1.00  2.00           C
ATOM    674  C   VAL A  85       2.145  14.165  21.582  1.00  2.00           C
ATOM    675  O   VAL A  85       2.516  13.174  20.939  1.00  4.77           O
ATOM    676  CB  VAL A  85       4.009  15.586  22.479  1.00  4.77           C
ATOM    677  CG1 VAL A  85       4.985  15.004  21.455  1.00  4.77           C
ATOM    678  CG2 VAL A  85       3.491  16.889  21.871  1.00  4.77           C
ATOM    679  N   GLU A  86       1.104  14.918  21.247  1.00  2.00           N
ATOM    680  CA  GLU A  86       0.239  14.624  20.081  1.00  2.00           C
ATOM    681  C   GLU A  86       1.012  14.774  18.755  1.00  2.00           C
ATOM    682  O   GLU A  86       1.144  13.817  17.979  1.00 97.68           O
ATOM    683  CB  GLU A  86      -0.968  15.567  20.059  1.00 97.68           C
ATOM    684  CG  GLU A  86      -1.877  15.410  21.284  1.00 97.68           C
ATOM    685  CD  GLU A  86      -2.771  14.165  21.225  1.00 97.68           C
ATOM    686  OE1 GLU A  86      -2.301  13.053  20.769  1.00 97.68           O
ATOM    687  OE2 GLU A  86      -3.994  14.226  21.634  1.00 97.68           O
ATOM    688  N   ASP A  87       1.505  15.982  18.513  1.00  2.00           N
ATOM    689  CA  ASP A  87       2.263  16.301  17.280  1.00  2.00           C
ATOM    690  C   ASP A  87       3.752  16.409  17.583  1.00  2.00           C
ATOM    691  O   ASP A  87       4.227  17.435  18.051  1.00  4.67           O
ATOM    692  CB  ASP A  87       1.786  17.628  16.694  1.00  4.67           C
ATOM    693  CG  ASP A  87       2.492  17.978  15.385  1.00  4.67           C
ATOM    694  OD1 ASP A  87       3.645  17.462  15.120  1.00  4.67           O
ATOM    695  OD2 ASP A  87       1.937  18.786  14.549  1.00  4.67           O
ATOM    696  N   MET A  88       4.485  15.343  17.294  1.00  2.00           N
ATOM    697  CA  MET A  88       5.920  15.296  17.544  1.00  2.00           C
ATOM    698  C   MET A  88       6.727  16.449  16.975  1.00  2.00           C
ATOM    699  O   MET A  88       7.917  16.576  17.254  1.00  2.00           O
ATOM    700  CB  MET A  88       6.492  13.997  16.997  1.00  2.00           C
ATOM    701  CG  MET A  88       6.660  12.919  18.025  1.00  2.00           C
ATOM    702  SD  MET A  88       6.916  11.419  17.132  1.00  2.00           S
ATOM    703  CE  MET A  88       5.313  11.163  16.490  1.00  2.00           C
ATOM    704  N   ALA A  89       6.095  17.286  16.169  1.00  2.00           N
ATOM    705  CA  ALA A  89       6.806  18.414  15.593  1.00  2.00           C
ATOM    706  C   ALA A  89       7.009  19.441  16.714  1.00  2.00           C
ATOM    707  O   ALA A  89       7.853  20.339  16.638  1.00  2.00           O
ATOM    708  CB  ALA A  89       5.984  19.006  14.442  1.00  2.00           C
ATOM    709  N   GLU A  90       6.223  19.273  17.768  1.00  2.00           N
ATOM    710  CA  GLU A  90       6.271  20.155  18.919  1.00  2.00           C
ATOM    711  C   GLU A  90       7.461  19.886  19.842  1.00  2.00           C
ATOM    712  O   GLU A  90       7.899  20.783  20.555  1.00  6.64           O
ATOM    713  CB  GLU A  90       4.951  20.034  19.696  1.00  6.64           C
ATOM    714  CG  GLU A  90       3.853  21.016  19.231  1.00  6.64           C
ATOM    715  CD  GLU A  90       2.570  20.339  18.727  1.00  6.64           C
ATOM    716  OE1 GLU A  90       1.930  19.580  19.491  1.00  6.64           O
ATOM    717  OE2 GLU A  90       2.200  20.575  17.557  1.00  6.64           O
ATOM    718  N   LEU A  91       7.983  18.661  19.831  1.00 41.44           N
ATOM    719  CA  LEU A  91       9.126  18.323  20.678  1.00 41.44           C
ATOM    720  C   LEU A  91      10.215  19.365  20.453  1.00 41.44           C
ATOM    721  O   LEU A  91      10.596  19.629  19.308  1.00 33.75           O
ATOM    722  CB  LEU A  91       9.661  16.940  20.312  1.00 33.75           C
ATOM    723  CG  LEU A  91       8.610  15.841  20.217  1.00 33.75           C
ATOM    724  CD1 LEU A  91       8.993  14.854  19.134  1.00 33.75           C
ATOM    725  CD2 LEU A  91       8.504  15.148  21.558  1.00 33.75           C
ATOM    726  N   THR A  92      10.715  19.955  21.536  1.00  2.00           N
ATOM    727  CA  THR A  92      11.751  20.976  21.424  1.00  2.00           C
ATOM    728  C   THR A  92      13.088  20.375  21.060  1.00  2.00           C
ATOM    729  O   THR A  92      13.947  21.048  20.505  1.00 23.38           O
ATOM    730  CB  THR A  92      11.918  21.760  22.732  1.00 23.38           C
ATOM    731  OG1 THR A  92      11.952  20.848  23.833  1.00 23.38           O
ATOM    732  CG2 THR A  92      10.760  22.733  22.920  1.00 23.38           C
ATOM    733  N   CYS A  93      13.262  19.102  21.370  1.00 21.28           N
ATOM    734  CA  CYS A  93      14.504  18.422  21.058  1.00 21.28           C
ATOM    735  C   CYS A  93      14.150  17.242  20.154  1.00 21.28           C
ATOM    736  O   CYS A  93      13.511  16.288  20.593  1.00 63.83           O
ATOM    737  CB  CYS A  93      15.161  17.954  22.356  1.00 63.83           C
ATOM    738  SG  CYS A  93      14.868  19.087  23.749  1.00 63.83           S
ATOM    739  N   LEU A  94      14.555  17.315  18.888  1.00 35.55           N
ATOM    740  CA  LEU A  94      14.269  16.254  17.925  1.00 35.55           C
ATOM    741  C   LEU A  94      15.421  15.290  17.782  1.00 35.55           C
ATOM    742  O   LEU A  94      16.499  15.674  17.332  1.00  3.55           O
ATOM    743  CB  LEU A  94      13.959  16.847  16.553  1.00  3.55           C
ATOM    744  CG  LEU A  94      12.574  16.448  16.059  1.00  3.55           C
ATOM    745  CD1 LEU A  94      12.199  17.306  14.860  1.00  3.55           C
ATOM    746  CD2 LEU A  94      12.572  14.957  15.719  1.00  3.55           C
ATOM    747  N   ASN A  95      15.184  14.037  18.157  1.00 46.00           N
ATOM    748  CA  ASN A  95      16.209  13.005  18.079  1.00 46.00           C
ATOM    749  C   ASN A  95      15.699  11.687  17.539  1.00 46.00           C
ATOM    750  O   ASN A  95      14.493  11.447  17.446  1.00 58.45           O
ATOM    751  CB  ASN A  95      16.809  12.740  19.456  1.00 58.45           C
ATOM    752  CG  ASN A  95      17.274  13.997  20.137  1.00 58.45           C
ATOM    753  OD1 ASN A  95      16.602  14.516  21.028  1.00 58.45           O
ATOM    754  ND2 ASN A  95      18.432  14.499  19.725  1.00 58.45           N
ATOM    755  N   GLU A  96      16.644  10.829  17.183  1.00 47.72           N
ATOM    756  CA  GLU A  96      16.316   9.517  16.665  1.00 47.72           C
ATOM    757  C   GLU A  96      15.751   8.761  17.860  1.00 47.72           C
ATOM    758  O   GLU A  96      14.962   7.826  17.711  1.00100.00           O
ATOM    759  CB  GLU A  96      17.583   8.830  16.140  1.00100.00           C
ATOM    760  CG  GLU A  96      17.449   8.208  14.753  1.00100.00           C
ATOM    761  CD  GLU A  96      17.549   6.693  14.783  1.00100.00           C
ATOM    762  OE1 GLU A  96      18.680   6.165  14.849  1.00100.00           O
ATOM    763  OE2 GLU A  96      16.494   6.027  14.740  1.00100.00           O
ATOM    764  N   ALA A  97      16.168   9.192  19.047  1.00 40.35           N
ATOM    765  CA  ALA A  97      15.733   8.587  20.296  1.00 40.35           C
ATOM    766  C   ALA A  97      14.459   9.247  20.820  1.00 40.35           C
ATOM    767  O   ALA A  97      13.500   8.565  21.194  1.00  2.00           O
ATOM    768  CB  ALA A  97      16.842   8.707  21.322  1.00  2.00           C
ATOM    769  N   SER A  98      14.457  10.576  20.843  1.00 67.20           N
ATOM    770  CA  SER A  98      13.297  11.317  21.316  1.00 67.20           C
ATOM    771  C   SER A  98      12.014  10.733  20.720  1.00 67.20           C
ATOM    772  O   SER A  98      11.167  10.210  21.445  1.00 84.40           O
ATOM    773  CB  SER A  98      13.423  12.793  20.925  1.00 84.40           C
ATOM    774  OG  SER A  98      13.670  13.598  22.065  1.00 84.40           O
ATOM    775  N   VAL A  99      11.885  10.819  19.396  1.00 56.54           N
ATOM    776  CA  VAL A  99      10.709  10.308  18.689  1.00 56.54           C
ATOM    777  C   VAL A  99      10.436   8.837  18.998  1.00 56.54           C
ATOM    778  O   VAL A  99       9.284   8.419  19.075  1.00  6.62           O
ATOM    779  CB  VAL A  99      10.865  10.473  17.146  1.00  6.62           C
ATOM    780  CG1 VAL A  99       9.831   9.614  16.417  1.00  6.62           C
ATOM    781  CG2 VAL A  99      10.695  11.949  16.766  1.00  6.62           C
ATOM    782  N   LEU A 100      11.491   8.049  19.165  1.00 69.64           N
ATOM    783  CA  LEU A 100      11.323   6.632  19.474  1.00 69.64           C
ATOM    784  C   LEU A 100      10.559   6.516  20.788  1.00 69.64           C
ATOM    785  O   LEU A 100       9.640   5.699  20.940  1.00  6.40           O
ATOM    786  CB  LEU A 100      12.684   5.959  19.623  1.00  6.40           C
ATOM    787  CG  LEU A 100      12.744   4.865  20.688  1.00  6.40           C
ATOM    788  CD1 LEU A 100      13.185   3.566  20.037  1.00  6.40           C
ATOM    789  CD2 LEU A 100      13.693   5.280  21.805  1.00  6.40           C
ATOM    790  N   HIS A 101      10.966   7.346  21.737  1.00  6.27           N
ATOM    791  CA  HIS A 101      10.338   7.358  23.038  1.00  6.27           C
ATOM    792  C   HIS A 101       8.851   7.596  22.866  1.00  6.27           C
ATOM    793  O   HIS A 101       8.051   6.690  23.060  1.00 48.43           O
ATOM    794  CB  HIS A 101      10.934   8.461  23.898  1.00 48.43           C
ATOM    795  CG  HIS A 101      10.695   8.271  25.361  1.00 48.43           C
ATOM    796  ND1 HIS A 101      10.322   9.303  26.193  1.00 48.43           N
ATOM    797  CD2 HIS A 101      10.774   7.167  26.142  1.00 48.43           C
ATOM    798  CE1 HIS A 101      10.181   8.845  27.424  1.00 48.43           C
ATOM    799  NE2 HIS A 101      10.449   7.552  27.420  1.00 48.43           N
ATOM    800  N   ASN A 102       8.497   8.823  22.493  1.00  2.00           N
ATOM    801  CA  ASN A 102       7.105   9.216  22.285  1.00  2.00           C
ATOM    802  C   ASN A 102       6.262   8.063  21.767  1.00  2.00           C
ATOM    803  O   ASN A 102       5.233   7.712  22.343  1.00100.00           O
ATOM    804  CB  ASN A 102       7.036  10.368  21.285  1.00100.00           C
ATOM    805  CG  ASN A 102       5.872  11.284  21.548  1.00100.00           C
ATOM    806  OD1 ASN A 102       5.916  12.104  22.463  1.00100.00           O
ATOM    807  ND2 ASN A 102       4.817  11.151  20.748  1.00100.00           N
ATOM    808  N   LEU A 103       6.716   7.482  20.664  1.00 16.80           N
ATOM    809  CA  LEU A 103       6.036   6.363  20.036  1.00 16.80           C
ATOM    810  C   LEU A 103       5.982   5.196  21.019  1.00 16.80           C
ATOM    811  O   LEU A 103       5.005   4.451  21.055  1.00  2.08           O
ATOM    812  CB  LEU A 103       6.783   5.963  18.754  1.00  2.08           C
ATOM    813  CG  LEU A 103       7.248   7.094  17.824  1.00  2.08           C
ATOM    814  CD1 LEU A 103       7.656   6.495  16.490  1.00  2.08           C
ATOM    815  CD2 LEU A 103       6.139   8.119  17.631  1.00  2.08           C
ATOM    816  N   ARG A 104       7.037   5.042  21.811  1.00100.00           N
ATOM    817  CA  ARG A 104       7.090   3.975  22.801  1.00100.00           C
ATOM    818  C   ARG A 104       5.878   4.137  23.726  1.00100.00           C
ATOM    819  O   ARG A 104       5.048   3.229  23.859  1.00 43.96           O
ATOM    820  CB  ARG A 104       8.388   4.076  23.608  1.00 43.96           C
ATOM    821  CG  ARG A 104       8.726   2.820  24.380  1.00 43.96           C
ATOM    822  CD  ARG A 104      10.163   2.404  24.144  1.00 43.96           C
ATOM    823  NE  ARG A 104      11.102   3.466  24.495  1.00 43.96           N
ATOM    824  CZ  ARG A 104      12.424   3.376  24.364  1.00 43.96           C
ATOM    825  NH1 ARG A 104      12.976   2.270  23.873  1.00 43.96           N
ATOM    826  NH2 ARG A 104      13.195   4.400  24.717  1.00 43.96           N
ATOM    827  N   GLU A 105       5.794   5.314  24.342  1.00 56.31           N
ATOM    828  CA  GLU A 105       4.723   5.669  25.266  1.00 56.31           C
ATOM    829  C   GLU A 105       3.327   5.449  24.689  1.00 56.31           C
ATOM    830  O   GLU A 105       2.702   4.420  24.932  1.00 57.46           O
ATOM    831  CB  GLU A 105       4.877   7.136  25.677  1.00 57.46           C
ATOM    832  CG  GLU A 105       5.453   7.361  27.079  1.00 57.46           C
ATOM    833  CD  GLU A 105       6.286   6.196  27.585  1.00 57.46           C
ATOM    834  OE1 GLU A 105       7.445   6.048  27.144  1.00 57.46           O
ATOM    835  OE2 GLU A 105       5.779   5.428  28.428  1.00 57.46           O
ATOM    836  N   ARG A 106       2.847   6.422  23.921  1.00 96.08           N
ATOM    837  CA  ARG A 106       1.524   6.346  23.313  1.00 96.08           C
ATOM    838  C   ARG A 106       1.163   4.962  22.768  1.00 96.08           C
ATOM    839  O   ARG A 106       0.008   4.550  22.843  1.00  2.00           O
ATOM    840  CB  ARG A 106       1.402   7.377  22.184  1.00  2.00           C
ATOM    841  CG  ARG A 106       2.382   8.536  22.267  1.00  2.00           C
ATOM    842  CD  ARG A 106       1.986   9.648  21.319  1.00  2.00           C
ATOM    843  NE  ARG A 106       0.976  10.514  21.907  1.00  2.00           N
ATOM    844  CZ  ARG A 106      -0.306  10.513  21.562  1.00  2.00           C
ATOM    845  NH1 ARG A 106      -0.763   9.684  20.635  1.00  2.00           N
ATOM    846  NH2 ARG A 106      -1.133  11.346  22.158  1.00  2.00           N
ATOM    847  N   TYR A 107       2.126   4.237  22.207  1.00 17.96           N
ATOM    848  CA  TYR A 107       1.797   2.907  21.695  1.00 17.96           C
ATOM    849  C   TYR A 107       1.355   2.054  22.873  1.00 17.96           C
ATOM    850  O   TYR A 107       0.205   1.600  22.946  1.00  2.00           O
ATOM    851  CB  TYR A 107       3.008   2.227  21.040  1.00  2.00           C
ATOM    852  CG  TYR A 107       2.726   0.801  20.578  1.00  2.00           C
ATOM    853  CD1 TYR A 107       1.576   0.493  19.842  1.00  2.00           C
ATOM    854  CD2 TYR A 107       3.605  -0.236  20.872  1.00  2.00           C
ATOM    855  CE1 TYR A 107       1.305  -0.808  19.423  1.00  2.00           C
ATOM    856  CE2 TYR A 107       3.343  -1.543  20.456  1.00  2.00           C
ATOM    857  CZ  TYR A 107       2.193  -1.821  19.728  1.00  2.00           C
ATOM    858  OH  TYR A 107       1.921  -3.111  19.322  1.00  2.00           O
ATOM    859  N   PHE A 108       2.300   1.849  23.786  1.00 88.11           N
ATOM    860  CA  PHE A 108       2.094   1.054  24.989  1.00 88.11           C
ATOM    861  C   PHE A 108       0.995   1.601  25.885  1.00 88.11           C
ATOM    862  O   PHE A 108       0.644   0.993  26.895  1.00 73.67           O
ATOM    863  CB  PHE A 108       3.399   0.981  25.777  1.00 73.67           C
ATOM    864  CG  PHE A 108       4.310  -0.117  25.327  1.00 73.67           C
ATOM    865  CD1 PHE A 108       3.907  -1.445  25.409  1.00 73.67           C
ATOM    866  CD2 PHE A 108       5.574   0.171  24.828  1.00 73.67           C
ATOM    867  CE1 PHE A 108       4.744  -2.475  24.987  1.00 73.67           C
ATOM    868  CE2 PHE A 108       6.421  -0.853  24.402  1.00 73.67           C
ATOM    869  CZ  PHE A 108       6.006  -2.180  24.487  1.00 73.67           C
ATOM    870  N   SER A 109       0.450   2.747  25.506  1.00  2.00           N
ATOM    871  CA  SER A 109      -0.598   3.362  26.289  1.00  2.00           C
ATOM    872  C   SER A 109      -1.925   3.316  25.556  1.00  2.00           C
ATOM    873  O   SER A 109      -2.897   3.919  25.997  1.00 77.07           O
ATOM    874  CB  SER A 109      -0.217   4.808  26.603  1.00 77.07           C
ATOM    875  OG  SER A 109       1.127   4.892  27.053  1.00 77.07           O
ATOM    876  N   GLY A 110      -1.966   2.602  24.433  1.00 20.60           N
ATOM    877  CA  GLY A 110      -3.203   2.497  23.675  1.00 20.60           C
ATOM    878  C   GLY A 110      -3.379   3.461  22.515  1.00 20.60           C
ATOM    879  O   GLY A 110      -4.296   3.316  21.698  1.00 50.53           O
ATOM    880  N   LEU A 111      -2.509   4.457  22.432  1.00  2.00           N
ATOM    881  CA  LEU A 111      -2.593   5.423  21.349  1.00  2.00           C
ATOM    882  C   LEU A 111      -1.535   5.065  20.303  1.00  2.00           C
ATOM    883  O   LEU A 111      -0.354   4.926  20.615  1.00 80.39           O
ATOM    884  CB  LEU A 111      -2.350   6.843  21.874  1.00 80.39           C
ATOM    885  CG  LEU A 111      -2.994   7.264  23.202  1.00 80.39           C
ATOM    886  CD1 LEU A 111      -1.987   8.074  23.997  1.00 80.39           C
ATOM    887  CD2 LEU A 111      -4.249   8.088  22.947  1.00 80.39           C
ATOM    888  N   ILE A 112      -1.953   4.900  19.054  1.00 13.95           N
ATOM    889  CA  ILE A 112      -1.002   4.567  18.004  1.00 13.95           C
ATOM    890  C   ILE A 112      -0.862   5.769  17.072  1.00 13.95           C
ATOM    891  O   ILE A 112       0.227   6.334  16.919  1.00  2.00           O
ATOM    892  CB  ILE A 112      -1.461   3.297  17.200  1.00  2.00           C
ATOM    893  CG1 ILE A 112      -2.970   3.354  16.921  1.00  2.00           C
ATOM    894  CG2 ILE A 112      -1.107   2.039  18.001  1.00  2.00           C
ATOM    895  CD1 ILE A 112      -3.683   1.996  16.872  1.00  2.00           C
ATOM    896  N   TYR A 113      -1.967   6.174  16.460  1.00  2.00           N
ATOM    897  CA  TYR A 113      -1.939   7.309  15.555  1.00  2.00           C
ATOM    898  C   TYR A 113      -1.314   8.549  16.188  1.00  2.00           C
ATOM    899  O   TYR A 113      -1.951   9.236  16.979  1.00 43.01           O
ATOM    900  CB  TYR A 113      -3.347   7.684  15.102  1.00 43.01           C
ATOM    901  CG  TYR A 113      -4.128   6.620  14.375  1.00 43.01           C
ATOM    902  CD1 TYR A 113      -4.573   5.474  15.033  1.00 43.01           C
ATOM    903  CD2 TYR A 113      -4.476   6.787  13.044  1.00 43.01           C
ATOM    904  CE1 TYR A 113      -5.355   4.528  14.382  1.00 43.01           C
ATOM    905  CE2 TYR A 113      -5.248   5.855  12.393  1.00 43.01           C
ATOM    906  CZ  TYR A 113      -5.690   4.727  13.060  1.00 43.01           C
ATOM    907  OH  TYR A 113      -6.487   3.819  12.402  1.00 43.01           O
ATOM    908  N   THR A 114      -0.067   8.831  15.835  1.00  2.00           N
ATOM    909  CA  THR A 114       0.625  10.005  16.352  1.00  2.00           C
ATOM    910  C   THR A 114       0.714  10.987  15.185  1.00  2.00           C
ATOM    911  O   THR A 114       0.190  10.719  14.102  1.00  2.00           O
ATOM    912  CB  THR A 114       2.031   9.650  16.803  1.00  2.00           C
ATOM    913  OG1 THR A 114       2.047   8.280  17.221  1.00  2.00           O
ATOM    914  CG2 THR A 114       2.471  10.566  17.943  1.00  2.00           C
ATOM    915  N   TYR A 115       1.362  12.124  15.387  1.00  2.00           N
ATOM    916  CA  TYR A 115       1.490  13.091  14.303  1.00  2.00           C
ATOM    917  C   TYR A 115       2.970  13.425  14.173  1.00  2.00           C
ATOM    918  O   TYR A 115       3.661  13.626  15.172  1.00  2.00           O
ATOM    919  CB  TYR A 115       0.728  14.386  14.606  1.00  2.00           C
ATOM    920  CG  TYR A 115      -0.713  14.475  14.144  1.00  2.00           C
ATOM    921  CD1 TYR A 115      -1.507  13.344  14.002  1.00  2.00           C
ATOM    922  CD2 TYR A 115      -1.298  15.718  13.909  1.00  2.00           C
ATOM    923  CE1 TYR A 115      -2.851  13.449  13.629  1.00  2.00           C
ATOM    924  CE2 TYR A 115      -2.636  15.835  13.539  1.00  2.00           C
ATOM    925  CZ  TYR A 115      -3.413  14.696  13.409  1.00  2.00           C
ATOM    926  OH  TYR A 115      -4.749  14.802  13.068  1.00  2.00           O
ATOM    927  N   SER A 116       3.451  13.474  12.937  1.00  2.00           N
ATOM    928  CA  SER A 116       4.843  13.797  12.658  1.00  2.00           C
ATOM    929  C   SER A 116       4.820  14.784  11.507  1.00  2.00           C
ATOM    930  O   SER A 116       4.636  14.407  10.349  1.00 93.39           O
ATOM    931  CB  SER A 116       5.630  12.546  12.253  1.00 93.39           C
ATOM    932  OG  SER A 116       4.774  11.533  11.757  1.00 93.39           O
ATOM    933  N   GLY A 117       4.996  16.057  11.832  1.00  2.00           N
ATOM    934  CA  GLY A 117       4.988  17.083  10.810  1.00  2.00           C
ATOM    935  C   GLY A 117       3.706  17.099  10.005  1.00  2.00           C
ATOM    936  O   GLY A 117       2.615  17.173  10.561  1.00 34.99           O
ATOM    937  N   LEU A 118       3.836  17.033   8.684  1.00  2.00           N
ATOM    938  CA  LEU A 118       2.666  17.040   7.812  1.00  2.00           C
ATOM    939  C   LEU A 118       2.043  15.647   7.711  1.00  2.00           C
ATOM    940  O   LEU A 118       0.821  15.505   7.602  1.00  4.24           O
ATOM    941  CB  LEU A 118       3.053  17.539   6.416  1.00  4.24           C
ATOM    942  CG  LEU A 118       3.869  18.856   6.350  1.00  4.24           C
ATOM    943  CD1 LEU A 118       3.823  19.433   4.941  1.00  4.24           C
ATOM    944  CD2 LEU A 118       3.299  19.905   7.288  1.00  4.24           C
ATOM    945  N   PHE A 119       2.898  14.624   7.737  1.00 11.95           N
ATOM    946  CA  PHE A 119       2.474  13.222   7.669  1.00 11.95           C
ATOM    947  C   PHE A 119       2.132  12.746   9.091  1.00 11.95           C
ATOM    948  O   PHE A 119       2.204  13.520  10.039  1.00 16.58           O
ATOM    949  CB  PHE A 119       3.607  12.344   7.107  1.00 16.58           C
ATOM    950  CG  PHE A 119       4.991  12.697   7.627  1.00 16.58           C
ATOM    951  CD1 PHE A 119       5.516  13.983   7.448  1.00 16.58           C
ATOM    952  CD2 PHE A 119       5.768  11.749   8.306  1.00 16.58           C
ATOM    953  CE1 PHE A 119       6.797  14.309   7.904  1.00 16.58           C
ATOM    954  CE2 PHE A 119       7.053  12.064   8.766  1.00 16.58           C
ATOM    955  CZ  PHE A 119       7.561  13.350   8.575  1.00 16.58           C
ATOM    956  N   CYS A 120       1.762  11.479   9.248  1.00  2.00           N
ATOM    957  CA  CYS A 120       1.435  10.963  10.580  1.00  2.00           C
ATOM    958  C   CYS A 120       1.922   9.505  10.798  1.00  2.00           C
ATOM    959  O   CYS A 120       1.727   8.650   9.918  1.00  2.00           O
ATOM    960  CB  CYS A 120      -0.088  11.036  10.807  1.00  2.00           C
ATOM    961  SG  CYS A 120      -0.833   9.451  11.354  1.00  2.00           S
ATOM    962  N   VAL A 121       2.561   9.235  11.948  1.00  2.00           N
ATOM    963  CA  VAL A 121       3.071   7.884  12.308  1.00  2.00           C
ATOM    964  C   VAL A 121       1.857   7.051  12.765  1.00  2.00           C
ATOM    965  O   VAL A 121       0.867   7.626  13.192  1.00  2.00           O
ATOM    966  CB  VAL A 121       4.108   7.942  13.491  1.00  2.00           C
ATOM    967  CG1 VAL A 121       4.693   6.561  13.764  1.00  2.00           C
ATOM    968  CG2 VAL A 121       5.263   8.860  13.133  1.00  2.00           C
ATOM    969  N   VAL A 122       1.924   5.719  12.672  1.00  2.00           N
ATOM    970  CA  VAL A 122       0.793   4.857  13.066  1.00  2.00           C
ATOM    971  C   VAL A 122       1.159   3.394  13.439  1.00  2.00           C
ATOM    972  O   VAL A 122       0.617   2.447  12.863  1.00  2.00           O
ATOM    973  CB  VAL A 122      -0.286   4.824  11.912  1.00  2.00           C
ATOM    974  CG1 VAL A 122      -1.419   3.886  12.270  1.00  2.00           C
ATOM    975  CG2 VAL A 122      -0.864   6.204  11.691  1.00  2.00           C
ATOM    976  N   ILE A 123       2.069   3.214  14.397  1.00 10.81           N
ATOM    977  CA  ILE A 123       2.499   1.878  14.848  1.00 10.81           C
ATOM    978  C   ILE A 123       1.335   0.895  14.889  1.00 10.81           C
ATOM    979  O   ILE A 123       0.216   1.288  15.177  1.00  4.18           O
ATOM    980  CB  ILE A 123       3.095   1.918  16.269  1.00  4.18           C
ATOM    981  CG1 ILE A 123       4.389   2.729  16.279  1.00  4.18           C
ATOM    982  CG2 ILE A 123       3.356   0.506  16.753  1.00  4.18           C
ATOM    983  CD1 ILE A 123       4.176   4.217  16.361  1.00  4.18           C
ATOM    984  N   ASN A 124       1.593  -0.378  14.607  1.00 64.68           N
ATOM    985  CA  ASN A 124       0.521  -1.368  14.635  1.00 64.68           C
ATOM    986  C   ASN A 124       0.233  -1.800  16.066  1.00 64.68           C
ATOM    987  O   ASN A 124       1.154  -2.102  16.826  1.00  2.00           O
ATOM    988  CB  ASN A 124       0.902  -2.601  13.802  1.00  2.00           C
ATOM    989  CG  ASN A 124      -0.255  -3.583  13.630  1.00  2.00           C
ATOM    990  OD1 ASN A 124      -1.256  -3.524  14.330  1.00  2.00           O
ATOM    991  ND2 ASN A 124      -0.109  -4.490  12.687  1.00  2.00           N
ATOM    992  N   PRO A 125      -1.055  -1.809  16.451  1.00 85.62           N
ATOM    993  CA  PRO A 125      -1.455  -2.212  17.800  1.00 85.62           C
ATOM    994  C   PRO A 125      -1.537  -3.731  17.881  1.00 85.62           C
ATOM    995  O   PRO A 125      -1.102  -4.342  18.852  1.00  8.94           O
ATOM    996  CB  PRO A 125      -2.806  -1.552  17.971  1.00  8.94           C
ATOM    997  CG  PRO A 125      -3.386  -1.601  16.590  1.00  8.94           C
ATOM    998  CD  PRO A 125      -2.224  -1.398  15.644  1.00  8.94           C
ATOM    999  N   TYR A 126      -2.103  -4.321  16.831  1.00 19.45           N
ATOM   1000  CA  TYR A 126      -2.281  -5.767  16.723  1.00 19.45           C
ATOM   1001  C   TYR A 126      -3.349  -6.192  17.713  1.00 19.45           C
ATOM   1002  O   TYR A 126      -3.535  -7.384  17.964  1.00 22.93           O
ATOM   1003  CB  TYR A 126      -0.972  -6.512  17.029  1.00 22.93           C
ATOM   1004  CG  TYR A 126      -0.208  -7.007  15.805  1.00 22.93           C
ATOM   1005  CD1 TYR A 126      -0.861  -7.672  14.758  1.00 22.93           C
ATOM   1006  CD2 TYR A 126       1.174  -6.807  15.696  1.00 22.93           C
ATOM   1007  CE1 TYR A 126      -0.153  -8.120  13.631  1.00 22.93           C
ATOM   1008  CE2 TYR A 126       1.889  -7.250  14.575  1.00 22.93           C
ATOM   1009  CZ  TYR A 126       1.220  -7.904  13.550  1.00 22.93           C
ATOM   1010  OH  TYR A 126       1.924  -8.331  12.447  1.00 22.93           O
ATOM   1011  N   LYS A 127      -4.044  -5.200  18.264  1.00 16.62           N
ATOM   1012  CA  LYS A 127      -5.104  -5.431  19.237  1.00 16.62           C
ATOM   1013  C   LYS A 127      -6.384  -4.816  18.716  1.00 16.62           C
ATOM   1014  O   LYS A 127      -6.369  -4.101  17.715  1.00100.00           O
ATOM   1015  CB  LYS A 127      -4.746  -4.797  20.581  1.00100.00           C
ATOM   1016  CG  LYS A 127      -5.561  -5.321  21.760  1.00100.00           C
ATOM   1017  CD  LYS A 127      -5.586  -4.328  22.919  1.00100.00           C
ATOM   1018  CE  LYS A 127      -7.008  -3.868  23.234  1.00100.00           C
ATOM   1019  NZ  LYS A 127      -7.319  -3.865  24.696  1.00100.00           N
ATOM   1020  N   GLN A 128      -7.490  -5.091  19.396  1.00  2.00           N
ATOM   1021  CA  GLN A 128      -8.782  -4.568  18.982  1.00  2.00           C
ATOM   1022  C   GLN A 128      -9.233  -3.381  19.821  1.00  2.00           C
ATOM   1023  O   GLN A 128     -10.133  -3.492  20.646  1.00 52.10           O
ATOM   1024  CB  GLN A 128      -9.828  -5.683  19.048  1.00 52.10           C
ATOM   1025  CG  GLN A 128      -9.358  -7.021  18.473  1.00 52.10           C
ATOM   1026  CD  GLN A 128      -8.700  -7.916  19.511  1.00 52.10           C
ATOM   1027  OE1 GLN A 128      -7.544  -7.711  19.880  1.00 52.10           O
ATOM   1028  NE2 GLN A 128      -9.437  -8.915  19.986  1.00 52.10           N
ATOM   1029  N   LEU A 129      -8.600  -2.240  19.586  1.00  2.00           N
ATOM   1030  CA  LEU A 129      -8.915  -1.023  20.310  1.00  2.00           C
ATOM   1031  C   LEU A 129     -10.279  -0.473  19.930  1.00  2.00           C
ATOM   1032  O   LEU A 129     -10.648  -0.468  18.758  1.00  8.86           O
ATOM   1033  CB  LEU A 129      -7.849   0.031  20.023  1.00  8.86           C
ATOM   1034  CG  LEU A 129      -6.386  -0.415  19.909  1.00  8.86           C
ATOM   1035  CD1 LEU A 129      -5.501   0.784  20.228  1.00  8.86           C
ATOM   1036  CD2 LEU A 129      -6.085  -1.575  20.861  1.00  8.86           C
ATOM   1037  N   PRO A 130     -11.047  -0.006  20.923  1.00 10.85           N
ATOM   1038  CA  PRO A 130     -12.382   0.559  20.716  1.00 10.85           C
ATOM   1039  C   PRO A 130     -12.291   2.045  20.384  1.00 10.85           C
ATOM   1040  O   PRO A 130     -12.729   2.894  21.155  1.00 19.95           O
ATOM   1041  CB  PRO A 130     -13.080   0.296  22.029  1.00 19.95           C
ATOM   1042  CG  PRO A 130     -11.970   0.402  23.035  1.00 19.95           C
ATOM   1043  CD  PRO A 130     -10.682  -0.004  22.344  1.00 19.95           C
ATOM   1044  N   ILE A 131     -11.720   2.350  19.227  1.00 22.81           N
ATOM   1045  CA  ILE A 131     -11.562   3.727  18.800  1.00 22.81           C
ATOM   1046  C   ILE A 131     -12.147   3.945  17.418  1.00 22.81           C
ATOM   1047  O   ILE A 131     -11.877   4.960  16.780  1.00  2.00           O
ATOM   1048  CB  ILE A 131     -10.074   4.115  18.773  1.00  2.00           C
ATOM   1049  CG1 ILE A 131      -9.376   3.415  17.598  1.00  2.00           C
ATOM   1050  CG2 ILE A 131      -9.435   3.751  20.111  1.00  2.00           C
ATOM   1051  CD1 ILE A 131      -8.372   2.340  17.987  1.00  2.00           C
ATOM   1052  N   TYR A 132     -12.937   2.987  16.948  1.00  2.00           N
ATOM   1053  CA  TYR A 132     -13.564   3.096  15.638  1.00  2.00           C
ATOM   1054  C   TYR A 132     -15.027   2.758  15.848  1.00  2.00           C
ATOM   1055  O   TYR A 132     -15.348   1.648  16.259  1.00 21.50           O
ATOM   1056  CB  TYR A 132     -12.968   2.097  14.629  1.00 21.50           C
ATOM   1057  CG  TYR A 132     -11.455   2.110  14.486  1.00 21.50           C
ATOM   1058  CD1 TYR A 132     -10.789   3.208  13.935  1.00 21.50           C
ATOM   1059  CD2 TYR A 132     -10.692   1.003  14.873  1.00 21.50           C
ATOM   1060  CE1 TYR A 132      -9.401   3.206  13.784  1.00 21.50           C
ATOM   1061  CE2 TYR A 132      -9.311   0.992  14.726  1.00 21.50           C
ATOM   1062  CZ  TYR A 132      -8.676   2.094  14.174  1.00 21.50           C
ATOM   1063  OH  TYR A 132      -7.315   2.093  14.010  1.00 21.50           O
ATOM   1064  N   SER A 133     -15.911   3.708  15.569  1.00  6.45           N
ATOM   1065  CA  SER A 133     -17.338   3.470  15.737  1.00  6.45           C
ATOM   1066  C   SER A 133     -18.150   4.635  15.202  1.00  6.45           C
ATOM   1067  O   SER A 133     -17.598   5.685  14.879  1.00 54.73           O
ATOM   1068  CB  SER A 133     -17.662   3.263  17.214  1.00 54.73           C
ATOM   1069  OG  SER A 133     -17.782   4.501  17.893  1.00 54.73           O
ATOM   1070  N   GLU A 134     -19.460   4.443  15.101  1.00 29.70           N
ATOM   1071  CA  GLU A 134     -20.343   5.494  14.614  1.00 29.70           C
ATOM   1072  C   GLU A 134     -20.139   6.760  15.451  1.00 29.70           C
ATOM   1073  O   GLU A 134     -20.283   7.877  14.946  1.00 99.36           O
ATOM   1074  CB  GLU A 134     -21.799   5.053  14.720  1.00 99.36           C
ATOM   1075  CG  GLU A 134     -22.653   5.529  13.577  1.00 99.36           C
ATOM   1076  CD  GLU A 134     -22.503   4.648  12.362  1.00 99.36           C
ATOM   1077  OE1 GLU A 134     -22.412   3.414  12.534  1.00 99.36           O
ATOM   1078  OE2 GLU A 134     -22.473   5.187  11.236  1.00 99.36           O
ATOM   1079  N   LYS A 135     -19.804   6.562  16.725  1.00 87.67           N
ATOM   1080  CA  LYS A 135     -19.569   7.642  17.686  1.00 87.67           C
ATOM   1081  C   LYS A 135     -18.341   8.474  17.322  1.00 87.67           C
ATOM   1082  O   LYS A 135     -18.449   9.670  17.053  1.00 22.74           O
ATOM   1083  CB  LYS A 135     -19.383   7.048  19.086  1.00 22.74           C
ATOM   1084  CG  LYS A 135     -19.914   7.900  20.243  1.00 22.74           C
ATOM   1085  CD  LYS A 135     -20.034   7.078  21.542  1.00 22.74           C
ATOM   1086  CE  LYS A 135     -19.327   7.739  22.724  1.00 22.74           C
ATOM   1087  NZ  LYS A 135     -17.841   7.622  22.651  1.00 22.74           N
ATOM   1088  N   ILE A 136     -17.177   7.830  17.316  1.00 37.00           N
ATOM   1089  CA  ILE A 136     -15.911   8.489  16.987  1.00 37.00           C
ATOM   1090  C   ILE A 136     -16.000   9.175  15.633  1.00 37.00           C
ATOM   1091  O   ILE A 136     -15.377  10.214  15.399  1.00  2.00           O
ATOM   1092  CB  ILE A 136     -14.759   7.471  16.934  1.00  2.00           C
ATOM   1093  CG1 ILE A 136     -15.143   6.242  17.759  1.00  2.00           C
ATOM   1094  CG2 ILE A 136     -13.462   8.125  17.409  1.00  2.00           C
ATOM   1095  CD1 ILE A 136     -15.413   6.529  19.202  1.00  2.00           C
ATOM   1096  N   ILE A 137     -16.772   8.579  14.733  1.00100.00           N
ATOM   1097  CA  ILE A 137     -16.949   9.143  13.409  1.00100.00           C
ATOM   1098  C   ILE A 137     -17.570  10.523  13.618  1.00100.00           C
ATOM   1099  O   ILE A 137     -17.149  11.505  13.004  1.00 48.36           O
ATOM   1100  CB  ILE A 137     -17.892   8.269  12.554  1.00 48.36           C
ATOM   1101  CG1 ILE A 137     -17.329   6.848  12.450  1.00 48.36           C
ATOM   1102  CG2 ILE A 137     -18.065   8.891  11.179  1.00 48.36           C
ATOM   1103  CD1 ILE A 137     -16.107   6.727  11.593  1.00 48.36           C
ATOM   1104  N   ASP A 138     -18.567  10.586  14.496  1.00 41.46           N
ATOM   1105  CA  ASP A 138     -19.255  11.838  14.806  1.00 41.46           C
ATOM   1106  C   ASP A 138     -18.304  12.846  15.442  1.00 41.46           C
ATOM   1107  O   ASP A 138     -18.147  13.968  14.957  1.00 98.60           O
ATOM   1108  CB  ASP A 138     -20.412  11.580  15.769  1.00 98.60           C
ATOM   1109  CG  ASP A 138     -21.559  10.834  15.123  1.00 98.60           C
ATOM   1110  OD1 ASP A 138     -21.311  10.077  14.158  1.00 98.60           O
ATOM   1111  OD2 ASP A 138     -22.708  11.009  15.587  1.00 98.60           O
ATOM   1112  N   MET A 139     -17.678  12.420  16.533  1.00  4.72           N
ATOM   1113  CA  MET A 139     -16.741  13.239  17.283  1.00  4.72           C
ATOM   1114  C   MET A 139     -15.714  13.985  16.436  1.00  4.72           C
ATOM   1115  O   MET A 139     -15.214  15.025  16.855  1.00 52.34           O
ATOM   1116  CB  MET A 139     -16.000  12.366  18.296  1.00 52.34           C
ATOM   1117  CG  MET A 139     -16.712  12.201  19.627  1.00 52.34           C
ATOM   1118  SD  MET A 139     -15.749  11.207  20.804  1.00 52.34           S
ATOM   1119  CE  MET A 139     -14.511  12.380  21.341  1.00 52.34           C
ATOM   1120  N   TYR A 140     -15.401  13.474  15.250  1.00  2.00           N
ATOM   1121  CA  TYR A 140     -14.408  14.126  14.404  1.00  2.00           C
ATOM   1122  C   TYR A 140     -14.970  14.947  13.250  1.00  2.00           C
ATOM   1123  O   TYR A 140     -14.290  15.813  12.704  1.00  2.00           O
ATOM   1124  CB  TYR A 140     -13.447  13.066  13.863  1.00  2.00           C
ATOM   1125  CG  TYR A 140     -12.426  12.578  14.881  1.00  2.00           C
ATOM   1126  CD1 TYR A 140     -11.279  13.319  15.151  1.00  2.00           C
ATOM   1127  CD2 TYR A 140     -12.584  11.355  15.541  1.00  2.00           C
ATOM   1128  CE1 TYR A 140     -10.325  12.866  16.046  1.00  2.00           C
ATOM   1129  CE2 TYR A 140     -11.627  10.898  16.441  1.00  2.00           C
ATOM   1130  CZ  TYR A 140     -10.502  11.658  16.678  1.00  2.00           C
ATOM   1131  OH  TYR A 140      -9.543  11.212  17.544  1.00  2.00           O
ATOM   1132  N   LYS A 141     -16.216  14.672  12.886  1.00  2.00           N
ATOM   1133  CA  LYS A 141     -16.885  15.374  11.794  1.00  2.00           C
ATOM   1134  C   LYS A 141     -16.812  16.886  11.961  1.00  2.00           C
ATOM   1135  O   LYS A 141     -17.361  17.430  12.910  1.00 12.40           O
ATOM   1136  CB  LYS A 141     -18.359  14.941  11.718  1.00 12.40           C
ATOM   1137  CG  LYS A 141     -19.179  15.571  10.577  1.00 12.40           C
ATOM   1138  CD  LYS A 141     -20.232  14.598  10.029  1.00 12.40           C
ATOM   1139  CE  LYS A 141     -21.158  14.026  11.135  1.00 12.40           C
ATOM   1140  NZ  LYS A 141     -21.765  12.646  10.900  1.00 12.40           N
ATOM   1141  N   GLY A 142     -16.137  17.560  11.032  1.00  2.00           N
ATOM   1142  CA  GLY A 142     -16.013  19.006  11.104  1.00  2.00           C
ATOM   1143  C   GLY A 142     -14.926  19.438  12.071  1.00  2.00           C
ATOM   1144  O   GLY A 142     -14.444  20.575  12.029  1.00  2.00           O
ATOM   1145  N   LYS A 143     -14.528  18.524  12.946  1.00  6.80           N
ATOM   1146  CA  LYS A 143     -13.498  18.839  13.921  1.00  6.80           C
ATOM   1147  C   LYS A 143     -12.145  19.109  13.261  1.00  6.80           C
ATOM   1148  O   LYS A 143     -11.599  18.259  12.556  1.00 38.42           O
ATOM   1149  CB  LYS A 143     -13.376  17.690  14.926  1.00 38.42           C
ATOM   1150  CG  LYS A 143     -13.643  18.090  16.377  1.00 38.42           C
ATOM   1151  CD  LYS A 143     -14.877  18.966  16.511  1.00 38.42           C
ATOM   1152  CE  LYS A 143     -16.154  18.141  16.449  1.00 38.42           C
ATOM   1153  NZ  LYS A 143     -17.330  18.943  15.987  1.00 38.42           N
ATOM   1154  N   LYS A 144     -11.614  20.307  13.489  1.00  2.00           N
ATOM   1155  CA  LYS A 144     -10.326  20.716  12.937  1.00  2.00           C
ATOM   1156  C   LYS A 144      -9.229  19.730  13.324  1.00  2.00           C
ATOM   1157  O   LYS A 144      -9.497  18.661  13.880  1.00  2.00           O
ATOM   1158  CB  LYS A 144      -9.960  22.107  13.455  1.00  2.00           C
ATOM   1159  CG  LYS A 144      -8.703  22.720  12.856  1.00  2.00           C
ATOM   1160  CD  LYS A 144      -8.901  24.194  12.540  1.00  2.00           C
ATOM   1161  CE  LYS A 144     -10.332  24.481  12.093  1.00  2.00           C
ATOM   1162  NZ  LYS A 144     -10.538  25.885  11.642  1.00  2.00           N
ATOM   1163  N   ARG A 145      -7.991  20.112  13.024  1.00  2.00           N
ATOM   1164  CA  ARG A 145      -6.816  19.303  13.316  1.00  2.00           C
ATOM   1165  C   ARG A 145      -6.520  19.201  14.817  1.00  2.00           C
ATOM   1166  O   ARG A 145      -6.420  18.100  15.363  1.00 29.63           O
ATOM   1167  CB  ARG A 145      -5.609  19.896  12.583  1.00 29.63           C
ATOM   1168  CG  ARG A 145      -5.840  20.087  11.094  1.00 29.63           C
ATOM   1169  CD  ARG A 145      -6.551  21.396  10.806  1.00 29.63           C
ATOM   1170  NE  ARG A 145      -7.952  21.213  10.422  1.00 29.63           N
ATOM   1171  CZ  ARG A 145      -8.364  20.759   9.240  1.00 29.63           C
ATOM   1172  NH1 ARG A 145      -7.487  20.433   8.301  1.00 29.63           N
ATOM   1173  NH2 ARG A 145      -9.662  20.642   8.988  1.00 29.63           N
ATOM   1174  N   HIS A 146      -6.384  20.355  15.466  1.00  2.00           N
ATOM   1175  CA  HIS A 146      -6.101  20.438  16.896  1.00  2.00           C
ATOM   1176  C   HIS A 146      -7.357  20.285  17.749  1.00  2.00           C
ATOM   1177  O   HIS A 146      -7.281  19.916  18.909  1.00  2.00           O
ATOM   1178  CB  HIS A 146      -5.444  21.778  17.210  1.00  2.00           C
ATOM   1179  CG  HIS A 146      -6.289  22.962  16.854  1.00  2.00           C
ATOM   1180  ND1 HIS A 146      -7.660  22.977  17.006  1.00  2.00           N
ATOM   1181  CD2 HIS A 146      -5.954  24.175  16.356  1.00  2.00           C
ATOM   1182  CE1 HIS A 146      -8.130  24.148  16.616  1.00  2.00           C
ATOM   1183  NE2 HIS A 146      -7.117  24.893  16.217  1.00  2.00           N
ATOM   1184  N   GLU A 147      -8.513  20.573  17.172  1.00  2.00           N
ATOM   1185  CA  GLU A 147      -9.760  20.455  17.904  1.00  2.00           C
ATOM   1186  C   GLU A 147     -10.091  19.017  18.231  1.00  2.00           C
ATOM   1187  O   GLU A 147     -11.244  18.707  18.502  1.00 13.90           O
ATOM   1188  CB  GLU A 147     -10.889  21.030  17.080  1.00 13.90           C
ATOM   1189  CG  GLU A 147     -10.707  22.479  16.774  1.00 13.90           C
ATOM   1190  CD  GLU A 147     -12.019  23.225  16.774  1.00 13.90           C
ATOM   1191  OE1 GLU A 147     -13.074  22.555  16.845  1.00 13.90           O
ATOM   1192  OE2 GLU A 147     -11.996  24.474  16.702  1.00 13.90           O
ATOM   1193  N   MET A 148      -9.087  18.146  18.197  1.00  2.61           N
ATOM   1194  CA  MET A 148      -9.278  16.728  18.485  1.00  2.61           C
ATOM   1195  C   MET A 148      -7.956  15.970  18.350  1.00  2.61           C
ATOM   1196  O   MET A 148      -6.989  16.486  17.788  1.00  2.00           O
ATOM   1197  CB  MET A 148     -10.304  16.137  17.518  1.00  2.00           C
ATOM   1198  CG  MET A 148     -11.709  16.121  18.064  1.00  2.00           C
ATOM   1199  SD  MET A 148     -11.951  14.849  19.294  1.00  2.00           S
ATOM   1200  CE  MET A 148     -13.699  14.760  19.294  1.00  2.00           C
ATOM   1201  N   PRO A 149      -7.901  14.728  18.855  1.00 55.67           N
ATOM   1202  CA  PRO A 149      -6.675  13.936  18.770  1.00 55.67           C
ATOM   1203  C   PRO A 149      -6.419  13.194  17.453  1.00 55.67           C
ATOM   1204  O   PRO A 149      -7.336  12.881  16.684  1.00 15.61           O
ATOM   1205  CB  PRO A 149      -6.799  12.990  19.947  1.00 15.61           C
ATOM   1206  CG  PRO A 149      -8.262  12.707  19.989  1.00 15.61           C
ATOM   1207  CD  PRO A 149      -8.963  13.981  19.546  1.00 15.61           C
ATOM   1208  N   PRO A 150      -5.146  12.901  17.188  1.00  9.76           N
ATOM   1209  CA  PRO A 150      -4.710  12.195  15.981  1.00  9.76           C
ATOM   1210  C   PRO A 150      -5.437  10.875  15.871  1.00  9.76           C
ATOM   1211  O   PRO A 150      -5.422  10.070  16.817  1.00  2.00           O
ATOM   1212  CB  PRO A 150      -3.215  11.994  16.158  1.00  2.00           C
ATOM   1213  CG  PRO A 150      -2.837  12.648  17.472  1.00  2.00           C
ATOM   1214  CD  PRO A 150      -4.041  13.260  18.091  1.00  2.00           C
ATOM   1215  N   HIS A 151      -6.065  10.680  14.708  1.00  2.00           N
ATOM   1216  CA  HIS A 151      -6.816   9.477  14.375  1.00  2.00           C
ATOM   1217  C   HIS A 151      -7.007   9.386  12.863  1.00  2.00           C
ATOM   1218  O   HIS A 151      -7.026  10.399  12.155  1.00  6.83           O
ATOM   1219  CB  HIS A 151      -8.191   9.465  15.052  1.00  6.83           C
ATOM   1220  CG  HIS A 151      -8.881   8.133  15.003  1.00  6.83           C
ATOM   1221  ND1 HIS A 151      -9.838   7.824  14.061  1.00  6.83           N
ATOM   1222  CD2 HIS A 151      -8.748   7.029  15.776  1.00  6.83           C
ATOM   1223  CE1 HIS A 151     -10.262   6.584  14.254  1.00  6.83           C
ATOM   1224  NE2 HIS A 151      -9.617   6.079  15.287  1.00  6.83           N
ATOM   1225  N   ILE A 152      -7.149   8.156  12.375  1.00 80.22           N
ATOM   1226  CA  ILE A 152      -7.338   7.883  10.950  1.00 80.22           C
ATOM   1227  C   ILE A 152      -8.527   8.654  10.400  1.00 80.22           C
ATOM   1228  O   ILE A 152      -8.484   9.186   9.283  1.00  5.04           O
ATOM   1229  CB  ILE A 152      -7.539   6.348  10.718  1.00  5.04           C
ATOM   1230  CG1 ILE A 152      -7.096   5.952   9.314  1.00  5.04           C
ATOM   1231  CG2 ILE A 152      -8.998   5.967  10.866  1.00  5.04           C
ATOM   1232  CD1 ILE A 152      -6.017   6.831   8.714  1.00  5.04           C
ATOM   1233  N   TYR A 153      -9.592   8.708  11.195  1.00  2.00           N
ATOM   1234  CA  TYR A 153     -10.813   9.422  10.822  1.00  2.00           C
ATOM   1235  C   TYR A 153     -10.494  10.898  10.683  1.00  2.00           C
ATOM   1236  O   TYR A 153     -11.156  11.641   9.943  1.00  2.00           O
ATOM   1237  CB  TYR A 153     -11.880   9.271  11.900  1.00  2.00           C
ATOM   1238  CG  TYR A 153     -12.378   7.863  12.084  1.00  2.00           C
ATOM   1239  CD1 TYR A 153     -12.300   6.928  11.043  1.00  2.00           C
ATOM   1240  CD2 TYR A 153     -12.945   7.458  13.298  1.00  2.00           C
ATOM   1241  CE1 TYR A 153     -12.747   5.620  11.213  1.00  2.00           C
ATOM   1242  CE2 TYR A 153     -13.396   6.154  13.484  1.00  2.00           C
ATOM   1243  CZ  TYR A 153     -13.304   5.245  12.433  1.00  2.00           C
ATOM   1244  OH  TYR A 153     -13.749   3.957  12.609  1.00  2.00           O
ATOM   1245  N   ALA A 154      -9.465  11.299  11.427  1.00  2.00           N
ATOM   1246  CA  ALA A 154      -8.971  12.668  11.470  1.00  2.00           C
ATOM   1247  C   ALA A 154      -8.383  13.084  10.132  1.00  2.00           C
ATOM   1248  O   ALA A 154      -8.699  14.147   9.592  1.00 51.82           O
ATOM   1249  CB  ALA A 154      -7.902  12.798  12.554  1.00 51.82           C
ATOM   1250  N   ILE A 155      -7.513  12.229   9.604  1.00 16.57           N
ATOM   1251  CA  ILE A 155      -6.840  12.470   8.328  1.00 16.57           C
ATOM   1252  C   ILE A 155      -7.849  12.483   7.185  1.00 16.57           C
ATOM   1253  O   ILE A 155      -7.734  13.259   6.227  1.00  2.00           O
ATOM   1254  CB  ILE A 155      -5.800  11.345   8.027  1.00  2.00           C
ATOM   1255  CG1 ILE A 155      -4.807  11.210   9.176  1.00  2.00           C
ATOM   1256  CG2 ILE A 155      -5.002  11.665   6.777  1.00  2.00           C
ATOM   1257  CD1 ILE A 155      -4.839   9.819   9.807  1.00  2.00           C
ATOM   1258  N   ALA A 156      -8.837  11.598   7.301  1.00  2.00           N
ATOM   1259  CA  ALA A 156      -9.897  11.455   6.310  1.00  2.00           C
ATOM   1260  C   ALA A 156     -10.663  12.755   6.127  1.00  2.00           C
ATOM   1261  O   ALA A 156     -10.926  13.196   5.000  1.00 62.38           O
ATOM   1262  CB  ALA A 156     -10.867  10.357   6.742  1.00 62.38           C
ATOM   1263  N   ASP A 157     -11.025  13.364   7.254  1.00  2.00           N
ATOM   1264  CA  ASP A 157     -11.779  14.615   7.253  1.00  2.00           C
ATOM   1265  C   ASP A 157     -10.933  15.797   6.815  1.00  2.00           C
ATOM   1266  O   ASP A 157     -11.393  16.682   6.086  1.00 16.54           O
ATOM   1267  CB  ASP A 157     -12.344  14.903   8.647  1.00 16.54           C
ATOM   1268  CG  ASP A 157     -13.738  15.560   8.596  1.00 16.54           C
ATOM   1269  OD1 ASP A 157     -14.718  14.873   8.206  1.00 16.54           O
ATOM   1270  OD2 ASP A 157     -13.860  16.764   8.941  1.00 16.54           O
ATOM   1271  N   THR A 158      -9.686  15.804   7.268  1.00  8.10           N
ATOM   1272  CA  THR A 158      -8.741  16.868   6.944  1.00  8.10           C
ATOM   1273  C   THR A 158      -8.511  16.927   5.436  1.00  8.10           C
ATOM   1274  O   THR A 158      -8.481  18.003   4.825  1.00  5.76           O
ATOM   1275  CB  THR A 158      -7.385  16.609   7.643  1.00  5.76           C
ATOM   1276  OG1 THR A 158      -7.634  16.210   8.992  1.00  5.76           O
ATOM   1277  CG2 THR A 158      -6.515  17.855   7.671  1.00  5.76           C
ATOM   1278  N   ALA A 159      -8.349  15.744   4.847  1.00  2.00           N
ATOM   1279  CA  ALA A 159      -8.113  15.579   3.415  1.00  2.00           C
ATOM   1280  C   ALA A 159      -9.331  15.968   2.595  1.00  2.00           C
ATOM   1281  O   ALA A 159      -9.233  16.664   1.573  1.00  2.00           O
ATOM   1282  CB  ALA A 159      -7.758  14.122   3.112  1.00  2.00           C
ATOM   1283  N   TYR A 160     -10.481  15.490   3.065  1.00  2.00           N
ATOM   1284  CA  TYR A 160     -11.777  15.715   2.438  1.00  2.00           C
ATOM   1285  C   TYR A 160     -12.160  17.200   2.369  1.00  2.00           C
ATOM   1286  O   TYR A 160     -12.594  17.693   1.321  1.00  2.00           O
ATOM   1287  CB  TYR A 160     -12.841  14.911   3.204  1.00  2.00           C
ATOM   1288  CG  TYR A 160     -14.276  15.256   2.869  1.00  2.00           C
ATOM   1289  CD1 TYR A 160     -14.765  15.149   1.558  1.00  2.00           C
ATOM   1290  CD2 TYR A 160     -15.160  15.664   3.872  1.00  2.00           C
ATOM   1291  CE1 TYR A 160     -16.093  15.466   1.255  1.00  2.00           C
ATOM   1292  CE2 TYR A 160     -16.485  15.984   3.585  1.00  2.00           C
ATOM   1293  CZ  TYR A 160     -16.947  15.871   2.279  1.00  2.00           C
ATOM   1294  OH  TYR A 160     -18.253  16.189   1.994  1.00  2.00           O
ATOM   1295  N   ARG A 161     -11.994  17.924   3.476  1.00 10.08           N
ATOM   1296  CA  ARG A 161     -12.338  19.354   3.486  1.00 10.08           C
ATOM   1297  C   ARG A 161     -11.314  20.178   2.721  1.00 10.08           C
ATOM   1298  O   ARG A 161     -11.629  21.225   2.148  1.00 18.61           O
ATOM   1299  CB  ARG A 161     -12.429  19.914   4.907  1.00 18.61           C
ATOM   1300  CG  ARG A 161     -12.735  21.421   4.916  1.00 18.61           C
ATOM   1301  CD  ARG A 161     -14.117  21.761   5.497  1.00 18.61           C
ATOM   1302  NE  ARG A 161     -15.228  21.525   4.560  1.00 18.61           N
ATOM   1303  CZ  ARG A 161     -16.227  20.658   4.791  1.00 18.61           C
ATOM   1304  NH1 ARG A 161     -16.225  19.924   5.890  1.00 18.61           N
ATOM   1305  NH2 ARG A 161     -17.221  20.475   3.925  1.00 18.61           N
ATOM   1306  N   SER A 162     -10.075  19.699   2.722  1.00 27.94           N
ATOM   1307  CA  SER A 162      -8.990  20.373   2.021  1.00 27.94           C
ATOM   1308  C   SER A 162      -9.331  20.423   0.537  1.00 27.94           C
ATOM   1309  O   SER A 162      -9.142  21.443  -0.141  1.00 18.41           O
ATOM   1310  CB  SER A 162      -7.681  19.605   2.220  1.00 18.41           C
ATOM   1311  OG  SER A 162      -6.809  20.332   3.065  1.00 18.41           O
ATOM   1312  N   MET A 163      -9.845  19.294   0.052  1.00  2.00           N
ATOM   1313  CA  MET A 163     -10.248  19.110  -1.338  1.00  2.00           C
ATOM   1314  C   MET A 163     -11.389  20.045  -1.708  1.00  2.00           C
ATOM   1315  O   MET A 163     -11.360  20.725  -2.742  1.00  2.00           O
ATOM   1316  CB  MET A 163     -10.720  17.674  -1.574  1.00  2.00           C
ATOM   1317  CG  MET A 163     -11.820  17.571  -2.620  1.00  2.00           C
ATOM   1318  SD  MET A 163     -12.907  16.166  -2.410  1.00  2.00           S
ATOM   1319  CE  MET A 163     -11.874  14.762  -1.982  1.00  2.00           C
ATOM   1320  N   LEU A 164     -12.401  20.048  -0.846  1.00  2.00           N
ATOM   1321  CA  LEU A 164     -13.601  20.863  -1.010  1.00  2.00           C
ATOM   1322  C   LEU A 164     -13.304  22.352  -0.927  1.00  2.00           C
ATOM   1323  O   LEU A 164     -13.994  23.181  -1.535  1.00  6.05           O
ATOM   1324  CB  LEU A 164     -14.626  20.520   0.083  1.00  6.05           C
ATOM   1325  CG  LEU A 164     -15.445  19.235  -0.196  1.00  6.05           C
ATOM   1326  CD1 LEU A 164     -15.413  18.307   0.999  1.00  6.05           C
ATOM   1327  CD2 LEU A 164     -16.900  19.570  -0.474  1.00  6.05           C
ATOM   1328  N   GLN A 165     -12.267  22.676  -0.160  1.00  9.18           N
ATOM   1329  CA  GLN A 165     -11.846  24.054   0.069  1.00  9.18           C
ATOM   1330  C   GLN A 165     -11.045  24.676  -1.071  1.00  9.18           C
ATOM   1331  O   GLN A 165     -11.508  25.603  -1.746  1.00100.00           O
ATOM   1332  CB  GLN A 165     -11.023  24.126   1.365  1.00100.00           C
ATOM   1333  CG  GLN A 165     -11.835  23.808   2.630  1.00100.00           C
ATOM   1334  CD  GLN A 165     -12.784  24.950   3.034  1.00100.00           C
ATOM   1335  OE1 GLN A 165     -12.398  26.103   2.999  1.00100.00           O
ATOM   1336  NE2 GLN A 165     -14.013  24.616   3.414  1.00100.00           N
ATOM   1337  N   ASP A 166      -9.836  24.163  -1.293  1.00 77.30           N
ATOM   1338  CA  ASP A 166      -8.961  24.676  -2.353  1.00 77.30           C
ATOM   1339  C   ASP A 166      -9.220  24.029  -3.708  1.00 77.30           C
ATOM   1340  O   ASP A 166      -8.416  24.165  -4.640  1.00100.00           O
ATOM   1341  CB  ASP A 166      -7.471  24.453  -2.020  1.00100.00           C
ATOM   1342  CG  ASP A 166      -7.183  23.083  -1.364  1.00100.00           C
ATOM   1343  OD1 ASP A 166      -7.742  22.051  -1.823  1.00100.00           O
ATOM   1344  OD2 ASP A 166      -6.379  23.036  -0.396  1.00100.00           O
ATOM   1345  N   ARG A 167     -10.342  23.327  -3.821  1.00  2.00           N
ATOM   1346  CA  ARG A 167     -10.682  22.642  -5.064  1.00  2.00           C
ATOM   1347  C   ARG A 167      -9.389  22.060  -5.633  1.00  2.00           C
ATOM   1348  O   ARG A 167      -8.741  22.670  -6.486  1.00 69.44           O
ATOM   1349  CB  ARG A 167     -11.310  23.628  -6.055  1.00 69.44           C
ATOM   1350  CG  ARG A 167     -12.626  24.220  -5.550  1.00 69.44           C
ATOM   1351  CD  ARG A 167     -12.767  25.710  -5.870  1.00 69.44           C
ATOM   1352  NE  ARG A 167     -13.517  25.970  -7.110  1.00 69.44           N
ATOM   1353  CZ  ARG A 167     -14.065  27.154  -7.426  1.00 69.44           C
ATOM   1354  NH1 ARG A 167     -13.962  28.179  -6.598  1.00 69.44           N
ATOM   1355  NH2 ARG A 167     -14.730  27.340  -8.563  1.00 69.44           N
ATOM   1356  N   GLU A 168      -9.019  20.878  -5.154  1.00  2.00           N
ATOM   1357  CA  GLU A 168      -7.796  20.222  -5.591  1.00  2.00           C
ATOM   1358  C   GLU A 168      -7.879  18.771  -5.150  1.00  2.00           C
ATOM   1359  O   GLU A 168      -7.666  18.478  -3.982  1.00100.00           O
ATOM   1360  CB  GLU A 168      -6.606  20.902  -4.924  1.00100.00           C
ATOM   1361  CG  GLU A 168      -5.285  20.709  -5.609  1.00100.00           C
ATOM   1362  CD  GLU A 168      -4.229  21.631  -5.041  1.00100.00           C
ATOM   1363  OE1 GLU A 168      -3.977  21.562  -3.820  1.00100.00           O
ATOM   1364  OE2 GLU A 168      -3.651  22.428  -5.809  1.00100.00           O
ATOM   1365  N   ASP A 169      -8.188  17.872  -6.081  1.00  2.00           N
ATOM   1366  CA  ASP A 169      -8.307  16.448  -5.766  1.00  2.00           C
ATOM   1367  C   ASP A 169      -7.203  15.958  -4.830  1.00  2.00           C
ATOM   1368  O   ASP A 169      -6.076  16.460  -4.869  1.00 17.40           O
ATOM   1369  CB  ASP A 169      -8.302  15.637  -7.062  1.00 17.40           C
ATOM   1370  CG  ASP A 169      -9.615  15.756  -7.827  1.00 17.40           C
ATOM   1371  OD1 ASP A 169     -10.702  15.632  -7.213  1.00 17.40           O
ATOM   1372  OD2 ASP A 169      -9.555  15.976  -9.054  1.00 17.40           O
ATOM   1373  N   GLN A 170      -7.526  14.973  -3.994  1.00  5.81           N
ATOM   1374  CA  GLN A 170      -6.545  14.464  -3.042  1.00  5.81           C
ATOM   1375  C   GLN A 170      -6.229  12.978  -3.028  1.00  5.81           C
ATOM   1376  O   GLN A 170      -6.901  12.158  -3.655  1.00  2.00           O
ATOM   1377  CB  GLN A 170      -6.949  14.881  -1.630  1.00  2.00           C
ATOM   1378  CG  GLN A 170      -7.458  16.310  -1.518  1.00  2.00           C
ATOM   1379  CD  GLN A 170      -6.362  17.297  -1.188  1.00  2.00           C
ATOM   1380  OE1 GLN A 170      -5.874  17.341  -0.064  1.00  2.00           O
ATOM   1381  NE2 GLN A 170      -5.971  18.097  -2.168  1.00  2.00           N
ATOM   1382  N   SER A 171      -5.183  12.656  -2.276  1.00 16.10           N
ATOM   1383  CA  SER A 171      -4.710  11.293  -2.145  1.00 16.10           C
ATOM   1384  C   SER A 171      -4.089  10.998  -0.779  1.00 16.10           C
ATOM   1385  O   SER A 171      -3.259  11.759  -0.281  1.00100.00           O
ATOM   1386  CB  SER A 171      -3.675  11.018  -3.241  1.00100.00           C
ATOM   1387  OG  SER A 171      -2.425  11.602  -2.908  1.00100.00           O
ATOM   1388  N   ILE A 172      -4.506   9.882  -0.191  1.00 45.87           N
ATOM   1389  CA  ILE A 172      -4.013   9.425   1.102  1.00 45.87           C
ATOM   1390  C   ILE A 172      -3.291   8.120   0.770  1.00 45.87           C
ATOM   1391  O   ILE A 172      -3.920   7.170   0.297  1.00  2.00           O
ATOM   1392  CB  ILE A 172      -5.173   9.113   2.093  1.00  2.00           C
ATOM   1393  CG1 ILE A 172      -6.170  10.277   2.143  1.00  2.00           C
ATOM   1394  CG2 ILE A 172      -4.608   8.867   3.473  1.00  2.00           C
ATOM   1395  CD1 ILE A 172      -7.621   9.853   2.353  1.00  2.00           C
ATOM   1396  N   LEU A 173      -1.981   8.079   0.999  1.00  2.00           N
ATOM   1397  CA  LEU A 173      -1.181   6.886   0.719  1.00  2.00           C
ATOM   1398  C   LEU A 173      -0.516   6.327   1.977  1.00  2.00           C
ATOM   1399  O   LEU A 173       0.305   7.002   2.591  1.00  2.00           O
ATOM   1400  CB  LEU A 173      -0.102   7.222  -0.312  1.00  2.00           C
ATOM   1401  CG  LEU A 173      -0.221   8.610  -0.935  1.00  2.00           C
ATOM   1402  CD1 LEU A 173       1.110   9.295  -0.912  1.00  2.00           C
ATOM   1403  CD2 LEU A 173      -0.705   8.481  -2.351  1.00  2.00           C
ATOM   1404  N   CYS A 174      -0.874   5.096   2.347  1.00  2.00           N
ATOM   1405  CA  CYS A 174      -0.309   4.440   3.530  1.00  2.00           C
ATOM   1406  C   CYS A 174       0.972   3.712   3.140  1.00  2.00           C
ATOM   1407  O   CYS A 174       0.932   2.775   2.340  1.00  2.79           O
ATOM   1408  CB  CYS A 174      -1.280   3.402   4.125  1.00  2.79           C
ATOM   1409  SG  CYS A 174      -3.075   3.684   3.989  1.00  2.79           S
ATOM   1410  N   THR A 175       2.100   4.143   3.704  1.00 43.40           N
ATOM   1411  CA  THR A 175       3.403   3.531   3.426  1.00 43.40           C
ATOM   1412  C   THR A 175       3.627   2.313   4.319  1.00 43.40           C
ATOM   1413  O   THR A 175       2.682   1.631   4.702  1.00 52.30           O
ATOM   1414  CB  THR A 175       4.570   4.525   3.678  1.00 52.30           C
ATOM   1415  OG1 THR A 175       4.962   4.469   5.059  1.00 52.30           O
ATOM   1416  CG2 THR A 175       4.145   5.942   3.316  1.00 52.30           C
ATOM   1417  N   GLY A 176       4.886   2.041   4.643  1.00 63.08           N
ATOM   1418  CA  GLY A 176       5.182   0.908   5.499  1.00 63.08           C
ATOM   1419  C   GLY A 176       5.290  -0.435   4.802  1.00 63.08           C
ATOM   1420  O   GLY A 176       4.726  -0.646   3.723  1.00 33.68           O
ATOM   1421  N   GLU A 177       6.019  -1.344   5.445  1.00  2.00           N
ATOM   1422  CA  GLU A 177       6.259  -2.692   4.941  1.00  2.00           C
ATOM   1423  C   GLU A 177       5.121  -3.681   5.188  1.00  2.00           C
ATOM   1424  O   GLU A 177       4.189  -3.405   5.941  1.00  2.00           O
ATOM   1425  CB  GLU A 177       7.553  -3.234   5.557  1.00  2.00           C
ATOM   1426  CG  GLU A 177       7.610  -3.134   7.067  1.00  2.00           C
ATOM   1427  CD  GLU A 177       7.944  -4.457   7.723  1.00  2.00           C
ATOM   1428  OE1 GLU A 177       7.106  -5.384   7.670  1.00  2.00           O
ATOM   1429  OE2 GLU A 177       9.048  -4.568   8.295  1.00  2.00           O
ATOM   1430  N   SER A 178       5.208  -4.835   4.534  1.00 28.75           N
ATOM   1431  CA  SER A 178       4.197  -5.861   4.681  1.00 28.75           C
ATOM   1432  C   SER A 178       3.989  -6.272   6.144  1.00 28.75           C
ATOM   1433  O   SER A 178       4.936  -6.709   6.820  1.00  2.00           O
ATOM   1434  CB  SER A 178       4.557  -7.107   3.863  1.00  2.00           C
ATOM   1435  OG  SER A 178       3.810  -8.223   4.324  1.00  2.00           O
ATOM   1436  N   GLY A 179       2.730  -6.099   6.555  1.00  2.00           N
ATOM   1437  CA  GLY A 179       2.232  -6.497   7.890  1.00  2.00           C
ATOM   1438  C   GLY A 179       1.891  -5.296   8.805  1.00  2.00           C
ATOM   1439  O   GLY A 179       1.223  -5.457   9.837  1.00 53.62           O
ATOM   1440  N   ALA A 180       2.323  -4.108   8.410  1.00 39.62           N
ATOM   1441  CA  ALA A 180       2.200  -2.881   9.251  1.00 39.62           C
ATOM   1442  C   ALA A 180       0.772  -2.263   9.368  1.00 39.62           C
ATOM   1443  O   ALA A 180       0.499  -1.444  10.256  1.00 15.86           O
ATOM   1444  CB  ALA A 180       3.101  -1.776   8.720  1.00 15.86           C
ATOM   1445  N   GLY A 181      -0.177  -2.576   8.485  1.00  9.24           N
ATOM   1446  CA  GLY A 181      -1.562  -2.028   8.667  1.00  9.24           C
ATOM   1447  C   GLY A 181      -2.175  -1.380   7.402  1.00  9.24           C
ATOM   1448  O   GLY A 181      -3.402  -1.324   7.245  1.00  2.00           O
ATOM   1449  N   LYS A 182      -1.324  -0.893   6.533  1.00  2.00           N
ATOM   1450  CA  LYS A 182      -1.724  -0.239   5.262  1.00  2.00           C
ATOM   1451  C   LYS A 182      -3.230  -0.301   4.978  1.00  2.00           C
ATOM   1452  O   LYS A 182      -3.911   0.724   4.869  1.00  2.00           O
ATOM   1453  CB  LYS A 182      -1.024  -0.925   4.086  1.00  2.00           C
ATOM   1454  CG  LYS A 182       0.004  -0.028   3.393  1.00  2.00           C
ATOM   1455  CD  LYS A 182       1.447  -0.497   3.599  1.00  2.00           C
ATOM   1456  CE  LYS A 182       1.610  -2.013   3.467  1.00  2.00           C
ATOM   1457  NZ  LYS A 182       2.861  -2.509   4.059  1.00  2.00           N
ATOM   1458  N   THR A 183      -3.735  -1.528   4.857  1.00  2.00           N
ATOM   1459  CA  THR A 183      -5.147  -1.811   4.564  1.00  2.00           C
ATOM   1460  C   THR A 183      -6.153  -1.183   5.523  1.00  2.00           C
ATOM   1461  O   THR A 183      -6.863  -0.231   5.179  1.00 55.27           O
ATOM   1462  CB  THR A 183      -5.394  -3.349   4.553  1.00 55.27           C
ATOM   1463  OG1 THR A 183      -4.691  -3.934   3.457  1.00 55.27           O
ATOM   1464  CG2 THR A 183      -6.872  -3.686   4.402  1.00 55.27           C
ATOM   1465  N   GLU A 184      -6.202  -1.744   6.731  1.00  7.37           N
ATOM   1466  CA  GLU A 184      -7.104  -1.300   7.797  1.00  7.37           C
ATOM   1467  C   GLU A 184      -7.320   0.204   7.819  1.00  7.37           C
ATOM   1468  O   GLU A 184      -8.444   0.696   7.932  1.00 98.35           O
ATOM   1469  CB  GLU A 184      -6.560  -1.727   9.159  1.00 98.35           C
ATOM   1470  CG  GLU A 184      -6.056  -3.164   9.200  1.00 98.35           C
ATOM   1471  CD  GLU A 184      -7.178  -4.192   9.448  1.00 98.35           C
ATOM   1472  OE1 GLU A 184      -8.279  -4.051   8.853  1.00 98.35           O
ATOM   1473  OE2 GLU A 184      -6.961  -5.147  10.240  1.00 98.35           O
ATOM   1474  N   ASN A 185      -6.211   0.927   7.706  1.00 20.27           N
ATOM   1475  CA  ASN A 185      -6.217   2.383   7.719  1.00 20.27           C
ATOM   1476  C   ASN A 185      -7.022   2.936   6.548  1.00 20.27           C
ATOM   1477  O   ASN A 185      -7.706   3.958   6.658  1.00  2.00           O
ATOM   1478  CB  ASN A 185      -4.774   2.892   7.651  1.00  2.00           C
ATOM   1479  CG  ASN A 185      -3.960   2.560   8.915  1.00  2.00           C
ATOM   1480  OD1 ASN A 185      -3.170   3.373   9.360  1.00  2.00           O
ATOM   1481  ND2 ASN A 185      -4.158   1.373   9.476  1.00  2.00           N
ATOM   1482  N   THR A 186      -6.928   2.240   5.421  1.00 57.45           N
ATOM   1483  CA  THR A 186      -7.628   2.603   4.190  1.00 57.45           C
ATOM   1484  C   THR A 186      -9.123   2.377   4.360  1.00 57.45           C
ATOM   1485  O   THR A 186      -9.951   3.188   3.929  1.00 24.71           O
ATOM   1486  CB  THR A 186      -7.132   1.729   3.013  1.00 24.71           C
ATOM   1487  OG1 THR A 186      -5.768   2.050   2.740  1.00 24.71           O
ATOM   1488  CG2 THR A 186      -7.944   1.967   1.749  1.00 24.71           C
ATOM   1489  N   LYS A 187      -9.445   1.249   4.990  1.00 14.42           N
ATOM   1490  CA  LYS A 187     -10.820   0.838   5.255  1.00 14.42           C
ATOM   1491  C   LYS A 187     -11.514   1.841   6.164  1.00 14.42           C
ATOM   1492  O   LYS A 187     -12.693   2.168   5.980  1.00 17.16           O
ATOM   1493  CB  LYS A 187     -10.827  -0.542   5.916  1.00 17.16           C
ATOM   1494  CG  LYS A 187     -10.147  -1.625   5.081  1.00 17.16           C
ATOM   1495  CD  LYS A 187     -10.957  -2.922   5.021  1.00 17.16           C
ATOM   1496  CE  LYS A 187     -10.255  -4.078   5.734  1.00 17.16           C
ATOM   1497  NZ  LYS A 187     -11.013  -5.348   5.643  1.00 17.16           N
ATOM   1498  N   LYS A 188     -10.757   2.322   7.147  1.00  2.00           N
ATOM   1499  CA  LYS A 188     -11.239   3.295   8.121  1.00  2.00           C
ATOM   1500  C   LYS A 188     -11.559   4.614   7.437  1.00  2.00           C
ATOM   1501  O   LYS A 188     -12.554   5.279   7.738  1.00  9.41           O
ATOM   1502  CB  LYS A 188     -10.172   3.531   9.188  1.00  9.41           C
ATOM   1503  CG  LYS A 188      -9.568   2.247   9.745  1.00  9.41           C
ATOM   1504  CD  LYS A 188     -10.238   1.794  11.041  1.00  9.41           C
ATOM   1505  CE  LYS A 188     -10.869   0.408  10.930  1.00  9.41           C
ATOM   1506  NZ  LYS A 188     -12.013   0.374   9.992  1.00  9.41           N
ATOM   1507  N   VAL A 189     -10.686   4.976   6.504  1.00  2.00           N
ATOM   1508  CA  VAL A 189     -10.794   6.204   5.729  1.00  2.00           C
ATOM   1509  C   VAL A 189     -12.054   6.170   4.859  1.00  2.00           C
ATOM   1510  O   VAL A 189     -12.747   7.179   4.689  1.00  3.87           O
ATOM   1511  CB  VAL A 189      -9.536   6.357   4.802  1.00  3.87           C
ATOM   1512  CG1 VAL A 189      -9.721   7.495   3.821  1.00  3.87           C
ATOM   1513  CG2 VAL A 189      -8.299   6.655   5.634  1.00  3.87           C
ATOM   1514  N   ILE A 190     -12.334   4.992   4.308  1.00  2.00           N
ATOM   1515  CA  ILE A 190     -13.488   4.764   3.437  1.00  2.00           C
ATOM   1516  C   ILE A 190     -14.781   4.692   4.255  1.00  2.00           C
ATOM   1517  O   ILE A 190     -15.818   5.249   3.873  1.00 31.51           O
ATOM   1518  CB  ILE A 190     -13.331   3.415   2.662  1.00 31.51           C
ATOM   1519  CG1 ILE A 190     -11.908   3.255   2.134  1.00 31.51           C
ATOM   1520  CG2 ILE A 190     -14.255   3.371   1.455  1.00 31.51           C
ATOM   1521  CD1 ILE A 190     -11.848   2.359   0.889  1.00 31.51           C
ATOM   1522  N   GLN A 191     -14.695   3.984   5.380  1.00 32.85           N
ATOM   1523  CA  GLN A 191     -15.815   3.793   6.300  1.00 32.85           C
ATOM   1524  C   GLN A 191     -16.332   5.136   6.792  1.00 32.85           C
ATOM   1525  O   GLN A 191     -17.542   5.365   6.917  1.00  2.00           O
ATOM   1526  CB  GLN A 191     -15.359   2.956   7.501  1.00  2.00           C
ATOM   1527  CG  GLN A 191     -16.136   3.233   8.801  1.00  2.00           C
ATOM   1528  CD  GLN A 191     -15.411   2.707  10.055  1.00  2.00           C
ATOM   1529  OE1 GLN A 191     -14.201   2.806  10.148  1.00  2.00           O
ATOM   1530  NE2 GLN A 191     -16.159   2.153  11.003  1.00  2.00           N
ATOM   1531  N   TYR A 192     -15.371   6.015   7.062  1.00  2.00           N
ATOM   1532  CA  TYR A 192     -15.602   7.363   7.558  1.00  2.00           C
ATOM   1533  C   TYR A 192     -16.240   8.273   6.517  1.00  2.00           C
ATOM   1534  O   TYR A 192     -17.188   9.011   6.795  1.00  2.00           O
ATOM   1535  CB  TYR A 192     -14.269   7.969   7.999  1.00  2.00           C
ATOM   1536  CG  TYR A 192     -14.374   9.404   8.439  1.00  2.00           C
ATOM   1537  CD1 TYR A 192     -14.515  10.436   7.504  1.00  2.00           C
ATOM   1538  CD2 TYR A 192     -14.334   9.740   9.796  1.00  2.00           C
ATOM   1539  CE1 TYR A 192     -14.613  11.763   7.905  1.00  2.00           C
ATOM   1540  CE2 TYR A 192     -14.432  11.062  10.214  1.00  2.00           C
ATOM   1541  CZ  TYR A 192     -14.571  12.068   9.263  1.00  2.00           C
ATOM   1542  OH  TYR A 192     -14.672  13.371   9.675  1.00  2.00           O
ATOM   1543  N   LEU A 193     -15.692   8.217   5.307  1.00 21.49           N
ATOM   1544  CA  LEU A 193     -16.167   9.027   4.187  1.00 21.49           C
ATOM   1545  C   LEU A 193     -17.536   8.573   3.713  1.00 21.49           C
ATOM   1546  O   LEU A 193     -18.345   9.365   3.213  1.00  6.50           O
ATOM   1547  CB  LEU A 193     -15.173   8.943   3.013  1.00  6.50           C
ATOM   1548  CG  LEU A 193     -14.162  10.119   2.995  1.00  6.50           C
ATOM   1549  CD1 LEU A 193     -12.896   9.737   2.252  1.00  6.50           C
ATOM   1550  CD2 LEU A 193     -14.759  11.328   2.293  1.00  6.50           C
ATOM   1551  N   ALA A 194     -17.777   7.276   3.874  1.00 36.22           N
ATOM   1552  CA  ALA A 194     -19.030   6.640   3.479  1.00 36.22           C
ATOM   1553  C   ALA A 194     -20.225   7.224   4.221  1.00 36.22           C
ATOM   1554  O   ALA A 194     -21.355   7.211   3.723  1.00100.00           O
ATOM   1555  CB  ALA A 194     -18.954   5.140   3.756  1.00100.00           C
ATOM   1556  N   VAL A 195     -19.959   7.734   5.419  1.00  2.00           N
ATOM   1557  CA  VAL A 195     -20.990   8.308   6.273  1.00  2.00           C
ATOM   1558  C   VAL A 195     -20.862   9.816   6.464  1.00  2.00           C
ATOM   1559  O   VAL A 195     -21.845  10.528   6.684  1.00  5.56           O
ATOM   1560  CB  VAL A 195     -20.958   7.655   7.701  1.00  5.56           C
ATOM   1561  CG1 VAL A 195     -20.535   6.200   7.623  1.00  5.56           C
ATOM   1562  CG2 VAL A 195     -19.944   8.372   8.585  1.00  5.56           C
ATOM   1563  N   VAL A 196     -19.628  10.292   6.375  1.00  2.00           N
ATOM   1564  CA  VAL A 196     -19.305  11.707   6.558  1.00  2.00           C
ATOM   1565  C   VAL A 196     -19.525  12.533   5.290  1.00  2.00           C
ATOM   1566  O   VAL A 196     -19.361  13.757   5.288  1.00 15.16           O
ATOM   1567  CB  VAL A 196     -17.805  11.860   6.983  1.00 15.16           C
ATOM   1568  CG1 VAL A 196     -17.384  13.316   6.962  1.00 15.16           C
ATOM   1569  CG2 VAL A 196     -17.594  11.335   8.392  1.00 15.16           C
ATOM   1570  N   ALA A 197     -19.891  11.857   4.204  1.00 13.11           N
ATOM   1571  CA  ALA A 197     -20.116  12.517   2.915  1.00 13.11           C
ATOM   1572  C   ALA A 197     -21.289  11.906   2.162  1.00 13.11           C
ATOM   1573  O   ALA A 197     -21.506  12.189   0.973  1.00  2.00           O
ATOM   1574  CB  ALA A 197     -18.863  12.414   2.054  1.00  2.00           C
ATOM   1575  N   SER A 198     -22.034  11.055   2.859  1.00  5.30           N
ATOM   1576  CA  SER A 198     -23.193  10.381   2.295  1.00  5.30           C
ATOM   1577  C   SER A 198     -24.355  11.356   2.159  1.00  5.30           C
ATOM   1578  O   SER A 198     -24.313  12.475   2.676  1.00100.00           O
ATOM   1579  CB  SER A 198     -23.612   9.214   3.185  1.00100.00           C
ATOM   1580  OG  SER A 198     -23.464   7.981   2.507  1.00100.00           O
ATOM   1581  N   SER A 199     -25.395  10.909   1.459  1.00100.00           N
ATOM   1582  CA  SER A 199     -26.594  11.702   1.215  1.00100.00           C
ATOM   1583  C   SER A 199     -27.817  10.797   1.196  1.00100.00           C
ATOM   1584  O   SER A 199     -28.948  11.332   1.214  1.00 72.14           O
ATOM   1585  CB  SER A 199     -26.489  12.411  -0.135  1.00 72.14           C
ATOM   1586  OG  SER A 199     -26.467  13.813   0.031  1.00 72.14           O
ATOM   1587  N   PRO A 200     -21.326   2.032  14.380  1.00 72.00           N
ATOM   1588  CA  PRO A 200     -21.584   0.655  13.894  1.00 72.00           C
ATOM   1589  C   PRO A 200     -22.782   0.551  12.944  1.00 72.00           C
ATOM   1590  O   PRO A 200     -22.643   0.780  11.737  1.00 11.39           O
ATOM   1591  CB  PRO A 200     -21.780  -0.235  15.108  1.00 11.39           C
ATOM   1592  CG  PRO A 200     -21.089   0.554  16.223  1.00 11.39           C
ATOM   1593  CD  PRO A 200     -20.972   2.035  15.807  1.00 11.39           C
ATOM   1594  N   SER A 201     -23.954   0.202  13.471  1.00 57.89           N
ATOM   1595  CA  SER A 201     -25.143   0.084  12.631  1.00 57.89           C
ATOM   1596  C   SER A 201     -25.663   1.472  12.271  1.00 57.89           C
ATOM   1597  O   SER A 201     -25.873   2.323  13.140  1.00100.00           O
ATOM   1598  CB  SER A 201     -26.233  -0.712  13.344  1.00100.00           C
ATOM   1599  OG  SER A 201     -26.830  -1.642  12.455  1.00100.00           O
ATOM   1600  N   PHE A 202     -25.867   1.681  10.970  1.00 31.82           N
ATOM   1601  CA  PHE A 202     -26.343   2.949  10.428  1.00 31.82           C
ATOM   1602  C   PHE A 202     -26.903   2.774   9.012  1.00 31.82           C
ATOM   1603  O   PHE A 202     -26.480   1.885   8.261  1.00100.00           O
ATOM   1604  CB  PHE A 202     -25.195   3.959  10.401  1.00100.00           C
ATOM   1605  CG  PHE A 202     -25.633   5.385  10.223  1.00100.00           C
ATOM   1606  CD1 PHE A 202     -26.386   5.764   9.110  1.00100.00           C
ATOM   1607  CD2 PHE A 202     -25.308   6.355  11.174  1.00100.00           C
ATOM   1608  CE1 PHE A 202     -26.790   7.082   8.930  1.00100.00           C
ATOM   1609  CE2 PHE A 202     -25.705   7.681  11.008  1.00100.00           C
ATOM   1610  CZ  PHE A 202     -26.457   8.044   9.887  1.00100.00           C
ATOM   1611  N   SER A 203     -27.849   3.647   8.663  1.00  2.00           N
ATOM   1612  CA  SER A 203     -28.551   3.681   7.374  1.00  2.00           C
ATOM   1613  C   SER A 203     -27.900   4.574   6.309  1.00  2.00           C
ATOM   1614  O   SER A 203     -28.339   5.713   6.110  1.00100.00           O
ATOM   1615  CB  SER A 203     -29.978   4.183   7.586  1.00100.00           C
ATOM   1616  OG  SER A 203     -30.925   3.140   7.516  1.00100.00           O
ATOM   1617  N   TYR A 204     -26.875   4.076   5.617  1.00100.00           N
ATOM   1618  CA  TYR A 204     -26.180   4.850   4.572  1.00100.00           C
ATOM   1619  C   TYR A 204     -26.985   4.897   3.279  1.00100.00           C
ATOM   1620  O   TYR A 204     -28.119   4.422   3.214  1.00 34.39           O
ATOM   1621  CB  TYR A 204     -24.810   4.239   4.232  1.00 34.39           C
ATOM   1622  CG  TYR A 204     -24.093   3.622   5.406  1.00 34.39           C
ATOM   1623  CD1 TYR A 204     -24.484   2.376   5.912  1.00 34.39           C
ATOM   1624  CD2 TYR A 204     -23.007   4.270   6.008  1.00 34.39           C
ATOM   1625  CE1 TYR A 204     -23.823   1.796   6.993  1.00 34.39           C
ATOM   1626  CE2 TYR A 204     -22.337   3.700   7.091  1.00 34.39           C
ATOM   1627  CZ  TYR A 204     -22.747   2.462   7.572  1.00 34.39           C
ATOM   1628  OH  TYR A 204     -22.089   1.893   8.637  1.00 34.39           O
ATOM   1629  N   GLY A 205     -26.378   5.472   2.244  1.00 97.07           N
ATOM   1630  CA  GLY A 205     -27.035   5.560   0.958  1.00 97.07           C
ATOM   1631  C   GLY A 205     -27.087   4.165   0.376  1.00 97.07           C
ATOM   1632  O   GLY A 205     -26.864   3.181   1.080  1.00 64.70           O
ATOM   1633  N   GLU A 206     -27.370   4.075  -0.917  1.00 80.74           N
ATOM   1634  CA  GLU A 206     -27.452   2.782  -1.574  1.00 80.74           C
ATOM   1635  C   GLU A 206     -26.107   2.318  -2.117  1.00 80.74           C
ATOM   1636  O   GLU A 206     -25.764   1.143  -1.998  1.00 95.53           O
ATOM   1637  CB  GLU A 206     -28.482   2.847  -2.708  1.00 95.53           C
ATOM   1638  CG  GLU A 206     -29.728   3.662  -2.359  1.00 95.53           C
ATOM   1639  CD  GLU A 206     -30.714   2.904  -1.480  1.00 95.53           C
ATOM   1640  OE1 GLU A 206     -30.290   1.974  -0.759  1.00 95.53           O
ATOM   1641  OE2 GLU A 206     -31.917   3.240  -1.513  1.00 95.53           O
ATOM   1642  N   LEU A 207     -25.350   3.236  -2.715  1.00 84.56           N
ATOM   1643  CA  LEU A 207     -24.039   2.899  -3.268  1.00 84.56           C
ATOM   1644  C   LEU A 207     -23.022   2.769  -2.139  1.00 84.56           C
ATOM   1645  O   LEU A 207     -22.081   1.977  -2.222  1.00  6.35           O
ATOM   1646  CB  LEU A 207     -23.582   3.978  -4.279  1.00  6.35           C
ATOM   1647  CG  LEU A 207     -22.823   5.247  -3.856  1.00  6.35           C
ATOM   1648  CD1 LEU A 207     -21.357   4.954  -3.590  1.00  6.35           C
ATOM   1649  CD2 LEU A 207     -22.927   6.263  -4.974  1.00  6.35           C
ATOM   1650  N   GLU A 208     -23.223   3.555  -1.088  1.00  2.00           N
ATOM   1651  CA  GLU A 208     -22.333   3.529   0.059  1.00  2.00           C
ATOM   1652  C   GLU A 208     -22.482   2.167   0.711  1.00  2.00           C
ATOM   1653  O   GLU A 208     -21.554   1.659   1.328  1.00 66.73           O
ATOM   1654  CB  GLU A 208     -22.716   4.637   1.036  1.00 66.73           C
ATOM   1655  CG  GLU A 208     -22.451   6.044   0.505  1.00 66.73           C
ATOM   1656  CD  GLU A 208     -23.634   6.632  -0.255  1.00 66.73           C
ATOM   1657  OE1 GLU A 208     -24.413   5.853  -0.847  1.00 66.73           O
ATOM   1658  OE2 GLU A 208     -23.786   7.875  -0.261  1.00 66.73           O
ATOM   1659  N   LYS A 209     -23.664   1.580   0.554  1.00  2.00           N
ATOM   1660  CA  LYS A 209     -23.960   0.265   1.116  1.00  2.00           C
ATOM   1661  C   LYS A 209     -23.101  -0.792   0.414  1.00  2.00           C
ATOM   1662  O   LYS A 209     -22.643  -1.756   1.026  1.00100.00           O
ATOM   1663  CB  LYS A 209     -25.447  -0.059   0.917  1.00100.00           C
ATOM   1664  CG  LYS A 209     -26.267  -0.128   2.203  1.00100.00           C
ATOM   1665  CD  LYS A 209     -27.276  -1.280   2.161  1.00100.00           C
ATOM   1666  CE  LYS A 209     -26.657  -2.596   2.642  1.00100.00           C
ATOM   1667  NZ  LYS A 209     -27.431  -3.807   2.222  1.00100.00           N
ATOM   1668  N   GLN A 210     -22.896  -0.589  -0.885  1.00 36.26           N
ATOM   1669  CA  GLN A 210     -22.099  -1.487  -1.712  1.00 36.26           C
ATOM   1670  C   GLN A 210     -20.649  -1.047  -1.657  1.00 36.26           C
ATOM   1671  O   GLN A 210     -19.756  -1.872  -1.515  1.00 77.23           O
ATOM   1672  CB  GLN A 210     -22.579  -1.443  -3.161  1.00 77.23           C
ATOM   1673  CG  GLN A 210     -23.792  -2.294  -3.427  1.00 77.23           C
ATOM   1674  CD  GLN A 210     -24.584  -1.792  -4.614  1.00 77.23           C
ATOM   1675  OE1 GLN A 210     -25.795  -1.994  -4.699  1.00 77.23           O
ATOM   1676  NE2 GLN A 210     -23.901  -1.129  -5.541  1.00 77.23           N
ATOM   1677  N   LEU A 211     -20.419   0.258  -1.782  1.00  2.00           N
ATOM   1678  CA  LEU A 211     -19.071   0.821  -1.733  1.00  2.00           C
ATOM   1679  C   LEU A 211     -18.374   0.250  -0.499  1.00  2.00           C
ATOM   1680  O   LEU A 211     -17.148   0.309  -0.369  1.00  2.00           O
ATOM   1681  CB  LEU A 211     -19.152   2.351  -1.644  1.00  2.00           C
ATOM   1682  CG  LEU A 211     -18.004   3.141  -1.005  1.00  2.00           C
ATOM   1683  CD1 LEU A 211     -16.685   2.845  -1.731  1.00  2.00           C
ATOM   1684  CD2 LEU A 211     -18.338   4.626  -1.071  1.00  2.00           C
ATOM   1685  N   LEU A 212     -19.192  -0.306   0.391  1.00 49.92           N
ATOM   1686  CA  LEU A 212     -18.754  -0.917   1.642  1.00 49.92           C
ATOM   1687  C   LEU A 212     -18.406  -2.388   1.434  1.00 49.92           C
ATOM   1688  O   LEU A 212     -17.567  -2.948   2.139  1.00100.00           O
ATOM   1689  CB  LEU A 212     -19.869  -0.811   2.678  1.00100.00           C
ATOM   1690  CG  LEU A 212     -19.758   0.200   3.821  1.00100.00           C
ATOM   1691  CD1 LEU A 212     -18.706   1.252   3.497  1.00100.00           C
ATOM   1692  CD2 LEU A 212     -21.120   0.842   4.041  1.00100.00           C
ATOM   1693  N   GLN A 213     -19.065  -3.007   0.462  1.00100.00           N
ATOM   1694  CA  GLN A 213     -18.836  -4.409   0.148  1.00100.00           C
ATOM   1695  C   GLN A 213     -17.861  -4.565  -1.016  1.00100.00           C
ATOM   1696  O   GLN A 213     -17.809  -5.615  -1.661  1.00  3.33           O
ATOM   1697  CB  GLN A 213     -20.158  -5.088  -0.209  1.00  3.33           C
ATOM   1698  CG  GLN A 213     -20.637  -6.074   0.836  1.00  3.33           C
ATOM   1699  CD  GLN A 213     -21.004  -5.397   2.130  1.00  3.33           C
ATOM   1700  OE1 GLN A 213     -20.984  -6.011   3.193  1.00  3.33           O
ATOM   1701  NE2 GLN A 213     -21.343  -4.119   2.048  1.00  3.33           N
ATOM   1702  N   ALA A 214     -17.085  -3.520  -1.287  1.00 88.59           N
ATOM   1703  CA  ALA A 214     -16.115  -3.563  -2.375  1.00 88.59           C
ATOM   1704  C   ALA A 214     -14.886  -4.367  -1.965  1.00 88.59           C
ATOM   1705  O   ALA A 214     -14.540  -5.363  -2.601  1.00  2.00           O
ATOM   1706  CB  ALA A 214     -15.699  -2.141  -2.770  1.00  2.00           C
ATOM   1707  N   ASN A 215     -14.229  -3.936  -0.896  1.00  2.00           N
ATOM   1708  CA  ASN A 215     -13.038  -4.621  -0.424  1.00  2.00           C
ATOM   1709  C   ASN A 215     -13.246  -5.978   0.241  1.00  2.00           C
ATOM   1710  O   ASN A 215     -12.307  -6.766   0.312  1.00  2.00           O
ATOM   1711  CB  ASN A 215     -12.268  -3.700   0.511  1.00  2.00           C
ATOM   1712  CG  ASN A 215     -11.146  -2.993  -0.194  1.00  2.00           C
ATOM   1713  OD1 ASN A 215      -9.997  -3.396  -0.088  1.00  2.00           O
ATOM   1714  ND2 ASN A 215     -11.472  -1.934  -0.930  1.00  2.00           N
ATOM   1715  N   PRO A 216     -14.459  -6.268   0.749  1.00 33.21           N
ATOM   1716  CA  PRO A 216     -14.645  -7.579   1.379  1.00 33.21           C
ATOM   1717  C   PRO A 216     -14.707  -8.688   0.325  1.00 33.21           C
ATOM   1718  O   PRO A 216     -14.752  -9.877   0.643  1.00 19.70           O
ATOM   1719  CB  PRO A 216     -15.947  -7.425   2.151  1.00 19.70           C
ATOM   1720  CG  PRO A 216     -16.707  -6.402   1.403  1.00 19.70           C
ATOM   1721  CD  PRO A 216     -15.687  -5.456   0.811  1.00 19.70           C
ATOM   1722  N   ILE A 217     -14.708  -8.269  -0.938  1.00  2.00           N
ATOM   1723  CA  ILE A 217     -14.764  -9.177  -2.072  1.00  2.00           C
ATOM   1724  C   ILE A 217     -13.363  -9.378  -2.647  1.00  2.00           C
ATOM   1725  O   ILE A 217     -12.914 -10.514  -2.768  1.00 11.67           O
ATOM   1726  CB  ILE A 217     -15.718  -8.619  -3.177  1.00 11.67           C
ATOM   1727  CG1 ILE A 217     -17.162  -8.650  -2.654  1.00 11.67           C
ATOM   1728  CG2 ILE A 217     -15.570  -9.430  -4.467  1.00 11.67           C
ATOM   1729  CD1 ILE A 217     -18.201  -8.203  -3.648  1.00 11.67           C
ATOM   1730  N   LEU A 218     -12.678  -8.281  -2.994  1.00 10.57           N
ATOM   1731  CA  LEU A 218     -11.323  -8.339  -3.560  1.00 10.57           C
ATOM   1732  C   LEU A 218     -10.336  -8.944  -2.581  1.00 10.57           C
ATOM   1733  O   LEU A 218      -9.241  -9.350  -2.968  1.00  2.00           O
ATOM   1734  CB  LEU A 218     -10.806  -6.943  -3.956  1.00  2.00           C
ATOM   1735  CG  LEU A 218     -11.717  -5.765  -4.337  1.00  2.00           C
ATOM   1736  CD1 LEU A 218     -10.869  -4.824  -5.185  1.00  2.00           C
ATOM   1737  CD2 LEU A 218     -12.986  -6.206  -5.097  1.00  2.00           C
ATOM   1738  N   GLU A 219     -10.728  -8.993  -1.314  1.00  2.00           N
ATOM   1739  CA  GLU A 219      -9.876  -9.560  -0.280  1.00  2.00           C
ATOM   1740  C   GLU A 219     -10.014 -11.078  -0.343  1.00  2.00           C
ATOM   1741  O   GLU A 219      -9.056 -11.814  -0.104  1.00100.00           O
ATOM   1742  CB  GLU A 219     -10.306  -9.044   1.092  1.00100.00           C
ATOM   1743  CG  GLU A 219      -9.650  -7.724   1.501  1.00100.00           C
ATOM   1744  CD  GLU A 219     -10.247  -7.132   2.770  1.00100.00           C
ATOM   1745  OE1 GLU A 219     -10.026  -7.703   3.860  1.00100.00           O
ATOM   1746  OE2 GLU A 219     -10.938  -6.093   2.678  1.00100.00           O
ATOM   1747  N   ALA A 220     -11.218 -11.535  -0.675  1.00 51.32           N
ATOM   1748  CA  ALA A 220     -11.494 -12.961  -0.788  1.00 51.32           C
ATOM   1749  C   ALA A 220     -10.452 -13.525  -1.746  1.00 51.32           C
ATOM   1750  O   ALA A 220      -9.363 -13.918  -1.323  1.00100.00           O
ATOM   1751  CB  ALA A 220     -12.889 -13.174  -1.343  1.00100.00           C
ATOM   1752  N   PHE A 221     -10.771 -13.569  -3.037  1.00  2.00           N
ATOM   1753  CA  PHE A 221      -9.801 -14.081  -3.985  1.00  2.00           C
ATOM   1754  C   PHE A 221      -8.920 -12.942  -4.440  1.00  2.00           C
ATOM   1755  O   PHE A 221      -9.190 -12.292  -5.447  1.00  2.00           O
ATOM   1756  CB  PHE A 221     -10.456 -14.708  -5.217  1.00  2.00           C
ATOM   1757  CG  PHE A 221     -11.890 -14.323  -5.445  1.00  2.00           C
ATOM   1758  CD1 PHE A 221     -12.218 -13.092  -5.998  1.00  2.00           C
ATOM   1759  CD2 PHE A 221     -12.908 -15.244  -5.199  1.00  2.00           C
ATOM   1760  CE1 PHE A 221     -13.536 -12.795  -6.312  1.00  2.00           C
ATOM   1761  CE2 PHE A 221     -14.229 -14.963  -5.506  1.00  2.00           C
ATOM   1762  CZ  PHE A 221     -14.549 -13.740  -6.065  1.00  2.00           C
ATOM   1763  N   GLY A 222      -7.861 -12.713  -3.680  1.00  2.00           N
ATOM   1764  CA  GLY A 222      -6.924 -11.652  -3.977  1.00  2.00           C
ATOM   1765  C   GLY A 222      -6.035 -11.539  -2.758  1.00  2.00           C
ATOM   1766  O   GLY A 222      -4.838 -11.292  -2.885  1.00 71.05           O
ATOM   1767  N   ASN A 223      -6.632 -11.723  -1.581  1.00  9.02           N
ATOM   1768  CA  ASN A 223      -5.906 -11.657  -0.311  1.00  9.02           C
ATOM   1769  C   ASN A 223      -5.685 -13.068   0.207  1.00  9.02           C
ATOM   1770  O   ASN A 223      -6.561 -13.918   0.056  1.00100.00           O
ATOM   1771  CB  ASN A 223      -6.701 -10.890   0.738  1.00100.00           C
ATOM   1772  CG  ASN A 223      -6.578  -9.396   0.590  1.00100.00           C
ATOM   1773  OD1 ASN A 223      -7.081  -8.815  -0.368  1.00100.00           O
ATOM   1774  ND2 ASN A 223      -5.908  -8.759   1.543  1.00100.00           N
ATOM   1775  N   ALA A 224      -4.527 -13.317   0.814  1.00  2.00           N
ATOM   1776  CA  ALA A 224      -4.226 -14.644   1.347  1.00  2.00           C
ATOM   1777  C   ALA A 224      -3.132 -14.655   2.408  1.00  2.00           C
ATOM   1778  O   ALA A 224      -2.246 -13.796   2.413  1.00  3.07           O
ATOM   1779  CB  ALA A 224      -3.840 -15.579   0.209  1.00  3.07           C
ATOM   1780  N   LYS A 225      -3.206 -15.655   3.286  1.00  2.00           N
ATOM   1781  CA  LYS A 225      -2.262 -15.847   4.391  1.00  2.00           C
ATOM   1782  C   LYS A 225      -0.813 -16.164   4.016  1.00  2.00           C
ATOM   1783  O   LYS A 225      -0.526 -17.146   3.333  1.00  2.00           O
ATOM   1784  CB  LYS A 225      -2.782 -16.959   5.320  1.00  2.00           C
ATOM   1785  CG  LYS A 225      -1.715 -17.665   6.190  1.00  2.00           C
ATOM   1786  CD  LYS A 225      -2.357 -18.591   7.233  1.00  2.00           C
ATOM   1787  CE  LYS A 225      -1.348 -19.070   8.261  1.00  2.00           C
ATOM   1788  NZ  LYS A 225      -0.166 -18.172   8.385  1.00  2.00           N
ATOM   1789  N   THR A 226       0.102 -15.320   4.474  1.00  7.50           N
ATOM   1790  CA  THR A 226       1.520 -15.516   4.210  1.00  7.50           C
ATOM   1791  C   THR A 226       2.177 -15.642   5.575  1.00  7.50           C
ATOM   1792  O   THR A 226       1.486 -15.627   6.586  1.00  2.00           O
ATOM   1793  CB  THR A 226       2.123 -14.319   3.450  1.00  2.00           C
ATOM   1794  OG1 THR A 226       2.944 -13.547   4.338  1.00  2.00           O
ATOM   1795  CG2 THR A 226       1.007 -13.454   2.877  1.00  2.00           C
ATOM   1796  N   VAL A 227       3.501 -15.767   5.607  1.00  2.00           N
ATOM   1797  CA  VAL A 227       4.215 -15.896   6.877  1.00  2.00           C
ATOM   1798  C   VAL A 227       4.526 -14.543   7.525  1.00  2.00           C
ATOM   1799  O   VAL A 227       5.483 -14.404   8.287  1.00100.00           O
ATOM   1800  CB  VAL A 227       5.536 -16.680   6.681  1.00100.00           C
ATOM   1801  CG1 VAL A 227       5.247 -18.002   5.975  1.00100.00           C
ATOM   1802  CG2 VAL A 227       6.532 -15.843   5.880  1.00100.00           C
ATOM   1803  N   LYS A 228       3.703 -13.551   7.206  1.00 35.65           N
ATOM   1804  CA  LYS A 228       3.851 -12.204   7.739  1.00 35.65           C
ATOM   1805  C   LYS A 228       2.536 -11.457   7.549  1.00 35.65           C
ATOM   1806  O   LYS A 228       2.514 -10.228   7.492  1.00 74.94           O
ATOM   1807  CB  LYS A 228       4.977 -11.463   7.007  1.00 74.94           C
ATOM   1808  CG  LYS A 228       5.395 -12.100   5.695  1.00 74.94           C
ATOM   1809  CD  LYS A 228       6.546 -11.341   5.040  1.00 74.94           C
ATOM   1810  CE  LYS A 228       7.829 -11.413   5.864  1.00 74.94           C
ATOM   1811  NZ  LYS A 228       8.300 -10.063   6.297  1.00 74.94           N
ATOM   1812  N   ASN A 229       1.444 -12.210   7.447  1.00  2.00           N
ATOM   1813  CA  ASN A 229       0.119 -11.629   7.263  1.00  2.00           C
ATOM   1814  C   ASN A 229      -0.925 -12.727   7.126  1.00  2.00           C
ATOM   1815  O   ASN A 229      -1.027 -13.361   6.079  1.00 29.06           O
ATOM   1816  CB  ASN A 229       0.101 -10.755   6.004  1.00 29.06           C
ATOM   1817  CG  ASN A 229      -0.738  -9.513   6.176  1.00 29.06           C
ATOM   1818  OD1 ASN A 229      -1.965  -9.578   6.200  1.00 29.06           O
ATOM   1819  ND2 ASN A 229      -0.078  -8.366   6.300  1.00 29.06           N
ATOM   1820  N   ASP A 230      -1.699 -12.952   8.181  1.00  2.00           N
ATOM   1821  CA  ASP A 230      -2.736 -13.980   8.158  1.00  2.00           C
ATOM   1822  C   ASP A 230      -3.663 -13.706   6.982  1.00  2.00           C
ATOM   1823  O   ASP A 230      -4.234 -14.618   6.380  1.00100.00           O
ATOM   1824  CB  ASP A 230      -3.540 -13.945   9.456  1.00100.00           C
ATOM   1825  CG  ASP A 230      -3.406 -15.226  10.270  1.00100.00           C
ATOM   1826  OD1 ASP A 230      -3.844 -16.291   9.788  1.00100.00           O
ATOM   1827  OD2 ASP A 230      -2.864 -15.167  11.395  1.00100.00           O
ATOM   1828  N   ASN A 231      -3.809 -12.428   6.664  1.00  2.00           N
ATOM   1829  CA  ASN A 231      -4.659 -12.000   5.563  1.00  2.00           C
ATOM   1830  C   ASN A 231      -3.946 -10.861   4.878  1.00  2.00           C
ATOM   1831  O   ASN A 231      -4.226  -9.682   5.117  1.00 13.76           O
ATOM   1832  CB  ASN A 231      -6.007 -11.498   6.056  1.00 13.76           C
ATOM   1833  CG  ASN A 231      -6.749 -10.701   4.983  1.00 13.76           C
ATOM   1834  OD1 ASN A 231      -7.366 -11.282   4.109  1.00 13.76           O
ATOM   1835  ND2 ASN A 231      -6.676  -9.377   5.050  1.00 13.76           N
ATOM   1836  N   SER A 232      -3.018 -11.234   4.010  1.00 86.89           N
ATOM   1837  CA  SER A 232      -2.214 -10.293   3.265  1.00 86.89           C
ATOM   1838  C   SER A 232      -2.813  -9.882   1.941  1.00 86.89           C
ATOM   1839  O   SER A 232      -3.279 -10.727   1.162  1.00  2.00           O
ATOM   1840  CB  SER A 232      -0.834 -10.891   2.985  1.00  2.00           C
ATOM   1841  OG  SER A 232      -0.019  -9.975   2.277  1.00  2.00           O
ATOM   1842  N   SER A 233      -2.790  -8.573   1.694  1.00  2.13           N
ATOM   1843  CA  SER A 233      -3.283  -7.978   0.453  1.00  2.13           C
ATOM   1844  C   SER A 233      -2.278  -8.426  -0.611  1.00  2.13           C
ATOM   1845  O   SER A 233      -1.188  -7.858  -0.748  1.00 70.05           O
ATOM   1846  CB  SER A 233      -3.283  -6.457   0.560  1.00 70.05           C
ATOM   1847  OG  SER A 233      -4.422  -6.020   1.277  1.00 70.05           O
ATOM   1848  N   ARG A 234      -2.661  -9.445  -1.374  1.00 59.46           N
ATOM   1849  CA  ARG A 234      -1.791  -9.996  -2.402  1.00 59.46           C
ATOM   1850  C   ARG A 234      -1.848  -9.304  -3.750  1.00 59.46           C
ATOM   1851  O   ARG A 234      -1.813  -9.949  -4.804  1.00  2.00           O
ATOM   1852  CB  ARG A 234      -2.080 -11.490  -2.585  1.00  2.00           C
ATOM   1853  CG  ARG A 234      -0.818 -12.356  -2.666  1.00  2.00           C
ATOM   1854  CD  ARG A 234       0.010 -12.329  -1.369  1.00  2.00           C
ATOM   1855  NE  ARG A 234       1.429 -12.677  -1.575  1.00  2.00           N
ATOM   1856  CZ  ARG A 234       2.449 -11.819  -1.411  1.00  2.00           C
ATOM   1857  NH1 ARG A 234       2.215 -10.566  -1.065  1.00  2.00           N
ATOM   1858  NH2 ARG A 234       3.714 -12.182  -1.605  1.00  2.00           N
ATOM   1859  N   PHE A 235      -1.945  -7.978  -3.717  1.00 37.84           N
ATOM   1860  CA  PHE A 235      -1.984  -7.165  -4.929  1.00 37.84           C
ATOM   1861  C   PHE A 235      -2.093  -5.680  -4.577  1.00 37.84           C
ATOM   1862  O   PHE A 235      -2.317  -5.316  -3.421  1.00  2.00           O
ATOM   1863  CB  PHE A 235      -3.167  -7.563  -5.820  1.00  2.00           C
ATOM   1864  CG  PHE A 235      -4.484  -7.536  -5.108  1.00  2.00           C
ATOM   1865  CD1 PHE A 235      -4.860  -8.589  -4.270  1.00  2.00           C
ATOM   1866  CD2 PHE A 235      -5.352  -6.453  -5.261  1.00  2.00           C
ATOM   1867  CE1 PHE A 235      -6.078  -8.564  -3.597  1.00  2.00           C
ATOM   1868  CE2 PHE A 235      -6.572  -6.415  -4.594  1.00  2.00           C
ATOM   1869  CZ  PHE A 235      -6.937  -7.475  -3.758  1.00  2.00           C
ATOM   1870  N   GLY A 236      -1.917  -4.836  -5.597  1.00 48.17           N
ATOM   1871  CA  GLY A 236      -1.998  -3.390  -5.456  1.00 48.17           C
ATOM   1872  C   GLY A 236      -3.450  -2.940  -5.564  1.00 48.17           C
ATOM   1873  O   GLY A 236      -4.259  -3.582  -6.248  1.00 41.67           O
ATOM   1874  N   LYS A 237      -3.780  -1.832  -4.899  1.00  4.18           N
ATOM   1875  CA  LYS A 237      -5.142  -1.289  -4.885  1.00  4.18           C
ATOM   1876  C   LYS A 237      -5.181   0.242  -4.814  1.00  4.18           C
ATOM   1877  O   LYS A 237      -4.480   0.857  -4.004  1.00  2.28           O
ATOM   1878  CB  LYS A 237      -5.915  -1.846  -3.688  1.00  2.28           C
ATOM   1879  CG  LYS A 237      -7.319  -1.259  -3.541  1.00  2.28           C
ATOM   1880  CD  LYS A 237      -8.167  -1.993  -2.499  1.00  2.28           C
ATOM   1881  CE  LYS A 237      -7.600  -1.872  -1.088  1.00  2.28           C
ATOM   1882  NZ  LYS A 237      -7.355  -3.192  -0.459  1.00  2.28           N
ATOM   1883  N   PHE A 238      -6.020   0.842  -5.662  1.00 11.06           N
ATOM   1884  CA  PHE A 238      -6.199   2.298  -5.741  1.00 11.06           C
ATOM   1885  C   PHE A 238      -7.695   2.703  -5.878  1.00 11.06           C
ATOM   1886  O   PHE A 238      -8.214   2.788  -7.003  1.00 24.72           O
ATOM   1887  CB  PHE A 238      -5.412   2.857  -6.944  1.00 24.72           C
ATOM   1888  CG  PHE A 238      -5.406   4.362  -7.030  1.00 24.72           C
ATOM   1889  CD1 PHE A 238      -6.467   5.047  -7.631  1.00 24.72           C
ATOM   1890  CD2 PHE A 238      -4.341   5.101  -6.503  1.00 24.72           C
ATOM   1891  CE1 PHE A 238      -6.467   6.438  -7.716  1.00 24.72           C
ATOM   1892  CE2 PHE A 238      -4.328   6.494  -6.582  1.00 24.72           C
ATOM   1893  CZ  PHE A 238      -5.396   7.164  -7.186  1.00 24.72           C
ATOM   1894  N   ILE A 239      -8.374   2.947  -4.750  1.00  2.00           N
ATOM   1895  CA  ILE A 239      -9.802   3.341  -4.717  1.00  2.00           C
ATOM   1896  C   ILE A 239      -9.898   4.833  -4.946  1.00  2.00           C
ATOM   1897  O   ILE A 239      -9.195   5.615  -4.311  1.00  7.75           O
ATOM   1898  CB  ILE A 239     -10.468   3.056  -3.331  1.00  7.75           C
ATOM   1899  CG1 ILE A 239     -10.237   1.606  -2.933  1.00  7.75           C
ATOM   1900  CG2 ILE A 239     -11.977   3.274  -3.383  1.00  7.75           C
ATOM   1901  CD1 ILE A 239      -8.948   1.404  -2.155  1.00  7.75           C
ATOM   1902  N   ARG A 240     -10.771   5.221  -5.861  1.00  2.00           N
ATOM   1903  CA  ARG A 240     -10.945   6.621  -6.169  1.00  2.00           C
ATOM   1904  C   ARG A 240     -12.410   6.973  -5.998  1.00  2.00           C
ATOM   1905  O   ARG A 240     -13.260   6.471  -6.731  1.00 20.58           O
ATOM   1906  CB  ARG A 240     -10.485   6.883  -7.607  1.00 20.58           C
ATOM   1907  CG  ARG A 240     -11.061   8.126  -8.238  1.00 20.58           C
ATOM   1908  CD  ARG A 240     -10.376   8.399  -9.555  1.00 20.58           C
ATOM   1909  NE  ARG A 240     -11.341   8.725 -10.594  1.00 20.58           N
ATOM   1910  CZ  ARG A 240     -11.189   9.728 -11.447  1.00 20.58           C
ATOM   1911  NH1 ARG A 240     -10.108  10.492 -11.375  1.00 20.58           N
ATOM   1912  NH2 ARG A 240     -12.113   9.969 -12.366  1.00 20.58           N
ATOM   1913  N   ILE A 241     -12.699   7.831  -5.026  1.00 15.01           N
ATOM   1914  CA  ILE A 241     -14.068   8.245  -4.768  1.00 15.01           C
ATOM   1915  C   ILE A 241     -14.317   9.577  -5.439  1.00 15.01           C
ATOM   1916  O   ILE A 241     -13.518  10.506  -5.334  1.00 50.60           O
ATOM   1917  CB  ILE A 241     -14.347   8.402  -3.277  1.00 50.60           C
ATOM   1918  CG1 ILE A 241     -14.381   7.027  -2.599  1.00 50.60           C
ATOM   1919  CG2 ILE A 241     -15.679   9.092  -3.093  1.00 50.60           C
ATOM   1920  CD1 ILE A 241     -13.306   6.823  -1.537  1.00 50.60           C
ATOM   1921  N   ASN A 242     -15.445   9.660  -6.128  1.00  2.00           N
ATOM   1922  CA  ASN A 242     -15.814  10.862  -6.848  1.00  2.00           C
ATOM   1923  C   ASN A 242     -16.932  11.673  -6.187  1.00  2.00           C
ATOM   1924  O   ASN A 242     -18.077  11.227  -6.111  1.00 12.02           O
ATOM   1925  CB  ASN A 242     -16.223  10.475  -8.279  1.00 12.02           C
ATOM   1926  CG  ASN A 242     -15.088   9.810  -9.068  1.00 12.02           C
ATOM   1927  OD1 ASN A 242     -14.146  10.473  -9.504  1.00 12.02           O
ATOM   1928  ND2 ASN A 242     -15.183   8.496  -9.256  1.00 12.02           N
ATOM   1929  N   PHE A 243     -16.586  12.872  -5.723  1.00 34.01           N
ATOM   1930  CA  PHE A 243     -17.543  13.767  -5.069  1.00 34.01           C
ATOM   1931  C   PHE A 243     -18.147  14.742  -6.077  1.00 34.01           C
ATOM   1932  O   PHE A 243     -17.560  14.985  -7.133  1.00  2.00           O
ATOM   1933  CB  PHE A 243     -16.855  14.580  -3.972  1.00  2.00           C
ATOM   1934  CG  PHE A 243     -16.103  13.752  -2.972  1.00  2.00           C
ATOM   1935  CD1 PHE A 243     -16.720  12.707  -2.300  1.00  2.00           C
ATOM   1936  CD2 PHE A 243     -14.782  14.035  -2.680  1.00  2.00           C
ATOM   1937  CE1 PHE A 243     -16.023  11.959  -1.352  1.00  2.00           C
ATOM   1938  CE2 PHE A 243     -14.085  13.291  -1.736  1.00  2.00           C
ATOM   1939  CZ  PHE A 243     -14.698  12.260  -1.071  1.00  2.00           C
ATOM   1940  N   ASP A 244     -19.310  15.303  -5.754  1.00  2.00           N
ATOM   1941  CA  ASP A 244     -19.971  16.253  -6.644  1.00  2.00           C
ATOM   1942  C   ASP A 244     -19.599  17.660  -6.210  1.00  2.00           C
ATOM   1943  O   ASP A 244     -18.683  17.842  -5.420  1.00 54.72           O
ATOM   1944  CB  ASP A 244     -21.481  16.090  -6.570  1.00 54.72           C
ATOM   1945  CG  ASP A 244     -22.022  16.436  -5.209  1.00 54.72           C
ATOM   1946  OD1 ASP A 244     -21.233  16.427  -4.243  1.00 54.72           O
ATOM   1947  OD2 ASP A 244     -23.231  16.717  -5.103  1.00 54.72           O
ATOM   1948  N   VAL A 245     -20.307  18.657  -6.729  1.00 15.09           N
ATOM   1949  CA  VAL A 245     -20.031  20.048  -6.370  1.00 15.09           C
ATOM   1950  C   VAL A 245     -20.499  20.344  -4.945  1.00 15.09           C
ATOM   1951  O   VAL A 245     -20.320  21.451  -4.435  1.00 83.22           O
ATOM   1952  CB  VAL A 245     -20.749  21.032  -7.318  1.00 83.22           C
ATOM   1953  CG1 VAL A 245     -19.728  21.878  -8.052  1.00 83.22           C
ATOM   1954  CG2 VAL A 245     -21.618  20.265  -8.299  1.00 83.22           C
ATOM   1955  N   THR A 246     -21.105  19.345  -4.316  1.00  2.00           N
ATOM   1956  CA  THR A 246     -21.600  19.480  -2.953  1.00  2.00           C
ATOM   1957  C   THR A 246     -20.918  18.445  -2.064  1.00  2.00           C
ATOM   1958  O   THR A 246     -21.516  17.927  -1.134  1.00  2.04           O
ATOM   1959  CB  THR A 246     -23.131  19.266  -2.890  1.00  2.04           C
ATOM   1960  OG1 THR A 246     -23.680  19.287  -4.213  1.00  2.04           O
ATOM   1961  CG2 THR A 246     -23.790  20.366  -2.083  1.00  2.04           C
ATOM   1962  N   GLY A 247     -19.662  18.141  -2.364  1.00  2.00           N
ATOM   1963  CA  GLY A 247     -18.929  17.172  -1.569  1.00  2.00           C
ATOM   1964  C   GLY A 247     -19.610  15.852  -1.238  1.00  2.00           C
ATOM   1965  O   GLY A 247     -19.318  15.262  -0.204  1.00 96.07           O
ATOM   1966  N   TYR A 248     -20.507  15.375  -2.096  1.00 27.68           N
ATOM   1967  CA  TYR A 248     -21.182  14.106  -1.830  1.00 27.68           C
ATOM   1968  C   TYR A 248     -20.648  13.014  -2.754  1.00 27.68           C
ATOM   1969  O   TYR A 248     -20.283  13.283  -3.903  1.00 88.74           O
ATOM   1970  CB  TYR A 248     -22.697  14.249  -2.028  1.00 88.74           C
ATOM   1971  CG  TYR A 248     -23.357  15.242  -1.090  1.00 88.74           C
ATOM   1972  CD1 TYR A 248     -22.922  15.389   0.230  1.00 88.74           C
ATOM   1973  CD2 TYR A 248     -24.405  16.050  -1.530  1.00 88.74           C
ATOM   1974  CE1 TYR A 248     -23.515  16.316   1.090  1.00 88.74           C
ATOM   1975  CE2 TYR A 248     -25.007  16.981  -0.680  1.00 88.74           C
ATOM   1976  CZ  TYR A 248     -24.555  17.113   0.629  1.00 88.74           C
ATOM   1977  OH  TYR A 248     -25.130  18.043   1.473  1.00 88.74           O
ATOM   1978  N   ILE A 249     -20.601  11.784  -2.247  1.00 40.79           N
ATOM   1979  CA  ILE A 249     -20.111  10.643  -3.019  1.00 40.79           C
ATOM   1980  C   ILE A 249     -21.129  10.277  -4.079  1.00 40.79           C
ATOM   1981  O   ILE A 249     -22.327  10.375  -3.844  1.00  8.20           O
ATOM   1982  CB  ILE A 249     -19.902   9.398  -2.140  1.00  8.20           C
ATOM   1983  CG1 ILE A 249     -18.498   9.404  -1.546  1.00  8.20           C
ATOM   1984  CG2 ILE A 249     -20.097   8.136  -2.971  1.00  8.20           C
ATOM   1985  CD1 ILE A 249     -18.225   8.218  -0.673  1.00  8.20           C
ATOM   1986  N   VAL A 250     -20.650   9.843  -5.240  1.00100.00           N
ATOM   1987  CA  VAL A 250     -21.532   9.463  -6.334  1.00100.00           C
ATOM   1988  C   VAL A 250     -20.968   8.276  -7.120  1.00100.00           C
ATOM   1989  O   VAL A 250     -21.711   7.515  -7.752  1.00  2.00           O
ATOM   1990  CB  VAL A 250     -21.736  10.657  -7.296  1.00  2.00           C
ATOM   1991  CG1 VAL A 250     -20.400  11.376  -7.518  1.00  2.00           C
ATOM   1992  CG2 VAL A 250     -22.349  10.168  -8.608  1.00  2.00           C
ATOM   1993  N   GLY A 251     -19.647   8.132  -7.074  1.00 15.04           N
ATOM   1994  CA  GLY A 251     -18.976   7.051  -7.774  1.00 15.04           C
ATOM   1995  C   GLY A 251     -17.670   6.686  -7.096  1.00 15.04           C
ATOM   1996  O   GLY A 251     -17.110   7.487  -6.355  1.00 52.06           O
ATOM   1997  N   ALA A 252     -17.184   5.477  -7.355  1.00 48.02           N
ATOM   1998  CA  ALA A 252     -15.939   4.997  -6.764  1.00 48.02           C
ATOM   1999  C   ALA A 252     -15.324   3.963  -7.694  1.00 48.02           C
ATOM   2000  O   ALA A 252     -16.031   3.131  -8.258  1.00 43.67           O
ATOM   2001  CB  ALA A 252     -16.213   4.377  -5.398  1.00 43.67           C
ATOM   2002  N   ASN A 253     -14.006   4.017  -7.847  1.00  4.50           N
ATOM   2003  CA  ASN A 253     -13.302   3.098  -8.723  1.00  4.50           C
ATOM   2004  C   ASN A 253     -12.012   2.573  -8.109  1.00  4.50           C
ATOM   2005  O   ASN A 253     -11.317   3.283  -7.372  1.00100.00           O
ATOM   2006  CB  ASN A 253     -12.988   3.801 -10.052  1.00100.00           C
ATOM   2007  CG  ASN A 253     -13.791   3.232 -11.227  1.00100.00           C
ATOM   2008  OD1 ASN A 253     -14.992   3.060 -11.126  1.00100.00           O
ATOM   2009  ND2 ASN A 253     -13.118   2.947 -12.336  1.00100.00           N
ATOM   2010  N   ILE A 254     -11.707   1.322  -8.447  1.00  9.35           N
ATOM   2011  CA  ILE A 254     -10.526   0.609  -7.973  1.00  9.35           C
ATOM   2012  C   ILE A 254      -9.708   0.065  -9.150  1.00  9.35           C
ATOM   2013  O   ILE A 254     -10.244  -0.577 -10.070  1.00 27.61           O
ATOM   2014  CB  ILE A 254     -10.912  -0.626  -7.099  1.00 27.61           C
ATOM   2015  CG1 ILE A 254     -12.044  -0.281  -6.140  1.00 27.61           C
ATOM   2016  CG2 ILE A 254      -9.737  -1.085  -6.252  1.00 27.61           C
ATOM   2017  CD1 ILE A 254     -12.711  -1.549  -5.582  1.00 27.61           C
ATOM   2018  N   GLU A 255      -8.403   0.332  -9.096  1.00  2.00           N
ATOM   2019  CA  GLU A 255      -7.444  -0.110 -10.101  1.00  2.00           C
ATOM   2020  C   GLU A 255      -6.499  -1.116  -9.444  1.00  2.00           C
ATOM   2021  O   GLU A 255      -5.548  -0.756  -8.755  1.00100.00           O
ATOM   2022  CB  GLU A 255      -6.646   1.077 -10.651  1.00100.00           C
ATOM   2023  CG  GLU A 255      -5.294   0.687 -11.197  1.00100.00           C
ATOM   2024  CD  GLU A 255      -5.266   0.306 -12.673  1.00100.00           C
ATOM   2025  OE1 GLU A 255      -5.986  -0.645 -13.058  1.00100.00           O
ATOM   2026  OE2 GLU A 255      -4.525   0.950 -13.461  1.00100.00           O
ATOM   2027  N   THR A 256      -6.807  -2.387  -9.683  1.00  2.00           N
ATOM   2028  CA  THR A 256      -6.084  -3.545  -9.178  1.00  2.00           C
ATOM   2029  C   THR A 256      -4.715  -3.723  -9.852  1.00  2.00           C
ATOM   2030  O   THR A 256      -4.607  -3.588 -11.081  1.00 80.45           O
ATOM   2031  CB  THR A 256      -6.952  -4.807  -9.410  1.00 80.45           C
ATOM   2032  OG1 THR A 256      -6.219  -5.972  -9.043  1.00 80.45           O
ATOM   2033  CG2 THR A 256      -7.345  -4.936 -10.884  1.00 80.45           C
ATOM   2034  N   TYR A 257      -3.680  -4.017  -9.056  1.00 82.31           N
ATOM   2035  CA  TYR A 257      -2.306  -4.225  -9.553  1.00 82.31           C
ATOM   2036  C   TYR A 257      -1.631  -5.460  -8.976  1.00 82.31           C
ATOM   2037  O   TYR A 257      -1.792  -5.790  -7.798  1.00 24.68           O
ATOM   2038  CB  TYR A 257      -1.385  -3.044  -9.233  1.00 24.68           C
ATOM   2039  CG  TYR A 257      -1.972  -1.704  -9.541  1.00 24.68           C
ATOM   2040  CD1 TYR A 257      -2.854  -1.100  -8.650  1.00 24.68           C
ATOM   2041  CD2 TYR A 257      -1.643  -1.023 -10.717  1.00 24.68           C
ATOM   2042  CE1 TYR A 257      -3.405   0.143  -8.920  1.00 24.68           C
ATOM   2043  CE2 TYR A 257      -2.190   0.223 -11.001  1.00 24.68           C
ATOM   2044  CZ  TYR A 257      -3.067   0.797 -10.092  1.00 24.68           C
ATOM   2045  OH  TYR A 257      -3.629   2.028 -10.367  1.00 24.68           O
ATOM   2046  N   LEU A 258      -0.854  -6.106  -9.850  1.00  2.00           N
ATOM   2047  CA  LEU A 258      -0.078  -7.316  -9.574  1.00  2.00           C
ATOM   2048  C   LEU A 258      -0.766  -8.371  -8.743  1.00  2.00           C
ATOM   2049  O   LEU A 258      -0.434  -8.564  -7.572  1.00 53.87           O
ATOM   2050  CB  LEU A 258       1.252  -6.997  -8.879  1.00 53.87           C
ATOM   2051  CG  LEU A 258       1.543  -5.494  -8.694  1.00 53.87           C
ATOM   2052  CD1 LEU A 258       2.842  -5.281  -7.936  1.00 53.87           C
ATOM   2053  CD2 LEU A 258       1.682  -4.815 -10.043  1.00 53.87           C
ATOM   2054  N   LEU A 259      -1.731  -9.047  -9.354  1.00  2.00           N
ATOM   2055  CA  LEU A 259      -2.453 -10.119  -8.685  1.00  2.00           C
ATOM   2056  C   LEU A 259      -1.495 -11.320  -8.717  1.00  2.00           C
ATOM   2057  O   LEU A 259      -1.396 -12.040  -9.722  1.00  8.73           O
ATOM   2058  CB  LEU A 259      -3.748 -10.447  -9.442  1.00  8.73           C
ATOM   2059  CG  LEU A 259      -4.492 -11.688  -8.877  1.00  8.73           C
ATOM   2060  CD1 LEU A 259      -5.198 -11.347  -7.573  1.00  8.73           C
ATOM   2061  CD2 LEU A 259      -5.546 -12.180  -9.851  1.00  8.73           C
ATOM   2062  N   GLU A 260      -0.787 -11.510  -7.604  1.00  2.00           N
ATOM   2063  CA  GLU A 260       0.183 -12.589  -7.451  1.00  2.00           C
ATOM   2064  C   GLU A 260      -0.472 -13.952  -7.433  1.00  2.00           C
ATOM   2065  O   GLU A 260      -0.516 -14.630  -6.405  1.00  2.00           O
ATOM   2066  CB  GLU A 260       0.989 -12.403  -6.170  1.00  2.00           C
ATOM   2067  CG  GLU A 260       2.386 -13.016  -6.233  1.00  2.00           C
ATOM   2068  CD  GLU A 260       2.785 -13.756  -4.942  1.00  2.00           C
ATOM   2069  OE1 GLU A 260       1.924 -14.465  -4.356  1.00  2.00           O
ATOM   2070  OE2 GLU A 260       3.962 -13.632  -4.511  1.00  2.00           O
ATOM   2071  N   LYS A 261      -0.981 -14.340  -8.598  1.00 98.88           N
ATOM   2072  CA  LYS A 261      -1.655 -15.617  -8.799  1.00 98.88           C
ATOM   2073  C   LYS A 261      -0.637 -16.747  -8.792  1.00 98.88           C
ATOM   2074  O   LYS A 261      -0.962 -17.906  -8.521  1.00  2.00           O
ATOM   2075  CB  LYS A 261      -2.378 -15.606 -10.151  1.00  2.00           C
ATOM   2076  CG  LYS A 261      -1.833 -14.558 -11.125  1.00  2.00           C
ATOM   2077  CD  LYS A 261      -0.549 -15.012 -11.826  1.00  2.00           C
ATOM   2078  CE  LYS A 261      -0.565 -14.712 -13.325  1.00  2.00           C
ATOM   2079  NZ  LYS A 261      -0.450 -15.936 -14.153  1.00  2.00           N
ATOM   2080  N   SER A 262       0.602 -16.377  -9.109  1.00  3.22           N
ATOM   2081  CA  SER A 262       1.740 -17.294  -9.170  1.00  3.22           C
ATOM   2082  C   SER A 262       1.800 -18.223  -7.964  1.00  3.22           C
ATOM   2083  O   SER A 262       2.597 -19.165  -7.928  1.00 45.85           O
ATOM   2084  CB  SER A 262       3.041 -16.496  -9.248  1.00 45.85           C
ATOM   2085  OG  SER A 262       2.816 -15.217  -9.810  1.00 45.85           O
ATOM   2086  N   ARG A 263       0.953 -17.943  -6.977  1.00100.00           N
ATOM   2087  CA  ARG A 263       0.891 -18.732  -5.748  1.00100.00           C
ATOM   2088  C   ARG A 263      -0.310 -19.676  -5.761  1.00100.00           C
ATOM   2089  O   ARG A 263      -0.458 -20.534  -4.878  1.00 11.05           O
ATOM   2090  CB  ARG A 263       0.778 -17.797  -4.540  1.00 11.05           C
ATOM   2091  CG  ARG A 263      -0.659 -17.616  -4.050  1.00 11.05           C
ATOM   2092  CD  ARG A 263      -0.740 -17.132  -2.600  1.00 11.05           C
ATOM   2093  NE  ARG A 263       0.378 -16.254  -2.222  1.00 11.05           N
ATOM   2094  CZ  ARG A 263       1.312 -16.576  -1.316  1.00 11.05           C
ATOM   2095  NH1 ARG A 263       1.281 -17.757  -0.683  1.00 11.05           N
ATOM   2096  NH2 ARG A 263       2.330 -15.776  -0.971  1.00 11.05           N
ATOM   2097  N   ALA A 264      -1.133 -19.496  -6.769  1.00 17.04           N
ATOM   2098  CA  ALA A 264      -2.350 -20.296  -6.945  1.00 17.04           C
ATOM   2099  C   ALA A 264      -2.001 -21.761  -7.236  1.00 17.04           C
ATOM   2100  O   ALA A 264      -2.768 -22.678  -6.911  1.00 52.55           O
ATOM   2101  CB  ALA A 264      -3.172 -19.750  -8.113  1.00 52.55           C
ATOM   2102  N   ILE A 265      -0.840 -21.954  -7.843  1.00 38.28           N
ATOM   2103  CA  ILE A 265      -0.374 -23.298  -8.229  1.00 38.28           C
ATOM   2104  C   ILE A 265       0.329 -24.006  -7.060  1.00 38.28           C
ATOM   2105  O   ILE A 265       0.052 -25.175  -6.759  1.00 15.00           O
ATOM   2106  CB  ILE A 265       0.586 -23.217  -9.421  1.00 15.00           C
ATOM   2107  CG1 ILE A 265       1.690 -22.176  -9.246  1.00 15.00           C
ATOM   2108  CG2 ILE A 265      -0.120 -22.853 -10.731  1.00 15.00           C
ATOM   2109  CD1 ILE A 265       2.978 -22.543  -9.990  1.00 15.00           C
ATOM   2110  N   ARG A 266       1.234 -23.294  -6.409  1.00  2.00           N
ATOM   2111  CA  ARG A 266       1.990 -23.860  -5.275  1.00  2.00           C
ATOM   2112  C   ARG A 266       2.397 -22.767  -4.283  1.00  2.00           C
ATOM   2113  O   ARG A 266       3.357 -22.018  -4.515  1.00 68.91           O
ATOM   2114  CB  ARG A 266       3.256 -24.554  -5.782  1.00 68.91           C
ATOM   2115  CG  ARG A 266       3.017 -26.012  -6.186  1.00 68.91           C
ATOM   2116  CD  ARG A 266       3.812 -26.427  -7.425  1.00 68.91           C
ATOM   2117  NE  ARG A 266       3.178 -26.005  -8.682  1.00 68.91           N
ATOM   2118  CZ  ARG A 266       3.783 -26.044  -9.877  1.00 68.91           C
ATOM   2119  NH1 ARG A 266       5.042 -26.487  -9.999  1.00 68.91           N
ATOM   2120  NH2 ARG A 266       3.205 -25.658 -11.023  1.00 68.91           N
ATOM   2121  N   GLN A 267       1.644 -22.721  -3.196  1.00  2.00           N
ATOM   2122  CA  GLN A 267       1.872 -21.761  -2.105  1.00  2.00           C
ATOM   2123  C   GLN A 267       2.985 -22.282  -1.202  1.00  2.00           C
ATOM   2124  O   GLN A 267       3.085 -23.485  -0.932  1.00 10.70           O
ATOM   2125  CB  GLN A 267       0.588 -21.578  -1.296  1.00 10.70           C
ATOM   2126  CG  GLN A 267      -0.674 -21.815  -2.126  1.00 10.70           C
ATOM   2127  CD  GLN A 267      -1.077 -23.288  -2.184  1.00 10.70           C
ATOM   2128  OE1 GLN A 267      -1.322 -23.897  -1.144  1.00 10.70           O
ATOM   2129  NE2 GLN A 267      -1.161 -23.905  -3.347  1.00 10.70           N
ATOM   2130  N   ALA A 268       3.817 -21.340  -0.754  1.00 24.35           N
ATOM   2131  CA  ALA A 268       4.969 -21.592   0.107  1.00 24.35           C
ATOM   2132  C   ALA A 268       4.650 -22.284   1.408  1.00 24.35           C
ATOM   2133  O   ALA A 268       3.494 -22.613   1.697  1.00 27.59           O
ATOM   2134  CB  ALA A 268       5.687 -20.279   0.412  1.00 27.59           C
ATOM   2135  N   LYS A 269       5.724 -22.468   2.180  1.00  6.80           N
ATOM   2136  CA  LYS A 269       5.722 -23.096   3.491  1.00  6.80           C
ATOM   2137  C   LYS A 269       4.964 -22.262   4.506  1.00  6.80           C
ATOM   2138  O   LYS A 269       5.277 -21.083   4.726  1.00 80.43           O
ATOM   2139  CB  LYS A 269       7.160 -23.289   3.989  1.00 80.43           C
ATOM   2140  CG  LYS A 269       7.256 -23.979   5.354  1.00 80.43           C
ATOM   2141  CD  LYS A 269       8.145 -23.219   6.344  1.00 80.43           C
ATOM   2142  CE  LYS A 269       9.256 -24.096   6.925  1.00 80.43           C
ATOM   2143  NZ  LYS A 269      10.197 -23.333   7.782  1.00 80.43           N
ATOM   2144  N   ASP A 270       3.967 -22.903   5.111  1.00 44.87           N
ATOM   2145  CA  ASP A 270       3.114 -22.301   6.127  1.00 44.87           C
ATOM   2146  C   ASP A 270       2.288 -21.152   5.561  1.00 44.87           C
ATOM   2147  O   ASP A 270       2.144 -20.097   6.184  1.00 29.34           O
ATOM   2148  CB  ASP A 270       3.972 -21.796   7.290  1.00 29.34           C
ATOM   2149  CG  ASP A 270       4.646 -22.937   8.082  1.00 29.34           C
ATOM   2150  OD1 ASP A 270       4.603 -24.109   7.624  1.00 29.34           O
ATOM   2151  OD2 ASP A 270       5.222 -22.662   9.170  1.00 29.34           O
ATOM   2152  N   GLU A 271       1.750 -21.371   4.362  1.00  2.00           N
ATOM   2153  CA  GLU A 271       0.931 -20.384   3.671  1.00  2.00           C
ATOM   2154  C   GLU A 271      -0.220 -21.054   2.934  1.00  2.00           C
ATOM   2155  O   GLU A 271      -0.271 -22.284   2.807  1.00  7.28           O
ATOM   2156  CB  GLU A 271       1.780 -19.597   2.668  1.00  7.28           C
ATOM   2157  CG  GLU A 271       2.913 -18.820   3.322  1.00  7.28           C
ATOM   2158  CD  GLU A 271       3.722 -17.983   2.317  1.00  7.28           C
ATOM   2159  OE1 GLU A 271       3.278 -17.845   1.148  1.00  7.28           O
ATOM   2160  OE2 GLU A 271       4.804 -17.461   2.695  1.00  7.28           O
ATOM   2161  N   ARG A 272      -1.135 -20.222   2.438  1.00  2.00           N
ATOM   2162  CA  ARG A 272      -2.317 -20.668   1.711  1.00  2.00           C
ATOM   2163  C   ARG A 272      -2.527 -19.860   0.448  1.00  2.00           C
ATOM   2164  O   ARG A 272      -1.877 -18.835   0.221  1.00 93.84           O
ATOM   2165  CB  ARG A 272      -3.562 -20.525   2.585  1.00 93.84           C
ATOM   2166  CG  ARG A 272      -3.242 -20.266   4.054  1.00 93.84           C
ATOM   2167  CD  ARG A 272      -4.494 -20.152   4.926  1.00 93.84           C
ATOM   2168  NE  ARG A 272      -5.620 -19.483   4.257  1.00 93.84           N
ATOM   2169  CZ  ARG A 272      -6.899 -19.594   4.646  1.00 93.84           C
ATOM   2170  NH1 ARG A 272      -7.217 -20.342   5.688  1.00 93.84           N
ATOM   2171  NH2 ARG A 272      -7.884 -18.968   4.008  1.00 93.84           N
ATOM   2172  N   THR A 273      -3.447 -20.333  -0.381  1.00  8.85           N
ATOM   2173  CA  THR A 273      -3.764 -19.652  -1.622  1.00  8.85           C
ATOM   2174  C   THR A 273      -4.812 -18.597  -1.284  1.00  8.85           C
ATOM   2175  O   THR A 273      -5.055 -18.303  -0.116  1.00 86.62           O
ATOM   2176  CB  THR A 273      -4.358 -20.619  -2.686  1.00 86.62           C
ATOM   2177  OG1 THR A 273      -4.629 -21.890  -2.083  1.00 86.62           O
ATOM   2178  CG2 THR A 273      -3.392 -20.801  -3.852  1.00 86.62           C
ATOM   2179  N   PHE A 274      -5.431 -18.043  -2.321  1.00 87.78           N
ATOM   2180  CA  PHE A 274      -6.456 -17.016  -2.174  1.00 87.78           C
ATOM   2181  C   PHE A 274      -7.668 -17.510  -1.395  1.00 87.78           C
ATOM   2182  O   PHE A 274      -8.537 -18.201  -1.928  1.00 31.72           O
ATOM   2183  CB  PHE A 274      -6.859 -16.516  -3.571  1.00 31.72           C
ATOM   2184  CG  PHE A 274      -5.701 -15.976  -4.364  1.00 31.72           C
ATOM   2185  CD1 PHE A 274      -4.576 -16.763  -4.594  1.00 31.72           C
ATOM   2186  CD2 PHE A 274      -5.714 -14.679  -4.855  1.00 31.72           C
ATOM   2187  CE1 PHE A 274      -3.484 -16.268  -5.298  1.00 31.72           C
ATOM   2188  CE2 PHE A 274      -4.621 -14.173  -5.564  1.00 31.72           C
ATOM   2189  CZ  PHE A 274      -3.505 -14.970  -5.783  1.00 31.72           C
ATOM   2190  N   HIS A 275      -7.689 -17.133  -0.121  1.00 82.89           N
ATOM   2191  CA  HIS A 275      -8.737 -17.482   0.830  1.00 82.89           C
ATOM   2192  C   HIS A 275      -9.992 -18.133   0.249  1.00 82.89           C
ATOM   2193  O   HIS A 275     -10.393 -19.207   0.687  1.00 90.10           O
ATOM   2194  CB  HIS A 275      -9.131 -16.226   1.614  1.00 90.10           C
ATOM   2195  CG  HIS A 275      -8.054 -15.721   2.527  1.00 90.10           C
ATOM   2196  ND1 HIS A 275      -8.262 -14.702   3.433  1.00 90.10           N
ATOM   2197  CD2 HIS A 275      -6.763 -16.099   2.681  1.00 90.10           C
ATOM   2198  CE1 HIS A 275      -7.147 -14.475   4.104  1.00 90.10           C
ATOM   2199  NE2 HIS A 275      -6.221 -15.310   3.667  1.00 90.10           N
ATOM   2200  N   ILE A 276     -10.604 -17.486  -0.737  1.00  2.00           N
ATOM   2201  CA  ILE A 276     -11.818 -17.995  -1.372  1.00  2.00           C
ATOM   2202  C   ILE A 276     -11.831 -19.507  -1.642  1.00  2.00           C
ATOM   2203  O   ILE A 276     -12.889 -20.143  -1.601  1.00  2.00           O
ATOM   2204  CB  ILE A 276     -12.062 -17.273  -2.702  1.00  2.00           C
ATOM   2205  CG1 ILE A 276     -13.288 -17.870  -3.407  1.00  2.00           C
ATOM   2206  CG2 ILE A 276     -10.833 -17.412  -3.577  1.00  2.00           C
ATOM   2207  CD1 ILE A 276     -14.601 -17.858  -2.595  1.00  2.00           C
ATOM   2208  N   PHE A 277     -10.659 -20.074  -1.929  1.00 61.70           N
ATOM   2209  CA  PHE A 277     -10.541 -21.507  -2.203  1.00 61.70           C
ATOM   2210  C   PHE A 277     -11.081 -22.285  -1.010  1.00 61.70           C
ATOM   2211  O   PHE A 277     -11.964 -23.130  -1.154  1.00  2.00           O
ATOM   2212  CB  PHE A 277      -9.067 -21.884  -2.466  1.00  2.00           C
ATOM   2213  CG  PHE A 277      -8.539 -21.399  -3.800  1.00  2.00           C
ATOM   2214  CD1 PHE A 277      -9.257 -21.624  -4.972  1.00  2.00           C
ATOM   2215  CD2 PHE A 277      -7.340 -20.691  -3.879  1.00  2.00           C
ATOM   2216  CE1 PHE A 277      -8.796 -21.141  -6.199  1.00  2.00           C
ATOM   2217  CE2 PHE A 277      -6.870 -20.205  -5.100  1.00  2.00           C
ATOM   2218  CZ  PHE A 277      -7.597 -20.430  -6.260  1.00  2.00           C
ATOM   2219  N   TYR A 278     -10.548 -21.985   0.166  1.00 69.16           N
ATOM   2220  CA  TYR A 278     -10.981 -22.653   1.383  1.00 69.16           C
ATOM   2221  C   TYR A 278     -12.415 -22.272   1.806  1.00 69.16           C
ATOM   2222  O   TYR A 278     -13.157 -23.129   2.289  1.00  4.68           O
ATOM   2223  CB  TYR A 278     -10.008 -22.330   2.514  1.00  4.68           C
ATOM   2224  CG  TYR A 278      -8.531 -22.503   2.181  1.00  4.68           C
ATOM   2225  CD1 TYR A 278      -7.866 -21.600   1.347  1.00  4.68           C
ATOM   2226  CD2 TYR A 278      -7.788 -23.561   2.723  1.00  4.68           C
ATOM   2227  CE1 TYR A 278      -6.493 -21.743   1.068  1.00  4.68           C
ATOM   2228  CE2 TYR A 278      -6.419 -23.716   2.453  1.00  4.68           C
ATOM   2229  CZ  TYR A 278      -5.781 -22.804   1.622  1.00  4.68           C
ATOM   2230  OH  TYR A 278      -4.438 -22.942   1.348  1.00  4.68           O
ATOM   2231  N   TYR A 279     -12.798 -21.002   1.623  1.00  4.43           N
ATOM   2232  CA  TYR A 279     -14.145 -20.541   1.988  1.00  4.43           C
ATOM   2233  C   TYR A 279     -15.180 -21.379   1.249  1.00  4.43           C
ATOM   2234  O   TYR A 279     -16.267 -21.622   1.759  1.00 77.96           O
ATOM   2235  CB  TYR A 279     -14.362 -19.068   1.603  1.00 77.96           C
ATOM   2236  CG  TYR A 279     -13.562 -18.060   2.403  1.00 77.96           C
ATOM   2237  CD1 TYR A 279     -12.334 -18.401   2.969  1.00 77.96           C
ATOM   2238  CD2 TYR A 279     -14.019 -16.748   2.562  1.00 77.96           C
ATOM   2239  CE1 TYR A 279     -11.578 -17.461   3.680  1.00 77.96           C
ATOM   2240  CE2 TYR A 279     -13.270 -15.799   3.273  1.00 77.96           C
ATOM   2241  CZ  TYR A 279     -12.047 -16.162   3.824  1.00 77.96           C
ATOM   2242  OH  TYR A 279     -11.292 -15.236   4.517  1.00 77.96           O
ATOM   2243  N   LEU A 280     -14.839 -21.813   0.037  1.00 79.78           N
ATOM   2244  CA  LEU A 280     -15.748 -22.632  -0.763  1.00 79.78           C
ATOM   2245  C   LEU A 280     -15.674 -24.083  -0.317  1.00 79.78           C
ATOM   2246  O   LEU A 280     -16.694 -24.698  -0.018  1.00 19.59           O
ATOM   2247  CB  LEU A 280     -15.395 -22.553  -2.261  1.00 19.59           C
ATOM   2248  CG  LEU A 280     -16.301 -23.322  -3.244  1.00 19.59           C
ATOM   2249  CD1 LEU A 280     -17.777 -23.139  -2.898  1.00 19.59           C
ATOM   2250  CD2 LEU A 280     -16.041 -22.805  -4.649  1.00 19.59           C
ATOM   2251  N   ILE A 281     -14.460 -24.627  -0.281  1.00 80.47           N
ATOM   2252  CA  ILE A 281     -14.265 -26.012   0.129  1.00 80.47           C
ATOM   2253  C   ILE A 281     -14.943 -26.318   1.459  1.00 80.47           C
ATOM   2254  O   ILE A 281     -15.266 -27.470   1.736  1.00 60.41           O
ATOM   2255  CB  ILE A 281     -12.770 -26.357   0.272  1.00 60.41           C
ATOM   2256  CG1 ILE A 281     -12.021 -25.989  -1.008  1.00 60.41           C
ATOM   2257  CG2 ILE A 281     -12.617 -27.842   0.554  1.00 60.41           C
ATOM   2258  CD1 ILE A 281     -10.739 -26.769  -1.230  1.00 60.41           C
ATOM   2259  N   ALA A 282     -15.159 -25.288   2.272  1.00100.00           N
ATOM   2260  CA  ALA A 282     -15.799 -25.467   3.572  1.00100.00           C
ATOM   2261  C   ALA A 282     -17.160 -24.783   3.664  1.00100.00           C
ATOM   2262  O   ALA A 282     -18.039 -25.236   4.391  1.00 78.05           O
ATOM   2263  CB  ALA A 282     -14.886 -24.936   4.667  1.00 78.05           C
ATOM   2264  N   GLY A 283     -17.326 -23.693   2.919  1.00 74.43           N
ATOM   2265  CA  GLY A 283     -18.580 -22.960   2.938  1.00 74.43           C
ATOM   2266  C   GLY A 283     -19.627 -23.497   1.985  1.00 74.43           C
ATOM   2267  O   GLY A 283     -20.806 -23.145   2.070  1.00  2.00           O
ATOM   2268  N   ALA A 284     -19.192 -24.351   1.066  1.00  2.00           N
ATOM   2269  CA  ALA A 284     -20.088 -24.945   0.088  1.00  2.00           C
ATOM   2270  C   ALA A 284     -21.013 -25.930   0.778  1.00  2.00           C
ATOM   2271  O   ALA A 284     -20.750 -26.355   1.896  1.00 26.98           O
ATOM   2272  CB  ALA A 284     -19.286 -25.660  -0.996  1.00 26.98           C
ATOM   2273  N   SER A 285     -22.095 -26.291   0.097  1.00100.00           N
ATOM   2274  CA  SER A 285     -23.062 -27.232   0.643  1.00100.00           C
ATOM   2275  C   SER A 285     -22.921 -28.598  -0.034  1.00100.00           C
ATOM   2276  O   SER A 285     -22.447 -28.689  -1.175  1.00  8.46           O
ATOM   2277  CB  SER A 285     -24.486 -26.687   0.441  1.00  8.46           C
ATOM   2278  OG  SER A 285     -24.847 -26.627  -0.931  1.00  8.46           O
ATOM   2279  N   GLU A 286     -23.329 -29.651   0.673  1.00 76.85           N
ATOM   2280  CA  GLU A 286     -23.260 -31.015   0.156  1.00 76.85           C
ATOM   2281  C   GLU A 286     -23.818 -31.048  -1.269  1.00 76.85           C
ATOM   2282  O   GLU A 286     -23.271 -31.721  -2.150  1.00100.00           O
ATOM   2283  CB  GLU A 286     -24.059 -31.956   1.067  1.00100.00           C
ATOM   2284  CG  GLU A 286     -24.751 -33.125   0.369  1.00100.00           C
ATOM   2285  CD  GLU A 286     -25.640 -33.933   1.310  1.00100.00           C
ATOM   2286  OE1 GLU A 286     -26.801 -33.526   1.534  1.00100.00           O
ATOM   2287  OE2 GLU A 286     -25.178 -34.976   1.824  1.00100.00           O
ATOM   2288  N   GLN A 287     -24.902 -30.312  -1.498  1.00 14.21           N
ATOM   2289  CA  GLN A 287     -25.515 -30.258  -2.817  1.00 14.21           C
ATOM   2290  C   GLN A 287     -24.613 -29.445  -3.724  1.00 14.21           C
ATOM   2291  O   GLN A 287     -24.003 -29.985  -4.646  1.00100.00           O
ATOM   2292  CB  GLN A 287     -26.895 -29.602  -2.752  1.00100.00           C
ATOM   2293  CG  GLN A 287     -27.790 -29.934  -3.937  1.00100.00           C
ATOM   2294  CD  GLN A 287     -28.325 -28.697  -4.633  1.00100.00           C
ATOM   2295  OE1 GLN A 287     -29.248 -28.046  -4.144  1.00100.00           O
ATOM   2296  NE2 GLN A 287     -27.746 -28.367  -5.782  1.00100.00           N
ATOM   2297  N   MET A 288     -24.523 -28.145  -3.463  1.00 23.77           N
ATOM   2298  CA  MET A 288     -23.682 -27.273  -4.272  1.00 23.77           C
ATOM   2299  C   MET A 288     -22.296 -27.887  -4.449  1.00 23.77           C
ATOM   2300  O   MET A 288     -21.723 -27.833  -5.542  1.00100.00           O
ATOM   2301  CB  MET A 288     -23.556 -25.891  -3.619  1.00100.00           C
ATOM   2302  CG  MET A 288     -22.325 -25.720  -2.735  1.00100.00           C
ATOM   2303  SD  MET A 288     -21.790 -24.008  -2.525  1.00100.00           S
ATOM   2304  CE  MET A 288     -20.652 -23.838  -3.897  1.00100.00           C
ATOM   2305  N   ARG A 289     -21.760 -28.475  -3.385  1.00  2.00           N
ATOM   2306  CA  ARG A 289     -20.442 -29.089  -3.454  1.00  2.00           C
ATOM   2307  C   ARG A 289     -20.441 -30.161  -4.531  1.00  2.00           C
ATOM   2308  O   ARG A 289     -19.452 -30.348  -5.245  1.00 98.60           O
ATOM   2309  CB  ARG A 289     -20.071 -29.710  -2.110  1.00 98.60           C
ATOM   2310  CG  ARG A 289     -20.007 -31.233  -2.096  1.00 98.60           C
ATOM   2311  CD  ARG A 289     -19.764 -31.761  -0.687  1.00 98.60           C
ATOM   2312  NE  ARG A 289     -18.352 -31.699  -0.316  1.00 98.60           N
ATOM   2313  CZ  ARG A 289     -17.732 -30.603   0.116  1.00 98.60           C
ATOM   2314  NH1 ARG A 289     -18.390 -29.458   0.232  1.00 98.60           N
ATOM   2315  NH2 ARG A 289     -16.444 -30.650   0.426  1.00 98.60           N
ATOM   2316  N   ASN A 290     -21.564 -30.861  -4.647  1.00100.00           N
ATOM   2317  CA  ASN A 290     -21.711 -31.918  -5.635  1.00100.00           C
ATOM   2318  C   ASN A 290     -22.030 -31.319  -7.004  1.00100.00           C
ATOM   2319  O   ASN A 290     -21.965 -32.001  -8.034  1.00100.00           O
ATOM   2320  CB  ASN A 290     -22.827 -32.881  -5.204  1.00100.00           C
ATOM   2321  CG  ASN A 290     -24.074 -32.781  -6.073  1.00100.00           C
ATOM   2322  OD1 ASN A 290     -24.794 -31.782  -6.039  1.00100.00           O
ATOM   2323  ND2 ASN A 290     -24.334 -33.824  -6.855  1.00100.00           N
ATOM   2324  N   ASP A 291     -22.365 -30.033  -7.020  1.00  7.66           N
ATOM   2325  CA  ASP A 291     -22.700 -29.355  -8.263  1.00  7.66           C
ATOM   2326  C   ASP A 291     -21.516 -28.696  -8.968  1.00  7.66           C
ATOM   2327  O   ASP A 291     -21.678 -28.129 -10.056  1.00100.00           O
ATOM   2328  CB  ASP A 291     -23.777 -28.305  -8.001  1.00100.00           C
ATOM   2329  CG  ASP A 291     -25.152 -28.777  -8.410  1.00100.00           C
ATOM   2330  OD1 ASP A 291     -25.611 -29.805  -7.867  1.00100.00           O
ATOM   2331  OD2 ASP A 291     -25.771 -28.124  -9.274  1.00100.00           O
ATOM   2332  N   LEU A 292     -20.332 -28.764  -8.366  1.00100.00           N
ATOM   2333  CA  LEU A 292     -19.144 -28.164  -8.973  1.00100.00           C
ATOM   2334  C   LEU A 292     -17.912 -29.043  -8.841  1.00100.00           C
ATOM   2335  O   LEU A 292     -16.816 -28.630  -9.214  1.00 50.33           O
ATOM   2336  CB  LEU A 292     -18.836 -26.804  -8.351  1.00 50.33           C
ATOM   2337  CG  LEU A 292     -20.012 -26.014  -7.788  1.00 50.33           C
ATOM   2338  CD1 LEU A 292     -19.592 -25.338  -6.494  1.00 50.33           C
ATOM   2339  CD2 LEU A 292     -20.470 -24.994  -8.812  1.00 50.33           C
ATOM   2340  N   LEU A 293     -18.089 -30.247  -8.309  1.00100.00           N
ATOM   2341  CA  LEU A 293     -16.985 -31.187  -8.145  1.00100.00           C
ATOM   2342  C   LEU A 293     -15.841 -30.703  -7.244  1.00100.00           C
ATOM   2343  O   LEU A 293     -14.699 -30.498  -7.683  1.00 12.93           O
ATOM   2344  CB  LEU A 293     -16.458 -31.557  -9.539  1.00 12.93           C
ATOM   2345  CG  LEU A 293     -17.577 -31.679 -10.584  1.00 12.93           C
ATOM   2346  CD1 LEU A 293     -16.951 -31.784 -11.970  1.00 12.93           C
ATOM   2347  CD2 LEU A 293     -18.466 -32.899 -10.271  1.00 12.93           C
ATOM   2348  N   LEU A 294     -16.169 -30.528  -5.973  1.00 94.51           N
ATOM   2349  CA  LEU A 294     -15.201 -30.084  -4.992  1.00 94.51           C
ATOM   2350  C   LEU A 294     -15.079 -31.175  -3.929  1.00 94.51           C
ATOM   2351  O   LEU A 294     -16.072 -31.574  -3.325  1.00 64.20           O
ATOM   2352  CB  LEU A 294     -15.661 -28.761  -4.363  1.00 64.20           C
ATOM   2353  CG  LEU A 294     -17.164 -28.452  -4.304  1.00 64.20           C
ATOM   2354  CD1 LEU A 294     -17.467 -27.652  -3.038  1.00 64.20           C
ATOM   2355  CD2 LEU A 294     -17.584 -27.673  -5.541  1.00 64.20           C
ATOM   2356  N   GLU A 295     -13.859 -31.664  -3.725  1.00100.00           N
ATOM   2357  CA  GLU A 295     -13.589 -32.702  -2.732  1.00100.00           C
ATOM   2358  C   GLU A 295     -13.024 -32.119  -1.418  1.00100.00           C
ATOM   2359  O   GLU A 295     -13.297 -30.960  -1.073  1.00100.00           O
ATOM   2360  CB  GLU A 295     -12.586 -33.717  -3.293  1.00100.00           C
ATOM   2361  CG  GLU A 295     -12.846 -34.135  -4.734  1.00100.00           C
ATOM   2362  CD  GLU A 295     -11.569 -34.565  -5.483  1.00100.00           C
ATOM   2363  OE1 GLU A 295     -10.470 -34.555  -4.870  1.00100.00           O
ATOM   2364  OE2 GLU A 295     -11.662 -34.915  -6.690  1.00100.00           O
ATOM   2365  N   GLY A 296     -12.226 -32.949  -0.723  1.00 54.16           N
ATOM   2366  CA  GLY A 296     -11.569 -32.622   0.547  1.00 54.16           C
ATOM   2367  C   GLY A 296     -10.436 -31.601   0.442  1.00 54.16           C
ATOM   2368  O   GLY A 296     -10.117 -31.151  -0.671  1.00 35.42           O
ATOM   2369  N   PHE A 297      -9.824 -31.251   1.582  1.00 54.81           N
ATOM   2370  CA  PHE A 297      -8.731 -30.259   1.675  1.00 54.81           C
ATOM   2371  C   PHE A 297      -7.318 -30.766   1.409  1.00 54.81           C
ATOM   2372  O   PHE A 297      -6.462 -30.036   0.908  1.00 79.02           O
ATOM   2373  CB  PHE A 297      -8.728 -29.599   3.060  1.00 79.02           C
ATOM   2374  CG  PHE A 297      -9.419 -28.268   3.098  1.00 79.02           C
ATOM   2375  CD1 PHE A 297      -8.743 -27.097   2.744  1.00 79.02           C
ATOM   2376  CD2 PHE A 297     -10.754 -28.180   3.498  1.00 79.02           C
ATOM   2377  CE1 PHE A 297      -9.399 -25.870   2.756  1.00 79.02           C
ATOM   2378  CE2 PHE A 297     -11.418 -26.957   3.514  1.00 79.02           C
ATOM   2379  CZ  PHE A 297     -10.733 -25.794   3.152  1.00 79.02           C
ATOM   2380  N   ASN A 298      -7.069 -32.021   1.754  1.00 52.26           N
ATOM   2381  CA  ASN A 298      -5.745 -32.617   1.555  1.00 52.26           C
ATOM   2382  C   ASN A 298      -5.779 -33.502   0.315  1.00 52.26           C
ATOM   2383  O   ASN A 298      -4.859 -34.292   0.052  1.00100.00           O
ATOM   2384  CB  ASN A 298      -5.372 -33.474   2.760  1.00100.00           C
ATOM   2385  CG  ASN A 298      -4.234 -32.884   3.614  1.00100.00           C
ATOM   2386  OD1 ASN A 298      -3.912 -33.429   4.658  1.00100.00           O
ATOM   2387  ND2 ASN A 298      -3.640 -31.788   3.170  1.00100.00           N
ATOM   2388  N   ASN A 299      -6.856 -33.342  -0.449  1.00100.00           N
ATOM   2389  CA  ASN A 299      -7.109 -34.097  -1.669  1.00100.00           C
ATOM   2390  C   ASN A 299      -6.531 -33.411  -2.901  1.00100.00           C
ATOM   2391  O   ASN A 299      -6.093 -34.064  -3.857  1.00 99.78           O
ATOM   2392  CB  ASN A 299      -8.621 -34.273  -1.845  1.00 99.78           C
ATOM   2393  CG  ASN A 299      -9.227 -35.307  -0.881  1.00 99.78           C
ATOM   2394  OD1 ASN A 299     -10.156 -36.004  -1.248  1.00 99.78           O
ATOM   2395  ND2 ASN A 299      -8.703 -35.394   0.336  1.00 99.78           N
ATOM   2396  N   TYR A 300      -6.539 -32.082  -2.874  1.00  9.84           N
ATOM   2397  CA  TYR A 300      -6.018 -31.269  -3.966  1.00  9.84           C
ATOM   2398  C   TYR A 300      -4.530 -31.008  -3.765  1.00  9.84           C
ATOM   2399  O   TYR A 300      -4.092 -30.623  -2.680  1.00 36.00           O
ATOM   2400  CB  TYR A 300      -6.750 -29.925  -4.039  1.00 36.00           C
ATOM   2401  CG  TYR A 300      -8.239 -30.041  -4.273  1.00 36.00           C
ATOM   2402  CD1 TYR A 300      -9.008 -30.980  -3.574  1.00 36.00           C
ATOM   2403  CD2 TYR A 300      -8.886 -29.219  -5.200  1.00 36.00           C
ATOM   2404  CE1 TYR A 300     -10.383 -31.089  -3.782  1.00 36.00           C
ATOM   2405  CE2 TYR A 300     -10.262 -29.316  -5.419  1.00 36.00           C
ATOM   2406  CZ  TYR A 300     -11.000 -30.256  -4.710  1.00 36.00           C
ATOM   2407  OH  TYR A 300     -12.353 -30.354  -4.921  1.00 36.00           O
ATOM   2408  N   THR A 301      -3.760 -31.221  -4.830  1.00 65.26           N
ATOM   2409  CA  THR A 301      -2.314 -31.017  -4.817  1.00 65.26           C
ATOM   2410  C   THR A 301      -2.040 -29.547  -5.090  1.00 65.26           C
ATOM   2411  O   THR A 301      -0.891 -29.100  -5.131  1.00100.00           O
ATOM   2412  CB  THR A 301      -1.625 -31.855  -5.916  1.00100.00           C
ATOM   2413  OG1 THR A 301      -2.536 -32.862  -6.360  1.00100.00           O
ATOM   2414  CG2 THR A 301      -0.374 -32.547  -5.386  1.00100.00           C
ATOM   2415  N   PHE A 302      -3.123 -28.808  -5.291  1.00 73.67           N
ATOM   2416  CA  PHE A 302      -3.053 -27.385  -5.551  1.00 73.67           C
ATOM   2417  C   PHE A 302      -2.983 -26.639  -4.216  1.00 73.67           C
ATOM   2418  O   PHE A 302      -2.645 -25.458  -4.175  1.00100.00           O
ATOM   2419  CB  PHE A 302      -4.288 -26.948  -6.346  1.00100.00           C
ATOM   2420  CG  PHE A 302      -4.003 -26.625  -7.779  1.00100.00           C
ATOM   2421  CD1 PHE A 302      -2.699 -26.378  -8.201  1.00100.00           C
ATOM   2422  CD2 PHE A 302      -5.031 -26.570  -8.710  1.00100.00           C
ATOM   2423  CE1 PHE A 302      -2.423 -26.073  -9.527  1.00100.00           C
ATOM   2424  CE2 PHE A 302      -4.764 -26.264 -10.042  1.00100.00           C
ATOM   2425  CZ  PHE A 302      -3.459 -26.019 -10.452  1.00100.00           C
ATOM   2426  N   LEU A 303      -3.306 -27.344  -3.134  1.00  9.24           N
ATOM   2427  CA  LEU A 303      -3.285 -26.778  -1.790  1.00  9.24           C
ATOM   2428  C   LEU A 303      -2.092 -27.339  -1.035  1.00  9.24           C
ATOM   2429  O   LEU A 303      -2.195 -28.375  -0.383  1.00 73.82           O
ATOM   2430  CB  LEU A 303      -4.568 -27.133  -1.045  1.00 73.82           C
ATOM   2431  CG  LEU A 303      -5.916 -26.861  -1.718  1.00 73.82           C
ATOM   2432  CD1 LEU A 303      -6.960 -26.689  -0.632  1.00 73.82           C
ATOM   2433  CD2 LEU A 303      -5.849 -25.613  -2.594  1.00 73.82           C
ATOM   2434  N   SER A 304      -0.960 -26.649  -1.143  1.00 62.18           N
ATOM   2435  CA  SER A 304       0.265 -27.064  -0.471  1.00 62.18           C
ATOM   2436  C   SER A 304       0.095 -26.853   1.028  1.00 62.18           C
ATOM   2437  O   SER A 304      -0.763 -26.074   1.454  1.00 28.70           O
ATOM   2438  CB  SER A 304       1.451 -26.243  -0.992  1.00 28.70           C
ATOM   2439  OG  SER A 304       1.538 -26.318  -2.404  1.00 28.70           O
ATOM   2440  N   ASN A 305       0.907 -27.535   1.827  1.00 19.10           N
ATOM   2441  CA  ASN A 305       0.786 -27.392   3.273  1.00 19.10           C
ATOM   2442  C   ASN A 305      -0.613 -27.908   3.636  1.00 19.10           C
ATOM   2443  O   ASN A 305      -1.159 -27.579   4.686  1.00  8.27           O
ATOM   2444  CB  ASN A 305       0.907 -25.918   3.684  1.00  8.27           C
ATOM   2445  CG  ASN A 305       2.350 -25.441   3.800  1.00  8.27           C
ATOM   2446  OD1 ASN A 305       3.228 -26.155   4.296  1.00  8.27           O
ATOM   2447  ND2 ASN A 305       2.595 -24.219   3.341  1.00  8.27           N
ATOM   2448  N   GLY A 306      -1.183 -28.712   2.739  1.00 68.75           N
ATOM   2449  CA  GLY A 306      -2.506 -29.274   2.951  1.00 68.75           C
ATOM   2450  C   GLY A 306      -3.551 -28.214   3.221  1.00 68.75           C
ATOM   2451  O   GLY A 306      -3.999 -27.529   2.296  1.00 25.20           O
ATOM   2452  N   HIS A 307      -3.941 -28.088   4.487  1.00 52.55           N
ATOM   2453  CA  HIS A 307      -4.929 -27.100   4.905  1.00 52.55           C
ATOM   2454  C   HIS A 307      -4.395 -26.296   6.089  1.00 52.55           C
ATOM   2455  O   HIS A 307      -4.002 -26.847   7.115  1.00 48.97           O
ATOM   2456  CB  HIS A 307      -6.247 -27.769   5.306  1.00 48.97           C
ATOM   2457  CG  HIS A 307      -7.146 -26.879   6.111  1.00 48.97           C
ATOM   2458  ND1 HIS A 307      -6.881 -26.543   7.421  1.00 48.97           N
ATOM   2459  CD2 HIS A 307      -8.297 -26.244   5.786  1.00 48.97           C
ATOM   2460  CE1 HIS A 307      -7.830 -25.739   7.868  1.00 48.97           C
ATOM   2461  NE2 HIS A 307      -8.701 -25.542   6.896  1.00 48.97           N
ATOM   2462  N   VAL A 308      -4.387 -24.982   5.931  1.00  7.43           N
ATOM   2463  CA  VAL A 308      -3.905 -24.116   6.985  1.00  7.43           C
ATOM   2464  C   VAL A 308      -5.049 -23.344   7.626  1.00  7.43           C
ATOM   2465  O   VAL A 308      -5.920 -22.802   6.929  1.00 68.45           O
ATOM   2466  CB  VAL A 308      -2.869 -23.118   6.431  1.00 68.45           C
ATOM   2467  CG1 VAL A 308      -2.666 -21.975   7.425  1.00 68.45           C
ATOM   2468  CG2 VAL A 308      -1.561 -23.846   6.167  1.00 68.45           C
ATOM   2469  N   PRO A 309      -5.071 -23.301   8.967  1.00100.00           N
ATOM   2470  CA  PRO A 309      -6.118 -22.585   9.688  1.00100.00           C
ATOM   2471  C   PRO A 309      -5.689 -21.158  10.040  1.00100.00           C
ATOM   2472  O   PRO A 309      -4.575 -20.918  10.511  1.00 15.59           O
ATOM   2473  CB  PRO A 309      -6.351 -23.448  10.909  1.00 15.59           C
ATOM   2474  CG  PRO A 309      -4.992 -24.131  11.151  1.00 15.59           C
ATOM   2475  CD  PRO A 309      -4.141 -23.948   9.902  1.00 15.59           C
ATOM   2476  N   ILE A 310      -6.590 -20.216   9.798  1.00  5.62           N
ATOM   2477  CA  ILE A 310      -6.332 -18.816  10.080  1.00  5.62           C
ATOM   2478  C   ILE A 310      -7.018 -18.428  11.387  1.00  5.62           C
ATOM   2479  O   ILE A 310      -8.234 -18.558  11.527  1.00 67.19           O
ATOM   2480  CB  ILE A 310      -6.856 -17.929   8.925  1.00 67.19           C
ATOM   2481  CG1 ILE A 310      -6.616 -16.454   9.252  1.00 67.19           C
ATOM   2482  CG2 ILE A 310      -8.340 -18.208   8.696  1.00 67.19           C
ATOM   2483  CD1 ILE A 310      -6.379 -15.597   8.021  1.00 67.19           C
ATOM   2484  N   PRO A 311      -6.233 -17.955  12.361  1.00 50.26           N
ATOM   2485  CA  PRO A 311      -6.736 -17.538  13.675  1.00 50.26           C
ATOM   2486  C   PRO A 311      -7.906 -16.553  13.682  1.00 50.26           C
ATOM   2487  O   PRO A 311      -7.959 -15.624  12.867  1.00 70.65           O
ATOM   2488  CB  PRO A 311      -5.502 -16.972  14.376  1.00 70.65           C
ATOM   2489  CG  PRO A 311      -4.453 -16.826  13.314  1.00 70.65           C
ATOM   2490  CD  PRO A 311      -4.771 -17.812  12.249  1.00 70.65           C
ATOM   2491  N   ALA A 312      -8.837 -16.772  14.609  1.00 10.95           N
ATOM   2492  CA  ALA A 312     -10.019 -15.925  14.766  1.00 10.95           C
ATOM   2493  C   ALA A 312     -10.807 -15.795  13.474  1.00 10.95           C
ATOM   2494  O   ALA A 312     -11.490 -14.795  13.252  1.00 88.46           O
ATOM   2495  CB  ALA A 312      -9.605 -14.536  15.247  1.00 88.46           C
ATOM   2496  N   GLN A 313     -10.709 -16.801  12.615  1.00100.00           N
ATOM   2497  CA  GLN A 313     -11.422 -16.781  11.348  1.00100.00           C
ATOM   2498  C   GLN A 313     -11.945 -18.170  11.012  1.00100.00           C
ATOM   2499  O   GLN A 313     -11.218 -19.161  11.101  1.00 47.53           O
ATOM   2500  CB  GLN A 313     -10.497 -16.289  10.221  1.00 47.53           C
ATOM   2501  CG  GLN A 313     -11.236 -15.821   8.972  1.00 47.53           C
ATOM   2502  CD  GLN A 313     -10.304 -15.455   7.822  1.00 47.53           C
ATOM   2503  OE1 GLN A 313     -10.341 -16.075   6.757  1.00 47.53           O
ATOM   2504  NE2 GLN A 313      -9.467 -14.443   8.034  1.00 47.53           N
ATOM   2505  N   GLN A 314     -13.217 -18.227  10.625  1.00 15.37           N
ATOM   2506  CA  GLN A 314     -13.874 -19.478  10.265  1.00 15.37           C
ATOM   2507  C   GLN A 314     -14.402 -19.374   8.845  1.00 15.37           C
ATOM   2508  O   GLN A 314     -15.522 -18.908   8.599  1.00 73.94           O
ATOM   2509  CB  GLN A 314     -15.033 -19.776  11.208  1.00 73.94           C
ATOM   2510  CG  GLN A 314     -15.916 -20.946  10.753  1.00 73.94           C
ATOM   2511  CD  GLN A 314     -16.200 -21.942  11.885  1.00 73.94           C
ATOM   2512  OE1 GLN A 314     -15.588 -21.863  12.934  1.00 73.94           O
ATOM   2513  NE2 GLN A 314     -17.125 -22.869  11.663  1.00 73.94           N
ATOM   2514  N   ASP A 315     -13.564 -19.817   7.911  1.00 72.19           N
ATOM   2515  CA  ASP A 315     -13.864 -19.809   6.487  1.00 72.19           C
ATOM   2516  C   ASP A 315     -15.253 -20.379   6.222  1.00 72.19           C
ATOM   2517  O   ASP A 315     -15.850 -20.150   5.158  1.00100.00           O
ATOM   2518  CB  ASP A 315     -12.804 -20.626   5.734  1.00100.00           C
ATOM   2519  CG  ASP A 315     -11.363 -20.282   6.172  1.00100.00           C
ATOM   2520  OD1 ASP A 315     -10.850 -19.200   5.784  1.00100.00           O
ATOM   2521  OD2 ASP A 315     -10.739 -21.095   6.905  1.00100.00           O
ATOM   2522  N   ASP A 316     -15.757 -21.129   7.200  1.00 21.06           N
ATOM   2523  CA  ASP A 316     -17.078 -21.752   7.123  1.00 21.06           C
ATOM   2524  C   ASP A 316     -18.138 -20.660   7.071  1.00 21.06           C
ATOM   2525  O   ASP A 316     -19.035 -20.665   6.213  1.00100.00           O
ATOM   2526  CB  ASP A 316     -17.324 -22.632   8.349  1.00100.00           C
ATOM   2527  CG  ASP A 316     -16.165 -23.609   8.630  1.00100.00           C
ATOM   2528  OD1 ASP A 316     -14.981 -23.193   8.542  1.00100.00           O
ATOM   2529  OD2 ASP A 316     -16.438 -24.799   8.943  1.00100.00           O
ATOM   2530  N   GLU A 317     -18.013 -19.726   8.012  1.00100.00           N
ATOM   2531  CA  GLU A 317     -18.916 -18.588   8.135  1.00100.00           C
ATOM   2532  C   GLU A 317     -18.390 -17.468   7.251  1.00100.00           C
ATOM   2533  O   GLU A 317     -19.148 -16.621   6.755  1.00 61.16           O
ATOM   2534  CB  GLU A 317     -18.966 -18.109   9.581  1.00 61.16           C
ATOM   2535  CG  GLU A 317     -17.592 -17.854  10.201  1.00 61.16           C
ATOM   2536  CD  GLU A 317     -17.566 -18.072  11.727  1.00 61.16           C
ATOM   2537  OE1 GLU A 317     -18.166 -19.069  12.209  1.00 61.16           O
ATOM   2538  OE2 GLU A 317     -16.944 -17.248  12.450  1.00 61.16           O
ATOM   2539  N   MET A 318     -17.072 -17.485   7.062  1.00  2.00           N
ATOM   2540  CA  MET A 318     -16.367 -16.509   6.245  1.00  2.00           C
ATOM   2541  C   MET A 318     -16.944 -16.529   4.836  1.00  2.00           C
ATOM   2542  O   MET A 318     -17.104 -15.484   4.187  1.00 31.14           O
ATOM   2543  CB  MET A 318     -14.874 -16.850   6.198  1.00 31.14           C
ATOM   2544  CG  MET A 318     -14.029 -16.053   7.192  1.00 31.14           C
ATOM   2545  SD  MET A 318     -14.467 -14.305   7.195  1.00 31.14           S
ATOM   2546  CE  MET A 318     -12.941 -13.363   7.131  1.00 31.14           C
ATOM   2547  N   PHE A 319     -17.250 -17.740   4.371  1.00 41.46           N
ATOM   2548  CA  PHE A 319     -17.823 -17.976   3.047  1.00 41.46           C
ATOM   2549  C   PHE A 319     -19.147 -17.236   2.930  1.00 41.46           C
ATOM   2550  O   PHE A 319     -19.375 -16.457   1.990  1.00 40.65           O
ATOM   2551  CB  PHE A 319     -18.066 -19.476   2.828  1.00 40.65           C
ATOM   2552  CG  PHE A 319     -18.522 -19.829   1.428  1.00 40.65           C
ATOM   2553  CD1 PHE A 319     -17.707 -19.556   0.324  1.00 40.65           C
ATOM   2554  CD2 PHE A 319     -19.758 -20.449   1.211  1.00 40.65           C
ATOM   2555  CE1 PHE A 319     -18.119 -19.877  -0.972  1.00 40.65           C
ATOM   2556  CE2 PHE A 319     -20.182 -20.776  -0.081  1.00 40.65           C
ATOM   2557  CZ  PHE A 319     -19.357 -20.495  -1.174  1.00 40.65           C
ATOM   2558  N   GLN A 320     -20.016 -17.504   3.902  1.00 17.97           N
ATOM   2559  CA  GLN A 320     -21.342 -16.905   3.988  1.00 17.97           C
ATOM   2560  C   GLN A 320     -21.250 -15.395   3.930  1.00 17.97           C
ATOM   2561  O   GLN A 320     -22.039 -14.723   3.258  1.00100.00           O
ATOM   2562  CB  GLN A 320     -22.016 -17.296   5.298  1.00100.00           C
ATOM   2563  CG  GLN A 320     -23.542 -17.292   5.214  1.00100.00           C
ATOM   2564  CD  GLN A 320     -24.042 -17.964   3.929  1.00100.00           C
ATOM   2565  OE1 GLN A 320     -23.538 -19.007   3.552  1.00100.00           O
ATOM   2566  NE2 GLN A 320     -25.022 -17.362   3.267  1.00100.00           N
ATOM   2567  N   GLU A 321     -20.262 -14.882   4.654  1.00  7.41           N
ATOM   2568  CA  GLU A 321     -19.998 -13.456   4.748  1.00  7.41           C
ATOM   2569  C   GLU A 321     -19.658 -12.859   3.398  1.00  7.41           C
ATOM   2570  O   GLU A 321     -20.220 -11.841   2.975  1.00 39.83           O
ATOM   2571  CB  GLU A 321     -18.827 -13.196   5.689  1.00 39.83           C
ATOM   2572  CG  GLU A 321     -18.225 -11.805   5.516  1.00 39.83           C
ATOM   2573  CD  GLU A 321     -16.913 -11.609   6.291  1.00 39.83           C
ATOM   2574  OE1 GLU A 321     -16.664 -12.365   7.264  1.00 39.83           O
ATOM   2575  OE2 GLU A 321     -16.127 -10.694   5.928  1.00 39.83           O
ATOM   2576  N   THR A 322     -18.715 -13.510   2.726  1.00 93.42           N
ATOM   2577  CA  THR A 322     -18.242 -13.085   1.421  1.00 93.42           C
ATOM   2578  C   THR A 322     -19.367 -13.216   0.387  1.00 93.42           C
ATOM   2579  O   THR A 322     -19.465 -12.424  -0.564  1.00  2.00           O
ATOM   2580  CB  THR A 322     -17.018 -13.938   1.002  1.00  2.00           C
ATOM   2581  OG1 THR A 322     -17.280 -15.307   1.314  1.00  2.00           O
ATOM   2582  CG2 THR A 322     -15.764 -13.519   1.777  1.00  2.00           C
ATOM   2583  N   LEU A 323     -20.216 -14.223   0.590  1.00 41.71           N
ATOM   2584  CA  LEU A 323     -21.362 -14.489  -0.281  1.00 41.71           C
ATOM   2585  C   LEU A 323     -22.355 -13.341  -0.170  1.00 41.71           C
ATOM   2586  O   LEU A 323     -22.900 -12.852  -1.174  1.00  2.81           O
ATOM   2587  CB  LEU A 323     -22.061 -15.778   0.134  1.00  2.81           C
ATOM   2588  CG  LEU A 323     -21.597 -17.057  -0.608  1.00  2.81           C
ATOM   2589  CD1 LEU A 323     -22.477 -17.334  -1.818  1.00  2.81           C
ATOM   2590  CD2 LEU A 323     -20.171 -16.896  -1.113  1.00  2.81           C
ATOM   2591  N   GLU A 324     -22.576 -12.930   1.077  1.00 51.64           N
ATOM   2592  CA  GLU A 324     -23.489 -11.848   1.424  1.00 51.64           C
ATOM   2593  C   GLU A 324     -23.040 -10.538   0.784  1.00 51.64           C
ATOM   2594  O   GLU A 324     -23.857  -9.727   0.335  1.00 98.82           O
ATOM   2595  CB  GLU A 324     -23.544 -11.699   2.949  1.00 98.82           C
ATOM   2596  CG  GLU A 324     -23.777 -13.024   3.686  1.00 98.82           C
ATOM   2597  CD  GLU A 324     -24.429 -12.870   5.075  1.00 98.82           C
ATOM   2598  OE1 GLU A 324     -25.380 -12.058   5.214  1.00 98.82           O
ATOM   2599  OE2 GLU A 324     -23.995 -13.564   6.035  1.00 98.82           O
ATOM   2600  N   ALA A 325     -21.722 -10.350   0.738  1.00 97.80           N
ATOM   2601  CA  ALA A 325     -21.100  -9.158   0.162  1.00 97.80           C
ATOM   2602  C   ALA A 325     -21.439  -9.001  -1.318  1.00 97.80           C
ATOM   2603  O   ALA A 325     -21.812  -7.917  -1.786  1.00 44.82           O
ATOM   2604  CB  ALA A 325     -19.581  -9.234   0.324  1.00 44.82           C
ATOM   2605  N   MET A 326     -21.292 -10.100  -2.057  1.00 24.72           N
ATOM   2606  CA  MET A 326     -21.569 -10.143  -3.497  1.00 24.72           C
ATOM   2607  C   MET A 326     -22.971  -9.669  -3.807  1.00 24.72           C
ATOM   2608  O   MET A 326     -23.199  -8.836  -4.698  1.00 13.95           O
ATOM   2609  CB  MET A 326     -21.448 -11.570  -4.040  1.00 13.95           C
ATOM   2610  CG  MET A 326     -20.202 -12.315  -3.589  1.00 13.95           C
ATOM   2611  SD  MET A 326     -19.617 -13.469  -4.842  1.00 13.95           S
ATOM   2612  CE  MET A 326     -19.343 -15.051  -4.040  1.00 13.95           C
ATOM   2613  N   THR A 327     -23.907 -10.241  -3.057  1.00100.00           N
ATOM   2614  CA  THR A 327     -25.322  -9.958  -3.186  1.00100.00           C
ATOM   2615  C   THR A 327     -25.607  -8.463  -3.015  1.00100.00           C
ATOM   2616  O   THR A 327     -26.270  -7.841  -3.858  1.00 91.00           O
ATOM   2617  CB  THR A 327     -26.126 -10.768  -2.141  1.00 91.00           C
ATOM   2618  OG1 THR A 327     -25.662 -10.424  -0.836  1.00 91.00           O
ATOM   2619  CG2 THR A 327     -25.930 -12.274  -2.326  1.00 91.00           C
ATOM   2620  N   ILE A 328     -25.099  -7.886  -1.929  1.00100.00           N
ATOM   2621  CA  ILE A 328     -25.290  -6.459  -1.646  1.00100.00           C
ATOM   2622  C   ILE A 328     -25.037  -5.686  -2.932  1.00100.00           C
ATOM   2623  O   ILE A 328     -25.766  -4.748  -3.289  1.00 85.28           O
ATOM   2624  CB  ILE A 328     -24.272  -5.937  -0.586  1.00 85.28           C
ATOM   2625  CG1 ILE A 328     -24.013  -7.001   0.475  1.00 85.28           C
ATOM   2626  CG2 ILE A 328     -24.829  -4.717   0.135  1.00 85.28           C
ATOM   2627  CD1 ILE A 328     -25.222  -7.345   1.330  1.00 85.28           C
ATOM   2628  N   MET A 329     -23.974  -6.107  -3.615  1.00  3.90           N
ATOM   2629  CA  MET A 329     -23.547  -5.527  -4.872  1.00  3.90           C
ATOM   2630  C   MET A 329     -24.613  -5.787  -5.930  1.00  3.90           C
ATOM   2631  O   MET A 329     -25.664  -5.140  -5.948  1.00  2.00           O
ATOM   2632  CB  MET A 329     -22.216  -6.151  -5.311  1.00  2.00           C
ATOM   2633  CG  MET A 329     -21.038  -5.670  -4.491  1.00  2.00           C
ATOM   2634  SD  MET A 329     -20.245  -4.187  -5.137  1.00  2.00           S
ATOM   2635  CE  MET A 329     -21.306  -3.517  -6.412  1.00  2.00           C
ATOM   2636  N   GLY A 330     -24.336  -6.746  -6.811  1.00100.00           N
ATOM   2637  CA  GLY A 330     -25.270  -7.080  -7.870  1.00100.00           C
ATOM   2638  C   GLY A 330     -25.079  -8.479  -8.428  1.00100.00           C
ATOM   2639  O   GLY A 330     -25.748  -8.864  -9.390  1.00 29.97           O
ATOM   2640  N   PHE A 331     -24.165  -9.237  -7.825  1.00 42.75           N
ATOM   2641  CA  PHE A 331     -23.869 -10.607  -8.243  1.00 42.75           C
ATOM   2642  C   PHE A 331     -25.072 -11.511  -8.003  1.00 42.75           C
ATOM   2643  O   PHE A 331     -25.246 -12.064  -6.916  1.00 23.90           O
ATOM   2644  CB  PHE A 331     -22.671 -11.156  -7.467  1.00 23.90           C
ATOM   2645  CG  PHE A 331     -21.372 -10.445  -7.740  1.00 23.90           C
ATOM   2646  CD1 PHE A 331     -21.354  -9.092  -8.096  1.00 23.90           C
ATOM   2647  CD2 PHE A 331     -20.157 -11.129  -7.637  1.00 23.90           C
ATOM   2648  CE1 PHE A 331     -20.153  -8.433  -8.345  1.00 23.90           C
ATOM   2649  CE2 PHE A 331     -18.948 -10.482  -7.883  1.00 23.90           C
ATOM   2650  CZ  PHE A 331     -18.945  -9.130  -8.239  1.00 23.90           C
ATOM   2651  N   THR A 332     -25.896 -11.650  -9.038  1.00100.00           N
ATOM   2652  CA  THR A 332     -27.097 -12.477  -8.993  1.00100.00           C
ATOM   2653  C   THR A 332     -26.787 -13.835  -8.383  1.00100.00           C
ATOM   2654  O   THR A 332     -25.622 -14.227  -8.249  1.00 50.79           O
ATOM   2655  CB  THR A 332     -27.658 -12.718 -10.420  1.00 50.79           C
ATOM   2656  OG1 THR A 332     -27.312 -11.606 -11.246  1.00 50.79           O
ATOM   2657  CG2 THR A 332     -29.175 -12.859 -10.417  1.00 50.79           C
ATOM   2658  N   GLU A 333     -27.854 -14.545  -8.029  1.00  2.00           N
ATOM   2659  CA  GLU A 333     -27.761 -15.873  -7.434  1.00  2.00           C
ATOM   2660  C   GLU A 333     -26.852 -16.741  -8.289  1.00  2.00           C
ATOM   2661  O   GLU A 333     -25.883 -17.334  -7.808  1.00100.00           O
ATOM   2662  CB  GLU A 333     -29.151 -16.506  -7.371  1.00100.00           C
ATOM   2663  CG  GLU A 333     -30.045 -16.146  -8.558  1.00100.00           C
ATOM   2664  CD  GLU A 333     -30.851 -14.849  -8.334  1.00100.00           C
ATOM   2665  OE1 GLU A 333     -30.293 -13.874  -7.766  1.00100.00           O
ATOM   2666  OE2 GLU A 333     -32.047 -14.803  -8.728  1.00100.00           O
ATOM   2667  N   GLU A 334     -27.187 -16.800  -9.575  1.00100.00           N
ATOM   2668  CA  GLU A 334     -26.443 -17.575 -10.559  1.00100.00           C
ATOM   2669  C   GLU A 334     -25.080 -16.943 -10.799  1.00100.00           C
ATOM   2670  O   GLU A 334     -24.043 -17.618 -10.800  1.00100.00           O
ATOM   2671  CB  GLU A 334     -27.215 -17.615 -11.888  1.00100.00           C
ATOM   2672  CG  GLU A 334     -28.242 -16.491 -12.035  1.00100.00           C
ATOM   2673  CD  GLU A 334     -28.071 -15.674 -13.333  1.00100.00           C
ATOM   2674  OE1 GLU A 334     -26.911 -15.358 -13.705  1.00100.00           O
ATOM   2675  OE2 GLU A 334     -29.099 -15.344 -13.985  1.00100.00           O
ATOM   2676  N   GLU A 335     -25.106 -15.627 -11.010  1.00 53.68           N
ATOM   2677  CA  GLU A 335     -23.912 -14.825 -11.266  1.00 53.68           C
ATOM   2678  C   GLU A 335     -22.785 -15.150 -10.291  1.00 53.68           C
ATOM   2679  O   GLU A 335     -21.605 -14.925 -10.583  1.00 76.15           O
ATOM   2680  CB  GLU A 335     -24.256 -13.334 -11.171  1.00 76.15           C
ATOM   2681  CG  GLU A 335     -24.935 -12.774 -12.419  1.00 76.15           C
ATOM   2682  CD  GLU A 335     -24.467 -11.350 -12.785  1.00 76.15           C
ATOM   2683  OE1 GLU A 335     -23.463 -10.868 -12.198  1.00 76.15           O
ATOM   2684  OE2 GLU A 335     -25.104 -10.709 -13.664  1.00 76.15           O
ATOM   2685  N   GLN A 336     -23.165 -15.679  -9.132  1.00 10.09           N
ATOM   2686  CA  GLN A 336     -22.215 -16.049  -8.084  1.00 10.09           C
ATOM   2687  C   GLN A 336     -21.752 -17.488  -8.240  1.00 10.09           C
ATOM   2688  O   GLN A 336     -20.553 -17.785  -8.280  1.00  7.76           O
ATOM   2689  CB  GLN A 336     -22.863 -15.901  -6.711  1.00  7.76           C
ATOM   2690  CG  GLN A 336     -23.176 -14.465  -6.314  1.00  7.76           C
ATOM   2691  CD  GLN A 336     -23.971 -14.367  -5.005  1.00  7.76           C
ATOM   2692  OE1 GLN A 336     -23.395 -14.422  -3.934  1.00  7.76           O
ATOM   2693  NE2 GLN A 336     -25.287 -14.223  -5.103  1.00  7.76           N
ATOM   2694  N   THR A 337     -22.738 -18.375  -8.326  1.00 52.84           N
ATOM   2695  CA  THR A 337     -22.523 -19.810  -8.470  1.00 52.84           C
ATOM   2696  C   THR A 337     -21.623 -20.111  -9.665  1.00 52.84           C
ATOM   2697  O   THR A 337     -20.802 -21.036  -9.644  1.00 70.92           O
ATOM   2698  CB  THR A 337     -23.869 -20.542  -8.692  1.00 70.92           C
ATOM   2699  OG1 THR A 337     -24.881 -19.571  -8.967  1.00 70.92           O
ATOM   2700  CG2 THR A 337     -24.292 -21.329  -7.456  1.00 70.92           C
ATOM   2701  N   SER A 338     -21.797 -19.311 -10.715  1.00 34.05           N
ATOM   2702  CA  SER A 338     -21.038 -19.437 -11.957  1.00 34.05           C
ATOM   2703  C   SER A 338     -19.548 -19.274 -11.716  1.00 34.05           C
ATOM   2704  O   SER A 338     -18.713 -19.955 -12.325  1.00  6.85           O
ATOM   2705  CB  SER A 338     -21.503 -18.375 -12.962  1.00  6.85           C
ATOM   2706  OG  SER A 338     -22.864 -18.569 -13.293  1.00  6.85           O
ATOM   2707  N   ILE A 339     -19.228 -18.348 -10.823  1.00 72.41           N
ATOM   2708  CA  ILE A 339     -17.856 -18.038 -10.458  1.00 72.41           C
ATOM   2709  C   ILE A 339     -17.288 -19.151  -9.567  1.00 72.41           C
ATOM   2710  O   ILE A 339     -16.114 -19.531  -9.680  1.00  3.41           O
ATOM   2711  CB  ILE A 339     -17.792 -16.693  -9.664  1.00  3.41           C
ATOM   2712  CG1 ILE A 339     -19.103 -15.920  -9.805  1.00  3.41           C
ATOM   2713  CG2 ILE A 339     -16.699 -15.791 -10.201  1.00  3.41           C
ATOM   2714  CD1 ILE A 339     -18.986 -14.486  -9.263  1.00  3.41           C
ATOM   2715  N   LEU A 340     -18.155 -19.656  -8.689  1.00 38.96           N
ATOM   2716  CA  LEU A 340     -17.826 -20.717  -7.737  1.00 38.96           C
ATOM   2717  C   LEU A 340     -17.305 -21.980  -8.404  1.00 38.96           C
ATOM   2718  O   LEU A 340     -16.229 -22.488  -8.073  1.00  2.24           O
ATOM   2719  CB  LEU A 340     -19.063 -21.080  -6.906  1.00  2.24           C
ATOM   2720  CG  LEU A 340     -19.441 -20.017  -5.842  1.00  2.24           C
ATOM   2721  CD1 LEU A 340     -20.454 -20.569  -4.853  1.00  2.24           C
ATOM   2722  CD2 LEU A 340     -18.213 -19.596  -5.048  1.00  2.24           C
ATOM   2723  N   ARG A 341     -18.086 -22.485  -9.355  1.00 50.94           N
ATOM   2724  CA  ARG A 341     -17.736 -23.701 -10.085  1.00 50.94           C
ATOM   2725  C   ARG A 341     -16.348 -23.586 -10.701  1.00 50.94           C
ATOM   2726  O   ARG A 341     -15.567 -24.542 -10.719  1.00100.00           O
ATOM   2727  CB  ARG A 341     -18.771 -23.967 -11.193  1.00100.00           C
ATOM   2728  CG  ARG A 341     -18.757 -22.940 -12.318  1.00100.00           C
ATOM   2729  CD  ARG A 341     -19.604 -23.370 -13.520  1.00100.00           C
ATOM   2730  NE  ARG A 341     -21.028 -23.026 -13.372  1.00100.00           N
ATOM   2731  CZ  ARG A 341     -21.872 -23.641 -12.529  1.00100.00           C
ATOM   2732  NH1 ARG A 341     -21.445 -24.620 -11.751  1.00100.00           N
ATOM   2733  NH2 ARG A 341     -23.152 -23.293 -12.437  1.00100.00           N
ATOM   2734  N   VAL A 342     -16.051 -22.395 -11.208  1.00 81.47           N
ATOM   2735  CA  VAL A 342     -14.768 -22.089 -11.835  1.00 81.47           C
ATOM   2736  C   VAL A 342     -13.623 -22.400 -10.870  1.00 81.47           C
ATOM   2737  O   VAL A 342     -12.597 -22.972 -11.256  1.00  2.00           O
ATOM   2738  CB  VAL A 342     -14.685 -20.568 -12.205  1.00  2.00           C
ATOM   2739  CG1 VAL A 342     -13.295 -20.208 -12.697  1.00  2.00           C
ATOM   2740  CG2 VAL A 342     -15.671 -20.227 -13.305  1.00  2.00           C
ATOM   2741  N   VAL A 343     -13.817 -22.003  -9.614  1.00 63.77           N
ATOM   2742  CA  VAL A 343     -12.829 -22.197  -8.551  1.00 63.77           C
ATOM   2743  C   VAL A 343     -12.510 -23.672  -8.333  1.00 63.77           C
ATOM   2744  O   VAL A 343     -11.345 -24.068  -8.253  1.00 70.08           O
ATOM   2745  CB  VAL A 343     -13.350 -21.622  -7.194  1.00 70.08           C
ATOM   2746  CG1 VAL A 343     -12.404 -21.993  -6.062  1.00 70.08           C
ATOM   2747  CG2 VAL A 343     -13.440 -20.109  -7.243  1.00 70.08           C
ATOM   2748  N   SER A 344     -13.563 -24.479  -8.234  1.00 24.10           N
ATOM   2749  CA  SER A 344     -13.412 -25.915  -8.012  1.00 24.10           C
ATOM   2750  C   SER A 344     -12.756 -26.579  -9.216  1.00 24.10           C
ATOM   2751  O   SER A 344     -11.991 -27.539  -9.088  1.00 20.31           O
ATOM   2752  CB  SER A 344     -14.779 -26.552  -7.758  1.00 20.31           C
ATOM   2753  OG  SER A 344     -15.662 -26.292  -8.832  1.00 20.31           O
ATOM   2754  N   SER A 345     -13.066 -26.050 -10.396  1.00 36.25           N
ATOM   2755  CA  SER A 345     -12.524 -26.559 -11.651  1.00 36.25           C
ATOM   2756  C   SER A 345     -11.023 -26.295 -11.719  1.00 36.25           C
ATOM   2757  O   SER A 345     -10.238 -27.137 -12.170  1.00 80.20           O
ATOM   2758  CB  SER A 345     -13.205 -25.866 -12.838  1.00 80.20           C
ATOM   2759  OG  SER A 345     -12.299 -24.988 -13.482  1.00 80.20           O
ATOM   2760  N   VAL A 346     -10.639 -25.103 -11.271  1.00  2.00           N
ATOM   2761  CA  VAL A 346      -9.243 -24.665 -11.259  1.00  2.00           C
ATOM   2762  C   VAL A 346      -8.440 -25.525 -10.282  1.00  2.00           C
ATOM   2763  O   VAL A 346      -7.287 -25.874 -10.544  1.00  2.00           O
ATOM   2764  CB  VAL A 346      -9.156 -23.163 -10.832  1.00  2.00           C
ATOM   2765  CG1 VAL A 346      -7.736 -22.793 -10.448  1.00  2.00           C
ATOM   2766  CG2 VAL A 346      -9.576 -22.257 -11.978  1.00  2.00           C
ATOM   2767  N   LEU A 347      -9.069 -25.854  -9.156  1.00  2.00           N
ATOM   2768  CA  LEU A 347      -8.446 -26.679  -8.122  1.00  2.00           C
ATOM   2769  C   LEU A 347      -8.194 -28.076  -8.671  1.00  2.00           C
ATOM   2770  O   LEU A 347      -7.176 -28.717  -8.377  1.00 90.21           O
ATOM   2771  CB  LEU A 347      -9.368 -26.780  -6.902  1.00 90.21           C
ATOM   2772  CG  LEU A 347      -9.557 -25.439  -6.148  1.00 90.21           C
ATOM   2773  CD1 LEU A 347     -10.856 -25.430  -5.359  1.00 90.21           C
ATOM   2774  CD2 LEU A 347      -8.423 -25.211  -5.162  1.00 90.21           C
ATOM   2775  N   GLN A 348      -9.149 -28.527  -9.484  1.00 34.69           N
ATOM   2776  CA  GLN A 348      -9.128 -29.840 -10.120  1.00 34.69           C
ATOM   2777  C   GLN A 348      -7.962 -29.984 -11.090  1.00 34.69           C
ATOM   2778  O   GLN A 348      -7.195 -30.949 -11.034  1.00 86.65           O
ATOM   2779  CB  GLN A 348     -10.448 -30.072 -10.868  1.00 86.65           C
ATOM   2780  CG  GLN A 348     -11.514 -30.764 -10.017  1.00 86.65           C
ATOM   2781  CD  GLN A 348     -12.190 -31.934 -10.745  1.00 86.65           C
ATOM   2782  OE1 GLN A 348     -12.862 -31.727 -11.737  1.00 86.65           O
ATOM   2783  NE2 GLN A 348     -12.006 -33.151 -10.244  1.00 86.65           N
ATOM   2784  N   LEU A 349      -7.833 -29.014 -11.993  1.00  2.73           N
ATOM   2785  CA  LEU A 349      -6.753 -29.003 -12.987  1.00  2.73           C
ATOM   2786  C   LEU A 349      -5.431 -29.368 -12.330  1.00  2.73           C
ATOM   2787  O   LEU A 349      -4.462 -29.753 -13.004  1.00  2.00           O
ATOM   2788  CB  LEU A 349      -6.594 -27.607 -13.614  1.00  2.00           C
ATOM   2789  CG  LEU A 349      -7.788 -27.145 -14.484  1.00  2.00           C
ATOM   2790  CD1 LEU A 349      -7.538 -25.760 -15.057  1.00  2.00           C
ATOM   2791  CD2 LEU A 349      -7.994 -28.091 -15.654  1.00  2.00           C
ATOM   2792  N   GLY A 350      -5.417 -29.220 -11.005  1.00 57.91           N
ATOM   2793  CA  GLY A 350      -4.245 -29.499 -10.196  1.00 57.91           C
ATOM   2794  C   GLY A 350      -3.941 -30.972 -10.032  1.00 57.91           C
ATOM   2795  O   GLY A 350      -2.797 -31.369  -9.794  1.00  2.00           O
ATOM   2796  N   ASN A 351      -4.978 -31.792 -10.180  1.00 13.25           N
ATOM   2797  CA  ASN A 351      -4.860 -33.245 -10.049  1.00 13.25           C
ATOM   2798  C   ASN A 351      -4.435 -33.904 -11.355  1.00 13.25           C
ATOM   2799  O   ASN A 351      -4.056 -35.077 -11.397  1.00100.00           O
ATOM   2800  CB  ASN A 351      -6.204 -33.832  -9.607  1.00100.00           C
ATOM   2801  CG  ASN A 351      -7.040 -32.833  -8.798  1.00100.00           C
ATOM   2802  OD1 ASN A 351      -6.499 -32.093  -7.997  1.00100.00           O
ATOM   2803  ND2 ASN A 351      -8.350 -32.819  -9.015  1.00100.00           N
ATOM   2804  N   ILE A 352      -4.511 -33.134 -12.433  1.00  2.00           N
ATOM   2805  CA  ILE A 352      -4.145 -33.604 -13.765  1.00  2.00           C
ATOM   2806  C   ILE A 352      -2.623 -33.709 -13.869  1.00  2.00           C
ATOM   2807  O   ILE A 352      -1.931 -32.723 -14.166  1.00 26.41           O
ATOM   2808  CB  ILE A 352      -4.652 -32.605 -14.853  1.00 26.41           C
ATOM   2809  CG1 ILE A 352      -6.129 -32.834 -15.155  1.00 26.41           C
ATOM   2810  CG2 ILE A 352      -3.900 -32.796 -16.160  1.00 26.41           C
ATOM   2811  CD1 ILE A 352      -6.604 -31.973 -16.336  1.00 26.41           C
ATOM   2812  N   VAL A 353      -2.113 -34.912 -13.627  1.00 92.39           N
ATOM   2813  CA  VAL A 353      -0.679 -35.187 -13.686  1.00 92.39           C
ATOM   2814  C   VAL A 353      -0.399 -36.151 -14.846  1.00 92.39           C
ATOM   2815  O   VAL A 353      -1.178 -37.063 -15.126  1.00  9.53           O
ATOM   2816  CB  VAL A 353      -0.182 -35.837 -12.359  1.00  9.53           C
ATOM   2817  CG1 VAL A 353       1.313 -36.101 -12.415  1.00  9.53           C
ATOM   2818  CG2 VAL A 353      -0.441 -34.904 -11.185  1.00  9.53           C
ATOM   2819  N   PHE A 354       0.725 -35.945 -15.517  1.00 48.68           N
ATOM   2820  CA  PHE A 354       1.091 -36.778 -16.642  1.00 48.68           C
ATOM   2821  C   PHE A 354       2.209 -37.750 -16.359  1.00 48.68           C
ATOM   2822  O   PHE A 354       3.115 -37.485 -15.557  1.00 55.30           O
ATOM   2823  CB  PHE A 354       1.464 -35.877 -17.822  1.00 55.30           C
ATOM   2824  CG  PHE A 354       0.452 -34.795 -18.086  1.00 55.30           C
ATOM   2825  CD1 PHE A 354      -0.868 -35.121 -18.415  1.00 55.30           C
ATOM   2826  CD2 PHE A 354       0.816 -33.448 -18.020  1.00 55.30           C
ATOM   2827  CE1 PHE A 354      -1.813 -34.125 -18.660  1.00 55.30           C
ATOM   2828  CE2 PHE A 354      -0.119 -32.442 -18.263  1.00 55.30           C
ATOM   2829  CZ  PHE A 354      -1.435 -32.781 -18.590  1.00 55.30           C
ATOM   2830  N   LYS A 355       2.105 -38.879 -17.060  1.00 66.75           N
ATOM   2831  CA  LYS A 355       3.030 -39.998 -17.004  1.00 66.75           C
ATOM   2832  C   LYS A 355       3.900 -40.001 -18.245  1.00 66.75           C
ATOM   2833  O   LYS A 355       3.599 -40.671 -19.247  1.00100.00           O
ATOM   2834  CB  LYS A 355       2.274 -41.320 -16.946  1.00100.00           C
ATOM   2835  CG  LYS A 355       1.319 -41.423 -15.766  1.00100.00           C
ATOM   2836  CD  LYS A 355       1.272 -42.832 -15.175  1.00100.00           C
ATOM   2837  CE  LYS A 355       0.439 -42.900 -13.896  1.00100.00           C
ATOM   2838  NZ  LYS A 355      -0.988 -43.192 -14.154  1.00100.00           N
ATOM   2839  N   LYS A 356       4.983 -39.236 -18.171  1.00100.00           N
ATOM   2840  CA  LYS A 356       5.932 -39.126 -19.254  1.00100.00           C
ATOM   2841  C   LYS A 356       6.284 -40.503 -19.785  1.00100.00           C
ATOM   2842  O   LYS A 356       7.044 -41.258 -19.172  1.00100.00           O
ATOM   2843  CB  LYS A 356       7.216 -38.444 -18.787  1.00100.00           C
ATOM   2844  CG  LYS A 356       8.486 -39.186 -19.218  1.00100.00           C
ATOM   2845  CD  LYS A 356       9.607 -38.248 -19.642  1.00100.00           C
ATOM   2846  CE  LYS A 356      10.534 -38.877 -20.683  1.00100.00           C
ATOM   2847  NZ  LYS A 356      11.392 -37.874 -21.360  1.00100.00           N
ATOM   2848  N   GLU A 357       5.707 -40.813 -20.937  1.00100.00           N
ATOM   2849  CA  GLU A 357       5.926 -42.064 -21.636  1.00100.00           C
ATOM   2850  C   GLU A 357       7.423 -42.289 -21.813  1.00100.00           C
ATOM   2851  O   GLU A 357       8.134 -41.413 -22.318  1.00 99.82           O
ATOM   2852  CB  GLU A 357       5.308 -41.996 -23.030  1.00 99.82           C
ATOM   2853  CG  GLU A 357       3.925 -42.597 -23.161  1.00 99.82           C
ATOM   2854  CD  GLU A 357       3.571 -42.915 -24.624  1.00 99.82           C
ATOM   2855  OE1 GLU A 357       4.268 -43.762 -25.242  1.00 99.82           O
ATOM   2856  OE2 GLU A 357       2.600 -42.321 -25.163  1.00 99.82           O
ATOM   2857  N   ARG A 358       7.903 -43.460 -21.418  1.00 80.84           N
ATOM   2858  CA  ARG A 358       9.319 -43.783 -21.568  1.00 80.84           C
ATOM   2859  C   ARG A 358       9.620 -44.012 -23.041  1.00 80.84           C
ATOM   2860  O   ARG A 358      10.696 -43.670 -23.556  1.00100.00           O
ATOM   2861  CB  ARG A 358       9.668 -45.075 -20.835  1.00100.00           C
ATOM   2862  CG  ARG A 358       9.306 -45.085 -19.357  1.00100.00           C
ATOM   2863  CD  ARG A 358       9.130 -46.505 -18.826  1.00100.00           C
ATOM   2864  NE  ARG A 358       9.456 -46.661 -17.391  1.00100.00           N
ATOM   2865  CZ  ARG A 358       9.220 -47.783 -16.671  1.00100.00           C
ATOM   2866  NH1 ARG A 358       8.689 -48.838 -17.256  1.00100.00           N
ATOM   2867  NH2 ARG A 358       9.530 -47.882 -15.387  1.00100.00           N
ATOM   2868  N   ASN A 359       8.630 -44.606 -23.699  1.00 99.52           N
ATOM   2869  CA  ASN A 359       8.665 -44.966 -25.103  1.00 99.52           C
ATOM   2870  C   ASN A 359       8.776 -43.807 -26.085  1.00 99.52           C
ATOM   2871  O   ASN A 359       9.670 -43.766 -26.939  1.00 96.54           O
ATOM   2872  CB  ASN A 359       7.402 -45.771 -25.454  1.00 96.54           C
ATOM   2873  CG  ASN A 359       6.787 -46.484 -24.235  1.00 96.54           C
ATOM   2874  OD1 ASN A 359       6.869 -47.694 -24.132  1.00 96.54           O
ATOM   2875  ND2 ASN A 359       6.173 -45.728 -23.331  1.00 96.54           N
ATOM   2876  N   THR A 360       7.864 -42.849 -25.966  1.00 79.42           N
ATOM   2877  CA  THR A 360       7.834 -41.704 -26.876  1.00 79.42           C
ATOM   2878  C   THR A 360       8.143 -40.364 -26.203  1.00 79.42           C
ATOM   2879  O   THR A 360       8.324 -39.336 -26.875  1.00 58.42           O
ATOM   2880  CB  THR A 360       6.442 -41.633 -27.557  1.00 58.42           C
ATOM   2881  OG1 THR A 360       5.753 -42.862 -27.307  1.00 58.42           O
ATOM   2882  CG2 THR A 360       6.549 -41.455 -29.065  1.00 58.42           C
ATOM   2883  N   ASP A 361       8.193 -40.382 -24.873  1.00 85.86           N
ATOM   2884  CA  ASP A 361       8.498 -39.187 -24.082  1.00 85.86           C
ATOM   2885  C   ASP A 361       7.326 -38.223 -23.993  1.00 85.86           C
ATOM   2886  O   ASP A 361       7.426 -37.135 -23.417  1.00100.00           O
ATOM   2887  CB  ASP A 361       9.708 -38.451 -24.684  1.00100.00           C
ATOM   2888  CG  ASP A 361      10.976 -39.325 -24.742  1.00100.00           C
ATOM   2889  OD1 ASP A 361      10.866 -40.552 -24.999  1.00100.00           O
ATOM   2890  OD2 ASP A 361      12.093 -38.781 -24.530  1.00100.00           O
ATOM   2891  N   GLN A 362       6.215 -38.635 -24.592  1.00 85.76           N
ATOM   2892  CA  GLN A 362       4.993 -37.849 -24.605  1.00 85.76           C
ATOM   2893  C   GLN A 362       4.129 -38.208 -23.405  1.00 85.76           C
ATOM   2894  O   GLN A 362       3.838 -39.383 -23.165  1.00100.00           O
ATOM   2895  CB  GLN A 362       4.204 -38.115 -25.892  1.00100.00           C
ATOM   2896  CG  GLN A 362       4.939 -37.702 -27.168  1.00100.00           C
ATOM   2897  CD  GLN A 362       4.244 -38.219 -28.436  1.00100.00           C
ATOM   2898  OE1 GLN A 362       3.060 -38.503 -28.411  1.00100.00           O
ATOM   2899  NE2 GLN A 362       4.986 -38.337 -29.530  1.00100.00           N
ATOM   2900  N   ALA A 363       3.724 -37.179 -22.665  1.00 20.68           N
ATOM   2901  CA  ALA A 363       2.881 -37.346 -21.490  1.00 20.68           C
ATOM   2902  C   ALA A 363       1.751 -38.314 -21.811  1.00 20.68           C
ATOM   2903  O   ALA A 363       1.448 -38.575 -22.987  1.00  2.00           O
ATOM   2904  CB  ALA A 363       2.300 -35.997 -21.070  1.00  2.00           C
ATOM   2905  N   SER A 364       1.129 -38.834 -20.758  1.00 53.85           N
ATOM   2906  CA  SER A 364       0.032 -39.779 -20.883  1.00 53.85           C
ATOM   2907  C   SER A 364      -1.041 -39.506 -19.840  1.00 53.85           C
ATOM   2908  O   SER A 364      -0.749 -39.088 -18.717  1.00100.00           O
ATOM   2909  CB  SER A 364       0.540 -41.207 -20.701  1.00100.00           C
ATOM   2910  OG  SER A 364       0.737 -41.477 -19.322  1.00100.00           O
ATOM   2911  N   MET A 365      -2.285 -39.753 -20.245  1.00 32.95           N
ATOM   2912  CA  MET A 365      -3.460 -39.572 -19.401  1.00 32.95           C
ATOM   2913  C   MET A 365      -4.054 -40.951 -19.072  1.00 32.95           C
ATOM   2914  O   MET A 365      -5.085 -41.336 -19.617  1.00 81.10           O
ATOM   2915  CB  MET A 365      -4.512 -38.735 -20.136  1.00 81.10           C
ATOM   2916  CG  MET A 365      -5.703 -38.356 -19.252  1.00 81.10           C
ATOM   2917  SD  MET A 365      -5.245 -37.151 -17.994  1.00 81.10           S
ATOM   2918  CE  MET A 365      -6.187 -37.523 -16.515  1.00 81.10           C
ATOM   2919  N   PRO A 366      -3.412 -41.699 -18.175  1.00100.00           N
ATOM   2920  CA  PRO A 366      -3.915 -43.031 -17.817  1.00100.00           C
ATOM   2921  C   PRO A 366      -5.353 -42.946 -17.345  1.00100.00           C
ATOM   2922  O   PRO A 366      -6.276 -43.350 -18.077  1.00 75.71           O
ATOM   2923  CB  PRO A 366      -2.953 -43.524 -16.749  1.00 75.71           C
ATOM   2924  CG  PRO A 366      -1.911 -42.444 -16.562  1.00 75.71           C
ATOM   2925  CD  PRO A 366      -2.198 -41.297 -17.454  1.00 75.71           C
ATOM   2926  N   ASP A 367      -5.526 -42.409 -16.134  1.00100.00           N
ATOM   2927  CA  ASP A 367      -6.846 -42.228 -15.524  1.00100.00           C
ATOM   2928  C   ASP A 367      -7.333 -40.817 -15.848  1.00100.00           C
ATOM   2929  O   ASP A 367      -6.908 -39.831 -15.239  1.00 98.51           O
ATOM   2930  CB  ASP A 367      -6.773 -42.410 -14.011  1.00 98.51           C
ATOM   2931  CG  ASP A 367      -8.163 -42.372 -13.333  1.00 98.51           C
ATOM   2932  OD1 ASP A 367      -9.189 -42.587 -14.030  1.00 98.51           O
ATOM   2933  OD2 ASP A 367      -8.230 -42.128 -12.098  1.00 98.51           O
ATOM   2934  N   ASN A 368      -8.237 -40.743 -16.824  1.00  5.66           N
ATOM   2935  CA  ASN A 368      -8.819 -39.490 -17.304  1.00  5.66           C
ATOM   2936  C   ASN A 368      -9.803 -38.866 -16.324  1.00  5.66           C
ATOM   2937  O   ASN A 368     -10.257 -37.731 -16.510  1.00 84.21           O
ATOM   2938  CB  ASN A 368      -9.533 -39.740 -18.643  1.00 84.21           C
ATOM   2939  CG  ASN A 368      -8.570 -39.944 -19.818  1.00 84.21           C
ATOM   2940  OD1 ASN A 368      -8.406 -39.054 -20.633  1.00 84.21           O
ATOM   2941  ND2 ASN A 368      -7.948 -41.114 -19.900  1.00 84.21           N
ATOM   2942  N   THR A 369     -10.136 -39.623 -15.287  1.00 31.89           N
ATOM   2943  CA  THR A 369     -11.069 -39.175 -14.255  1.00 31.89           C
ATOM   2944  C   THR A 369     -10.932 -37.675 -14.000  1.00 31.89           C
ATOM   2945  O   THR A 369     -11.912 -36.920 -14.024  1.00 83.86           O
ATOM   2946  CB  THR A 369     -10.792 -39.929 -12.934  1.00 83.86           C
ATOM   2947  OG1 THR A 369     -11.337 -41.246 -13.024  1.00 83.86           O
ATOM   2948  CG2 THR A 369     -11.431 -39.230 -11.740  1.00 83.86           C
ATOM   2949  N   ALA A 370      -9.686 -37.266 -13.765  1.00 59.90           N
ATOM   2950  CA  ALA A 370      -9.320 -35.878 -13.487  1.00 59.90           C
ATOM   2951  C   ALA A 370      -9.859 -34.899 -14.517  1.00 59.90           C
ATOM   2952  O   ALA A 370     -10.730 -34.069 -14.237  1.00 39.46           O
ATOM   2953  CB  ALA A 370      -7.794 -35.744 -13.434  1.00 39.46           C
ATOM   2954  N   ALA A 371      -9.308 -35.010 -15.726  1.00 81.02           N
ATOM   2955  CA  ALA A 371      -9.662 -34.167 -16.869  1.00 81.02           C
ATOM   2956  C   ALA A 371     -11.158 -34.125 -17.140  1.00 81.02           C
ATOM   2957  O   ALA A 371     -11.736 -33.067 -17.418  1.00 11.50           O
ATOM   2958  CB  ALA A 371      -8.943 -34.665 -18.127  1.00 11.50           C
ATOM   2959  N   GLN A 372     -11.773 -35.302 -17.076  1.00  2.00           N
ATOM   2960  CA  GLN A 372     -13.207 -35.466 -17.315  1.00  2.00           C
ATOM   2961  C   GLN A 372     -14.051 -34.566 -16.429  1.00  2.00           C
ATOM   2962  O   GLN A 372     -15.055 -33.985 -16.864  1.00100.00           O
ATOM   2963  CB  GLN A 372     -13.626 -36.915 -17.053  1.00100.00           C
ATOM   2964  CG  GLN A 372     -12.687 -37.971 -17.641  1.00100.00           C
ATOM   2965  CD  GLN A 372     -12.848 -39.345 -16.967  1.00100.00           C
ATOM   2966  OE1 GLN A 372     -13.566 -39.467 -15.992  1.00100.00           O
ATOM   2967  NE2 GLN A 372     -12.179 -40.364 -17.495  1.00100.00           N
ATOM   2968  N   LYS A 373     -13.614 -34.471 -15.176  1.00100.00           N
ATOM   2969  CA  LYS A 373     -14.269 -33.687 -14.130  1.00100.00           C
ATOM   2970  C   LYS A 373     -14.021 -32.190 -14.217  1.00100.00           C
ATOM   2971  O   LYS A 373     -14.708 -31.389 -13.586  1.00  6.59           O
ATOM   2972  CB  LYS A 373     -13.787 -34.162 -12.763  1.00  6.59           C
ATOM   2973  CG  LYS A 373     -14.837 -34.888 -11.934  1.00  6.59           C
ATOM   2974  CD  LYS A 373     -14.260 -35.454 -10.634  1.00  6.59           C
ATOM   2975  CE  LYS A 373     -15.350 -35.860  -9.643  1.00  6.59           C
ATOM   2976  NZ  LYS A 373     -14.854 -36.801  -8.611  1.00  6.59           N
ATOM   2977  N   VAL A 374     -13.021 -31.811 -15.002  1.00 97.92           N
ATOM   2978  CA  VAL A 374     -12.645 -30.404 -15.159  1.00 97.92           C
ATOM   2979  C   VAL A 374     -13.305 -29.765 -16.369  1.00 97.92           C
ATOM   2980  O   VAL A 374     -13.613 -28.569 -16.383  1.00  2.00           O
ATOM   2981  CB  VAL A 374     -11.093 -30.281 -15.330  1.00  2.00           C
ATOM   2982  CG1 VAL A 374     -10.751 -29.222 -16.360  1.00  2.00           C
ATOM   2983  CG2 VAL A 374     -10.440 -29.886 -14.021  1.00  2.00           C
ATOM   2984  N   CYS A 375     -13.504 -30.580 -17.399  1.00100.00           N
ATOM   2985  CA  CYS A 375     -14.118 -30.134 -18.641  1.00100.00           C
ATOM   2986  C   CYS A 375     -15.580 -29.771 -18.421  1.00100.00           C
ATOM   2987  O   CYS A 375     -16.079 -28.763 -18.946  1.00 82.45           O
ATOM   2988  CB  CYS A 375     -14.006 -31.245 -19.697  1.00 82.45           C
ATOM   2989  SG  CYS A 375     -12.284 -31.568 -20.247  1.00 82.45           S
ATOM   2990  N   HIS A 376     -16.258 -30.609 -17.636  1.00 77.07           N
ATOM   2991  CA  HIS A 376     -17.673 -30.426 -17.313  1.00 77.07           C
ATOM   2992  C   HIS A 376     -17.902 -29.156 -16.511  1.00 77.07           C
ATOM   2993  O   HIS A 376     -19.041 -28.756 -16.249  1.00 99.81           O
ATOM   2994  CB  HIS A 376     -18.210 -31.620 -16.517  1.00 99.81           C
ATOM   2995  CG  HIS A 376     -19.663 -31.901 -16.758  1.00 99.81           C
ATOM   2996  ND1 HIS A 376     -20.605 -30.902 -16.855  1.00 99.81           N
ATOM   2997  CD2 HIS A 376     -20.333 -33.066 -16.933  1.00 99.81           C
ATOM   2998  CE1 HIS A 376     -21.795 -31.436 -17.083  1.00 99.81           C
ATOM   2999  NE2 HIS A 376     -21.658 -32.747 -17.134  1.00 99.81           N
ATOM   3000  N   LEU A 377     -16.794 -28.526 -16.128  1.00 75.83           N
ATOM   3001  CA  LEU A 377     -16.811 -27.289 -15.352  1.00 75.83           C
ATOM   3002  C   LEU A 377     -16.454 -26.110 -16.243  1.00 75.83           C
ATOM   3003  O   LEU A 377     -16.707 -24.946 -15.911  1.00 82.98           O
ATOM   3004  CB  LEU A 377     -15.800 -27.364 -14.207  1.00 82.98           C
ATOM   3005  CG  LEU A 377     -16.079 -28.504 -13.192  1.00 82.98           C
ATOM   3006  CD1 LEU A 377     -15.280 -28.308 -11.914  1.00 82.98           C
ATOM   3007  CD2 LEU A 377     -17.551 -28.528 -12.808  1.00 82.98           C
ATOM   3008  N   MET A 378     -15.858 -26.436 -17.387  1.00 40.42           N
ATOM   3009  CA  MET A 378     -15.425 -25.457 -18.377  1.00 40.42           C
ATOM   3010  C   MET A 378     -16.462 -25.273 -19.473  1.00 40.42           C
ATOM   3011  O   MET A 378     -16.637 -24.176 -20.019  1.00  8.55           O
ATOM   3012  CB  MET A 378     -14.105 -25.908 -19.013  1.00  8.55           C
ATOM   3013  CG  MET A 378     -12.922 -25.000 -18.689  1.00  8.55           C
ATOM   3014  SD  MET A 378     -11.591 -25.886 -17.867  1.00  8.55           S
ATOM   3015  CE  MET A 378     -10.052 -25.386 -18.643  1.00  8.55           C
ATOM   3016  N   GLY A 379     -17.141 -26.372 -19.795  1.00 79.64           N
ATOM   3017  CA  GLY A 379     -18.163 -26.371 -20.826  1.00 79.64           C
ATOM   3018  C   GLY A 379     -17.567 -26.710 -22.177  1.00 79.64           C
ATOM   3019  O   GLY A 379     -18.225 -26.617 -23.227  1.00 52.02           O
ATOM   3020  N   ILE A 380     -16.292 -27.093 -22.145  1.00100.00           N
ATOM   3021  CA  ILE A 380     -15.549 -27.462 -23.333  1.00100.00           C
ATOM   3022  C   ILE A 380     -15.642 -28.977 -23.534  1.00100.00           C
ATOM   3023  O   ILE A 380     -16.139 -29.703 -22.673  1.00  5.07           O
ATOM   3024  CB  ILE A 380     -14.039 -27.062 -23.227  1.00  5.07           C
ATOM   3025  CG1 ILE A 380     -13.501 -27.399 -21.839  1.00  5.07           C
ATOM   3026  CG2 ILE A 380     -13.866 -25.564 -23.422  1.00  5.07           C
ATOM   3027  CD1 ILE A 380     -12.892 -28.790 -21.759  1.00  5.07           C
ATOM   3028  N   ASN A 381     -15.156 -29.437 -24.686  1.00100.00           N
ATOM   3029  CA  ASN A 381     -15.170 -30.851 -25.035  1.00100.00           C
ATOM   3030  C   ASN A 381     -14.007 -31.596 -24.417  1.00100.00           C
ATOM   3031  O   ASN A 381     -12.857 -31.136 -24.451  1.00 26.96           O
ATOM   3032  CB  ASN A 381     -15.113 -31.040 -26.561  1.00 26.96           C
ATOM   3033  CG  ASN A 381     -14.883 -32.506 -26.960  1.00 26.96           C
ATOM   3034  OD1 ASN A 381     -13.764 -32.981 -26.932  1.00 26.96           O
ATOM   3035  ND2 ASN A 381     -15.947 -33.209 -27.325  1.00 26.96           N
ATOM   3036  N   VAL A 382     -14.337 -32.759 -23.869  1.00 87.52           N
ATOM   3037  CA  VAL A 382     -13.394 -33.647 -23.222  1.00 87.52           C
ATOM   3038  C   VAL A 382     -12.241 -33.981 -24.168  1.00 87.52           C
ATOM   3039  O   VAL A 382     -11.149 -33.401 -24.103  1.00  2.00           O
ATOM   3040  CB  VAL A 382     -14.087 -34.991 -22.816  1.00  2.00           C
ATOM   3041  CG1 VAL A 382     -14.677 -34.890 -21.420  1.00  2.00           C
ATOM   3042  CG2 VAL A 382     -15.230 -35.309 -23.772  1.00  2.00           C
ATOM   3043  N   THR A 383     -12.524 -34.931 -25.056  1.00100.00           N
ATOM   3044  CA  THR A 383     -11.590 -35.420 -26.055  1.00100.00           C
ATOM   3045  C   THR A 383     -10.759 -34.295 -26.665  1.00100.00           C
ATOM   3046  O   THR A 383      -9.535 -34.397 -26.821  1.00 17.02           O
ATOM   3047  CB  THR A 383     -12.343 -36.131 -27.212  1.00 17.02           C
ATOM   3048  OG1 THR A 383     -12.529 -35.205 -28.284  1.00 17.02           O
ATOM   3049  CG2 THR A 383     -13.723 -36.612 -26.765  1.00 17.02           C
ATOM   3050  N   ASP A 384     -11.454 -33.215 -27.013  1.00 13.08           N
ATOM   3051  CA  ASP A 384     -10.856 -32.032 -27.622  1.00 13.08           C
ATOM   3052  C   ASP A 384      -9.780 -31.409 -26.743  1.00 13.08           C
ATOM   3053  O   ASP A 384      -8.629 -31.252 -27.160  1.00 65.36           O
ATOM   3054  CB  ASP A 384     -11.941 -30.978 -27.906  1.00 65.36           C
ATOM   3055  CG  ASP A 384     -12.451 -31.006 -29.359  1.00 65.36           C
ATOM   3056  OD1 ASP A 384     -11.675 -30.648 -30.283  1.00 65.36           O
ATOM   3057  OD2 ASP A 384     -13.633 -31.381 -29.580  1.00 65.36           O
ATOM   3058  N   PHE A 385     -10.175 -31.054 -25.524  1.00100.00           N
ATOM   3059  CA  PHE A 385      -9.270 -30.438 -24.560  1.00100.00           C
ATOM   3060  C   PHE A 385      -8.103 -31.350 -24.214  1.00100.00           C
ATOM   3061  O   PHE A 385      -6.964 -30.904 -24.033  1.00100.00           O
ATOM   3062  CB  PHE A 385      -9.996 -30.102 -23.260  1.00100.00           C
ATOM   3063  CG  PHE A 385      -9.058 -29.795 -22.116  1.00100.00           C
ATOM   3064  CD1 PHE A 385      -7.883 -29.067 -22.345  1.00100.00           C
ATOM   3065  CD2 PHE A 385      -9.331 -30.233 -20.819  1.00100.00           C
ATOM   3066  CE1 PHE A 385      -6.998 -28.785 -21.309  1.00100.00           C
ATOM   3067  CE2 PHE A 385      -8.451 -29.956 -19.769  1.00100.00           C
ATOM   3068  CZ  PHE A 385      -7.282 -29.230 -20.016  1.00100.00           C
ATOM   3069  N   THR A 386      -8.412 -32.637 -24.121  1.00 17.38           N
ATOM   3070  CA  THR A 386      -7.437 -33.668 -23.787  1.00 17.38           C
ATOM   3071  C   THR A 386      -6.301 -33.712 -24.803  1.00 17.38           C
ATOM   3072  O   THR A 386      -5.120 -33.734 -24.453  1.00 96.35           O
ATOM   3073  CB  THR A 386      -8.124 -35.056 -23.757  1.00 96.35           C
ATOM   3074  OG1 THR A 386      -9.405 -34.923 -23.137  1.00 96.35           O
ATOM   3075  CG2 THR A 386      -7.315 -36.070 -22.958  1.00 96.35           C
ATOM   3076  N   ARG A 387      -6.681 -33.720 -26.078  1.00 70.48           N
ATOM   3077  CA  ARG A 387      -5.738 -33.770 -27.190  1.00 70.48           C
ATOM   3078  C   ARG A 387      -4.990 -32.454 -27.373  1.00 70.48           C
ATOM   3079  O   ARG A 387      -3.792 -32.429 -27.679  1.00100.00           O
ATOM   3080  CB  ARG A 387      -6.481 -34.094 -28.497  1.00100.00           C
ATOM   3081  CG  ARG A 387      -5.559 -34.286 -29.696  1.00100.00           C
ATOM   3082  CD  ARG A 387      -5.842 -33.298 -30.828  1.00100.00           C
ATOM   3083  NE  ARG A 387      -7.177 -33.466 -31.422  1.00100.00           N
ATOM   3084  CZ  ARG A 387      -8.227 -32.676 -31.150  1.00100.00           C
ATOM   3085  NH1 ARG A 387      -8.100 -31.667 -30.306  1.00100.00           N
ATOM   3086  NH2 ARG A 387      -9.416 -32.867 -31.714  1.00100.00           N
ATOM   3087  N   SER A 388      -5.721 -31.356 -27.191  1.00100.00           N
ATOM   3088  CA  SER A 388      -5.189 -29.998 -27.330  1.00100.00           C
ATOM   3089  C   SER A 388      -4.086 -29.696 -26.322  1.00100.00           C
ATOM   3090  O   SER A 388      -3.030 -29.154 -26.671  1.00 61.59           O
ATOM   3091  CB  SER A 388      -6.313 -28.976 -27.160  1.00 61.59           C
ATOM   3092  OG  SER A 388      -7.551 -29.525 -27.557  1.00 61.59           O
ATOM   3093  N   ILE A 389      -4.343 -30.038 -25.064  1.00 73.08           N
ATOM   3094  CA  ILE A 389      -3.376 -29.815 -23.987  1.00 73.08           C
ATOM   3095  C   ILE A 389      -2.250 -30.825 -24.105  1.00 73.08           C
ATOM   3096  O   ILE A 389      -1.110 -30.573 -23.698  1.00 41.91           O
ATOM   3097  CB  ILE A 389      -4.069 -29.964 -22.596  1.00 41.91           C
ATOM   3098  CG1 ILE A 389      -3.292 -29.205 -21.524  1.00 41.91           C
ATOM   3099  CG2 ILE A 389      -4.111 -31.424 -22.165  1.00 41.91           C
ATOM   3100  CD1 ILE A 389      -3.756 -27.764 -21.358  1.00 41.91           C
ATOM   3101  N   LEU A 390      -2.603 -31.972 -24.681  1.00 34.99           N
ATOM   3102  CA  LEU A 390      -1.688 -33.084 -24.900  1.00 34.99           C
ATOM   3103  C   LEU A 390      -0.893 -32.879 -26.182  1.00 34.99           C
ATOM   3104  O   LEU A 390       0.305 -32.573 -26.162  1.00 45.98           O
ATOM   3105  CB  LEU A 390      -2.469 -34.405 -25.004  1.00 45.98           C
ATOM   3106  CG  LEU A 390      -2.827 -35.020 -23.623  1.00 45.98           C
ATOM   3107  CD1 LEU A 390      -3.848 -36.138 -23.768  1.00 45.98           C
ATOM   3108  CD2 LEU A 390      -1.593 -35.613 -22.965  1.00 45.98           C
ATOM   3109  N   THR A 391      -1.586 -33.053 -27.305  1.00100.00           N
ATOM   3110  CA  THR A 391      -1.019 -32.913 -28.638  1.00100.00           C
ATOM   3111  C   THR A 391      -1.405 -31.556 -29.253  1.00100.00           C
ATOM   3112  O   THR A 391      -2.404 -31.433 -29.957  1.00 98.85           O
ATOM   3113  CB  THR A 391      -1.540 -34.028 -29.580  1.00 98.85           C
ATOM   3114  OG1 THR A 391      -2.879 -33.714 -29.967  1.00 98.85           O
ATOM   3115  CG2 THR A 391      -1.562 -35.382 -28.874  1.00 98.85           C
ATOM   3116  N   PRO A 392      -0.609 -30.523 -28.996  1.00 16.12           N
ATOM   3117  CA  PRO A 392      -0.894 -29.191 -29.535  1.00 16.12           C
ATOM   3118  C   PRO A 392      -0.933 -29.164 -31.052  1.00 16.12           C
ATOM   3119  O   PRO A 392       0.097 -29.423 -31.707  1.00 51.63           O
ATOM   3120  CB  PRO A 392       0.220 -28.303 -29.000  1.00 51.63           C
ATOM   3121  CG  PRO A 392       1.133 -29.193 -28.184  1.00 51.63           C
ATOM   3122  CD  PRO A 392       0.614 -30.582 -28.186  1.00 51.63           C
ATOM   3123  N   ARG A 393      -2.123 -28.859 -31.592  1.00 75.24           N
ATOM   3124  CA  ARG A 393      -2.370 -28.749 -33.032  1.00 75.24           C
ATOM   3125  C   ARG A 393      -1.917 -27.338 -33.438  1.00 75.24           C
ATOM   3126  O   ARG A 393      -2.626 -26.595 -34.131  1.00100.00           O
ATOM   3127  CB  ARG A 393      -3.864 -28.919 -33.355  1.00100.00           C
ATOM   3128  CG  ARG A 393      -4.198 -28.767 -34.840  1.00100.00           C
ATOM   3129  CD  ARG A 393      -5.280 -29.738 -35.320  1.00100.00           C
ATOM   3130  NE  ARG A 393      -5.595 -29.598 -36.753  1.00100.00           N
ATOM   3131  CZ  ARG A 393      -6.524 -30.322 -37.397  1.00100.00           C
ATOM   3132  NH1 ARG A 393      -7.223 -31.238 -36.749  1.00100.00           N
ATOM   3133  NH2 ARG A 393      -6.771 -30.157 -38.693  1.00100.00           N
ATOM   3134  N   ILE A 394      -0.715 -26.990 -32.987  1.00 87.56           N
ATOM   3135  CA  ILE A 394      -0.086 -25.698 -33.248  1.00 87.56           C
ATOM   3136  C   ILE A 394      -0.352 -25.136 -34.642  1.00 87.56           C
ATOM   3137  O   ILE A 394      -0.699 -25.858 -35.582  1.00  2.00           O
ATOM   3138  CB  ILE A 394       1.450 -25.792 -33.058  1.00  2.00           C
ATOM   3139  CG1 ILE A 394       1.749 -26.338 -31.661  1.00  2.00           C
ATOM   3140  CG2 ILE A 394       2.097 -24.427 -33.265  1.00  2.00           C
ATOM   3141  CD1 ILE A 394       2.269 -27.761 -31.651  1.00  2.00           C
ATOM   3142  N   LYS A 395      -0.179 -23.827 -34.767  1.00100.00           N
ATOM   3143  CA  LYS A 395      -0.388 -23.134 -36.026  1.00100.00           C
ATOM   3144  C   LYS A 395       0.637 -22.016 -36.122  1.00100.00           C
ATOM   3145  O   LYS A 395       0.359 -20.876 -35.751  1.00100.00           O
ATOM   3146  CB  LYS A 395      -1.796 -22.544 -36.076  1.00100.00           C
ATOM   3147  CG  LYS A 395      -2.627 -23.032 -37.239  1.00100.00           C
ATOM   3148  CD  LYS A 395      -4.061 -22.553 -37.120  1.00100.00           C
ATOM   3149  CE  LYS A 395      -5.019 -23.714 -36.899  1.00100.00           C
ATOM   3150  NZ  LYS A 395      -6.446 -23.279 -36.939  1.00100.00           N
ATOM   3151  N   VAL A 396       1.825 -22.334 -36.622  1.00 97.76           N
ATOM   3152  CA  VAL A 396       2.862 -21.321 -36.742  1.00 97.76           C
ATOM   3153  C   VAL A 396       2.534 -20.346 -37.874  1.00 97.76           C
ATOM   3154  O   VAL A 396       3.373 -19.533 -38.289  1.00  2.23           O
ATOM   3155  CB  VAL A 396       4.234 -21.987 -36.979  1.00  2.23           C
ATOM   3156  CG1 VAL A 396       5.364 -20.970 -36.785  1.00  2.23           C
ATOM   3157  CG2 VAL A 396       4.387 -23.151 -36.002  1.00  2.23           C
ATOM   3158  N   GLY A 397       1.296 -20.430 -38.362  1.00 77.25           N
ATOM   3159  CA  GLY A 397       0.834 -19.561 -39.433  1.00 77.25           C
ATOM   3160  C   GLY A 397       1.426 -19.906 -40.783  1.00 77.25           C
ATOM   3161  O   GLY A 397       0.708 -20.246 -41.728  1.00 51.24           O
ATOM   3162  N   ARG A 398       2.747 -19.804 -40.874  1.00100.00           N
ATOM   3163  CA  ARG A 398       3.481 -20.109 -42.096  1.00100.00           C
ATOM   3164  C   ARG A 398       3.404 -21.620 -42.331  1.00100.00           C
ATOM   3165  O   ARG A 398       3.938 -22.141 -43.320  1.00 61.34           O
ATOM   3166  CB  ARG A 398       4.941 -19.679 -41.941  1.00 61.34           C
ATOM   3167  CG  ARG A 398       5.562 -20.142 -40.629  1.00 61.34           C
ATOM   3168  CD  ARG A 398       6.460 -19.078 -40.035  1.00 61.34           C
ATOM   3169  NE  ARG A 398       7.771 -19.068 -40.676  1.00 61.34           N
ATOM   3170  CZ  ARG A 398       8.892 -19.464 -40.084  1.00 61.34           C
ATOM   3171  NH1 ARG A 398       8.862 -19.899 -38.832  1.00 61.34           N
ATOM   3172  NH2 ARG A 398      10.044 -19.422 -40.740  1.00 61.34           N
ATOM   3173  N   ASP A 399       2.733 -22.305 -41.408  1.00100.00           N
ATOM   3174  CA  ASP A 399       2.564 -23.752 -41.467  1.00100.00           C
ATOM   3175  C   ASP A 399       1.521 -24.211 -40.440  1.00100.00           C
ATOM   3176  O   ASP A 399       0.791 -23.394 -39.879  1.00 32.47           O
ATOM   3177  CB  ASP A 399       3.909 -24.434 -41.196  1.00 32.47           C
ATOM   3178  CG  ASP A 399       4.628 -23.848 -39.992  1.00 32.47           C
ATOM   3179  OD1 ASP A 399       4.134 -24.046 -38.863  1.00 32.47           O
ATOM   3180  OD2 ASP A 399       5.681 -23.195 -40.173  1.00 32.47           O
ATOM   3181  N   VAL A 400       1.456 -25.518 -40.211  1.00100.00           N
ATOM   3182  CA  VAL A 400       0.512 -26.092 -39.256  1.00100.00           C
ATOM   3183  C   VAL A 400       1.197 -27.227 -38.515  1.00100.00           C
ATOM   3184  O   VAL A 400       0.672 -28.334 -38.426  1.00 54.65           O
ATOM   3185  CB  VAL A 400      -0.725 -26.654 -39.966  1.00 54.65           C
ATOM   3186  CG1 VAL A 400      -1.892 -26.699 -38.988  1.00 54.65           C
ATOM   3187  CG2 VAL A 400      -1.055 -25.801 -41.190  1.00 54.65           C
ATOM   3188  N   VAL A 401       2.382 -26.929 -37.995  1.00 51.45           N
ATOM   3189  CA  VAL A 401       3.177 -27.901 -37.262  1.00 51.45           C
ATOM   3190  C   VAL A 401       2.493 -28.435 -36.008  1.00 51.45           C
ATOM   3191  O   VAL A 401       2.443 -27.756 -34.986  1.00100.00           O
ATOM   3192  CB  VAL A 401       4.542 -27.290 -36.855  1.00100.00           C
ATOM   3193  CG1 VAL A 401       5.333 -28.296 -36.022  1.00100.00           C
ATOM   3194  CG2 VAL A 401       5.326 -26.896 -38.096  1.00100.00           C
ATOM   3195  N   GLN A 402       1.963 -29.651 -36.099  1.00 20.16           N
ATOM   3196  CA  GLN A 402       1.309 -30.267 -34.954  1.00 20.16           C
ATOM   3197  C   GLN A 402       2.439 -30.936 -34.172  1.00 20.16           C
ATOM   3198  O   GLN A 402       3.205 -31.729 -34.729  1.00 98.90           O
ATOM   3199  CB  GLN A 402       0.279 -31.313 -35.413  1.00 98.90           C
ATOM   3200  CG  GLN A 402       0.506 -32.717 -34.833  1.00 98.90           C
ATOM   3201  CD  GLN A 402      -0.759 -33.369 -34.295  1.00 98.90           C
ATOM   3202  OE1 GLN A 402      -1.872 -32.944 -34.604  1.00 98.90           O
ATOM   3203  NE2 GLN A 402      -0.589 -34.410 -33.485  1.00 98.90           N
ATOM   3204  N   LYS A 403       2.554 -30.606 -32.892  1.00100.00           N
ATOM   3205  CA  LYS A 403       3.597 -31.189 -32.065  1.00100.00           C
ATOM   3206  C   LYS A 403       3.003 -31.794 -30.807  1.00100.00           C
ATOM   3207  O   LYS A 403       1.786 -31.816 -30.630  1.00 40.79           O
ATOM   3208  CB  LYS A 403       4.627 -30.118 -31.686  1.00 40.79           C
ATOM   3209  CG  LYS A 403       5.937 -30.675 -31.147  1.00 40.79           C
ATOM   3210  CD  LYS A 403       7.130 -29.902 -31.682  1.00 40.79           C
ATOM   3211  CE  LYS A 403       7.942 -29.276 -30.547  1.00 40.79           C
ATOM   3212  NZ  LYS A 403       8.919 -28.232 -31.010  1.00 40.79           N
ATOM   3213  N   ALA A 404       3.886 -32.285 -29.948  1.00100.00           N
ATOM   3214  CA  ALA A 404       3.509 -32.895 -28.685  1.00100.00           C
ATOM   3215  C   ALA A 404       4.600 -32.524 -27.692  1.00100.00           C
ATOM   3216  O   ALA A 404       5.784 -32.495 -28.047  1.00 61.02           O
ATOM   3217  CB  ALA A 404       3.423 -34.412 -28.840  1.00 61.02           C
ATOM   3218  N   GLN A 405       4.204 -32.229 -26.460  1.00 72.59           N
ATOM   3219  CA  GLN A 405       5.162 -31.864 -25.431  1.00 72.59           C
ATOM   3220  C   GLN A 405       5.286 -32.994 -24.424  1.00 72.59           C
ATOM   3221  O   GLN A 405       4.399 -33.839 -24.316  1.00 86.43           O
ATOM   3222  CB  GLN A 405       4.715 -30.586 -24.723  1.00 86.43           C
ATOM   3223  CG  GLN A 405       3.840 -29.680 -25.573  1.00 86.43           C
ATOM   3224  CD  GLN A 405       2.473 -29.443 -24.958  1.00 86.43           C
ATOM   3225  OE1 GLN A 405       2.007 -30.223 -24.128  1.00 86.43           O
ATOM   3226  NE2 GLN A 405       1.823 -28.359 -25.363  1.00 86.43           N
ATOM   3227  N   THR A 406       6.400 -32.999 -23.703  1.00 47.11           N
ATOM   3228  CA  THR A 406       6.670 -34.011 -22.689  1.00 47.11           C
ATOM   3229  C   THR A 406       5.526 -33.995 -21.679  1.00 47.11           C
ATOM   3230  O   THR A 406       4.466 -33.429 -21.945  1.00  6.35           O
ATOM   3231  CB  THR A 406       7.985 -33.693 -21.958  1.00  6.35           C
ATOM   3232  OG1 THR A 406       8.624 -32.579 -22.595  1.00  6.35           O
ATOM   3233  CG2 THR A 406       8.922 -34.893 -21.971  1.00  6.35           C
ATOM   3234  N   LYS A 407       5.733 -34.621 -20.529  1.00 24.19           N
ATOM   3235  CA  LYS A 407       4.699 -34.621 -19.511  1.00 24.19           C
ATOM   3236  C   LYS A 407       4.895 -33.267 -18.843  1.00 24.19           C
ATOM   3237  O   LYS A 407       3.940 -32.595 -18.459  1.00 36.20           O
ATOM   3238  CB  LYS A 407       4.928 -35.764 -18.524  1.00 36.20           C
ATOM   3239  CG  LYS A 407       5.222 -35.326 -17.099  1.00 36.20           C
ATOM   3240  CD  LYS A 407       6.715 -35.368 -16.805  1.00 36.20           C
ATOM   3241  CE  LYS A 407       6.976 -35.725 -15.347  1.00 36.20           C
ATOM   3242  NZ  LYS A 407       6.006 -36.739 -14.838  1.00 36.20           N
ATOM   3243  N   GLU A 408       6.165 -32.881 -18.743  1.00 53.15           N
ATOM   3244  CA  GLU A 408       6.580 -31.623 -18.140  1.00 53.15           C
ATOM   3245  C   GLU A 408       5.896 -30.442 -18.794  1.00 53.15           C
ATOM   3246  O   GLU A 408       4.968 -29.863 -18.243  1.00100.00           O
ATOM   3247  CB  GLU A 408       8.093 -31.453 -18.279  1.00100.00           C
ATOM   3248  CG  GLU A 408       8.895 -32.582 -17.667  1.00100.00           C
ATOM   3249  CD  GLU A 408       9.862 -32.087 -16.616  1.00100.00           C
ATOM   3250  OE1 GLU A 408      10.359 -30.949 -16.764  1.00100.00           O
ATOM   3251  OE2 GLU A 408      10.124 -32.832 -15.646  1.00100.00           O
ATOM   3252  N   GLN A 409       6.369 -30.085 -19.983  1.00  2.00           N
ATOM   3253  CA  GLN A 409       5.804 -28.970 -20.723  1.00  2.00           C
ATOM   3254  C   GLN A 409       4.294 -29.165 -20.819  1.00  2.00           C
ATOM   3255  O   GLN A 409       3.546 -28.212 -21.057  1.00 91.47           O
ATOM   3256  CB  GLN A 409       6.429 -28.903 -22.127  1.00 91.47           C
ATOM   3257  CG  GLN A 409       7.949 -29.103 -22.154  1.00 91.47           C
ATOM   3258  CD  GLN A 409       8.674 -28.365 -21.035  1.00 91.47           C
ATOM   3259  OE1 GLN A 409       8.906 -27.157 -21.119  1.00 91.47           O
ATOM   3260  NE2 GLN A 409       9.036 -29.092 -19.982  1.00 91.47           N
ATOM   3261  N   ALA A 410       3.855 -30.409 -20.640  1.00 28.69           N
ATOM   3262  CA  ALA A 410       2.436 -30.736 -20.692  1.00 28.69           C
ATOM   3263  C   ALA A 410       1.849 -30.205 -19.405  1.00 28.69           C
ATOM   3264  O   ALA A 410       0.751 -29.651 -19.391  1.00 80.43           O
ATOM   3265  CB  ALA A 410       2.236 -32.236 -20.775  1.00 80.43           C
ATOM   3266  N   ASP A 411       2.602 -30.386 -18.328  1.00 15.36           N
ATOM   3267  CA  ASP A 411       2.186 -29.927 -17.017  1.00 15.36           C
ATOM   3268  C   ASP A 411       2.355 -28.404 -16.949  1.00 15.36           C
ATOM   3269  O   ASP A 411       1.420 -27.686 -16.609  1.00100.00           O
ATOM   3270  CB  ASP A 411       3.026 -30.618 -15.939  1.00100.00           C
ATOM   3271  CG  ASP A 411       2.385 -31.911 -15.440  1.00100.00           C
ATOM   3272  OD1 ASP A 411       1.140 -32.011 -15.479  1.00100.00           O
ATOM   3273  OD2 ASP A 411       3.121 -32.826 -15.008  1.00100.00           O
ATOM   3274  N   PHE A 412       3.543 -27.913 -17.293  1.00 20.42           N
ATOM   3275  CA  PHE A 412       3.832 -26.477 -17.272  1.00 20.42           C
ATOM   3276  C   PHE A 412       2.785 -25.672 -18.040  1.00 20.42           C
ATOM   3277  O   PHE A 412       2.637 -24.467 -17.839  1.00 58.98           O
ATOM   3278  CB  PHE A 412       5.226 -26.228 -17.881  1.00 58.98           C
ATOM   3279  CG  PHE A 412       5.587 -24.769 -18.050  1.00 58.98           C
ATOM   3280  CD1 PHE A 412       4.944 -23.975 -18.999  1.00 58.98           C
ATOM   3281  CD2 PHE A 412       6.580 -24.192 -17.265  1.00 58.98           C
ATOM   3282  CE1 PHE A 412       5.284 -22.635 -19.167  1.00 58.98           C
ATOM   3283  CE2 PHE A 412       6.930 -22.849 -17.427  1.00 58.98           C
ATOM   3284  CZ  PHE A 412       6.278 -22.071 -18.378  1.00 58.98           C
ATOM   3285  N   ALA A 413       2.054 -26.335 -18.925  1.00  2.00           N
ATOM   3286  CA  ALA A 413       1.043 -25.649 -19.714  1.00  2.00           C
ATOM   3287  C   ALA A 413      -0.337 -25.625 -19.065  1.00  2.00           C
ATOM   3288  O   ALA A 413      -1.077 -24.648 -19.216  1.00100.00           O
ATOM   3289  CB  ALA A 413       0.954 -26.291 -21.094  1.00100.00           C
ATOM   3290  N   ILE A 414      -0.681 -26.701 -18.362  1.00100.00           N
ATOM   3291  CA  ILE A 414      -1.975 -26.803 -17.688  1.00100.00           C
ATOM   3292  C   ILE A 414      -1.913 -25.975 -16.408  1.00100.00           C
ATOM   3293  O   ILE A 414      -2.935 -25.532 -15.880  1.00 45.61           O
ATOM   3294  CB  ILE A 414      -2.302 -28.280 -17.338  1.00 45.61           C
ATOM   3295  CG1 ILE A 414      -3.599 -28.352 -16.529  1.00 45.61           C
ATOM   3296  CG2 ILE A 414      -1.157 -28.892 -16.550  1.00 45.61           C
ATOM   3297  CD1 ILE A 414      -4.584 -29.399 -17.049  1.00 45.61           C
ATOM   3298  N   GLU A 415      -0.685 -25.775 -15.937  1.00 20.41           N
ATOM   3299  CA  GLU A 415      -0.402 -25.010 -14.731  1.00 20.41           C
ATOM   3300  C   GLU A 415      -0.568 -23.535 -15.045  1.00 20.41           C
ATOM   3301  O   GLU A 415      -1.215 -22.793 -14.309  1.00100.00           O
ATOM   3302  CB  GLU A 415       1.034 -25.298 -14.274  1.00100.00           C
ATOM   3303  CG  GLU A 415       1.651 -24.245 -13.366  1.00100.00           C
ATOM   3304  CD  GLU A 415       2.824 -23.524 -14.013  1.00100.00           C
ATOM   3305  OE1 GLU A 415       2.654 -23.004 -15.138  1.00100.00           O
ATOM   3306  OE2 GLU A 415       3.912 -23.478 -13.398  1.00100.00           O
ATOM   3307  N   ALA A 416       0.018 -23.112 -16.157  1.00  2.00           N
ATOM   3308  CA  ALA A 416      -0.081 -21.724 -16.547  1.00  2.00           C
ATOM   3309  C   ALA A 416      -1.434 -21.475 -17.203  1.00  2.00           C
ATOM   3310  O   ALA A 416      -1.678 -20.404 -17.772  1.00  2.00           O
ATOM   3311  CB  ALA A 416       1.046 -21.377 -17.499  1.00  2.00           C
ATOM   3312  N   LEU A 417      -2.310 -22.474 -17.127  1.00100.00           N
ATOM   3313  CA  LEU A 417      -3.651 -22.363 -17.697  1.00100.00           C
ATOM   3314  C   LEU A 417      -4.585 -22.080 -16.528  1.00100.00           C
ATOM   3315  O   LEU A 417      -5.333 -21.097 -16.527  1.00 26.71           O
ATOM   3316  CB  LEU A 417      -4.068 -23.669 -18.391  1.00 26.71           C
ATOM   3317  CG  LEU A 417      -5.522 -24.111 -18.154  1.00 26.71           C
ATOM   3318  CD1 LEU A 417      -6.431 -23.607 -19.271  1.00 26.71           C
ATOM   3319  CD2 LEU A 417      -5.561 -25.620 -18.060  1.00 26.71           C
ATOM   3320  N   ALA A 418      -4.532 -22.956 -15.536  1.00100.00           N
ATOM   3321  CA  ALA A 418      -5.361 -22.798 -14.359  1.00100.00           C
ATOM   3322  C   ALA A 418      -4.985 -21.461 -13.723  1.00100.00           C
ATOM   3323  O   ALA A 418      -5.834 -20.588 -13.523  1.00 51.30           O
ATOM   3324  CB  ALA A 418      -5.100 -23.945 -13.394  1.00 51.30           C
ATOM   3325  N   LYS A 419      -3.698 -21.307 -13.431  1.00 68.08           N
ATOM   3326  CA  LYS A 419      -3.178 -20.097 -12.812  1.00 68.08           C
ATOM   3327  C   LYS A 419      -3.577 -18.784 -13.518  1.00 68.08           C
ATOM   3328  O   LYS A 419      -3.634 -17.727 -12.895  1.00  2.00           O
ATOM   3329  CB  LYS A 419      -1.651 -20.227 -12.709  1.00  2.00           C
ATOM   3330  CG  LYS A 419      -0.875 -19.454 -13.732  1.00  2.00           C
ATOM   3331  CD  LYS A 419       0.277 -18.728 -13.085  1.00  2.00           C
ATOM   3332  CE  LYS A 419       1.506 -19.622 -12.933  1.00  2.00           C
ATOM   3333  NZ  LYS A 419       1.227 -20.851 -12.141  1.00  2.00           N
ATOM   3334  N   ALA A 420      -3.866 -18.836 -14.812  1.00  2.00           N
ATOM   3335  CA  ALA A 420      -4.258 -17.621 -15.517  1.00  2.00           C
ATOM   3336  C   ALA A 420      -5.759 -17.597 -15.777  1.00  2.00           C
ATOM   3337  O   ALA A 420      -6.317 -16.560 -16.151  1.00  9.98           O
ATOM   3338  CB  ALA A 420      -3.515 -17.520 -16.828  1.00  9.98           C
ATOM   3339  N   LYS A 421      -6.410 -18.741 -15.595  1.00  4.12           N
ATOM   3340  CA  LYS A 421      -7.849 -18.820 -15.810  1.00  4.12           C
ATOM   3341  C   LYS A 421      -8.507 -18.228 -14.579  1.00  4.12           C
ATOM   3342  O   LYS A 421      -9.699 -17.927 -14.580  1.00 25.64           O
ATOM   3343  CB  LYS A 421      -8.306 -20.269 -15.992  1.00 25.64           C
ATOM   3344  CG  LYS A 421      -9.751 -20.385 -16.474  1.00 25.64           C
ATOM   3345  CD  LYS A 421     -10.292 -21.807 -16.403  1.00 25.64           C
ATOM   3346  CE  LYS A 421     -11.751 -21.859 -16.848  1.00 25.64           C
ATOM   3347  NZ  LYS A 421     -12.608 -22.686 -15.945  1.00 25.64           N
ATOM   3348  N   PHE A 422      -7.705 -18.066 -13.532  1.00 54.79           N
ATOM   3349  CA  PHE A 422      -8.174 -17.505 -12.275  1.00 54.79           C
ATOM   3350  C   PHE A 422      -8.064 -15.994 -12.354  1.00 54.79           C
ATOM   3351  O   PHE A 422      -9.009 -15.270 -12.040  1.00 81.22           O
ATOM   3352  CB  PHE A 422      -7.321 -18.015 -11.120  1.00 81.22           C
ATOM   3353  CG  PHE A 422      -7.187 -17.032  -9.988  1.00 81.22           C
ATOM   3354  CD1 PHE A 422      -8.226 -16.858  -9.079  1.00 81.22           C
ATOM   3355  CD2 PHE A 422      -6.020 -16.286  -9.828  1.00 81.22           C
ATOM   3356  CE1 PHE A 422      -8.112 -15.952  -8.034  1.00 81.22           C
ATOM   3357  CE2 PHE A 422      -5.895 -15.377  -8.785  1.00 81.22           C
ATOM   3358  CZ  PHE A 422      -6.943 -15.214  -7.884  1.00 81.22           C
ATOM   3359  N   GLU A 423      -6.894 -15.527 -12.776  1.00  2.00           N
ATOM   3360  CA  GLU A 423      -6.645 -14.104 -12.910  1.00  2.00           C
ATOM   3361  C   GLU A 423      -7.584 -13.586 -13.988  1.00  2.00           C
ATOM   3362  O   GLU A 423      -7.951 -12.407 -14.004  1.00 43.44           O
ATOM   3363  CB  GLU A 423      -5.191 -13.859 -13.315  1.00 43.44           C
ATOM   3364  CG  GLU A 423      -4.725 -12.444 -13.049  1.00 43.44           C
ATOM   3365  CD  GLU A 423      -4.272 -11.743 -14.309  1.00 43.44           C
ATOM   3366  OE1 GLU A 423      -3.210 -12.126 -14.850  1.00 43.44           O
ATOM   3367  OE2 GLU A 423      -4.980 -10.812 -14.754  1.00 43.44           O
ATOM   3368  N   ARG A 424      -7.964 -14.485 -14.894  1.00100.00           N
ATOM   3369  CA  ARG A 424      -8.878 -14.151 -15.981  1.00100.00           C
ATOM   3370  C   ARG A 424     -10.160 -13.761 -15.261  1.00100.00           C
ATOM   3371  O   ARG A 424     -10.939 -12.933 -15.742  1.00 23.12           O
ATOM   3372  CB  ARG A 424      -9.136 -15.374 -16.882  1.00 23.12           C
ATOM   3373  CG  ARG A 424      -8.538 -15.303 -18.297  1.00 23.12           C
ATOM   3374  CD  ARG A 424      -9.329 -14.368 -19.206  1.00 23.12           C
ATOM   3375  NE  ARG A 424      -9.417 -14.829 -20.593  1.00 23.12           N
ATOM   3376  CZ  ARG A 424      -8.454 -14.703 -21.504  1.00 23.12           C
ATOM   3377  NH1 ARG A 424      -7.299 -14.118 -21.203  1.00 23.12           N
ATOM   3378  NH2 ARG A 424      -8.658 -15.152 -22.735  1.00 23.12           N
ATOM   3379  N   LEU A 425     -10.348 -14.372 -14.096  1.00 39.80           N
ATOM   3380  CA  LEU A 425     -11.513 -14.138 -13.260  1.00 39.80           C
ATOM   3381  C   LEU A 425     -11.377 -12.963 -12.291  1.00 39.80           C
ATOM   3382  O   LEU A 425     -12.309 -12.162 -12.153  1.00  2.40           O
ATOM   3383  CB  LEU A 425     -11.826 -15.392 -12.462  1.00  2.40           C
ATOM   3384  CG  LEU A 425     -12.854 -15.140 -11.365  1.00  2.40           C
ATOM   3385  CD1 LEU A 425     -14.248 -15.400 -11.916  1.00  2.40           C
ATOM   3386  CD2 LEU A 425     -12.532 -16.018 -10.168  1.00  2.40           C
ATOM   3387  N   PHE A 426     -10.230 -12.862 -11.622  1.00 34.23           N
ATOM   3388  CA  PHE A 426     -10.035 -11.774 -10.673  1.00 34.23           C
ATOM   3389  C   PHE A 426     -10.448 -10.464 -11.307  1.00 34.23           C
ATOM   3390  O   PHE A 426     -11.296  -9.750 -10.781  1.00 17.21           O
ATOM   3391  CB  PHE A 426      -8.577 -11.662 -10.224  1.00 17.21           C
ATOM   3392  CG  PHE A 426      -8.365 -10.598  -9.176  1.00 17.21           C
ATOM   3393  CD1 PHE A 426      -9.059 -10.641  -7.968  1.00 17.21           C
ATOM   3394  CD2 PHE A 426      -7.498  -9.539  -9.403  1.00 17.21           C
ATOM   3395  CE1 PHE A 426      -8.895  -9.638  -7.005  1.00 17.21           C
ATOM   3396  CE2 PHE A 426      -7.331  -8.535  -8.442  1.00 17.21           C
ATOM   3397  CZ  PHE A 426      -8.030  -8.588  -7.245  1.00 17.21           C
ATOM   3398  N   ARG A 427      -9.854 -10.148 -12.449  1.00  2.00           N
ATOM   3399  CA  ARG A 427     -10.188  -8.912 -13.136  1.00  2.00           C
ATOM   3400  C   ARG A 427     -11.644  -8.875 -13.638  1.00  2.00           C
ATOM   3401  O   ARG A 427     -12.161  -7.801 -13.952  1.00 56.83           O
ATOM   3402  CB  ARG A 427      -9.215  -8.703 -14.301  1.00 56.83           C
ATOM   3403  CG  ARG A 427      -7.784  -9.113 -13.970  1.00 56.83           C
ATOM   3404  CD  ARG A 427      -7.092  -8.137 -13.012  1.00 56.83           C
ATOM   3405  NE  ARG A 427      -5.792  -8.652 -12.576  1.00 56.83           N
ATOM   3406  CZ  ARG A 427      -4.677  -7.931 -12.457  1.00 56.83           C
ATOM   3407  NH1 ARG A 427      -4.672  -6.631 -12.725  1.00 56.83           N
ATOM   3408  NH2 ARG A 427      -3.555  -8.516 -12.060  1.00 56.83           N
ATOM   3409  N   TRP A 428     -12.297 -10.037 -13.718  1.00 17.44           N
ATOM   3410  CA  TRP A 428     -13.696 -10.121 -14.166  1.00 17.44           C
ATOM   3411  C   TRP A 428     -14.516  -9.412 -13.102  1.00 17.44           C
ATOM   3412  O   TRP A 428     -15.268  -8.475 -13.392  1.00 83.73           O
ATOM   3413  CB  TRP A 428     -14.163 -11.583 -14.260  1.00 83.73           C
ATOM   3414  CG  TRP A 428     -15.630 -11.752 -14.630  1.00 83.73           C
ATOM   3415  CD1 TRP A 428     -16.128 -12.029 -15.870  1.00 83.73           C
ATOM   3416  CD2 TRP A 428     -16.773 -11.676 -13.752  1.00 83.73           C
ATOM   3417  NE1 TRP A 428     -17.501 -12.103 -15.829  1.00 83.73           N
ATOM   3418  CE2 TRP A 428     -17.923 -11.900 -14.542  1.00 83.73           C
ATOM   3419  CE3 TRP A 428     -16.937 -11.414 -12.384  1.00 83.73           C
ATOM   3420  CZ2 TRP A 428     -19.222 -11.871 -14.008  1.00 83.73           C
ATOM   3421  CZ3 TRP A 428     -18.231 -11.405 -11.849  1.00 83.73           C
ATOM   3422  CH2 TRP A 428     -19.353 -11.630 -12.664  1.00 83.73           C
ATOM   3423  N   ILE A 429     -14.344  -9.888 -11.870  1.00 96.78           N
ATOM   3424  CA  ILE A 429     -15.027  -9.360 -10.695  1.00 96.78           C
ATOM   3425  C   ILE A 429     -14.729  -7.884 -10.530  1.00 96.78           C
ATOM   3426  O   ILE A 429     -15.625  -7.054 -10.592  1.00 27.39           O
ATOM   3427  CB  ILE A 429     -14.575 -10.090  -9.409  1.00 27.39           C
ATOM   3428  CG1 ILE A 429     -14.354 -11.580  -9.703  1.00 27.39           C
ATOM   3429  CG2 ILE A 429     -15.606  -9.873  -8.311  1.00 27.39           C
ATOM   3430  CD1 ILE A 429     -15.608 -12.442  -9.635  1.00 27.39           C
ATOM   3431  N   LEU A 430     -13.461  -7.554 -10.325  1.00  2.00           N
ATOM   3432  CA  LEU A 430     -13.067  -6.164 -10.155  1.00  2.00           C
ATOM   3433  C   LEU A 430     -13.772  -5.188 -11.098  1.00  2.00           C
ATOM   3434  O   LEU A 430     -14.038  -4.048 -10.732  1.00  2.00           O
ATOM   3435  CB  LEU A 430     -11.559  -6.007 -10.353  1.00  2.00           C
ATOM   3436  CG  LEU A 430     -11.121  -4.557 -10.117  1.00  2.00           C
ATOM   3437  CD1 LEU A 430     -10.109  -4.545  -9.006  1.00  2.00           C
ATOM   3438  CD2 LEU A 430     -10.558  -3.938 -11.386  1.00  2.00           C
ATOM   3439  N   THR A 431     -14.066  -5.617 -12.319  1.00 21.99           N
ATOM   3440  CA  THR A 431     -14.734  -4.736 -13.268  1.00 21.99           C
ATOM   3441  C   THR A 431     -16.241  -4.980 -13.240  1.00 21.99           C
ATOM   3442  O   THR A 431     -17.007  -4.307 -13.939  1.00 93.91           O
ATOM   3443  CB  THR A 431     -14.195  -4.962 -14.697  1.00 93.91           C
ATOM   3444  OG1 THR A 431     -12.936  -5.639 -14.625  1.00 93.91           O
ATOM   3445  CG2 THR A 431     -13.992  -3.634 -15.410  1.00 93.91           C
ATOM   3446  N   ARG A 432     -16.654  -5.954 -12.436  1.00 48.74           N
ATOM   3447  CA  ARG A 432     -18.064  -6.288 -12.287  1.00 48.74           C
ATOM   3448  C   ARG A 432     -18.498  -5.385 -11.142  1.00 48.74           C
ATOM   3449  O   ARG A 432     -19.585  -4.802 -11.152  1.00 66.42           O
ATOM   3450  CB  ARG A 432     -18.230  -7.756 -11.894  1.00 66.42           C
ATOM   3451  CG  ARG A 432     -19.626  -8.314 -12.116  1.00 66.42           C
ATOM   3452  CD  ARG A 432     -20.691  -7.355 -11.622  1.00 66.42           C
ATOM   3453  NE  ARG A 432     -22.013  -7.963 -11.604  1.00 66.42           N
ATOM   3454  CZ  ARG A 432     -22.989  -7.643 -12.446  1.00 66.42           C
ATOM   3455  NH1 ARG A 432     -22.791  -6.717 -13.375  1.00 66.42           N
ATOM   3456  NH2 ARG A 432     -24.163  -8.250 -12.357  1.00 66.42           N
ATOM   3457  N   VAL A 433     -17.607  -5.280 -10.162  1.00 18.20           N
ATOM   3458  CA  VAL A 433     -17.830  -4.460  -8.991  1.00 18.20           C
ATOM   3459  C   VAL A 433     -17.709  -3.009  -9.437  1.00 18.20           C
ATOM   3460  O   VAL A 433     -18.688  -2.274  -9.396  1.00  2.00           O
ATOM   3461  CB  VAL A 433     -16.782  -4.787  -7.893  1.00  2.00           C
ATOM   3462  CG1 VAL A 433     -16.327  -3.540  -7.206  1.00  2.00           C
ATOM   3463  CG2 VAL A 433     -17.388  -5.722  -6.879  1.00  2.00           C
ATOM   3464  N   ASN A 434     -16.524  -2.604  -9.891  1.00  2.00           N
ATOM   3465  CA  ASN A 434     -16.298  -1.230 -10.334  1.00  2.00           C
ATOM   3466  C   ASN A 434     -17.400  -0.644 -11.202  1.00  2.00           C
ATOM   3467  O   ASN A 434     -17.434   0.564 -11.426  1.00  2.00           O
ATOM   3468  CB  ASN A 434     -14.968  -1.129 -11.087  1.00  2.00           C
ATOM   3469  CG  ASN A 434     -13.865  -0.526 -10.231  1.00  2.00           C
ATOM   3470  OD1 ASN A 434     -14.009   0.569  -9.689  1.00  2.00           O
ATOM   3471  ND2 ASN A 434     -12.759  -1.244 -10.106  1.00  2.00           N
ATOM   3472  N   LYS A 435     -18.294  -1.493 -11.696  1.00 68.30           N
ATOM   3473  CA  LYS A 435     -19.398  -1.035 -12.531  1.00 68.30           C
ATOM   3474  C   LYS A 435     -20.518  -0.475 -11.653  1.00 68.30           C
ATOM   3475  O   LYS A 435     -21.202   0.479 -12.042  1.00100.00           O
ATOM   3476  CB  LYS A 435     -19.943  -2.193 -13.380  1.00100.00           C
ATOM   3477  CG  LYS A 435     -21.295  -1.908 -14.037  1.00100.00           C
ATOM   3478  CD  LYS A 435     -21.693  -3.004 -15.019  1.00100.00           C
ATOM   3479  CE  LYS A 435     -22.616  -2.471 -16.109  1.00100.00           C
ATOM   3480  NZ  LYS A 435     -22.283  -3.032 -17.450  1.00100.00           N
ATOM   3481  N   ALA A 436     -20.697  -1.070 -10.475  1.00  2.00           N
ATOM   3482  CA  ALA A 436     -21.735  -0.633  -9.548  1.00  2.00           C
ATOM   3483  C   ALA A 436     -21.290   0.522  -8.674  1.00  2.00           C
ATOM   3484  O   ALA A 436     -22.033   1.489  -8.524  1.00  2.00           O
ATOM   3485  CB  ALA A 436     -22.168  -1.777  -8.679  1.00  2.00           C
ATOM   3486  N   LEU A 437     -20.089   0.432  -8.100  1.00 32.27           N
ATOM   3487  CA  LEU A 437     -19.602   1.515  -7.251  1.00 32.27           C
ATOM   3488  C   LEU A 437     -19.300   2.767  -8.094  1.00 32.27           C
ATOM   3489  O   LEU A 437     -18.623   3.667  -7.633  1.00  5.74           O
ATOM   3490  CB  LEU A 437     -18.327   1.107  -6.485  1.00  5.74           C
ATOM   3491  CG  LEU A 437     -17.745  -0.312  -6.502  1.00  5.74           C
ATOM   3492  CD1 LEU A 437     -16.280  -0.227  -6.069  1.00  5.74           C
ATOM   3493  CD2 LEU A 437     -18.521  -1.236  -5.568  1.00  5.74           C
ATOM   3494  N   ASP A 438     -19.822   2.810  -9.320  1.00100.00           N
ATOM   3495  CA  ASP A 438     -19.651   3.915 -10.288  1.00100.00           C
ATOM   3496  C   ASP A 438     -20.886   3.697 -11.127  1.00100.00           C
ATOM   3497  O   ASP A 438     -21.333   4.591 -11.898  1.00100.00           O
ATOM   3498  CB  ASP A 438     -18.389   3.686 -11.130  1.00100.00           C
ATOM   3499  CG  ASP A 438     -18.203   4.723 -12.227  1.00100.00           C
ATOM   3500  OD1 ASP A 438     -17.630   5.842 -11.955  1.00100.00           O
ATOM   3501  OD2 ASP A 438     -18.616   4.471 -13.420  1.00100.00           O
ATOM   3502  N   ALA A 439     -16.846  16.300 -10.605  1.00 89.31           N
ATOM   3503  CA  ALA A 439     -15.661  17.201 -10.545  1.00 89.31           C
ATOM   3504  C   ALA A 439     -14.515  16.731  -9.635  1.00 89.31           C
ATOM   3505  O   ALA A 439     -13.358  16.688 -10.049  1.00 76.47           O
ATOM   3506  CB  ALA A 439     -16.095  18.591 -10.094  1.00 76.47           C
ATOM   3507  N   SER A 440     -14.839  16.386  -8.391  1.00  2.00           N
ATOM   3508  CA  SER A 440     -13.830  15.957  -7.412  1.00  2.00           C
ATOM   3509  C   SER A 440     -13.706  14.455  -7.231  1.00  2.00           C
ATOM   3510  O   SER A 440     -14.601  13.697  -7.625  1.00 67.09           O
ATOM   3511  CB  SER A 440     -14.145  16.582  -6.049  1.00 67.09           C
ATOM   3512  OG  SER A 440     -15.434  16.171  -5.626  1.00 67.09           O
ATOM   3513  N   PHE A 441     -12.585  14.054  -6.623  1.00  2.00           N
ATOM   3514  CA  PHE A 441     -12.256  12.661  -6.335  1.00  2.00           C
ATOM   3515  C   PHE A 441     -11.091  12.540  -5.347  1.00  2.00           C
ATOM   3516  O   PHE A 441     -10.076  13.247  -5.468  1.00 27.95           O
ATOM   3517  CB  PHE A 441     -11.892  11.910  -7.633  1.00 27.95           C
ATOM   3518  CG  PHE A 441     -10.402  11.864  -7.931  1.00 27.95           C
ATOM   3519  CD1 PHE A 441      -9.592  10.853  -7.397  1.00 27.95           C
ATOM   3520  CD2 PHE A 441      -9.809  12.829  -8.750  1.00 27.95           C
ATOM   3521  CE1 PHE A 441      -8.224  10.801  -7.678  1.00 27.95           C
ATOM   3522  CE2 PHE A 441      -8.441  12.789  -9.039  1.00 27.95           C
ATOM   3523  CZ  PHE A 441      -7.648  11.774  -8.499  1.00 27.95           C
ATOM   3524  N   LEU A 442     -11.268  11.634  -4.381  1.00 72.51           N
ATOM   3525  CA  LEU A 442     -10.300  11.322  -3.326  1.00 72.51           C
ATOM   3526  C   LEU A 442      -9.653   9.975  -3.674  1.00 72.51           C
ATOM   3527  O   LEU A 442     -10.335   9.025  -4.066  1.00  2.00           O
ATOM   3528  CB  LEU A 442     -10.999  11.238  -1.967  1.00  2.00           C
ATOM   3529  CG  LEU A 442     -10.023  11.375  -0.767  1.00  2.00           C
ATOM   3530  CD1 LEU A 442     -10.166  12.736  -0.106  1.00  2.00           C
ATOM   3531  CD2 LEU A 442     -10.313  10.322   0.288  1.00  2.00           C
ATOM   3532  N   GLY A 443      -8.332   9.903  -3.519  1.00  2.00           N
ATOM   3533  CA  GLY A 443      -7.607   8.690  -3.853  1.00  2.00           C
ATOM   3534  C   GLY A 443      -7.010   7.948  -2.683  1.00  2.00           C
ATOM   3535  O   GLY A 443      -6.290   8.525  -1.876  1.00  2.00           O
ATOM   3536  N   ILE A 444      -7.308   6.655  -2.605  1.00  2.00           N
ATOM   3537  CA  ILE A 444      -6.825   5.793  -1.524  1.00  2.00           C
ATOM   3538  C   ILE A 444      -5.931   4.682  -2.054  1.00  2.00           C
ATOM   3539  O   ILE A 444      -6.449   3.691  -2.561  1.00  2.00           O
ATOM   3540  CB  ILE A 444      -8.000   5.127  -0.799  1.00  2.00           C
ATOM   3541  CG1 ILE A 444      -9.234   6.034  -0.896  1.00  2.00           C
ATOM   3542  CG2 ILE A 444      -7.593   4.808   0.632  1.00  2.00           C
ATOM   3543  CD1 ILE A 444     -10.314   5.760   0.115  1.00  2.00           C
ATOM   3544  N   LEU A 445      -4.610   4.833  -1.927  1.00  5.26           N
ATOM   3545  CA  LEU A 445      -3.654   3.832  -2.422  1.00  5.26           C
ATOM   3546  C   LEU A 445      -3.202   2.708  -1.495  1.00  5.26           C
ATOM   3547  O   LEU A 445      -2.351   2.914  -0.628  1.00  2.00           O
ATOM   3548  CB  LEU A 445      -2.386   4.522  -2.938  1.00  2.00           C
ATOM   3549  CG  LEU A 445      -1.352   3.531  -3.481  1.00  2.00           C
ATOM   3550  CD1 LEU A 445      -1.818   3.094  -4.844  1.00  2.00           C
ATOM   3551  CD2 LEU A 445       0.040   4.152  -3.569  1.00  2.00           C
ATOM   3552  N   ASP A 446      -3.765   1.522  -1.706  1.00  5.51           N
ATOM   3553  CA  ASP A 446      -3.421   0.348  -0.919  1.00  5.51           C
ATOM   3554  C   ASP A 446      -2.501  -0.518  -1.777  1.00  5.51           C
ATOM   3555  O   ASP A 446      -2.940  -1.508  -2.362  1.00100.00           O
ATOM   3556  CB  ASP A 446      -4.673  -0.457  -0.559  1.00100.00           C
ATOM   3557  CG  ASP A 446      -4.367  -1.927  -0.323  1.00100.00           C
ATOM   3558  OD1 ASP A 446      -3.479  -2.217   0.500  1.00100.00           O
ATOM   3559  OD2 ASP A 446      -5.002  -2.794  -0.959  1.00100.00           O
ATOM   3560  N   ILE A 447      -1.230  -0.137  -1.871  1.00  2.00           N
ATOM   3561  CA  ILE A 447      -0.259  -0.898  -2.657  1.00  2.00           C
ATOM   3562  C   ILE A 447       0.211  -2.064  -1.791  1.00  2.00           C
ATOM   3563  O   ILE A 447      -0.394  -2.355  -0.768  1.00  2.00           O
ATOM   3564  CB  ILE A 447       0.969  -0.038  -3.039  1.00  2.00           C
ATOM   3565  CG1 ILE A 447       1.627   0.512  -1.775  1.00  2.00           C
ATOM   3566  CG2 ILE A 447       0.546   1.102  -3.921  1.00  2.00           C
ATOM   3567  CD1 ILE A 447       3.120   0.298  -1.735  1.00  2.00           C
ATOM   3568  N   ALA A 448       1.281  -2.738  -2.185  1.00  2.00           N
ATOM   3569  CA  ALA A 448       1.743  -3.845  -1.369  1.00  2.00           C
ATOM   3570  C   ALA A 448       3.054  -3.470  -0.711  1.00  2.00           C
ATOM   3571  O   ALA A 448       3.819  -2.662  -1.245  1.00 19.27           O
ATOM   3572  CB  ALA A 448       1.904  -5.089  -2.222  1.00 19.27           C
ATOM   3573  N   GLY A 449       3.288  -4.071   0.451  1.00 46.61           N
ATOM   3574  CA  GLY A 449       4.479  -3.817   1.235  1.00 46.61           C
ATOM   3575  C   GLY A 449       5.712  -4.662   1.029  1.00 46.61           C
ATOM   3576  O   GLY A 449       5.662  -5.853   0.717  1.00  2.00           O
ATOM   3577  N   PHE A 450       6.834  -3.987   1.231  1.00  2.00           N
ATOM   3578  CA  PHE A 450       8.169  -4.531   1.099  1.00  2.00           C
ATOM   3579  C   PHE A 450       8.390  -5.879   1.774  1.00  2.00           C
ATOM   3580  O   PHE A 450       8.779  -5.949   2.934  1.00  9.19           O
ATOM   3581  CB  PHE A 450       9.158  -3.495   1.638  1.00  9.19           C
ATOM   3582  CG  PHE A 450      10.585  -3.950   1.624  1.00  9.19           C
ATOM   3583  CD1 PHE A 450      11.341  -3.877   0.462  1.00  9.19           C
ATOM   3584  CD2 PHE A 450      11.177  -4.450   2.783  1.00  9.19           C
ATOM   3585  CE1 PHE A 450      12.672  -4.311   0.456  1.00  9.19           C
ATOM   3586  CE2 PHE A 450      12.503  -4.886   2.792  1.00  9.19           C
ATOM   3587  CZ  PHE A 450      13.254  -4.815   1.632  1.00  9.19           C
ATOM   3588  N   GLU A 451       8.141  -6.952   1.030  1.00  6.49           N
ATOM   3589  CA  GLU A 451       8.333  -8.298   1.556  1.00  6.49           C
ATOM   3590  C   GLU A 451       9.662  -8.861   1.062  1.00  6.49           C
ATOM   3591  O   GLU A 451      10.093  -8.567  -0.058  1.00  2.00           O
ATOM   3592  CB  GLU A 451       7.194  -9.219   1.113  1.00  2.00           C
ATOM   3593  CG  GLU A 451       6.736  -9.047  -0.319  1.00  2.00           C
ATOM   3594  CD  GLU A 451       5.634 -10.027  -0.677  1.00  2.00           C
ATOM   3595  OE1 GLU A 451       4.679 -10.154   0.120  1.00  2.00           O
ATOM   3596  OE2 GLU A 451       5.719 -10.671  -1.745  1.00  2.00           O
ATOM   3597  N   ILE A 452      10.306  -9.668   1.903  1.00 10.32           N
ATOM   3598  CA  ILE A 452      11.596 -10.280   1.584  1.00 10.32           C
ATOM   3599  C   ILE A 452      11.739 -11.615   2.344  1.00 10.32           C
ATOM   3600  O   ILE A 452      11.855 -11.633   3.563  1.00 29.70           O
ATOM   3601  CB  ILE A 452      12.755  -9.268   1.936  1.00 29.70           C
ATOM   3602  CG1 ILE A 452      13.774  -9.886   2.892  1.00 29.70           C
ATOM   3603  CG2 ILE A 452      12.166  -8.036   2.599  1.00 29.70           C
ATOM   3604  CD1 ILE A 452      14.924  -8.939   3.234  1.00 29.70           C
ATOM   3605  N   PHE A 453      11.725 -12.729   1.608  1.00 64.97           N
ATOM   3606  CA  PHE A 453      11.829 -14.065   2.211  1.00 64.97           C
ATOM   3607  C   PHE A 453      13.179 -14.782   2.029  1.00 64.97           C
ATOM   3608  O   PHE A 453      14.249 -14.183   2.176  1.00 26.75           O
ATOM   3609  CB  PHE A 453      10.732 -14.993   1.653  1.00 26.75           C
ATOM   3610  CG  PHE A 453       9.367 -14.352   1.504  1.00 26.75           C
ATOM   3611  CD1 PHE A 453       9.223 -13.023   1.120  1.00 26.75           C
ATOM   3612  CD2 PHE A 453       8.217 -15.104   1.722  1.00 26.75           C
ATOM   3613  CE1 PHE A 453       7.966 -12.459   0.955  1.00 26.75           C
ATOM   3614  CE2 PHE A 453       6.952 -14.544   1.558  1.00 26.75           C
ATOM   3615  CZ  PHE A 453       6.829 -13.220   1.173  1.00 26.75           C
ATOM   3616  N   GLU A 454      13.106 -16.076   1.708  1.00 42.14           N
ATOM   3617  CA  GLU A 454      14.286 -16.917   1.496  1.00 42.14           C
ATOM   3618  C   GLU A 454      14.438 -17.188   0.005  1.00 42.14           C
ATOM   3619  O   GLU A 454      15.522 -17.515  -0.483  1.00100.00           O
ATOM   3620  CB  GLU A 454      14.133 -18.246   2.235  1.00100.00           C
ATOM   3621  CG  GLU A 454      14.974 -18.367   3.499  1.00100.00           C
ATOM   3622  CD  GLU A 454      14.957 -19.775   4.083  1.00100.00           C
ATOM   3623  OE1 GLU A 454      15.620 -20.665   3.510  1.00100.00           O
ATOM   3624  OE2 GLU A 454      14.283 -19.993   5.113  1.00100.00           O
ATOM   3625  N   ILE A 455      13.327 -17.047  -0.709  1.00  2.00           N
ATOM   3626  CA  ILE A 455      13.264 -17.251  -2.152  1.00  2.00           C
ATOM   3627  C   ILE A 455      12.552 -16.024  -2.707  1.00  2.00           C
ATOM   3628  O   ILE A 455      11.332 -15.905  -2.605  1.00100.00           O
ATOM   3629  CB  ILE A 455      12.445 -18.505  -2.511  1.00100.00           C
ATOM   3630  CG1 ILE A 455      12.812 -19.646  -1.561  1.00100.00           C
ATOM   3631  CG2 ILE A 455      12.702 -18.900  -3.952  1.00100.00           C
ATOM   3632  CD1 ILE A 455      11.800 -19.861  -0.455  1.00100.00           C
ATOM   3633  N   ASN A 456      13.309 -15.114  -3.305  1.00 68.66           N
ATOM   3634  CA  ASN A 456      12.723 -13.897  -3.842  1.00 68.66           C
ATOM   3635  C   ASN A 456      12.376 -13.923  -5.328  1.00 68.66           C
ATOM   3636  O   ASN A 456      13.099 -13.368  -6.165  1.00  2.00           O
ATOM   3637  CB  ASN A 456      13.670 -12.741  -3.527  1.00  2.00           C
ATOM   3638  CG  ASN A 456      14.283 -12.872  -2.138  1.00  2.00           C
ATOM   3639  OD1 ASN A 456      13.765 -12.338  -1.158  1.00  2.00           O
ATOM   3640  ND2 ASN A 456      15.386 -13.595  -2.052  1.00  2.00           N
ATOM   3641  N   SER A 457      11.252 -14.570  -5.638  1.00  4.52           N
ATOM   3642  CA  SER A 457      10.746 -14.703  -7.000  1.00  4.52           C
ATOM   3643  C   SER A 457      10.617 -13.341  -7.688  1.00  4.52           C
ATOM   3644  O   SER A 457      10.841 -12.291  -7.072  1.00 73.97           O
ATOM   3645  CB  SER A 457       9.384 -15.405  -6.980  1.00 73.97           C
ATOM   3646  OG  SER A 457       8.814 -15.432  -8.272  1.00 73.97           O
ATOM   3647  N   PHE A 458      10.257 -13.368  -8.974  1.00 21.28           N
ATOM   3648  CA  PHE A 458      10.097 -12.153  -9.778  1.00 21.28           C
ATOM   3649  C   PHE A 458       9.044 -11.230  -9.188  1.00 21.28           C
ATOM   3650  O   PHE A 458       9.275 -10.033  -8.995  1.00 42.30           O
ATOM   3651  CB  PHE A 458       9.687 -12.483 -11.229  1.00 42.30           C
ATOM   3652  CG  PHE A 458       9.646 -11.270 -12.140  1.00 42.30           C
ATOM   3653  CD1 PHE A 458      10.666 -10.311 -12.092  1.00 42.30           C
ATOM   3654  CD2 PHE A 458       8.597 -11.083 -13.047  1.00 42.30           C
ATOM   3655  CE1 PHE A 458      10.635  -9.183 -12.919  1.00 42.30           C
ATOM   3656  CE2 PHE A 458       8.555  -9.957 -13.879  1.00 42.30           C
ATOM   3657  CZ  PHE A 458       9.580  -9.010 -13.818  1.00 42.30           C
ATOM   3658  N   GLU A 459       7.877 -11.805  -8.916  1.00  2.00           N
ATOM   3659  CA  GLU A 459       6.753 -11.070  -8.345  1.00  2.00           C
ATOM   3660  C   GLU A 459       7.206 -10.156  -7.213  1.00  2.00           C
ATOM   3661  O   GLU A 459       6.954  -8.945  -7.223  1.00 54.48           O
ATOM   3662  CB  GLU A 459       5.711 -12.052  -7.807  1.00 54.48           C
ATOM   3663  CG  GLU A 459       5.164 -13.014  -8.858  1.00 54.48           C
ATOM   3664  CD  GLU A 459       5.886 -14.376  -8.865  1.00 54.48           C
ATOM   3665  OE1 GLU A 459       7.044 -14.447  -9.351  1.00 54.48           O
ATOM   3666  OE2 GLU A 459       5.296 -15.379  -8.386  1.00 54.48           O
ATOM   3667  N   GLN A 460       7.884 -10.764  -6.242  1.00 13.87           N
ATOM   3668  CA  GLN A 460       8.400 -10.071  -5.061  1.00 13.87           C
ATOM   3669  C   GLN A 460       9.326  -8.914  -5.413  1.00 13.87           C
ATOM   3670  O   GLN A 460       9.622  -8.051  -4.582  1.00 97.74           O
ATOM   3671  CB  GLN A 460       9.170 -11.053  -4.177  1.00 97.74           C
ATOM   3672  CG  GLN A 460       8.287 -11.987  -3.355  1.00 97.74           C
ATOM   3673  CD  GLN A 460       7.431 -12.918  -4.228  1.00 97.74           C
ATOM   3674  OE1 GLN A 460       6.407 -12.505  -4.742  1.00 97.74           O
ATOM   3675  NE2 GLN A 460       7.859 -14.165  -4.385  1.00 97.74           N
ATOM   3676  N   LEU A 461       9.787  -8.909  -6.661  1.00 62.26           N
ATOM   3677  CA  LEU A 461      10.698  -7.879  -7.156  1.00 62.26           C
ATOM   3678  C   LEU A 461       9.967  -6.584  -7.501  1.00 62.26           C
ATOM   3679  O   LEU A 461      10.352  -5.495  -7.065  1.00 58.62           O
ATOM   3680  CB  LEU A 461      11.444  -8.386  -8.407  1.00 58.62           C
ATOM   3681  CG  LEU A 461      11.853  -7.239  -9.369  1.00 58.62           C
ATOM   3682  CD1 LEU A 461      12.885  -6.332  -8.716  1.00 58.62           C
ATOM   3683  CD2 LEU A 461      12.470  -7.792 -10.638  1.00 58.62           C
ATOM   3684  N   CYS A 462       8.913  -6.713  -8.304  1.00 59.35           N
ATOM   3685  CA  CYS A 462       8.104  -5.565  -8.721  1.00 59.35           C
ATOM   3686  C   CYS A 462       7.309  -5.051  -7.534  1.00 59.35           C
ATOM   3687  O   CYS A 462       6.877  -3.895  -7.500  1.00 17.03           O
ATOM   3688  CB  CYS A 462       7.138  -5.971  -9.837  1.00 17.03           C
ATOM   3689  SG  CYS A 462       7.524  -7.594 -10.594  1.00 17.03           S
ATOM   3690  N   ILE A 463       7.117  -5.942  -6.569  1.00  5.65           N
ATOM   3691  CA  ILE A 463       6.383  -5.637  -5.348  1.00  5.65           C
ATOM   3692  C   ILE A 463       7.192  -4.605  -4.567  1.00  5.65           C
ATOM   3693  O   ILE A 463       6.739  -3.479  -4.338  1.00  2.00           O
ATOM   3694  CB  ILE A 463       6.201  -6.950  -4.522  1.00  2.00           C
ATOM   3695  CG1 ILE A 463       4.743  -7.398  -4.557  1.00  2.00           C
ATOM   3696  CG2 ILE A 463       6.569  -6.741  -3.064  1.00  2.00           C
ATOM   3697  CD1 ILE A 463       4.585  -8.858  -4.117  1.00  2.00           C
ATOM   3698  N   ASN A 464       8.400  -5.006  -4.174  1.00  4.25           N
ATOM   3699  CA  ASN A 464       9.308  -4.145  -3.428  1.00  4.25           C
ATOM   3700  C   ASN A 464       9.684  -2.958  -4.312  1.00  4.25           C
ATOM   3701  O   ASN A 464       9.977  -1.857  -3.826  1.00 37.05           O
ATOM   3702  CB  ASN A 464      10.572  -4.928  -3.034  1.00 37.05           C
ATOM   3703  CG  ASN A 464      10.281  -6.008  -1.975  1.00 37.05           C
ATOM   3704  OD1 ASN A 464       9.213  -6.591  -1.975  1.00 37.05           O
ATOM   3705  ND2 ASN A 464      11.233  -6.261  -1.086  1.00 37.05           N
ATOM   3706  N   TYR A 465       9.668  -3.207  -5.623  1.00 16.42           N
ATOM   3707  CA  TYR A 465       9.989  -2.208  -6.641  1.00 16.42           C
ATOM   3708  C   TYR A 465       9.047  -1.019  -6.525  1.00 16.42           C
ATOM   3709  O   TYR A 465       9.465   0.143  -6.595  1.00 15.03           O
ATOM   3710  CB  TYR A 465       9.840  -2.792  -8.056  1.00 15.03           C
ATOM   3711  CG  TYR A 465       9.721  -1.726  -9.129  1.00 15.03           C
ATOM   3712  CD1 TYR A 465      10.663  -0.692  -9.218  1.00 15.03           C
ATOM   3713  CD2 TYR A 465       8.668  -1.740 -10.055  1.00 15.03           C
ATOM   3714  CE1 TYR A 465      10.560   0.302 -10.192  1.00 15.03           C
ATOM   3715  CE2 TYR A 465       8.553  -0.750 -11.035  1.00 15.03           C
ATOM   3716  CZ  TYR A 465       9.504   0.265 -11.097  1.00 15.03           C
ATOM   3717  OH  TYR A 465       9.398   1.244 -12.058  1.00 15.03           O
ATOM   3718  N   THR A 466       7.765  -1.336  -6.365  1.00  2.00           N
ATOM   3719  CA  THR A 466       6.704  -0.340  -6.236  1.00  2.00           C
ATOM   3720  C   THR A 466       6.892   0.462  -4.956  1.00  2.00           C
ATOM   3721  O   THR A 466       6.664   1.677  -4.920  1.00 29.27           O
ATOM   3722  CB  THR A 466       5.317  -1.018  -6.171  1.00 29.27           C
ATOM   3723  OG1 THR A 466       5.386  -2.284  -6.827  1.00 29.27           O
ATOM   3724  CG2 THR A 466       4.249  -0.182  -6.859  1.00 29.27           C
ATOM   3725  N   ASN A 467       7.307  -0.247  -3.910  1.00  2.00           N
ATOM   3726  CA  ASN A 467       7.544   0.338  -2.596  1.00  2.00           C
ATOM   3727  C   ASN A 467       8.567   1.463  -2.710  1.00  2.00           C
ATOM   3728  O   ASN A 467       8.340   2.592  -2.261  1.00  2.00           O
ATOM   3729  CB  ASN A 467       8.089  -0.728  -1.642  1.00  2.00           C
ATOM   3730  CG  ASN A 467       6.990  -1.531  -0.922  1.00  2.00           C
ATOM   3731  OD1 ASN A 467       7.188  -1.953   0.204  1.00  2.00           O
ATOM   3732  ND2 ASN A 467       5.857  -1.737  -1.572  1.00  2.00           N
ATOM   3733  N   GLU A 468       9.701   1.131  -3.324  1.00  2.00           N
ATOM   3734  CA  GLU A 468      10.796   2.074  -3.522  1.00  2.00           C
ATOM   3735  C   GLU A 468      10.320   3.291  -4.290  1.00  2.00           C
ATOM   3736  O   GLU A 468      10.765   4.420  -4.054  1.00  7.12           O
ATOM   3737  CB  GLU A 468      11.939   1.415  -4.302  1.00  7.12           C
ATOM   3738  CG  GLU A 468      13.269   2.153  -4.155  1.00  7.12           C
ATOM   3739  CD  GLU A 468      14.362   1.299  -3.484  1.00  7.12           C
ATOM   3740  OE1 GLU A 468      14.344   0.053  -3.653  1.00  7.12           O
ATOM   3741  OE2 GLU A 468      15.243   1.872  -2.788  1.00  7.12           O
ATOM   3742  N   LYS A 469       9.406   3.042  -5.225  1.00  2.00           N
ATOM   3743  CA  LYS A 469       8.838   4.091  -6.058  1.00  2.00           C
ATOM   3744  C   LYS A 469       8.036   5.071  -5.212  1.00  2.00           C
ATOM   3745  O   LYS A 469       8.191   6.292  -5.335  1.00 59.22           O
ATOM   3746  CB  LYS A 469       7.937   3.477  -7.137  1.00 59.22           C
ATOM   3747  CG  LYS A 469       8.582   3.461  -8.522  1.00 59.22           C
ATOM   3748  CD  LYS A 469       8.256   4.713  -9.344  1.00 59.22           C
ATOM   3749  CE  LYS A 469       9.101   5.922  -8.942  1.00 59.22           C
ATOM   3750  NZ  LYS A 469       9.427   6.802 -10.090  1.00 59.22           N
ATOM   3751  N   LEU A 470       7.177   4.530  -4.351  1.00100.00           N
ATOM   3752  CA  LEU A 470       6.352   5.362  -3.480  1.00100.00           C
ATOM   3753  C   LEU A 470       7.222   6.088  -2.465  1.00100.00           C
ATOM   3754  O   LEU A 470       6.951   7.234  -2.088  1.00  7.68           O
ATOM   3755  CB  LEU A 470       5.315   4.522  -2.735  1.00  7.68           C
ATOM   3756  CG  LEU A 470       4.259   5.388  -1.989  1.00  7.68           C
ATOM   3757  CD1 LEU A 470       4.368   6.853  -2.397  1.00  7.68           C
ATOM   3758  CD2 LEU A 470       2.850   4.940  -2.329  1.00  7.68           C
ATOM   3759  N   GLN A 471       8.274   5.402  -2.028  1.00 13.89           N
ATOM   3760  CA  GLN A 471       9.214   5.953  -1.060  1.00 13.89           C
ATOM   3761  C   GLN A 471       9.891   7.187  -1.642  1.00 13.89           C
ATOM   3762  O   GLN A 471      10.061   8.206  -0.968  1.00  5.23           O
ATOM   3763  CB  GLN A 471      10.290   4.924  -0.708  1.00  5.23           C
ATOM   3764  CG  GLN A 471      11.415   5.514   0.153  1.00  5.23           C
ATOM   3765  CD  GLN A 471      10.905   6.066   1.495  1.00  5.23           C
ATOM   3766  OE1 GLN A 471      10.209   5.375   2.215  1.00  5.23           O
ATOM   3767  NE2 GLN A 471      11.256   7.306   1.816  1.00  5.23           N
ATOM   3768  N   GLN A 472      10.281   7.080  -2.910  1.00100.00           N
ATOM   3769  CA  GLN A 472      10.942   8.175  -3.610  1.00100.00           C
ATOM   3770  C   GLN A 472      10.011   9.372  -3.702  1.00100.00           C
ATOM   3771  O   GLN A 472      10.416  10.524  -3.504  1.00 14.57           O
ATOM   3772  CB  GLN A 472      11.339   7.753  -5.031  1.00 14.57           C
ATOM   3773  CG  GLN A 472      12.243   8.783  -5.716  1.00 14.57           C
ATOM   3774  CD  GLN A 472      13.263   9.400  -4.740  1.00 14.57           C
ATOM   3775  OE1 GLN A 472      13.809   8.700  -3.907  1.00 14.57           O
ATOM   3776  NE2 GLN A 472      13.507  10.700  -4.852  1.00 14.57           N
ATOM   3777  N   LEU A 473       8.755   9.066  -4.017  1.00 15.02           N
ATOM   3778  CA  LEU A 473       7.682  10.038  -4.162  1.00 15.02           C
ATOM   3779  C   LEU A 473       7.590  10.916  -2.907  1.00 15.02           C
ATOM   3780  O   LEU A 473       7.494  12.150  -2.989  1.00  7.40           O
ATOM   3781  CB  LEU A 473       6.359   9.284  -4.411  1.00  7.40           C
ATOM   3782  CG  LEU A 473       5.057  10.090  -4.161  1.00  7.40           C
ATOM   3783  CD1 LEU A 473       5.030  11.346  -5.016  1.00  7.40           C
ATOM   3784  CD2 LEU A 473       3.827   9.270  -4.529  1.00  7.40           C
ATOM   3785  N   PHE A 474       7.635  10.252  -1.751  1.00  2.00           N
ATOM   3786  CA  PHE A 474       7.561  10.908  -0.448  1.00  2.00           C
ATOM   3787  C   PHE A 474       8.662  11.923  -0.242  1.00  2.00           C
ATOM   3788  O   PHE A 474       8.422  13.093   0.071  1.00  3.19           O
ATOM   3789  CB  PHE A 474       7.685   9.919   0.698  1.00  3.19           C
ATOM   3790  CG  PHE A 474       7.588  10.576   2.044  1.00  3.19           C
ATOM   3791  CD1 PHE A 474       6.339  10.918   2.561  1.00  3.19           C
ATOM   3792  CD2 PHE A 474       8.734  10.887   2.788  1.00  3.19           C
ATOM   3793  CE1 PHE A 474       6.220  11.552   3.794  1.00  3.19           C
ATOM   3794  CE2 PHE A 474       8.631  11.523   4.028  1.00  3.19           C
ATOM   3795  CZ  PHE A 474       7.369  11.860   4.530  1.00  3.19           C
ATOM   3796  N   ASN A 475       9.885  11.429  -0.406  1.00  5.08           N
ATOM   3797  CA  ASN A 475      11.090  12.221  -0.253  1.00  5.08           C
ATOM   3798  C   ASN A 475      11.029  13.441  -1.158  1.00  5.08           C
ATOM   3799  O   ASN A 475      11.354  14.567  -0.757  1.00 38.08           O
ATOM   3800  CB  ASN A 475      12.328  11.391  -0.633  1.00 38.08           C
ATOM   3801  CG  ASN A 475      12.214   9.900  -0.247  1.00 38.08           C
ATOM   3802  OD1 ASN A 475      12.439   9.037  -1.080  1.00 38.08           O
ATOM   3803  ND2 ASN A 475      11.881   9.616   1.004  1.00 38.08           N
ATOM   3804  N   HIS A 476      10.601  13.184  -2.394  1.00  2.00           N
ATOM   3805  CA  HIS A 476      10.475  14.197  -3.430  1.00  2.00           C
ATOM   3806  C   HIS A 476       9.522  15.318  -3.060  1.00  2.00           C
ATOM   3807  O   HIS A 476       9.911  16.484  -2.947  1.00  2.00           O
ATOM   3808  CB  HIS A 476       9.980  13.581  -4.749  1.00  2.00           C
ATOM   3809  CG  HIS A 476       9.993  14.543  -5.897  1.00  2.00           C
ATOM   3810  ND1 HIS A 476      11.116  15.258  -6.244  1.00  2.00           N
ATOM   3811  CD2 HIS A 476       9.025  14.918  -6.768  1.00  2.00           C
ATOM   3812  CE1 HIS A 476      10.843  16.038  -7.278  1.00  2.00           C
ATOM   3813  NE2 HIS A 476       9.582  15.850  -7.616  1.00  2.00           N
ATOM   3814  N   THR A 477       8.258  14.950  -2.883  1.00 16.69           N
ATOM   3815  CA  THR A 477       7.208  15.901  -2.538  1.00 16.69           C
ATOM   3816  C   THR A 477       7.489  16.596  -1.207  1.00 16.69           C
ATOM   3817  O   THR A 477       7.034  17.718  -0.960  1.00  6.01           O
ATOM   3818  CB  THR A 477       5.834  15.193  -2.432  1.00  6.01           C
ATOM   3819  OG1 THR A 477       6.044  13.833  -2.045  1.00  6.01           O
ATOM   3820  CG2 THR A 477       5.090  15.195  -3.763  1.00  6.01           C
ATOM   3821  N   MET A 478       8.248  15.914  -0.355  1.00  6.97           N
ATOM   3822  CA  MET A 478       8.600  16.438   0.956  1.00  6.97           C
ATOM   3823  C   MET A 478       9.727  17.463   0.891  1.00  6.97           C
ATOM   3824  O   MET A 478       9.491  18.673   0.806  1.00 17.70           O
ATOM   3825  CB  MET A 478       9.018  15.288   1.883  1.00 17.70           C
ATOM   3826  CG  MET A 478       7.857  14.623   2.613  1.00 17.70           C
ATOM   3827  SD  MET A 478       6.579  15.783   3.129  1.00 17.70           S
ATOM   3828  CE  MET A 478       7.209  16.685   4.546  1.00 17.70           C
ATOM   3829  N   PHE A 479      10.958  16.961   0.918  1.00  2.00           N
ATOM   3830  CA  PHE A 479      12.158  17.793   0.880  1.00  2.00           C
ATOM   3831  C   PHE A 479      12.418  18.452  -0.472  1.00  2.00           C
ATOM   3832  O   PHE A 479      12.491  19.677  -0.587  1.00 96.95           O
ATOM   3833  CB  PHE A 479      13.386  16.949   1.262  1.00 96.95           C
ATOM   3834  CG  PHE A 479      13.042  15.660   1.968  1.00 96.95           C
ATOM   3835  CD1 PHE A 479      12.205  15.661   3.087  1.00 96.95           C
ATOM   3836  CD2 PHE A 479      13.563  14.442   1.524  1.00 96.95           C
ATOM   3837  CE1 PHE A 479      11.872  14.473   3.741  1.00 96.95           C
ATOM   3838  CE2 PHE A 479      13.239  13.247   2.167  1.00 96.95           C
ATOM   3839  CZ  PHE A 479      12.399  13.263   3.284  1.00 96.95           C
ATOM   3840  N   ILE A 480      12.558  17.624  -1.501  1.00  2.00           N
ATOM   3841  CA  ILE A 480      12.827  18.095  -2.861  1.00  2.00           C
ATOM   3842  C   ILE A 480      11.864  19.206  -3.298  1.00  2.00           C
ATOM   3843  O   ILE A 480      12.085  20.396  -3.033  1.00 99.07           O
ATOM   3844  CB  ILE A 480      12.706  16.909  -3.884  1.00 99.07           C
ATOM   3845  CG1 ILE A 480      13.708  15.804  -3.558  1.00 99.07           C
ATOM   3846  CG2 ILE A 480      13.012  17.376  -5.298  1.00 99.07           C
ATOM   3847  CD1 ILE A 480      13.695  14.693  -4.621  1.00 99.07           C
ATOM   3848  N   LEU A 481      10.796  18.780  -3.978  1.00  2.00           N
ATOM   3849  CA  LEU A 481       9.732  19.639  -4.504  1.00  2.00           C
ATOM   3850  C   LEU A 481       9.502  20.937  -3.737  1.00  2.00           C
ATOM   3851  O   LEU A 481       9.736  22.040  -4.241  1.00 36.55           O
ATOM   3852  CB  LEU A 481       8.392  18.886  -4.533  1.00 36.55           C
ATOM   3853  CG  LEU A 481       8.035  18.251  -5.899  1.00 36.55           C
ATOM   3854  CD1 LEU A 481       6.999  17.154  -5.732  1.00 36.55           C
ATOM   3855  CD2 LEU A 481       7.450  19.290  -6.842  1.00 36.55           C
ATOM   3856  N   GLU A 482       9.022  20.783  -2.503  1.00 52.45           N
ATOM   3857  CA  GLU A 482       8.713  21.917  -1.627  1.00 52.45           C
ATOM   3858  C   GLU A 482       9.757  23.020  -1.694  1.00 52.45           C
ATOM   3859  O   GLU A 482       9.440  24.187  -1.951  1.00 24.28           O
ATOM   3860  CB  GLU A 482       8.571  21.469  -0.163  1.00 24.28           C
ATOM   3861  CG  GLU A 482       8.569  22.646   0.830  1.00 24.28           C
ATOM   3862  CD  GLU A 482       7.268  22.771   1.663  1.00 24.28           C
ATOM   3863  OE1 GLU A 482       6.154  22.719   1.078  1.00 24.28           O
ATOM   3864  OE2 GLU A 482       7.360  22.926   2.911  1.00 24.28           O
ATOM   3865  N   GLN A 483      11.012  22.642  -1.464  1.00 14.16           N
ATOM   3866  CA  GLN A 483      12.114  23.598  -1.491  1.00 14.16           C
ATOM   3867  C   GLN A 483      12.049  24.426  -2.773  1.00 14.16           C
ATOM   3868  O   GLN A 483      12.286  25.641  -2.773  1.00  2.00           O
ATOM   3869  CB  GLN A 483      13.460  22.853  -1.391  1.00  2.00           C
ATOM   3870  CG  GLN A 483      14.450  23.519  -0.428  1.00  2.00           C
ATOM   3871  CD  GLN A 483      15.033  22.588   0.662  1.00  2.00           C
ATOM   3872  OE1 GLN A 483      15.795  23.037   1.502  1.00  2.00           O
ATOM   3873  NE2 GLN A 483      14.672  21.313   0.635  1.00  2.00           N
ATOM   3874  N   GLU A 484      11.708  23.753  -3.868  1.00 36.04           N
ATOM   3875  CA  GLU A 484      11.585  24.385  -5.176  1.00 36.04           C
ATOM   3876  C   GLU A 484      10.684  25.620  -5.113  1.00 36.04           C
ATOM   3877  O   GLU A 484      11.043  26.690  -5.618  1.00100.00           O
ATOM   3878  CB  GLU A 484      10.995  23.397  -6.186  1.00100.00           C
ATOM   3879  CG  GLU A 484      11.460  21.961  -5.973  1.00100.00           C
ATOM   3880  CD  GLU A 484      12.613  21.550  -6.897  1.00100.00           C
ATOM   3881  OE1 GLU A 484      12.339  21.078  -8.032  1.00100.00           O
ATOM   3882  OE2 GLU A 484      13.798  21.695  -6.495  1.00100.00           O
ATOM   3883  N   GLU A 485       9.509  25.479  -4.497  1.00  9.01           N
ATOM   3884  CA  GLU A 485       8.592  26.622  -4.410  1.00  9.01           C
ATOM   3885  C   GLU A 485       9.197  27.760  -3.612  1.00  9.01           C
ATOM   3886  O   GLU A 485       8.802  28.919  -3.762  1.00 66.61           O
ATOM   3887  CB  GLU A 485       7.253  26.255  -3.769  1.00 66.61           C
ATOM   3888  CG  GLU A 485       6.298  27.473  -3.689  1.00 66.61           C
ATOM   3889  CD  GLU A 485       5.890  28.043  -5.077  1.00 66.61           C
ATOM   3890  OE1 GLU A 485       5.730  27.250  -6.041  1.00 66.61           O
ATOM   3891  OE2 GLU A 485       5.724  29.288  -5.207  1.00 66.61           O
ATOM   3892  N   TYR A 486      10.155  27.434  -2.754  1.00 14.23           N
ATOM   3893  CA  TYR A 486      10.814  28.462  -1.956  1.00 14.23           C
ATOM   3894  C   TYR A 486      11.707  29.281  -2.890  1.00 14.23           C
ATOM   3895  O   TYR A 486      11.706  30.519  -2.867  1.00 19.61           O
ATOM   3896  CB  TYR A 486      11.666  27.820  -0.856  1.00 19.61           C
ATOM   3897  CG  TYR A 486      10.849  27.139   0.225  1.00 19.61           C
ATOM   3898  CD1 TYR A 486       9.691  27.737   0.745  1.00 19.61           C
ATOM   3899  CD2 TYR A 486      11.236  25.897   0.741  1.00 19.61           C
ATOM   3900  CE1 TYR A 486       8.929  27.105   1.728  1.00 19.61           C
ATOM   3901  CE2 TYR A 486      10.483  25.254   1.724  1.00 19.61           C
ATOM   3902  CZ  TYR A 486       9.338  25.869   2.220  1.00 19.61           C
ATOM   3903  OH  TYR A 486       8.590  25.236   3.186  1.00 19.61           O
ATOM   3904  N   GLN A 487      12.460  28.564  -3.721  1.00 80.40           N
ATOM   3905  CA  GLN A 487      13.376  29.153  -4.693  1.00 80.40           C
ATOM   3906  C   GLN A 487      12.630  29.966  -5.742  1.00 80.40           C
ATOM   3907  O   GLN A 487      13.000  31.102  -6.069  1.00 70.67           O
ATOM   3908  CB  GLN A 487      14.167  28.048  -5.405  1.00 70.67           C
ATOM   3909  CG  GLN A 487      15.266  27.414  -4.547  1.00 70.67           C
ATOM   3910  CD  GLN A 487      15.519  25.941  -4.906  1.00 70.67           C
ATOM   3911  OE1 GLN A 487      14.781  25.365  -5.684  1.00 70.67           O
ATOM   3912  NE2 GLN A 487      16.561  25.347  -4.335  1.00 70.67           N
ATOM   3913  N   ARG A 488      11.570  29.355  -6.266  1.00  3.70           N
ATOM   3914  CA  ARG A 488      10.722  29.947  -7.296  1.00  3.70           C
ATOM   3915  C   ARG A 488      10.135  31.295  -6.902  1.00  3.70           C
ATOM   3916  O   ARG A 488      10.212  32.274  -7.656  1.00 87.64           O
ATOM   3917  CB  ARG A 488       9.573  28.991  -7.639  1.00 87.64           C
ATOM   3918  CG  ARG A 488       9.763  28.245  -8.953  1.00 87.64           C
ATOM   3919  CD  ARG A 488       8.508  27.493  -9.394  1.00 87.64           C
ATOM   3920  NE  ARG A 488       8.181  26.358  -8.520  1.00 87.64           N
ATOM   3921  CZ  ARG A 488       8.729  25.139  -8.629  1.00 87.64           C
ATOM   3922  NH1 ARG A 488       9.622  24.893  -9.571  1.00 87.64           N
ATOM   3923  NH2 ARG A 488       8.397  24.144  -7.813  1.00 87.64           N
ATOM   3924  N   GLU A 489       9.540  31.336  -5.710  1.00 95.77           N
ATOM   3925  CA  GLU A 489       8.918  32.556  -5.191  1.00 95.77           C
ATOM   3926  C   GLU A 489       9.970  33.569  -4.757  1.00 95.77           C
ATOM   3927  O   GLU A 489       9.739  34.783  -4.769  1.00 14.75           O
ATOM   3928  CB  GLU A 489       7.989  32.211  -4.026  1.00 14.75           C
ATOM   3929  CG  GLU A 489       6.538  31.986  -4.466  1.00 14.75           C
ATOM   3930  CD  GLU A 489       5.883  33.244  -5.083  1.00 14.75           C
ATOM   3931  OE1 GLU A 489       6.105  34.362  -4.555  1.00 14.75           O
ATOM   3932  OE2 GLU A 489       5.144  33.115  -6.097  1.00 14.75           O
ATOM   3933  N   GLY A 490      11.133  33.047  -4.374  1.00  4.25           N
ATOM   3934  CA  GLY A 490      12.244  33.881  -3.967  1.00  4.25           C
ATOM   3935  C   GLY A 490      12.386  34.074  -2.480  1.00  4.25           C
ATOM   3936  O   GLY A 490      13.403  34.584  -2.021  1.00  2.00           O
ATOM   3937  N   ILE A 491      11.372  33.677  -1.720  1.00 43.62           N
ATOM   3938  CA  ILE A 491      11.431  33.831  -0.268  1.00 43.62           C
ATOM   3939  C   ILE A 491      12.851  33.575   0.247  1.00 43.62           C
ATOM   3940  O   ILE A 491      13.567  32.741  -0.301  1.00  4.50           O
ATOM   3941  CB  ILE A 491      10.460  32.853   0.444  1.00  4.50           C
ATOM   3942  CG1 ILE A 491      10.718  31.415  -0.002  1.00  4.50           C
ATOM   3943  CG2 ILE A 491       9.043  33.239   0.137  1.00  4.50           C
ATOM   3944  CD1 ILE A 491      11.117  30.522   1.126  1.00  4.50           C
ATOM   3945  N   GLU A 492      13.252  34.301   1.290  1.00  2.00           N
ATOM   3946  CA  GLU A 492      14.583  34.163   1.884  1.00  2.00           C
ATOM   3947  C   GLU A 492      14.763  32.756   2.414  1.00  2.00           C
ATOM   3948  O   GLU A 492      14.640  32.517   3.609  1.00  7.51           O
ATOM   3949  CB  GLU A 492      14.748  35.162   3.025  1.00  7.51           C
ATOM   3950  CG  GLU A 492      16.045  35.044   3.801  1.00  7.51           C
ATOM   3951  CD  GLU A 492      15.876  35.458   5.252  1.00  7.51           C
ATOM   3952  OE1 GLU A 492      15.632  36.660   5.508  1.00  7.51           O
ATOM   3953  OE2 GLU A 492      15.983  34.579   6.135  1.00  7.51           O
ATOM   3954  N   TRP A 493      15.056  31.829   1.513  1.00100.00           N
ATOM   3955  CA  TRP A 493      15.245  30.436   1.878  1.00100.00           C
ATOM   3956  C   TRP A 493      16.673  30.021   1.553  1.00100.00           C
ATOM   3957  O   TRP A 493      17.490  30.852   1.151  1.00  2.00           O
ATOM   3958  CB  TRP A 493      14.247  29.566   1.098  1.00  2.00           C
ATOM   3959  CG  TRP A 493      14.275  28.136   1.481  1.00  2.00           C
ATOM   3960  CD1 TRP A 493      14.371  27.061   0.647  1.00  2.00           C
ATOM   3961  CD2 TRP A 493      14.249  27.616   2.807  1.00  2.00           C
ATOM   3962  NE1 TRP A 493      14.402  25.897   1.376  1.00  2.00           N
ATOM   3963  CE2 TRP A 493      14.325  26.209   2.707  1.00  2.00           C
ATOM   3964  CE3 TRP A 493      14.154  28.202   4.074  1.00  2.00           C
ATOM   3965  CZ2 TRP A 493      14.326  25.377   3.830  1.00  2.00           C
ATOM   3966  CZ3 TRP A 493      14.156  27.378   5.189  1.00  2.00           C
ATOM   3967  CH2 TRP A 493      14.235  25.977   5.059  1.00  2.00           C
ATOM   3968  N   ASN A 494      16.955  28.735   1.740  1.00 41.58           N
ATOM   3969  CA  ASN A 494      18.259  28.129   1.477  1.00 41.58           C
ATOM   3970  C   ASN A 494      18.018  26.630   1.393  1.00 41.58           C
ATOM   3971  O   ASN A 494      17.233  26.087   2.163  1.00100.00           O
ATOM   3972  CB  ASN A 494      19.249  28.426   2.608  1.00100.00           C
ATOM   3973  CG  ASN A 494      18.843  27.792   3.931  1.00100.00           C
ATOM   3974  OD1 ASN A 494      18.545  28.494   4.896  1.00100.00           O
ATOM   3975  ND2 ASN A 494      18.834  26.464   3.984  1.00100.00           N
ATOM   3976  N   PHE A 495      18.687  25.957   0.466  1.00  2.00           N
ATOM   3977  CA  PHE A 495      18.496  24.519   0.327  1.00  2.00           C
ATOM   3978  C   PHE A 495      19.165  23.695   1.426  1.00  2.00           C
ATOM   3979  O   PHE A 495      20.199  24.072   1.973  1.00 77.96           O
ATOM   3980  CB  PHE A 495      19.007  24.050  -1.040  1.00 77.96           C
ATOM   3981  CG  PHE A 495      19.023  22.553  -1.196  1.00 77.96           C
ATOM   3982  CD1 PHE A 495      17.838  21.825  -1.184  1.00 77.96           C
ATOM   3983  CD2 PHE A 495      20.226  21.868  -1.351  1.00 77.96           C
ATOM   3984  CE1 PHE A 495      17.853  20.433  -1.322  1.00 77.96           C
ATOM   3985  CE2 PHE A 495      20.250  20.477  -1.490  1.00 77.96           C
ATOM   3986  CZ  PHE A 495      19.062  19.760  -1.476  1.00 77.96           C
ATOM   3987  N   ILE A 496      18.552  22.557   1.728  1.00  2.00           N
ATOM   3988  CA  ILE A 496      19.036  21.640   2.746  1.00  2.00           C
ATOM   3989  C   ILE A 496      18.852  20.218   2.217  1.00  2.00           C
ATOM   3990  O   ILE A 496      17.724  19.791   1.970  1.00 41.76           O
ATOM   3991  CB  ILE A 496      18.224  21.809   4.042  1.00 41.76           C
ATOM   3992  CG1 ILE A 496      18.535  23.172   4.667  1.00 41.76           C
ATOM   3993  CG2 ILE A 496      18.540  20.677   5.004  1.00 41.76           C
ATOM   3994  CD1 ILE A 496      17.312  24.062   4.886  1.00 41.76           C
ATOM   3995  N   ASP A 497      19.950  19.486   2.036  1.00 26.22           N
ATOM   3996  CA  ASP A 497      19.850  18.118   1.531  1.00 26.22           C
ATOM   3997  C   ASP A 497      19.608  17.082   2.616  1.00 26.22           C
ATOM   3998  O   ASP A 497      20.476  16.801   3.442  1.00 55.51           O
ATOM   3999  CB  ASP A 497      21.104  17.738   0.749  1.00 55.51           C
ATOM   4000  CG  ASP A 497      20.776  16.965  -0.505  1.00 55.51           C
ATOM   4001  OD1 ASP A 497      19.831  16.149  -0.466  1.00 55.51           O
ATOM   4002  OD2 ASP A 497      21.456  17.176  -1.528  1.00 55.51           O
ATOM   4003  N   PHE A 498      18.412  16.510   2.578  1.00  2.00           N
ATOM   4004  CA  PHE A 498      17.992  15.514   3.545  1.00  2.00           C
ATOM   4005  C   PHE A 498      18.514  14.104   3.280  1.00  2.00           C
ATOM   4006  O   PHE A 498      18.116  13.156   3.950  1.00 16.75           O
ATOM   4007  CB  PHE A 498      16.456  15.516   3.616  1.00 16.75           C
ATOM   4008  CG  PHE A 498      15.889  16.702   4.368  1.00 16.75           C
ATOM   4009  CD1 PHE A 498      15.783  17.946   3.753  1.00 16.75           C
ATOM   4010  CD2 PHE A 498      15.496  16.584   5.697  1.00 16.75           C
ATOM   4011  CE1 PHE A 498      15.304  19.047   4.447  1.00 16.75           C
ATOM   4012  CE2 PHE A 498      15.019  17.679   6.394  1.00 16.75           C
ATOM   4013  CZ  PHE A 498      14.923  18.913   5.767  1.00 16.75           C
ATOM   4014  N   GLY A 499      19.410  13.963   2.311  1.00 51.56           N
ATOM   4015  CA  GLY A 499      19.947  12.647   2.017  1.00 51.56           C
ATOM   4016  C   GLY A 499      18.878  11.589   1.829  1.00 51.56           C
ATOM   4017  O   GLY A 499      18.862  10.562   2.507  1.00  8.07           O
ATOM   4018  N   LEU A 500      17.969  11.836   0.899  1.00  2.00           N
ATOM   4019  CA  LEU A 500      16.921  10.873   0.648  1.00  2.00           C
ATOM   4020  C   LEU A 500      16.529  10.837  -0.811  1.00  2.00           C
ATOM   4021  O   LEU A 500      15.757  11.669  -1.289  1.00  4.39           O
ATOM   4022  CB  LEU A 500      15.713  11.192   1.508  1.00  4.39           C
ATOM   4023  CG  LEU A 500      15.779  10.294   2.733  1.00  4.39           C
ATOM   4024  CD1 LEU A 500      15.481  11.100   3.974  1.00  4.39           C
ATOM   4025  CD2 LEU A 500      14.808   9.142   2.543  1.00  4.39           C
ATOM   4026  N   ASP A 501      17.083   9.854  -1.512  1.00 31.01           N
ATOM   4027  CA  ASP A 501      16.829   9.660  -2.927  1.00 31.01           C
ATOM   4028  C   ASP A 501      17.144   8.215  -3.303  1.00 31.01           C
ATOM   4029  O   ASP A 501      18.216   7.698  -2.987  1.00 84.82           O
ATOM   4030  CB  ASP A 501      17.702  10.616  -3.741  1.00 84.82           C
ATOM   4031  CG  ASP A 501      17.753  10.254  -5.204  1.00 84.82           C
ATOM   4032  OD1 ASP A 501      16.750   9.714  -5.719  1.00 84.82           O
ATOM   4033  OD2 ASP A 501      18.798  10.513  -5.837  1.00 84.82           O
ATOM   4034  N   LEU A 502      16.197   7.572  -3.979  1.00 85.63           N
ATOM   4035  CA  LEU A 502      16.344   6.186  -4.407  1.00 85.63           C
ATOM   4036  C   LEU A 502      16.295   6.090  -5.922  1.00 85.63           C
ATOM   4037  O   LEU A 502      16.208   4.998  -6.485  1.00  2.00           O
ATOM   4038  CB  LEU A 502      15.231   5.327  -3.815  1.00  2.00           C
ATOM   4039  CG  LEU A 502      14.393   5.981  -2.717  1.00  2.00           C
ATOM   4040  CD1 LEU A 502      13.141   5.165  -2.519  1.00  2.00           C
ATOM   4041  CD2 LEU A 502      15.198   6.080  -1.426  1.00  2.00           C
ATOM   4042  N   GLN A 503      16.344   7.238  -6.586  1.00 30.24           N
ATOM   4043  CA  GLN A 503      16.314   7.260  -8.037  1.00 30.24           C
ATOM   4044  C   GLN A 503      17.243   6.161  -8.555  1.00 30.24           C
ATOM   4045  O   GLN A 503      16.847   5.343  -9.387  1.00 13.07           O
ATOM   4046  CB  GLN A 503      16.775   8.628  -8.555  1.00 13.07           C
ATOM   4047  CG  GLN A 503      15.989   9.136  -9.741  1.00 13.07           C
ATOM   4048  CD  GLN A 503      14.537   8.705  -9.709  1.00 13.07           C
ATOM   4049  OE1 GLN A 503      14.215   7.549  -9.978  1.00 13.07           O
ATOM   4050  NE2 GLN A 503      13.653   9.637  -9.378  1.00 13.07           N
ATOM   4051  N   PRO A 504      18.492   6.119  -8.059  1.00 43.04           N
ATOM   4052  CA  PRO A 504      19.446   5.099  -8.500  1.00 43.04           C
ATOM   4053  C   PRO A 504      18.903   3.678  -8.400  1.00 43.04           C
ATOM   4054  O   PRO A 504      18.747   2.988  -9.412  1.00  2.00           O
ATOM   4055  CB  PRO A 504      20.666   5.330  -7.607  1.00  2.00           C
ATOM   4056  CG  PRO A 504      20.165   6.137  -6.469  1.00  2.00           C
ATOM   4057  CD  PRO A 504      19.104   7.006  -7.059  1.00  2.00           C
ATOM   4058  N   CYS A 505      18.618   3.246  -7.177  1.00  2.00           N
ATOM   4059  CA  CYS A 505      18.099   1.906  -6.966  1.00  2.00           C
ATOM   4060  C   CYS A 505      16.851   1.652  -7.813  1.00  2.00           C
ATOM   4061  O   CYS A 505      16.370   0.523  -7.893  1.00 34.31           O
ATOM   4062  CB  CYS A 505      17.784   1.695  -5.489  1.00 34.31           C
ATOM   4063  SG  CYS A 505      17.893  -0.025  -4.948  1.00 34.31           S
ATOM   4064  N   ILE A 506      16.323   2.698  -8.447  1.00 13.58           N
ATOM   4065  CA  ILE A 506      15.146   2.532  -9.298  1.00 13.58           C
ATOM   4066  C   ILE A 506      15.667   2.270 -10.716  1.00 13.58           C
ATOM   4067  O   ILE A 506      15.355   1.252 -11.328  1.00  2.00           O
ATOM   4068  CB  ILE A 506      14.245   3.802  -9.304  1.00  2.00           C
ATOM   4069  CG1 ILE A 506      13.904   4.195  -7.869  1.00  2.00           C
ATOM   4070  CG2 ILE A 506      12.937   3.528 -10.046  1.00  2.00           C
ATOM   4071  CD1 ILE A 506      13.063   5.443  -7.777  1.00  2.00           C
ATOM   4072  N   GLU A 507      16.474   3.188 -11.240  1.00 50.05           N
ATOM   4073  CA  GLU A 507      17.028   3.023 -12.579  1.00 50.05           C
ATOM   4074  C   GLU A 507      17.663   1.637 -12.715  1.00 50.05           C
ATOM   4075  O   GLU A 507      17.539   0.993 -13.760  1.00100.00           O
ATOM   4076  CB  GLU A 507      18.081   4.103 -12.850  1.00100.00           C
ATOM   4077  CG  GLU A 507      17.648   5.502 -12.453  1.00100.00           C
ATOM   4078  CD  GLU A 507      16.346   5.913 -13.108  1.00100.00           C
ATOM   4079  OE1 GLU A 507      15.293   5.329 -12.772  1.00100.00           O
ATOM   4080  OE2 GLU A 507      16.377   6.823 -13.962  1.00100.00           O
ATOM   4081  N   LEU A 508      18.339   1.187 -11.658  1.00  5.74           N
ATOM   4082  CA  LEU A 508      18.995  -0.124 -11.644  1.00  5.74           C
ATOM   4083  C   LEU A 508      17.982  -1.195 -12.012  1.00  5.74           C
ATOM   4084  O   LEU A 508      18.331  -2.344 -12.294  1.00  2.00           O
ATOM   4085  CB  LEU A 508      19.561  -0.419 -10.257  1.00  2.00           C
ATOM   4086  CG  LEU A 508      20.525  -1.607 -10.133  1.00  2.00           C
ATOM   4087  CD1 LEU A 508      21.402  -1.432  -8.902  1.00  2.00           C
ATOM   4088  CD2 LEU A 508      19.737  -2.895 -10.030  1.00  2.00           C
ATOM   4089  N   ILE A 509      16.718  -0.801 -12.011  1.00  2.00           N
ATOM   4090  CA  ILE A 509      15.642  -1.709 -12.342  1.00  2.00           C
ATOM   4091  C   ILE A 509      14.599  -0.976 -13.199  1.00  2.00           C
ATOM   4092  O   ILE A 509      13.572  -1.546 -13.575  1.00 30.71           O
ATOM   4093  CB  ILE A 509      15.013  -2.278 -11.024  1.00 30.71           C
ATOM   4094  CG1 ILE A 509      13.810  -3.157 -11.349  1.00 30.71           C
ATOM   4095  CG2 ILE A 509      14.631  -1.142 -10.088  1.00 30.71           C
ATOM   4096  CD1 ILE A 509      14.161  -4.612 -11.481  1.00 30.71           C
ATOM   4097  N   GLU A 510      14.875   0.286 -13.534  1.00  2.00           N
ATOM   4098  CA  GLU A 510      13.937   1.071 -14.338  1.00  2.00           C
ATOM   4099  C   GLU A 510      14.377   1.426 -15.756  1.00  2.00           C
ATOM   4100  O   GLU A 510      13.926   0.812 -16.727  1.00 97.84           O
ATOM   4101  CB  GLU A 510      13.570   2.376 -13.608  1.00 97.84           C
ATOM   4102  CG  GLU A 510      12.493   3.219 -14.319  1.00 97.84           C
ATOM   4103  CD  GLU A 510      11.590   3.991 -13.359  1.00 97.84           C
ATOM   4104  OE1 GLU A 510      12.089   4.935 -12.710  1.00 97.84           O
ATOM   4105  OE2 GLU A 510      10.385   3.656 -13.258  1.00 97.84           O
ATOM   4106  N   ARG A 511      15.251   2.422 -15.875  1.00 40.88           N
ATOM   4107  CA  ARG A 511      15.733   2.874 -17.176  1.00 40.88           C
ATOM   4108  C   ARG A 511      16.073   1.768 -18.161  1.00 40.88           C
ATOM   4109  O   ARG A 511      16.893   0.897 -17.879  1.00 75.14           O
ATOM   4110  CB  ARG A 511      16.965   3.772 -17.016  1.00 75.14           C
ATOM   4111  CG  ARG A 511      17.254   4.625 -18.244  1.00 75.14           C
ATOM   4112  CD  ARG A 511      18.627   5.272 -18.166  1.00 75.14           C
ATOM   4113  NE  ARG A 511      18.535   6.729 -18.096  1.00 75.14           N
ATOM   4114  CZ  ARG A 511      19.582   7.552 -18.110  1.00 75.14           C
ATOM   4115  NH1 ARG A 511      20.812   7.065 -18.193  1.00 75.14           N
ATOM   4116  NH2 ARG A 511      19.400   8.865 -18.042  1.00 75.14           N
ATOM   4117  N   PRO A 512      15.431   1.797 -19.344  1.00100.00           N
ATOM   4118  CA  PRO A 512      15.604   0.839 -20.442  1.00100.00           C
ATOM   4119  C   PRO A 512      16.742   1.303 -21.351  1.00100.00           C
ATOM   4120  O   PRO A 512      17.756   0.615 -21.537  1.00  2.00           O
ATOM   4121  CB  PRO A 512      14.244   0.842 -21.147  1.00  2.00           C
ATOM   4122  CG  PRO A 512      13.548   2.135 -20.689  1.00  2.00           C
ATOM   4123  CD  PRO A 512      14.436   2.830 -19.687  1.00  2.00           C
ATOM   4124  N   THR A 513      16.554   2.489 -21.919  1.00100.00           N
ATOM   4125  CA  THR A 513      17.545   3.081 -22.795  1.00100.00           C
ATOM   4126  C   THR A 513      18.706   3.429 -21.880  1.00100.00           C
ATOM   4127  O   THR A 513      18.552   3.442 -20.660  1.00 89.02           O
ATOM   4128  CB  THR A 513      17.006   4.363 -23.472  1.00 89.02           C
ATOM   4129  OG1 THR A 513      16.413   5.216 -22.482  1.00 89.02           O
ATOM   4130  CG2 THR A 513      15.959   4.004 -24.523  1.00 89.02           C
ATOM   4131  N   ASN A 514      19.866   3.711 -22.464  1.00 44.30           N
ATOM   4132  CA  ASN A 514      21.036   4.044 -21.669  1.00 44.30           C
ATOM   4133  C   ASN A 514      21.243   2.810 -20.798  1.00 44.30           C
ATOM   4134  O   ASN A 514      20.624   1.777 -21.054  1.00 50.60           O
ATOM   4135  CB  ASN A 514      20.747   5.294 -20.829  1.00 50.60           C
ATOM   4136  CG  ASN A 514      20.627   6.552 -21.676  1.00 50.60           C
ATOM   4137  OD1 ASN A 514      21.631   7.120 -22.108  1.00 50.60           O
ATOM   4138  ND2 ASN A 514      19.394   6.991 -21.917  1.00 50.60           N
ATOM   4139  N   PRO A 515      22.110   2.883 -19.775  1.00  2.00           N
ATOM   4140  CA  PRO A 515      22.258   1.659 -18.980  1.00  2.00           C
ATOM   4141  C   PRO A 515      20.904   0.989 -18.755  1.00  2.00           C
ATOM   4142  O   PRO A 515      19.980   1.617 -18.244  1.00 83.61           O
ATOM   4143  CB  PRO A 515      22.906   2.145 -17.694  1.00 83.61           C
ATOM   4144  CG  PRO A 515      23.693   3.355 -18.109  1.00 83.61           C
ATOM   4145  CD  PRO A 515      22.969   3.978 -19.282  1.00 83.61           C
ATOM   4146  N   PRO A 516      20.771  -0.291 -19.146  1.00 65.67           N
ATOM   4147  CA  PRO A 516      19.501  -1.008 -18.967  1.00 65.67           C
ATOM   4148  C   PRO A 516      19.284  -1.462 -17.527  1.00 65.67           C
ATOM   4149  O   PRO A 516      20.237  -1.582 -16.762  1.00 38.18           O
ATOM   4150  CB  PRO A 516      19.586  -2.174 -19.955  1.00 38.18           C
ATOM   4151  CG  PRO A 516      21.027  -2.241 -20.403  1.00 38.18           C
ATOM   4152  CD  PRO A 516      21.810  -1.135 -19.762  1.00 38.18           C
ATOM   4153  N   GLY A 517      18.033  -1.713 -17.162  1.00  2.34           N
ATOM   4154  CA  GLY A 517      17.750  -2.135 -15.803  1.00  2.34           C
ATOM   4155  C   GLY A 517      17.411  -3.600 -15.676  1.00  2.34           C
ATOM   4156  O   GLY A 517      16.945  -4.214 -16.632  1.00 48.62           O
ATOM   4157  N   VAL A 518      17.646  -4.152 -14.491  1.00 33.19           N
ATOM   4158  CA  VAL A 518      17.375  -5.558 -14.211  1.00 33.19           C
ATOM   4159  C   VAL A 518      16.183  -6.146 -14.973  1.00 33.19           C
ATOM   4160  O   VAL A 518      16.224  -7.300 -15.403  1.00 32.82           O
ATOM   4161  CB  VAL A 518      17.152  -5.761 -12.700  1.00 32.82           C
ATOM   4162  CG1 VAL A 518      16.619  -7.167 -12.423  1.00 32.82           C
ATOM   4163  CG2 VAL A 518      18.462  -5.535 -11.970  1.00 32.82           C
ATOM   4164  N   LEU A 519      15.126  -5.360 -15.148  1.00 52.29           N
ATOM   4165  CA  LEU A 519      13.949  -5.840 -15.866  1.00 52.29           C
ATOM   4166  C   LEU A 519      14.120  -5.647 -17.373  1.00 52.29           C
ATOM   4167  O   LEU A 519      13.774  -6.527 -18.166  1.00100.00           O
ATOM   4168  CB  LEU A 519      12.699  -5.096 -15.393  1.00100.00           C
ATOM   4169  CG  LEU A 519      11.420  -5.923 -15.228  1.00100.00           C
ATOM   4170  CD1 LEU A 519      10.309  -5.020 -14.733  1.00100.00           C
ATOM   4171  CD2 LEU A 519      11.032  -6.563 -16.553  1.00100.00           C
ATOM   4172  N   ALA A 520      14.653  -4.491 -17.764  1.00 82.48           N
ATOM   4173  CA  ALA A 520      14.887  -4.167 -19.171  1.00 82.48           C
ATOM   4174  C   ALA A 520      15.638  -5.330 -19.817  1.00 82.48           C
ATOM   4175  O   ALA A 520      15.234  -5.872 -20.853  1.00  2.00           O
ATOM   4176  CB  ALA A 520      15.718  -2.884 -19.279  1.00  2.00           C
ATOM   4177  N   LEU A 521      16.741  -5.700 -19.185  1.00 11.99           N
ATOM   4178  CA  LEU A 521      17.571  -6.788 -19.655  1.00 11.99           C
ATOM   4179  C   LEU A 521      16.746  -8.068 -19.806  1.00 11.99           C
ATOM   4180  O   LEU A 521      16.630  -8.602 -20.915  1.00  6.76           O
ATOM   4181  CB  LEU A 521      18.729  -6.977 -18.677  1.00  6.76           C
ATOM   4182  CG  LEU A 521      19.600  -5.715 -18.631  1.00  6.76           C
ATOM   4183  CD1 LEU A 521      20.550  -5.752 -17.450  1.00  6.76           C
ATOM   4184  CD2 LEU A 521      20.368  -5.616 -19.936  1.00  6.76           C
ATOM   4185  N   LEU A 522      16.167  -8.553 -18.711  1.00 60.35           N
ATOM   4186  CA  LEU A 522      15.359  -9.769 -18.765  1.00 60.35           C
ATOM   4187  C   LEU A 522      14.414  -9.721 -19.958  1.00 60.35           C
ATOM   4188  O   LEU A 522      14.317 -10.674 -20.731  1.00 21.90           O
ATOM   4189  CB  LEU A 522      14.541  -9.924 -17.485  1.00 21.90           C
ATOM   4190  CG  LEU A 522      13.814 -11.261 -17.337  1.00 21.90           C
ATOM   4191  CD1 LEU A 522      14.683 -12.234 -16.555  1.00 21.90           C
ATOM   4192  CD2 LEU A 522      12.488 -11.035 -16.639  1.00 21.90           C
ATOM   4193  N   ASP A 523      13.731  -8.590 -20.102  1.00 21.27           N
ATOM   4194  CA  ASP A 523      12.773  -8.358 -21.178  1.00 21.27           C
ATOM   4195  C   ASP A 523      13.091  -9.040 -22.504  1.00 21.27           C
ATOM   4196  O   ASP A 523      12.538 -10.092 -22.821  1.00100.00           O
ATOM   4197  CB  ASP A 523      12.628  -6.851 -21.428  1.00100.00           C
ATOM   4198  CG  ASP A 523      11.849  -6.149 -20.328  1.00100.00           C
ATOM   4199  OD1 ASP A 523      11.336  -6.836 -19.418  1.00100.00           O
ATOM   4200  OD2 ASP A 523      11.749  -4.904 -20.375  1.00100.00           O
ATOM   4201  N   GLU A 524      13.981  -8.433 -23.281  1.00  2.00           N
ATOM   4202  CA  GLU A 524      14.355  -8.977 -24.577  1.00  2.00           C
ATOM   4203  C   GLU A 524      15.159 -10.265 -24.484  1.00  2.00           C
ATOM   4204  O   GLU A 524      14.912 -11.213 -25.236  1.00 39.80           O
ATOM   4205  CB  GLU A 524      15.143  -7.923 -25.371  1.00 39.80           C
ATOM   4206  CG  GLU A 524      16.648  -8.118 -25.372  1.00 39.80           C
ATOM   4207  CD  GLU A 524      17.291  -7.665 -24.080  1.00 39.80           C
ATOM   4208  OE1 GLU A 524      17.061  -6.502 -23.685  1.00 39.80           O
ATOM   4209  OE2 GLU A 524      18.024  -8.469 -23.463  1.00 39.80           O
ATOM   4210  N   GLU A 525      16.119 -10.292 -23.567  1.00 27.65           N
ATOM   4211  CA  GLU A 525      16.960 -11.465 -23.382  1.00 27.65           C
ATOM   4212  C   GLU A 525      16.102 -12.726 -23.310  1.00 27.65           C
ATOM   4213  O   GLU A 525      16.581 -13.829 -23.557  1.00100.00           O
ATOM   4214  CB  GLU A 525      17.781 -11.321 -22.101  1.00100.00           C
ATOM   4215  CG  GLU A 525      18.814 -12.418 -21.897  1.00100.00           C
ATOM   4216  CD  GLU A 525      18.216 -13.685 -21.308  1.00100.00           C
ATOM   4217  OE1 GLU A 525      17.028 -13.662 -20.922  1.00100.00           O
ATOM   4218  OE2 GLU A 525      18.935 -14.704 -21.233  1.00100.00           O
ATOM   4219  N   CYS A 526      14.829 -12.547 -22.980  1.00  2.00           N
ATOM   4220  CA  CYS A 526      13.906 -13.663 -22.870  1.00  2.00           C
ATOM   4221  C   CYS A 526      13.314 -14.024 -24.224  1.00  2.00           C
ATOM   4222  O   CYS A 526      12.862 -15.143 -24.433  1.00 17.95           O
ATOM   4223  CB  CYS A 526      12.795 -13.312 -21.868  1.00 17.95           C
ATOM   4224  SG  CYS A 526      11.184 -12.798 -22.548  1.00 17.95           S
ATOM   4225  N   TRP A 527      13.320 -13.077 -25.154  1.00 40.17           N
ATOM   4226  CA  TRP A 527      12.778 -13.339 -26.481  1.00 40.17           C
ATOM   4227  C   TRP A 527      13.700 -14.305 -27.230  1.00 40.17           C
ATOM   4228  O   TRP A 527      13.299 -14.920 -28.223  1.00100.00           O
ATOM   4229  CB  TRP A 527      12.670 -12.037 -27.289  1.00100.00           C
ATOM   4230  CG  TRP A 527      11.606 -11.092 -26.824  1.00100.00           C
ATOM   4231  CD1 TRP A 527      11.750 -10.081 -25.922  1.00100.00           C
ATOM   4232  CD2 TRP A 527      10.239 -11.055 -27.252  1.00100.00           C
ATOM   4233  NE1 TRP A 527      10.563  -9.411 -25.762  1.00100.00           N
ATOM   4234  CE2 TRP A 527       9.619  -9.980 -26.576  1.00100.00           C
ATOM   4235  CE3 TRP A 527       9.482 -11.809 -28.159  1.00100.00           C
ATOM   4236  CZ2 TRP A 527       8.267  -9.661 -26.750  1.00100.00           C
ATOM   4237  CZ3 TRP A 527       8.135 -11.487 -28.337  1.00100.00           C
ATOM   4238  CH2 TRP A 527       7.548 -10.413 -27.644  1.00100.00           C
ATOM   4239  N   PHE A 528      14.934 -14.424 -26.739  1.00100.00           N
ATOM   4240  CA  PHE A 528      15.974 -15.281 -27.320  1.00100.00           C
ATOM   4241  C   PHE A 528      15.801 -16.801 -27.155  1.00100.00           C
ATOM   4242  O   PHE A 528      15.323 -17.278 -26.132  1.00 32.89           O
ATOM   4243  CB  PHE A 528      17.334 -14.862 -26.742  1.00 32.89           C
ATOM   4244  CG  PHE A 528      18.508 -15.407 -27.488  1.00 32.89           C
ATOM   4245  CD1 PHE A 528      19.050 -16.637 -27.145  1.00 32.89           C
ATOM   4246  CD2 PHE A 528      19.065 -14.700 -28.543  1.00 32.89           C
ATOM   4247  CE1 PHE A 528      20.129 -17.153 -27.838  1.00 32.89           C
ATOM   4248  CE2 PHE A 528      20.147 -15.211 -29.243  1.00 32.89           C
ATOM   4249  CZ  PHE A 528      20.679 -16.444 -28.890  1.00 32.89           C
ATOM   4250  N   PRO A 529      16.192 -17.577 -28.185  1.00 65.13           N
ATOM   4251  CA  PRO A 529      16.090 -19.044 -28.167  1.00 65.13           C
ATOM   4252  C   PRO A 529      16.974 -19.705 -27.102  1.00 65.13           C
ATOM   4253  O   PRO A 529      16.491 -20.491 -26.293  1.00 67.36           O
ATOM   4254  CB  PRO A 529      16.479 -19.450 -29.591  1.00 67.36           C
ATOM   4255  CG  PRO A 529      17.337 -18.317 -30.079  1.00 67.36           C
ATOM   4256  CD  PRO A 529      16.747 -17.083 -29.466  1.00 67.36           C
ATOM   4257  N   LYS A 530      18.267 -19.386 -27.119  1.00 55.98           N
ATOM   4258  CA  LYS A 530      19.210 -19.942 -26.150  1.00 55.98           C
ATOM   4259  C   LYS A 530      19.239 -19.022 -24.936  1.00 55.98           C
ATOM   4260  O   LYS A 530      20.302 -18.686 -24.414  1.00 98.38           O
ATOM   4261  CB  LYS A 530      20.616 -20.042 -26.766  1.00 98.38           C
ATOM   4262  CG  LYS A 530      21.642 -20.749 -25.885  1.00 98.38           C
ATOM   4263  CD  LYS A 530      23.051 -20.203 -26.116  1.00 98.38           C
ATOM   4264  CE  LYS A 530      23.756 -20.916 -27.265  1.00 98.38           C
ATOM   4265  NZ  LYS A 530      25.058 -20.279 -27.616  1.00 98.38           N
ATOM   4266  N   ALA A 531      18.051 -18.611 -24.505  1.00 74.71           N
ATOM   4267  CA  ALA A 531      17.906 -17.733 -23.353  1.00 74.71           C
ATOM   4268  C   ALA A 531      17.502 -18.552 -22.139  1.00 74.71           C
ATOM   4269  O   ALA A 531      16.644 -19.428 -22.231  1.00 28.41           O
ATOM   4270  CB  ALA A 531      16.854 -16.679 -23.638  1.00 28.41           C
ATOM   4271  N   THR A 532      18.122 -18.265 -21.004  1.00 59.06           N
ATOM   4272  CA  THR A 532      17.807 -18.990 -19.785  1.00 59.06           C
ATOM   4273  C   THR A 532      17.865 -18.112 -18.554  1.00 59.06           C
ATOM   4274  O   THR A 532      18.457 -17.026 -18.569  1.00100.00           O
ATOM   4275  CB  THR A 532      18.777 -20.159 -19.546  1.00100.00           C
ATOM   4276  OG1 THR A 532      19.975 -19.959 -20.304  1.00100.00           O
ATOM   4277  CG2 THR A 532      18.127 -21.476 -19.936  1.00100.00           C
ATOM   4278  N   ASP A 533      17.238 -18.605 -17.493  1.00 82.96           N
ATOM   4279  CA  ASP A 533      17.205 -17.910 -16.223  1.00 82.96           C
ATOM   4280  C   ASP A 533      18.641 -17.439 -16.021  1.00 82.96           C
ATOM   4281  O   ASP A 533      18.908 -16.250 -15.825  1.00100.00           O
ATOM   4282  CB  ASP A 533      16.780 -18.888 -15.127  1.00100.00           C
ATOM   4283  CG  ASP A 533      16.034 -20.107 -15.679  1.00100.00           C
ATOM   4284  OD1 ASP A 533      15.109 -19.928 -16.502  1.00100.00           O
ATOM   4285  OD2 ASP A 533      16.371 -21.248 -15.292  1.00100.00           O
ATOM   4286  N   THR A 534      19.558 -18.396 -16.105  1.00 33.56           N
ATOM   4287  CA  THR A 534      20.985 -18.151 -15.950  1.00 33.56           C
ATOM   4288  C   THR A 534      21.450 -17.005 -16.828  1.00 33.56           C
ATOM   4289  O   THR A 534      21.529 -15.856 -16.394  1.00 20.49           O
ATOM   4290  CB  THR A 534      21.802 -19.393 -16.342  1.00 20.49           C
ATOM   4291  OG1 THR A 534      20.941 -20.540 -16.341  1.00 20.49           O
ATOM   4292  CG2 THR A 534      22.964 -19.595 -15.365  1.00 20.49           C
ATOM   4293  N   SER A 535      21.770 -17.350 -18.071  1.00 31.56           N
ATOM   4294  CA  SER A 535      22.236 -16.407 -19.076  1.00 31.56           C
ATOM   4295  C   SER A 535      21.895 -14.967 -18.710  1.00 31.56           C
ATOM   4296  O   SER A 535      22.745 -14.072 -18.771  1.00 17.72           O
ATOM   4297  CB  SER A 535      21.604 -16.760 -20.424  1.00 17.72           C
ATOM   4298  OG  SER A 535      20.362 -17.414 -20.227  1.00 17.72           O
ATOM   4299  N   PHE A 536      20.636 -14.764 -18.338  1.00100.00           N
ATOM   4300  CA  PHE A 536      20.122 -13.460 -17.950  1.00100.00           C
ATOM   4301  C   PHE A 536      21.011 -12.811 -16.893  1.00100.00           C
ATOM   4302  O   PHE A 536      21.628 -11.768 -17.134  1.00 76.97           O
ATOM   4303  CB  PHE A 536      18.695 -13.621 -17.415  1.00 76.97           C
ATOM   4304  CG  PHE A 536      18.195 -12.435 -16.646  1.00 76.97           C
ATOM   4305  CD1 PHE A 536      18.116 -11.188 -17.251  1.00 76.97           C
ATOM   4306  CD2 PHE A 536      17.805 -12.563 -15.316  1.00 76.97           C
ATOM   4307  CE1 PHE A 536      17.656 -10.085 -16.546  1.00 76.97           C
ATOM   4308  CE2 PHE A 536      17.342 -11.463 -14.602  1.00 76.97           C
ATOM   4309  CZ  PHE A 536      17.269 -10.221 -15.220  1.00 76.97           C
ATOM   4310  N   VAL A 537      21.067 -13.445 -15.730  1.00 43.84           N
ATOM   4311  CA  VAL A 537      21.857 -12.970 -14.604  1.00 43.84           C
ATOM   4312  C   VAL A 537      23.201 -12.381 -14.970  1.00 43.84           C
ATOM   4313  O   VAL A 537      23.559 -11.295 -14.514  1.00 21.11           O
ATOM   4314  CB  VAL A 537      22.134 -14.092 -13.624  1.00 21.11           C
ATOM   4315  CG1 VAL A 537      22.273 -13.514 -12.229  1.00 21.11           C
ATOM   4316  CG2 VAL A 537      21.030 -15.125 -13.709  1.00 21.11           C
ATOM   4317  N   GLU A 538      23.939 -13.120 -15.792  1.00100.00           N
ATOM   4318  CA  GLU A 538      25.266 -12.728 -16.246  1.00100.00           C
ATOM   4319  C   GLU A 538      25.223 -11.442 -17.063  1.00100.00           C
ATOM   4320  O   GLU A 538      26.123 -10.600 -16.978  1.00 30.31           O
ATOM   4321  CB  GLU A 538      25.879 -13.865 -17.078  1.00 30.31           C
ATOM   4322  CG  GLU A 538      24.933 -15.040 -17.340  1.00 30.31           C
ATOM   4323  CD  GLU A 538      24.674 -15.889 -16.106  1.00 30.31           C
ATOM   4324  OE1 GLU A 538      25.301 -15.632 -15.060  1.00 30.31           O
ATOM   4325  OE2 GLU A 538      23.844 -16.817 -16.180  1.00 30.31           O
ATOM   4326  N   LYS A 539      24.168 -11.300 -17.857  1.00  2.00           N
ATOM   4327  CA  LYS A 539      23.980 -10.125 -18.691  1.00  2.00           C
ATOM   4328  C   LYS A 539      23.908  -8.927 -17.753  1.00  2.00           C
ATOM   4329  O   LYS A 539      24.543  -7.891 -17.982  1.00 25.87           O
ATOM   4330  CB  LYS A 539      22.675 -10.258 -19.484  1.00 25.87           C
ATOM   4331  CG  LYS A 539      22.633  -9.461 -20.769  1.00 25.87           C
ATOM   4332  CD  LYS A 539      21.879 -10.208 -21.861  1.00 25.87           C
ATOM   4333  CE  LYS A 539      22.160  -9.616 -23.245  1.00 25.87           C
ATOM   4334  NZ  LYS A 539      23.181 -10.384 -24.028  1.00 25.87           N
ATOM   4335  N   LEU A 540      23.126  -9.105 -16.691  1.00 65.74           N
ATOM   4336  CA  LEU A 540      22.900  -8.094 -15.663  1.00 65.74           C
ATOM   4337  C   LEU A 540      24.183  -7.496 -15.111  1.00 65.74           C
ATOM   4338  O   LEU A 540      24.293  -6.285 -14.934  1.00  2.00           O
ATOM   4339  CB  LEU A 540      22.098  -8.703 -14.516  1.00  2.00           C
ATOM   4340  CG  LEU A 540      20.952  -7.847 -13.974  1.00  2.00           C
ATOM   4341  CD1 LEU A 540      19.733  -8.054 -14.843  1.00  2.00           C
ATOM   4342  CD2 LEU A 540      20.652  -8.220 -12.527  1.00  2.00           C
ATOM   4343  N   ILE A 541      25.149  -8.362 -14.841  1.00 25.34           N
ATOM   4344  CA  ILE A 541      26.438  -7.948 -14.309  1.00 25.34           C
ATOM   4345  C   ILE A 541      27.267  -7.394 -15.458  1.00 25.34           C
ATOM   4346  O   ILE A 541      28.096  -6.497 -15.280  1.00 33.12           O
ATOM   4347  CB  ILE A 541      27.198  -9.150 -13.687  1.00 33.12           C
ATOM   4348  CG1 ILE A 541      26.200 -10.251 -13.310  1.00 33.12           C
ATOM   4349  CG2 ILE A 541      27.988  -8.693 -12.464  1.00 33.12           C
ATOM   4350  CD1 ILE A 541      26.714 -11.662 -13.538  1.00 33.12           C
ATOM   4351  N   GLN A 542      27.028  -7.942 -16.645  1.00 61.15           N
ATOM   4352  CA  GLN A 542      27.742  -7.530 -17.842  1.00 61.15           C
ATOM   4353  C   GLN A 542      27.644  -6.027 -18.075  1.00 61.15           C
ATOM   4354  O   GLN A 542      28.346  -5.489 -18.936  1.00 96.38           O
ATOM   4355  CB  GLN A 542      27.197  -8.278 -19.073  1.00 96.38           C
ATOM   4356  CG  GLN A 542      28.146  -9.347 -19.632  1.00 96.38           C
ATOM   4357  CD  GLN A 542      27.955  -9.606 -21.124  1.00 96.38           C
ATOM   4358  OE1 GLN A 542      27.631  -8.697 -21.889  1.00 96.38           O
ATOM   4359  NE2 GLN A 542      28.160 -10.854 -21.539  1.00 96.38           N
ATOM   4360  N   GLU A 543      26.785  -5.346 -17.317  1.00100.00           N
ATOM   4361  CA  GLU A 543      26.623  -3.899 -17.473  1.00100.00           C
ATOM   4362  C   GLU A 543      26.388  -3.136 -16.163  1.00100.00           C
ATOM   4363  O   GLU A 543      26.866  -2.010 -15.998  1.00 93.23           O
ATOM   4364  CB  GLU A 543      25.462  -3.606 -18.435  1.00 93.23           C
ATOM   4365  CG  GLU A 543      25.638  -4.181 -19.833  1.00 93.23           C
ATOM   4366  CD  GLU A 543      24.572  -5.200 -20.180  1.00 93.23           C
ATOM   4367  OE1 GLU A 543      23.381  -4.901 -19.963  1.00 93.23           O
ATOM   4368  OE2 GLU A 543      24.923  -6.297 -20.666  1.00 93.23           O
ATOM   4369  N   GLN A 544      25.655  -3.745 -15.238  1.00  2.00           N
ATOM   4370  CA  GLN A 544      25.356  -3.108 -13.960  1.00  2.00           C
ATOM   4371  C   GLN A 544      26.305  -3.505 -12.838  1.00  2.00           C
ATOM   4372  O   GLN A 544      26.221  -2.970 -11.736  1.00 87.77           O
ATOM   4373  CB  GLN A 544      23.926  -3.445 -13.544  1.00 87.77           C
ATOM   4374  CG  GLN A 544      23.017  -2.237 -13.406  1.00 87.77           C
ATOM   4375  CD  GLN A 544      22.277  -1.916 -14.688  1.00 87.77           C
ATOM   4376  OE1 GLN A 544      22.030  -2.796 -15.512  1.00 87.77           O
ATOM   4377  NE2 GLN A 544      21.918  -0.648 -14.863  1.00 87.77           N
ATOM   4378  N   GLY A 545      27.204  -4.442 -13.127  1.00 22.59           N
ATOM   4379  CA  GLY A 545      28.153  -4.899 -12.127  1.00 22.59           C
ATOM   4380  C   GLY A 545      28.855  -3.784 -11.375  1.00 22.59           C
ATOM   4381  O   GLY A 545      29.556  -4.036 -10.396  1.00 94.02           O
ATOM   4382  N   ASN A 546      28.672  -2.547 -11.828  1.00100.00           N
ATOM   4383  CA  ASN A 546      29.304  -1.403 -11.184  1.00100.00           C
ATOM   4384  C   ASN A 546      28.312  -0.442 -10.539  1.00100.00           C
ATOM   4385  O   ASN A 546      28.517   0.775 -10.566  1.00 72.38           O
ATOM   4386  CB  ASN A 546      30.158  -0.639 -12.206  1.00 72.38           C
ATOM   4387  CG  ASN A 546      31.602  -1.105 -12.220  1.00 72.38           C
ATOM   4388  OD1 ASN A 546      32.428  -0.628 -11.442  1.00 72.38           O
ATOM   4389  ND2 ASN A 546      31.914  -2.043 -13.107  1.00 72.38           N
ATOM   4390  N   HIS A 547      27.242  -0.987  -9.964  1.00100.00           N
ATOM   4391  CA  HIS A 547      26.230  -0.163  -9.309  1.00100.00           C
ATOM   4392  C   HIS A 547      26.184  -0.416  -7.807  1.00100.00           C
ATOM   4393  O   HIS A 547      26.072  -1.559  -7.364  1.00 46.39           O
ATOM   4394  CB  HIS A 547      24.843  -0.427  -9.903  1.00 46.39           C
ATOM   4395  CG  HIS A 547      23.840   0.633  -9.567  1.00 46.39           C
ATOM   4396  ND1 HIS A 547      22.831   1.005 -10.429  1.00 46.39           N
ATOM   4397  CD2 HIS A 547      23.697   1.406  -8.465  1.00 46.39           C
ATOM   4398  CE1 HIS A 547      22.110   1.961  -9.871  1.00 46.39           C
ATOM   4399  NE2 HIS A 547      22.614   2.223  -8.679  1.00 46.39           N
ATOM   4400  N   ALA A 548      26.268   0.665  -7.035  1.00 51.62           N
ATOM   4401  CA  ALA A 548      26.237   0.570  -5.584  1.00 51.62           C
ATOM   4402  C   ALA A 548      25.036  -0.251  -5.146  1.00 51.62           C
ATOM   4403  O   ALA A 548      25.192  -1.296  -4.522  1.00100.00           O
ATOM   4404  CB  ALA A 548      26.171   1.967  -4.969  1.00100.00           C
ATOM   4405  N   LYS A 549      23.840   0.222  -5.488  1.00 62.96           N
ATOM   4406  CA  LYS A 549      22.607  -0.470  -5.124  1.00 62.96           C
ATOM   4407  C   LYS A 549      22.547  -1.884  -5.679  1.00 62.96           C
ATOM   4408  O   LYS A 549      21.577  -2.605  -5.456  1.00 25.93           O
ATOM   4409  CB  LYS A 549      21.392   0.325  -5.616  1.00 25.93           C
ATOM   4410  CG  LYS A 549      21.021   1.516  -4.724  1.00 25.93           C
ATOM   4411  CD  LYS A 549      21.316   1.265  -3.241  1.00 25.93           C
ATOM   4412  CE  LYS A 549      22.684   1.813  -2.811  1.00 25.93           C
ATOM   4413  NZ  LYS A 549      22.903   3.238  -3.214  1.00 25.93           N
ATOM   4414  N   PHE A 550      23.591  -2.268  -6.407  1.00 45.12           N
ATOM   4415  CA  PHE A 550      23.683  -3.598  -6.996  1.00 45.12           C
ATOM   4416  C   PHE A 550      24.788  -4.385  -6.296  1.00 45.12           C
ATOM   4417  O   PHE A 550      25.786  -3.805  -5.873  1.00 93.49           O
ATOM   4418  CB  PHE A 550      24.002  -3.501  -8.491  1.00 93.49           C
ATOM   4419  CG  PHE A 550      24.010  -4.827  -9.189  1.00 93.49           C
ATOM   4420  CD1 PHE A 550      22.959  -5.725  -9.019  1.00 93.49           C
ATOM   4421  CD2 PHE A 550      25.072  -5.189 -10.003  1.00 93.49           C
ATOM   4422  CE1 PHE A 550      22.962  -6.963  -9.663  1.00 93.49           C
ATOM   4423  CE2 PHE A 550      25.084  -6.422 -10.651  1.00 93.49           C
ATOM   4424  CZ  PHE A 550      24.029  -7.313 -10.475  1.00 93.49           C
ATOM   4425  N   GLN A 551      24.612  -5.699  -6.178  1.00 21.53           N
ATOM   4426  CA  GLN A 551      25.615  -6.532  -5.524  1.00 21.53           C
ATOM   4427  C   GLN A 551      25.612  -7.980  -5.985  1.00 21.53           C
ATOM   4428  O   GLN A 551      24.556  -8.599  -6.127  1.00 87.19           O
ATOM   4429  CB  GLN A 551      25.424  -6.480  -4.015  1.00 87.19           C
ATOM   4430  CG  GLN A 551      26.283  -5.418  -3.364  1.00 87.19           C
ATOM   4431  CD  GLN A 551      26.522  -5.685  -1.901  1.00 87.19           C
ATOM   4432  OE1 GLN A 551      26.012  -6.660  -1.345  1.00 87.19           O
ATOM   4433  NE2 GLN A 551      27.301  -4.819  -1.261  1.00 87.19           N
ATOM   4434  N   LYS A 552      26.815  -8.503  -6.218  1.00100.00           N
ATOM   4435  CA  LYS A 552      27.025  -9.876  -6.677  1.00100.00           C
ATOM   4436  C   LYS A 552      26.669 -10.912  -5.617  1.00100.00           C
ATOM   4437  O   LYS A 552      27.227 -10.904  -4.520  1.00100.00           O
ATOM   4438  CB  LYS A 552      28.489 -10.069  -7.105  1.00100.00           C
ATOM   4439  CG  LYS A 552      28.665 -10.668  -8.495  1.00100.00           C
ATOM   4440  CD  LYS A 552      30.097 -11.137  -8.729  1.00100.00           C
ATOM   4441  CE  LYS A 552      30.994  -9.992  -9.188  1.00100.00           C
ATOM   4442  NZ  LYS A 552      32.332 -10.460  -9.658  1.00100.00           N
ATOM   4443  N   SER A 553      25.741 -11.800  -5.964  1.00100.00           N
ATOM   4444  CA  SER A 553      25.294 -12.853  -5.058  1.00100.00           C
ATOM   4445  C   SER A 553      26.482 -13.419  -4.297  1.00100.00           C
ATOM   4446  O   SER A 553      27.555 -13.625  -4.868  1.00 85.88           O
ATOM   4447  CB  SER A 553      24.605 -13.973  -5.852  1.00 85.88           C
ATOM   4448  OG  SER A 553      24.021 -14.937  -4.990  1.00 85.88           O
ATOM   4449  N   LYS A 554      26.285 -13.660  -3.007  1.00 68.52           N
ATOM   4450  CA  LYS A 554      27.336 -14.203  -2.162  1.00 68.52           C
ATOM   4451  C   LYS A 554      27.409 -15.711  -2.351  1.00 68.52           C
ATOM   4452  O   LYS A 554      28.491 -16.282  -2.510  1.00100.00           O
ATOM   4453  CB  LYS A 554      27.046 -13.883  -0.698  1.00100.00           C
ATOM   4454  CG  LYS A 554      26.885 -12.398  -0.403  1.00100.00           C
ATOM   4455  CD  LYS A 554      25.570 -12.101   0.314  1.00100.00           C
ATOM   4456  CE  LYS A 554      25.384 -10.599   0.536  1.00100.00           C
ATOM   4457  NZ  LYS A 554      25.429 -10.218   1.980  1.00100.00           N
ATOM   4458  N   GLN A 555      26.244 -16.349  -2.345  1.00100.00           N
ATOM   4459  CA  GLN A 555      26.163 -17.793  -2.504  1.00100.00           C
ATOM   4460  C   GLN A 555      25.530 -18.241  -3.811  1.00100.00           C
ATOM   4461  O   GLN A 555      24.422 -17.835  -4.162  1.00 98.82           O
ATOM   4462  CB  GLN A 555      25.372 -18.400  -1.352  1.00 98.82           C
ATOM   4463  CG  GLN A 555      25.094 -17.440  -0.214  1.00 98.82           C
ATOM   4464  CD  GLN A 555      25.711 -17.904   1.085  1.00 98.82           C
ATOM   4465  OE1 GLN A 555      25.715 -19.098   1.391  1.00 98.82           O
ATOM   4466  NE2 GLN A 555      26.240 -16.963   1.859  1.00 98.82           N
ATOM   4467  N   LEU A 556      26.250 -19.083  -4.538  1.00 66.63           N
ATOM   4468  CA  LEU A 556      25.750 -19.604  -5.793  1.00 66.63           C
ATOM   4469  C   LEU A 556      25.620 -21.096  -5.550  1.00 66.63           C
ATOM   4470  O   LEU A 556      25.928 -21.916  -6.421  1.00100.00           O
ATOM   4471  CB  LEU A 556      26.735 -19.317  -6.935  1.00100.00           C
ATOM   4472  CG  LEU A 556      26.439 -18.072  -7.785  1.00100.00           C
ATOM   4473  CD1 LEU A 556      26.838 -18.343  -9.229  1.00100.00           C
ATOM   4474  CD2 LEU A 556      24.956 -17.714  -7.699  1.00100.00           C
ATOM   4475  N   LYS A 557      25.165 -21.412  -4.337  1.00 89.41           N
ATOM   4476  CA  LYS A 557      24.954 -22.778  -3.867  1.00 89.41           C
ATOM   4477  C   LYS A 557      24.982 -23.772  -5.014  1.00 89.41           C
ATOM   4478  O   LYS A 557      25.874 -24.618  -5.106  1.00100.00           O
ATOM   4479  CB  LYS A 557      23.609 -22.873  -3.145  1.00100.00           C
ATOM   4480  CG  LYS A 557      22.523 -21.969  -3.724  1.00100.00           C
ATOM   4481  CD  LYS A 557      21.363 -21.788  -2.750  1.00100.00           C
ATOM   4482  CE  LYS A 557      21.365 -20.398  -2.113  1.00100.00           C
ATOM   4483  NZ  LYS A 557      20.710 -20.368  -0.766  1.00100.00           N
ATOM   4484  N   ASP A 558      23.993 -23.652  -5.893  1.00100.00           N
ATOM   4485  CA  ASP A 558      23.863 -24.517  -7.056  1.00100.00           C
ATOM   4486  C   ASP A 558      23.303 -23.683  -8.205  1.00100.00           C
ATOM   4487  O   ASP A 558      23.707 -23.835  -9.365  1.00100.00           O
ATOM   4488  CB  ASP A 558      22.906 -25.681  -6.763  1.00100.00           C
ATOM   4489  CG  ASP A 558      23.453 -26.647  -5.717  1.00100.00           C
ATOM   4490  OD1 ASP A 558      24.653 -26.992  -5.781  1.00100.00           O
ATOM   4491  OD2 ASP A 558      22.677 -27.065  -4.830  1.00100.00           O
ATOM   4492  N   LYS A 559      22.371 -22.794  -7.869  1.00 52.70           N
ATOM   4493  CA  LYS A 559      21.728 -21.926  -8.849  1.00 52.70           C
ATOM   4494  C   LYS A 559      22.339 -20.530  -8.904  1.00 52.70           C
ATOM   4495  O   LYS A 559      23.444 -20.296  -8.413  1.00 86.91           O
ATOM   4496  CB  LYS A 559      20.233 -21.807  -8.542  1.00 86.91           C
ATOM   4497  CG  LYS A 559      19.329 -21.824  -9.774  1.00 86.91           C
ATOM   4498  CD  LYS A 559      18.022 -22.564  -9.499  1.00 86.91           C
ATOM   4499  CE  LYS A 559      17.555 -23.366 -10.709  1.00 86.91           C
ATOM   4500  NZ  LYS A 559      16.132 -23.800 -10.580  1.00 86.91           N
ATOM   4501  N   THR A 560      21.602 -19.607  -9.516  1.00100.00           N
ATOM   4502  CA  THR A 560      22.042 -18.225  -9.661  1.00100.00           C
ATOM   4503  C   THR A 560      21.031 -17.238  -9.091  1.00100.00           C
ATOM   4504  O   THR A 560      19.825 -17.352  -9.324  1.00 98.36           O
ATOM   4505  CB  THR A 560      22.271 -17.865 -11.142  1.00 98.36           C
ATOM   4506  OG1 THR A 560      21.029 -17.962 -11.849  1.00 98.36           O
ATOM   4507  CG2 THR A 560      23.293 -18.806 -11.771  1.00 98.36           C
ATOM   4508  N   GLU A 561      21.548 -16.261  -8.355  1.00100.00           N
ATOM   4509  CA  GLU A 561      20.729 -15.234  -7.729  1.00100.00           C
ATOM   4510  C   GLU A 561      21.516 -13.934  -7.630  1.00100.00           C
ATOM   4511  O   GLU A 561      22.692 -13.880  -7.992  1.00100.00           O
ATOM   4512  CB  GLU A 561      20.311 -15.685  -6.334  1.00100.00           C
ATOM   4513  CG  GLU A 561      20.960 -16.979  -5.882  1.00100.00           C
ATOM   4514  CD  GLU A 561      21.239 -17.003  -4.396  1.00100.00           C
ATOM   4515  OE1 GLU A 561      22.300 -16.495  -3.978  1.00100.00           O
ATOM   4516  OE2 GLU A 561      20.395 -17.533  -3.644  1.00100.00           O
ATOM   4517  N   PHE A 562      20.857 -12.889  -7.140  1.00 97.88           N
ATOM   4518  CA  PHE A 562      21.472 -11.576  -6.986  1.00 97.88           C
ATOM   4519  C   PHE A 562      20.671 -10.775  -5.966  1.00 97.88           C
ATOM   4520  O   PHE A 562      19.477 -11.014  -5.784  1.00 11.49           O
ATOM   4521  CB  PHE A 562      21.490 -10.837  -8.336  1.00 11.49           C
ATOM   4522  CG  PHE A 562      20.125 -10.672  -8.965  1.00 11.49           C
ATOM   4523  CD1 PHE A 562      19.280 -11.769  -9.148  1.00 11.49           C
ATOM   4524  CD2 PHE A 562      19.685  -9.415  -9.378  1.00 11.49           C
ATOM   4525  CE1 PHE A 562      18.020 -11.615  -9.728  1.00 11.49           C
ATOM   4526  CE2 PHE A 562      18.426  -9.250  -9.960  1.00 11.49           C
ATOM   4527  CZ  PHE A 562      17.596 -10.352 -10.135  1.00 11.49           C
ATOM   4528  N   CYS A 563      21.328  -9.826  -5.308  1.00 20.65           N
ATOM   4529  CA  CYS A 563      20.660  -9.003  -4.306  1.00 20.65           C
ATOM   4530  C   CYS A 563      20.785  -7.521  -4.619  1.00 20.65           C
ATOM   4531  O   CYS A 563      21.779  -7.084  -5.201  1.00 33.34           O
ATOM   4532  CB  CYS A 563      21.247  -9.278  -2.925  1.00 33.34           C
ATOM   4533  SG  CYS A 563      22.528 -10.540  -2.905  1.00 33.34           S
ATOM   4534  N   ILE A 564      19.770  -6.753  -4.235  1.00 70.62           N
ATOM   4535  CA  ILE A 564      19.752  -5.313  -4.473  1.00 70.62           C
ATOM   4536  C   ILE A 564      19.745  -4.570  -3.127  1.00 70.62           C
ATOM   4537  O   ILE A 564      19.182  -5.046  -2.136  1.00100.00           O
ATOM   4538  CB  ILE A 564      18.481  -4.890  -5.291  1.00100.00           C
ATOM   4539  CG1 ILE A 564      18.248  -5.836  -6.467  1.00100.00           C
ATOM   4540  CG2 ILE A 564      18.652  -3.496  -5.878  1.00100.00           C
ATOM   4541  CD1 ILE A 564      16.846  -5.660  -7.066  1.00100.00           C
ATOM   4542  N   LEU A 565      20.380  -3.397  -3.123  1.00 39.15           N
ATOM   4543  CA  LEU A 565      20.496  -2.536  -1.942  1.00 39.15           C
ATOM   4544  C   LEU A 565      19.368  -1.519  -1.857  1.00 39.15           C
ATOM   4545  O   LEU A 565      19.590  -0.305  -1.952  1.00  2.00           O
ATOM   4546  CB  LEU A 565      21.840  -1.794  -1.959  1.00  2.00           C
ATOM   4547  CG  LEU A 565      23.080  -2.717  -2.083  1.00  2.00           C
ATOM   4548  CD1 LEU A 565      24.291  -2.097  -1.404  1.00  2.00           C
ATOM   4549  CD2 LEU A 565      22.820  -4.057  -1.410  1.00  2.00           C
ATOM   4550  N   HIS A 566      18.155  -2.037  -1.680  1.00 31.76           N
ATOM   4551  CA  HIS A 566      16.933  -1.240  -1.568  1.00 31.76           C
ATOM   4552  C   HIS A 566      17.028  -0.241  -0.431  1.00 31.76           C
ATOM   4553  O   HIS A 566      17.991  -0.219   0.337  1.00 19.71           O
ATOM   4554  CB  HIS A 566      15.714  -2.114  -1.250  1.00 19.71           C
ATOM   4555  CG  HIS A 566      15.157  -2.886  -2.405  1.00 19.71           C
ATOM   4556  ND1 HIS A 566      14.932  -2.330  -3.644  1.00 19.71           N
ATOM   4557  CD2 HIS A 566      14.764  -4.179  -2.496  1.00 19.71           C
ATOM   4558  CE1 HIS A 566      14.424  -3.248  -4.453  1.00 19.71           C
ATOM   4559  NE2 HIS A 566      14.313  -4.378  -3.781  1.00 19.71           N
ATOM   4560  N   TYR A 567      15.976   0.568  -0.341  1.00 22.35           N
ATOM   4561  CA  TYR A 567      15.811   1.589   0.684  1.00 22.35           C
ATOM   4562  C   TYR A 567      15.359   0.897   1.969  1.00 22.35           C
ATOM   4563  O   TYR A 567      15.612   1.375   3.078  1.00 54.79           O
ATOM   4564  CB  TYR A 567      14.713   2.566   0.276  1.00 54.79           C
ATOM   4565  CG  TYR A 567      13.325   1.992   0.501  1.00 54.79           C
ATOM   4566  CD1 TYR A 567      12.966   0.751  -0.046  1.00 54.79           C
ATOM   4567  CD2 TYR A 567      12.370   2.677   1.263  1.00 54.79           C
ATOM   4568  CE1 TYR A 567      11.704   0.203   0.167  1.00 54.79           C
ATOM   4569  CE2 TYR A 567      11.099   2.140   1.484  1.00 54.79           C
ATOM   4570  CZ  TYR A 567      10.775   0.905   0.929  1.00 54.79           C
ATOM   4571  OH  TYR A 567       9.527   0.368   1.142  1.00 54.79           O
ATOM   4572  N   ALA A 568      14.670  -0.230   1.773  1.00  2.00           N
ATOM   4573  CA  ALA A 568      14.110  -1.055   2.842  1.00  2.00           C
ATOM   4574  C   ALA A 568      15.035  -2.187   3.266  1.00  2.00           C
ATOM   4575  O   ALA A 568      14.772  -2.887   4.245  1.00  2.00           O
ATOM   4576  CB  ALA A 568      12.776  -1.638   2.387  1.00  2.00           C
ATOM   4577  N   GLY A 569      16.112  -2.369   2.504  1.00100.00           N
ATOM   4578  CA  GLY A 569      17.085  -3.411   2.782  1.00100.00           C
ATOM   4579  C   GLY A 569      17.662  -4.004   1.508  1.00100.00           C
ATOM   4580  O   GLY A 569      17.624  -3.382   0.435  1.00 73.99           O
ATOM   4581  N   LYS A 570      18.197  -5.220   1.639  1.00 22.42           N
ATOM   4582  CA  LYS A 570      18.801  -5.979   0.548  1.00 22.42           C
ATOM   4583  C   LYS A 570      18.069  -7.314   0.414  1.00 22.42           C
ATOM   4584  O   LYS A 570      17.731  -7.957   1.408  1.00100.00           O
ATOM   4585  CB  LYS A 570      20.281  -6.231   0.827  1.00100.00           C
ATOM   4586  CG  LYS A 570      20.948  -7.164  -0.178  1.00100.00           C
ATOM   4587  CD  LYS A 570      21.205  -8.563   0.390  1.00100.00           C
ATOM   4588  CE  LYS A 570      21.965  -8.529   1.713  1.00100.00           C
ATOM   4589  NZ  LYS A 570      22.873  -9.687   1.879  1.00100.00           N
ATOM   4590  N   VAL A 571      17.839  -7.734  -0.826  1.00  2.00           N
ATOM   4591  CA  VAL A 571      17.117  -8.974  -1.086  1.00  2.00           C
ATOM   4592  C   VAL A 571      17.767  -9.819  -2.179  1.00  2.00           C
ATOM   4593  O   VAL A 571      17.951  -9.348  -3.306  1.00 54.86           O
ATOM   4594  CB  VAL A 571      15.654  -8.669  -1.548  1.00 54.86           C
ATOM   4595  CG1 VAL A 571      14.705  -9.745  -1.065  1.00 54.86           C
ATOM   4596  CG2 VAL A 571      15.183  -7.343  -0.974  1.00 54.86           C
ATOM   4597  N   THR A 572      18.096 -11.065  -1.853  1.00 12.37           N
ATOM   4598  CA  THR A 572      18.723 -11.973  -2.812  1.00 12.37           C
ATOM   4599  C   THR A 572      17.712 -12.733  -3.680  1.00 12.37           C
ATOM   4600  O   THR A 572      17.340 -13.866  -3.378  1.00100.00           O
ATOM   4601  CB  THR A 572      19.612 -13.007  -2.093  1.00100.00           C
ATOM   4602  OG1 THR A 572      20.018 -12.486  -0.821  1.00100.00           O
ATOM   4603  CG2 THR A 572      20.847 -13.321  -2.924  1.00100.00           C
ATOM   4604  N   TYR A 573      17.277 -12.103  -4.768  1.00 55.49           N
ATOM   4605  CA  TYR A 573      16.316 -12.718  -5.678  1.00 55.49           C
ATOM   4606  C   TYR A 573      16.951 -13.865  -6.439  1.00 55.49           C
ATOM   4607  O   TYR A 573      18.156 -13.862  -6.696  1.00 98.05           O
ATOM   4608  CB  TYR A 573      15.800 -11.701  -6.700  1.00 98.05           C
ATOM   4609  CG  TYR A 573      15.364 -10.386  -6.110  1.00 98.05           C
ATOM   4610  CD1 TYR A 573      16.299  -9.419  -5.745  1.00 98.05           C
ATOM   4611  CD2 TYR A 573      14.013 -10.103  -5.919  1.00 98.05           C
ATOM   4612  CE1 TYR A 573      15.899  -8.199  -5.206  1.00 98.05           C
ATOM   4613  CE2 TYR A 573      13.600  -8.887  -5.381  1.00 98.05           C
ATOM   4614  CZ  TYR A 573      14.548  -7.940  -5.026  1.00 98.05           C
ATOM   4615  OH  TYR A 573      14.138  -6.740  -4.492  1.00 98.05           O
ATOM   4616  N   ASN A 574      16.127 -14.838  -6.807  1.00 43.35           N
ATOM   4617  CA  ASN A 574      16.576 -16.005  -7.552  1.00 43.35           C
ATOM   4618  C   ASN A 574      15.972 -15.893  -8.946  1.00 43.35           C
ATOM   4619  O   ASN A 574      14.809 -16.242  -9.158  1.00 31.73           O
ATOM   4620  CB  ASN A 574      16.088 -17.275  -6.869  1.00 31.73           C
ATOM   4621  CG  ASN A 574      16.408 -18.517  -7.657  1.00 31.73           C
ATOM   4622  OD1 ASN A 574      15.511 -19.243  -8.093  1.00 31.73           O
ATOM   4623  ND2 ASN A 574      17.698 -18.775  -7.848  1.00 31.73           N
ATOM   4624  N   ALA A 575      16.772 -15.404  -9.890  1.00  7.51           N
ATOM   4625  CA  ALA A 575      16.346 -15.210 -11.274  1.00  7.51           C
ATOM   4626  C   ALA A 575      15.769 -16.433 -11.979  1.00  7.51           C
ATOM   4627  O   ALA A 575      15.294 -16.325 -13.114  1.00  2.00           O
ATOM   4628  CB  ALA A 575      17.511 -14.665 -12.093  1.00  2.00           C
ATOM   4629  N   SER A 576      15.804 -17.587 -11.319  1.00 22.79           N
ATOM   4630  CA  SER A 576      15.283 -18.823 -11.898  1.00 22.79           C
ATOM   4631  C   SER A 576      13.836 -18.739 -12.374  1.00 22.79           C
ATOM   4632  O   SER A 576      12.933 -18.386 -11.621  1.00 95.45           O
ATOM   4633  CB  SER A 576      15.407 -19.965 -10.893  1.00 95.45           C
ATOM   4634  OG  SER A 576      14.221 -20.741 -10.845  1.00 95.45           O
ATOM   4635  N   ALA A 577      13.638 -19.077 -13.644  1.00  2.00           N
ATOM   4636  CA  ALA A 577      12.326 -19.066 -14.275  1.00  2.00           C
ATOM   4637  C   ALA A 577      11.766 -17.664 -14.388  1.00  2.00           C
ATOM   4638  O   ALA A 577      10.556 -17.482 -14.460  1.00 11.07           O
ATOM   4639  CB  ALA A 577      11.352 -19.947 -13.492  1.00 11.07           C
ATOM   4640  N   TRP A 578      12.639 -16.666 -14.415  1.00  2.00           N
ATOM   4641  CA  TRP A 578      12.163 -15.296 -14.519  1.00  2.00           C
ATOM   4642  C   TRP A 578      11.623 -15.010 -15.910  1.00  2.00           C
ATOM   4643  O   TRP A 578      10.447 -14.677 -16.086  1.00 43.06           O
ATOM   4644  CB  TRP A 578      13.295 -14.325 -14.192  1.00 43.06           C
ATOM   4645  CG  TRP A 578      13.348 -14.000 -12.732  1.00 43.06           C
ATOM   4646  CD1 TRP A 578      12.989 -14.818 -11.697  1.00 43.06           C
ATOM   4647  CD2 TRP A 578      13.791 -12.774 -12.138  1.00 43.06           C
ATOM   4648  NE1 TRP A 578      13.182 -14.180 -10.498  1.00 43.06           N
ATOM   4649  CE2 TRP A 578      13.679 -12.925 -10.737  1.00 43.06           C
ATOM   4650  CE3 TRP A 578      14.281 -11.564 -12.653  1.00 43.06           C
ATOM   4651  CZ2 TRP A 578      14.025 -11.907  -9.841  1.00 43.06           C
ATOM   4652  CZ3 TRP A 578      14.628 -10.552 -11.762  1.00 43.06           C
ATOM   4653  CH2 TRP A 578      14.501 -10.734 -10.369  1.00 43.06           C
ATOM   4654  N   LEU A 579      12.498 -15.142 -16.898  1.00100.00           N
ATOM   4655  CA  LEU A 579      12.142 -14.915 -18.291  1.00100.00           C
ATOM   4656  C   LEU A 579      11.060 -15.927 -18.652  1.00100.00           C
ATOM   4657  O   LEU A 579      10.351 -15.785 -19.656  1.00  9.17           O
ATOM   4658  CB  LEU A 579      13.376 -15.118 -19.168  1.00  9.17           C
ATOM   4659  CG  LEU A 579      14.493 -15.806 -18.391  1.00  9.17           C
ATOM   4660  CD1 LEU A 579      14.215 -17.300 -18.390  1.00  9.17           C
ATOM   4661  CD2 LEU A 579      15.846 -15.472 -18.998  1.00  9.17           C
ATOM   4662  N   THR A 580      10.945 -16.948 -17.813  1.00 91.80           N
ATOM   4663  CA  THR A 580       9.967 -18.003 -18.007  1.00 91.80           C
ATOM   4664  C   THR A 580       8.537 -17.506 -17.819  1.00 91.80           C
ATOM   4665  O   THR A 580       7.597 -18.121 -18.319  1.00 32.63           O
ATOM   4666  CB  THR A 580      10.221 -19.162 -17.030  1.00 32.63           C
ATOM   4667  OG1 THR A 580      11.613 -19.507 -17.044  1.00 32.63           O
ATOM   4668  CG2 THR A 580       9.392 -20.377 -17.420  1.00 32.63           C
ATOM   4669  N   LYS A 581       8.374 -16.393 -17.111  1.00 52.70           N
ATOM   4670  CA  LYS A 581       7.046 -15.840 -16.869  1.00 52.70           C
ATOM   4671  C   LYS A 581       6.886 -14.441 -17.447  1.00 52.70           C
ATOM   4672  O   LYS A 581       5.768 -13.998 -17.713  1.00100.00           O
ATOM   4673  CB  LYS A 581       6.759 -15.786 -15.368  1.00100.00           C
ATOM   4674  CG  LYS A 581       7.149 -17.043 -14.594  1.00100.00           C
ATOM   4675  CD  LYS A 581       7.465 -16.732 -13.130  1.00100.00           C
ATOM   4676  CE  LYS A 581       7.524 -18.004 -12.285  1.00100.00           C
ATOM   4677  NZ  LYS A 581       6.951 -17.807 -10.921  1.00100.00           N
ATOM   4678  N   ASN A 582       8.005 -13.750 -17.644  1.00 60.74           N
ATOM   4679  CA  ASN A 582       7.996 -12.395 -18.184  1.00 60.74           C
ATOM   4680  C   ASN A 582       7.285 -12.338 -19.541  1.00 60.74           C
ATOM   4681  O   ASN A 582       6.870 -11.264 -19.998  1.00  2.00           O
ATOM   4682  CB  ASN A 582       9.441 -11.885 -18.341  1.00  2.00           C
ATOM   4683  CG  ASN A 582       9.529 -10.418 -18.753  1.00  2.00           C
ATOM   4684  OD1 ASN A 582       8.557  -9.863 -19.259  1.00  2.00           O
ATOM   4685  ND2 ASN A 582      10.653  -9.752 -18.563  1.00  2.00           N
ATOM   4686  N   MET A 583       7.147 -13.497 -20.161  1.00 27.74           N
ATOM   4687  CA  MET A 583       6.512 -13.599 -21.488  1.00 27.74           C
ATOM   4688  C   MET A 583       5.097 -14.187 -21.396  1.00 27.74           C
ATOM   4689  O   MET A 583       4.277 -14.024 -22.311  1.00100.00           O
ATOM   4690  CB  MET A 583       7.345 -14.483 -22.411  1.00100.00           C
ATOM   4691  CG  MET A 583       7.216 -14.078 -23.879  1.00100.00           C
ATOM   4692  SD  MET A 583       8.656 -13.241 -24.501  1.00100.00           S
ATOM   4693  CE  MET A 583       9.443 -14.260 -25.727  1.00100.00           C
ATOM   4694  N   ASP A 584       4.845 -14.863 -20.295  1.00 41.65           N
ATOM   4695  CA  ASP A 584       3.539 -15.486 -20.023  1.00 41.65           C
ATOM   4696  C   ASP A 584       3.228 -16.583 -21.046  1.00 41.65           C
ATOM   4697  O   ASP A 584       2.204 -16.528 -21.749  1.00100.00           O
ATOM   4698  CB  ASP A 584       2.431 -14.442 -20.083  1.00100.00           C
ATOM   4699  CG  ASP A 584       1.390 -14.658 -18.993  1.00100.00           C
ATOM   4700  OD1 ASP A 584       1.769 -14.818 -17.772  1.00100.00           O
ATOM   4701  OD2 ASP A 584       0.141 -14.687 -19.297  1.00100.00           O
ATOM   4702  N   PRO A 585       4.080 -17.608 -21.145  1.00  2.00           N
ATOM   4703  CA  PRO A 585       3.876 -18.699 -22.087  1.00  2.00           C
ATOM   4704  C   PRO A 585       2.592 -19.457 -21.753  1.00  2.00           C
ATOM   4705  O   PRO A 585       2.210 -19.502 -20.595  1.00 20.75           O
ATOM   4706  CB  PRO A 585       5.055 -19.612 -21.842  1.00 20.75           C
ATOM   4707  CG  PRO A 585       5.896 -19.003 -20.732  1.00 20.75           C
ATOM   4708  CD  PRO A 585       5.286 -17.703 -20.322  1.00 20.75           C
ATOM   4709  N   LEU A 586       1.931 -20.049 -22.752  1.00 62.95           N
ATOM   4710  CA  LEU A 586       0.701 -20.802 -22.482  1.00 62.95           C
ATOM   4711  C   LEU A 586       0.005 -21.497 -23.659  1.00 62.95           C
ATOM   4712  O   LEU A 586      -0.142 -20.929 -24.750  1.00  4.24           O
ATOM   4713  CB  LEU A 586      -0.309 -19.893 -21.786  1.00  4.24           C
ATOM   4714  CG  LEU A 586      -1.349 -19.149 -22.613  1.00  4.24           C
ATOM   4715  CD1 LEU A 586      -2.695 -19.207 -21.892  1.00  4.24           C
ATOM   4716  CD2 LEU A 586      -0.880 -17.716 -22.831  1.00  4.24           C
ATOM   4717  N   ASN A 587      -0.432 -22.731 -23.412  1.00 47.36           N
ATOM   4718  CA  ASN A 587      -1.115 -23.558 -24.406  1.00 47.36           C
ATOM   4719  C   ASN A 587      -2.388 -22.916 -24.949  1.00 47.36           C
ATOM   4720  O   ASN A 587      -3.481 -23.136 -24.434  1.00100.00           O
ATOM   4721  CB  ASN A 587      -1.453 -24.924 -23.801  1.00100.00           C
ATOM   4722  CG  ASN A 587      -2.244 -25.816 -24.748  1.00100.00           C
ATOM   4723  OD1 ASN A 587      -3.402 -25.540 -25.061  1.00100.00           O
ATOM   4724  ND2 ASN A 587      -1.617 -26.894 -25.207  1.00100.00           N
ATOM   4725  N   ASP A 588      -2.241 -22.122 -26.003  1.00 29.83           N
ATOM   4726  CA  ASP A 588      -3.384 -21.456 -26.614  1.00 29.83           C
ATOM   4727  C   ASP A 588      -4.282 -22.454 -27.342  1.00 29.83           C
ATOM   4728  O   ASP A 588      -5.361 -22.100 -27.821  1.00 99.45           O
ATOM   4729  CB  ASP A 588      -2.904 -20.386 -27.604  1.00 99.45           C
ATOM   4730  CG  ASP A 588      -1.962 -20.938 -28.652  1.00 99.45           C
ATOM   4731  OD1 ASP A 588      -1.327 -21.986 -28.402  1.00 99.45           O
ATOM   4732  OD2 ASP A 588      -1.859 -20.316 -29.730  1.00 99.45           O
ATOM   4733  N   ASN A 589      -3.827 -23.700 -27.434  1.00100.00           N
ATOM   4734  CA  ASN A 589      -4.593 -24.749 -28.104  1.00100.00           C
ATOM   4735  C   ASN A 589      -5.950 -24.872 -27.412  1.00100.00           C
ATOM   4736  O   ASN A 589      -7.002 -24.761 -28.050  1.00 52.97           O
ATOM   4737  CB  ASN A 589      -3.837 -26.085 -28.025  1.00 52.97           C
ATOM   4738  CG  ASN A 589      -3.657 -26.759 -29.388  1.00 52.97           C
ATOM   4739  OD1 ASN A 589      -4.094 -27.896 -29.596  1.00 52.97           O
ATOM   4740  ND2 ASN A 589      -3.009 -26.060 -30.316  1.00 52.97           N
ATOM   4741  N   VAL A 590      -5.908 -25.096 -26.105  1.00100.00           N
ATOM   4742  CA  VAL A 590      -7.118 -25.235 -25.309  1.00100.00           C
ATOM   4743  C   VAL A 590      -7.760 -23.855 -25.148  1.00100.00           C
ATOM   4744  O   VAL A 590      -8.983 -23.713 -25.102  1.00  2.00           O
ATOM   4745  CB  VAL A 590      -6.774 -25.841 -23.929  1.00  2.00           C
ATOM   4746  CG1 VAL A 590      -5.658 -25.043 -23.278  1.00  2.00           C
ATOM   4747  CG2 VAL A 590      -8.012 -25.871 -23.049  1.00  2.00           C
ATOM   4748  N   THR A 591      -6.912 -22.837 -25.082  1.00 27.99           N
ATOM   4749  CA  THR A 591      -7.347 -21.455 -24.938  1.00 27.99           C
ATOM   4750  C   THR A 591      -8.534 -21.083 -25.847  1.00 27.99           C
ATOM   4751  O   THR A 591      -9.570 -20.642 -25.366  1.00 13.86           O
ATOM   4752  CB  THR A 591      -6.164 -20.507 -25.239  1.00 13.86           C
ATOM   4753  OG1 THR A 591      -5.442 -20.262 -24.025  1.00 13.86           O
ATOM   4754  CG2 THR A 591      -6.655 -19.192 -25.843  1.00 13.86           C
ATOM   4755  N   SER A 592      -8.380 -21.250 -27.160  1.00100.00           N
ATOM   4756  CA  SER A 592      -9.447 -20.924 -28.111  1.00100.00           C
ATOM   4757  C   SER A 592     -10.525 -21.996 -28.088  1.00100.00           C
ATOM   4758  O   SER A 592     -11.610 -21.817 -28.654  1.00 65.54           O
ATOM   4759  CB  SER A 592      -8.879 -20.802 -29.532  1.00 65.54           C
ATOM   4760  OG  SER A 592      -7.522 -20.397 -29.499  1.00 65.54           O
ATOM   4761  N   LEU A 593     -10.205 -23.114 -27.442  1.00 23.72           N
ATOM   4762  CA  LEU A 593     -11.138 -24.227 -27.317  1.00 23.72           C
ATOM   4763  C   LEU A 593     -12.112 -23.785 -26.231  1.00 23.72           C
ATOM   4764  O   LEU A 593     -13.255 -24.238 -26.168  1.00100.00           O
ATOM   4765  CB  LEU A 593     -10.395 -25.499 -26.896  1.00100.00           C
ATOM   4766  CG  LEU A 593     -11.193 -26.594 -26.178  1.00100.00           C
ATOM   4767  CD1 LEU A 593     -11.426 -27.761 -27.118  1.00100.00           C
ATOM   4768  CD2 LEU A 593     -10.431 -27.054 -24.951  1.00100.00           C
ATOM   4769  N   LEU A 594     -11.624 -22.880 -25.387  1.00 35.04           N
ATOM   4770  CA  LEU A 594     -12.395 -22.315 -24.287  1.00 35.04           C
ATOM   4771  C   LEU A 594     -13.175 -21.145 -24.858  1.00 35.04           C
ATOM   4772  O   LEU A 594     -14.367 -20.994 -24.618  1.00  6.32           O
ATOM   4773  CB  LEU A 594     -11.466 -21.797 -23.193  1.00  6.32           C
ATOM   4774  CG  LEU A 594     -11.257 -22.687 -21.970  1.00  6.32           C
ATOM   4775  CD1 LEU A 594     -10.096 -22.159 -21.137  1.00  6.32           C
ATOM   4776  CD2 LEU A 594     -12.547 -22.728 -21.163  1.00  6.32           C
ATOM   4777  N   ASN A 595     -12.472 -20.315 -25.622  1.00  2.00           N
ATOM   4778  CA  ASN A 595     -13.057 -19.144 -26.252  1.00  2.00           C
ATOM   4779  C   ASN A 595     -14.411 -19.490 -26.858  1.00  2.00           C
ATOM   4780  O   ASN A 595     -15.292 -18.634 -26.976  1.00 45.47           O
ATOM   4781  CB  ASN A 595     -12.127 -18.622 -27.351  1.00 45.47           C
ATOM   4782  CG  ASN A 595     -12.667 -17.383 -28.019  1.00 45.47           C
ATOM   4783  OD1 ASN A 595     -12.253 -16.271 -27.708  1.00 45.47           O
ATOM   4784  ND2 ASN A 595     -13.606 -17.565 -28.940  1.00 45.47           N
ATOM   4785  N   GLN A 596     -14.564 -20.750 -27.252  1.00 87.21           N
ATOM   4786  CA  GLN A 596     -15.808 -21.228 -27.839  1.00 87.21           C
ATOM   4787  C   GLN A 596     -16.321 -22.406 -27.013  1.00 87.21           C
ATOM   4788  O   GLN A 596     -16.654 -23.464 -27.546  1.00 50.49           O
ATOM   4789  CB  GLN A 596     -15.577 -21.656 -29.297  1.00 50.49           C
ATOM   4790  CG  GLN A 596     -16.291 -20.781 -30.328  1.00 50.49           C
ATOM   4791  CD  GLN A 596     -15.420 -20.478 -31.535  1.00 50.49           C
ATOM   4792  OE1 GLN A 596     -14.203 -20.666 -31.495  1.00 50.49           O
ATOM   4793  NE2 GLN A 596     -16.038 -20.007 -32.616  1.00 50.49           N
ATOM   4794  N   SER A 597     -16.372 -22.205 -25.702  1.00 98.73           N
ATOM   4795  CA  SER A 597     -16.847 -23.235 -24.794  1.00 98.73           C
ATOM   4796  C   SER A 597     -18.329 -22.974 -24.544  1.00 98.73           C
ATOM   4797  O   SER A 597     -18.831 -21.876 -24.819  1.00 12.13           O
ATOM   4798  CB  SER A 597     -16.051 -23.173 -23.483  1.00 12.13           C
ATOM   4799  OG  SER A 597     -16.889 -23.156 -22.340  1.00 12.13           O
ATOM   4800  N   SER A 598     -19.030 -23.983 -24.044  1.00 30.66           N
ATOM   4801  CA  SER A 598     -20.450 -23.846 -23.756  1.00 30.66           C
ATOM   4802  C   SER A 598     -20.663 -22.960 -22.522  1.00 30.66           C
ATOM   4803  O   SER A 598     -21.659 -22.241 -22.443  1.00100.00           O
ATOM   4804  CB  SER A 598     -21.069 -25.217 -23.509  1.00100.00           C
ATOM   4805  OG  SER A 598     -21.189 -25.463 -22.118  1.00100.00           O
ATOM   4806  N   ASP A 599     -19.729 -23.015 -21.570  1.00 64.60           N
ATOM   4807  CA  ASP A 599     -19.817 -22.222 -20.339  1.00 64.60           C
ATOM   4808  C   ASP A 599     -19.686 -20.743 -20.659  1.00 64.60           C
ATOM   4809  O   ASP A 599     -18.600 -20.169 -20.556  1.00 42.54           O
ATOM   4810  CB  ASP A 599     -18.708 -22.623 -19.369  1.00 42.54           C
ATOM   4811  CG  ASP A 599     -18.991 -22.181 -17.950  1.00 42.54           C
ATOM   4812  OD1 ASP A 599     -19.740 -21.196 -17.775  1.00 42.54           O
ATOM   4813  OD2 ASP A 599     -18.464 -22.819 -17.012  1.00 42.54           O
ATOM   4814  N   LYS A 600     -20.799 -20.130 -21.050  1.00 68.58           N
ATOM   4815  CA  LYS A 600     -20.805 -18.718 -21.400  1.00 68.58           C
ATOM   4816  C   LYS A 600     -19.924 -17.931 -20.461  1.00 68.58           C
ATOM   4817  O   LYS A 600     -19.054 -17.176 -20.895  1.00 77.54           O
ATOM   4818  CB  LYS A 600     -22.222 -18.151 -21.356  1.00 77.54           C
ATOM   4819  CG  LYS A 600     -22.406 -16.935 -22.248  1.00 77.54           C
ATOM   4820  CD  LYS A 600     -22.768 -15.706 -21.443  1.00 77.54           C
ATOM   4821  CE  LYS A 600     -24.200 -15.275 -21.709  1.00 77.54           C
ATOM   4822  NZ  LYS A 600     -25.067 -15.398 -20.499  1.00 77.54           N
ATOM   4823  N   PHE A 601     -20.150 -18.116 -19.169  1.00 52.36           N
ATOM   4824  CA  PHE A 601     -19.371 -17.418 -18.164  1.00 52.36           C
ATOM   4825  C   PHE A 601     -17.872 -17.550 -18.445  1.00 52.36           C
ATOM   4826  O   PHE A 601     -17.131 -16.560 -18.437  1.00 20.76           O
ATOM   4827  CB  PHE A 601     -19.694 -17.977 -16.781  1.00 20.76           C
ATOM   4828  CG  PHE A 601     -19.035 -17.227 -15.651  1.00 20.76           C
ATOM   4829  CD1 PHE A 601     -19.343 -15.883 -15.412  1.00 20.76           C
ATOM   4830  CD2 PHE A 601     -18.100 -17.860 -14.826  1.00 20.76           C
ATOM   4831  CE1 PHE A 601     -18.733 -15.183 -14.370  1.00 20.76           C
ATOM   4832  CE2 PHE A 601     -17.483 -17.170 -13.781  1.00 20.76           C
ATOM   4833  CZ  PHE A 601     -17.800 -15.828 -13.553  1.00 20.76           C
ATOM   4834  N   VAL A 602     -17.432 -18.779 -18.702  1.00  3.38           N
ATOM   4835  CA  VAL A 602     -16.024 -19.064 -18.986  1.00  3.38           C
ATOM   4836  C   VAL A 602     -15.711 -18.653 -20.424  1.00  3.38           C
ATOM   4837  O   VAL A 602     -14.551 -18.441 -20.805  1.00  2.00           O
ATOM   4838  CB  VAL A 602     -15.719 -20.585 -18.818  1.00  2.00           C
ATOM   4839  CG1 VAL A 602     -14.228 -20.848 -18.924  1.00  2.00           C
ATOM   4840  CG2 VAL A 602     -16.171 -21.061 -17.447  1.00  2.00           C
ATOM   4841  N   ALA A 603     -16.773 -18.551 -21.221  1.00 29.80           N
ATOM   4842  CA  ALA A 603     -16.687 -18.156 -22.623  1.00 29.80           C
ATOM   4843  C   ALA A 603     -16.436 -16.655 -22.656  1.00 29.80           C
ATOM   4844  O   ALA A 603     -15.609 -16.151 -23.433  1.00 67.20           O
ATOM   4845  CB  ALA A 603     -17.994 -18.476 -23.342  1.00 67.20           C
ATOM   4846  N   ASP A 604     -17.178 -15.959 -21.795  1.00 27.27           N
ATOM   4847  CA  ASP A 604     -17.117 -14.512 -21.637  1.00 27.27           C
ATOM   4848  C   ASP A 604     -15.811 -14.136 -20.943  1.00 27.27           C
ATOM   4849  O   ASP A 604     -15.310 -13.010 -21.077  1.00 70.52           O
ATOM   4850  CB  ASP A 604     -18.300 -14.026 -20.794  1.00 70.52           C
ATOM   4851  CG  ASP A 604     -19.667 -14.491 -21.344  1.00 70.52           C
ATOM   4852  OD1 ASP A 604     -19.698 -15.349 -22.263  1.00 70.52           O
ATOM   4853  OD2 ASP A 604     -20.715 -13.993 -20.852  1.00 70.52           O
ATOM   4854  N   LEU A 605     -15.277 -15.105 -20.200  1.00  2.00           N
ATOM   4855  CA  LEU A 605     -14.031 -14.959 -19.455  1.00  2.00           C
ATOM   4856  C   LEU A 605     -12.852 -14.791 -20.417  1.00  2.00           C
ATOM   4857  O   LEU A 605     -12.043 -13.861 -20.286  1.00 23.37           O
ATOM   4858  CB  LEU A 605     -13.802 -16.198 -18.571  1.00 23.37           C
ATOM   4859  CG  LEU A 605     -13.678 -15.864 -17.057  1.00 23.37           C
ATOM   4860  CD1 LEU A 605     -14.965 -16.195 -16.318  1.00 23.37           C
ATOM   4861  CD2 LEU A 605     -12.562 -16.670 -16.409  1.00 23.37           C
ATOM   4862  N   TRP A 606     -12.776 -15.703 -21.391  1.00100.00           N
ATOM   4863  CA  TRP A 606     -11.726 -15.741 -22.431  1.00100.00           C
ATOM   4864  C   TRP A 606     -12.244 -15.284 -23.792  1.00100.00           C
ATOM   4865  O   TRP A 606     -11.598 -15.517 -24.826  1.00  2.00           O
ATOM   4866  CB  TRP A 606     -11.213 -17.157 -22.668  1.00  2.00           C
ATOM   4867  CG  TRP A 606     -10.856 -17.968 -21.463  1.00  2.00           C
ATOM   4868  CD1 TRP A 606     -11.695 -18.579 -20.579  1.00  2.00           C
ATOM   4869  CD2 TRP A 606      -9.526 -18.285 -21.031  1.00  2.00           C
ATOM   4870  NE1 TRP A 606     -10.971 -19.282 -19.642  1.00  2.00           N
ATOM   4871  CE2 TRP A 606      -9.644 -19.076 -19.869  1.00  2.00           C
ATOM   4872  CE3 TRP A 606      -8.265 -17.949 -21.498  1.00  2.00           C
ATOM   4873  CZ2 TRP A 606      -8.521 -19.611 -19.240  1.00  2.00           C
ATOM   4874  CZ3 TRP A 606      -7.151 -18.460 -20.834  1.00  2.00           C
ATOM   4875  CH2 TRP A 606      -7.293 -19.248 -19.695  1.00  2.00           C
ATOM   4876  N   LYS A 607     -13.414 -14.652 -23.793  1.00  6.90           N
ATOM   4877  CA  LYS A 607     -14.071 -14.181 -25.013  1.00  6.90           C
ATOM   4878  C   LYS A 607     -13.154 -13.391 -25.950  1.00  6.90           C
ATOM   4879  O   LYS A 607     -13.223 -13.514 -27.183  1.00100.00           O
ATOM   4880  CB  LYS A 607     -15.286 -13.329 -24.641  1.00100.00           C
ATOM   4881  CG  LYS A 607     -15.359 -12.013 -25.402  1.00100.00           C
ATOM   4882  CD  LYS A 607     -16.567 -11.939 -26.330  1.00100.00           C
ATOM   4883  CE  LYS A 607     -16.383 -10.911 -27.445  1.00100.00           C
ATOM   4884  NZ  LYS A 607     -16.740  -9.538 -27.023  1.00100.00           N
ATOM   4885  N   ASP A 608     -12.296 -12.563 -25.358  1.00  3.58           N
ATOM   4886  CA  ASP A 608     -11.336 -11.739 -26.106  1.00  3.58           C
ATOM   4887  C   ASP A 608      -9.946 -12.343 -25.885  1.00  3.58           C
ATOM   4888  O   ASP A 608      -9.205 -11.925 -24.996  1.00100.00           O
ATOM   4889  CB  ASP A 608     -11.347 -10.296 -25.596  1.00100.00           C
ATOM   4890  CG  ASP A 608     -12.770  -9.740 -25.385  1.00100.00           C
ATOM   4891  OD1 ASP A 608     -13.392 -10.034 -24.330  1.00100.00           O
ATOM   4892  OD2 ASP A 608     -13.268  -8.999 -26.274  1.00100.00           O
ATOM   4893  N   VAL A 609      -9.590 -13.313 -26.718  1.00100.00           N
ATOM   4894  CA  VAL A 609      -8.313 -14.010 -26.601  1.00100.00           C
ATOM   4895  C   VAL A 609      -7.395 -13.825 -27.788  1.00100.00           C
ATOM   4896  O   VAL A 609      -6.887 -14.784 -28.371  1.00 18.12           O
ATOM   4897  CB  VAL A 609      -8.568 -15.535 -26.398  1.00 18.12           C
ATOM   4898  CG1 VAL A 609      -9.847 -15.945 -27.104  1.00 18.12           C
ATOM   4899  CG2 VAL A 609      -7.447 -16.367 -26.988  1.00 18.12           C
ATOM   4900  N   ASP A 610      -7.173 -12.576 -28.165  1.00100.00           N
ATOM   4901  CA  ASP A 610      -6.316 -12.295 -29.299  1.00100.00           C
ATOM   4902  C   ASP A 610      -4.914 -11.845 -28.867  1.00100.00           C
ATOM   4903  O   ASP A 610      -4.175 -11.232 -29.646  1.00100.00           O
ATOM   4904  CB  ASP A 610      -6.993 -11.242 -30.199  1.00100.00           C
ATOM   4905  CG  ASP A 610      -8.011 -11.872 -31.177  1.00100.00           C
ATOM   4906  OD1 ASP A 610      -8.520 -12.988 -30.884  1.00100.00           O
ATOM   4907  OD2 ASP A 610      -8.303 -11.262 -32.238  1.00100.00           O
ATOM   4908  N   ARG A 611      -4.539 -12.152 -27.624  1.00 67.45           N
ATOM   4909  CA  ARG A 611      -3.203 -11.790 -27.121  1.00 67.45           C
ATOM   4910  C   ARG A 611      -2.423 -13.009 -26.580  1.00 67.45           C
ATOM   4911  O   ARG A 611      -1.246 -12.899 -26.224  1.00 69.62           O
ATOM   4912  CB  ARG A 611      -3.292 -10.737 -26.011  1.00 69.62           C
ATOM   4913  CG  ARG A 611      -2.466  -9.481 -26.304  1.00 69.62           C
ATOM   4914  CD  ARG A 611      -1.292  -9.288 -25.339  1.00 69.62           C
ATOM   4915  NE  ARG A 611      -0.748  -7.920 -25.365  1.00 69.62           N
ATOM   4916  CZ  ARG A 611       0.392  -7.551 -24.762  1.00 69.62           C
ATOM   4917  NH1 ARG A 611       1.103  -8.435 -24.085  1.00 69.62           N
ATOM   4918  NH2 ARG A 611       0.839  -6.301 -24.815  1.00 69.62           N
ATOM   4919  N   ILE A 612      -3.082 -14.165 -26.529  1.00 34.50           N
ATOM   4920  CA  ILE A 612      -2.483 -15.419 -26.035  1.00 34.50           C
ATOM   4921  C   ILE A 612      -1.207 -15.792 -26.812  1.00 34.50           C
ATOM   4922  O   ILE A 612      -0.992 -15.321 -27.941  1.00100.00           O
ATOM   4923  CB  ILE A 612      -3.503 -16.601 -26.180  1.00100.00           C
ATOM   4924  CG1 ILE A 612      -4.763 -16.321 -25.365  1.00100.00           C
ATOM   4925  CG2 ILE A 612      -2.916 -17.901 -25.656  1.00100.00           C
ATOM   4926  CD1 ILE A 612      -4.522 -16.035 -23.895  1.00100.00           C
ATOM   4927  N   VAL A 613      -0.373 -16.641 -26.209  1.00100.00           N
ATOM   4928  CA  VAL A 613       0.881 -17.096 -26.812  1.00100.00           C
ATOM   4929  C   VAL A 613       0.700 -18.465 -27.473  1.00100.00           C
ATOM   4930  O   VAL A 613       0.235 -19.423 -26.855  1.00 92.14           O
ATOM   4931  CB  VAL A 613       2.026 -17.243 -25.756  1.00 92.14           C
ATOM   4932  CG1 VAL A 613       3.351 -16.754 -26.318  1.00 92.14           C
ATOM   4933  CG2 VAL A 613       1.715 -16.419 -24.523  1.00 92.14           C
ATOM   4934  N   GLY A 614       1.083 -18.530 -28.745  1.00 63.17           N
ATOM   4935  CA  GLY A 614       0.985 -19.753 -29.518  1.00 63.17           C
ATOM   4936  C   GLY A 614       2.325 -20.057 -30.160  1.00 63.17           C
ATOM   4937  O   GLY A 614       2.586 -21.172 -30.622  1.00 37.34           O
ATOM   4938  N   LEU A 615       3.176 -19.037 -30.180  1.00100.00           N
ATOM   4939  CA  LEU A 615       4.513 -19.119 -30.750  1.00100.00           C
ATOM   4940  C   LEU A 615       5.489 -19.887 -29.850  1.00100.00           C
ATOM   4941  O   LEU A 615       5.680 -21.102 -30.084  1.00100.00           O
ATOM   4942  CB  LEU A 615       5.035 -17.700 -30.996  1.00100.00           C
ATOM   4943  CG  LEU A 615       6.107 -17.540 -32.066  1.00100.00           C
ATOM   4944  CD1 LEU A 615       5.595 -16.616 -33.156  1.00100.00           C
ATOM   4945  CD2 LEU A 615       7.376 -16.993 -31.430  1.00100.00           C
ATOM   4946  N   PHE A 616       3.523  -9.949 -27.736  1.00100.00           N
ATOM   4947  CA  PHE A 616       3.279  -8.483 -27.861  1.00100.00           C
ATOM   4948  C   PHE A 616       4.123  -7.705 -26.852  1.00100.00           C
ATOM   4949  O   PHE A 616       5.238  -7.268 -27.166  1.00 56.96           O
ATOM   4950  CB  PHE A 616       1.792  -8.178 -27.641  1.00 56.96           C
ATOM   4951  CG  PHE A 616       1.302  -6.933 -28.341  1.00 56.96           C
ATOM   4952  CD1 PHE A 616       1.766  -6.593 -29.610  1.00 56.96           C
ATOM   4953  CD2 PHE A 616       0.366  -6.106 -27.730  1.00 56.96           C
ATOM   4954  CE1 PHE A 616       1.308  -5.445 -30.255  1.00 56.96           C
ATOM   4955  CE2 PHE A 616      -0.096  -4.959 -28.366  1.00 56.96           C
ATOM   4956  CZ  PHE A 616       0.374  -4.629 -29.632  1.00 56.96           C
ATOM   4957  N   ARG A 617       3.595  -7.535 -25.644  1.00  8.03           N
ATOM   4958  CA  ARG A 617       4.313  -6.800 -24.612  1.00  8.03           C
ATOM   4959  C   ARG A 617       4.756  -7.689 -23.449  1.00  8.03           C
ATOM   4960  O   ARG A 617       4.091  -8.676 -23.108  1.00 67.03           O
ATOM   4961  CB  ARG A 617       3.435  -5.667 -24.077  1.00 67.03           C
ATOM   4962  CG  ARG A 617       4.239  -4.428 -23.685  1.00 67.03           C
ATOM   4963  CD  ARG A 617       5.173  -3.950 -24.797  1.00 67.03           C
ATOM   4964  NE  ARG A 617       4.792  -2.639 -25.339  1.00 67.03           N
ATOM   4965  CZ  ARG A 617       3.559  -2.335 -25.768  1.00 67.03           C
ATOM   4966  NH1 ARG A 617       2.571  -3.239 -25.728  1.00 67.03           N
ATOM   4967  NH2 ARG A 617       3.212  -1.138 -26.260  1.00 67.03           N
ATOM   4968  N   THR A 618       5.886  -7.272 -22.892  1.00 19.87           N
ATOM   4969  CA  THR A 618       6.527  -7.932 -21.746  1.00 19.87           C
ATOM   4970  C   THR A 618       5.842  -7.491 -20.455  1.00 19.87           C
ATOM   4971  O   THR A 618       5.520  -6.309 -20.271  1.00  6.22           O
ATOM   4972  CB  THR A 618       8.009  -7.537 -21.677  1.00  6.22           C
ATOM   4973  OG1 THR A 618       8.608  -8.090 -20.513  1.00  6.22           O
ATOM   4974  CG2 THR A 618       8.225  -6.022 -21.621  1.00  6.22           C
ATOM   4975  N   VAL A 619       5.628  -8.456 -19.587  1.00 34.80           N
ATOM   4976  CA  VAL A 619       4.988  -8.207 -18.292  1.00 34.80           C
ATOM   4977  C   VAL A 619       5.579  -6.934 -17.670  1.00 34.80           C
ATOM   4978  O   VAL A 619       4.844  -5.999 -17.317  1.00  2.00           O
ATOM   4979  CB  VAL A 619       5.229  -9.396 -17.354  1.00  2.00           C
ATOM   4980  CG1 VAL A 619       5.722  -8.975 -15.968  1.00  2.00           C
ATOM   4981  CG2 VAL A 619       3.970 -10.231 -17.108  1.00  2.00           C
ATOM   4982  N   GLY A 620       6.899  -6.961 -17.581  1.00  2.00           N
ATOM   4983  CA  GLY A 620       7.726  -5.884 -16.995  1.00  2.00           C
ATOM   4984  C   GLY A 620       7.264  -4.485 -17.434  1.00  2.00           C
ATOM   4985  O   GLY A 620       6.875  -3.648 -16.608  1.00  3.17           O
ATOM   4986  N   GLN A 621       7.328  -4.246 -18.734  1.00  2.00           N
ATOM   4987  CA  GLN A 621       6.944  -2.942 -19.311  1.00  2.00           C
ATOM   4988  C   GLN A 621       5.437  -2.767 -19.269  1.00  2.00           C
ATOM   4989  O   GLN A 621       4.948  -1.653 -19.135  1.00100.00           O
ATOM   4990  CB  GLN A 621       7.414  -2.833 -20.764  1.00100.00           C
ATOM   4991  CG  GLN A 621       6.967  -1.531 -21.441  1.00100.00           C
ATOM   4992  CD  GLN A 621       7.867  -0.334 -21.111  1.00100.00           C
ATOM   4993  OE1 GLN A 621       7.464   0.813 -21.307  1.00100.00           O
ATOM   4994  NE2 GLN A 621       9.076  -0.531 -20.618  1.00100.00           N
ATOM   4995  N   LEU A 622       4.699  -3.863 -19.399  1.00 21.50           N
ATOM   4996  CA  LEU A 622       3.246  -3.779 -19.346  1.00 21.50           C
ATOM   4997  C   LEU A 622       2.899  -3.152 -17.982  1.00 21.50           C
ATOM   4998  O   LEU A 622       1.971  -2.343 -17.866  1.00  2.00           O
ATOM   4999  CB  LEU A 622       2.644  -5.180 -19.467  1.00  2.00           C
ATOM   5000  CG  LEU A 622       1.197  -5.272 -19.960  1.00  2.00           C
ATOM   5001  CD1 LEU A 622       1.129  -4.854 -21.426  1.00  2.00           C
ATOM   5002  CD2 LEU A 622       0.681  -6.693 -19.769  1.00  2.00           C
ATOM   5003  N   TYR A 623       3.670  -3.534 -16.965  1.00 82.70           N
ATOM   5004  CA  TYR A 623       3.495  -3.040 -15.599  1.00 82.70           C
ATOM   5005  C   TYR A 623       3.947  -1.585 -15.490  1.00 82.70           C
ATOM   5006  O   TYR A 623       3.133  -0.681 -15.317  1.00 61.22           O
ATOM   5007  CB  TYR A 623       4.309  -3.901 -14.630  1.00 61.22           C
ATOM   5008  CG  TYR A 623       4.349  -3.377 -13.207  1.00 61.22           C
ATOM   5009  CD1 TYR A 623       3.209  -2.837 -12.609  1.00 61.22           C
ATOM   5010  CD2 TYR A 623       5.524  -3.431 -12.454  1.00 61.22           C
ATOM   5011  CE1 TYR A 623       3.236  -2.367 -11.304  1.00 61.22           C
ATOM   5012  CE2 TYR A 623       5.559  -2.961 -11.142  1.00 61.22           C
ATOM   5013  CZ  TYR A 623       4.410  -2.433 -10.578  1.00 61.22           C
ATOM   5014  OH  TYR A 623       4.425  -1.974  -9.285  1.00 61.22           O
ATOM   5015  N   LYS A 624       5.253  -1.366 -15.596  1.00  2.00           N
ATOM   5016  CA  LYS A 624       5.820  -0.028 -15.517  1.00  2.00           C
ATOM   5017  C   LYS A 624       5.115   0.922 -16.484  1.00  2.00           C
ATOM   5018  O   LYS A 624       5.361   2.120 -16.470  1.00 34.71           O
ATOM   5019  CB  LYS A 624       7.313  -0.082 -15.853  1.00 34.71           C
ATOM   5020  CG  LYS A 624       8.004   1.272 -15.894  1.00 34.71           C
ATOM   5021  CD  LYS A 624       8.405   1.652 -17.322  1.00 34.71           C
ATOM   5022  CE  LYS A 624       9.848   1.256 -17.638  1.00 34.71           C
ATOM   5023  NZ  LYS A 624      10.796   2.401 -17.492  1.00 34.71           N
ATOM   5024  N   GLU A 625       4.244   0.379 -17.327  1.00 17.87           N
ATOM   5025  CA  GLU A 625       3.500   1.173 -18.300  1.00 17.87           C
ATOM   5026  C   GLU A 625       2.188   1.617 -17.674  1.00 17.87           C
ATOM   5027  O   GLU A 625       1.545   2.551 -18.154  1.00100.00           O
ATOM   5028  CB  GLU A 625       3.213   0.339 -19.551  1.00100.00           C
ATOM   5029  CG  GLU A 625       2.899   1.132 -20.805  1.00100.00           C
ATOM   5030  CD  GLU A 625       2.558   0.232 -21.984  1.00100.00           C
ATOM   5031  OE1 GLU A 625       1.374  -0.148 -22.126  1.00100.00           O
ATOM   5032  OE2 GLU A 625       3.476  -0.097 -22.767  1.00100.00           O
ATOM   5033  N   GLN A 626       1.797   0.933 -16.604  1.00 63.91           N
ATOM   5034  CA  GLN A 626       0.565   1.242 -15.889  1.00 63.91           C
ATOM   5035  C   GLN A 626       0.941   1.825 -14.528  1.00 63.91           C
ATOM   5036  O   GLN A 626       0.228   2.672 -13.985  1.00 49.05           O
ATOM   5037  CB  GLN A 626      -0.266  -0.029 -15.728  1.00 49.05           C
ATOM   5038  CG  GLN A 626      -0.734  -0.315 -14.315  1.00 49.05           C
ATOM   5039  CD  GLN A 626      -1.930  -1.244 -14.290  1.00 49.05           C
ATOM   5040  OE1 GLN A 626      -1.808  -2.439 -14.556  1.00 49.05           O
ATOM   5041  NE2 GLN A 626      -3.094  -0.698 -13.973  1.00 49.05           N
ATOM   5042  N   LEU A 627       2.068   1.360 -13.992  1.00 20.46           N
ATOM   5043  CA  LEU A 627       2.574   1.831 -12.708  1.00 20.46           C
ATOM   5044  C   LEU A 627       3.226   3.185 -12.975  1.00 20.46           C
ATOM   5045  O   LEU A 627       3.874   3.769 -12.110  1.00  2.00           O
ATOM   5046  CB  LEU A 627       3.616   0.862 -12.146  1.00  2.00           C
ATOM   5047  CG  LEU A 627       4.052   1.148 -10.707  1.00  2.00           C
ATOM   5048  CD1 LEU A 627       3.088   0.453  -9.776  1.00  2.00           C
ATOM   5049  CD2 LEU A 627       5.478   0.680 -10.468  1.00  2.00           C
ATOM   5050  N   THR A 628       3.057   3.667 -14.203  1.00 75.86           N
ATOM   5051  CA  THR A 628       3.593   4.957 -14.615  1.00 75.86           C
ATOM   5052  C   THR A 628       2.364   5.835 -14.706  1.00 75.86           C
ATOM   5053  O   THR A 628       2.431   7.052 -14.526  1.00 92.27           O
ATOM   5054  CB  THR A 628       4.263   4.914 -16.006  1.00 92.27           C
ATOM   5055  OG1 THR A 628       3.709   3.843 -16.780  1.00 92.27           O
ATOM   5056  CG2 THR A 628       5.760   4.727 -15.856  1.00 92.27           C
ATOM   5057  N   LYS A 629       1.239   5.193 -15.001  1.00  2.00           N
ATOM   5058  CA  LYS A 629      -0.027   5.888 -15.101  1.00  2.00           C
ATOM   5059  C   LYS A 629      -0.244   6.411 -13.694  1.00  2.00           C
ATOM   5060  O   LYS A 629      -0.445   7.605 -13.488  1.00100.00           O
ATOM   5061  CB  LYS A 629      -1.143   4.920 -15.483  1.00100.00           C
ATOM   5062  CG  LYS A 629      -2.187   5.535 -16.396  1.00100.00           C
ATOM   5063  CD  LYS A 629      -3.208   4.513 -16.873  1.00100.00           C
[truncated: 97,092 more chars]
