# Supplementary material for: Modeling of loops in proteins: a multi-method approach
Source: BMC Struct Biol. 2010 Feb 11;10:5. doi: 10.1186/1472-6807-10-5 (PMC2837870; doi:10.1186/1472-6807-10-5)
Supplement: Additional file 1 — Student t-test. Results from two sample paired t-test of Table 2. [file 1472-6807-10-5-S1.GZ › loop_test_data/1brt_174-179.pdb]

HEADER    HALOPEROXIDASE                          30-MAR-98   1BRT              
TITLE     BROMOPEROXIDASE A2 MUTANT M99T                                        
COMPND    MOL_ID: 1;                                                            
COMPND   2 MOLECULE: BROMOPEROXIDASE A2;                                        
COMPND   3 CHAIN: A;                                                            
COMPND   4 SYNONYM: HALOPEROXIDASE A2, CHLOROPEROXIDASE A2;                     
COMPND   5 EC: 1.11.1.10;                                                       
COMPND   6 ENGINEERED: YES;                                                     
COMPND   7 MUTATION: YES                                                        
SOURCE    MOL_ID: 1;                                                            
SOURCE   2 ORGANISM_SCIENTIFIC: STREPTOMYCES AUREOFACIENS;                      
SOURCE   3 ATCC: ATCC 10762;                                                    
SOURCE   4 COLLECTION: ATCC 10762;                                              
SOURCE   5 GENE: BPOA2;                                                         
SOURCE   6 EXPRESSION_SYSTEM: STREPTOMYCES LIVIDANS;                            
SOURCE   7 EXPRESSION_SYSTEM_STRAIN: TK64;                                      
SOURCE   8 EXPRESSION_SYSTEM_VECTOR_TYPE: PLASMID;                              
SOURCE   9 EXPRESSION_SYSTEM_PLASMID: PIJ486;                                   
SOURCE  10 EXPRESSION_SYSTEM_GENE: BPOA2                                        
KEYWDS    HALOPEROXIDASE, OXIDOREDUCTASE, PEROXIDASE, ALPHA/BETA                
KEYWDS   2 HYDROLASE FOLD, MUTANT M99T                                          
EXPDTA    X-RAY DIFFRACTION                                                     
AUTHOR    B.HOFMANN,S.TOELZER,I.PELLETIER,J.ALTENBUCHNER,K.H.VAN PEE,           
AUTHOR   2 H.J.HECHT                                                            
REVDAT   2   01-APR-03 1BRT    1       JRNL                                     
REVDAT   1   17-JUN-98 1BRT    0                                                
JRNL        AUTH   B.HOFMANN,S.TOLZER,I.PELLETIER,J.ALTENBUCHNER,               
JRNL        AUTH 2 K.H.VAN PEE,H.J.HECHT                                        
JRNL        TITL   STRUCTURAL INVESTIGATION OF THE COFACTOR-FREE                
JRNL        TITL 2 CHLOROPEROXIDASES.                                           
JRNL        REF    J.MOL.BIOL.                   V. 279   889 1998              
JRNL        REFN   ASTM JMOBAK  UK ISSN 0022-2836                               
REMARK   1                                                                      
REMARK   2                                                                      
REMARK   2 RESOLUTION. 1.50 ANGSTROMS.                                          
REMARK   3                                                                      
REMARK   3 REFINEMENT.                                                          
REMARK   3   PROGRAM     : REFMAC                                               
REMARK   3   AUTHORS     : MURSHUDOV,VAGIN,DODSON                               
REMARK   3                                                                      
REMARK   3  DATA USED IN REFINEMENT.                                            
REMARK   3   RESOLUTION RANGE HIGH (ANGSTROMS) : 1.50                           
REMARK   3   RESOLUTION RANGE LOW  (ANGSTROMS) : 90.00                          
REMARK   3   DATA CUTOFF            (SIGMA(F)) : 0.000                          
REMARK   3   COMPLETENESS FOR RANGE        (%) : 94.1                           
REMARK   3   NUMBER OF REFLECTIONS             : 45133                          
REMARK   3                                                                      
REMARK   3  FIT TO DATA USED IN REFINEMENT.                                     
REMARK   3   CROSS-VALIDATION METHOD          : THROUGHOUT                      
REMARK   3   FREE R VALUE TEST SET SELECTION  : RANDOM                          
REMARK   3   R VALUE     (WORKING + TEST SET) : 0.140                           
REMARK   3   R VALUE            (WORKING SET) : 0.147                           
REMARK   3   FREE R VALUE                     : 0.164                           
REMARK   3   FREE R VALUE TEST SET SIZE   (%) : 5.000                           
REMARK   3   FREE R VALUE TEST SET COUNT      : 2283                            
REMARK   3                                                                      
REMARK   3  NUMBER OF NON-HYDROGEN ATOMS USED IN REFINEMENT.                    
REMARK   3   PROTEIN ATOMS            : 2146                                    
REMARK   3   NUCLEIC ACID ATOMS       : 0                                       
REMARK   3   HETEROGEN ATOMS          : 1                                       
REMARK   3   SOLVENT ATOMS            : 246                                     
REMARK   3                                                                      
REMARK   3  B VALUES.                                                           
REMARK   3   FROM WILSON PLOT           (A**2) : 12.40                          
REMARK   3   MEAN B VALUE      (OVERALL, A**2) : 15.22                          
REMARK   3   OVERALL ANISOTROPIC B VALUE.                                       
REMARK   3    B11 (A**2) : NULL                                                 
REMARK   3    B22 (A**2) : NULL                                                 
REMARK   3    B33 (A**2) : NULL                                                 
REMARK   3    B12 (A**2) : NULL                                                 
REMARK   3    B13 (A**2) : NULL                                                 
REMARK   3    B23 (A**2) : NULL                                                 
REMARK   3                                                                      
REMARK   3  ESTIMATED OVERALL COORDINATE ERROR.                                 
REMARK   3   ESU BASED ON R VALUE                            (A): NULL          
REMARK   3   ESU BASED ON FREE R VALUE                       (A): NULL          
REMARK   3   ESU BASED ON MAXIMUM LIKELIHOOD                 (A): NULL          
REMARK   3   ESU FOR B VALUES BASED ON MAXIMUM LIKELIHOOD (A**2): NULL          
REMARK   3                                                                      
REMARK   3  RMS DEVIATIONS FROM IDEAL VALUES.                                   
REMARK   3   DISTANCE RESTRAINTS.                    RMS    SIGMA               
REMARK   3    BOND LENGTH                     (A) : 0.020 ; 0.020               
REMARK   3    ANGLE DISTANCE                  (A) : 0.034 ; 0.040               
REMARK   3    INTRAPLANAR 1-4 DISTANCE        (A) : 0.038 ; 0.050               
REMARK   3    H-BOND OR METAL COORDINATION    (A) : NULL  ; NULL                
REMARK   3                                                                      
REMARK   3   PLANE RESTRAINT                  (A) : 0.025 ; 0.020               
REMARK   3   CHIRAL-CENTER RESTRAINT       (A**3) : 0.171 ; 0.150               
REMARK   3                                                                      
REMARK   3   NON-BONDED CONTACT RESTRAINTS.                                     
REMARK   3    SINGLE TORSION                  (A) : 0.165 ; 0.300               
REMARK   3    MULTIPLE TORSION                (A) : 0.262 ; 0.300               
REMARK   3    H-BOND (X...Y)                  (A) : 0.143 ; 0.300               
REMARK   3    H-BOND (X-H...Y)                (A) : NULL  ; NULL                
REMARK   3                                                                      
REMARK   3   CONFORMATIONAL TORSION ANGLE RESTRAINTS.                           
REMARK   3    SPECIFIED                 (DEGREES) : NULL  ; NULL                
REMARK   3    PLANAR                    (DEGREES) : 4.500 ; 7.000               
REMARK   3    STAGGERED                 (DEGREES) : 14.200; 15.000              
REMARK   3    TRANSVERSE                (DEGREES) : 30.200; 20.000              
REMARK   3                                                                      
REMARK   3  ISOTROPIC THERMAL FACTOR RESTRAINTS.    RMS    SIGMA                
REMARK   3   MAIN-CHAIN BOND              (A**2) : 1.550 ; 2.000                
REMARK   3   MAIN-CHAIN ANGLE             (A**2) : 2.240 ; 3.000                
REMARK   3   SIDE-CHAIN BOND              (A**2) : 2.840 ; 2.000                
REMARK   3   SIDE-CHAIN ANGLE             (A**2) : 4.000 ; 3.000                
REMARK   3                                                                      
REMARK   3  OTHER REFINEMENT REMARKS: NULL                                      
REMARK   4                                                                      
REMARK   4 1BRT COMPLIES WITH FORMAT V. 3.0, 1-DEC-2006                         
REMARK   4                                                                      
REMARK   4 THIS IS THE REMEDIATED VERSION OF THIS PDB ENTRY.                    
REMARK   4 REMEDIATED DATA FILE REVISION 3.100 (2007-03-16)                     
REMARK 200                                                                      
REMARK 200 EXPERIMENTAL DETAILS                                                 
REMARK 200  EXPERIMENT TYPE                : X-RAY DIFFRACTION                  
REMARK 200  DATE OF DATA COLLECTION        : MAR-1995                           
REMARK 200  TEMPERATURE           (KELVIN) : 283.0                              
REMARK 200  PH                             : 8.50                               
REMARK 200  NUMBER OF CRYSTALS USED        : 1                                  
REMARK 200                                                                      
REMARK 200  SYNCHROTRON              (Y/N) : Y                                  
REMARK 200  RADIATION SOURCE               : MPG/DESY, HAMBURG                  
REMARK 200  BEAMLINE                       : BW6                                
REMARK 200  X-RAY GENERATOR MODEL          : NULL                               
REMARK 200  MONOCHROMATIC OR LAUE    (M/L) : M                                  
REMARK 200  WAVELENGTH OR RANGE        (A) : 1.1                                
REMARK 200  MONOCHROMATOR                  : SI(111)                            
REMARK 200  OPTICS                         : MIRROR                             
REMARK 200                                                                      
REMARK 200  DETECTOR TYPE                  : IMAGE PLATE AREA DETECTOR          
REMARK 200  DETECTOR MANUFACTURER          : MARRESEARCH                        
REMARK 200  INTENSITY-INTEGRATION SOFTWARE : DENZO                              
REMARK 200  DATA SCALING SOFTWARE          : SCALEPACK                          
REMARK 200                                                                      
REMARK 200  NUMBER OF UNIQUE REFLECTIONS   : 45113                              
REMARK 200  RESOLUTION RANGE HIGH      (A) : 1.500                              
REMARK 200  RESOLUTION RANGE LOW       (A) : 27.200                             
REMARK 200  REJECTION CRITERIA  (SIGMA(I)) : 0.000                              
REMARK 200                                                                      
REMARK 200 OVERALL.                                                             
REMARK 200  COMPLETENESS FOR RANGE     (%) : 94.1                               
REMARK 200  DATA REDUNDANCY                : 6.000                              
REMARK 200  R MERGE                    (I) : 0.04000                            
REMARK 200  R SYM                      (I) : NULL                               
REMARK 200  <I/SIGMA(I)> FOR THE DATA SET  : 22.5000                            
REMARK 200                                                                      
REMARK 200 IN THE HIGHEST RESOLUTION SHELL.                                     
REMARK 200  HIGHEST RESOLUTION SHELL, RANGE HIGH (A) : 1.50                     
REMARK 200  HIGHEST RESOLUTION SHELL, RANGE LOW  (A) : 1.57                     
REMARK 200  COMPLETENESS FOR SHELL     (%) : 84.7                               
REMARK 200  DATA REDUNDANCY IN SHELL       : 4.50                               
REMARK 200  R MERGE FOR SHELL          (I) : 0.13300                            
REMARK 200  R SYM FOR SHELL            (I) : NULL                               
REMARK 200  <I/SIGMA(I)> FOR SHELL         : 12.000                             
REMARK 200                                                                      
REMARK 200 DIFFRACTION PROTOCOL: NULL                                           
REMARK 200 METHOD USED TO DETERMINE THE STRUCTURE: MOLECULAR REPLACEMENT        
REMARK 200 SOFTWARE USED: AMORE                                                 
REMARK 200 STARTING MODEL: PDB ENTRY 1BRO                                       
REMARK 200                                                                      
REMARK 200 REMARK: NULL                                                         
REMARK 280                                                                      
REMARK 280 CRYSTAL                                                              
REMARK 280 SOLVENT CONTENT, VS   (%): 50.50                                     
REMARK 280 MATTHEWS COEFFICIENT, VM (ANGSTROMS**3/DA): 2.49                     
REMARK 280                                                                      
REMARK 280 CRYSTALLIZATION CONDITIONS: 1.8 M AMMONIUM SULFATE 0.1 M TRIS/       
REMARK 280  HCL, PH 8.5.                                                        
REMARK 290                                                                      
REMARK 290 CRYSTALLOGRAPHIC SYMMETRY                                            
REMARK 290 SYMMETRY OPERATORS FOR SPACE GROUP: I 2 3                            
REMARK 290                                                                      
REMARK 290      SYMOP   SYMMETRY                                                
REMARK 290     NNNMMM   OPERATOR                                                
REMARK 290       1555   X,Y,Z                                                   
REMARK 290       2555   -X,-Y,Z                                                 
REMARK 290       3555   -X,Y,-Z                                                 
REMARK 290       4555   X,-Y,-Z                                                 
REMARK 290       5555   Z,X,Y                                                   
REMARK 290       6555   Z,-X,-Y                                                 
REMARK 290       7555   -Z,-X,Y                                                 
REMARK 290       8555   -Z,X,-Y                                                 
REMARK 290       9555   Y,Z,X                                                   
REMARK 290      10555   -Y,Z,-X                                                 
REMARK 290      11555   Y,-Z,-X                                                 
REMARK 290      12555   -Y,-Z,X                                                 
REMARK 290      13555   1/2+X,1/2+Y,1/2+Z                                       
REMARK 290      14555   1/2-X,1/2-Y,1/2+Z                                       
REMARK 290      15555   1/2-X,1/2+Y,1/2-Z                                       
REMARK 290      16555   1/2+X,1/2-Y,1/2-Z                                       
REMARK 290      17555   1/2+Z,1/2+X,1/2+Y                                       
REMARK 290      18555   1/2+Z,1/2-X,1/2-Y                                       
REMARK 290      19555   1/2-Z,1/2-X,1/2+Y                                       
REMARK 290      20555   1/2-Z,1/2+X,1/2-Y                                       
REMARK 290      21555   1/2+Y,1/2+Z,1/2+X                                       
REMARK 290      22555   1/2-Y,1/2+Z,1/2-X                                       
REMARK 290      23555   1/2+Y,1/2-Z,1/2-X                                       
REMARK 290      24555   1/2-Y,1/2-Z,1/2+X                                       
REMARK 290                                                                      
REMARK 290     WHERE NNN -> OPERATOR NUMBER                                     
REMARK 290           MMM -> TRANSLATION VECTOR                                  
REMARK 290                                                                      
REMARK 290 CRYSTALLOGRAPHIC SYMMETRY TRANSFORMATIONS                            
REMARK 290 THE FOLLOWING TRANSFORMATIONS OPERATE ON THE ATOM/HETATM             
REMARK 290 RECORDS IN THIS ENTRY TO PRODUCE CRYSTALLOGRAPHICALLY                
REMARK 290 RELATED MOLECULES.                                                   
REMARK 290   SMTRY1   1  1.000000  0.000000  0.000000        0.00000            
REMARK 290   SMTRY2   1  0.000000  1.000000  0.000000        0.00000            
REMARK 290   SMTRY3   1  0.000000  0.000000  1.000000        0.00000            
REMARK 290   SMTRY1   2 -1.000000  0.000000  0.000000        0.00000            
REMARK 290   SMTRY2   2  0.000000 -1.000000  0.000000        0.00000            
REMARK 290   SMTRY3   2  0.000000  0.000000  1.000000        0.00000            
REMARK 290   SMTRY1   3 -1.000000  0.000000  0.000000        0.00000            
REMARK 290   SMTRY2   3  0.000000  1.000000  0.000000        0.00000            
REMARK 290   SMTRY3   3  0.000000  0.000000 -1.000000        0.00000            
REMARK 290   SMTRY1   4  1.000000  0.000000  0.000000        0.00000            
REMARK 290   SMTRY2   4  0.000000 -1.000000  0.000000        0.00000            
REMARK 290   SMTRY3   4  0.000000  0.000000 -1.000000        0.00000            
REMARK 290   SMTRY1   5  0.000000  0.000000  1.000000        0.00000            
REMARK 290   SMTRY2   5  1.000000  0.000000  0.000000        0.00000            
REMARK 290   SMTRY3   5  0.000000  1.000000  0.000000        0.00000            
REMARK 290   SMTRY1   6  0.000000  0.000000  1.000000        0.00000            
REMARK 290   SMTRY2   6 -1.000000  0.000000  0.000000        0.00000            
REMARK 290   SMTRY3   6  0.000000 -1.000000  0.000000        0.00000            
REMARK 290   SMTRY1   7  0.000000  0.000000 -1.000000        0.00000            
REMARK 290   SMTRY2   7 -1.000000  0.000000  0.000000        0.00000            
REMARK 290   SMTRY3   7  0.000000  1.000000  0.000000        0.00000            
REMARK 290   SMTRY1   8  0.000000  0.000000 -1.000000        0.00000            
REMARK 290   SMTRY2   8  1.000000  0.000000  0.000000        0.00000            
REMARK 290   SMTRY3   8  0.000000 -1.000000  0.000000        0.00000            
REMARK 290   SMTRY1   9  0.000000  1.000000  0.000000        0.00000            
REMARK 290   SMTRY2   9  0.000000  0.000000  1.000000        0.00000            
REMARK 290   SMTRY3   9  1.000000  0.000000  0.000000        0.00000            
REMARK 290   SMTRY1  10  0.000000 -1.000000  0.000000        0.00000            
REMARK 290   SMTRY2  10  0.000000  0.000000  1.000000        0.00000            
REMARK 290   SMTRY3  10 -1.000000  0.000000  0.000000        0.00000            
REMARK 290   SMTRY1  11  0.000000  1.000000  0.000000        0.00000            
REMARK 290   SMTRY2  11  0.000000  0.000000 -1.000000        0.00000            
REMARK 290   SMTRY3  11 -1.000000  0.000000  0.000000        0.00000            
REMARK 290   SMTRY1  12  0.000000 -1.000000  0.000000        0.00000            
REMARK 290   SMTRY2  12  0.000000  0.000000 -1.000000        0.00000            
REMARK 290   SMTRY3  12  1.000000  0.000000  0.000000        0.00000            
REMARK 290   SMTRY1  13  1.000000  0.000000  0.000000       60.86000            
REMARK 290   SMTRY2  13  0.000000  1.000000  0.000000       60.86000            
REMARK 290   SMTRY3  13  0.000000  0.000000  1.000000       60.86000            
REMARK 290   SMTRY1  14 -1.000000  0.000000  0.000000       60.86000            
REMARK 290   SMTRY2  14  0.000000 -1.000000  0.000000       60.86000            
REMARK 290   SMTRY3  14  0.000000  0.000000  1.000000       60.86000            
REMARK 290   SMTRY1  15 -1.000000  0.000000  0.000000       60.86000            
REMARK 290   SMTRY2  15  0.000000  1.000000  0.000000       60.86000            
REMARK 290   SMTRY3  15  0.000000  0.000000 -1.000000       60.86000            
REMARK 290   SMTRY1  16  1.000000  0.000000  0.000000       60.86000            
REMARK 290   SMTRY2  16  0.000000 -1.000000  0.000000       60.86000            
REMARK 290   SMTRY3  16  0.000000  0.000000 -1.000000       60.86000            
REMARK 290   SMTRY1  17  0.000000  0.000000  1.000000       60.86000            
REMARK 290   SMTRY2  17  1.000000  0.000000  0.000000       60.86000            
REMARK 290   SMTRY3  17  0.000000  1.000000  0.000000       60.86000            
REMARK 290   SMTRY1  18  0.000000  0.000000  1.000000       60.86000            
REMARK 290   SMTRY2  18 -1.000000  0.000000  0.000000       60.86000            
REMARK 290   SMTRY3  18  0.000000 -1.000000  0.000000       60.86000            
REMARK 290   SMTRY1  19  0.000000  0.000000 -1.000000       60.86000            
REMARK 290   SMTRY2  19 -1.000000  0.000000  0.000000       60.86000            
REMARK 290   SMTRY3  19  0.000000  1.000000  0.000000       60.86000            
REMARK 290   SMTRY1  20  0.000000  0.000000 -1.000000       60.86000            
REMARK 290   SMTRY2  20  1.000000  0.000000  0.000000       60.86000            
REMARK 290   SMTRY3  20  0.000000 -1.000000  0.000000       60.86000            
REMARK 290   SMTRY1  21  0.000000  1.000000  0.000000       60.86000            
REMARK 290   SMTRY2  21  0.000000  0.000000  1.000000       60.86000            
REMARK 290   SMTRY3  21  1.000000  0.000000  0.000000       60.86000            
REMARK 290   SMTRY1  22  0.000000 -1.000000  0.000000       60.86000            
REMARK 290   SMTRY2  22  0.000000  0.000000  1.000000       60.86000            
REMARK 290   SMTRY3  22 -1.000000  0.000000  0.000000       60.86000            
REMARK 290   SMTRY1  23  0.000000  1.000000  0.000000       60.86000            
REMARK 290   SMTRY2  23  0.000000  0.000000 -1.000000       60.86000            
REMARK 290   SMTRY3  23 -1.000000  0.000000  0.000000       60.86000            
REMARK 290   SMTRY1  24  0.000000 -1.000000  0.000000       60.86000            
REMARK 290   SMTRY2  24  0.000000  0.000000 -1.000000       60.86000            
REMARK 290   SMTRY3  24  1.000000  0.000000  0.000000       60.86000            
REMARK 290                                                                      
REMARK 290 REMARK: NULL                                                         
REMARK 300                                                                      
REMARK 300 BIOMOLECULE: 1                                                       
REMARK 300 THIS ENTRY CONTAINS THE CRYSTALLOGRAPHIC ASYMMETRIC UNIT             
REMARK 300 WHICH CONSISTS OF 1 CHAIN(S). SEE REMARK 350 FOR                     
REMARK 300 INFORMATION ON GENERATING THE BIOLOGICAL MOLECULE(S).                
REMARK 350                                                                      
REMARK 350 GENERATING THE BIOMOLECULE                                           
REMARK 350 COORDINATES FOR A COMPLETE MULTIMER REPRESENTING THE KNOWN           
REMARK 350 BIOLOGICALLY SIGNIFICANT OLIGOMERIZATION STATE OF THE                
REMARK 350 MOLECULE CAN BE GENERATED BY APPLYING BIOMT TRANSFORMATIONS          
REMARK 350 GIVEN BELOW.  BOTH NON-CRYSTALLOGRAPHIC AND                          
REMARK 350 CRYSTALLOGRAPHIC OPERATIONS ARE GIVEN.                               
REMARK 350                                                                      
REMARK 350 BIOMOLECULE: 1                                                       
REMARK 350 APPLY THE FOLLOWING TO CHAINS: A                                     
REMARK 350   BIOMT1   1  1.000000  0.000000  0.000000        0.00000            
REMARK 350   BIOMT2   1  0.000000  1.000000  0.000000        0.00000            
REMARK 350   BIOMT3   1  0.000000  0.000000  1.000000        0.00000            
REMARK 350   BIOMT1   2  0.000000  0.000000  1.000000        0.00000            
REMARK 350   BIOMT2   2 -1.000000  0.000000  0.000000      121.72000            
REMARK 350   BIOMT3   2  0.000000 -1.000000  0.000000      121.72000            
REMARK 350   BIOMT1   3  0.000000 -1.000000  0.000000      121.72000            
REMARK 350   BIOMT2   3  0.000000  0.000000 -1.000000      121.72000            
REMARK 350   BIOMT3   3  1.000000  0.000000  0.000000        0.00000            
REMARK 800                                                                      
REMARK 800 SITE                                                                 
REMARK 800 SITE_IDENTIFIER: NUL                                                 
REMARK 800 SITE_DESCRIPTION: CATALYTIC TRIAD.                                   
DBREF  1BRT A    1   277  UNP    P29715   BPOA2_STRAU      1    277             
SEQADV 1BRT THR A   99  UNP  P29715    MET    99 ENGINEERED                     
SEQRES   1 A  277  PRO PHE ILE THR VAL GLY GLN GLU ASN SER THR SER ILE          
SEQRES   2 A  277  ASP LEU TYR TYR GLU ASP HIS GLY THR GLY GLN PRO VAL          
SEQRES   3 A  277  VAL LEU ILE HIS GLY PHE PRO LEU SER GLY HIS SER TRP          
SEQRES   4 A  277  GLU ARG GLN SER ALA ALA LEU LEU ASP ALA GLY TYR ARG          
SEQRES   5 A  277  VAL ILE THR TYR ASP ARG ARG GLY PHE GLY GLN SER SER          
SEQRES   6 A  277  GLN PRO THR THR GLY TYR ASP TYR ASP THR PHE ALA ALA          
SEQRES   7 A  277  ASP LEU ASN THR VAL LEU GLU THR LEU ASP LEU GLN ASP          
SEQRES   8 A  277  ALA VAL LEU VAL GLY PHE SER THR GLY THR GLY GLU VAL          
SEQRES   9 A  277  ALA ARG TYR VAL SER SER TYR GLY THR ALA ARG ILE ALA          
SEQRES  10 A  277  LYS VAL ALA PHE LEU ALA SER LEU GLU PRO PHE LEU LEU          
SEQRES  11 A  277  LYS THR ASP ASP ASN PRO ASP GLY ALA ALA PRO GLN GLU          
SEQRES  12 A  277  PHE PHE ASP GLY ILE VAL ALA ALA VAL LYS ALA ASP ARG          
SEQRES  13 A  277  TYR ALA PHE TYR THR GLY PHE PHE ASN ASP PHE TYR ASN          
SEQRES  14 A  277  LEU ASP GLU ASN LEU GLY THR ARG ILE SER GLU GLU ALA          
SEQRES  15 A  277  VAL ARG ASN SER TRP ASN THR ALA ALA SER GLY GLY PHE          
SEQRES  16 A  277  PHE ALA ALA ALA ALA ALA PRO THR THR TRP TYR THR ASP          
SEQRES  17 A  277  PHE ARG ALA ASP ILE PRO ARG ILE ASP VAL PRO ALA LEU          
SEQRES  18 A  277  ILE LEU HIS GLY THR GLY ASP ARG THR LEU PRO ILE GLU          
SEQRES  19 A  277  ASN THR ALA ARG VAL PHE HIS LYS ALA LEU PRO SER ALA          
SEQRES  20 A  277  GLU TYR VAL GLU VAL GLU GLY ALA PRO HIS GLY LEU LEU          
SEQRES  21 A  277  TRP THR HIS ALA GLU GLU VAL ASN THR ALA LEU LEU ALA          
SEQRES  22 A  277  PHE LEU ALA LYS                                              
HET     CL      1       1                                                       
HETNAM      CL CHLORIDE ION                                                     
FORMUL   2   CL    CL 1-                                                        
FORMUL   3  HOH   *246(H2 O)                                                    
HELIX    1   1 GLY A   36  ASP A   48  5                                  13    
HELIX    2   2 TYR A   73  LEU A   87  1                                  15    
HELIX    3   3 SER A   98  TYR A  111  5                                  14    
HELIX    4   4 GLN A  142  ALA A  154  1                                  13    
HELIX    5   5 ARG A  156  PHE A  167  1                                  12    
HELIX    6   6 LEU A  170  ASN A  173  1                                   4    
HELIX    7   7 GLU A  180  SER A  192  1                                  13    
HELIX    8   8 PHE A  195  THR A  204  1                                  10    
HELIX    9   9 ARG A  210  ARG A  215  1                                   6    
HELIX   10  10 ILE A  233  ASN A  235  5                                   3    
HELIX   11  11 ALA A  237  ALA A  243  1                                   7    
HELIX   12  12 LEU A  259  THR A  262  1                                   4    
HELIX   13  13 ALA A  264  LEU A  275  1                                  12    
SHEET    1   A 7 TYR A  17  GLY A  21  0                                        
SHEET    2   A 7 ARG A  52  TYR A  56 -1  N  THR A  55   O  GLU A  18           
SHEET    3   A 7 PRO A  25  ILE A  29  1  N  VAL A  26   O  ARG A  52           
SHEET    4   A 7 ALA A  92  PHE A  97  1  N  VAL A  93   O  VAL A  27           
SHEET    5   A 7 ILE A 116  LEU A 122  1  N  ALA A 117   O  ALA A  92           
SHEET    6   A 7 PRO A 219  GLY A 225  1  N  PRO A 219   O  VAL A 119           
SHEET    7   A 7 GLU A 248  VAL A 252  1  N  GLU A 248   O  ILE A 222           
SHEET    1   B 2 PHE A   2  GLU A   8  0                                        
SHEET    2   B 2 THR A  11  TYR A  16 -1  N  LEU A  15   O  ILE A   3           
CISPEP   1 PHE A   32    PRO A   33          0       -10.37                     
CISPEP   2 GLU A  126    PRO A  127          0         3.73                     
SITE     1 NUL  3 SER A  98  ASP A 228  HIS A 257                               
CRYST1  121.720  121.720  121.720  90.00  90.00  90.00 I 2 3        24          
ORIGX1      1.000000  0.000000  0.000000        0.00000                         
ORIGX2      0.000000  1.000000  0.000000        0.00000                         
ORIGX3      0.000000  0.000000  1.000000        0.00000                         
SCALE1      0.008216  0.000000  0.000000        0.00000                         
SCALE2      0.000000  0.008216  0.000000        0.00000                         
SCALE3      0.000000  0.000000  0.008216        0.00000                         
ATOM      1  N   PRO A   1      95.267  36.770  86.593  1.00 16.30           N  
ATOM      2  CA  PRO A   1      94.675  37.349  85.332  1.00 13.39           C  
ATOM      3  C   PRO A   1      94.713  36.301  84.199  1.00 11.17           C  
ATOM      4  O   PRO A   1      95.464  35.339  84.422  1.00 10.66           O  
ATOM      5  CB  PRO A   1      95.652  38.475  85.089  1.00 13.73           C  
ATOM      6  CG  PRO A   1      96.190  38.920  86.392  1.00 16.35           C  
ATOM      7  CD  PRO A   1      96.255  37.679  87.223  1.00 15.16           C  
ATOM      8  N   PHE A   2      93.861  36.464  83.186  1.00  9.99           N  
ATOM      9  CA  PHE A   2      93.800  35.352  82.207  1.00  9.17           C  
ATOM     10  C   PHE A   2      93.721  35.842  80.775  1.00  9.75           C  
ATOM     11  O   PHE A   2      93.214  36.922  80.450  1.00 13.96           O  
ATOM     12  CB  PHE A   2      92.501  34.511  82.433  1.00 11.75           C  
ATOM     13  CG  PHE A   2      92.519  33.758  83.753  1.00 11.46           C  
ATOM     14  CD1 PHE A   2      93.159  32.560  83.875  1.00 11.37           C  
ATOM     15  CD2 PHE A   2      91.896  34.367  84.836  1.00 15.96           C  
ATOM     16  CE1 PHE A   2      93.184  31.912  85.123  1.00 13.79           C  
ATOM     17  CE2 PHE A   2      91.973  33.738  86.077  1.00 18.04           C  
ATOM     18  CZ  PHE A   2      92.595  32.540  86.208  1.00 14.91           C  
ATOM     19  N   ILE A   3      94.331  35.074  79.887  1.00  9.21           N  
ATOM     20  CA  ILE A   3      94.212  35.299  78.427  1.00 10.84           C  
ATOM     21  C   ILE A   3      93.561  34.041  77.840  1.00 10.89           C  
ATOM     22  O   ILE A   3      94.036  32.912  78.030  1.00 11.26           O  
ATOM     23  CB  ILE A   3      95.578  35.502  77.790  1.00 12.72           C  
ATOM     24  CG1 ILE A   3      96.008  36.922  78.282  1.00 13.75           C  
ATOM     25  CG2 ILE A   3      95.580  35.528  76.246  1.00 14.37           C  
ATOM     26  CD1 ILE A   3      97.518  37.050  78.054  1.00 16.41           C  
ATOM     27  N   THR A   4      92.499  34.229  77.067  1.00 11.55           N  
ATOM     28  CA  THR A   4      91.822  33.093  76.438  1.00  9.71           C  
ATOM     29  C   THR A   4      92.523  32.664  75.166  1.00 10.04           C  
ATOM     30  O   THR A   4      92.827  33.555  74.283  1.00 13.08           O  
ATOM     31  CB  THR A   4      90.367  33.497  76.113  1.00 12.99           C  
ATOM     32  OG1 THR A   4      89.731  33.811  77.373  1.00 15.22           O  
ATOM     33  CG2 THR A   4      89.665  32.335  75.429  1.00 14.96           C  
ATOM     34  N   VAL A   5      92.881  31.412  74.999  1.00  9.31           N  
ATOM     35  CA  VAL A   5      93.647  30.920  73.856  1.00  9.62           C  
ATOM     36  C   VAL A   5      92.863  29.918  73.048  1.00 12.95           C  
ATOM     37  O   VAL A   5      93.354  29.468  71.996  1.00 15.68           O  
ATOM     38  CB  VAL A   5      95.001  30.320  74.256  1.00  9.54           C  
ATOM     39  CG1 VAL A   5      95.875  31.368  74.933  1.00 12.08           C  
ATOM     40  CG2 VAL A   5      94.872  29.113  75.207  1.00 12.14           C  
ATOM     41  N   GLY A   6      91.682  29.537  73.559  1.00 10.95           N  
ATOM     42  CA  GLY A   6      90.922  28.518  72.767  1.00 12.46           C  
ATOM     43  C   GLY A   6      89.678  28.130  73.557  1.00 10.10           C  
ATOM     44  O   GLY A   6      89.285  28.793  74.486  1.00 10.42           O  
ATOM     45  N   GLN A   7      89.041  27.071  73.001  1.00 11.87           N  
ATOM     46  CA  GLN A   7      87.801  26.565  73.631  1.00 11.17           C  
ATOM     47  C   GLN A   7      87.851  25.043  73.590  1.00 10.60           C  
ATOM     48  O   GLN A   7      88.433  24.413  72.743  1.00 13.04           O  
ATOM     49  CB  GLN A   7      86.555  26.941  72.820  1.00 13.54           C  
ATOM     50  CG  GLN A   7      86.411  28.440  72.581  1.00 21.41           C  
ATOM     51  CD  GLN A   7      85.847  29.170  73.792  1.00 26.52           C  
ATOM     52  OE1 GLN A   7      85.040  28.602  74.530  1.00 30.16           O  
ATOM     53  NE2 GLN A   7      86.345  30.419  73.952  1.00 32.83           N  
ATOM     54  N   GLU A   8      87.258  24.440  74.641  1.00 10.58           N  
ATOM     55  CA  GLU A   8      87.133  22.990  74.715  1.00 10.59           C  
ATOM     56  C   GLU A   8      85.697  22.676  75.203  1.00 11.33           C  
ATOM     57  O   GLU A   8      85.300  23.026  76.328  1.00  9.55           O  
ATOM     58  CB  GLU A   8      88.104  22.499  75.833  1.00 13.53           C  
ATOM     59  CG  GLU A   8      88.016  20.986  75.970  1.00 13.96           C  
ATOM     60  CD  GLU A   8      88.688  20.508  77.277  1.00 14.86           C  
ATOM     61  OE1 GLU A   8      88.790  21.256  78.277  1.00 14.79           O  
ATOM     62  OE2 GLU A   8      89.082  19.353  77.185  1.00 12.90           O  
ATOM     63  N   ASN A   9      84.898  22.146  74.291  1.00  9.81           N  
ATOM     64  CA  ASN A   9      83.499  21.870  74.581  1.00  9.11           C  
ATOM     65  C   ASN A   9      82.812  23.168  75.051  1.00  8.83           C  
ATOM     66  O   ASN A   9      82.947  24.208  74.401  1.00  9.98           O  
ATOM     67  CB  ASN A   9      83.298  20.698  75.510  1.00  9.03           C  
ATOM     68  CG  ASN A   9      83.791  19.371  74.940  1.00 11.89           C  
ATOM     69  OD1 ASN A   9      84.114  19.333  73.746  1.00 16.09           O  
ATOM     70  ND2 ASN A   9      83.887  18.313  75.668  1.00 12.19           N  
ATOM     71  N   SER A  10      82.154  23.162  76.201  1.00  7.51           N  
ATOM     72  CA  SER A  10      81.480  24.322  76.715  1.00  9.63           C  
ATOM     73  C   SER A  10      82.336  25.368  77.431  1.00 10.19           C  
ATOM     74  O   SER A  10      81.796  26.324  77.919  1.00 12.03           O  
ATOM     75  CB  SER A  10      80.375  23.854  77.707  1.00 11.66           C  
ATOM     76  OG  SER A  10      80.969  23.324  78.892  1.00  8.76           O  
ATOM     77  N   THR A  11      83.610  25.087  77.537  1.00 10.36           N  
ATOM     78  CA  THR A  11      84.521  25.925  78.366  1.00 10.19           C  
ATOM     79  C   THR A  11      85.552  26.636  77.537  1.00 11.68           C  
ATOM     80  O   THR A  11      85.876  26.258  76.418  1.00 14.71           O  
ATOM     81  CB  THR A  11      85.230  25.073  79.395  1.00 10.97           C  
ATOM     82  OG1 THR A  11      86.200  24.165  78.771  1.00 12.79           O  
ATOM     83  CG2 THR A  11      84.263  24.216  80.210  1.00 14.58           C  
ATOM     84  N   SER A  12      86.044  27.738  78.058  1.00 10.69           N  
ATOM     85  CA  SER A  12      87.192  28.410  77.412  1.00  9.59           C  
ATOM     86  C   SER A  12      88.467  27.851  77.990  1.00 10.33           C  
ATOM     87  O   SER A  12      88.535  27.308  79.109  1.00 13.56           O  
ATOM     88  CB  SER A  12      87.170  29.921  77.576  1.00 16.49           C  
ATOM     89  OG  SER A  12      87.093  30.203  78.905  1.00 22.96           O  
ATOM     90  N   ILE A  13      89.532  27.920  77.166  1.00  8.46           N  
ATOM     91  CA  ILE A  13      90.880  27.530  77.586  1.00  8.90           C  
ATOM     92  C   ILE A  13      91.584  28.867  77.948  1.00  9.26           C  
ATOM     93  O   ILE A  13      91.910  29.643  77.028  1.00 10.03           O  
ATOM     94  CB  ILE A  13      91.676  26.742  76.546  1.00  8.33           C  
ATOM     95  CG1 ILE A  13      90.873  25.488  76.183  1.00 10.44           C  
ATOM     96  CG2 ILE A  13      93.079  26.417  77.090  1.00 11.05           C  
ATOM     97  CD1 ILE A  13      91.488  24.759  74.966  1.00 10.44           C  
ATOM     98  N   ASP A  14      91.821  29.052  79.241  1.00  8.37           N  
ATOM     99  CA  ASP A  14      92.364  30.360  79.700  1.00  8.89           C  
ATOM    100  C   ASP A  14      93.717  30.120  80.348  1.00 10.12           C  
ATOM    101  O   ASP A  14      93.896  29.163  81.121  1.00 12.50           O  
ATOM    102  CB  ASP A  14      91.427  30.925  80.778  1.00 10.39           C  
ATOM    103  CG  ASP A  14      90.112  31.421  80.156  1.00 15.54           C  
ATOM    104  OD1 ASP A  14      89.956  31.613  78.964  1.00 16.49           O  
ATOM    105  OD2 ASP A  14      89.199  31.517  81.026  1.00 20.24           O  
ATOM    106  N   LEU A  15      94.684  30.949  79.979  1.00  8.46           N  
ATOM    107  CA  LEU A  15      95.994  30.854  80.636  1.00  7.85           C  
ATOM    108  C   LEU A  15      96.165  31.932  81.706  1.00  7.29           C  
ATOM    109  O   LEU A  15      95.860  33.094  81.404  1.00  9.86           O  
ATOM    110  CB  LEU A  15      97.145  31.016  79.600  1.00  9.64           C  
ATOM    111  CG  LEU A  15      97.063  30.068  78.397  1.00 10.66           C  
ATOM    112  CD1 LEU A  15      98.299  30.345  77.514  1.00 14.71           C  
ATOM    113  CD2 LEU A  15      96.965  28.597  78.838  1.00 12.67           C  
ATOM    114  N   TYR A  16      96.593  31.506  82.859  1.00  6.44           N  
ATOM    115  CA  TYR A  16      96.889  32.481  83.919  1.00  7.08           C  
ATOM    116  C   TYR A  16      98.180  33.203  83.561  1.00  7.72           C  
ATOM    117  O   TYR A  16      99.137  32.619  83.121  1.00  8.10           O  
ATOM    118  CB  TYR A  16      97.080  31.681  85.226  1.00  7.79           C  
ATOM    119  CG  TYR A  16      97.482  32.597  86.390  1.00  7.62           C  
ATOM    120  CD1 TYR A  16      96.567  33.322  87.094  1.00  9.15           C  
ATOM    121  CD2 TYR A  16      98.798  32.774  86.688  1.00  8.01           C  
ATOM    122  CE1 TYR A  16      96.929  34.232  88.114  1.00 10.50           C  
ATOM    123  CE2 TYR A  16      99.242  33.644  87.708  1.00  9.18           C  
ATOM    124  CZ  TYR A  16      98.255  34.340  88.396  1.00 11.01           C  
ATOM    125  OH  TYR A  16      98.642  35.233  89.411  1.00 11.43           O  
ATOM    126  N   TYR A  17      98.195  34.529  83.782  1.00  7.31           N  
ATOM    127  CA  TYR A  17      99.462  35.263  83.507  1.00  6.64           C  
ATOM    128  C   TYR A  17      99.550  36.414  84.513  1.00  7.72           C  
ATOM    129  O   TYR A  17      98.578  36.826  85.171  1.00  8.79           O  
ATOM    130  CB  TYR A  17      99.498  35.815  82.079  1.00  6.96           C  
ATOM    131  CG  TYR A  17      98.731  37.099  81.820  1.00  7.70           C  
ATOM    132  CD1 TYR A  17      97.360  37.139  81.736  1.00  8.05           C  
ATOM    133  CD2 TYR A  17      99.452  38.273  81.615  1.00  8.50           C  
ATOM    134  CE1 TYR A  17      96.660  38.331  81.462  1.00  7.94           C  
ATOM    135  CE2 TYR A  17      98.793  39.456  81.349  1.00  9.75           C  
ATOM    136  CZ  TYR A  17      97.423  39.465  81.252  1.00  9.01           C  
ATOM    137  OH  TYR A  17      96.744  40.664  80.978  1.00 11.10           O  
ATOM    138  N   GLU A  18     100.792  36.972  84.552  1.00  7.03           N  
ATOM    139  CA  GLU A  18     101.037  38.161  85.388  1.00  7.05           C  
ATOM    140  C   GLU A  18     101.879  39.071  84.517  1.00  8.40           C  
ATOM    141  O   GLU A  18     102.602  38.667  83.596  1.00  9.17           O  
ATOM    142  CB  GLU A  18     101.877  37.832  86.650  1.00  7.85           C  
ATOM    143  CG  GLU A  18     100.972  37.089  87.664  1.00 10.30           C  
ATOM    144  CD  GLU A  18     101.735  36.671  88.873  1.00 11.81           C  
ATOM    145  OE1 GLU A  18     102.881  37.088  89.158  1.00 12.31           O  
ATOM    146  OE2 GLU A  18     101.170  35.821  89.617  1.00 10.55           O  
ATOM    147  N   ASP A  19     101.779  40.383  84.812  1.00  7.10           N  
ATOM    148  CA  ASP A  19     102.418  41.454  84.018  1.00  6.80           C  
ATOM    149  C   ASP A  19     102.916  42.522  84.982  1.00  6.96           C  
ATOM    150  O   ASP A  19     102.092  43.287  85.497  1.00  9.86           O  
ATOM    151  CB  ASP A  19     101.363  41.958  83.037  1.00  8.24           C  
ATOM    152  CG  ASP A  19     101.813  43.077  82.120  1.00  9.35           C  
ATOM    153  OD1 ASP A  19     102.959  43.516  82.213  1.00 10.01           O  
ATOM    154  OD2 ASP A  19     100.940  43.506  81.303  1.00  9.54           O  
ATOM    155  N   HIS A  20     104.227  42.551  85.179  1.00  7.19           N  
ATOM    156  CA  HIS A  20     104.777  43.431  86.240  1.00  7.25           C  
ATOM    157  C   HIS A  20     105.832  44.363  85.678  1.00  8.44           C  
ATOM    158  O   HIS A  20     106.627  43.928  84.845  1.00  9.32           O  
ATOM    159  CB  HIS A  20     105.446  42.591  87.328  1.00  9.21           C  
ATOM    160  CG  HIS A  20     104.495  41.590  87.982  1.00  7.99           C  
ATOM    161  ND1 HIS A  20     103.324  41.961  88.627  1.00  9.99           N  
ATOM    162  CD2 HIS A  20     104.677  40.254  88.161  1.00 10.35           C  
ATOM    163  CE1 HIS A  20     102.781  40.814  89.137  1.00  9.52           C  
ATOM    164  NE2 HIS A  20     103.584  39.789  88.879  1.00 11.06           N  
ATOM    165  N   GLY A  21     105.958  45.522  86.323  1.00  9.32           N  
ATOM    166  CA  GLY A  21     107.111  46.385  85.998  1.00  9.79           C  
ATOM    167  C   GLY A  21     106.903  47.230  84.778  1.00 10.52           C  
ATOM    168  O   GLY A  21     105.900  47.312  84.130  1.00 12.08           O  
ATOM    169  N   THR A  22     108.016  47.971  84.507  1.00 11.08           N  
ATOM    170  CA  THR A  22     108.057  48.967  83.479  1.00 12.70           C  
ATOM    171  C   THR A  22     109.397  48.817  82.721  1.00 13.09           C  
ATOM    172  O   THR A  22     110.393  48.758  83.435  1.00 17.07           O  
ATOM    173  CB  THR A  22     107.946  50.376  84.110  1.00 13.99           C  
ATOM    174  OG1 THR A  22     106.694  50.457  84.884  1.00 17.42           O  
ATOM    175  CG2 THR A  22     107.888  51.409  83.000  1.00 18.02           C  
ATOM    176  N   GLY A  23     109.349  48.752  81.440  1.00 11.38           N  
ATOM    177  CA  GLY A  23     110.545  48.621  80.618  1.00 11.66           C  
ATOM    178  C   GLY A  23     110.258  47.668  79.437  1.00 11.54           C  
ATOM    179  O   GLY A  23     109.149  47.372  79.038  1.00 12.29           O  
ATOM    180  N   GLN A  24     111.387  47.240  78.855  1.00 12.00           N  
ATOM    181  CA  GLN A  24     111.313  46.293  77.742  1.00 11.08           C  
ATOM    182  C   GLN A  24     110.678  44.997  78.217  1.00 10.94           C  
ATOM    183  O   GLN A  24     111.061  44.556  79.295  1.00 11.55           O  
ATOM    184  CB  GLN A  24     112.771  46.003  77.257  1.00 13.28           C  
ATOM    185  CG  GLN A  24     112.784  44.997  76.131  1.00 14.56           C  
ATOM    186  CD  GLN A  24     114.181  44.819  75.570  1.00 16.50           C  
ATOM    187  OE1 GLN A  24     115.174  45.146  76.218  1.00 20.37           O  
ATOM    188  NE2 GLN A  24     114.171  44.331  74.345  1.00 15.19           N  
ATOM    189  N   PRO A  25     109.770  44.437  77.483  1.00 11.10           N  
ATOM    190  CA  PRO A  25     109.105  43.203  77.941  1.00  9.87           C  
ATOM    191  C   PRO A  25     109.933  41.980  77.800  1.00 11.62           C  
ATOM    192  O   PRO A  25     110.530  41.698  76.768  1.00 12.55           O  
ATOM    193  CB  PRO A  25     107.860  43.126  77.072  1.00 13.27           C  
ATOM    194  CG  PRO A  25     108.069  44.025  75.891  1.00 15.89           C  
ATOM    195  CD  PRO A  25     109.217  44.942  76.196  1.00 12.18           C  
ATOM    196  N   VAL A  26     109.960  41.194  78.856  1.00  8.05           N  
ATOM    197  CA  VAL A  26     110.671  39.918  78.919  1.00  7.46           C  
ATOM    198  C   VAL A  26     109.631  38.855  79.285  1.00  7.65           C  
ATOM    199  O   VAL A  26     108.985  39.003  80.337  1.00  9.60           O  
ATOM    200  CB  VAL A  26     111.780  39.927  79.954  1.00  9.68           C  
ATOM    201  CG1 VAL A  26     112.548  38.601  79.944  1.00 11.20           C  
ATOM    202  CG2 VAL A  26     112.799  41.036  79.638  1.00 12.51           C  
ATOM    203  N   VAL A  27     109.417  37.909  78.366  1.00  7.38           N  
ATOM    204  CA  VAL A  27     108.402  36.878  78.604  1.00  7.38           C  
ATOM    205  C   VAL A  27     109.082  35.597  78.982  1.00  7.53           C  
ATOM    206  O   VAL A  27     109.938  35.074  78.272  1.00  9.96           O  
ATOM    207  CB  VAL A  27     107.627  36.638  77.284  1.00  8.79           C  
ATOM    208  CG1 VAL A  27     106.535  35.566  77.566  1.00 10.29           C  
ATOM    209  CG2 VAL A  27     106.927  37.887  76.807  1.00 10.62           C  
ATOM    210  N   LEU A  28     108.739  35.086  80.183  1.00  7.49           N  
ATOM    211  CA  LEU A  28     109.385  33.935  80.784  1.00  7.38           C  
ATOM    212  C   LEU A  28     108.477  32.717  80.667  1.00  7.60           C  
ATOM    213  O   LEU A  28     107.302  32.840  81.103  1.00  8.86           O  
ATOM    214  CB  LEU A  28     109.724  34.160  82.259  1.00  6.46           C  
ATOM    215  CG  LEU A  28     110.532  35.448  82.528  1.00  8.44           C  
ATOM    216  CD1 LEU A  28     110.719  35.613  84.053  1.00 10.75           C  
ATOM    217  CD2 LEU A  28     111.895  35.271  81.870  1.00 11.52           C  
ATOM    218  N   ILE A  29     108.979  31.645  80.044  1.00  7.08           N  
ATOM    219  CA  ILE A  29     108.117  30.451  79.762  1.00  5.62           C  
ATOM    220  C   ILE A  29     108.676  29.261  80.478  1.00  7.61           C  
ATOM    221  O   ILE A  29     109.805  28.801  80.261  1.00  7.76           O  
ATOM    222  CB  ILE A  29     108.151  30.189  78.249  1.00  7.54           C  
ATOM    223  CG1 ILE A  29     107.606  31.448  77.541  1.00 10.78           C  
ATOM    224  CG2 ILE A  29     107.234  28.971  77.947  1.00  9.84           C  
ATOM    225  CD1 ILE A  29     108.053  31.582  76.084  1.00 18.00           C  
ATOM    226  N   HIS A  30     107.920  28.732  81.476  1.00  6.50           N  
ATOM    227  CA  HIS A  30     108.333  27.610  82.288  1.00  6.75           C  
ATOM    228  C   HIS A  30     108.253  26.260  81.602  1.00  7.62           C  
ATOM    229  O   HIS A  30     107.844  26.191  80.462  1.00  8.09           O  
ATOM    230  CB  HIS A  30     107.413  27.612  83.564  1.00  7.08           C  
ATOM    231  CG  HIS A  30     106.000  27.081  83.330  1.00  5.18           C  
ATOM    232  ND1 HIS A  30     105.722  25.730  83.427  1.00  5.88           N  
ATOM    233  CD2 HIS A  30     104.906  27.762  82.993  1.00  6.68           C  
ATOM    234  CE1 HIS A  30     104.389  25.640  83.114  1.00  6.49           C  
ATOM    235  NE2 HIS A  30     103.889  26.825  82.878  1.00  7.09           N  
ATOM    236  N   GLY A  31     108.673  25.233  82.319  1.00  7.13           N  
ATOM    237  CA  GLY A  31     108.582  23.887  81.780  1.00  8.51           C  
ATOM    238  C   GLY A  31     107.807  22.973  82.708  1.00  8.01           C  
ATOM    239  O   GLY A  31     107.232  23.350  83.746  1.00  8.52           O  
ATOM    240  N   PHE A  32     107.875  21.709  82.295  1.00  7.64           N  
ATOM    241  CA  PHE A  32     107.120  20.705  83.086  1.00  7.36           C  
ATOM    242  C   PHE A  32     107.745  20.456  84.408  1.00  8.31           C  
ATOM    243  O   PHE A  32     108.959  20.292  84.512  1.00  9.45           O  
ATOM    244  CB  PHE A  32     107.321  19.358  82.297  1.00  9.11           C  
ATOM    245  CG  PHE A  32     106.658  18.122  82.892  1.00  7.65           C  
ATOM    246  CD1 PHE A  32     105.366  17.794  82.589  1.00  9.80           C  
ATOM    247  CD2 PHE A  32     107.412  17.325  83.706  1.00  9.77           C  
ATOM    248  CE1 PHE A  32     104.836  16.571  83.151  1.00  9.72           C  
ATOM    249  CE2 PHE A  32     106.911  16.133  84.263  1.00 12.07           C  
ATOM    250  CZ  PHE A  32     105.603  15.781  83.952  1.00 12.43           C  
ATOM    251  N   PRO A  33     106.967  20.222  85.482  1.00  7.91           N  
ATOM    252  CA  PRO A  33     105.512  20.383  85.572  1.00  8.01           C  
ATOM    253  C   PRO A  33     105.185  21.542  86.504  1.00  9.08           C  
ATOM    254  O   PRO A  33     104.325  21.449  87.382  1.00 11.62           O  
ATOM    255  CB  PRO A  33     105.185  19.033  86.291  1.00  9.81           C  
ATOM    256  CG  PRO A  33     106.344  18.818  87.229  1.00 12.33           C  
ATOM    257  CD  PRO A  33     107.549  19.627  86.721  1.00  8.57           C  
ATOM    258  N   LEU A  34     105.839  22.670  86.305  1.00  7.81           N  
ATOM    259  CA  LEU A  34     105.757  23.830  87.207  1.00  6.97           C  
ATOM    260  C   LEU A  34     104.865  24.892  86.686  1.00  8.13           C  
ATOM    261  O   LEU A  34     103.782  24.593  86.148  1.00 10.29           O  
ATOM    262  CB  LEU A  34     107.160  24.328  87.617  1.00  8.66           C  
ATOM    263  CG  LEU A  34     107.986  23.284  88.376  1.00 11.10           C  
ATOM    264  CD1 LEU A  34     109.431  23.781  88.562  1.00 13.63           C  
ATOM    265  CD2 LEU A  34     107.331  22.925  89.695  1.00 13.66           C  
ATOM    266  N   SER A  35     105.139  26.159  86.914  1.00  7.39           N  
ATOM    267  CA  SER A  35     104.268  27.276  86.578  1.00  7.77           C  
ATOM    268  C   SER A  35     105.096  28.546  86.452  1.00  7.74           C  
ATOM    269  O   SER A  35     106.327  28.485  86.744  1.00  8.60           O  
ATOM    270  CB  SER A  35     103.183  27.502  87.686  1.00 10.04           C  
ATOM    271  OG  SER A  35     103.809  27.974  88.857  1.00 10.99           O  
ATOM    272  N   GLY A  36     104.485  29.629  86.120  1.00  5.85           N  
ATOM    273  CA  GLY A  36     105.251  30.907  85.961  1.00  6.98           C  
ATOM    274  C   GLY A  36     105.848  31.371  87.273  1.00  9.24           C  
ATOM    275  O   GLY A  36     106.867  32.065  87.234  1.00  9.05           O  
ATOM    276  N   HIS A  37     105.329  30.928  88.415  1.00  8.56           N  
ATOM    277  CA  HIS A  37     105.881  31.368  89.703  1.00  9.18           C  
ATOM    278  C   HIS A  37     107.195  30.733  89.911  1.00  9.14           C  
ATOM    279  O   HIS A  37     107.972  31.242  90.784  1.00 11.36           O  
ATOM    280  CB  HIS A  37     104.936  30.997  90.852  1.00 10.33           C  
ATOM    281  CG  HIS A  37     103.754  31.900  90.895  1.00 11.00           C  
ATOM    282  ND1 HIS A  37     102.589  31.515  91.523  1.00 12.59           N  
ATOM    283  CD2 HIS A  37     103.517  33.117  90.339  1.00 12.55           C  
ATOM    284  CE1 HIS A  37     101.687  32.512  91.416  1.00 11.90           C  
ATOM    285  NE2 HIS A  37     102.253  33.496  90.692  1.00 11.16           N  
ATOM    286  N   SER A  38     107.643  29.678  89.235  1.00  8.08           N  
ATOM    287  CA  SER A  38     108.958  29.085  89.395  1.00  9.88           C  
ATOM    288  C   SER A  38     110.076  30.042  88.944  1.00  8.56           C  
ATOM    289  O   SER A  38     111.248  29.756  89.268  1.00 10.62           O  
ATOM    290  CB  SER A  38     109.072  27.747  88.657  1.00 12.65           C  
ATOM    291  OG  SER A  38     109.002  27.950  87.283  1.00 13.67           O  
ATOM    292  N   TRP A  39     109.742  31.138  88.263  1.00  6.98           N  
ATOM    293  CA  TRP A  39     110.770  32.091  87.847  1.00  7.69           C  
ATOM    294  C   TRP A  39     110.999  33.159  88.918  1.00  9.76           C  
ATOM    295  O   TRP A  39     111.759  34.079  88.653  1.00  7.97           O  
ATOM    296  CB  TRP A  39     110.216  32.841  86.620  1.00  8.74           C  
ATOM    297  CG  TRP A  39     110.229  32.027  85.343  1.00  7.76           C  
ATOM    298  CD1 TRP A  39     109.122  31.467  84.757  1.00  8.00           C  
ATOM    299  CD2 TRP A  39     111.363  31.794  84.526  1.00  7.31           C  
ATOM    300  NE1 TRP A  39     109.549  30.845  83.590  1.00  8.53           N  
ATOM    301  CE2 TRP A  39     110.915  31.047  83.399  1.00  8.10           C  
ATOM    302  CE3 TRP A  39     112.690  32.179  84.598  1.00  8.96           C  
ATOM    303  CZ2 TRP A  39     111.731  30.693  82.328  1.00  8.17           C  
ATOM    304  CZ3 TRP A  39     113.561  31.829  83.548  1.00  9.60           C  
ATOM    305  CH2 TRP A  39     113.039  31.079  82.441  1.00  7.99           C  
ATOM    306  N   GLU A  40     110.468  33.037  90.137  1.00  7.96           N  
ATOM    307  CA  GLU A  40     110.552  34.156  91.100  1.00  7.70           C  
ATOM    308  C   GLU A  40     111.956  34.686  91.341  1.00  7.52           C  
ATOM    309  O   GLU A  40     112.024  35.922  91.549  1.00  9.33           O  
ATOM    310  CB  GLU A  40     109.864  33.782  92.439  1.00 10.17           C  
ATOM    311  CG  GLU A  40     110.513  32.570  93.164  1.00 11.10           C  
ATOM    312  CD  GLU A  40     109.597  32.116  94.339  1.00 10.50           C  
ATOM    313  OE1 GLU A  40     109.394  32.875  95.265  1.00 12.39           O  
ATOM    314  OE2 GLU A  40     109.224  30.952  94.228  1.00 12.03           O  
ATOM    315  N   ARG A  41     113.006  33.886  91.368  1.00  6.74           N  
ATOM    316  CA  ARG A  41     114.345  34.502  91.656  1.00  7.71           C  
ATOM    317  C   ARG A  41     114.792  35.318  90.429  1.00 11.34           C  
ATOM    318  O   ARG A  41     115.525  36.316  90.600  1.00 12.75           O  
ATOM    319  CB  ARG A  41     115.349  33.373  91.927  1.00  9.78           C  
ATOM    320  CG  ARG A  41     115.042  32.766  93.317  1.00 12.20           C  
ATOM    321  CD  ARG A  41     116.167  31.870  93.769  1.00 13.36           C  
ATOM    322  NE  ARG A  41     116.185  31.668  95.202  1.00 19.55           N  
ATOM    323  CZ  ARG A  41     117.018  30.844  95.831  1.00 18.33           C  
ATOM    324  NH1 ARG A  41     117.964  30.156  95.215  1.00 19.38           N  
ATOM    325  NH2 ARG A  41     116.972  30.751  97.173  1.00 19.86           N  
ATOM    326  N   GLN A  42     114.439  34.935  89.231  1.00  7.26           N  
ATOM    327  CA  GLN A  42     114.797  35.758  88.045  1.00  6.92           C  
ATOM    328  C   GLN A  42     113.840  36.930  87.950  1.00  8.51           C  
ATOM    329  O   GLN A  42     114.309  38.023  87.589  1.00 10.01           O  
ATOM    330  CB  GLN A  42     114.627  34.869  86.798  1.00  8.37           C  
ATOM    331  CG  GLN A  42     115.783  33.885  86.584  1.00  9.98           C  
ATOM    332  CD  GLN A  42     115.781  32.803  87.635  1.00 10.67           C  
ATOM    333  OE1 GLN A  42     114.743  32.168  87.883  1.00 10.60           O  
ATOM    334  NE2 GLN A  42     116.911  32.551  88.311  1.00 10.03           N  
ATOM    335  N   SER A  43     112.528  36.754  88.165  1.00  7.73           N  
ATOM    336  CA  SER A  43     111.627  37.905  88.060  1.00  8.78           C  
ATOM    337  C   SER A  43     112.057  38.998  89.025  1.00  9.89           C  
ATOM    338  O   SER A  43     112.067  40.155  88.629  1.00  9.97           O  
ATOM    339  CB  SER A  43     110.226  37.444  88.470  1.00 11.14           C  
ATOM    340  OG  SER A  43     109.731  36.439  87.604  1.00 15.14           O  
ATOM    341  N   ALA A  44     112.442  38.665  90.251  1.00 10.16           N  
ATOM    342  CA  ALA A  44     112.885  39.771  91.151  1.00  9.67           C  
ATOM    343  C   ALA A  44     114.100  40.483  90.627  1.00 10.30           C  
ATOM    344  O   ALA A  44     114.132  41.734  90.706  1.00 12.61           O  
ATOM    345  CB  ALA A  44     113.199  39.150  92.544  1.00 10.84           C  
ATOM    346  N   ALA A  45     115.076  39.781  90.060  1.00  9.25           N  
ATOM    347  CA  ALA A  45     116.261  40.463  89.549  1.00 10.06           C  
ATOM    348  C   ALA A  45     115.933  41.258  88.296  1.00 11.51           C  
ATOM    349  O   ALA A  45     116.466  42.375  88.136  1.00 12.04           O  
ATOM    350  CB  ALA A  45     117.354  39.444  89.211  1.00 12.94           C  
ATOM    351  N   LEU A  46     115.042  40.785  87.395  1.00  8.82           N  
ATOM    352  CA  LEU A  46     114.715  41.541  86.196  1.00  8.30           C  
ATOM    353  C   LEU A  46     113.911  42.771  86.533  1.00  9.90           C  
ATOM    354  O   LEU A  46     114.095  43.842  85.895  1.00  9.98           O  
ATOM    355  CB  LEU A  46     113.943  40.618  85.222  1.00  9.91           C  
ATOM    356  CG  LEU A  46     114.810  39.491  84.663  1.00 13.19           C  
ATOM    357  CD1 LEU A  46     113.904  38.444  83.985  1.00 16.43           C  
ATOM    358  CD2 LEU A  46     115.714  40.102  83.579  1.00 17.58           C  
ATOM    359  N   LEU A  47     113.013  42.700  87.543  1.00  9.60           N  
ATOM    360  CA  LEU A  47     112.266  43.900  87.934  1.00  9.98           C  
ATOM    361  C   LEU A  47     113.196  44.972  88.548  1.00 11.44           C  
ATOM    362  O   LEU A  47     113.060  46.132  88.141  1.00 13.48           O  
ATOM    363  CB  LEU A  47     111.196  43.534  88.951  1.00 11.31           C  
ATOM    364  CG  LEU A  47     110.034  42.714  88.359  1.00 11.58           C  
ATOM    365  CD1 LEU A  47     109.208  42.173  89.542  1.00 13.70           C  
ATOM    366  CD2 LEU A  47     109.194  43.600  87.471  1.00 12.46           C  
ATOM    367  N   ASP A  48     114.167  44.499  89.314  1.00 11.59           N  
ATOM    368  CA  ASP A  48     115.088  45.531  89.909  1.00 12.29           C  
ATOM    369  C   ASP A  48     115.935  46.115  88.816  1.00 13.63           C  
ATOM    370  O   ASP A  48     116.406  47.280  88.981  1.00 16.65           O  
ATOM    371  CB  ASP A  48     115.947  44.789  90.916  1.00 15.75           C  
ATOM    372  CG  ASP A  48     115.317  44.526  92.261  1.00 23.26           C  
ATOM    373  OD1 ASP A  48     114.223  45.043  92.589  1.00 26.38           O  
ATOM    374  OD2 ASP A  48     115.899  43.728  93.027  1.00 28.26           O  
ATOM    375  N   ALA A  49     116.245  45.427  87.723  1.00 11.69           N  
ATOM    376  CA  ALA A  49     117.067  45.943  86.656  1.00 11.61           C  
ATOM    377  C   ALA A  49     116.322  46.783  85.658  1.00 14.22           C  
ATOM    378  O   ALA A  49     116.898  47.262  84.689  1.00 20.05           O  
ATOM    379  CB  ALA A  49     117.697  44.766  85.900  1.00 13.36           C  
ATOM    380  N   GLY A  50     114.996  46.942  85.809  1.00 11.88           N  
ATOM    381  CA  GLY A  50     114.268  47.823  84.910  1.00 11.51           C  
ATOM    382  C   GLY A  50     113.549  47.204  83.757  1.00 12.53           C  
ATOM    383  O   GLY A  50     113.389  47.868  82.733  1.00 14.61           O  
ATOM    384  N   TYR A  51     113.181  45.931  83.844  1.00 11.16           N  
ATOM    385  CA  TYR A  51     112.428  45.299  82.744  1.00 10.49           C  
ATOM    386  C   TYR A  51     110.969  45.077  83.152  1.00  9.90           C  
ATOM    387  O   TYR A  51     110.648  45.082  84.345  1.00 10.62           O  
ATOM    388  CB  TYR A  51     113.046  43.890  82.417  1.00 11.27           C  
ATOM    389  CG  TYR A  51     114.452  44.052  81.827  1.00 11.11           C  
ATOM    390  CD1 TYR A  51     114.565  44.293  80.433  1.00 12.92           C  
ATOM    391  CD2 TYR A  51     115.545  43.957  82.599  1.00 12.34           C  
ATOM    392  CE1 TYR A  51     115.819  44.479  79.871  1.00 13.93           C  
ATOM    393  CE2 TYR A  51     116.835  44.186  82.080  1.00 14.45           C  
ATOM    394  CZ  TYR A  51     116.886  44.420  80.708  1.00 13.98           C  
ATOM    395  OH  TYR A  51     118.189  44.649  80.171  1.00 18.05           O  
ATOM    396  N   ARG A  52     110.113  44.919  82.159  1.00  8.55           N  
ATOM    397  CA  ARG A  52     108.704  44.499  82.402  1.00  8.91           C  
ATOM    398  C   ARG A  52     108.712  42.975  82.242  1.00  9.58           C  
ATOM    399  O   ARG A  52     109.259  42.465  81.279  1.00 13.16           O  
ATOM    400  CB  ARG A  52     107.831  45.168  81.361  1.00  9.48           C  
ATOM    401  CG  ARG A  52     106.374  44.727  81.370  1.00  9.71           C  
ATOM    402  CD  ARG A  52     105.642  45.474  80.295  1.00 11.05           C  
ATOM    403  NE  ARG A  52     104.252  44.968  80.174  1.00 10.11           N  
ATOM    404  CZ  ARG A  52     103.489  45.213  79.136  1.00 13.42           C  
ATOM    405  NH1 ARG A  52     103.979  45.912  78.074  1.00 13.61           N  
ATOM    406  NH2 ARG A  52     102.222  44.794  79.087  1.00 13.44           N  
ATOM    407  N   VAL A  53     108.194  42.307  83.205  1.00  7.54           N  
ATOM    408  CA  VAL A  53     108.249  40.824  83.273  1.00  8.06           C  
ATOM    409  C   VAL A  53     106.878  40.184  83.113  1.00  8.85           C  
ATOM    410  O   VAL A  53     105.965  40.586  83.877  1.00  8.90           O  
ATOM    411  CB  VAL A  53     108.859  40.384  84.607  1.00 10.14           C  
ATOM    412  CG1 VAL A  53     108.883  38.830  84.597  1.00 12.80           C  
ATOM    413  CG2 VAL A  53     110.299  40.916  84.761  1.00 13.47           C  
ATOM    414  N   ILE A  54     106.703  39.383  82.094  1.00  6.79           N  
ATOM    415  CA  ILE A  54     105.449  38.709  81.866  1.00  7.56           C  
ATOM    416  C   ILE A  54     105.717  37.221  82.066  1.00  7.93           C  
ATOM    417  O   ILE A  54     106.648  36.640  81.492  1.00  8.86           O  
ATOM    418  CB  ILE A  54     104.986  38.954  80.410  1.00 10.23           C  
ATOM    419  CG1 ILE A  54     104.519  40.455  80.327  1.00 17.14           C  
ATOM    420  CG2 ILE A  54     103.791  38.078  80.066  1.00 11.48           C  
ATOM    421  CD1 ILE A  54     105.347  41.261  79.394  1.00 21.89           C  
ATOM    422  N   THR A  55     104.881  36.591  82.915  1.00  7.10           N  
ATOM    423  CA  THR A  55     104.982  35.142  83.091  1.00  7.41           C  
ATOM    424  C   THR A  55     103.593  34.576  82.854  1.00  7.17           C  
ATOM    425  O   THR A  55     102.575  35.268  83.047  1.00  9.49           O  
ATOM    426  CB  THR A  55     105.390  34.721  84.501  1.00  8.10           C  
ATOM    427  OG1 THR A  55     104.507  35.367  85.463  1.00 10.65           O  
ATOM    428  CG2 THR A  55     106.820  35.164  84.823  1.00  9.33           C  
ATOM    429  N   TYR A  56     103.485  33.359  82.319  1.00  7.26           N  
ATOM    430  CA  TYR A  56     102.155  32.722  82.193  1.00  7.05           C  
ATOM    431  C   TYR A  56     102.378  31.241  82.476  1.00  7.55           C  
ATOM    432  O   TYR A  56     103.463  30.687  82.416  1.00  8.25           O  
ATOM    433  CB  TYR A  56     101.520  32.955  80.806  1.00  7.35           C  
ATOM    434  CG  TYR A  56     102.194  32.264  79.615  1.00  8.30           C  
ATOM    435  CD1 TYR A  56     103.201  32.927  78.936  1.00  8.96           C  
ATOM    436  CD2 TYR A  56     101.726  31.060  79.159  1.00  8.31           C  
ATOM    437  CE1 TYR A  56     103.769  32.330  77.814  1.00  9.75           C  
ATOM    438  CE2 TYR A  56     102.293  30.451  78.041  1.00  8.47           C  
ATOM    439  CZ  TYR A  56     103.307  31.109  77.384  1.00  9.55           C  
ATOM    440  OH  TYR A  56     103.873  30.548  76.247  1.00 11.04           O  
ATOM    441  N   ASP A  57     101.203  30.641  82.807  1.00  6.06           N  
ATOM    442  CA  ASP A  57     101.197  29.163  83.073  1.00  5.87           C  
ATOM    443  C   ASP A  57     100.740  28.501  81.765  1.00  6.44           C  
ATOM    444  O   ASP A  57      99.691  28.872  81.203  1.00  7.33           O  
ATOM    445  CB  ASP A  57     100.237  28.853  84.237  1.00  6.10           C  
ATOM    446  CG  ASP A  57     100.680  29.394  85.564  1.00  6.77           C  
ATOM    447  OD1 ASP A  57     101.761  29.957  85.665  1.00  8.87           O  
ATOM    448  OD2 ASP A  57      99.830  29.340  86.488  1.00  8.73           O  
ATOM    449  N   ARG A  58     101.544  27.566  81.329  1.00  6.40           N  
ATOM    450  CA  ARG A  58     101.200  26.885  80.062  1.00  7.06           C  
ATOM    451  C   ARG A  58      99.948  26.089  80.275  1.00  8.06           C  
ATOM    452  O   ARG A  58      99.553  25.663  81.387  1.00  8.31           O  
ATOM    453  CB  ARG A  58     102.371  25.953  79.704  1.00  7.69           C  
ATOM    454  CG  ARG A  58     103.578  26.850  79.304  1.00  8.85           C  
ATOM    455  CD  ARG A  58     104.863  26.069  79.350  1.00 10.48           C  
ATOM    456  NE  ARG A  58     105.069  25.160  78.181  1.00  9.99           N  
ATOM    457  CZ  ARG A  58     105.316  23.876  78.236  1.00 11.60           C  
ATOM    458  NH1 ARG A  58     105.176  23.185  79.415  1.00 12.35           N  
ATOM    459  NH2 ARG A  58     105.703  23.262  77.106  1.00 12.21           N  
ATOM    460  N   ARG A  59      99.240  25.752  79.173  1.00  7.12           N  
ATOM    461  CA  ARG A  59      98.016  24.973  79.272  1.00  6.87           C  
ATOM    462  C   ARG A  59      98.249  23.664  80.001  1.00  6.43           C  
ATOM    463  O   ARG A  59      99.209  22.934  79.756  1.00  8.15           O  
ATOM    464  CB  ARG A  59      97.328  24.749  77.916  1.00  9.20           C  
ATOM    465  CG  ARG A  59      98.156  23.935  76.931  1.00 10.00           C  
ATOM    466  CD  ARG A  59      97.221  23.427  75.771  1.00 10.74           C  
ATOM    467  NE  ARG A  59      96.748  24.554  74.984  1.00  9.00           N  
ATOM    468  CZ  ARG A  59      95.692  24.608  74.162  1.00  8.65           C  
ATOM    469  NH1 ARG A  59      94.908  23.498  74.084  1.00 11.66           N  
ATOM    470  NH2 ARG A  59      95.385  25.686  73.475  1.00 10.30           N  
ATOM    471  N   GLY A  60      97.333  23.370  80.956  1.00  6.66           N  
ATOM    472  CA  GLY A  60      97.499  22.162  81.753  1.00  7.70           C  
ATOM    473  C   GLY A  60      98.297  22.238  83.022  1.00  7.03           C  
ATOM    474  O   GLY A  60      98.427  21.290  83.770  1.00  9.12           O  
ATOM    475  N   PHE A  61      98.885  23.433  83.270  1.00  6.95           N  
ATOM    476  CA  PHE A  61      99.746  23.639  84.432  1.00  5.18           C  
ATOM    477  C   PHE A  61      99.382  24.881  85.208  1.00  6.00           C  
ATOM    478  O   PHE A  61      98.707  25.779  84.774  1.00  7.12           O  
ATOM    479  CB  PHE A  61     101.240  23.856  83.905  1.00  7.50           C  
ATOM    480  CG  PHE A  61     101.750  22.625  83.179  1.00  7.79           C  
ATOM    481  CD1 PHE A  61     102.191  21.527  83.870  1.00  9.52           C  
ATOM    482  CD2 PHE A  61     101.681  22.558  81.795  1.00 10.74           C  
ATOM    483  CE1 PHE A  61     102.562  20.355  83.268  1.00  9.96           C  
ATOM    484  CE2 PHE A  61     102.090  21.420  81.124  1.00 12.44           C  
ATOM    485  CZ  PHE A  61     102.494  20.315  81.855  1.00 12.14           C  
ATOM    486  N   GLY A  62      99.810  24.753  86.494  1.00  8.13           N  
ATOM    487  CA  GLY A  62      99.594  25.971  87.357  1.00 10.30           C  
ATOM    488  C   GLY A  62      98.146  26.337  87.511  1.00 10.00           C  
ATOM    489  O   GLY A  62      97.320  25.438  87.846  1.00 10.64           O  
ATOM    490  N   GLN A  63      97.822  27.571  87.317  1.00  7.78           N  
ATOM    491  CA  GLN A  63      96.441  28.059  87.466  1.00  6.94           C  
ATOM    492  C   GLN A  63      95.706  28.171  86.154  1.00  8.60           C  
ATOM    493  O   GLN A  63      94.609  28.744  86.045  1.00  9.76           O  
ATOM    494  CB  GLN A  63      96.430  29.471  88.166  1.00  7.91           C  
ATOM    495  CG  GLN A  63      96.885  29.270  89.631  1.00 12.72           C  
ATOM    496  CD  GLN A  63      96.947  30.660  90.309  1.00 13.72           C  
ATOM    497  OE1 GLN A  63      98.097  31.167  90.348  1.00 19.74           O  
ATOM    498  NE2 GLN A  63      95.902  31.181  90.832  1.00 13.97           N  
ATOM    499  N   SER A  64      96.326  27.649  85.066  1.00  6.61           N  
ATOM    500  CA  SER A  64      95.644  27.694  83.776  1.00  7.22           C  
ATOM    501  C   SER A  64      94.619  26.555  83.672  1.00  6.48           C  
ATOM    502  O   SER A  64      94.625  25.609  84.447  1.00  9.23           O  
ATOM    503  CB  SER A  64      96.688  27.518  82.649  1.00  7.29           C  
ATOM    504  OG  SER A  64      97.427  28.750  82.612  1.00  7.95           O  
ATOM    505  N   SER A  65      93.754  26.723  82.657  1.00  7.42           N  
ATOM    506  CA  SER A  65      92.796  25.655  82.377  1.00  6.96           C  
ATOM    507  C   SER A  65      93.510  24.361  82.087  1.00  8.73           C  
ATOM    508  O   SER A  65      94.673  24.315  81.694  1.00  8.89           O  
ATOM    509  CB  SER A  65      91.993  26.031  81.108  1.00  8.77           C  
ATOM    510  OG  SER A  65      91.229  27.197  81.327  1.00 10.52           O  
ATOM    511  N   GLN A  66      92.765  23.258  82.216  1.00  7.64           N  
ATOM    512  CA  GLN A  66      93.299  21.912  82.099  1.00  7.32           C  
ATOM    513  C   GLN A  66      92.543  21.172  81.017  1.00  8.28           C  
ATOM    514  O   GLN A  66      91.845  20.185  81.315  1.00 10.17           O  
ATOM    515  CB  GLN A  66      93.090  21.178  83.445  1.00  7.98           C  
ATOM    516  CG  GLN A  66      93.911  21.906  84.549  1.00  9.79           C  
ATOM    517  CD  GLN A  66      93.814  21.262  85.898  1.00  9.17           C  
ATOM    518  OE1 GLN A  66      93.056  20.332  86.177  1.00 13.83           O  
ATOM    519  NE2 GLN A  66      94.587  21.765  86.840  1.00 11.97           N  
ATOM    520  N   PRO A  67      92.702  21.519  79.755  1.00  8.20           N  
ATOM    521  CA  PRO A  67      91.965  20.781  78.700  1.00  8.82           C  
ATOM    522  C   PRO A  67      92.569  19.433  78.478  1.00  7.95           C  
ATOM    523  O   PRO A  67      93.685  19.099  78.912  1.00  9.02           O  
ATOM    524  CB  PRO A  67      92.194  21.725  77.508  1.00 10.51           C  
ATOM    525  CG  PRO A  67      93.545  22.346  77.741  1.00  9.82           C  
ATOM    526  CD  PRO A  67      93.592  22.587  79.241  1.00  8.72           C  
ATOM    527  N   THR A  68      91.883  18.587  77.703  1.00  8.96           N  
ATOM    528  CA  THR A  68      92.420  17.288  77.276  1.00  9.18           C  
ATOM    529  C   THR A  68      92.781  17.350  75.760  1.00 12.26           C  
ATOM    530  O   THR A  68      92.846  16.237  75.206  1.00 17.95           O  
ATOM    531  CB  THR A  68      91.526  16.121  77.688  1.00 12.55           C  
ATOM    532  OG1 THR A  68      90.202  16.298  77.130  1.00 15.53           O  
ATOM    533  CG2 THR A  68      91.343  16.090  79.195  1.00 14.53           C  
ATOM    534  N   THR A  69      93.003  18.538  75.242  1.00 11.80           N  
ATOM    535  CA  THR A  69      93.319  18.701  73.809  1.00 14.42           C  
ATOM    536  C   THR A  69      94.519  19.652  73.692  1.00 12.91           C  
ATOM    537  O   THR A  69      94.800  20.487  74.572  1.00 12.60           O  
ATOM    538  CB  THR A  69      92.158  19.403  73.071  1.00 16.96           C  
ATOM    539  OG1 THR A  69      91.830  20.671  73.694  1.00 21.13           O  
ATOM    540  CG2 THR A  69      90.883  18.609  73.054  1.00 19.34           C  
ATOM    541  N   GLY A  70      95.217  19.527  72.559  1.00 13.58           N  
ATOM    542  CA  GLY A  70      96.214  20.527  72.203  1.00 12.52           C  
ATOM    543  C   GLY A  70      97.567  20.391  72.846  1.00 11.81           C  
ATOM    544  O   GLY A  70      98.339  21.393  72.921  1.00 13.36           O  
ATOM    545  N   TYR A  71      97.988  19.204  73.168  1.00 12.10           N  
ATOM    546  CA  TYR A  71      99.337  18.997  73.746  1.00 10.42           C  
ATOM    547  C   TYR A  71     100.284  18.612  72.616  1.00 11.61           C  
ATOM    548  O   TYR A  71     100.633  17.486  72.318  1.00 13.65           O  
ATOM    549  CB  TYR A  71      99.371  17.934  74.870  1.00 11.32           C  
ATOM    550  CG  TYR A  71      98.531  18.496  76.004  1.00 12.01           C  
ATOM    551  CD1 TYR A  71      99.062  19.451  76.867  1.00 10.69           C  
ATOM    552  CD2 TYR A  71      97.201  18.115  76.173  1.00 11.83           C  
ATOM    553  CE1 TYR A  71      98.271  20.015  77.840  1.00 10.94           C  
ATOM    554  CE2 TYR A  71      96.409  18.678  77.179  1.00 10.88           C  
ATOM    555  CZ  TYR A  71      96.948  19.637  78.013  1.00 10.29           C  
ATOM    556  OH  TYR A  71      96.198  20.215  78.997  1.00 11.32           O  
ATOM    557  N   ASP A  72     100.788  19.668  71.959  1.00 10.30           N  
ATOM    558  CA  ASP A  72     101.805  19.529  70.901  1.00  9.73           C  
ATOM    559  C   ASP A  72     102.479  20.891  70.823  1.00  9.25           C  
ATOM    560  O   ASP A  72     101.887  21.924  71.213  1.00  8.49           O  
ATOM    561  CB  ASP A  72     101.251  19.040  69.551  1.00 11.52           C  
ATOM    562  CG  ASP A  72     100.245  20.011  69.016  1.00 15.16           C  
ATOM    563  OD1 ASP A  72     100.536  21.079  68.521  1.00 14.74           O  
ATOM    564  OD2 ASP A  72      99.046  19.648  69.011  1.00 24.20           O  
ATOM    565  N   TYR A  73     103.743  20.929  70.317  1.00  8.16           N  
ATOM    566  CA  TYR A  73     104.392  22.241  70.291  1.00  8.82           C  
ATOM    567  C   TYR A  73     103.849  23.231  69.353  1.00  9.76           C  
ATOM    568  O   TYR A  73     104.058  24.460  69.539  1.00  9.91           O  
ATOM    569  CB  TYR A  73     105.934  22.066  70.123  1.00  9.21           C  
ATOM    570  CG  TYR A  73     106.607  21.665  71.425  1.00  8.73           C  
ATOM    571  CD1 TYR A  73     106.739  22.651  72.417  1.00  9.92           C  
ATOM    572  CD2 TYR A  73     107.073  20.436  71.706  1.00  9.29           C  
ATOM    573  CE1 TYR A  73     107.315  22.328  73.641  1.00  9.96           C  
ATOM    574  CE2 TYR A  73     107.690  20.050  72.917  1.00  9.68           C  
ATOM    575  CZ  TYR A  73     107.794  21.090  73.862  1.00  9.27           C  
ATOM    576  OH  TYR A  73     108.431  20.684  75.043  1.00 12.71           O  
ATOM    577  N   ASP A  74     103.140  22.850  68.291  1.00  8.57           N  
ATOM    578  CA  ASP A  74     102.524  23.847  67.446  1.00  8.79           C  
ATOM    579  C   ASP A  74     101.414  24.556  68.223  1.00  8.53           C  
ATOM    580  O   ASP A  74     101.244  25.761  68.083  1.00  9.97           O  
ATOM    581  CB  ASP A  74     101.986  23.173  66.112  1.00  9.56           C  
ATOM    582  CG  ASP A  74     103.192  22.707  65.268  1.00 11.41           C  
ATOM    583  OD1 ASP A  74     103.777  23.618  64.655  1.00 18.21           O  
ATOM    584  OD2 ASP A  74     103.509  21.533  65.337  1.00 16.81           O  
ATOM    585  N   THR A  75     100.614  23.776  69.002  1.00  8.41           N  
ATOM    586  CA  THR A  75      99.573  24.473  69.829  1.00  9.69           C  
ATOM    587  C   THR A  75     100.229  25.310  70.947  1.00  7.82           C  
ATOM    588  O   THR A  75      99.759  26.418  71.103  1.00  9.18           O  
ATOM    589  CB  THR A  75      98.661  23.385  70.393  1.00 10.79           C  
ATOM    590  OG1 THR A  75      98.048  22.677  69.259  1.00 11.38           O  
ATOM    591  CG2 THR A  75      97.529  24.115  71.123  1.00 12.78           C  
ATOM    592  N   PHE A  76     101.278  24.779  71.572  1.00  7.83           N  
ATOM    593  CA  PHE A  76     101.915  25.618  72.614  1.00  8.80           C  
ATOM    594  C   PHE A  76     102.444  26.884  71.968  1.00  8.56           C  
ATOM    595  O   PHE A  76     102.433  27.960  72.637  1.00  8.04           O  
ATOM    596  CB  PHE A  76     103.060  24.869  73.274  1.00  9.65           C  
ATOM    597  CG  PHE A  76     102.612  23.682  74.102  1.00 14.86           C  
ATOM    598  CD1 PHE A  76     101.337  23.488  74.545  1.00 18.99           C  
ATOM    599  CD2 PHE A  76     103.517  22.650  74.241  1.00 13.90           C  
ATOM    600  CE1 PHE A  76     100.986  22.356  75.270  1.00 20.06           C  
ATOM    601  CE2 PHE A  76     103.274  21.538  75.002  1.00 18.88           C  
ATOM    602  CZ  PHE A  76     102.004  21.402  75.498  1.00 22.73           C  
ATOM    603  N   ALA A  77     102.964  26.818  70.729  1.00  8.29           N  
ATOM    604  CA  ALA A  77     103.412  28.062  70.067  1.00  8.09           C  
ATOM    605  C   ALA A  77     102.279  28.967  69.690  1.00  7.53           C  
ATOM    606  O   ALA A  77     102.437  30.183  69.715  1.00  8.66           O  
ATOM    607  CB  ALA A  77     104.258  27.661  68.856  1.00  9.47           C  
ATOM    608  N   ALA A  78     101.112  28.424  69.312  1.00  8.02           N  
ATOM    609  CA  ALA A  78      99.920  29.236  69.087  1.00  8.71           C  
ATOM    610  C   ALA A  78      99.439  29.942  70.383  1.00  8.13           C  
ATOM    611  O   ALA A  78      98.960  31.093  70.304  1.00  9.57           O  
ATOM    612  CB  ALA A  78      98.802  28.387  68.449  1.00 11.29           C  
ATOM    613  N   ASP A  79      99.558  29.222  71.505  1.00  8.54           N  
ATOM    614  CA  ASP A  79      99.166  29.870  72.760  1.00  7.88           C  
ATOM    615  C   ASP A  79     100.126  31.062  73.017  1.00  7.60           C  
ATOM    616  O   ASP A  79      99.623  32.136  73.388  1.00  8.65           O  
ATOM    617  CB  ASP A  79      99.333  28.852  73.906  1.00  8.19           C  
ATOM    618  CG  ASP A  79      98.282  27.759  73.966  1.00  9.29           C  
ATOM    619  OD1 ASP A  79      97.291  27.807  73.179  1.00  9.92           O  
ATOM    620  OD2 ASP A  79      98.415  26.860  74.788  1.00 10.76           O  
ATOM    621  N   LEU A  80     101.428  30.807  72.798  1.00  8.31           N  
ATOM    622  CA  LEU A  80     102.349  31.976  72.998  1.00  9.67           C  
ATOM    623  C   LEU A  80     102.019  33.098  72.024  1.00  9.33           C  
ATOM    624  O   LEU A  80     102.082  34.242  72.410  1.00  8.77           O  
ATOM    625  CB  LEU A  80     103.751  31.416  72.791  1.00  8.65           C  
ATOM    626  CG  LEU A  80     104.921  32.438  72.774  1.00  9.48           C  
ATOM    627  CD1 LEU A  80     104.945  33.238  74.076  1.00 11.75           C  
ATOM    628  CD2 LEU A  80     106.240  31.670  72.624  1.00 12.28           C  
ATOM    629  N   ASN A  81     101.759  32.783  70.734  1.00  7.85           N  
ATOM    630  CA  ASN A  81     101.393  33.870  69.799  1.00  9.31           C  
ATOM    631  C   ASN A  81     100.189  34.641  70.295  1.00  9.71           C  
ATOM    632  O   ASN A  81     100.168  35.860  70.221  1.00 10.83           O  
ATOM    633  CB  ASN A  81     101.042  33.189  68.459  1.00 11.34           C  
ATOM    634  CG  ASN A  81     100.706  34.222  67.401  1.00 13.94           C  
ATOM    635  OD1 ASN A  81     101.530  35.079  67.085  1.00 17.17           O  
ATOM    636  ND2 ASN A  81      99.460  34.089  66.943  1.00 17.72           N  
ATOM    637  N   THR A  82      99.159  33.985  70.883  1.00  9.87           N  
ATOM    638  CA  THR A  82      97.983  34.692  71.404  1.00  9.26           C  
ATOM    639  C   THR A  82      98.383  35.582  72.578  1.00 10.10           C  
ATOM    640  O   THR A  82      97.848  36.694  72.646  1.00 11.35           O  
ATOM    641  CB  THR A  82      96.933  33.656  71.824  1.00 10.87           C  
ATOM    642  OG1 THR A  82      96.549  32.976  70.615  1.00 14.15           O  
ATOM    643  CG2 THR A  82      95.703  34.385  72.377  1.00 12.48           C  
ATOM    644  N   VAL A  83      99.263  35.110  73.424  1.00  9.05           N  
ATOM    645  CA  VAL A  83      99.687  36.000  74.505  1.00  9.99           C  
ATOM    646  C   VAL A  83     100.377  37.243  73.961  1.00 10.94           C  
ATOM    647  O   VAL A  83     100.091  38.372  74.366  1.00 11.71           O  
ATOM    648  CB  VAL A  83     100.658  35.238  75.427  1.00 10.71           C  
ATOM    649  CG1 VAL A  83     101.318  36.159  76.453  1.00 11.46           C  
ATOM    650  CG2 VAL A  83      99.877  34.128  76.170  1.00 13.69           C  
ATOM    651  N   LEU A  84     101.311  37.098  72.996  1.00 10.17           N  
ATOM    652  CA  LEU A  84     102.011  38.255  72.491  1.00  9.29           C  
ATOM    653  C   LEU A  84     101.099  39.157  71.693  1.00 11.01           C  
ATOM    654  O   LEU A  84     101.245  40.393  71.777  1.00 12.32           O  
ATOM    655  CB  LEU A  84     103.115  37.755  71.535  1.00 10.22           C  
ATOM    656  CG  LEU A  84     104.191  36.901  72.178  1.00 12.02           C  
ATOM    657  CD1 LEU A  84     105.199  36.392  71.105  1.00 14.87           C  
ATOM    658  CD2 LEU A  84     104.928  37.588  73.290  1.00 18.25           C  
ATOM    659  N   GLU A  85     100.161  38.621  70.901  1.00  9.73           N  
ATOM    660  CA  GLU A  85      99.260  39.492  70.146  1.00 11.31           C  
ATOM    661  C   GLU A  85      98.265  40.167  71.071  1.00 12.67           C  
ATOM    662  O   GLU A  85      97.932  41.349  70.859  1.00 15.76           O  
ATOM    663  CB  GLU A  85      98.460  38.676  69.099  1.00 14.03           C  
ATOM    664  CG  GLU A  85      99.377  37.976  68.161  1.00 21.71           C  
ATOM    665  CD  GLU A  85      99.702  38.590  66.839  1.00 32.49           C  
ATOM    666  OE1 GLU A  85     100.660  39.386  66.810  1.00 34.48           O  
ATOM    667  OE2 GLU A  85      98.998  38.102  65.914  1.00 35.84           O  
ATOM    668  N   THR A  86      97.785  39.475  72.116  1.00 12.15           N  
ATOM    669  CA  THR A  86      96.768  40.127  72.983  1.00 12.76           C  
ATOM    670  C   THR A  86      97.367  41.268  73.769  1.00 13.34           C  
ATOM    671  O   THR A  86      96.748  42.331  73.955  1.00 15.13           O  
ATOM    672  CB  THR A  86      96.236  39.035  73.947  1.00 14.36           C  
ATOM    673  OG1 THR A  86      95.577  38.032  73.176  1.00 16.32           O  
ATOM    674  CG2 THR A  86      95.216  39.626  74.903  1.00 16.32           C  
ATOM    675  N   LEU A  87      98.640  41.123  74.205  1.00 10.94           N  
ATOM    676  CA  LEU A  87      99.290  42.189  74.943  1.00 12.37           C  
ATOM    677  C   LEU A  87      99.952  43.226  74.036  1.00 13.81           C  
ATOM    678  O   LEU A  87     100.460  44.239  74.526  1.00 15.05           O  
ATOM    679  CB  LEU A  87     100.307  41.556  75.926  1.00 12.39           C  
ATOM    680  CG  LEU A  87      99.729  40.567  76.957  1.00 14.92           C  
ATOM    681  CD1 LEU A  87     100.847  40.006  77.849  1.00 17.22           C  
ATOM    682  CD2 LEU A  87      98.696  41.301  77.813  1.00 18.47           C  
ATOM    683  N   ASP A  88     100.040  42.890  72.768  1.00 13.23           N  
ATOM    684  CA  ASP A  88     100.599  43.756  71.725  1.00 15.68           C  
ATOM    685  C   ASP A  88     102.024  44.106  72.079  1.00 15.43           C  
ATOM    686  O   ASP A  88     102.499  45.240  72.011  1.00 16.84           O  
ATOM    687  CB  ASP A  88      99.753  45.009  71.478  1.00 17.30           C  
ATOM    688  CG  ASP A  88     100.152  45.637  70.143  1.00 22.94           C  
ATOM    689  OD1 ASP A  88     100.755  45.037  69.232  1.00 21.99           O  
ATOM    690  OD2 ASP A  88      99.826  46.849  69.972  1.00 27.28           O  
ATOM    691  N   LEU A  89     102.816  43.072  72.360  1.00 11.91           N  
ATOM    692  CA  LEU A  89     104.202  43.300  72.733  1.00 14.19           C  
ATOM    693  C   LEU A  89     105.110  43.540  71.527  1.00 15.07           C  
ATOM    694  O   LEU A  89     104.982  42.879  70.509  1.00 16.35           O  
ATOM    695  CB  LEU A  89     104.753  42.097  73.521  1.00 13.62           C  
ATOM    696  CG  LEU A  89     103.957  41.789  74.810  1.00 13.90           C  
ATOM    697  CD1 LEU A  89     104.569  40.564  75.522  1.00 18.01           C  
ATOM    698  CD2 LEU A  89     103.908  42.950  75.772  1.00 15.38           C  
ATOM    699  N   GLN A  90     106.004  44.495  71.735  1.00 15.11           N  
ATOM    700  CA  GLN A  90     106.998  44.742  70.662  1.00 16.53           C  
ATOM    701  C   GLN A  90     108.374  44.699  71.293  1.00 13.73           C  
ATOM    702  O   GLN A  90     108.544  45.012  72.492  1.00 14.55           O  
ATOM    703  CB  GLN A  90     106.782  46.176  70.126  1.00 22.28           C  
ATOM    704  CG  GLN A  90     105.622  46.373  69.165  1.00 28.74           C  
ATOM    705  CD  GLN A  90     105.585  45.464  67.958  1.00 32.88           C  
ATOM    706  OE1 GLN A  90     106.594  44.919  67.482  1.00 35.72           O  
ATOM    707  NE2 GLN A  90     104.395  45.222  67.406  1.00 34.82           N  
ATOM    708  N   ASP A  91     109.417  44.339  70.528  1.00 14.30           N  
ATOM    709  CA  ASP A  91     110.790  44.298  71.006  1.00 15.60           C  
ATOM    710  C   ASP A  91     110.919  43.402  72.242  1.00 14.11           C  
ATOM    711  O   ASP A  91     111.611  43.727  73.200  1.00 14.83           O  
ATOM    712  CB  ASP A  91     111.321  45.690  71.380  1.00 22.65           C  
ATOM    713  CG  ASP A  91     111.784  46.371  70.112  1.00 30.85           C  
ATOM    714  OD1 ASP A  91     112.889  45.952  69.698  1.00 38.35           O  
ATOM    715  OD2 ASP A  91     111.004  47.231  69.704  1.00 37.14           O  
ATOM    716  N   ALA A  92     110.141  42.326  72.215  1.00 11.75           N  
ATOM    717  CA  ALA A  92     110.101  41.477  73.401  1.00 10.68           C  
ATOM    718  C   ALA A  92     111.252  40.523  73.370  1.00 11.16           C  
ATOM    719  O   ALA A  92     111.727  40.002  72.339  1.00 12.78           O  
ATOM    720  CB  ALA A  92     108.801  40.672  73.350  1.00 13.16           C  
ATOM    721  N   VAL A  93     111.624  40.045  74.580  1.00 10.09           N  
ATOM    722  CA  VAL A  93     112.600  38.999  74.772  1.00  9.23           C  
ATOM    723  C   VAL A  93     111.906  37.709  75.173  1.00 10.29           C  
ATOM    724  O   VAL A  93     111.150  37.803  76.172  1.00 12.73           O  
ATOM    725  CB  VAL A  93     113.679  39.386  75.802  1.00 10.03           C  
ATOM    726  CG1 VAL A  93     114.659  38.231  75.994  1.00 12.06           C  
ATOM    727  CG2 VAL A  93     114.455  40.656  75.377  1.00 12.89           C  
ATOM    728  N   LEU A  94     112.054  36.590  74.515  1.00  8.05           N  
ATOM    729  CA  LEU A  94     111.422  35.328  74.935  1.00  7.86           C  
ATOM    730  C   LEU A  94     112.463  34.521  75.648  1.00  9.19           C  
ATOM    731  O   LEU A  94     113.542  34.258  75.066  1.00 11.51           O  
ATOM    732  CB  LEU A  94     110.947  34.508  73.745  1.00 10.25           C  
ATOM    733  CG  LEU A  94     109.979  35.201  72.821  1.00 10.65           C  
ATOM    734  CD1 LEU A  94     109.595  34.234  71.693  1.00 13.10           C  
ATOM    735  CD2 LEU A  94     108.694  35.597  73.547  1.00 14.69           C  
ATOM    736  N   VAL A  95     112.206  34.074  76.889  1.00  7.08           N  
ATOM    737  CA  VAL A  95     113.149  33.269  77.627  1.00  8.03           C  
ATOM    738  C   VAL A  95     112.452  31.957  77.966  1.00  7.42           C  
ATOM    739  O   VAL A  95     111.504  31.986  78.777  1.00 10.25           O  
ATOM    740  CB  VAL A  95     113.597  33.969  78.931  1.00  8.48           C  
ATOM    741  CG1 VAL A  95     114.650  33.136  79.655  1.00 10.03           C  
ATOM    742  CG2 VAL A  95     114.195  35.364  78.640  1.00 10.65           C  
ATOM    743  N   GLY A  96     112.867  30.861  77.416  1.00  7.44           N  
ATOM    744  CA  GLY A  96     112.284  29.584  77.775  1.00  8.04           C  
ATOM    745  C   GLY A  96     113.147  28.799  78.720  1.00  7.54           C  
ATOM    746  O   GLY A  96     114.405  28.904  78.680  1.00  8.84           O  
ATOM    747  N   PHE A  97     112.585  27.947  79.565  1.00  7.07           N  
ATOM    748  CA  PHE A  97     113.306  27.049  80.434  1.00  6.77           C  
ATOM    749  C   PHE A  97     112.776  25.669  80.240  1.00  7.91           C  
ATOM    750  O   PHE A  97     111.531  25.456  80.146  1.00  7.45           O  
ATOM    751  CB  PHE A  97     113.086  27.536  81.916  1.00  7.95           C  
ATOM    752  CG  PHE A  97     113.523  26.533  82.923  1.00  8.56           C  
ATOM    753  CD1 PHE A  97     114.857  26.209  83.073  1.00  9.74           C  
ATOM    754  CD2 PHE A  97     112.621  25.842  83.728  1.00 10.23           C  
ATOM    755  CE1 PHE A  97     115.282  25.269  84.004  1.00 10.24           C  
ATOM    756  CE2 PHE A  97     113.048  24.869  84.629  1.00 10.56           C  
ATOM    757  CZ  PHE A  97     114.391  24.556  84.790  1.00 10.17           C  
ATOM    758  N   SER A  98     113.648  24.683  80.227  1.00  8.04           N  
ATOM    759  CA  SER A  98     113.264  23.260  80.247  1.00  8.21           C  
ATOM    760  C   SER A  98     112.369  22.968  79.091  1.00  9.64           C  
ATOM    761  O   SER A  98     112.604  23.423  77.967  1.00  8.83           O  
ATOM    762  CB  SER A  98     112.704  23.056  81.658  1.00  9.77           C  
ATOM    763  OG  SER A  98     112.241  21.676  81.771  1.00 10.70           O  
ATOM    764  N   THR A  99     111.244  22.250  79.318  1.00  7.69           N  
ATOM    765  CA  THR A  99     110.447  21.910  78.143  1.00  8.99           C  
ATOM    766  C   THR A  99     109.713  23.068  77.527  1.00  9.61           C  
ATOM    767  O   THR A  99     109.252  22.971  76.348  1.00 10.09           O  
ATOM    768  CB  THR A  99     109.467  20.767  78.506  1.00  8.52           C  
ATOM    769  OG1 THR A  99     108.594  21.299  79.537  1.00 11.35           O  
ATOM    770  CG2 THR A  99     110.192  19.561  79.030  1.00 11.89           C  
ATOM    771  N   GLY A 100     109.692  24.250  78.143  1.00  6.83           N  
ATOM    772  CA  GLY A 100     109.114  25.442  77.544  1.00  8.81           C  
ATOM    773  C   GLY A 100     110.039  26.037  76.453  1.00  8.52           C  
ATOM    774  O   GLY A 100     109.567  26.934  75.734  1.00 10.07           O  
ATOM    775  N   THR A 101     111.257  25.505  76.343  1.00  7.62           N  
ATOM    776  CA  THR A 101     112.065  25.983  75.207  1.00  9.59           C  
ATOM    777  C   THR A 101     111.572  25.414  73.884  1.00  8.54           C  
ATOM    778  O   THR A 101     112.005  26.018  72.849  1.00  9.92           O  
ATOM    779  CB  THR A 101     113.519  25.511  75.384  1.00  8.88           C  
ATOM    780  OG1 THR A 101     113.621  24.084  75.586  1.00  8.97           O  
ATOM    781  CG2 THR A 101     114.156  26.244  76.593  1.00 10.40           C  
ATOM    782  N   GLY A 102     110.716  24.391  73.897  1.00  8.73           N  
ATOM    783  CA  GLY A 102     110.215  23.913  72.583  1.00  9.55           C  
ATOM    784  C   GLY A 102     109.363  24.938  71.921  1.00 10.05           C  
ATOM    785  O   GLY A 102     109.518  25.218  70.685  1.00 11.21           O  
ATOM    786  N   GLU A 103     108.428  25.676  72.596  1.00  8.98           N  
ATOM    787  CA  GLU A 103     107.577  26.613  71.899  1.00  9.40           C  
ATOM    788  C   GLU A 103     108.305  27.891  71.533  1.00  9.37           C  
ATOM    789  O   GLU A 103     107.850  28.578  70.619  1.00 10.70           O  
ATOM    790  CB  GLU A 103     106.228  26.938  72.576  1.00 10.58           C  
ATOM    791  CG  GLU A 103     106.407  27.466  74.016  1.00  9.52           C  
ATOM    792  CD  GLU A 103     106.122  26.365  75.019  1.00  8.85           C  
ATOM    793  OE1 GLU A 103     106.787  25.284  75.032  1.00  9.28           O  
ATOM    794  OE2 GLU A 103     105.198  26.531  75.868  1.00  9.36           O  
ATOM    795  N   VAL A 104     109.437  28.205  72.204  1.00  9.14           N  
ATOM    796  CA  VAL A 104     110.214  29.361  71.745  1.00 10.78           C  
ATOM    797  C   VAL A 104     110.755  29.092  70.314  1.00 10.20           C  
ATOM    798  O   VAL A 104     110.579  29.988  69.452  1.00 11.63           O  
ATOM    799  CB  VAL A 104     111.352  29.599  72.756  1.00 11.66           C  
ATOM    800  CG1 VAL A 104     112.207  30.765  72.225  1.00 14.15           C  
ATOM    801  CG2 VAL A 104     110.786  29.974  74.146  1.00 13.80           C  
ATOM    802  N   ALA A 105     111.335  27.929  70.110  1.00 11.16           N  
ATOM    803  CA  ALA A 105     111.825  27.643  68.725  1.00 11.22           C  
ATOM    804  C   ALA A 105     110.664  27.525  67.763  1.00 12.56           C  
ATOM    805  O   ALA A 105     110.775  28.036  66.606  1.00 12.65           O  
ATOM    806  CB  ALA A 105     112.613  26.341  68.717  1.00 12.80           C  
ATOM    807  N   ARG A 106     109.579  26.827  68.109  1.00 10.73           N  
ATOM    808  CA  ARG A 106     108.481  26.651  67.167  1.00  9.91           C  
ATOM    809  C   ARG A 106     107.768  27.930  66.890  1.00 10.23           C  
ATOM    810  O   ARG A 106     107.312  28.216  65.764  1.00 12.58           O  
ATOM    811  CB  ARG A 106     107.502  25.593  67.712  1.00 10.37           C  
ATOM    812  CG  ARG A 106     106.427  25.214  66.723  1.00 14.13           C  
ATOM    813  CD  ARG A 106     106.889  24.859  65.296  1.00 16.25           C  
ATOM    814  NE  ARG A 106     107.892  23.807  65.349  1.00 15.13           N  
ATOM    815  CZ  ARG A 106     107.788  22.524  65.554  1.00 16.45           C  
ATOM    816  NH1 ARG A 106     106.556  22.043  65.767  1.00 17.98           N  
ATOM    817  NH2 ARG A 106     108.825  21.664  65.561  1.00 16.37           N  
ATOM    818  N   TYR A 107     107.632  28.895  67.815  1.00  9.24           N  
ATOM    819  CA  TYR A 107     107.066  30.181  67.553  1.00  8.68           C  
ATOM    820  C   TYR A 107     107.931  30.942  66.544  1.00 10.89           C  
ATOM    821  O   TYR A 107     107.362  31.543  65.621  1.00 12.01           O  
ATOM    822  CB  TYR A 107     106.980  30.984  68.911  1.00  9.50           C  
ATOM    823  CG  TYR A 107     106.575  32.419  68.658  1.00 10.86           C  
ATOM    824  CD1 TYR A 107     105.218  32.743  68.523  1.00  9.92           C  
ATOM    825  CD2 TYR A 107     107.502  33.426  68.444  1.00 10.62           C  
ATOM    826  CE1 TYR A 107     104.815  34.031  68.190  1.00  9.92           C  
ATOM    827  CE2 TYR A 107     107.128  34.707  68.170  1.00 11.96           C  
ATOM    828  CZ  TYR A 107     105.800  35.013  68.004  1.00 11.40           C  
ATOM    829  OH  TYR A 107     105.398  36.302  67.726  1.00 14.64           O  
ATOM    830  N   VAL A 108     109.242  30.946  66.764  1.00 12.08           N  
ATOM    831  CA  VAL A 108     110.062  31.748  65.841  1.00 14.45           C  
ATOM    832  C   VAL A 108     109.928  31.191  64.419  1.00 15.05           C  
ATOM    833  O   VAL A 108     109.849  31.937  63.433  1.00 15.58           O  
ATOM    834  CB  VAL A 108     111.552  31.695  66.303  1.00 15.34           C  
ATOM    835  CG1 VAL A 108     112.450  32.145  65.143  1.00 18.27           C  
ATOM    836  CG2 VAL A 108     111.643  32.581  67.502  1.00 16.69           C  
ATOM    837  N   SER A 109     109.922  29.885  64.311  1.00 14.00           N  
ATOM    838  CA  SER A 109     109.871  29.260  62.990  1.00 16.28           C  
ATOM    839  C   SER A 109     108.563  29.458  62.329  1.00 16.62           C  
ATOM    840  O   SER A 109     108.487  29.818  61.127  1.00 20.04           O  
ATOM    841  CB  SER A 109     110.235  27.805  63.286  1.00 18.17           C  
ATOM    842  OG  SER A 109     110.100  26.999  62.181  1.00 24.83           O  
ATOM    843  N   SER A 110     107.418  29.363  62.995  1.00 14.63           N  
ATOM    844  CA  SER A 110     106.124  29.524  62.414  1.00 13.92           C  
ATOM    845  C   SER A 110     105.647  30.942  62.256  1.00 16.54           C  
ATOM    846  O   SER A 110     104.805  31.173  61.362  1.00 19.91           O  
ATOM    847  CB  SER A 110     104.984  28.771  63.147  1.00 18.36           C  
ATOM    848  OG  SER A 110     105.283  27.386  63.124  1.00 21.97           O  
ATOM    849  N   TYR A 111     105.930  31.831  63.215  1.00 14.03           N  
ATOM    850  CA  TYR A 111     105.381  33.138  63.235  1.00 14.74           C  
ATOM    851  C   TYR A 111     106.416  34.229  62.916  1.00 13.08           C  
ATOM    852  O   TYR A 111     106.030  35.355  62.627  1.00 18.17           O  
ATOM    853  CB  TYR A 111     104.730  33.442  64.612  1.00 14.58           C  
ATOM    854  CG  TYR A 111     103.561  32.506  64.890  1.00 13.61           C  
ATOM    855  CD1 TYR A 111     102.289  32.834  64.455  1.00 15.00           C  
ATOM    856  CD2 TYR A 111     103.777  31.309  65.547  1.00 12.67           C  
ATOM    857  CE1 TYR A 111     101.221  31.971  64.693  1.00 16.23           C  
ATOM    858  CE2 TYR A 111     102.715  30.455  65.779  1.00 13.47           C  
ATOM    859  CZ  TYR A 111     101.438  30.815  65.356  1.00 14.98           C  
ATOM    860  OH  TYR A 111     100.444  29.875  65.599  1.00 17.87           O  
ATOM    861  N   GLY A 112     107.687  33.886  62.962  1.00 13.92           N  
ATOM    862  CA  GLY A 112     108.684  34.908  62.664  1.00 14.95           C  
ATOM    863  C   GLY A 112     109.046  35.777  63.837  1.00 16.15           C  
ATOM    864  O   GLY A 112     108.475  35.653  64.941  1.00 15.80           O  
ATOM    865  N   THR A 113     109.969  36.705  63.624  1.00 14.47           N  
ATOM    866  CA  THR A 113     110.466  37.545  64.706  1.00 14.56           C  
ATOM    867  C   THR A 113     110.148  39.008  64.681  1.00 14.40           C  
ATOM    868  O   THR A 113     110.792  39.886  65.306  1.00 15.12           O  
ATOM    869  CB  THR A 113     111.991  37.302  64.812  1.00 16.97           C  
ATOM    870  OG1 THR A 113     112.537  37.592  63.495  1.00 18.27           O  
ATOM    871  CG2 THR A 113     112.325  35.863  65.195  1.00 18.04           C  
ATOM    872  N   ALA A 114     109.059  39.450  64.013  1.00 14.90           N  
ATOM    873  CA  ALA A 114     108.702  40.859  64.000  1.00 15.94           C  
ATOM    874  C   ALA A 114     108.484  41.481  65.359  1.00 15.97           C  
ATOM    875  O   ALA A 114     108.772  42.685  65.529  1.00 17.83           O  
ATOM    876  CB  ALA A 114     107.409  41.106  63.213  1.00 17.96           C  
ATOM    877  N   ARG A 115     107.976  40.691  66.341  1.00 14.44           N  
ATOM    878  CA  ARG A 115     107.768  41.225  67.662  1.00 13.21           C  
ATOM    879  C   ARG A 115     108.961  40.954  68.563  1.00 11.94           C  
ATOM    880  O   ARG A 115     108.895  41.374  69.758  1.00 12.92           O  
ATOM    881  CB  ARG A 115     106.499  40.568  68.284  1.00 13.93           C  
ATOM    882  CG  ARG A 115     105.196  41.123  67.678  1.00 14.41           C  
ATOM    883  CD  ARG A 115     104.056  40.427  68.468  1.00 17.39           C  
ATOM    884  NE  ARG A 115     102.753  40.824  67.910  1.00 17.44           N  
ATOM    885  CZ  ARG A 115     102.192  41.987  68.188  1.00 15.84           C  
ATOM    886  NH1 ARG A 115     102.707  42.889  68.960  1.00 16.65           N  
ATOM    887  NH2 ARG A 115     101.014  42.227  67.536  1.00 21.46           N  
ATOM    888  N   ILE A 116     109.988  40.287  68.117  1.00 11.68           N  
ATOM    889  CA  ILE A 116     111.014  39.738  68.999  1.00 12.08           C  
ATOM    890  C   ILE A 116     112.358  40.384  68.894  1.00 12.77           C  
ATOM    891  O   ILE A 116     112.878  40.431  67.747  1.00 16.20           O  
ATOM    892  CB  ILE A 116     111.119  38.200  68.744  1.00 12.41           C  
ATOM    893  CG1 ILE A 116     109.772  37.472  68.820  1.00 15.94           C  
ATOM    894  CG2 ILE A 116     112.119  37.550  69.690  1.00 16.34           C  
ATOM    895  CD1 ILE A 116     108.967  37.705  70.092  1.00 16.35           C  
ATOM    896  N   ALA A 117     112.967  40.827  69.980  1.00 10.94           N  
ATOM    897  CA  ALA A 117     114.308  41.371  69.994  1.00 11.15           C  
ATOM    898  C   ALA A 117     115.338  40.296  70.153  1.00 10.67           C  
ATOM    899  O   ALA A 117     116.391  40.305  69.505  1.00 11.67           O  
ATOM    900  CB  ALA A 117     114.488  42.371  71.118  1.00 13.04           C  
ATOM    901  N   LYS A 118     115.133  39.341  71.079  1.00  8.89           N  
ATOM    902  CA  LYS A 118     116.142  38.342  71.416  1.00  9.13           C  
ATOM    903  C   LYS A 118     115.483  37.082  71.962  1.00  8.32           C  
ATOM    904  O   LYS A 118     114.311  37.227  72.431  1.00 10.53           O  
ATOM    905  CB  LYS A 118     117.068  38.807  72.577  1.00 11.83           C  
ATOM    906  CG  LYS A 118     117.906  40.083  72.274  1.00 12.61           C  
ATOM    907  CD  LYS A 118     118.686  40.484  73.519  1.00 15.49           C  
ATOM    908  CE  LYS A 118     119.627  41.632  73.014  1.00 21.28           C  
ATOM    909  NZ  LYS A 118     119.882  42.496  74.207  1.00 28.23           N  
ATOM    910  N   VAL A 119     116.122  35.942  71.965  1.00  9.16           N  
ATOM    911  CA  VAL A 119     115.577  34.733  72.549  1.00  8.73           C  
ATOM    912  C   VAL A 119     116.594  34.065  73.381  1.00  9.69           C  
ATOM    913  O   VAL A 119     117.830  34.176  73.157  1.00 10.62           O  
ATOM    914  CB  VAL A 119     115.069  33.702  71.519  1.00  9.64           C  
ATOM    915  CG1 VAL A 119     113.908  34.259  70.717  1.00 12.28           C  
ATOM    916  CG2 VAL A 119     116.102  33.309  70.431  1.00 12.15           C  
ATOM    917  N   ALA A 120     116.191  33.349  74.427  1.00  9.03           N  
ATOM    918  CA  ALA A 120     117.102  32.665  75.335  1.00  8.45           C  
ATOM    919  C   ALA A 120     116.599  31.275  75.639  1.00  9.16           C  
ATOM    920  O   ALA A 120     115.364  31.129  75.805  1.00 10.04           O  
ATOM    921  CB  ALA A 120     117.301  33.421  76.635  1.00 10.15           C  
ATOM    922  N   PHE A 121     117.446  30.310  75.692  1.00  8.07           N  
ATOM    923  CA  PHE A 121     117.151  28.904  75.905  1.00  7.18           C  
ATOM    924  C   PHE A 121     117.875  28.395  77.087  1.00  8.52           C  
ATOM    925  O   PHE A 121     119.106  28.235  77.058  1.00  9.88           O  
ATOM    926  CB  PHE A 121     117.537  28.115  74.626  1.00  9.76           C  
ATOM    927  CG  PHE A 121     116.835  28.525  73.373  1.00  9.99           C  
ATOM    928  CD1 PHE A 121     115.632  27.937  73.014  1.00 10.14           C  
ATOM    929  CD2 PHE A 121     117.413  29.447  72.533  1.00 11.31           C  
ATOM    930  CE1 PHE A 121     114.997  28.347  71.847  1.00 12.81           C  
ATOM    931  CE2 PHE A 121     116.791  29.824  71.329  1.00 12.31           C  
ATOM    932  CZ  PHE A 121     115.580  29.261  71.006  1.00 13.03           C  
ATOM    933  N   LEU A 122     117.217  28.158  78.215  1.00  7.49           N  
ATOM    934  CA  LEU A 122     117.832  27.718  79.460  1.00  7.24           C  
ATOM    935  C   LEU A 122     117.474  26.293  79.716  1.00  8.64           C  
ATOM    936  O   LEU A 122     116.270  25.982  79.759  1.00  8.64           O  
ATOM    937  CB  LEU A 122     117.390  28.569  80.675  1.00  9.30           C  
ATOM    938  CG  LEU A 122     117.422  30.075  80.480  1.00 14.64           C  
ATOM    939  CD1 LEU A 122     116.960  30.787  81.783  1.00 14.85           C  
ATOM    940  CD2 LEU A 122     118.588  30.759  79.855  1.00 18.46           C  
ATOM    941  N   ALA A 123     118.401  25.378  79.913  1.00  7.01           N  
ATOM    942  CA  ALA A 123     118.180  23.983  80.185  1.00  6.68           C  
ATOM    943  C   ALA A 123     117.262  23.441  79.112  1.00  9.33           C  
ATOM    944  O   ALA A 123     116.229  22.820  79.412  1.00  9.47           O  
ATOM    945  CB  ALA A 123     117.591  23.734  81.596  1.00  9.52           C  
ATOM    946  N   SER A 124     117.600  23.609  77.872  1.00 10.22           N  
ATOM    947  CA  SER A 124     116.701  23.368  76.735  1.00 10.64           C  
ATOM    948  C   SER A 124     116.705  21.959  76.218  1.00 10.14           C  
ATOM    949  O   SER A 124     117.557  21.122  76.520  1.00 10.47           O  
ATOM    950  CB  SER A 124     116.970  24.380  75.627  1.00 16.76           C  
ATOM    951  OG  SER A 124     118.235  24.119  75.089  1.00 16.65           O  
ATOM    952  N   LEU A 125     115.663  21.686  75.400  1.00 10.03           N  
ATOM    953  CA  LEU A 125     115.527  20.328  74.865  1.00 11.17           C  
ATOM    954  C   LEU A 125     116.058  20.215  73.424  1.00 11.38           C  
ATOM    955  O   LEU A 125     116.203  19.086  72.979  1.00 12.04           O  
ATOM    956  CB  LEU A 125     114.147  19.765  75.066  1.00 20.05           C  
ATOM    957  CG  LEU A 125     112.872  20.376  74.676  1.00 23.69           C  
ATOM    958  CD1 LEU A 125     112.978  21.342  73.509  1.00 26.70           C  
ATOM    959  CD2 LEU A 125     111.734  19.369  74.327  1.00 22.70           C  
ATOM    960  N   GLU A 126     116.327  21.313  72.771  1.00 10.18           N  
ATOM    961  CA  GLU A 126     116.754  21.253  71.349  1.00 11.31           C  
ATOM    962  C   GLU A 126     118.128  20.606  71.252  1.00 11.94           C  
ATOM    963  O   GLU A 126     118.931  20.631  72.181  1.00 12.89           O  
ATOM    964  CB  GLU A 126     116.885  22.712  70.901  1.00 10.59           C  
ATOM    965  CG  GLU A 126     115.589  23.393  70.461  1.00 12.07           C  
ATOM    966  CD  GLU A 126     114.805  24.090  71.567  1.00 13.15           C  
ATOM    967  OE1 GLU A 126     115.252  24.129  72.694  1.00 12.02           O  
ATOM    968  OE2 GLU A 126     113.702  24.590  71.195  1.00 13.79           O  
ATOM    969  N   PRO A 127     118.437  20.047  70.066  1.00 10.37           N  
ATOM    970  CA  PRO A 127     117.615  20.086  68.898  1.00  9.83           C  
ATOM    971  C   PRO A 127     116.630  18.919  68.672  1.00  9.87           C  
ATOM    972  O   PRO A 127     115.661  19.201  67.940  1.00 12.09           O  
ATOM    973  CB  PRO A 127     118.663  19.931  67.739  1.00 14.13           C  
ATOM    974  CG  PRO A 127     119.955  20.151  68.404  1.00 15.72           C  
ATOM    975  CD  PRO A 127     119.859  19.566  69.800  1.00 12.30           C  
ATOM    976  N   PHE A 128     116.845  17.791  69.252  1.00 10.32           N  
ATOM    977  CA  PHE A 128     115.975  16.611  68.992  1.00 10.92           C  
ATOM    978  C   PHE A 128     116.451  15.518  69.892  1.00 10.58           C  
ATOM    979  O   PHE A 128     117.546  14.934  69.819  1.00 11.99           O  
ATOM    980  CB  PHE A 128     116.216  16.159  67.510  1.00 11.69           C  
ATOM    981  CG  PHE A 128     115.331  15.013  67.054  1.00 14.24           C  
ATOM    982  CD1 PHE A 128     114.118  14.701  67.665  1.00 15.15           C  
ATOM    983  CD2 PHE A 128     115.778  14.247  65.973  1.00 14.56           C  
ATOM    984  CE1 PHE A 128     113.358  13.632  67.181  1.00 15.86           C  
ATOM    985  CE2 PHE A 128     114.991  13.203  65.492  1.00 17.18           C  
ATOM    986  CZ  PHE A 128     113.789  12.885  66.100  1.00 16.62           C  
ATOM    987  N   LEU A 129     115.632  15.264  70.947  1.00 12.71           N  
ATOM    988  CA  LEU A 129     116.039  14.387  72.027  1.00 12.09           C  
ATOM    989  C   LEU A 129     116.006  12.902  71.672  1.00 12.67           C  
ATOM    990  O   LEU A 129     116.595  12.122  72.396  1.00 14.67           O  
ATOM    991  CB  LEU A 129     114.980  14.582  73.168  1.00 14.80           C  
ATOM    992  CG  LEU A 129     115.274  15.511  74.301  1.00 21.09           C  
ATOM    993  CD1 LEU A 129     114.292  15.135  75.460  1.00 19.14           C  
ATOM    994  CD2 LEU A 129     116.703  15.431  74.837  1.00 17.45           C  
ATOM    995  N   LEU A 130     115.230  12.525  70.645  1.00 12.89           N  
ATOM    996  CA  LEU A 130     115.076  11.099  70.340  1.00 14.62           C  
ATOM    997  C   LEU A 130     116.316  10.513  69.628  1.00 16.00           C  
ATOM    998  O   LEU A 130     116.721  11.122  68.655  1.00 18.07           O  
ATOM    999  CB  LEU A 130     113.845  10.967  69.420  1.00 16.95           C  
ATOM   1000  CG  LEU A 130     113.406   9.516  69.140  1.00 16.64           C  
ATOM   1001  CD1 LEU A 130     112.913   8.879  70.416  1.00 19.55           C  
ATOM   1002  CD2 LEU A 130     112.319   9.534  68.051  1.00 18.00           C  
ATOM   1003  N   LYS A 131     116.792   9.398  70.167  1.00 16.64           N  
ATOM   1004  CA  LYS A 131     117.974   8.803  69.478  1.00 19.89           C  
ATOM   1005  C   LYS A 131     117.449   7.955  68.338  1.00 21.63           C  
ATOM   1006  O   LYS A 131     116.684   7.041  68.593  1.00 23.46           O  
ATOM   1007  CB  LYS A 131     118.697   7.940  70.512  1.00 22.44           C  
ATOM   1008  CG  LYS A 131     120.061   7.447  70.002  1.00 27.76           C  
ATOM   1009  CD  LYS A 131     120.773   6.751  71.180  1.00 31.06           C  
ATOM   1010  CE  LYS A 131     122.272   6.788  70.849  1.00 36.48           C  
ATOM   1011  NZ  LYS A 131     122.471   6.205  69.472  1.00 39.49           N  
ATOM   1012  N   THR A 132     117.861   8.232  67.110  1.00 22.10           N  
ATOM   1013  CA  THR A 132     117.414   7.482  65.931  1.00 24.87           C  
ATOM   1014  C   THR A 132     118.669   7.270  65.071  1.00 25.23           C  
ATOM   1015  O   THR A 132     119.699   7.909  65.307  1.00 25.65           O  
ATOM   1016  CB  THR A 132     116.419   8.256  65.082  1.00 24.30           C  
ATOM   1017  OG1 THR A 132     117.034   9.435  64.496  1.00 25.74           O  
ATOM   1018  CG2 THR A 132     115.181   8.756  65.811  1.00 26.98           C  
ATOM   1019  N   ASP A 133     118.539   6.567  63.932  1.00 29.29           N  
ATOM   1020  CA  ASP A 133     119.720   6.425  63.069  1.00 29.97           C  
ATOM   1021  C   ASP A 133     120.274   7.711  62.500  1.00 27.02           C  
ATOM   1022  O   ASP A 133     121.492   7.928  62.453  1.00 28.91           O  
ATOM   1023  CB  ASP A 133     119.331   5.575  61.820  1.00 35.44           C  
ATOM   1024  CG  ASP A 133     118.981   4.186  62.341  1.00 38.86           C  
ATOM   1025  OD1 ASP A 133     119.912   3.619  62.964  1.00 41.13           O  
ATOM   1026  OD2 ASP A 133     117.818   3.780  62.132  1.00 42.07           O  
ATOM   1027  N   ASP A 134     119.402   8.627  62.118  1.00 24.75           N  
ATOM   1028  CA  ASP A 134     119.780   9.910  61.561  1.00 24.44           C  
ATOM   1029  C   ASP A 134     120.064  10.956  62.659  1.00 23.01           C  
ATOM   1030  O   ASP A 134     120.444  12.061  62.336  1.00 24.92           O  
ATOM   1031  CB  ASP A 134     118.731  10.451  60.602  1.00 27.58           C  
ATOM   1032  CG  ASP A 134     117.470  10.888  61.340  1.00 31.76           C  
ATOM   1033  OD1 ASP A 134     116.938  10.104  62.139  1.00 33.55           O  
ATOM   1034  OD2 ASP A 134     117.026  12.005  61.092  1.00 32.52           O  
ATOM   1035  N   ASN A 135     119.868  10.515  63.912  1.00 21.22           N  
ATOM   1036  CA  ASN A 135     120.163  11.475  65.027  1.00 17.80           C  
ATOM   1037  C   ASN A 135     120.849  10.761  66.139  1.00 20.00           C  
ATOM   1038  O   ASN A 135     120.328  10.515  67.247  1.00 18.73           O  
ATOM   1039  CB  ASN A 135     118.802  12.010  65.546  1.00 18.42           C  
ATOM   1040  CG  ASN A 135     119.041  13.178  66.471  1.00 18.84           C  
ATOM   1041  OD1 ASN A 135     119.836  14.097  66.198  1.00 20.19           O  
ATOM   1042  ND2 ASN A 135     118.407  13.172  67.659  1.00 16.93           N  
ATOM   1043  N   PRO A 136     122.150  10.449  65.995  1.00 19.50           N  
ATOM   1044  CA  PRO A 136     122.923   9.724  66.924  1.00 19.86           C  
ATOM   1045  C   PRO A 136     123.202  10.509  68.206  1.00 19.42           C  
ATOM   1046  O   PRO A 136     123.548   9.905  69.209  1.00 22.25           O  
ATOM   1047  CB  PRO A 136     124.229   9.366  66.207  1.00 22.50           C  
ATOM   1048  CG  PRO A 136     124.280  10.284  65.052  1.00 23.23           C  
ATOM   1049  CD  PRO A 136     122.866  10.665  64.685  1.00 21.94           C  
ATOM   1050  N   ASP A 137     122.993  11.825  68.122  1.00 19.47           N  
ATOM   1051  CA  ASP A 137     123.244  12.616  69.340  1.00 22.16           C  
ATOM   1052  C   ASP A 137     121.986  12.625  70.218  1.00 18.89           C  
ATOM   1053  O   ASP A 137     122.084  13.312  71.258  1.00 18.77           O  
ATOM   1054  CB  ASP A 137     123.546  14.067  68.996  1.00 24.65           C  
ATOM   1055  CG  ASP A 137     124.807  14.272  68.153  1.00 28.18           C  
ATOM   1056  OD1 ASP A 137     125.833  13.825  68.664  1.00 32.05           O  
ATOM   1057  OD2 ASP A 137     124.701  14.859  67.067  1.00 30.96           O  
ATOM   1058  N   GLY A 138     120.904  11.990  69.813  1.00 17.36           N  
ATOM   1059  CA  GLY A 138     119.727  11.992  70.711  1.00 17.83           C  
ATOM   1060  C   GLY A 138     120.004  11.315  72.028  1.00 17.51           C  
ATOM   1061  O   GLY A 138     120.911  10.496  72.173  1.00 19.34           O  
ATOM   1062  N   ALA A 139     119.274  11.680  73.094  1.00 17.16           N  
ATOM   1063  CA  ALA A 139     119.444  11.166  74.433  1.00 18.27           C  
ATOM   1064  C   ALA A 139     118.901   9.759  74.656  1.00 19.66           C  
ATOM   1065  O   ALA A 139     119.483   8.985  75.418  1.00 22.13           O  
ATOM   1066  CB  ALA A 139     118.696  12.021  75.501  1.00 18.54           C  
ATOM   1067  N   ALA A 140     117.763   9.434  74.017  1.00 17.65           N  
ATOM   1068  CA  ALA A 140     117.188   8.113  74.356  1.00 20.50           C  
ATOM   1069  C   ALA A 140     116.224   7.671  73.311  1.00 18.99           C  
ATOM   1070  O   ALA A 140     115.671   8.453  72.510  1.00 17.85           O  
ATOM   1071  CB  ALA A 140     116.504   8.214  75.721  1.00 22.77           C  
ATOM   1072  N   PRO A 141     115.967   6.360  73.307  1.00 22.17           N  
ATOM   1073  CA  PRO A 141     115.022   5.793  72.366  1.00 22.54           C  
ATOM   1074  C   PRO A 141     113.586   6.061  72.783  1.00 22.08           C  
ATOM   1075  O   PRO A 141     113.290   6.492  73.910  1.00 20.85           O  
ATOM   1076  CB  PRO A 141     115.365   4.286  72.411  1.00 23.00           C  
ATOM   1077  CG  PRO A 141     115.889   4.040  73.768  1.00 24.96           C  
ATOM   1078  CD  PRO A 141     116.526   5.335  74.217  1.00 23.80           C  
ATOM   1079  N   GLN A 142     112.639   5.804  71.911  1.00 21.42           N  
ATOM   1080  CA  GLN A 142     111.234   5.998  72.162  1.00 21.94           C  
ATOM   1081  C   GLN A 142     110.719   5.361  73.445  1.00 22.20           C  
ATOM   1082  O   GLN A 142     109.954   5.953  74.213  1.00 20.88           O  
ATOM   1083  CB  GLN A 142     110.560   5.275  70.952  1.00 26.50           C  
ATOM   1084  CG  GLN A 142     109.063   5.357  71.097  1.00 31.81           C  
ATOM   1085  CD  GLN A 142     108.609   6.773  70.822  1.00 34.94           C  
ATOM   1086  OE1 GLN A 142     108.728   7.206  69.674  1.00 41.12           O  
ATOM   1087  NE2 GLN A 142     108.139   7.406  71.874  1.00 36.38           N  
ATOM   1088  N   GLU A 143     111.211   4.153  73.751  1.00 22.90           N  
ATOM   1089  CA  GLU A 143     110.800   3.425  74.942  1.00 24.90           C  
ATOM   1090  C   GLU A 143     111.049   4.172  76.231  1.00 23.05           C  
ATOM   1091  O   GLU A 143     110.354   3.995  77.240  1.00 22.75           O  
ATOM   1092  CB  GLU A 143     111.496   2.054  75.053  1.00 28.21           C  
ATOM   1093  CG  GLU A 143     111.285   1.207  73.804  1.00 34.63           C  
ATOM   1094  CD  GLU A 143     112.450   1.493  72.852  1.00 36.48           C  
ATOM   1095  OE1 GLU A 143     113.556   0.975  73.160  1.00 42.57           O  
ATOM   1096  OE2 GLU A 143     112.225   2.228  71.875  1.00 36.89           O  
ATOM   1097  N   PHE A 144     112.084   5.034  76.266  1.00 20.15           N  
ATOM   1098  CA  PHE A 144     112.311   5.827  77.469  1.00 19.36           C  
ATOM   1099  C   PHE A 144     111.122   6.730  77.676  1.00 18.17           C  
ATOM   1100  O   PHE A 144     110.633   6.887  78.837  1.00 18.52           O  
ATOM   1101  CB  PHE A 144     113.577   6.669  77.202  1.00 21.45           C  
ATOM   1102  CG  PHE A 144     113.834   7.697  78.263  1.00 23.46           C  
ATOM   1103  CD1 PHE A 144     114.344   7.287  79.486  1.00 26.59           C  
ATOM   1104  CD2 PHE A 144     113.523   9.007  78.041  1.00 26.10           C  
ATOM   1105  CE1 PHE A 144     114.563   8.232  80.486  1.00 28.82           C  
ATOM   1106  CE2 PHE A 144     113.741   9.961  79.029  1.00 28.93           C  
ATOM   1107  CZ  PHE A 144     114.271   9.556  80.246  1.00 27.58           C  
ATOM   1108  N   PHE A 145     110.626   7.434  76.682  1.00 16.15           N  
ATOM   1109  CA  PHE A 145     109.524   8.378  76.825  1.00 17.26           C  
ATOM   1110  C   PHE A 145     108.203   7.696  77.137  1.00 19.10           C  
ATOM   1111  O   PHE A 145     107.445   8.160  77.987  1.00 17.87           O  
ATOM   1112  CB  PHE A 145     109.352   9.258  75.583  1.00 18.19           C  
ATOM   1113  CG  PHE A 145     110.608  10.050  75.334  1.00 19.77           C  
ATOM   1114  CD1 PHE A 145     110.757  11.299  75.914  1.00 19.88           C  
ATOM   1115  CD2 PHE A 145     111.598   9.547  74.488  1.00 19.61           C  
ATOM   1116  CE1 PHE A 145     111.921  12.020  75.689  1.00 21.40           C  
ATOM   1117  CE2 PHE A 145     112.761  10.284  74.287  1.00 19.32           C  
ATOM   1118  CZ  PHE A 145     112.921  11.510  74.861  1.00 19.67           C  
ATOM   1119  N   ASP A 146     108.027   6.517  76.554  1.00 17.10           N  
ATOM   1120  CA  ASP A 146     106.810   5.748  76.840  1.00 18.03           C  
ATOM   1121  C   ASP A 146     106.849   5.344  78.294  1.00 18.65           C  
ATOM   1122  O   ASP A 146     105.776   5.207  78.907  1.00 17.83           O  
ATOM   1123  CB  ASP A 146     106.798   4.485  75.976  1.00 20.48           C  
ATOM   1124  CG  ASP A 146     106.518   4.747  74.504  1.00 25.20           C  
ATOM   1125  OD1 ASP A 146     106.067   5.810  74.066  1.00 29.01           O  
ATOM   1126  OD2 ASP A 146     106.834   3.772  73.775  1.00 29.85           O  
ATOM   1127  N   GLY A 147     108.004   5.057  78.847  1.00 16.24           N  
ATOM   1128  CA  GLY A 147     108.140   4.696  80.235  1.00 17.26           C  
ATOM   1129  C   GLY A 147     107.751   5.846  81.167  1.00 17.47           C  
ATOM   1130  O   GLY A 147     107.260   5.547  82.282  1.00 17.60           O  
ATOM   1131  N   ILE A 148     108.107   7.076  80.771  1.00 15.82           N  
ATOM   1132  CA  ILE A 148     107.735   8.186  81.676  1.00 14.66           C  
ATOM   1133  C   ILE A 148     106.225   8.317  81.630  1.00 15.63           C  
ATOM   1134  O   ILE A 148     105.592   8.422  82.716  1.00 14.71           O  
ATOM   1135  CB  ILE A 148     108.394   9.507  81.173  1.00 15.17           C  
ATOM   1136  CG1 ILE A 148     109.911   9.301  81.345  1.00 18.67           C  
ATOM   1137  CG2 ILE A 148     107.828  10.671  81.985  1.00 15.53           C  
ATOM   1138  CD1 ILE A 148     110.723  10.412  80.690  1.00 23.06           C  
ATOM   1139  N   VAL A 149     105.566   8.193  80.484  1.00 13.72           N  
ATOM   1140  CA  VAL A 149     104.111   8.256  80.425  1.00 13.51           C  
ATOM   1141  C   VAL A 149     103.486   7.166  81.300  1.00 14.91           C  
ATOM   1142  O   VAL A 149     102.509   7.456  82.043  1.00 13.31           O  
ATOM   1143  CB  VAL A 149     103.652   8.042  78.975  1.00 13.59           C  
ATOM   1144  CG1 VAL A 149     102.111   7.908  78.876  1.00 15.45           C  
ATOM   1145  CG2 VAL A 149     104.028   9.248  78.102  1.00 15.90           C  
ATOM   1146  N   ALA A 150     104.024   5.945  81.256  1.00 14.37           N  
ATOM   1147  CA  ALA A 150     103.410   4.895  82.079  1.00 13.97           C  
ATOM   1148  C   ALA A 150     103.620   5.150  83.561  1.00 14.16           C  
ATOM   1149  O   ALA A 150     102.684   4.864  84.345  1.00 15.11           O  
ATOM   1150  CB  ALA A 150     104.072   3.563  81.697  1.00 15.70           C  
ATOM   1151  N   ALA A 151     104.725   5.782  83.941  1.00 13.54           N  
ATOM   1152  CA  ALA A 151     104.906   6.062  85.382  1.00 13.02           C  
ATOM   1153  C   ALA A 151     103.996   7.202  85.847  1.00 12.36           C  
ATOM   1154  O   ALA A 151     103.473   7.154  86.979  1.00 13.36           O  
ATOM   1155  CB  ALA A 151     106.340   6.511  85.618  1.00 14.98           C  
ATOM   1156  N   VAL A 152     103.775   8.203  84.972  1.00 11.79           N  
ATOM   1157  CA  VAL A 152     102.816   9.249  85.402  1.00 12.06           C  
ATOM   1158  C   VAL A 152     101.417   8.700  85.532  1.00 12.61           C  
ATOM   1159  O   VAL A 152     100.697   9.005  86.487  1.00 12.72           O  
ATOM   1160  CB  VAL A 152     102.798  10.357  84.353  1.00 10.90           C  
ATOM   1161  CG1 VAL A 152     101.708  11.420  84.600  1.00 15.04           C  
ATOM   1162  CG2 VAL A 152     104.147  11.107  84.390  1.00 14.61           C  
ATOM   1163  N   LYS A 153     101.001   7.844  84.582  1.00 12.15           N  
ATOM   1164  CA  LYS A 153      99.653   7.289  84.636  1.00 13.13           C  
ATOM   1165  C   LYS A 153      99.538   6.361  85.821  1.00 12.37           C  
ATOM   1166  O   LYS A 153      98.383   6.258  86.296  1.00 16.07           O  
ATOM   1167  CB  LYS A 153      99.298   6.493  83.334  1.00 14.64           C  
ATOM   1168  CG  LYS A 153      99.225   7.422  82.145  1.00 17.85           C  
ATOM   1169  CD  LYS A 153      98.611   6.647  80.941  1.00 20.91           C  
ATOM   1170  CE  LYS A 153      98.281   7.597  79.814  1.00 27.62           C  
ATOM   1171  NZ  LYS A 153      97.706   6.883  78.622  1.00 29.51           N  
ATOM   1172  N   ALA A 154     100.567   5.715  86.269  1.00 11.53           N  
ATOM   1173  CA  ALA A 154     100.431   4.787  87.410  1.00 11.87           C  
ATOM   1174  C   ALA A 154     100.133   5.517  88.730  1.00 12.96           C  
ATOM   1175  O   ALA A 154      99.331   5.029  89.507  1.00 15.67           O  
ATOM   1176  CB  ALA A 154     101.681   3.986  87.593  1.00 14.43           C  
ATOM   1177  N   ASP A 155     100.788   6.672  88.938  1.00  9.86           N  
ATOM   1178  CA  ASP A 155     100.513   7.462  90.170  1.00  9.30           C  
ATOM   1179  C   ASP A 155     101.343   8.732  89.964  1.00  8.30           C  
ATOM   1180  O   ASP A 155     102.551   8.738  90.233  1.00  8.94           O  
ATOM   1181  CB  ASP A 155     100.927   6.758  91.441  1.00  9.59           C  
ATOM   1182  CG  ASP A 155     100.765   7.544  92.738  1.00  9.68           C  
ATOM   1183  OD1 ASP A 155     100.570   8.777  92.640  1.00  9.63           O  
ATOM   1184  OD2 ASP A 155     100.941   6.872  93.776  1.00 11.78           O  
ATOM   1185  N   ARG A 156     100.703   9.816  89.492  1.00  8.84           N  
ATOM   1186  CA  ARG A 156     101.483  11.035  89.144  1.00  8.24           C  
ATOM   1187  C   ARG A 156     102.039  11.615  90.429  1.00  9.06           C  
ATOM   1188  O   ARG A 156     103.112  12.236  90.378  1.00  9.17           O  
ATOM   1189  CB  ARG A 156     100.673  12.049  88.377  1.00  7.67           C  
ATOM   1190  CG  ARG A 156      99.446  12.656  89.125  1.00  7.52           C  
ATOM   1191  CD  ARG A 156      98.685  13.425  88.050  1.00  9.27           C  
ATOM   1192  NE  ARG A 156      97.557  14.182  88.625  1.00  9.53           N  
ATOM   1193  CZ  ARG A 156      97.468  15.487  88.785  1.00 11.49           C  
ATOM   1194  NH1 ARG A 156      98.524  16.273  88.541  1.00 10.63           N  
ATOM   1195  NH2 ARG A 156      96.319  16.055  89.159  1.00 12.99           N  
ATOM   1196  N   TYR A 157     101.345  11.504  91.529  1.00  8.23           N  
ATOM   1197  CA  TYR A 157     101.792  12.121  92.783  1.00  7.55           C  
ATOM   1198  C   TYR A 157     103.099  11.531  93.265  1.00  8.73           C  
ATOM   1199  O   TYR A 157     104.000  12.273  93.720  1.00  9.41           O  
ATOM   1200  CB  TYR A 157     100.678  12.032  93.851  1.00  9.07           C  
ATOM   1201  CG  TYR A 157      99.358  12.596  93.303  1.00  8.82           C  
ATOM   1202  CD1 TYR A 157      99.204  13.973  93.105  1.00  7.13           C  
ATOM   1203  CD2 TYR A 157      98.295  11.790  92.952  1.00  9.45           C  
ATOM   1204  CE1 TYR A 157      98.105  14.535  92.535  1.00  6.78           C  
ATOM   1205  CE2 TYR A 157      97.120  12.344  92.397  1.00  8.53           C  
ATOM   1206  CZ  TYR A 157      97.061  13.723  92.211  1.00  8.24           C  
ATOM   1207  OH  TYR A 157      95.885  14.239  91.654  1.00 10.45           O  
ATOM   1208  N   ALA A 158     103.184  10.188  93.235  1.00  9.48           N  
ATOM   1209  CA  ALA A 158     104.474   9.588  93.625  1.00  9.58           C  
ATOM   1210  C   ALA A 158     105.508   9.826  92.528  1.00  9.03           C  
ATOM   1211  O   ALA A 158     106.726   9.964  92.866  1.00 10.33           O  
ATOM   1212  CB  ALA A 158     104.260   8.094  93.796  1.00  9.59           C  
ATOM   1213  N   PHE A 159     105.108   9.867  91.273  1.00  8.49           N  
ATOM   1214  CA  PHE A 159     106.080  10.203  90.194  1.00  7.59           C  
ATOM   1215  C   PHE A 159     106.766  11.514  90.478  1.00 10.02           C  
ATOM   1216  O   PHE A 159     107.998  11.603  90.275  1.00 10.23           O  
ATOM   1217  CB  PHE A 159     105.386  10.233  88.839  1.00 10.56           C  
ATOM   1218  CG  PHE A 159     106.216  10.815  87.727  1.00 11.04           C  
ATOM   1219  CD1 PHE A 159     107.136  10.004  87.071  1.00 14.32           C  
ATOM   1220  CD2 PHE A 159     106.051  12.168  87.448  1.00 12.78           C  
ATOM   1221  CE1 PHE A 159     107.889  10.657  86.060  1.00 15.92           C  
ATOM   1222  CE2 PHE A 159     106.803  12.762  86.440  1.00 16.50           C  
ATOM   1223  CZ  PHE A 159     107.707  11.978  85.773  1.00 15.61           C  
ATOM   1224  N   TYR A 160     106.049  12.546  90.897  1.00  8.85           N  
ATOM   1225  CA  TYR A 160     106.720  13.822  91.077  1.00  7.94           C  
ATOM   1226  C   TYR A 160     107.822  13.744  92.118  1.00  9.41           C  
ATOM   1227  O   TYR A 160     108.800  14.496  91.972  1.00  9.08           O  
ATOM   1228  CB  TYR A 160     105.715  14.930  91.539  1.00  7.80           C  
ATOM   1229  CG  TYR A 160     104.620  15.196  90.544  1.00  7.67           C  
ATOM   1230  CD1 TYR A 160     104.784  15.345  89.191  1.00  9.87           C  
ATOM   1231  CD2 TYR A 160     103.303  15.232  91.011  1.00  9.45           C  
ATOM   1232  CE1 TYR A 160     103.746  15.594  88.287  1.00 10.64           C  
ATOM   1233  CE2 TYR A 160     102.244  15.481  90.158  1.00  9.80           C  
ATOM   1234  CZ  TYR A 160     102.452  15.602  88.824  1.00 10.57           C  
ATOM   1235  OH  TYR A 160     101.388  15.797  87.932  1.00 10.13           O  
ATOM   1236  N   THR A 161     107.737  12.925  93.176  1.00  8.86           N  
ATOM   1237  CA  THR A 161     108.860  12.892  94.154  1.00  9.26           C  
ATOM   1238  C   THR A 161     110.103  12.379  93.477  1.00  9.24           C  
ATOM   1239  O   THR A 161     111.162  13.073  93.624  1.00 10.46           O  
ATOM   1240  CB  THR A 161     108.462  11.871  95.219  1.00 11.43           C  
ATOM   1241  OG1 THR A 161     107.236  12.327  95.799  1.00 12.87           O  
ATOM   1242  CG2 THR A 161     109.511  11.804  96.334  1.00 12.92           C  
ATOM   1243  N   GLY A 162     110.052  11.353  92.674  1.00 10.47           N  
ATOM   1244  CA  GLY A 162     111.326  10.860  92.057  1.00 11.42           C  
ATOM   1245  C   GLY A 162     111.778  11.822  90.989  1.00 11.42           C  
ATOM   1246  O   GLY A 162     113.016  12.081  90.818  1.00 12.92           O  
ATOM   1247  N   PHE A 163     110.839  12.452  90.296  1.00  9.88           N  
ATOM   1248  CA  PHE A 163     111.197  13.435  89.274  1.00  9.79           C  
ATOM   1249  C   PHE A 163     111.965  14.574  89.922  1.00 10.14           C  
ATOM   1250  O   PHE A 163     112.971  15.008  89.314  1.00 10.24           O  
ATOM   1251  CB  PHE A 163     109.899  13.929  88.572  1.00  9.91           C  
ATOM   1252  CG  PHE A 163     110.154  14.900  87.436  1.00 11.48           C  
ATOM   1253  CD1 PHE A 163     110.539  14.361  86.210  1.00 14.33           C  
ATOM   1254  CD2 PHE A 163     110.091  16.266  87.726  1.00 12.45           C  
ATOM   1255  CE1 PHE A 163     110.811  15.310  85.172  1.00 16.40           C  
ATOM   1256  CE2 PHE A 163     110.350  17.178  86.678  1.00 17.77           C  
ATOM   1257  CZ  PHE A 163     110.667  16.627  85.473  1.00 15.18           C  
ATOM   1258  N   PHE A 164     111.488  15.167  91.009  1.00  9.69           N  
ATOM   1259  CA  PHE A 164     112.192  16.282  91.596  1.00  9.19           C  
ATOM   1260  C   PHE A 164     113.496  15.895  92.222  1.00 10.05           C  
ATOM   1261  O   PHE A 164     114.400  16.766  92.238  1.00 10.35           O  
ATOM   1262  CB  PHE A 164     111.249  17.029  92.598  1.00  9.81           C  
ATOM   1263  CG  PHE A 164     110.241  17.866  91.858  1.00  9.97           C  
ATOM   1264  CD1 PHE A 164     110.577  18.835  90.944  1.00 11.21           C  
ATOM   1265  CD2 PHE A 164     108.863  17.658  92.151  1.00 11.19           C  
ATOM   1266  CE1 PHE A 164     109.611  19.579  90.288  1.00 11.67           C  
ATOM   1267  CE2 PHE A 164     107.921  18.413  91.493  1.00 10.52           C  
ATOM   1268  CZ  PHE A 164     108.270  19.367  90.598  1.00 12.13           C  
ATOM   1269  N   ASN A 165     113.676  14.622  92.620  1.00  9.98           N  
ATOM   1270  CA  ASN A 165     115.045  14.269  93.103  1.00 12.32           C  
ATOM   1271  C   ASN A 165     116.020  14.427  91.966  1.00 11.70           C  
ATOM   1272  O   ASN A 165     117.172  14.921  92.278  1.00 13.50           O  
ATOM   1273  CB  ASN A 165     114.989  12.780  93.529  1.00 15.08           C  
ATOM   1274  CG  ASN A 165     114.219  12.510  94.789  1.00 24.12           C  
ATOM   1275  OD1 ASN A 165     113.985  13.369  95.642  1.00 27.81           O  
ATOM   1276  ND2 ASN A 165     113.781  11.247  94.990  1.00 29.22           N  
ATOM   1277  N   ASP A 166     115.702  14.085  90.725  1.00 10.26           N  
ATOM   1278  CA  ASP A 166     116.703  14.214  89.663  1.00 12.43           C  
ATOM   1279  C   ASP A 166     116.597  15.608  89.098  1.00 13.13           C  
ATOM   1280  O   ASP A 166     117.640  16.074  88.560  1.00 17.11           O  
ATOM   1281  CB  ASP A 166     116.480  13.128  88.640  1.00 15.75           C  
ATOM   1282  CG  ASP A 166     117.175  11.841  89.164  1.00 21.54           C  
ATOM   1283  OD1 ASP A 166     118.081  11.891  89.996  1.00 22.78           O  
ATOM   1284  OD2 ASP A 166     116.635  10.866  88.604  1.00 28.54           O  
ATOM   1285  N   PHE A 167     115.520  16.344  89.209  1.00  9.59           N  
ATOM   1286  CA  PHE A 167     115.447  17.718  88.646  1.00  9.03           C  
ATOM   1287  C   PHE A 167     116.352  18.682  89.373  1.00  9.03           C  
ATOM   1288  O   PHE A 167     117.038  19.495  88.732  1.00  8.58           O  
ATOM   1289  CB  PHE A 167     113.968  18.154  88.853  1.00  9.63           C  
ATOM   1290  CG  PHE A 167     113.507  19.475  88.254  1.00  7.58           C  
ATOM   1291  CD1 PHE A 167     113.604  20.656  88.943  1.00  9.30           C  
ATOM   1292  CD2 PHE A 167     112.877  19.400  87.016  1.00 12.08           C  
ATOM   1293  CE1 PHE A 167     113.085  21.844  88.381  1.00 10.60           C  
ATOM   1294  CE2 PHE A 167     112.347  20.583  86.480  1.00 12.29           C  
ATOM   1295  CZ  PHE A 167     112.478  21.761  87.160  1.00  9.89           C  
ATOM   1296  N   TYR A 168     116.475  18.502  90.688  1.00  7.95           N  
ATOM   1297  CA  TYR A 168     117.286  19.404  91.506  1.00  9.07           C  
ATOM   1298  C   TYR A 168     118.581  18.745  91.954  1.00  9.34           C  
ATOM   1299  O   TYR A 168     119.287  19.376  92.746  1.00  9.96           O  
ATOM   1300  CB  TYR A 168     116.504  19.845  92.755  1.00  9.74           C  
ATOM   1301  CG  TYR A 168     115.290  20.774  92.491  1.00  9.52           C  
ATOM   1302  CD1 TYR A 168     115.446  22.031  91.942  1.00  9.26           C  
ATOM   1303  CD2 TYR A 168     114.020  20.340  92.853  1.00  9.87           C  
ATOM   1304  CE1 TYR A 168     114.387  22.893  91.695  1.00  9.78           C  
ATOM   1305  CE2 TYR A 168     112.955  21.218  92.653  1.00 10.74           C  
ATOM   1306  CZ  TYR A 168     113.130  22.446  92.114  1.00 10.59           C  
ATOM   1307  OH  TYR A 168     112.041  23.301  91.894  1.00 12.61           O  
ATOM   1308  N   ASN A 169     118.850  17.526  91.616  1.00  9.08           N  
ATOM   1309  CA  ASN A 169     120.003  16.738  92.179  1.00 10.09           C  
ATOM   1310  C   ASN A 169     119.982  16.834  93.674  1.00 11.11           C  
ATOM   1311  O   ASN A 169     120.893  17.325  94.324  1.00 12.07           O  
ATOM   1312  CB  ASN A 169     121.377  17.197  91.652  1.00 11.77           C  
ATOM   1313  CG  ASN A 169     121.486  16.959  90.151  1.00 12.98           C  
ATOM   1314  OD1 ASN A 169     120.593  16.584  89.415  1.00 13.14           O  
ATOM   1315  ND2 ASN A 169     122.683  17.260  89.639  1.00 16.36           N  
ATOM   1316  N   LEU A 170     118.863  16.371  94.298  1.00 10.35           N  
ATOM   1317  CA  LEU A 170     118.727  16.521  95.748  1.00 11.64           C  
ATOM   1318  C   LEU A 170     119.782  15.787  96.586  1.00 13.59           C  
ATOM   1319  O   LEU A 170     120.047  16.318  97.656  1.00 13.95           O  
ATOM   1320  CB  LEU A 170     117.339  16.140  96.221  1.00 11.40           C  
ATOM   1321  CG  LEU A 170     116.223  17.031  95.651  1.00 10.71           C  
ATOM   1322  CD1 LEU A 170     114.853  16.541  96.197  1.00 13.15           C  
ATOM   1323  CD2 LEU A 170     116.413  18.494  96.022  1.00 12.75           C  
ATOM   1324  N   ASP A 171     120.342  14.736  96.033  1.00 12.72           N  
ATOM   1325  CA  ASP A 171     121.398  14.069  96.836  1.00 17.21           C  
ATOM   1326  C   ASP A 171     122.543  15.025  96.993  1.00 17.68           C  
ATOM   1327  O   ASP A 171     123.250  14.879  98.030  1.00 23.28           O  
ATOM   1328  CB  ASP A 171     121.868  12.805  96.114  1.00 20.29           C  
ATOM   1329  CG  ASP A 171     122.322  13.067  94.699  1.00 25.04           C  
ATOM   1330  OD1 ASP A 171     121.996  14.039  94.041  1.00 26.95           O  
ATOM   1331  OD2 ASP A 171     123.046  12.270  94.054  1.00 29.95           O  
ATOM   1332  N   GLU A 172     122.877  15.960  96.125  1.00 15.86           N  
ATOM   1333  CA  GLU A 172     123.917  16.942  96.258  1.00 16.63           C  
ATOM   1334  C   GLU A 172     123.486  18.260  96.867  1.00 16.66           C  
ATOM   1335  O   GLU A 172     124.261  18.988  97.472  1.00 19.27           O  
ATOM   1336  CB  GLU A 172     124.412  17.330  94.823  1.00 20.18           C  
ATOM   1337  CG  GLU A 172     125.085  16.258  94.028  1.00 26.15           C  
ATOM   1338  CD  GLU A 172     125.390  16.533  92.567  1.00 30.61           C  
ATOM   1339  OE1 GLU A 172     125.031  17.540  91.932  1.00 29.53           O  
ATOM   1340  OE2 GLU A 172     126.029  15.630  91.955  1.00 34.88           O  
ATOM   1341  N   ASN A 173     122.200  18.650  96.596  1.00 13.14           N  
ATOM   1342  CA  ASN A 173     121.795  20.022  96.880  1.00 14.31           C  
ATOM   1343  C   ASN A 173     120.786  20.223  97.997  1.00 12.57           C  
ATOM   1344  O   ASN A 173     120.744  21.398  98.393  1.00 14.92           O  
ATOM   1345  CB  ASN A 173     121.161  20.582  95.571  1.00 12.98           C  
ATOM   1346  CG  ASN A 173     122.243  20.786  94.503  1.00 15.40           C  
ATOM   1347  OD1 ASN A 173     123.375  21.159  94.871  1.00 18.77           O  
ATOM   1348  ND2 ASN A 173     121.921  20.598  93.224  1.00 12.80           N  
ATOM   1349  N   LEU A 174     120.149  19.197  98.492  1.00 13.30           N  
ATOM   1350  CA  LEU A 174     119.174  19.387  99.566  1.00 14.42           C  
ATOM   1351  C   LEU A 174     119.892  19.908 100.810  1.00 16.99           C  
ATOM   1352  O   LEU A 174     120.866  19.308 101.260  1.00 19.69           O  
ATOM   1353  CB  LEU A 174     118.407  18.090  99.773  1.00 15.85           C  
ATOM   1354  CG  LEU A 174     117.294  18.240 100.830  1.00 18.54           C  
ATOM   1355  CD1 LEU A 174     116.201  19.116 100.205  1.00 19.59           C  
ATOM   1356  CD2 LEU A 174     116.726  16.858 101.082  1.00 21.64           C  
ATOM   1357  N   GLY A 175     119.402  21.044 101.329  1.00 16.55           N  
ATOM   1358  CA  GLY A 175     120.042  21.508 102.567  1.00 19.85           C  
ATOM   1359  C   GLY A 175     121.067  22.565 102.311  1.00 23.07           C  
ATOM   1360  O   GLY A 175     121.417  23.266 103.280  1.00 25.10           O  
ATOM   1361  N   THR A 176     121.579  22.700 101.086  1.00 18.27           N  
ATOM   1362  CA  THR A 176     122.548  23.712 100.756  1.00 21.48           C  
ATOM   1363  C   THR A 176     122.027  24.643  99.659  1.00 21.92           C  
ATOM   1364  O   THR A 176     121.792  25.824  99.974  1.00 27.61           O  
ATOM   1365  CB  THR A 176     123.882  23.137 100.276  1.00 24.25           C  
ATOM   1366  OG1 THR A 176     123.655  22.099  99.330  1.00 24.53           O  
ATOM   1367  CG2 THR A 176     124.590  22.434 101.461  1.00 26.62           C  
ATOM   1368  N   ARG A 177     121.771  24.137  98.459  1.00 14.18           N  
ATOM   1369  CA  ARG A 177     121.272  25.082  97.434  1.00 12.73           C  
ATOM   1370  C   ARG A 177     119.745  25.046  97.302  1.00 11.28           C  
ATOM   1371  O   ARG A 177     119.213  25.869  96.592  1.00 12.38           O  
ATOM   1372  CB  ARG A 177     121.902  24.725  96.076  1.00 13.14           C  
ATOM   1373  CG  ARG A 177     123.406  25.140  96.057  1.00 16.64           C  
ATOM   1374  CD  ARG A 177     123.910  24.762  94.640  1.00 17.09           C  
ATOM   1375  NE  ARG A 177     125.321  25.172  94.557  1.00 19.92           N  
ATOM   1376  CZ  ARG A 177     125.654  26.372  94.120  1.00 18.04           C  
ATOM   1377  NH1 ARG A 177     124.880  27.340  93.677  1.00 17.23           N  
ATOM   1378  NH2 ARG A 177     126.987  26.641  94.106  1.00 24.35           N  
ATOM   1379  N   ILE A 178     119.084  24.067  97.937  1.00 11.05           N  
ATOM   1380  CA  ILE A 178     117.614  24.076  97.909  1.00 11.86           C  
ATOM   1381  C   ILE A 178     117.154  23.516  99.232  1.00 11.25           C  
ATOM   1382  O   ILE A 178     117.686  22.548  99.777  1.00 14.71           O  
ATOM   1383  CB  ILE A 178     116.964  23.418  96.686  1.00  9.74           C  
ATOM   1384  CG1 ILE A 178     115.451  23.688  96.643  1.00 11.31           C  
ATOM   1385  CG2 ILE A 178     117.276  21.917  96.682  1.00 12.82           C  
ATOM   1386  CD1 ILE A 178     114.863  23.346  95.245  1.00 14.31           C  
ATOM   1387  N   SER A 179     116.123  24.144  99.804  1.00  9.34           N  
ATOM   1388  CA  SER A 179     115.559  23.641 101.049  1.00  9.30           C  
ATOM   1389  C   SER A 179     114.455  22.639 100.809  1.00 10.20           C  
ATOM   1390  O   SER A 179     113.778  22.592  99.772  1.00  9.91           O  
ATOM   1391  CB  SER A 179     114.947  24.836 101.830  1.00 10.64           C  
ATOM   1392  OG  SER A 179     113.890  25.453 101.067  1.00  9.97           O  
ATOM   1393  N   GLU A 180     114.127  21.860 101.863  1.00 10.79           N  
ATOM   1394  CA  GLU A 180     112.991  20.936 101.832  1.00 10.17           C  
ATOM   1395  C   GLU A 180     111.719  21.725 101.545  1.00  8.79           C  
ATOM   1396  O   GLU A 180     110.842  21.204 100.826  1.00  9.84           O  
ATOM   1397  CB  GLU A 180     112.845  20.305 103.206  1.00 16.09           C  
ATOM   1398  CG  GLU A 180     111.895  19.225 103.612  1.00 29.28           C  
ATOM   1399  CD  GLU A 180     112.453  18.738 104.979  1.00 34.35           C  
ATOM   1400  OE1 GLU A 180     112.148  19.353 106.023  1.00 39.61           O  
ATOM   1401  OE2 GLU A 180     113.257  17.793 104.954  1.00 37.39           O  
ATOM   1402  N   GLU A 181     111.557  22.907 102.081  1.00  8.84           N  
ATOM   1403  CA  GLU A 181     110.335  23.688 101.867  1.00  8.41           C  
ATOM   1404  C   GLU A 181     110.224  24.162 100.447  1.00  8.41           C  
ATOM   1405  O   GLU A 181     109.097  24.111  99.894  1.00  9.03           O  
ATOM   1406  CB  GLU A 181     110.409  24.890 102.808  1.00  9.30           C  
ATOM   1407  CG  GLU A 181     110.235  24.571 104.308  1.00 10.39           C  
ATOM   1408  CD  GLU A 181     111.575  24.431 104.971  1.00 11.69           C  
ATOM   1409  OE1 GLU A 181     112.626  24.099 104.425  1.00 12.77           O  
ATOM   1410  OE2 GLU A 181     111.562  24.563 106.255  1.00 14.82           O  
ATOM   1411  N   ALA A 182     111.317  24.520  99.745  1.00  7.64           N  
ATOM   1412  CA  ALA A 182     111.169  24.898  98.338  1.00  6.94           C  
ATOM   1413  C   ALA A 182     110.859  23.677  97.515  1.00  8.82           C  
ATOM   1414  O   ALA A 182     110.084  23.817  96.532  1.00  9.16           O  
ATOM   1415  CB  ALA A 182     112.491  25.530  97.878  1.00  8.56           C  
ATOM   1416  N   VAL A 183     111.331  22.501  97.875  1.00  9.03           N  
ATOM   1417  CA  VAL A 183     110.946  21.287  97.118  1.00  8.68           C  
ATOM   1418  C   VAL A 183     109.473  21.006  97.340  1.00  8.88           C  
ATOM   1419  O   VAL A 183     108.721  20.637  96.402  1.00  9.47           O  
ATOM   1420  CB  VAL A 183     111.808  20.112  97.564  1.00  8.93           C  
ATOM   1421  CG1 VAL A 183     111.298  18.825  96.904  1.00 13.79           C  
ATOM   1422  CG2 VAL A 183     113.287  20.340  97.230  1.00 12.84           C  
ATOM   1423  N   ARG A 184     108.956  21.191  98.559  1.00  7.50           N  
ATOM   1424  CA  ARG A 184     107.546  20.958  98.863  1.00  8.71           C  
ATOM   1425  C   ARG A 184     106.696  21.896  98.011  1.00  9.10           C  
ATOM   1426  O   ARG A 184     105.657  21.482  97.503  1.00  9.50           O  
ATOM   1427  CB  ARG A 184     107.315  21.165 100.372  1.00 11.70           C  
ATOM   1428  CG  ARG A 184     105.860  20.894 100.715  1.00 17.63           C  
ATOM   1429  CD  ARG A 184     105.887  20.389 102.161  1.00 25.25           C  
ATOM   1430  NE  ARG A 184     106.072  21.519 103.040  1.00 28.56           N  
ATOM   1431  CZ  ARG A 184     106.898  21.858 104.011  1.00 28.50           C  
ATOM   1432  NH1 ARG A 184     107.934  21.162 104.474  1.00 31.85           N  
ATOM   1433  NH2 ARG A 184     106.629  23.032 104.608  1.00 24.76           N  
ATOM   1434  N   ASN A 185     107.067  23.161  97.867  1.00  8.47           N  
ATOM   1435  CA  ASN A 185     106.348  24.060  97.003  1.00  7.60           C  
ATOM   1436  C   ASN A 185     106.276  23.543  95.569  1.00  7.54           C  
ATOM   1437  O   ASN A 185     105.241  23.678  94.930  1.00  8.44           O  
ATOM   1438  CB  ASN A 185     106.961  25.488  97.081  1.00  8.87           C  
ATOM   1439  CG  ASN A 185     106.201  26.477  96.215  1.00  8.76           C  
ATOM   1440  OD1 ASN A 185     105.058  26.778  96.559  1.00 13.59           O  
ATOM   1441  ND2 ASN A 185     106.864  26.866  95.186  1.00 12.42           N  
ATOM   1442  N   SER A 186     107.427  23.027  95.094  1.00  7.42           N  
ATOM   1443  CA  SER A 186     107.418  22.516  93.684  1.00  7.10           C  
ATOM   1444  C   SER A 186     106.507  21.320  93.585  1.00  8.39           C  
ATOM   1445  O   SER A 186     105.765  21.240  92.577  1.00  7.96           O  
ATOM   1446  CB  SER A 186     108.838  22.074  93.310  1.00 10.30           C  
ATOM   1447  OG  SER A 186     109.601  23.257  93.096  1.00 12.34           O  
ATOM   1448  N   TRP A 187     106.467  20.422  94.566  1.00  8.35           N  
ATOM   1449  CA  TRP A 187     105.546  19.277  94.480  1.00  7.65           C  
ATOM   1450  C   TRP A 187     104.111  19.767  94.497  1.00  8.95           C  
ATOM   1451  O   TRP A 187     103.296  19.273  93.725  1.00  8.70           O  
ATOM   1452  CB  TRP A 187     105.823  18.343  95.700  1.00  8.34           C  
ATOM   1453  CG  TRP A 187     104.985  17.067  95.615  1.00  8.49           C  
ATOM   1454  CD1 TRP A 187     105.388  15.853  95.073  1.00 10.21           C  
ATOM   1455  CD2 TRP A 187     103.636  16.879  96.038  1.00  9.18           C  
ATOM   1456  NE1 TRP A 187     104.307  14.978  95.110  1.00 10.09           N  
ATOM   1457  CE2 TRP A 187     103.244  15.558  95.686  1.00 10.49           C  
ATOM   1458  CE3 TRP A 187     102.737  17.693  96.710  1.00 11.13           C  
ATOM   1459  CZ2 TRP A 187     101.962  15.090  96.023  1.00 11.53           C  
ATOM   1460  CZ3 TRP A 187     101.456  17.221  96.993  1.00 13.21           C  
ATOM   1461  CH2 TRP A 187     101.081  15.902  96.649  1.00 12.27           C  
ATOM   1462  N   ASN A 188     103.773  20.728  95.362  1.00  7.43           N  
ATOM   1463  CA  ASN A 188     102.389  21.256  95.408  1.00  7.85           C  
ATOM   1464  C   ASN A 188     102.016  21.834  94.069  1.00  8.01           C  
ATOM   1465  O   ASN A 188     100.872  21.644  93.615  1.00  9.13           O  
ATOM   1466  CB  ASN A 188     102.214  22.353  96.453  1.00  8.63           C  
ATOM   1467  CG  ASN A 188     102.140  21.773  97.871  1.00 11.28           C  
ATOM   1468  OD1 ASN A 188     101.910  20.623  98.140  1.00 13.52           O  
ATOM   1469  ND2 ASN A 188     102.388  22.706  98.806  1.00 14.28           N  
ATOM   1470  N   THR A 189     102.922  22.542  93.396  1.00  7.64           N  
ATOM   1471  CA  THR A 189     102.607  23.152  92.105  1.00  7.47           C  
ATOM   1472  C   THR A 189     102.387  22.033  91.069  1.00  7.88           C  
ATOM   1473  O   THR A 189     101.423  22.078  90.285  1.00  9.31           O  
ATOM   1474  CB  THR A 189     103.810  24.015  91.679  1.00  8.44           C  
ATOM   1475  OG1 THR A 189     103.982  25.060  92.664  1.00 12.65           O  
ATOM   1476  CG2 THR A 189     103.511  24.663  90.329  1.00  9.75           C  
ATOM   1477  N   ALA A 190     103.237  20.984  91.053  1.00  7.51           N  
ATOM   1478  CA  ALA A 190     103.008  19.915  90.087  1.00  7.37           C  
ATOM   1479  C   ALA A 190     101.649  19.244  90.319  1.00  7.46           C  
ATOM   1480  O   ALA A 190     100.949  18.906  89.357  1.00  9.04           O  
ATOM   1481  CB  ALA A 190     104.128  18.906  90.283  1.00  8.03           C  
ATOM   1482  N   ALA A 191     101.323  18.984  91.614  1.00  6.99           N  
ATOM   1483  CA  ALA A 191     100.060  18.285  91.886  1.00  7.22           C  
ATOM   1484  C   ALA A 191      98.864  19.145  91.505  1.00  9.09           C  
ATOM   1485  O   ALA A 191      97.807  18.514  91.210  1.00 10.87           O  
ATOM   1486  CB  ALA A 191     100.006  17.945  93.408  1.00  9.15           C  
ATOM   1487  N   SER A 192      98.971  20.472  91.412  1.00  9.62           N  
ATOM   1488  CA  SER A 192      97.842  21.317  91.005  1.00  8.75           C  
ATOM   1489  C   SER A 192      97.662  21.280  89.502  1.00 10.39           C  
ATOM   1490  O   SER A 192      96.608  21.784  89.051  1.00 11.65           O  
ATOM   1491  CB  SER A 192      98.131  22.769  91.455  1.00 12.15           C  
ATOM   1492  OG  SER A 192      99.101  23.463  90.639  1.00 18.01           O  
ATOM   1493  N   GLY A 193      98.642  20.811  88.710  1.00  8.48           N  
ATOM   1494  CA  GLY A 193      98.453  20.766  87.252  1.00  8.16           C  
ATOM   1495  C   GLY A 193      97.465  19.675  86.882  1.00  8.26           C  
ATOM   1496  O   GLY A 193      97.088  18.804  87.679  1.00  9.49           O  
ATOM   1497  N   GLY A 194      97.020  19.714  85.624  1.00  7.64           N  
ATOM   1498  CA  GLY A 194      95.967  18.788  85.169  1.00  7.46           C  
ATOM   1499  C   GLY A 194      96.484  17.382  85.035  1.00  9.02           C  
ATOM   1500  O   GLY A 194      97.615  17.108  84.567  1.00  8.54           O  
ATOM   1501  N   PHE A 195      95.651  16.392  85.355  1.00  8.52           N  
ATOM   1502  CA  PHE A 195      96.111  15.005  85.228  1.00  8.52           C  
ATOM   1503  C   PHE A 195      96.387  14.635  83.780  1.00  8.49           C  
ATOM   1504  O   PHE A 195      97.306  13.817  83.487  1.00  9.68           O  
ATOM   1505  CB  PHE A 195      95.039  14.013  85.830  1.00  9.54           C  
ATOM   1506  CG  PHE A 195      93.835  13.774  84.952  1.00 10.06           C  
ATOM   1507  CD1 PHE A 195      92.691  14.582  85.048  1.00 12.79           C  
ATOM   1508  CD2 PHE A 195      93.818  12.741  84.019  1.00 13.14           C  
ATOM   1509  CE1 PHE A 195      91.557  14.344  84.238  1.00 15.56           C  
ATOM   1510  CE2 PHE A 195      92.738  12.545  83.219  1.00 14.34           C  
ATOM   1511  CZ  PHE A 195      91.618  13.335  83.292  1.00 15.52           C  
ATOM   1512  N   PHE A 196      95.596  15.185  82.830  1.00  7.65           N  
ATOM   1513  CA  PHE A 196      95.743  14.736  81.429  1.00  8.29           C  
ATOM   1514  C   PHE A 196      97.017  15.351  80.858  1.00 10.26           C  
ATOM   1515  O   PHE A 196      97.812  14.615  80.239  1.00  9.79           O  
ATOM   1516  CB  PHE A 196      94.510  15.128  80.606  1.00  9.60           C  
ATOM   1517  CG  PHE A 196      94.536  14.529  79.214  1.00 10.59           C  
ATOM   1518  CD1 PHE A 196      95.259  15.162  78.230  1.00 10.42           C  
ATOM   1519  CD2 PHE A 196      93.796  13.368  79.021  1.00 14.19           C  
ATOM   1520  CE1 PHE A 196      95.231  14.585  76.925  1.00 14.03           C  
ATOM   1521  CE2 PHE A 196      93.797  12.804  77.739  1.00 16.46           C  
ATOM   1522  CZ  PHE A 196      94.517  13.403  76.728  1.00 14.34           C  
ATOM   1523  N   ALA A 197      97.277  16.642  81.147  1.00  8.99           N  
ATOM   1524  CA  ALA A 197      98.542  17.228  80.661  1.00  9.09           C  
ATOM   1525  C   ALA A 197      99.736  16.516  81.234  1.00  9.48           C  
ATOM   1526  O   ALA A 197     100.773  16.454  80.567  1.00 10.25           O  
ATOM   1527  CB  ALA A 197      98.535  18.723  81.144  1.00 10.03           C  
ATOM   1528  N   ALA A 198      99.705  16.051  82.468  1.00  7.58           N  
ATOM   1529  CA  ALA A 198     100.888  15.426  83.054  1.00  8.65           C  
ATOM   1530  C   ALA A 198     101.283  14.206  82.239  1.00  9.55           C  
ATOM   1531  O   ALA A 198     102.510  13.941  82.140  1.00 10.76           O  
ATOM   1532  CB  ALA A 198     100.562  15.117  84.507  1.00 10.24           C  
ATOM   1533  N   ALA A 199     100.315  13.428  81.774  1.00  8.72           N  
ATOM   1534  CA  ALA A 199     100.649  12.197  81.022  1.00 10.58           C  
ATOM   1535  C   ALA A 199     100.755  12.528  79.554  1.00  9.35           C  
ATOM   1536  O   ALA A 199     101.415  11.665  78.907  1.00 13.73           O  
ATOM   1537  CB  ALA A 199      99.538  11.181  81.295  1.00 13.00           C  
ATOM   1538  N   ALA A 200     100.255  13.582  79.025  1.00  9.61           N  
ATOM   1539  CA  ALA A 200     100.393  13.911  77.610  1.00  9.25           C  
ATOM   1540  C   ALA A 200     101.682  14.649  77.295  1.00 12.73           C  
ATOM   1541  O   ALA A 200     102.252  14.474  76.219  1.00 13.87           O  
ATOM   1542  CB  ALA A 200      99.245  14.801  77.140  1.00 12.15           C  
ATOM   1543  N   ALA A 201     102.127  15.473  78.256  1.00 13.24           N  
ATOM   1544  CA  ALA A 201     103.310  16.308  77.907  1.00 14.24           C  
ATOM   1545  C   ALA A 201     104.498  15.509  77.596  1.00 13.65           C  
ATOM   1546  O   ALA A 201     105.220  15.908  76.584  1.00 13.04           O  
ATOM   1547  CB  ALA A 201     103.649  17.203  79.140  1.00 15.77           C  
ATOM   1548  N   PRO A 202     104.917  14.422  78.138  1.00 12.24           N  
ATOM   1549  CA  PRO A 202     106.046  13.619  77.814  1.00 14.17           C  
ATOM   1550  C   PRO A 202     106.067  13.144  76.355  1.00 14.38           C  
ATOM   1551  O   PRO A 202     107.184  13.027  75.781  1.00 17.71           O  
ATOM   1552  CB  PRO A 202     106.144  12.449  78.799  1.00 17.99           C  
ATOM   1553  CG  PRO A 202     105.293  12.927  79.936  1.00 17.86           C  
ATOM   1554  CD  PRO A 202     104.234  13.833  79.353  1.00 15.37           C  
ATOM   1555  N   THR A 203     104.884  12.965  75.749  1.00 14.29           N  
ATOM   1556  CA  THR A 203     104.848  12.576  74.329  1.00 14.72           C  
ATOM   1557  C   THR A 203     105.235  13.726  73.425  1.00 16.91           C  
ATOM   1558  O   THR A 203     105.484  13.488  72.223  1.00 17.69           O  
ATOM   1559  CB  THR A 203     103.427  12.128  73.928  1.00 15.76           C  
ATOM   1560  OG1 THR A 203     102.427  13.163  73.857  1.00 18.01           O  
ATOM   1561  CG2 THR A 203     102.923  11.074  74.941  1.00 19.41           C  
ATOM   1562  N   THR A 204     105.445  14.950  73.892  1.00 12.39           N  
ATOM   1563  CA  THR A 204     105.828  16.050  73.021  1.00 11.60           C  
ATOM   1564  C   THR A 204     107.336  16.193  73.098  1.00 11.53           C  
ATOM   1565  O   THR A 204     107.843  16.908  72.203  1.00 11.30           O  
ATOM   1566  CB  THR A 204     105.180  17.406  73.407  1.00 12.25           C  
ATOM   1567  OG1 THR A 204     105.722  17.806  74.705  1.00 13.85           O  
ATOM   1568  CG2 THR A 204     103.668  17.239  73.553  1.00 14.05           C  
ATOM   1569  N   TRP A 205     108.014  15.655  74.054  1.00 11.98           N  
ATOM   1570  CA  TRP A 205     109.428  15.979  74.257  1.00 12.73           C  
ATOM   1571  C   TRP A 205     110.321  15.379  73.187  1.00 13.92           C  
ATOM   1572  O   TRP A 205     111.435  15.950  73.106  1.00 18.76           O  
ATOM   1573  CB  TRP A 205     109.949  15.523  75.650  1.00 12.69           C  
ATOM   1574  CG  TRP A 205     109.117  16.163  76.782  1.00 11.75           C  
ATOM   1575  CD1 TRP A 205     108.309  17.243  76.709  1.00 12.15           C  
ATOM   1576  CD2 TRP A 205     109.089  15.639  78.092  1.00 12.07           C  
ATOM   1577  NE1 TRP A 205     107.741  17.442  77.974  1.00 12.46           N  
ATOM   1578  CE2 TRP A 205     108.218  16.511  78.820  1.00 11.46           C  
ATOM   1579  CE3 TRP A 205     109.696  14.557  78.736  1.00 14.45           C  
ATOM   1580  CZ2 TRP A 205     107.957  16.210  80.165  1.00 13.14           C  
ATOM   1581  CZ3 TRP A 205     109.432  14.314  80.095  1.00 15.49           C  
ATOM   1582  CH2 TRP A 205     108.567  15.190  80.788  1.00 15.42           C  
ATOM   1583  N   TYR A 206     109.886  14.470  72.376  1.00 13.81           N  
ATOM   1584  CA  TYR A 206     110.729  13.946  71.292  1.00 17.58           C  
ATOM   1585  C   TYR A 206     110.364  14.602  69.993  1.00 16.63           C  
ATOM   1586  O   TYR A 206     110.617  14.055  68.890  1.00 18.31           O  
ATOM   1587  CB  TYR A 206     110.643  12.419  71.260  1.00 19.61           C  
ATOM   1588  CG  TYR A 206     109.314  11.726  71.340  1.00 22.95           C  
ATOM   1589  CD1 TYR A 206     108.542  11.437  70.235  1.00 24.64           C  
ATOM   1590  CD2 TYR A 206     108.825  11.323  72.596  1.00 21.89           C  
ATOM   1591  CE1 TYR A 206     107.326  10.776  70.351  1.00 27.55           C  
ATOM   1592  CE2 TYR A 206     107.610  10.689  72.717  1.00 26.64           C  
ATOM   1593  CZ  TYR A 206     106.886  10.396  71.597  1.00 28.02           C  
ATOM   1594  OH  TYR A 206     105.646   9.767  71.669  1.00 33.62           O  
ATOM   1595  N   THR A 207     109.846  15.827  69.950  1.00 12.19           N  
ATOM   1596  CA  THR A 207     109.588  16.592  68.728  1.00 10.92           C  
ATOM   1597  C   THR A 207     110.965  16.970  68.169  1.00 12.13           C  
ATOM   1598  O   THR A 207     111.925  17.268  68.887  1.00 12.49           O  
ATOM   1599  CB  THR A 207     108.843  17.885  69.078  1.00 11.76           C  
ATOM   1600  OG1 THR A 207     107.522  17.466  69.524  1.00 13.88           O  
ATOM   1601  CG2 THR A 207     108.671  18.900  67.975  1.00 12.26           C  
ATOM   1602  N   ASP A 208     111.060  16.986  66.816  1.00 12.16           N  
ATOM   1603  CA  ASP A 208     112.307  17.366  66.152  1.00 11.99           C  
ATOM   1604  C   ASP A 208     112.243  18.824  65.826  1.00 12.35           C  
ATOM   1605  O   ASP A 208     111.412  19.347  65.096  1.00 13.80           O  
ATOM   1606  CB  ASP A 208     112.323  16.545  64.809  1.00 12.07           C  
ATOM   1607  CG  ASP A 208     113.622  16.721  64.068  1.00 16.35           C  
ATOM   1608  OD1 ASP A 208     114.518  17.492  64.421  1.00 14.57           O  
ATOM   1609  OD2 ASP A 208     113.749  15.946  63.051  1.00 18.77           O  
ATOM   1610  N   PHE A 209     113.218  19.570  66.407  1.00 10.33           N  
ATOM   1611  CA  PHE A 209     113.336  20.992  66.153  1.00 10.12           C  
ATOM   1612  C   PHE A 209     114.510  21.383  65.248  1.00  9.95           C  
ATOM   1613  O   PHE A 209     114.805  22.566  65.091  1.00 12.03           O  
ATOM   1614  CB  PHE A 209     113.601  21.737  67.520  1.00 10.42           C  
ATOM   1615  CG  PHE A 209     112.498  21.500  68.556  1.00  9.91           C  
ATOM   1616  CD1 PHE A 209     111.352  22.255  68.427  1.00 12.36           C  
ATOM   1617  CD2 PHE A 209     112.634  20.580  69.552  1.00 11.47           C  
ATOM   1618  CE1 PHE A 209     110.289  22.060  69.347  1.00 13.76           C  
ATOM   1619  CE2 PHE A 209     111.554  20.363  70.490  1.00 12.79           C  
ATOM   1620  CZ  PHE A 209     110.416  21.109  70.335  1.00 12.46           C  
ATOM   1621  N   ARG A 210     115.058  20.354  64.567  1.00 11.32           N  
ATOM   1622  CA  ARG A 210     116.242  20.679  63.736  1.00 11.73           C  
ATOM   1623  C   ARG A 210     115.900  21.613  62.611  1.00 12.69           C  
ATOM   1624  O   ARG A 210     116.851  22.373  62.231  1.00 15.31           O  
ATOM   1625  CB  ARG A 210     116.844  19.353  63.264  1.00 12.35           C  
ATOM   1626  CG  ARG A 210     117.545  18.553  64.339  1.00 14.38           C  
ATOM   1627  CD  ARG A 210     118.160  17.227  63.837  1.00 15.04           C  
ATOM   1628  NE  ARG A 210     117.029  16.409  63.365  1.00 15.03           N  
ATOM   1629  CZ  ARG A 210     117.222  15.202  62.778  1.00 17.85           C  
ATOM   1630  NH1 ARG A 210     118.492  14.785  62.610  1.00 19.60           N  
ATOM   1631  NH2 ARG A 210     116.156  14.502  62.415  1.00 18.41           N  
ATOM   1632  N   ALA A 211     114.753  21.589  62.015  1.00 13.11           N  
ATOM   1633  CA  ALA A 211     114.419  22.538  60.960  1.00 13.91           C  
ATOM   1634  C   ALA A 211     114.003  23.883  61.450  1.00 13.70           C  
ATOM   1635  O   ALA A 211     113.878  24.906  60.764  1.00 14.77           O  
ATOM   1636  CB  ALA A 211     113.318  22.004  60.025  1.00 18.18           C  
ATOM   1637  N   ASP A 212     113.657  23.982  62.785  1.00 12.06           N  
ATOM   1638  CA  ASP A 212     113.294  25.276  63.301  1.00 12.63           C  
ATOM   1639  C   ASP A 212     114.494  26.199  63.660  1.00  9.94           C  
ATOM   1640  O   ASP A 212     114.483  27.408  63.539  1.00 12.10           O  
ATOM   1641  CB  ASP A 212     112.554  25.057  64.668  1.00 12.50           C  
ATOM   1642  CG  ASP A 212     111.203  24.347  64.489  1.00 17.93           C  
ATOM   1643  OD1 ASP A 212     110.403  24.692  63.614  1.00 21.62           O  
ATOM   1644  OD2 ASP A 212     111.072  23.361  65.199  1.00 20.97           O  
ATOM   1645  N   ILE A 213     115.550  25.528  64.135  1.00 10.96           N  
ATOM   1646  CA  ILE A 213     116.740  26.262  64.620  1.00 11.32           C  
ATOM   1647  C   ILE A 213     117.380  27.193  63.577  1.00 12.09           C  
ATOM   1648  O   ILE A 213     117.631  28.344  63.932  1.00 12.25           O  
ATOM   1649  CB  ILE A 213     117.742  25.269  65.193  1.00 13.48           C  
ATOM   1650  CG1 ILE A 213     117.211  24.670  66.536  1.00 15.67           C  
ATOM   1651  CG2 ILE A 213     119.092  25.962  65.429  1.00 14.55           C  
ATOM   1652  CD1 ILE A 213     118.032  23.409  66.834  1.00 19.97           C  
ATOM   1653  N   PRO A 214     117.510  26.809  62.299  1.00 10.92           N  
ATOM   1654  CA  PRO A 214     118.087  27.798  61.351  1.00 14.40           C  
ATOM   1655  C   PRO A 214     117.197  28.940  61.034  1.00 14.60           C  
ATOM   1656  O   PRO A 214     117.656  29.927  60.428  1.00 16.31           O  
ATOM   1657  CB  PRO A 214     118.198  26.928  60.096  1.00 14.64           C  
ATOM   1658  CG  PRO A 214     118.202  25.524  60.488  1.00 15.76           C  
ATOM   1659  CD  PRO A 214     117.314  25.475  61.751  1.00 13.92           C  
ATOM   1660  N   ARG A 215     115.939  29.010  61.466  1.00 12.62           N  
ATOM   1661  CA  ARG A 215     115.067  30.148  61.325  1.00 13.35           C  
ATOM   1662  C   ARG A 215     115.216  31.199  62.443  1.00 14.19           C  
ATOM   1663  O   ARG A 215     114.627  32.264  62.336  1.00 16.04           O  
ATOM   1664  CB  ARG A 215     113.607  29.685  61.258  1.00 16.21           C  
ATOM   1665  CG  ARG A 215     113.461  28.732  60.079  1.00 19.96           C  
ATOM   1666  CD  ARG A 215     112.020  28.351  59.812  1.00 25.07           C  
ATOM   1667  NE  ARG A 215     111.765  27.799  58.496  1.00 34.56           N  
ATOM   1668  CZ  ARG A 215     111.795  28.573  57.402  1.00 39.00           C  
ATOM   1669  NH1 ARG A 215     112.136  29.861  57.469  1.00 42.00           N  
ATOM   1670  NH2 ARG A 215     111.535  28.018  56.226  1.00 41.71           N  
ATOM   1671  N   ILE A 216     116.069  30.931  63.435  1.00 13.09           N  
ATOM   1672  CA  ILE A 216     116.305  31.933  64.479  1.00 14.67           C  
ATOM   1673  C   ILE A 216     117.232  33.038  63.936  1.00 15.54           C  
ATOM   1674  O   ILE A 216     118.400  32.678  63.694  1.00 20.06           O  
ATOM   1675  CB  ILE A 216     116.906  31.203  65.677  1.00 13.26           C  
ATOM   1676  CG1 ILE A 216     115.889  30.277  66.304  1.00 16.01           C  
ATOM   1677  CG2 ILE A 216     117.205  32.320  66.731  1.00 17.69           C  
ATOM   1678  CD1 ILE A 216     116.444  29.250  67.291  1.00 17.94           C  
ATOM   1679  N   ASP A 217     116.701  34.224  63.790  1.00 13.75           N  
ATOM   1680  CA  ASP A 217     117.490  35.292  63.137  1.00 15.90           C  
ATOM   1681  C   ASP A 217     117.629  36.510  64.010  1.00 15.67           C  
ATOM   1682  O   ASP A 217     117.811  37.636  63.568  1.00 19.03           O  
ATOM   1683  CB  ASP A 217     116.710  35.601  61.840  1.00 18.29           C  
ATOM   1684  CG  ASP A 217     115.343  36.165  62.026  1.00 23.41           C  
ATOM   1685  OD1 ASP A 217     114.746  36.087  63.132  1.00 20.96           O  
ATOM   1686  OD2 ASP A 217     114.796  36.734  61.023  1.00 27.74           O  
ATOM   1687  N   VAL A 218     117.537  36.272  65.349  1.00 13.41           N  
ATOM   1688  CA  VAL A 218     117.779  37.332  66.318  1.00 12.80           C  
ATOM   1689  C   VAL A 218     118.834  36.804  67.297  1.00 10.78           C  
ATOM   1690  O   VAL A 218     119.094  35.596  67.353  1.00 12.77           O  
ATOM   1691  CB  VAL A 218     116.503  37.722  67.099  1.00 12.23           C  
ATOM   1692  CG1 VAL A 218     115.406  38.333  66.215  1.00 15.00           C  
ATOM   1693  CG2 VAL A 218     115.920  36.497  67.806  1.00 15.81           C  
ATOM   1694  N   PRO A 219     119.437  37.668  68.080  1.00 11.05           N  
ATOM   1695  CA  PRO A 219     120.419  37.219  69.064  1.00 12.32           C  
ATOM   1696  C   PRO A 219     119.838  36.183  70.034  1.00 11.32           C  
ATOM   1697  O   PRO A 219     118.684  36.348  70.430  1.00 11.63           O  
ATOM   1698  CB  PRO A 219     120.854  38.466  69.803  1.00 12.73           C  
ATOM   1699  CG  PRO A 219     120.516  39.562  68.822  1.00 15.48           C  
ATOM   1700  CD  PRO A 219     119.249  39.125  68.095  1.00 12.67           C  
ATOM   1701  N   ALA A 220     120.671  35.225  70.375  1.00  9.79           N  
ATOM   1702  CA  ALA A 220     120.232  34.118  71.207  1.00 10.78           C  
ATOM   1703  C   ALA A 220     121.254  33.791  72.229  1.00 11.39           C  
ATOM   1704  O   ALA A 220     122.439  34.060  72.140  1.00 12.21           O  
ATOM   1705  CB  ALA A 220     120.028  32.852  70.309  1.00 11.63           C  
ATOM   1706  N   LEU A 221     120.800  33.229  73.381  1.00  9.49           N  
ATOM   1707  CA  LEU A 221     121.594  32.733  74.496  1.00  9.90           C  
ATOM   1708  C   LEU A 221     121.257  31.291  74.699  1.00  9.02           C  
ATOM   1709  O   LEU A 221     120.017  30.988  74.721  1.00 10.24           O  
ATOM   1710  CB  LEU A 221     121.282  33.530  75.772  1.00 11.04           C  
ATOM   1711  CG  LEU A 221     121.807  32.946  77.084  1.00 10.88           C  
ATOM   1712  CD1 LEU A 221     123.331  32.986  77.120  1.00 14.13           C  
ATOM   1713  CD2 LEU A 221     121.190  33.729  78.251  1.00 13.99           C  
ATOM   1714  N   ILE A 222     122.136  30.401  74.903  1.00  8.03           N  
ATOM   1715  CA  ILE A 222     122.002  29.006  75.216  1.00  6.87           C  
ATOM   1716  C   ILE A 222     122.718  28.796  76.526  1.00  9.71           C  
ATOM   1717  O   ILE A 222     123.940  29.073  76.654  1.00 10.47           O  
ATOM   1718  CB  ILE A 222     122.583  28.037  74.169  1.00  8.51           C  
ATOM   1719  CG1 ILE A 222     121.827  28.247  72.842  1.00 10.61           C  
ATOM   1720  CG2 ILE A 222     122.522  26.603  74.684  1.00 11.58           C  
ATOM   1721  CD1 ILE A 222     122.543  27.508  71.684  1.00 12.14           C  
ATOM   1722  N   LEU A 223     122.041  28.379  77.606  1.00  8.21           N  
ATOM   1723  CA  LEU A 223     122.642  28.193  78.933  1.00  7.62           C  
ATOM   1724  C   LEU A 223     122.263  26.842  79.449  1.00  7.79           C  
ATOM   1725  O   LEU A 223     121.036  26.476  79.299  1.00  8.45           O  
ATOM   1726  CB  LEU A 223     122.137  29.342  79.846  1.00  8.91           C  
ATOM   1727  CG  LEU A 223     122.711  29.294  81.245  1.00 11.67           C  
ATOM   1728  CD1 LEU A 223     122.905  30.682  81.857  1.00 14.61           C  
ATOM   1729  CD2 LEU A 223     121.836  28.475  82.217  1.00 12.10           C  
ATOM   1730  N   HIS A 224     123.119  26.082  80.081  1.00  7.80           N  
ATOM   1731  CA  HIS A 224     122.770  24.746  80.548  1.00  7.26           C  
ATOM   1732  C   HIS A 224     123.635  24.310  81.707  1.00  8.06           C  
ATOM   1733  O   HIS A 224     124.832  24.755  81.728  1.00 10.37           O  
ATOM   1734  CB  HIS A 224     122.933  23.766  79.385  1.00  8.13           C  
ATOM   1735  CG  HIS A 224     121.996  22.539  79.413  1.00  8.31           C  
ATOM   1736  ND1 HIS A 224     120.924  22.655  78.509  1.00  8.62           N  
ATOM   1737  CD2 HIS A 224     121.957  21.368  80.049  1.00  8.88           C  
ATOM   1738  CE1 HIS A 224     120.263  21.510  78.670  1.00  9.46           C  
ATOM   1739  NE2 HIS A 224     120.793  20.721  79.582  1.00  9.12           N  
ATOM   1740  N   GLY A 225     123.177  23.489  82.592  1.00  9.24           N  
ATOM   1741  CA  GLY A 225     123.997  22.980  83.701  1.00  8.36           C  
ATOM   1742  C   GLY A 225     124.646  21.681  83.257  1.00  9.17           C  
ATOM   1743  O   GLY A 225     124.049  20.788  82.614  1.00 10.52           O  
ATOM   1744  N   THR A 226     125.940  21.502  83.658  1.00 10.46           N  
ATOM   1745  CA  THR A 226     126.578  20.244  83.248  1.00 10.75           C  
ATOM   1746  C   THR A 226     126.257  19.077  84.108  1.00 11.81           C  
ATOM   1747  O   THR A 226     126.494  17.903  83.740  1.00 15.57           O  
ATOM   1748  CB  THR A 226     128.159  20.327  83.205  1.00 12.12           C  
ATOM   1749  OG1 THR A 226     128.607  20.364  84.550  1.00 14.09           O  
ATOM   1750  CG2 THR A 226     128.525  21.590  82.440  1.00 14.30           C  
ATOM   1751  N   GLY A 227     125.505  19.209  85.215  1.00  9.71           N  
ATOM   1752  CA  GLY A 227     125.040  18.135  86.068  1.00 11.41           C  
ATOM   1753  C   GLY A 227     123.539  17.841  85.770  1.00 10.95           C  
ATOM   1754  O   GLY A 227     122.940  17.177  86.623  1.00 12.75           O  
ATOM   1755  N   ASP A 228     123.038  18.295  84.664  1.00  9.53           N  
ATOM   1756  CA  ASP A 228     121.583  18.052  84.365  1.00  8.85           C  
ATOM   1757  C   ASP A 228     121.326  16.597  84.128  1.00  9.84           C  
ATOM   1758  O   ASP A 228     121.893  15.990  83.168  1.00 11.95           O  
ATOM   1759  CB  ASP A 228     121.242  18.966  83.192  1.00  8.29           C  
ATOM   1760  CG  ASP A 228     119.756  19.091  82.918  1.00  7.83           C  
ATOM   1761  OD1 ASP A 228     119.050  18.106  83.216  1.00  9.23           O  
ATOM   1762  OD2 ASP A 228     119.384  20.143  82.427  1.00  9.18           O  
ATOM   1763  N   ARG A 229     120.466  15.988  84.944  1.00  9.69           N  
ATOM   1764  CA  ARG A 229     120.121  14.565  84.784  1.00 11.44           C  
ATOM   1765  C   ARG A 229     118.794  14.450  84.052  1.00 12.66           C  
ATOM   1766  O   ARG A 229     118.386  13.320  83.703  1.00 17.04           O  
ATOM   1767  CB  ARG A 229     119.922  13.952  86.169  1.00 12.97           C  
ATOM   1768  CG  ARG A 229     121.136  14.057  87.080  1.00 13.87           C  
ATOM   1769  CD  ARG A 229     120.874  13.345  88.413  1.00 15.02           C  
ATOM   1770  NE  ARG A 229     121.987  13.566  89.310  1.00 17.48           N  
ATOM   1771  CZ  ARG A 229     121.869  13.510  90.637  1.00 17.61           C  
ATOM   1772  NH1 ARG A 229     120.713  13.183  91.218  1.00 18.29           N  
ATOM   1773  NH2 ARG A 229     122.943  13.836  91.346  1.00 21.63           N  
ATOM   1774  N   THR A 230     118.089  15.512  83.783  1.00 10.75           N  
ATOM   1775  CA  THR A 230     116.751  15.460  83.144  1.00 11.87           C  
ATOM   1776  C   THR A 230     116.907  15.604  81.656  1.00 13.39           C  
ATOM   1777  O   THR A 230     116.392  14.803  80.869  1.00 15.40           O  
ATOM   1778  CB  THR A 230     115.911  16.571  83.744  1.00 11.30           C  
ATOM   1779  OG1 THR A 230     115.865  16.396  85.189  1.00 14.15           O  
ATOM   1780  CG2 THR A 230     114.464  16.514  83.225  1.00 12.77           C  
ATOM   1781  N   LEU A 231     117.642  16.637  81.222  1.00 11.65           N  
ATOM   1782  CA  LEU A 231     117.960  16.850  79.797  1.00 12.69           C  
ATOM   1783  C   LEU A 231     119.473  16.903  79.711  1.00 12.02           C  
ATOM   1784  O   LEU A 231     120.092  17.992  79.928  1.00 12.71           O  
ATOM   1785  CB  LEU A 231     117.309  18.138  79.289  1.00 12.24           C  
ATOM   1786  CG  LEU A 231     115.785  18.239  79.296  1.00 12.92           C  
ATOM   1787  CD1 LEU A 231     115.271  19.531  78.673  1.00 13.82           C  
ATOM   1788  CD2 LEU A 231     115.189  17.019  78.559  1.00 14.75           C  
ATOM   1789  N   PRO A 232     120.190  15.804  79.499  1.00 11.83           N  
ATOM   1790  CA  PRO A 232     121.643  15.767  79.552  1.00 12.46           C  
ATOM   1791  C   PRO A 232     122.267  16.749  78.566  1.00 12.69           C  
ATOM   1792  O   PRO A 232     121.895  16.898  77.425  1.00 11.81           O  
ATOM   1793  CB  PRO A 232     122.027  14.352  79.184  1.00 15.55           C  
ATOM   1794  CG  PRO A 232     120.776  13.572  79.573  1.00 16.72           C  
ATOM   1795  CD  PRO A 232     119.597  14.465  79.260  1.00 14.27           C  
ATOM   1796  N   ILE A 233     123.319  17.437  79.084  1.00 11.46           N  
ATOM   1797  CA  ILE A 233     123.944  18.469  78.274  1.00 11.15           C  
ATOM   1798  C   ILE A 233     124.608  17.946  76.963  1.00 11.82           C  
ATOM   1799  O   ILE A 233     124.587  18.701  76.005  1.00 11.10           O  
ATOM   1800  CB  ILE A 233     124.987  19.255  79.109  1.00 11.63           C  
ATOM   1801  CG1 ILE A 233     125.276  20.588  78.488  1.00 13.45           C  
ATOM   1802  CG2 ILE A 233     126.245  18.389  79.359  1.00 12.97           C  
ATOM   1803  CD1 ILE A 233     126.168  21.522  79.328  1.00 12.87           C  
ATOM   1804  N   GLU A 234     125.109  16.703  77.039  1.00 12.88           N  
ATOM   1805  CA  GLU A 234     125.771  16.230  75.797  1.00 15.74           C  
ATOM   1806  C   GLU A 234     124.812  16.009  74.660  1.00 16.26           C  
ATOM   1807  O   GLU A 234     125.216  16.004  73.500  1.00 17.42           O  
ATOM   1808  CB  GLU A 234     126.436  14.871  76.081  1.00 18.97           C  
ATOM   1809  CG  GLU A 234     127.819  15.082  76.716  1.00 30.86           C  
ATOM   1810  CD  GLU A 234     128.870  15.692  75.800  1.00 35.25           C  
ATOM   1811  OE1 GLU A 234     128.736  15.864  74.555  1.00 40.42           O  
ATOM   1812  OE2 GLU A 234     129.977  16.074  76.232  1.00 38.16           O  
ATOM   1813  N   ASN A 235     123.518  15.806  74.937  1.00 12.06           N  
ATOM   1814  CA  ASN A 235     122.532  15.570  73.899  1.00 14.00           C  
ATOM   1815  C   ASN A 235     121.699  16.746  73.540  1.00 12.04           C  
ATOM   1816  O   ASN A 235     120.782  16.690  72.690  1.00 13.54           O  
ATOM   1817  CB  ASN A 235     121.564  14.461  74.382  1.00 15.39           C  
ATOM   1818  CG  ASN A 235     122.358  13.271  74.882  1.00 19.85           C  
ATOM   1819  OD1 ASN A 235     122.357  13.017  76.097  1.00 21.77           O  
ATOM   1820  ND2 ASN A 235     123.030  12.553  73.995  1.00 20.54           N  
ATOM   1821  N   THR A 236     121.892  17.861  74.262  1.00 10.24           N  
ATOM   1822  CA  THR A 236     121.066  19.051  74.095  1.00 10.57           C  
ATOM   1823  C   THR A 236     121.952  20.240  73.870  1.00 11.55           C  
ATOM   1824  O   THR A 236     122.287  20.472  72.686  1.00 10.73           O  
ATOM   1825  CB  THR A 236     120.129  19.309  75.321  1.00 10.54           C  
ATOM   1826  OG1 THR A 236     120.899  19.300  76.528  1.00 10.89           O  
ATOM   1827  CG2 THR A 236     119.074  18.216  75.476  1.00 10.87           C  
ATOM   1828  N   ALA A 237     122.374  21.007  74.878  1.00 10.33           N  
ATOM   1829  CA  ALA A 237     123.101  22.284  74.589  1.00  9.50           C  
ATOM   1830  C   ALA A 237     124.413  22.126  73.801  1.00  9.88           C  
ATOM   1831  O   ALA A 237     124.584  23.028  72.982  1.00  9.93           O  
ATOM   1832  CB  ALA A 237     123.395  22.936  75.953  1.00 11.46           C  
ATOM   1833  N   ARG A 238     125.119  21.030  74.069  1.00 10.84           N  
ATOM   1834  CA  ARG A 238     126.373  20.971  73.233  1.00 11.00           C  
ATOM   1835  C   ARG A 238     126.091  20.713  71.796  1.00 13.72           C  
ATOM   1836  O   ARG A 238     126.975  21.099  70.961  1.00 15.91           O  
ATOM   1837  CB  ARG A 238     127.269  19.899  73.826  1.00 12.98           C  
ATOM   1838  CG  ARG A 238     127.855  20.382  75.149  1.00 13.69           C  
ATOM   1839  CD  ARG A 238     128.800  19.418  75.827  1.00 14.91           C  
ATOM   1840  NE  ARG A 238     129.258  20.014  77.102  1.00 14.22           N  
ATOM   1841  CZ  ARG A 238     129.724  19.258  78.095  1.00 13.24           C  
ATOM   1842  NH1 ARG A 238     129.828  17.943  78.038  1.00 16.26           N  
ATOM   1843  NH2 ARG A 238     130.111  19.898  79.207  1.00 15.66           N  
ATOM   1844  N   VAL A 239     124.999  20.102  71.424  1.00 11.21           N  
ATOM   1845  CA  VAL A 239     124.668  19.870  70.014  1.00 11.71           C  
ATOM   1846  C   VAL A 239     124.018  21.099  69.479  1.00 11.63           C  
ATOM   1847  O   VAL A 239     124.269  21.585  68.385  1.00 12.69           O  
ATOM   1848  CB  VAL A 239     123.684  18.671  69.899  1.00 14.03           C  
ATOM   1849  CG1 VAL A 239     123.329  18.399  68.447  1.00 16.11           C  
ATOM   1850  CG2 VAL A 239     124.263  17.438  70.578  1.00 17.21           C  
ATOM   1851  N   PHE A 240     123.141  21.823  70.257  1.00  9.73           N  
ATOM   1852  CA  PHE A 240     122.530  23.039  69.853  1.00  9.09           C  
ATOM   1853  C   PHE A 240     123.591  24.134  69.569  1.00 11.05           C  
ATOM   1854  O   PHE A 240     123.332  24.903  68.682  1.00 12.25           O  
ATOM   1855  CB  PHE A 240     121.583  23.417  71.038  1.00 10.28           C  
ATOM   1856  CG  PHE A 240     120.551  24.473  70.790  1.00  9.58           C  
ATOM   1857  CD1 PHE A 240     120.230  25.100  69.610  1.00 11.72           C  
ATOM   1858  CD2 PHE A 240     119.748  24.834  71.933  1.00 11.94           C  
ATOM   1859  CE1 PHE A 240     119.250  26.077  69.483  1.00 13.79           C  
ATOM   1860  CE2 PHE A 240     118.771  25.765  71.779  1.00 11.59           C  
ATOM   1861  CZ  PHE A 240     118.479  26.405  70.607  1.00 12.70           C  
ATOM   1862  N   HIS A 241     124.657  24.168  70.368  1.00 12.60           N  
ATOM   1863  CA  HIS A 241     125.719  25.182  70.190  1.00 13.36           C  
ATOM   1864  C   HIS A 241     126.352  24.984  68.770  1.00 14.51           C  
ATOM   1865  O   HIS A 241     126.596  26.061  68.210  1.00 15.79           O  
ATOM   1866  CB  HIS A 241     126.745  24.882  71.275  1.00 14.98           C  
ATOM   1867  CG  HIS A 241     128.083  25.584  71.321  1.00 17.19           C  
ATOM   1868  ND1 HIS A 241     128.201  26.917  71.105  1.00 16.40           N  
ATOM   1869  CD2 HIS A 241     129.315  25.079  71.605  1.00 21.15           C  
ATOM   1870  CE1 HIS A 241     129.487  27.253  71.214  1.00 19.86           C  
ATOM   1871  NE2 HIS A 241     130.186  26.159  71.517  1.00 22.54           N  
ATOM   1872  N   LYS A 242     126.420  23.754  68.306  1.00 14.56           N  
ATOM   1873  CA  LYS A 242     126.982  23.575  66.935  1.00 16.71           C  
ATOM   1874  C   LYS A 242     126.024  23.965  65.855  1.00 17.17           C  
ATOM   1875  O   LYS A 242     126.368  24.462  64.752  1.00 18.83           O  
ATOM   1876  CB  LYS A 242     127.408  22.112  66.813  1.00 20.13           C  
ATOM   1877  CG  LYS A 242     128.620  21.761  67.652  1.00 28.21           C  
ATOM   1878  CD  LYS A 242     129.058  20.308  67.629  1.00 32.41           C  
ATOM   1879  CE  LYS A 242     128.212  19.346  66.828  1.00 36.19           C  
ATOM   1880  NZ  LYS A 242     128.008  18.053  67.553  1.00 40.32           N  
ATOM   1881  N   ALA A 243     124.720  23.835  66.115  1.00 13.90           N  
ATOM   1882  CA  ALA A 243     123.685  24.220  65.175  1.00 14.61           C  
ATOM   1883  C   ALA A 243     123.379  25.690  65.092  1.00 15.49           C  
ATOM   1884  O   ALA A 243     122.780  26.259  64.174  1.00 16.98           O  
ATOM   1885  CB  ALA A 243     122.408  23.437  65.569  1.00 15.70           C  
ATOM   1886  N   LEU A 244     123.704  26.421  66.182  1.00 14.52           N  
ATOM   1887  CA  LEU A 244     123.461  27.833  66.306  1.00 13.35           C  
ATOM   1888  C   LEU A 244     124.658  28.502  66.932  1.00 16.50           C  
ATOM   1889  O   LEU A 244     124.749  28.968  68.078  1.00 14.57           O  
ATOM   1890  CB  LEU A 244     122.217  28.091  67.237  1.00 15.02           C  
ATOM   1891  CG  LEU A 244     121.588  29.482  67.144  1.00 16.41           C  
ATOM   1892  CD1 LEU A 244     120.952  29.760  65.792  1.00 17.66           C  
ATOM   1893  CD2 LEU A 244     120.448  29.610  68.177  1.00 16.18           C  
ATOM   1894  N   PRO A 245     125.794  28.556  66.192  1.00 16.52           N  
ATOM   1895  CA  PRO A 245     127.045  29.075  66.676  1.00 16.77           C  
ATOM   1896  C   PRO A 245     127.121  30.557  66.972  1.00 15.36           C  
ATOM   1897  O   PRO A 245     128.003  30.937  67.758  1.00 21.26           O  
ATOM   1898  CB  PRO A 245     128.015  28.716  65.500  1.00 18.02           C  
ATOM   1899  CG  PRO A 245     127.089  28.887  64.321  1.00 18.59           C  
ATOM   1900  CD  PRO A 245     125.847  28.109  64.754  1.00 18.39           C  
ATOM   1901  N   SER A 246     126.191  31.333  66.501  1.00 16.37           N  
ATOM   1902  CA  SER A 246     126.030  32.724  66.797  1.00 19.92           C  
ATOM   1903  C   SER A 246     125.544  32.961  68.242  1.00 16.51           C  
ATOM   1904  O   SER A 246     125.703  34.101  68.696  1.00 18.49           O  
ATOM   1905  CB  SER A 246     124.830  33.155  65.891  1.00 24.70           C  
ATOM   1906  OG  SER A 246     124.979  34.536  65.712  1.00 34.10           O  
ATOM   1907  N   ALA A 247     124.871  31.964  68.802  1.00 14.49           N  
ATOM   1908  CA  ALA A 247     124.381  32.275  70.169  1.00 13.40           C  
ATOM   1909  C   ALA A 247     125.472  32.398  71.214  1.00 12.54           C  
ATOM   1910  O   ALA A 247     126.439  31.656  71.174  1.00 15.60           O  
ATOM   1911  CB  ALA A 247     123.472  31.086  70.497  1.00 14.03           C  
ATOM   1912  N   GLU A 248     125.263  33.238  72.206  1.00 12.14           N  
ATOM   1913  CA  GLU A 248     126.084  33.252  73.401  1.00 13.32           C  
ATOM   1914  C   GLU A 248     125.947  31.910  74.098  1.00 12.52           C  
ATOM   1915  O   GLU A 248     124.778  31.425  74.130  1.00 13.39           O  
ATOM   1916  CB  GLU A 248     125.595  34.390  74.299  1.00 17.07           C  
ATOM   1917  CG  GLU A 248     126.524  34.582  75.486  1.00 23.58           C  
ATOM   1918  CD  GLU A 248     127.799  35.314  75.029  1.00 30.86           C  
ATOM   1919  OE1 GLU A 248     127.716  36.032  74.002  1.00 32.37           O  
ATOM   1920  OE2 GLU A 248     128.852  35.158  75.704  1.00 37.05           O  
ATOM   1921  N   TYR A 249     126.945  31.265  74.620  1.00 10.57           N  
ATOM   1922  CA  TYR A 249     126.846  29.918  75.126  1.00  9.92           C  
ATOM   1923  C   TYR A 249     127.476  29.867  76.473  1.00 12.67           C  
ATOM   1924  O   TYR A 249     128.646  30.292  76.669  1.00 13.87           O  
ATOM   1925  CB  TYR A 249     127.602  28.994  74.171  1.00 11.43           C  
ATOM   1926  CG  TYR A 249     127.582  27.561  74.590  1.00 12.15           C  
ATOM   1927  CD1 TYR A 249     126.360  26.850  74.415  1.00 11.95           C  
ATOM   1928  CD2 TYR A 249     128.649  26.883  75.135  1.00 11.95           C  
ATOM   1929  CE1 TYR A 249     126.262  25.543  74.799  1.00 12.55           C  
ATOM   1930  CE2 TYR A 249     128.559  25.559  75.540  1.00 12.66           C  
ATOM   1931  CZ  TYR A 249     127.354  24.886  75.403  1.00 12.53           C  
ATOM   1932  OH  TYR A 249     127.175  23.604  75.770  1.00 13.94           O  
ATOM   1933  N   VAL A 250     126.704  29.407  77.477  1.00  9.48           N  
ATOM   1934  CA  VAL A 250     127.124  29.452  78.860  1.00  9.48           C  
ATOM   1935  C   VAL A 250     126.906  28.106  79.483  1.00 10.87           C  
ATOM   1936  O   VAL A 250     125.707  27.664  79.526  1.00 11.84           O  
ATOM   1937  CB  VAL A 250     126.384  30.486  79.692  1.00 11.59           C  
ATOM   1938  CG1 VAL A 250     126.797  30.429  81.169  1.00 12.07           C  
ATOM   1939  CG2 VAL A 250     126.603  31.905  79.136  1.00 13.00           C  
ATOM   1940  N   GLU A 251     127.873  27.390  79.964  1.00  9.74           N  
ATOM   1941  CA  GLU A 251     127.752  26.184  80.733  1.00  9.81           C  
ATOM   1942  C   GLU A 251     127.972  26.508  82.178  1.00 10.91           C  
ATOM   1943  O   GLU A 251     128.922  27.222  82.559  1.00 12.88           O  
ATOM   1944  CB  GLU A 251     128.769  25.071  80.368  1.00 11.74           C  
ATOM   1945  CG  GLU A 251     128.579  24.621  78.918  1.00 12.38           C  
ATOM   1946  CD  GLU A 251     129.283  23.335  78.597  1.00 13.71           C  
ATOM   1947  OE1 GLU A 251     130.060  22.796  79.403  1.00 14.53           O  
ATOM   1948  OE2 GLU A 251     129.024  22.746  77.513  1.00 14.68           O  
ATOM   1949  N   VAL A 252     127.129  25.986  83.052  1.00  9.10           N  
ATOM   1950  CA  VAL A 252     127.241  26.220  84.521  1.00  9.78           C  
ATOM   1951  C   VAL A 252     127.670  24.921  85.120  1.00 12.40           C  
ATOM   1952  O   VAL A 252     126.895  23.933  85.150  1.00 11.62           O  
ATOM   1953  CB  VAL A 252     125.943  26.736  85.122  1.00 11.77           C  
ATOM   1954  CG1 VAL A 252     126.175  27.012  86.626  1.00 13.08           C  
ATOM   1955  CG2 VAL A 252     125.430  27.976  84.431  1.00 12.31           C  
ATOM   1956  N   GLU A 253     128.979  24.716  85.481  1.00 12.18           N  
ATOM   1957  CA  GLU A 253     129.465  23.427  85.877  1.00 13.66           C  
ATOM   1958  C   GLU A 253     128.838  22.920  87.189  1.00 11.65           C  
ATOM   1959  O   GLU A 253     128.691  23.730  88.108  1.00 15.92           O  
ATOM   1960  CB  GLU A 253     130.997  23.626  86.188  1.00 15.14           C  
ATOM   1961  CG  GLU A 253     131.722  22.320  86.278  1.00 23.80           C  
ATOM   1962  CD  GLU A 253     131.816  21.548  84.978  1.00 27.54           C  
ATOM   1963  OE1 GLU A 253     131.826  22.071  83.841  1.00 29.05           O  
ATOM   1964  OE2 GLU A 253     131.942  20.325  85.180  1.00 33.26           O  
ATOM   1965  N   GLY A 254     128.368  21.701  87.059  1.00 12.27           N  
ATOM   1966  CA  GLY A 254     127.780  21.014  88.195  1.00 13.59           C  
ATOM   1967  C   GLY A 254     126.295  21.359  88.418  1.00 13.84           C  
ATOM   1968  O   GLY A 254     125.742  20.603  89.251  1.00 17.76           O  
ATOM   1969  N   ALA A 255     125.722  22.275  87.677  1.00 11.57           N  
ATOM   1970  CA  ALA A 255     124.317  22.645  87.982  1.00  9.18           C  
ATOM   1971  C   ALA A 255     123.361  21.608  87.435  1.00  9.99           C  
ATOM   1972  O   ALA A 255     123.600  20.964  86.408  1.00  9.87           O  
ATOM   1973  CB  ALA A 255     124.034  24.003  87.393  1.00 10.53           C  
ATOM   1974  N   PRO A 256     122.222  21.433  88.128  1.00  9.02           N  
ATOM   1975  CA  PRO A 256     121.202  20.466  87.687  1.00  8.56           C  
ATOM   1976  C   PRO A 256     120.216  21.114  86.725  1.00  9.43           C  
ATOM   1977  O   PRO A 256     120.386  22.218  86.250  1.00  9.39           O  
ATOM   1978  CB  PRO A 256     120.532  20.210  89.047  1.00  8.85           C  
ATOM   1979  CG  PRO A 256     120.477  21.605  89.688  1.00  9.04           C  
ATOM   1980  CD  PRO A 256     121.882  22.178  89.357  1.00  8.75           C  
ATOM   1981  N   HIS A 257     119.171  20.357  86.408  1.00  9.23           N  
ATOM   1982  CA  HIS A 257     118.111  20.894  85.522  1.00  8.93           C  
ATOM   1983  C   HIS A 257     117.433  22.087  86.174  1.00  8.94           C  
ATOM   1984  O   HIS A 257     117.215  23.111  85.502  1.00  9.19           O  
ATOM   1985  CB  HIS A 257     117.098  19.749  85.284  1.00  8.10           C  
ATOM   1986  CG  HIS A 257     116.189  20.147  84.113  1.00  8.41           C  
ATOM   1987  ND1 HIS A 257     116.674  20.339  82.858  1.00  9.04           N  
ATOM   1988  CD2 HIS A 257     114.823  20.358  84.087  1.00  9.19           C  
ATOM   1989  CE1 HIS A 257     115.636  20.670  82.048  1.00 10.38           C  
ATOM   1990  NE2 HIS A 257     114.519  20.652  82.765  1.00  9.74           N  
ATOM   1991  N   GLY A 258     117.132  21.978  87.477  1.00  8.00           N  
ATOM   1992  CA  GLY A 258     116.404  23.027  88.204  1.00  8.17           C  
ATOM   1993  C   GLY A 258     117.283  24.170  88.658  1.00  7.95           C  
ATOM   1994  O   GLY A 258     117.188  24.695  89.788  1.00  9.96           O  
ATOM   1995  N   LEU A 259     118.130  24.665  87.737  1.00  9.05           N  
ATOM   1996  CA  LEU A 259     119.164  25.665  88.100  1.00  9.30           C  
ATOM   1997  C   LEU A 259     118.648  27.071  88.241  1.00  9.02           C  
ATOM   1998  O   LEU A 259     119.344  27.944  88.799  1.00 10.10           O  
ATOM   1999  CB  LEU A 259     120.381  25.528  87.128  1.00 10.17           C  
ATOM   2000  CG  LEU A 259     120.310  26.218  85.808  1.00 17.13           C  
ATOM   2001  CD1 LEU A 259     121.598  25.892  85.005  1.00 18.57           C  
ATOM   2002  CD2 LEU A 259     119.160  26.037  84.923  1.00 18.07           C  
ATOM   2003  N   LEU A 260     117.395  27.345  87.863  1.00  8.17           N  
ATOM   2004  CA  LEU A 260     116.843  28.706  88.095  1.00  7.98           C  
ATOM   2005  C   LEU A 260     116.809  28.918  89.616  1.00  8.94           C  
ATOM   2006  O   LEU A 260     116.965  30.073  90.061  1.00  9.54           O  
ATOM   2007  CB  LEU A 260     115.361  28.832  87.670  1.00 10.16           C  
ATOM   2008  CG  LEU A 260     115.092  28.550  86.187  1.00 10.03           C  
ATOM   2009  CD1 LEU A 260     113.606  28.808  85.876  1.00 12.48           C  
ATOM   2010  CD2 LEU A 260     115.955  29.400  85.243  1.00 12.82           C  
ATOM   2011  N   TRP A 261     116.612  27.877  90.422  1.00  8.30           N  
ATOM   2012  CA  TRP A 261     116.646  28.044  91.878  1.00  8.76           C  
ATOM   2013  C   TRP A 261     118.058  27.808  92.402  1.00  9.15           C  
ATOM   2014  O   TRP A 261     118.603  28.658  93.145  1.00 11.03           O  
ATOM   2015  CB  TRP A 261     115.613  27.101  92.527  1.00  9.40           C  
ATOM   2016  CG  TRP A 261     115.448  27.422  94.003  1.00  9.94           C  
ATOM   2017  CD1 TRP A 261     116.210  26.910  95.000  1.00 11.50           C  
ATOM   2018  CD2 TRP A 261     114.520  28.357  94.590  1.00  8.92           C  
ATOM   2019  NE1 TRP A 261     115.788  27.465  96.220  1.00 12.34           N  
ATOM   2020  CE2 TRP A 261     114.730  28.326  95.932  1.00 10.49           C  
ATOM   2021  CE3 TRP A 261     113.522  29.174  94.036  1.00 12.21           C  
ATOM   2022  CZ2 TRP A 261     114.009  29.125  96.850  1.00 11.52           C  
ATOM   2023  CZ3 TRP A 261     112.793  29.974  94.914  1.00 13.15           C  
ATOM   2024  CH2 TRP A 261     113.038  29.919  96.285  1.00 12.84           C  
ATOM   2025  N   THR A 262     118.620  26.641  92.095  1.00  8.61           N  
ATOM   2026  CA  THR A 262     119.851  26.276  92.787  1.00  9.18           C  
ATOM   2027  C   THR A 262     121.024  27.168  92.415  1.00 11.82           C  
ATOM   2028  O   THR A 262     121.935  27.314  93.261  1.00 11.72           O  
ATOM   2029  CB  THR A 262     120.301  24.825  92.490  1.00  9.60           C  
ATOM   2030  OG1 THR A 262     120.483  24.629  91.093  1.00  9.37           O  
ATOM   2031  CG2 THR A 262     119.214  23.797  92.917  1.00 11.27           C  
ATOM   2032  N   HIS A 263     121.054  27.684  91.209  1.00  9.40           N  
ATOM   2033  CA  HIS A 263     122.183  28.482  90.718  1.00  9.74           C  
ATOM   2034  C   HIS A 263     121.648  29.793  90.172  1.00  9.56           C  
ATOM   2035  O   HIS A 263     122.035  30.319  89.138  1.00 10.67           O  
ATOM   2036  CB  HIS A 263     122.928  27.745  89.557  1.00  9.64           C  
ATOM   2037  CG  HIS A 263     123.704  26.601  90.139  1.00 11.21           C  
ATOM   2038  ND1 HIS A 263     123.194  25.430  90.642  1.00 10.46           N  
ATOM   2039  CD2 HIS A 263     125.046  26.424  90.258  1.00 12.15           C  
ATOM   2040  CE1 HIS A 263     124.077  24.606  91.089  1.00 10.81           C  
ATOM   2041  NE2 HIS A 263     125.278  25.217  90.849  1.00 10.95           N  
ATOM   2042  N   ALA A 264     120.716  30.402  90.939  1.00  9.34           N  
ATOM   2043  CA  ALA A 264     120.074  31.639  90.501  1.00  9.52           C  
ATOM   2044  C   ALA A 264     121.074  32.761  90.246  1.00 10.14           C  
ATOM   2045  O   ALA A 264     120.822  33.516  89.286  1.00 11.34           O  
ATOM   2046  CB  ALA A 264     119.100  32.125  91.588  1.00 10.45           C  
ATOM   2047  N   GLU A 265     122.103  32.905  91.086  1.00 11.74           N  
ATOM   2048  CA  GLU A 265     123.057  34.006  90.796  1.00 14.27           C  
ATOM   2049  C   GLU A 265     123.758  33.853  89.462  1.00 12.18           C  
ATOM   2050  O   GLU A 265     123.876  34.860  88.764  1.00 13.42           O  
ATOM   2051  CB  GLU A 265     124.100  34.009  91.941  1.00 20.45           C  
ATOM   2052  CG  GLU A 265     123.416  34.253  93.267  1.00 28.71           C  
ATOM   2053  CD  GLU A 265     122.527  35.473  93.356  1.00 35.33           C  
ATOM   2054  OE1 GLU A 265     123.025  36.609  93.099  1.00 40.07           O  
ATOM   2055  OE2 GLU A 265     121.319  35.361  93.706  1.00 38.70           O  
ATOM   2056  N   GLU A 266     124.178  32.632  89.108  1.00 11.68           N  
ATOM   2057  CA  GLU A 266     124.879  32.477  87.852  1.00 12.07           C  
ATOM   2058  C   GLU A 266     123.922  32.658  86.675  1.00 10.80           C  
ATOM   2059  O   GLU A 266     124.269  33.277  85.658  1.00 12.82           O  
ATOM   2060  CB  GLU A 266     125.443  31.047  87.708  1.00 14.08           C  
ATOM   2061  CG  GLU A 266     126.673  30.785  88.571  1.00 18.04           C  
ATOM   2062  CD  GLU A 266     126.301  30.413  89.989  1.00 22.15           C  
ATOM   2063  OE1 GLU A 266     125.179  30.372  90.523  1.00 20.87           O  
ATOM   2064  OE2 GLU A 266     127.329  30.127  90.692  1.00 29.18           O  
ATOM   2065  N   VAL A 267     122.661  32.206  86.796  1.00 10.49           N  
ATOM   2066  CA  VAL A 267     121.688  32.397  85.729  1.00  9.58           C  
ATOM   2067  C   VAL A 267     121.413  33.855  85.601  1.00  9.83           C  
ATOM   2068  O   VAL A 267     121.329  34.407  84.495  1.00 10.82           O  
ATOM   2069  CB  VAL A 267     120.391  31.626  86.102  1.00  9.47           C  
ATOM   2070  CG1 VAL A 267     119.236  32.025  85.152  1.00 13.18           C  
ATOM   2071  CG2 VAL A 267     120.648  30.114  85.976  1.00 12.84           C  
ATOM   2072  N   ASN A 268     121.151  34.549  86.722  1.00  8.62           N  
ATOM   2073  CA  ASN A 268     120.820  35.986  86.608  1.00 10.71           C  
ATOM   2074  C   ASN A 268     121.963  36.824  85.988  1.00  8.63           C  
ATOM   2075  O   ASN A 268     121.673  37.701  85.184  1.00 11.32           O  
ATOM   2076  CB  ASN A 268     120.417  36.556  87.977  1.00  9.97           C  
ATOM   2077  CG  ASN A 268     119.126  35.986  88.537  1.00 13.40           C  
ATOM   2078  OD1 ASN A 268     118.395  35.317  87.784  1.00 15.67           O  
ATOM   2079  ND2 ASN A 268     118.847  36.276  89.792  1.00 14.49           N  
ATOM   2080  N   THR A 269     123.185  36.508  86.410  1.00  9.55           N  
ATOM   2081  CA  THR A 269     124.302  37.263  85.781  1.00 10.87           C  
ATOM   2082  C   THR A 269     124.343  37.061  84.281  1.00  9.49           C  
ATOM   2083  O   THR A 269     124.525  38.043  83.564  1.00 10.91           O  
ATOM   2084  CB  THR A 269     125.625  36.753  86.386  1.00 10.85           C  
ATOM   2085  OG1 THR A 269     125.605  37.107  87.773  1.00 14.41           O  
ATOM   2086  CG2 THR A 269     126.833  37.384  85.704  1.00 13.42           C  
ATOM   2087  N   ALA A 270     124.182  35.804  83.821  1.00  9.96           N  
ATOM   2088  CA  ALA A 270     124.238  35.582  82.371  1.00 10.37           C  
ATOM   2089  C   ALA A 270     123.067  36.180  81.653  1.00 11.03           C  
ATOM   2090  O   ALA A 270     123.185  36.775  80.570  1.00 12.12           O  
ATOM   2091  CB  ALA A 270     124.216  34.060  82.099  1.00 14.46           C  
ATOM   2092  N   LEU A 271     121.843  36.145  82.256  1.00 10.33           N  
ATOM   2093  CA  LEU A 271     120.699  36.769  81.599  1.00 11.46           C  
ATOM   2094  C   LEU A 271     120.856  38.269  81.530  1.00 11.41           C  
ATOM   2095  O   LEU A 271     120.587  38.879  80.492  1.00 13.85           O  
ATOM   2096  CB  LEU A 271     119.483  36.355  82.425  1.00 15.74           C  
ATOM   2097  CG  LEU A 271     118.130  36.117  81.834  1.00 22.99           C  
ATOM   2098  CD1 LEU A 271     118.186  35.388  80.509  1.00 19.68           C  
ATOM   2099  CD2 LEU A 271     117.351  35.319  82.932  1.00 20.17           C  
ATOM   2100  N   LEU A 272     121.271  38.924  82.648  1.00 11.86           N  
ATOM   2101  CA  LEU A 272     121.410  40.389  82.586  1.00 13.11           C  
ATOM   2102  C   LEU A 272     122.490  40.833  81.605  1.00 11.12           C  
ATOM   2103  O   LEU A 272     122.266  41.840  80.948  1.00 14.44           O  
ATOM   2104  CB  LEU A 272     121.830  40.909  84.007  1.00 16.13           C  
ATOM   2105  CG  LEU A 272     120.645  40.806  84.976  1.00 20.11           C  
ATOM   2106  CD1 LEU A 272     121.080  41.085  86.401  1.00 23.93           C  
ATOM   2107  CD2 LEU A 272     119.480  41.711  84.589  1.00 20.49           C  
ATOM   2108  N   ALA A 273     123.573  40.084  81.447  1.00 11.75           N  
ATOM   2109  CA  ALA A 273     124.596  40.459  80.461  1.00 12.02           C  
ATOM   2110  C   ALA A 273     124.039  40.324  79.048  1.00 13.79           C  
ATOM   2111  O   ALA A 273     124.244  41.194  78.211  1.00 15.70           O  
ATOM   2112  CB  ALA A 273     125.813  39.537  80.593  1.00 12.15           C  
ATOM   2113  N   PHE A 274     123.265  39.214  78.840  1.00 11.85           N  
ATOM   2114  CA  PHE A 274     122.717  39.073  77.483  1.00 13.06           C  
ATOM   2115  C   PHE A 274     121.656  40.087  77.179  1.00 13.59           C  
ATOM   2116  O   PHE A 274     121.582  40.598  76.009  1.00 15.02           O  
ATOM   2117  CB  PHE A 274     122.096  37.633  77.474  1.00 13.82           C  
ATOM   2118  CG  PHE A 274     121.351  37.344  76.182  1.00 12.51           C  
ATOM   2119  CD1 PHE A 274     122.122  37.263  75.004  1.00 13.99           C  
ATOM   2120  CD2 PHE A 274     119.994  37.121  76.150  1.00 12.03           C  
ATOM   2121  CE1 PHE A 274     121.418  37.012  73.819  1.00 16.41           C  
ATOM   2122  CE2 PHE A 274     119.321  36.825  74.962  1.00 13.66           C  
ATOM   2123  CZ  PHE A 274     120.060  36.789  73.824  1.00 14.57           C  
ATOM   2124  N   LEU A 275     120.822  40.505  78.119  1.00 12.45           N  
ATOM   2125  CA  LEU A 275     119.806  41.487  77.872  1.00 15.32           C  
ATOM   2126  C   LEU A 275     120.369  42.890  77.617  1.00 17.19           C  
ATOM   2127  O   LEU A 275     119.711  43.577  76.804  1.00 19.73           O  
ATOM   2128  CB  LEU A 275     118.820  41.557  79.053  1.00 17.07           C  
ATOM   2129  CG  LEU A 275     117.899  40.360  79.229  1.00 16.45           C  
ATOM   2130  CD1 LEU A 275     117.057  40.539  80.494  1.00 19.36           C  
ATOM   2131  CD2 LEU A 275     116.977  40.129  78.053  1.00 21.78           C  
ATOM   2132  N   ALA A 276     121.508  43.174  78.209  1.00 18.55           N  
ATOM   2133  CA  ALA A 276     122.045  44.534  78.004  1.00 25.21           C  
ATOM   2134  C   ALA A 276     122.760  44.673  76.677  1.00 27.89           C  
ATOM   2135  O   ALA A 276     122.993  45.823  76.257  1.00 32.62           O  
ATOM   2136  CB  ALA A 276     123.024  44.745  79.150  1.00 23.47           C  
ATOM   2137  N   LYS A 277     123.158  43.614  76.034  1.00 30.38           N  
ATOM   2138  CA  LYS A 277     123.916  43.614  74.798  1.00 35.37           C  
ATOM   2139  C   LYS A 277     123.066  43.979  73.580  1.00 35.98           C  
ATOM   2140  O   LYS A 277     121.859  44.340  73.707  1.00 34.23           O  
ATOM   2141  CB  LYS A 277     124.561  42.230  74.601  1.00 37.55           C  
ATOM   2142  CG  LYS A 277     125.952  42.011  75.155  1.00 42.59           C  
ATOM   2143  CD  LYS A 277     126.361  40.543  75.324  1.00 45.28           C  
ATOM   2144  CE  LYS A 277     126.843  40.267  76.735  1.00 47.02           C  
ATOM   2145  NZ  LYS A 277     127.629  39.036  77.023  1.00 47.38           N  
ATOM   2146  OXT LYS A 277     123.751  44.571  72.685  1.00 38.89           O  
TER    2147      LYS A 277                                                      
MASTER      276    0    1   13    9    0    1    6 2393    1    0   22          
END                                                                             
