# Supplementary material for: Modeling of loops in proteins: a multi-method approach
Source: BMC Struct Biol. 2010 Feb 11;10:5. doi: 10.1186/1472-6807-10-5 (PMC2837870; doi:10.1186/1472-6807-10-5)
Supplement: Additional file 1 — Student t-test. Results from two sample paired t-test of Table 2. [file 1472-6807-10-5-S1.GZ › loop_test_data/1bst_57-74.pdb]

ATOM      1  N   ALA A   1      -1.740 -17.155  -8.629  1.00  7.00           N
ATOM      2  CA  ALA A   1      -1.929 -17.840  -9.896  1.00  7.00           C
ATOM      3  C   ALA A   1      -2.445 -16.844 -10.937  1.00  7.00           C
ATOM      4  O   ALA A   1      -3.151 -15.896 -10.598  1.00  7.00           O
ATOM      5  CB  ALA A   1      -2.879 -19.023  -9.700  1.00  7.00           C
ATOM     11  N   PHE A   2      -2.073 -17.094 -12.184  1.00  7.00           N
ATOM     12  CA  PHE A   2      -2.461 -16.213 -13.272  1.00  7.00           C
ATOM     13  C   PHE A   2      -2.514 -16.972 -14.600  1.00  7.00           C
ATOM     14  O   PHE A   2      -1.535 -16.995 -15.344  1.00  7.00           O
ATOM     15  CB  PHE A   2      -1.395 -15.120 -13.364  1.00  7.00           C
ATOM     16  CG  PHE A   2       0.028 -15.652 -13.541  1.00  7.00           C
ATOM     17  CD1 PHE A   2       0.673 -16.232 -12.493  1.00  7.00           C
ATOM     18  CD2 PHE A   2       0.649 -15.546 -14.747  1.00  7.00           C
ATOM     19  CE1 PHE A   2       1.994 -16.726 -12.658  1.00  7.00           C
ATOM     20  CE2 PHE A   2       1.970 -16.040 -14.911  1.00  7.00           C
ATOM     21  CZ  PHE A   2       2.615 -16.619 -13.863  1.00  7.00           C
ATOM     31  N   PRO A   3      -3.696 -17.590 -14.862  1.00  7.00           N
ATOM     32  CA  PRO A   3      -3.845 -18.461 -16.015  1.00  7.00           C
ATOM     33  C   PRO A   3      -3.944 -17.648 -17.308  1.00  7.00           C
ATOM     34  O   PRO A   3      -4.025 -18.214 -18.397  1.00  7.00           O
ATOM     35  CB  PRO A   3      -5.095 -19.279 -15.732  1.00  7.00           C
ATOM     36  CG  PRO A   3      -5.856 -18.518 -14.659  1.00  7.00           C
ATOM     37  CD  PRO A   3      -4.918 -17.476 -14.071  1.00  7.00           C
ATOM     45  N   ALA A   4      -3.933 -16.333 -17.144  1.00  7.00           N
ATOM     46  CA  ALA A   4      -3.824 -15.438 -18.284  1.00  7.00           C
ATOM     47  C   ALA A   4      -2.422 -15.553 -18.885  1.00  7.00           C
ATOM     48  O   ALA A   4      -2.219 -15.247 -20.059  1.00  7.00           O
ATOM     49  CB  ALA A   4      -4.155 -14.010 -17.845  1.00  7.00           C
ATOM     55  N   MET A   5      -1.490 -15.994 -18.052  1.00  7.00           N
ATOM     56  CA  MET A   5      -0.141 -16.269 -18.517  1.00  7.00           C
ATOM     57  C   MET A   5       0.444 -15.059 -19.247  1.00  7.00           C
ATOM     58  O   MET A   5       0.775 -15.143 -20.429  1.00  7.00           O
ATOM     59  CB  MET A   5      -0.161 -17.474 -19.459  1.00  7.00           C
ATOM     60  CG  MET A   5      -0.525 -18.754 -18.704  1.00  7.00           C
ATOM     61  SD  MET A   5      -0.643 -20.123 -19.844  1.00  7.00           S
ATOM     62  CE  MET A   5      -1.181 -21.409 -18.730  1.00  7.00           C
ATOM     72  N   SER A   6       0.554 -13.961 -18.514  1.00  7.00           N
ATOM     73  CA  SER A   6       1.270 -12.798 -19.010  1.00  7.00           C
ATOM     74  C   SER A   6       1.786 -11.961 -17.838  1.00  7.00           C
ATOM     75  O   SER A   6       1.445 -12.224 -16.685  1.00  7.00           O
ATOM     76  CB  SER A   6       0.377 -11.948 -19.916  1.00  7.00           C
ATOM     77  OG  SER A   6      -0.587 -11.207 -19.173  1.00  7.00           O
ATOM     83  N   LEU A   7       2.600 -10.971 -18.172  1.00  7.00           N
ATOM     84  CA  LEU A   7       3.056 -10.011 -17.182  1.00  7.00           C
ATOM     85  C   LEU A   7       1.868  -9.177 -16.700  1.00  7.00           C
ATOM     86  O   LEU A   7       1.760  -8.869 -15.514  1.00  7.00           O
ATOM     87  CB  LEU A   7       4.209  -9.174 -17.739  1.00  7.00           C
ATOM     88  CG  LEU A   7       4.882  -8.217 -16.752  1.00  7.00           C
ATOM     89  CD1 LEU A   7       5.654  -8.990 -15.680  1.00  7.00           C
ATOM     90  CD2 LEU A   7       5.771  -7.210 -17.484  1.00  7.00           C
ATOM    102  N   SER A   8       1.004  -8.834 -17.645  1.00  7.00           N
ATOM    103  CA  SER A   8      -0.196  -8.081 -17.325  1.00  7.00           C
ATOM    104  C   SER A   8      -1.141  -8.938 -16.480  1.00  7.00           C
ATOM    105  O   SER A   8      -1.814  -8.428 -15.585  1.00  7.00           O
ATOM    106  CB  SER A   8      -0.904  -7.606 -18.595  1.00  7.00           C
ATOM    107  OG  SER A   8      -1.192  -8.684 -19.481  1.00  7.00           O
ATOM    113  N   GLY A   9      -1.162 -10.225 -16.794  1.00  7.00           N
ATOM    114  CA  GLY A   9      -1.960 -11.169 -16.029  1.00  7.00           C
ATOM    115  C   GLY A   9      -1.454 -11.274 -14.589  1.00  7.00           C
ATOM    116  O   GLY A   9      -2.237 -11.192 -13.645  1.00  7.00           O
ATOM    120  N   LEU A  10      -0.147 -11.455 -14.467  1.00  7.00           N
ATOM    121  CA  LEU A  10       0.470 -11.594 -13.159  1.00  7.00           C
ATOM    122  C   LEU A  10       0.182 -10.341 -12.329  1.00  7.00           C
ATOM    123  O   LEU A  10      -0.203 -10.439 -11.165  1.00  7.00           O
ATOM    124  CB  LEU A  10       1.961 -11.908 -13.300  1.00  7.00           C
ATOM    125  CG  LEU A  10       2.750 -12.019 -11.994  1.00  7.00           C
ATOM    126  CD1 LEU A  10       2.226 -13.169 -11.132  1.00  7.00           C
ATOM    127  CD2 LEU A  10       4.250 -12.145 -12.268  1.00  7.00           C
ATOM    139  N   PHE A  11       0.380  -9.193 -12.960  1.00  7.00           N
ATOM    140  CA  PHE A  11       0.091  -7.924 -12.313  1.00  7.00           C
ATOM    141  C   PHE A  11      -1.367  -7.862 -11.855  1.00  7.00           C
ATOM    142  O   PHE A  11      -1.647  -7.515 -10.709  1.00  7.00           O
ATOM    143  CB  PHE A  11       0.334  -6.828 -13.352  1.00  7.00           C
ATOM    144  CG  PHE A  11      -0.345  -5.497 -13.022  1.00  7.00           C
ATOM    145  CD1 PHE A  11       0.202  -4.666 -12.095  1.00  7.00           C
ATOM    146  CD2 PHE A  11      -1.495  -5.145 -13.656  1.00  7.00           C
ATOM    147  CE1 PHE A  11      -0.428  -3.431 -11.789  1.00  7.00           C
ATOM    148  CE2 PHE A  11      -2.125  -3.910 -13.350  1.00  7.00           C
ATOM    149  CZ  PHE A  11      -1.578  -3.079 -12.423  1.00  7.00           C
ATOM    159  N   ALA A  12      -2.258  -8.203 -12.774  1.00  7.00           N
ATOM    160  CA  ALA A  12      -3.683  -8.083 -12.517  1.00  7.00           C
ATOM    161  C   ALA A  12      -4.052  -8.943 -11.306  1.00  7.00           C
ATOM    162  O   ALA A  12      -4.780  -8.495 -10.421  1.00  7.00           O
ATOM    163  CB  ALA A  12      -4.464  -8.478 -13.772  1.00  7.00           C
ATOM    169  N   ASN A  13      -3.534 -10.162 -11.306  1.00  7.00           N
ATOM    170  CA  ASN A  13      -3.868 -11.117 -10.262  1.00  7.00           C
ATOM    171  C   ASN A  13      -3.236 -10.665  -8.943  1.00  7.00           C
ATOM    172  O   ASN A  13      -3.829 -10.832  -7.878  1.00  7.00           O
ATOM    173  CB  ASN A  13      -3.324 -12.508 -10.594  1.00  7.00           C
ATOM    174  CG  ASN A  13      -4.201 -13.204 -11.638  1.00  7.00           C
ATOM    175  OD1 ASN A  13      -3.898 -13.234 -12.819  1.00  7.00           O
ATOM    176  ND2 ASN A  13      -5.300 -13.759 -11.137  1.00  7.00           N
ATOM    183  N   ALA A  14      -2.043 -10.102  -9.058  1.00  7.00           N
ATOM    184  CA  ALA A  14      -1.306  -9.664  -7.885  1.00  7.00           C
ATOM    185  C   ALA A  14      -2.069  -8.525  -7.205  1.00  7.00           C
ATOM    186  O   ALA A  14      -2.208  -8.508  -5.983  1.00  7.00           O
ATOM    187  CB  ALA A  14       0.110  -9.255  -8.294  1.00  7.00           C
ATOM    193  N   VAL A  15      -2.544  -7.600  -8.027  1.00  7.00           N
ATOM    194  CA  VAL A  15      -3.233  -6.428  -7.516  1.00  7.00           C
ATOM    195  C   VAL A  15      -4.598  -6.844  -6.965  1.00  7.00           C
ATOM    196  O   VAL A  15      -5.066  -6.289  -5.971  1.00  7.00           O
ATOM    197  CB  VAL A  15      -3.330  -5.360  -8.608  1.00  7.00           C
ATOM    198  CG1 VAL A  15      -4.326  -4.267  -8.219  1.00  7.00           C
ATOM    199  CG2 VAL A  15      -1.955  -4.765  -8.916  1.00  7.00           C
ATOM    209  N   LEU A  16      -5.199  -7.818  -7.633  1.00  7.00           N
ATOM    210  CA  LEU A  16      -6.481  -8.344  -7.197  1.00  7.00           C
ATOM    211  C   LEU A  16      -6.326  -8.966  -5.807  1.00  7.00           C
ATOM    212  O   LEU A  16      -7.148  -8.731  -4.923  1.00  7.00           O
ATOM    213  CB  LEU A  16      -7.048  -9.308  -8.242  1.00  7.00           C
ATOM    214  CG  LEU A  16      -8.382  -9.970  -7.890  1.00  7.00           C
ATOM    215  CD1 LEU A  16      -9.492  -8.926  -7.751  1.00  7.00           C
ATOM    216  CD2 LEU A  16      -8.740 -11.056  -8.906  1.00  7.00           C
ATOM    228  N   ARG A  17      -5.266  -9.747  -5.658  1.00  7.00           N
ATOM    229  CA  ARG A  17      -5.002 -10.417  -4.397  1.00  7.00           C
ATOM    230  C   ARG A  17      -4.609  -9.397  -3.326  1.00  7.00           C
ATOM    231  O   ARG A  17      -4.929  -9.570  -2.151  1.00  7.00           O
ATOM    232  CB  ARG A  17      -3.882 -11.449  -4.545  1.00  7.00           C
ATOM    233  CG  ARG A  17      -4.405 -12.739  -5.179  1.00  7.00           C
ATOM    234  CD  ARG A  17      -3.277 -13.756  -5.363  1.00  7.00           C
ATOM    235  NE  ARG A  17      -3.843 -15.107  -5.572  1.00  7.00           N
ATOM    236  CZ  ARG A  17      -4.200 -15.600  -6.777  1.00  7.00           C
ATOM    237  NH1 ARG A  17      -4.032 -14.850  -7.851  1.00  7.00           N
ATOM    238  NH2 ARG A  17      -4.722 -16.840  -6.883  1.00  7.00           N
ATOM    251  N   ALA A  18      -3.920  -8.356  -3.771  1.00  7.00           N
ATOM    252  CA  ALA A  18      -3.496  -7.299  -2.869  1.00  7.00           C
ATOM    253  C   ALA A  18      -4.724  -6.525  -2.384  1.00  7.00           C
ATOM    254  O   ALA A  18      -4.770  -6.082  -1.238  1.00  7.00           O
ATOM    255  CB  ALA A  18      -2.483  -6.398  -3.578  1.00  7.00           C
ATOM    261  N   GLN A  19      -5.689  -6.387  -3.281  1.00  7.00           N
ATOM    262  CA  GLN A  19      -6.931  -5.711  -2.947  1.00  7.00           C
ATOM    263  C   GLN A  19      -7.743  -6.552  -1.959  1.00  7.00           C
ATOM    264  O   GLN A  19      -8.361  -6.014  -1.041  1.00  7.00           O
ATOM    265  CB  GLN A  19      -7.745  -5.405  -4.205  1.00  7.00           C
ATOM    266  CG  GLN A  19      -8.981  -4.568  -3.869  1.00  7.00           C
ATOM    267  CD  GLN A  19      -9.720  -4.146  -5.140  1.00  7.00           C
ATOM    268  OE1 GLN A  19      -9.639  -3.016  -5.590  1.00  7.00           O
ATOM    269  NE2 GLN A  19     -10.444  -5.116  -5.691  1.00  7.00           N
ATOM    278  N   HIS A  20      -7.715  -7.858  -2.180  1.00  7.00           N
ATOM    279  CA  HIS A  20      -8.347  -8.787  -1.259  1.00  7.00           C
ATOM    280  C   HIS A  20      -7.656  -8.707   0.104  1.00  7.00           C
ATOM    281  O   HIS A  20      -8.314  -8.754   1.142  1.00  7.00           O
ATOM    282  CB  HIS A  20      -8.357 -10.203  -1.837  1.00  7.00           C
ATOM    283  CG  HIS A  20      -7.841 -11.258  -0.887  1.00  7.00           C
ATOM    284  ND1 HIS A  20      -6.494 -11.539  -0.739  1.00  7.00           N
ATOM    285  CD2 HIS A  20      -8.505 -12.095  -0.039  1.00  7.00           C
ATOM    286  CE1 HIS A  20      -6.365 -12.504   0.160  1.00  7.00           C
ATOM    287  NE2 HIS A  20      -7.612 -12.847   0.592  1.00  7.00           N
ATOM    295  N   LEU A  21      -6.337  -8.589   0.057  1.00  7.00           N
ATOM    296  CA  LEU A  21      -5.545  -8.544   1.275  1.00  7.00           C
ATOM    297  C   LEU A  21      -5.802  -7.220   1.996  1.00  7.00           C
ATOM    298  O   LEU A  21      -5.794  -7.166   3.225  1.00  7.00           O
ATOM    299  CB  LEU A  21      -4.069  -8.800   0.964  1.00  7.00           C
ATOM    300  CG  LEU A  21      -3.119  -8.784   2.163  1.00  7.00           C
ATOM    301  CD1 LEU A  21      -3.508  -9.855   3.185  1.00  7.00           C
ATOM    302  CD2 LEU A  21      -1.664  -8.925   1.712  1.00  7.00           C
ATOM    314  N   HIS A  22      -6.023  -6.183   1.201  1.00  7.00           N
ATOM    315  CA  HIS A  22      -6.347  -4.876   1.748  1.00  7.00           C
ATOM    316  C   HIS A  22      -7.709  -4.933   2.442  1.00  7.00           C
ATOM    317  O   HIS A  22      -7.882  -4.377   3.525  1.00  7.00           O
ATOM    318  CB  HIS A  22      -6.279  -3.801   0.662  1.00  7.00           C
ATOM    319  CG  HIS A  22      -6.594  -2.409   1.156  1.00  7.00           C
ATOM    320  ND1 HIS A  22      -7.883  -1.984   1.429  1.00  7.00           N
ATOM    321  CD2 HIS A  22      -5.775  -1.351   1.423  1.00  7.00           C
ATOM    322  CE1 HIS A  22      -7.830  -0.726   1.840  1.00  7.00           C
ATOM    323  NE2 HIS A  22      -6.523  -0.335   1.836  1.00  7.00           N
ATOM    331  N   GLN A  23      -8.642  -5.611   1.789  1.00  7.00           N
ATOM    332  CA  GLN A  23      -9.972  -5.784   2.349  1.00  7.00           C
ATOM    333  C   GLN A  23      -9.901  -6.601   3.641  1.00  7.00           C
ATOM    334  O   GLN A  23     -10.609  -6.310   4.603  1.00  7.00           O
ATOM    335  CB  GLN A  23     -10.912  -6.440   1.336  1.00  7.00           C
ATOM    336  CG  GLN A  23     -12.325  -6.577   1.909  1.00  7.00           C
ATOM    337  CD  GLN A  23     -12.909  -5.207   2.260  1.00  7.00           C
ATOM    338  OE1 GLN A  23     -13.373  -4.465   1.410  1.00  7.00           O
ATOM    339  NE2 GLN A  23     -12.861  -4.915   3.556  1.00  7.00           N
ATOM    348  N   LEU A  24      -9.040  -7.608   3.620  1.00  7.00           N
ATOM    349  CA  LEU A  24      -8.850  -8.455   4.785  1.00  7.00           C
ATOM    350  C   LEU A  24      -8.241  -7.627   5.918  1.00  7.00           C
ATOM    351  O   LEU A  24      -8.639  -7.763   7.074  1.00  7.00           O
ATOM    352  CB  LEU A  24      -8.031  -9.694   4.419  1.00  7.00           C
ATOM    353  CG  LEU A  24      -7.740 -10.668   5.563  1.00  7.00           C
ATOM    354  CD1 LEU A  24      -9.037 -11.230   6.147  1.00  7.00           C
ATOM    355  CD2 LEU A  24      -6.787 -11.776   5.110  1.00  7.00           C
ATOM    367  N   ALA A  25      -7.286  -6.788   5.548  1.00  7.00           N
ATOM    368  CA  ALA A  25      -6.622  -5.934   6.518  1.00  7.00           C
ATOM    369  C   ALA A  25      -7.644  -4.974   7.130  1.00  7.00           C
ATOM    370  O   ALA A  25      -7.611  -4.709   8.330  1.00  7.00           O
ATOM    371  CB  ALA A  25      -5.463  -5.198   5.842  1.00  7.00           C
ATOM    377  N   ALA A  26      -8.528  -4.478   6.276  1.00  7.00           N
ATOM    378  CA  ALA A  26      -9.533  -3.523   6.709  1.00  7.00           C
ATOM    379  C   ALA A  26     -10.553  -4.232   7.602  1.00  7.00           C
ATOM    380  O   ALA A  26     -11.100  -3.630   8.525  1.00  7.00           O
ATOM    381  CB  ALA A  26     -10.181  -2.873   5.486  1.00  7.00           C
ATOM    387  N   ASP A  27     -10.778  -5.501   7.296  1.00  7.00           N
ATOM    388  CA  ASP A  27     -11.736  -6.294   8.049  1.00  7.00           C
ATOM    389  C   ASP A  27     -11.199  -6.525   9.463  1.00  7.00           C
ATOM    390  O   ASP A  27     -11.945  -6.430  10.437  1.00  7.00           O
ATOM    391  CB  ASP A  27     -11.953  -7.660   7.396  1.00  7.00           C
ATOM    392  CG  ASP A  27     -12.970  -8.559   8.102  1.00  7.00           C
ATOM    393  OD1 ASP A  27     -12.602  -9.527   8.784  1.00  7.00           O
ATOM    394  OD2 ASP A  27     -14.205  -8.228   7.927  1.00  7.00           O
ATOM    400  N   THR A  28      -9.910  -6.824   9.531  1.00  7.00           N
ATOM    401  CA  THR A  28      -9.276  -7.115  10.806  1.00  7.00           C
ATOM    402  C   THR A  28      -9.117  -5.833  11.627  1.00  7.00           C
ATOM    403  O   THR A  28      -9.196  -5.864  12.854  1.00  7.00           O
ATOM    404  CB  THR A  28      -7.950  -7.824  10.523  1.00  7.00           C
ATOM    405  OG1 THR A  28      -7.431  -7.147   9.382  1.00  7.00           O
ATOM    406  CG2 THR A  28      -8.147  -9.264  10.045  1.00  7.00           C
ATOM    414  N   PHE A  29      -8.895  -4.737  10.916  1.00  7.00           N
ATOM    415  CA  PHE A  29      -8.848  -3.431  11.550  1.00  7.00           C
ATOM    416  C   PHE A  29     -10.192  -3.084  12.193  1.00  7.00           C
ATOM    417  O   PHE A  29     -10.237  -2.575  13.311  1.00  7.00           O
ATOM    418  CB  PHE A  29      -8.543  -2.411  10.452  1.00  7.00           C
ATOM    419  CG  PHE A  29      -8.687  -0.954  10.898  1.00  7.00           C
ATOM    420  CD1 PHE A  29      -7.630  -0.306  11.457  1.00  7.00           C
ATOM    421  CD2 PHE A  29      -9.872  -0.307  10.735  1.00  7.00           C
ATOM    422  CE1 PHE A  29      -7.763   1.045  11.871  1.00  7.00           C
ATOM    423  CE2 PHE A  29     -10.006   1.044  11.149  1.00  7.00           C
ATOM    424  CZ  PHE A  29      -8.948   1.692  11.708  1.00  7.00           C
ATOM    434  N   LYS A  30     -11.256  -3.375  11.457  1.00  7.00           N
ATOM    435  CA  LYS A  30     -12.598  -3.092  11.937  1.00  7.00           C
ATOM    436  C   LYS A  30     -12.933  -4.042  13.089  1.00  7.00           C
ATOM    437  O   LYS A  30     -13.566  -3.642  14.064  1.00  7.00           O
ATOM    438  CB  LYS A  30     -13.602  -3.145  10.784  1.00  7.00           C
ATOM    439  CG  LYS A  30     -14.936  -2.517  11.190  1.00  7.00           C
ATOM    440  CD  LYS A  30     -15.916  -2.503  10.014  1.00  7.00           C
ATOM    441  CE  LYS A  30     -17.230  -1.823  10.403  1.00  7.00           C
ATOM    442  NZ  LYS A  30     -18.206  -1.908   9.294  1.00  7.00           N
ATOM    455  N   GLU A  31     -12.493  -5.283  12.937  1.00  7.00           N
ATOM    456  CA  GLU A  31     -12.714  -6.286  13.965  1.00  7.00           C
ATOM    457  C   GLU A  31     -12.065  -5.850  15.280  1.00  7.00           C
ATOM    458  O   GLU A  31     -12.663  -5.984  16.346  1.00  7.00           O
ATOM    459  CB  GLU A  31     -12.189  -7.652  13.520  1.00  7.00           C
ATOM    460  CG  GLU A  31     -12.585  -8.743  14.516  1.00  7.00           C
ATOM    461  CD  GLU A  31     -12.132 -10.121  14.030  1.00  7.00           C
ATOM    462  OE1 GLU A  31     -10.925 -10.405  14.008  1.00  7.00           O
ATOM    463  OE2 GLU A  31     -13.085 -10.911  13.666  1.00  7.00           O
ATOM    471  N   PHE A  32     -10.848  -5.339  15.161  1.00  7.00           N
ATOM    472  CA  PHE A  32     -10.132  -4.835  16.320  1.00  7.00           C
ATOM    473  C   PHE A  32     -10.782  -3.557  16.854  1.00  7.00           C
ATOM    474  O   PHE A  32     -10.771  -3.306  18.058  1.00  7.00           O
ATOM    475  CB  PHE A  32      -8.708  -4.515  15.861  1.00  7.00           C
ATOM    476  CG  PHE A  32      -7.824  -3.908  16.953  1.00  7.00           C
ATOM    477  CD1 PHE A  32      -7.411  -4.674  17.998  1.00  7.00           C
ATOM    478  CD2 PHE A  32      -7.451  -2.602  16.878  1.00  7.00           C
ATOM    479  CE1 PHE A  32      -6.591  -4.111  19.011  1.00  7.00           C
ATOM    480  CE2 PHE A  32      -6.630  -2.039  17.892  1.00  7.00           C
ATOM    481  CZ  PHE A  32      -6.218  -2.806  18.937  1.00  7.00           C
ATOM    491  N   GLU A  33     -11.334  -2.782  15.931  1.00  7.00           N
ATOM    492  CA  GLU A  33     -11.970  -1.526  16.291  1.00  7.00           C
ATOM    493  C   GLU A  33     -13.215  -1.786  17.141  1.00  7.00           C
ATOM    494  O   GLU A  33     -13.508  -1.031  18.066  1.00  7.00           O
ATOM    495  CB  GLU A  33     -12.318  -0.711  15.044  1.00  7.00           C
ATOM    496  CG  GLU A  33     -12.715   0.719  15.417  1.00  7.00           C
ATOM    497  CD  GLU A  33     -12.923   1.574  14.165  1.00  7.00           C
ATOM    498  OE1 GLU A  33     -13.963   1.458  13.500  1.00  7.00           O
ATOM    499  OE2 GLU A  33     -11.956   2.384  13.892  1.00  7.00           O
ATOM    507  N   ARG A  34     -13.915  -2.858  16.797  1.00  7.00           N
ATOM    508  CA  ARG A  34     -15.096  -3.252  17.545  1.00  7.00           C
ATOM    509  C   ARG A  34     -14.731  -3.537  19.003  1.00  7.00           C
ATOM    510  O   ARG A  34     -15.406  -3.069  19.918  1.00  7.00           O
ATOM    511  CB  ARG A  34     -15.743  -4.498  16.936  1.00  7.00           C
ATOM    512  CG  ARG A  34     -16.513  -4.149  15.661  1.00  7.00           C
ATOM    513  CD  ARG A  34     -17.158  -5.395  15.051  1.00  7.00           C
ATOM    514  NE  ARG A  34     -17.806  -5.052  13.766  1.00  7.00           N
ATOM    515  CZ  ARG A  34     -17.265  -5.301  12.554  1.00  7.00           C
ATOM    516  NH1 ARG A  34     -16.040  -5.789  12.489  1.00  7.00           N
ATOM    517  NH2 ARG A  34     -17.965  -5.054  11.427  1.00  7.00           N
ATOM    530  N   THR A  35     -13.662  -4.302  19.174  1.00  7.00           N
ATOM    531  CA  THR A  35     -13.258  -4.738  20.499  1.00  7.00           C
ATOM    532  C   THR A  35     -12.621  -3.580  21.270  1.00  7.00           C
ATOM    533  O   THR A  35     -12.740  -3.503  22.492  1.00  7.00           O
ATOM    534  CB  THR A  35     -12.331  -5.944  20.338  1.00  7.00           C
ATOM    535  OG1 THR A  35     -11.523  -5.612  19.212  1.00  7.00           O
ATOM    536  CG2 THR A  35     -13.080  -7.204  19.900  1.00  7.00           C
ATOM    544  N   TYR A  36     -11.958  -2.708  20.524  1.00  7.00           N
ATOM    545  CA  TYR A  36     -11.330  -1.540  21.119  1.00  7.00           C
ATOM    546  C   TYR A  36     -11.190  -0.413  20.094  1.00  7.00           C
ATOM    547  O   TYR A  36     -10.294  -0.443  19.251  1.00  7.00           O
ATOM    548  CB  TYR A  36      -9.936  -1.990  21.559  1.00  7.00           C
ATOM    549  CG  TYR A  36      -9.042  -0.850  22.052  1.00  7.00           C
ATOM    550  CD1 TYR A  36      -9.280  -0.268  23.280  1.00  7.00           C
ATOM    551  CD2 TYR A  36      -7.997  -0.405  21.268  1.00  7.00           C
ATOM    552  CE1 TYR A  36      -8.438   0.804  23.744  1.00  7.00           C
ATOM    553  CE2 TYR A  36      -7.155   0.668  21.731  1.00  7.00           C
ATOM    554  CZ  TYR A  36      -7.417   1.219  22.946  1.00  7.00           C
ATOM    555  OH  TYR A  36      -6.622   2.232  23.384  1.00  7.00           O
ATOM    565  N   ILE A  37     -12.088   0.556  20.200  1.00  7.00           N
ATOM    566  CA  ILE A  37     -11.967   1.777  19.422  1.00  7.00           C
ATOM    567  C   ILE A  37     -10.882   2.663  20.037  1.00  7.00           C
ATOM    568  O   ILE A  37     -10.861   2.874  21.249  1.00  7.00           O
ATOM    569  CB  ILE A  37     -13.327   2.468  19.295  1.00  7.00           C
ATOM    570  CG1 ILE A  37     -13.342   3.434  18.109  1.00  7.00           C
ATOM    571  CG2 ILE A  37     -13.715   3.159  20.604  1.00  7.00           C
ATOM    572  CD1 ILE A  37     -14.716   4.089  17.953  1.00  7.00           C
ATOM    584  N   PRO A  38      -9.985   3.172  19.151  1.00  7.00           N
ATOM    585  CA  PRO A  38      -9.128   4.288  19.511  1.00  7.00           C
ATOM    586  C   PRO A  38      -9.914   5.601  19.521  1.00  7.00           C
ATOM    587  O   PRO A  38      -9.759   6.429  18.625  1.00  7.00           O
ATOM    588  CB  PRO A  38      -8.010   4.274  18.482  1.00  7.00           C
ATOM    589  CG  PRO A  38      -8.526   3.446  17.316  1.00  7.00           C
ATOM    590  CD  PRO A  38      -9.763   2.699  17.788  1.00  7.00           C
ATOM    598  N   GLU A  39     -10.741   5.751  20.546  1.00  7.00           N
ATOM    599  CA  GLU A  39     -11.500   6.977  20.722  1.00  7.00           C
ATOM    600  C   GLU A  39     -11.985   7.098  22.168  1.00  7.00           C
ATOM    601  O   GLU A  39     -12.518   6.142  22.730  1.00  7.00           O
ATOM    602  CB  GLU A  39     -12.674   7.040  19.743  1.00  7.00           C
ATOM    603  CG  GLU A  39     -12.859   8.459  19.199  1.00  7.00           C
ATOM    604  CD  GLU A  39     -13.178   9.441  20.328  1.00  7.00           C
ATOM    605  OE1 GLU A  39     -14.296   9.429  20.863  1.00  7.00           O
ATOM    606  OE2 GLU A  39     -12.214  10.237  20.646  1.00  7.00           O
ATOM    614  N   GLY A  40     -11.783   8.281  22.729  1.00  7.00           N
ATOM    615  CA  GLY A  40     -12.304   8.581  24.052  1.00  7.00           C
ATOM    616  C   GLY A  40     -12.466  10.090  24.249  1.00  7.00           C
ATOM    617  O   GLY A  40     -12.568  10.838  23.278  1.00  7.00           O
ATOM    621  N   GLN A  41     -12.484  10.491  25.512  1.00  7.00           N
ATOM    622  CA  GLN A  41     -12.536  11.903  25.847  1.00  7.00           C
ATOM    623  C   GLN A  41     -11.178  12.560  25.594  1.00  7.00           C
ATOM    624  O   GLN A  41     -10.410  12.785  26.528  1.00  7.00           O
ATOM    625  CB  GLN A  41     -12.982  12.106  27.297  1.00  7.00           C
ATOM    626  CG  GLN A  41     -13.250  13.585  27.586  1.00  7.00           C
ATOM    627  CD  GLN A  41     -14.430  14.100  26.760  1.00  7.00           C
ATOM    628  OE1 GLN A  41     -14.271  14.775  25.757  1.00  7.00           O
ATOM    629  NE2 GLN A  41     -15.620  13.745  27.237  1.00  7.00           N
ATOM    638  N   ARG A  42     -10.923  12.849  24.326  1.00  7.00           N
ATOM    639  CA  ARG A  42      -9.635  13.389  23.926  1.00  7.00           C
ATOM    640  C   ARG A  42      -9.799  14.815  23.398  1.00  7.00           C
ATOM    641  O   ARG A  42     -10.852  15.168  22.870  1.00  7.00           O
ATOM    642  CB  ARG A  42      -8.986  12.523  22.844  1.00  7.00           C
ATOM    643  CG  ARG A  42      -8.811  11.082  23.327  1.00  7.00           C
ATOM    644  CD  ARG A  42      -7.998  10.262  22.324  1.00  7.00           C
ATOM    645  NE  ARG A  42      -8.776  10.069  21.079  1.00  7.00           N
ATOM    646  CZ  ARG A  42      -8.478   9.152  20.135  1.00  7.00           C
ATOM    647  NH1 ARG A  42      -7.496   8.298  20.359  1.00  7.00           N
ATOM    648  NH2 ARG A  42      -9.173   9.108  18.979  1.00  7.00           N
ATOM    661  N   TYR A  43      -8.741  15.597  23.558  1.00  7.00           N
ATOM    662  CA  TYR A  43      -8.760  16.982  23.120  1.00  7.00           C
ATOM    663  C   TYR A  43      -7.339  17.523  22.948  1.00  7.00           C
ATOM    664  O   TYR A  43      -6.395  16.992  23.530  1.00  7.00           O
ATOM    665  CB  TYR A  43      -9.460  17.766  24.232  1.00  7.00           C
ATOM    666  CG  TYR A  43      -8.790  17.637  25.601  1.00  7.00           C
ATOM    667  CD1 TYR A  43      -9.149  16.612  26.452  1.00  7.00           C
ATOM    668  CD2 TYR A  43      -7.825  18.547  25.985  1.00  7.00           C
ATOM    669  CE1 TYR A  43      -8.517  16.491  27.740  1.00  7.00           C
ATOM    670  CE2 TYR A  43      -7.194  18.426  27.274  1.00  7.00           C
ATOM    671  CZ  TYR A  43      -7.571  17.404  28.088  1.00  7.00           C
ATOM    672  OH  TYR A  43      -6.975  17.289  29.305  1.00  7.00           O
ATOM    682  N   SER A  44      -7.233  18.573  22.147  1.00  7.00           N
ATOM    683  CA  SER A  44      -5.960  19.250  21.965  1.00  7.00           C
ATOM    684  C   SER A  44      -6.182  20.760  21.858  1.00  7.00           C
ATOM    685  O   SER A  44      -6.207  21.311  20.759  1.00  7.00           O
ATOM    686  CB  SER A  44      -5.232  18.731  20.724  1.00  7.00           C
ATOM    687  OG  SER A  44      -5.993  18.930  19.536  1.00  7.00           O
ATOM    693  N   ILE A  45      -6.337  21.387  23.015  1.00  7.00           N
ATOM    694  CA  ILE A  45      -6.657  22.803  23.062  1.00  7.00           C
ATOM    695  C   ILE A  45      -5.496  23.604  22.470  1.00  7.00           C
ATOM    696  O   ILE A  45      -5.692  24.710  21.969  1.00  7.00           O
ATOM    697  CB  ILE A  45      -7.029  23.221  24.486  1.00  7.00           C
ATOM    698  CG1 ILE A  45      -7.778  24.556  24.487  1.00  7.00           C
ATOM    699  CG2 ILE A  45      -5.794  23.257  25.388  1.00  7.00           C
ATOM    700  CD1 ILE A  45      -8.344  24.865  25.875  1.00  7.00           C
ATOM    712  N   GLN A  46      -4.312  23.014  22.548  1.00  7.00           N
ATOM    713  CA  GLN A  46      -3.147  23.586  21.893  1.00  7.00           C
ATOM    714  C   GLN A  46      -2.430  22.521  21.060  1.00  7.00           C
ATOM    715  O   GLN A  46      -2.104  21.448  21.566  1.00  7.00           O
ATOM    716  CB  GLN A  46      -2.197  24.214  22.915  1.00  7.00           C
ATOM    717  CG  GLN A  46      -1.155  25.097  22.225  1.00  7.00           C
ATOM    718  CD  GLN A  46      -1.800  26.362  21.655  1.00  7.00           C
ATOM    719  OE1 GLN A  46      -2.248  27.239  22.374  1.00  7.00           O
ATOM    720  NE2 GLN A  46      -1.822  26.406  20.326  1.00  7.00           N
ATOM    729  N   ASN A  47      -2.207  22.854  19.798  1.00  7.00           N
ATOM    730  CA  ASN A  47      -1.557  21.931  18.884  1.00  7.00           C
ATOM    731  C   ASN A  47      -0.693  22.719  17.897  1.00  7.00           C
ATOM    732  O   ASN A  47      -1.062  22.880  16.735  1.00  7.00           O
ATOM    733  CB  ASN A  47      -2.587  21.135  18.080  1.00  7.00           C
ATOM    734  CG  ASN A  47      -3.727  22.038  17.603  1.00  7.00           C
ATOM    735  OD1 ASN A  47      -3.738  22.531  16.487  1.00  7.00           O
ATOM    736  ND2 ASN A  47      -4.682  22.226  18.509  1.00  7.00           N
ATOM    743  N   THR A  48       0.440  23.190  18.396  1.00  7.00           N
ATOM    744  CA  THR A  48       1.456  23.768  17.533  1.00  7.00           C
ATOM    745  C   THR A  48       2.158  22.672  16.728  1.00  7.00           C
ATOM    746  O   THR A  48       2.664  22.927  15.636  1.00  7.00           O
ATOM    747  CB  THR A  48       2.409  24.586  18.406  1.00  7.00           C
ATOM    748  OG1 THR A  48       2.583  23.787  19.573  1.00  7.00           O
ATOM    749  CG2 THR A  48       1.767  25.873  18.927  1.00  7.00           C
ATOM    757  N   GLN A  49       2.166  21.476  17.299  1.00  7.00           N
ATOM    758  CA  GLN A  49       2.749  20.329  16.623  1.00  7.00           C
ATOM    759  C   GLN A  49       1.877  19.911  15.438  1.00  7.00           C
ATOM    760  O   GLN A  49       0.650  19.938  15.526  1.00  7.00           O
ATOM    761  CB  GLN A  49       2.949  19.164  17.595  1.00  7.00           C
ATOM    762  CG  GLN A  49       3.662  17.996  16.911  1.00  7.00           C
ATOM    763  CD  GLN A  49       5.023  18.430  16.364  1.00  7.00           C
ATOM    764  OE1 GLN A  49       5.184  18.725  15.191  1.00  7.00           O
ATOM    765  NE2 GLN A  49       5.991  18.451  17.275  1.00  7.00           N
ATOM    774  N   VAL A  50       2.544  19.535  14.357  1.00  7.00           N
ATOM    775  CA  VAL A  50       1.845  19.126  13.151  1.00  7.00           C
ATOM    776  C   VAL A  50       2.332  17.738  12.729  1.00  7.00           C
ATOM    777  O   VAL A  50       3.243  17.184  13.342  1.00  7.00           O
ATOM    778  CB  VAL A  50       2.026  20.181  12.057  1.00  7.00           C
ATOM    779  CG1 VAL A  50       1.397  21.513  12.471  1.00  7.00           C
ATOM    780  CG2 VAL A  50       3.505  20.358  11.707  1.00  7.00           C
ATOM    790  N   ALA A  51       1.704  17.217  11.686  1.00  7.00           N
ATOM    791  CA  ALA A  51       2.049  15.896  11.188  1.00  7.00           C
ATOM    792  C   ALA A  51       2.008  15.906   9.659  1.00  7.00           C
ATOM    793  O   ALA A  51       1.679  16.922   9.049  1.00  7.00           O
ATOM    794  CB  ALA A  51       1.100  14.859  11.791  1.00  7.00           C
ATOM    800  N   PHE A  52       2.345  14.761   9.082  1.00  7.00           N
ATOM    801  CA  PHE A  52       2.417  14.644   7.636  1.00  7.00           C
ATOM    802  C   PHE A  52       1.073  14.991   6.991  1.00  7.00           C
ATOM    803  O   PHE A  52       1.031  15.512   5.877  1.00  7.00           O
ATOM    804  CB  PHE A  52       2.759  13.187   7.321  1.00  7.00           C
ATOM    805  CG  PHE A  52       4.220  12.820   7.588  1.00  7.00           C
ATOM    806  CD1 PHE A  52       5.027  13.684   8.259  1.00  7.00           C
ATOM    807  CD2 PHE A  52       4.712  11.628   7.154  1.00  7.00           C
ATOM    808  CE1 PHE A  52       6.383  13.343   8.507  1.00  7.00           C
ATOM    809  CE2 PHE A  52       6.068  11.288   7.401  1.00  7.00           C
ATOM    810  CZ  PHE A  52       6.875  12.152   8.073  1.00  7.00           C
ATOM    820  N   CYS A  53       0.008  14.687   7.718  1.00  7.00           N
ATOM    821  CA  CYS A  53      -1.334  14.866   7.190  1.00  7.00           C
ATOM    822  C   CYS A  53      -1.517  16.342   6.832  1.00  7.00           C
ATOM    823  O   CYS A  53      -1.979  16.666   5.739  1.00  7.00           O
ATOM    824  CB  CYS A  53      -2.399  14.383   8.177  1.00  7.00           C
ATOM    825  SG  CYS A  53      -4.121  14.503   7.569  1.00  7.00           S
ATOM    830  N   PHE A  54      -1.144  17.197   7.773  1.00  7.00           N
ATOM    831  CA  PHE A  54      -1.303  18.629   7.587  1.00  7.00           C
ATOM    832  C   PHE A  54      -0.268  19.172   6.599  1.00  7.00           C
ATOM    833  O   PHE A  54      -0.593  19.997   5.746  1.00  7.00           O
ATOM    834  CB  PHE A  54      -1.080  19.285   8.951  1.00  7.00           C
ATOM    835  CG  PHE A  54      -1.587  20.725   9.040  1.00  7.00           C
ATOM    836  CD1 PHE A  54      -2.897  21.001   8.799  1.00  7.00           C
ATOM    837  CD2 PHE A  54      -0.728  21.730   9.360  1.00  7.00           C
ATOM    838  CE1 PHE A  54      -3.368  22.338   8.882  1.00  7.00           C
ATOM    839  CE2 PHE A  54      -1.199  23.067   9.443  1.00  7.00           C
ATOM    840  CZ  PHE A  54      -2.509  23.343   9.202  1.00  7.00           C
ATOM    850  N   SER A  55       0.956  18.687   6.747  1.00  7.00           N
ATOM    851  CA  SER A  55       2.069  19.219   5.979  1.00  7.00           C
ATOM    852  C   SER A  55       1.885  18.893   4.496  1.00  7.00           C
ATOM    853  O   SER A  55       2.455  19.561   3.635  1.00  7.00           O
ATOM    854  CB  SER A  55       3.402  18.661   6.484  1.00  7.00           C
ATOM    855  OG  SER A  55       3.654  17.350   5.986  1.00  7.00           O
ATOM    861  N   GLU A  56       1.087  17.866   4.243  1.00  7.00           N
ATOM    862  CA  GLU A  56       0.791  17.467   2.877  1.00  7.00           C
ATOM    863  C   GLU A  56      -0.008  18.560   2.166  1.00  7.00           C
ATOM    864  O   GLU A  56       0.210  18.825   0.985  1.00  7.00           O
ATOM    865  CB  GLU A  56       0.044  16.132   2.846  1.00  7.00           C
ATOM    866  CG  GLU A  56      -0.213  15.681   1.407  1.00  7.00           C
ATOM    867  CD  GLU A  56      -0.842  14.287   1.373  1.00  7.00           C
ATOM    868  OE1 GLU A  56      -1.940  14.089   1.915  1.00  7.00           O
ATOM    869  OE2 GLU A  56      -0.150  13.391   0.755  1.00  7.00           O
ATOM    877  N   THR A  57      -0.918  19.166   2.915  1.00  7.00           N
ATOM    878  CA  THR A  57      -1.750  20.225   2.372  1.00  7.00           C
ATOM    879  C   THR A  57      -1.387  21.568   3.009  1.00  7.00           C
ATOM    880  O   THR A  57      -2.238  22.229   3.602  1.00  7.00           O
ATOM    881  CB  THR A  57      -3.214  19.831   2.579  1.00  7.00           C
ATOM    882  OG1 THR A  57      -3.316  19.602   3.982  1.00  7.00           O
ATOM    883  CG2 THR A  57      -3.549  18.475   1.955  1.00  7.00           C
ATOM    891  N   ILE A  58      -0.121  21.932   2.864  1.00  7.00           N
ATOM    892  CA  ILE A  58       0.356  23.204   3.381  1.00  7.00           C
ATOM    893  C   ILE A  58       1.309  23.837   2.365  1.00  7.00           C
ATOM    894  O   ILE A  58       2.138  23.148   1.774  1.00  7.00           O
ATOM    895  CB  ILE A  58       0.970  23.021   4.770  1.00  7.00           C
ATOM    896  CG1 ILE A  58       0.327  23.971   5.783  1.00  7.00           C
ATOM    897  CG2 ILE A  58       2.491  23.178   4.722  1.00  7.00           C
ATOM    898  CD1 ILE A  58       1.154  24.042   7.069  1.00  7.00           C
ATOM    910  N   PRO A  59       1.155  25.177   2.190  1.00  7.00           N
ATOM    911  CA  PRO A  59       0.386  25.702   1.074  1.00  7.00           C
ATOM    912  C   PRO A  59       1.171  25.586  -0.234  1.00  7.00           C
ATOM    913  O   PRO A  59       1.932  26.486  -0.588  1.00  7.00           O
ATOM    914  CB  PRO A  59       0.074  27.140   1.454  1.00  7.00           C
ATOM    915  CG  PRO A  59       1.066  27.508   2.546  1.00  7.00           C
ATOM    916  CD  PRO A  59       1.705  26.223   3.046  1.00  7.00           C
ATOM    924  N   ALA A  60       0.959  24.471  -0.917  1.00  7.00           N
ATOM    925  CA  ALA A  60       1.900  24.023  -1.929  1.00  7.00           C
ATOM    926  C   ALA A  60       1.215  23.003  -2.842  1.00  7.00           C
ATOM    927  O   ALA A  60       0.285  22.317  -2.422  1.00  7.00           O
ATOM    928  CB  ALA A  60       3.147  23.452  -1.250  1.00  7.00           C
ATOM    934  N   PRO A  61       1.714  22.936  -4.105  1.00  7.00           N
ATOM    935  CA  PRO A  61       1.057  22.139  -5.127  1.00  7.00           C
ATOM    936  C   PRO A  61       1.313  20.647  -4.909  1.00  7.00           C
ATOM    937  O   PRO A  61       0.377  19.849  -4.889  1.00  7.00           O
ATOM    938  CB  PRO A  61       1.617  22.652  -6.444  1.00  7.00           C
ATOM    939  CG  PRO A  61       2.900  23.387  -6.094  1.00  7.00           C
ATOM    940  CD  PRO A  61       2.913  23.612  -4.591  1.00  7.00           C
ATOM    948  N   THR A  62       2.586  20.315  -4.750  1.00  7.00           N
ATOM    949  CA  THR A  62       2.973  18.939  -4.489  1.00  7.00           C
ATOM    950  C   THR A  62       2.572  18.040  -5.660  1.00  7.00           C
ATOM    951  O   THR A  62       3.423  17.613  -6.440  1.00  7.00           O
ATOM    952  CB  THR A  62       2.348  18.517  -3.158  1.00  7.00           C
ATOM    953  OG1 THR A  62       0.994  18.219  -3.489  1.00  7.00           O
ATOM    954  CG2 THR A  62       2.243  19.677  -2.166  1.00  7.00           C
ATOM    962  N   GLY A  63       1.276  17.779  -5.748  1.00  7.00           N
ATOM    963  CA  GLY A  63       0.748  16.965  -6.830  1.00  7.00           C
ATOM    964  C   GLY A  63      -0.380  17.694  -7.563  1.00  7.00           C
ATOM    965  O   GLY A  63      -1.065  18.532  -6.979  1.00  7.00           O
ATOM    969  N   LYS A  64      -0.539  17.347  -8.832  1.00  7.00           N
ATOM    970  CA  LYS A  64      -1.563  17.967  -9.655  1.00  7.00           C
ATOM    971  C   LYS A  64      -1.676  17.208 -10.979  1.00  7.00           C
ATOM    972  O   LYS A  64      -0.670  16.958 -11.642  1.00  7.00           O
ATOM    973  CB  LYS A  64      -1.283  19.461  -9.824  1.00  7.00           C
ATOM    974  CG  LYS A  64       0.125  19.697 -10.373  1.00  7.00           C
ATOM    975  CD  LYS A  64       0.494  21.181 -10.320  1.00  7.00           C
ATOM    976  CE  LYS A  64       1.932  21.406 -10.791  1.00  7.00           C
ATOM    977  NZ  LYS A  64       2.279  22.843 -10.729  1.00  7.00           N
ATOM    990  N   ASN A  65      -2.908  16.864 -11.324  1.00  7.00           N
ATOM    991  CA  ASN A  65      -3.168  16.166 -12.572  1.00  7.00           C
ATOM    992  C   ASN A  65      -4.677  15.982 -12.743  1.00  7.00           C
ATOM    993  O   ASN A  65      -5.251  15.022 -12.231  1.00  7.00           O
ATOM    994  CB  ASN A  65      -2.520  14.780 -12.572  1.00  7.00           C
ATOM    995  CG  ASN A  65      -3.111  13.897 -11.471  1.00  7.00           C
ATOM    996  OD1 ASN A  65      -3.814  12.933 -11.724  1.00  7.00           O
ATOM    997  ND2 ASN A  65      -2.788  14.280 -10.239  1.00  7.00           N
ATOM   1004  N   GLU A  66      -5.276  16.917 -13.466  1.00  7.00           N
ATOM   1005  CA  GLU A  66      -6.715  16.900 -13.667  1.00  7.00           C
ATOM   1006  C   GLU A  66      -7.044  16.550 -15.119  1.00  7.00           C
ATOM   1007  O   GLU A  66      -6.143  16.348 -15.932  1.00  7.00           O
ATOM   1008  CB  GLU A  66      -7.340  18.239 -13.271  1.00  7.00           C
ATOM   1009  CG  GLU A  66      -6.818  19.371 -14.157  1.00  7.00           C
ATOM   1010  CD  GLU A  66      -5.556  19.997 -13.560  1.00  7.00           C
ATOM   1011  OE1 GLU A  66      -5.642  21.010 -12.850  1.00  7.00           O
ATOM   1012  OE2 GLU A  66      -4.455  19.393 -13.857  1.00  7.00           O
ATOM   1020  N   ALA A  67      -8.337  16.489 -15.401  1.00  7.00           N
ATOM   1021  CA  ALA A  67      -8.796  16.186 -16.747  1.00  7.00           C
ATOM   1022  C   ALA A  67      -9.921  17.151 -17.126  1.00  7.00           C
ATOM   1023  O   ALA A  67      -9.697  18.355 -17.247  1.00  7.00           O
ATOM   1024  CB  ALA A  67      -9.235  14.722 -16.819  1.00  7.00           C
ATOM   1030  N   GLN A  68     -11.106  16.587 -17.303  1.00  7.00           N
ATOM   1031  CA  GLN A  68     -12.260  17.378 -17.699  1.00  7.00           C
ATOM   1032  C   GLN A  68     -12.183  17.721 -19.188  1.00  7.00           C
ATOM   1033  O   GLN A  68     -12.458  18.853 -19.583  1.00  7.00           O
ATOM   1034  CB  GLN A  68     -12.372  18.646 -16.850  1.00  7.00           C
ATOM   1035  CG  GLN A  68     -12.524  18.301 -15.367  1.00  7.00           C
ATOM   1036  CD  GLN A  68     -11.204  18.500 -14.620  1.00  7.00           C
ATOM   1037  OE1 GLN A  68     -10.573  17.562 -14.162  1.00  7.00           O
ATOM   1038  NE2 GLN A  68     -10.824  19.771 -14.521  1.00  7.00           N
ATOM   1047  N   GLN A  69     -11.808  16.722 -19.974  1.00  7.00           N
ATOM   1048  CA  GLN A  69     -11.689  16.904 -21.410  1.00  7.00           C
ATOM   1049  C   GLN A  69     -10.907  18.181 -21.721  1.00  7.00           C
ATOM   1050  O   GLN A  69     -11.396  19.285 -21.487  1.00  7.00           O
ATOM   1051  CB  GLN A  69     -13.067  16.929 -22.075  1.00  7.00           C
ATOM   1052  CG  GLN A  69     -12.940  17.051 -23.595  1.00  7.00           C
ATOM   1053  CD  GLN A  69     -12.170  15.863 -24.178  1.00  7.00           C
ATOM   1054  OE1 GLN A  69     -10.981  15.930 -24.442  1.00  7.00           O
ATOM   1055  NE2 GLN A  69     -12.913  14.775 -24.361  1.00  7.00           N
ATOM   1064  N   LYS A  70      -9.704  17.988 -22.243  1.00  7.00           N
ATOM   1065  CA  LYS A  70      -8.809  19.105 -22.492  1.00  7.00           C
ATOM   1066  C   LYS A  70      -7.445  18.570 -22.935  1.00  7.00           C
ATOM   1067  O   LYS A  70      -6.745  19.215 -23.715  1.00  7.00           O
ATOM   1068  CB  LYS A  70      -8.742  20.021 -21.269  1.00  7.00           C
ATOM   1069  CG  LYS A  70      -9.277  21.416 -21.599  1.00  7.00           C
ATOM   1070  CD  LYS A  70      -9.323  22.296 -20.348  1.00  7.00           C
ATOM   1071  CE  LYS A  70      -9.853  23.692 -20.679  1.00  7.00           C
ATOM   1072  NZ  LYS A  70      -9.897  24.532 -19.461  1.00  7.00           N
ATOM   1085  N   SER A  71      -7.109  17.398 -22.419  1.00  7.00           N
ATOM   1086  CA  SER A  71      -5.864  16.746 -22.789  1.00  7.00           C
ATOM   1087  C   SER A  71      -4.715  17.290 -21.937  1.00  7.00           C
ATOM   1088  O   SER A  71      -4.638  18.492 -21.687  1.00  7.00           O
ATOM   1089  CB  SER A  71      -5.561  16.942 -24.276  1.00  7.00           C
ATOM   1090  OG  SER A  71      -4.692  18.049 -24.503  1.00  7.00           O
ATOM   1096  N   ASP A  72      -3.851  16.379 -21.515  1.00  7.00           N
ATOM   1097  CA  ASP A  72      -2.718  16.750 -20.684  1.00  7.00           C
ATOM   1098  C   ASP A  72      -1.934  15.492 -20.308  1.00  7.00           C
ATOM   1099  O   ASP A  72      -0.732  15.558 -20.055  1.00  7.00           O
ATOM   1100  CB  ASP A  72      -3.181  17.423 -19.391  1.00  7.00           C
ATOM   1101  CG  ASP A  72      -3.982  16.526 -18.445  1.00  7.00           C
ATOM   1102  OD1 ASP A  72      -3.697  16.451 -17.241  1.00  7.00           O
ATOM   1103  OD2 ASP A  72      -4.949  15.876 -18.999  1.00  7.00           O
ATOM   1109  N   LEU A  73      -2.645  14.375 -20.282  1.00  7.00           N
ATOM   1110  CA  LEU A  73      -2.015  13.091 -20.026  1.00  7.00           C
ATOM   1111  C   LEU A  73      -1.037  13.233 -18.858  1.00  7.00           C
ATOM   1112  O   LEU A  73      -1.061  14.232 -18.141  1.00  7.00           O
ATOM   1113  CB  LEU A  73      -1.372  12.545 -21.302  1.00  7.00           C
ATOM   1114  CG  LEU A  73      -1.680  11.084 -21.636  1.00  7.00           C
ATOM   1115  CD1 LEU A  73      -3.077  10.942 -22.243  1.00  7.00           C
ATOM   1116  CD2 LEU A  73      -0.598  10.488 -22.539  1.00  7.00           C
ATOM   1128  N   GLU A  74      -0.199  12.218 -18.702  1.00  7.00           N
ATOM   1129  CA  GLU A  74       0.812  12.235 -17.659  1.00  7.00           C
ATOM   1130  C   GLU A  74       0.179  11.917 -16.302  1.00  7.00           C
ATOM   1131  O   GLU A  74       0.828  12.046 -15.265  1.00  7.00           O
ATOM   1132  CB  GLU A  74       1.540  13.580 -17.622  1.00  7.00           C
ATOM   1133  CG  GLU A  74       2.966  13.417 -17.093  1.00  7.00           C
ATOM   1134  CD  GLU A  74       3.741  14.733 -17.192  1.00  7.00           C
ATOM   1135  OE1 GLU A  74       4.568  14.898 -18.101  1.00  7.00           O
ATOM   1136  OE2 GLU A  74       3.458  15.602 -16.282  1.00  7.00           O
ATOM   1144  N   LEU A  75      -1.080  11.507 -16.353  1.00  7.00           N
ATOM   1145  CA  LEU A  75      -1.808  11.173 -15.141  1.00  7.00           C
ATOM   1146  C   LEU A  75      -1.214   9.903 -14.528  1.00  7.00           C
ATOM   1147  O   LEU A  75      -1.124   9.782 -13.308  1.00  7.00           O
ATOM   1148  CB  LEU A  75      -3.308  11.075 -15.427  1.00  7.00           C
ATOM   1149  CG  LEU A  75      -4.105  12.373 -15.282  1.00  7.00           C
ATOM   1150  CD1 LEU A  75      -3.577  13.450 -16.232  1.00  7.00           C
ATOM   1151  CD2 LEU A  75      -5.602  12.122 -15.476  1.00  7.00           C
ATOM   1163  N   LEU A  76      -0.825   8.988 -15.404  1.00  7.00           N
ATOM   1164  CA  LEU A  76      -0.250   7.728 -14.964  1.00  7.00           C
ATOM   1165  C   LEU A  76       1.135   7.985 -14.368  1.00  7.00           C
ATOM   1166  O   LEU A  76       1.516   7.358 -13.381  1.00  7.00           O
ATOM   1167  CB  LEU A  76      -0.249   6.712 -16.108  1.00  7.00           C
ATOM   1168  CG  LEU A  76       0.505   5.407 -15.844  1.00  7.00           C
ATOM   1169  CD1 LEU A  76      -0.094   4.658 -14.652  1.00  7.00           C
ATOM   1170  CD2 LEU A  76       0.551   4.537 -17.102  1.00  7.00           C
ATOM   1182  N   ARG A  77       1.852   8.907 -14.994  1.00  7.00           N
ATOM   1183  CA  ARG A  77       3.185   9.258 -14.535  1.00  7.00           C
ATOM   1184  C   ARG A  77       3.110   9.979 -13.188  1.00  7.00           C
ATOM   1185  O   ARG A  77       3.913   9.717 -12.294  1.00  7.00           O
ATOM   1186  CB  ARG A  77       3.898  10.156 -15.548  1.00  7.00           C
ATOM   1187  CG  ARG A  77       4.639   9.323 -16.595  1.00  7.00           C
ATOM   1188  CD  ARG A  77       6.072   9.029 -16.148  1.00  7.00           C
ATOM   1189  NE  ARG A  77       6.878  10.270 -16.184  1.00  7.00           N
ATOM   1190  CZ  ARG A  77       7.460  10.762 -17.298  1.00  7.00           C
ATOM   1191  NH1 ARG A  77       7.293  10.126 -18.442  1.00  7.00           N
ATOM   1192  NH2 ARG A  77       8.201  11.889 -17.243  1.00  7.00           N
ATOM   1205  N   ILE A  78       2.138  10.873 -13.085  1.00  7.00           N
ATOM   1206  CA  ILE A  78       1.946  11.633 -11.861  1.00  7.00           C
ATOM   1207  C   ILE A  78       1.437  10.699 -10.761  1.00  7.00           C
ATOM   1208  O   ILE A  78       1.823  10.832  -9.601  1.00  7.00           O
ATOM   1209  CB  ILE A  78       1.038  12.837 -12.115  1.00  7.00           C
ATOM   1210  CG1 ILE A  78       1.757  13.901 -12.946  1.00  7.00           C
ATOM   1211  CG2 ILE A  78       0.500  13.405 -10.799  1.00  7.00           C
ATOM   1212  CD1 ILE A  78       0.767  14.684 -13.810  1.00  7.00           C
ATOM   1224  N   SER A  79       0.577   9.775 -11.165  1.00  7.00           N
ATOM   1225  CA  SER A  79       0.009   8.821 -10.227  1.00  7.00           C
ATOM   1226  C   SER A  79       1.100   7.881  -9.712  1.00  7.00           C
ATOM   1227  O   SER A  79       1.120   7.536  -8.531  1.00  7.00           O
ATOM   1228  CB  SER A  79      -1.121   8.018 -10.875  1.00  7.00           C
ATOM   1229  OG  SER A  79      -0.630   7.081 -11.830  1.00  7.00           O
ATOM   1235  N   LEU A  80       1.982   7.493 -10.622  1.00  7.00           N
ATOM   1236  CA  LEU A  80       3.075   6.602 -10.273  1.00  7.00           C
ATOM   1237  C   LEU A  80       4.060   7.340  -9.365  1.00  7.00           C
ATOM   1238  O   LEU A  80       4.607   6.756  -8.432  1.00  7.00           O
ATOM   1239  CB  LEU A  80       3.718   6.023 -11.535  1.00  7.00           C
ATOM   1240  CG  LEU A  80       4.927   5.112 -11.315  1.00  7.00           C
ATOM   1241  CD1 LEU A  80       4.493   3.748 -10.774  1.00  7.00           C
ATOM   1242  CD2 LEU A  80       5.757   4.984 -12.594  1.00  7.00           C
ATOM   1254  N   LEU A  81       4.255   8.615  -9.670  1.00  7.00           N
ATOM   1255  CA  LEU A  81       5.161   9.441  -8.890  1.00  7.00           C
ATOM   1256  C   LEU A  81       4.588   9.634  -7.485  1.00  7.00           C
ATOM   1257  O   LEU A  81       5.328   9.638  -6.503  1.00  7.00           O
ATOM   1258  CB  LEU A  81       5.454  10.752  -9.621  1.00  7.00           C
ATOM   1259  CG  LEU A  81       5.975  11.901  -8.755  1.00  7.00           C
ATOM   1260  CD1 LEU A  81       7.023  12.723  -9.507  1.00  7.00           C
ATOM   1261  CD2 LEU A  81       4.823  12.769  -8.246  1.00  7.00           C
ATOM   1273  N   LEU A  82       3.273   9.790  -7.434  1.00  7.00           N
ATOM   1274  CA  LEU A  82       2.592   9.989  -6.166  1.00  7.00           C
ATOM   1275  C   LEU A  82       2.677   8.705  -5.339  1.00  7.00           C
ATOM   1276  O   LEU A  82       2.844   8.756  -4.122  1.00  7.00           O
ATOM   1277  CB  LEU A  82       1.160  10.478  -6.398  1.00  7.00           C
ATOM   1278  CG  LEU A  82       0.285  10.604  -5.149  1.00  7.00           C
ATOM   1279  CD1 LEU A  82       0.837  11.666  -4.197  1.00  7.00           C
ATOM   1280  CD2 LEU A  82      -1.173  10.875  -5.528  1.00  7.00           C
ATOM   1292  N   ILE A  83       2.557   7.583  -6.033  1.00  7.00           N
ATOM   1293  CA  ILE A  83       2.617   6.287  -5.378  1.00  7.00           C
ATOM   1294  C   ILE A  83       4.036   6.049  -4.858  1.00  7.00           C
ATOM   1295  O   ILE A  83       4.219   5.497  -3.774  1.00  7.00           O
ATOM   1296  CB  ILE A  83       2.113   5.188  -6.316  1.00  7.00           C
ATOM   1297  CG1 ILE A  83       0.592   5.251  -6.467  1.00  7.00           C
ATOM   1298  CG2 ILE A  83       2.587   3.810  -5.851  1.00  7.00           C
ATOM   1299  CD1 ILE A  83       0.136   4.526  -7.734  1.00  7.00           C
ATOM   1311  N   GLN A  84       5.004   6.476  -5.655  1.00  7.00           N
ATOM   1312  CA  GLN A  84       6.401   6.318  -5.288  1.00  7.00           C
ATOM   1313  C   GLN A  84       6.740   7.212  -4.094  1.00  7.00           C
ATOM   1314  O   GLN A  84       7.500   6.814  -3.212  1.00  7.00           O
ATOM   1315  CB  GLN A  84       7.317   6.618  -6.476  1.00  7.00           C
ATOM   1316  CG  GLN A  84       7.343   5.446  -7.459  1.00  7.00           C
ATOM   1317  CD  GLN A  84       8.075   5.826  -8.747  1.00  7.00           C
ATOM   1318  OE1 GLN A  84       8.554   6.936  -8.915  1.00  7.00           O
ATOM   1319  NE2 GLN A  84       8.136   4.847  -9.645  1.00  7.00           N
ATOM   1328  N   SER A  85       6.161   8.404  -4.104  1.00  7.00           N
ATOM   1329  CA  SER A  85       6.392   9.357  -3.033  1.00  7.00           C
ATOM   1330  C   SER A  85       5.755   8.853  -1.737  1.00  7.00           C
ATOM   1331  O   SER A  85       6.320   9.020  -0.657  1.00  7.00           O
ATOM   1332  CB  SER A  85       5.839  10.737  -3.395  1.00  7.00           C
ATOM   1333  OG  SER A  85       4.415  10.768  -3.359  1.00  7.00           O
ATOM   1339  N   TRP A  86       4.586   8.247  -1.886  1.00  7.00           N
ATOM   1340  CA  TRP A  86       3.863   7.723  -0.740  1.00  7.00           C
ATOM   1341  C   TRP A  86       4.658   6.542  -0.179  1.00  7.00           C
ATOM   1342  O   TRP A  86       4.733   6.361   1.035  1.00  7.00           O
ATOM   1343  CB  TRP A  86       2.429   7.351  -1.120  1.00  7.00           C
ATOM   1344  CG  TRP A  86       1.569   6.896   0.061  1.00  7.00           C
ATOM   1345  CD1 TRP A  86       1.099   5.667   0.315  1.00  7.00           C
ATOM   1346  CD2 TRP A  86       1.095   7.721   1.146  1.00  7.00           C
ATOM   1347  NE1 TRP A  86       0.359   5.640   1.479  1.00  7.00           N
ATOM   1348  CE2 TRP A  86       0.356   6.928   2.001  1.00  7.00           C
ATOM   1349  CE3 TRP A  86       1.283   9.091   1.398  1.00  7.00           C
ATOM   1350  CZ2 TRP A  86      -0.253   7.414   3.164  1.00  7.00           C
ATOM   1351  CZ3 TRP A  86       0.668   9.562   2.564  1.00  7.00           C
ATOM   1352  CH2 TRP A  86      -0.079   8.777   3.434  1.00  7.00           C
ATOM   1363  N   LEU A  87       5.232   5.770  -1.090  1.00  7.00           N
ATOM   1364  CA  LEU A  87       6.020   4.613  -0.701  1.00  7.00           C
ATOM   1365  C   LEU A  87       7.300   5.083  -0.006  1.00  7.00           C
ATOM   1366  O   LEU A  87       7.750   4.466   0.958  1.00  7.00           O
ATOM   1367  CB  LEU A  87       6.273   3.707  -1.907  1.00  7.00           C
ATOM   1368  CG  LEU A  87       5.447   2.420  -1.964  1.00  7.00           C
ATOM   1369  CD1 LEU A  87       5.859   1.455  -0.850  1.00  7.00           C
ATOM   1370  CD2 LEU A  87       3.949   2.728  -1.931  1.00  7.00           C
ATOM   1382  N   GLY A  88       7.850   6.172  -0.524  1.00  7.00           N
ATOM   1383  CA  GLY A  88       9.068   6.733   0.036  1.00  7.00           C
ATOM   1384  C   GLY A  88       9.200   6.386   1.520  1.00  7.00           C
ATOM   1385  O   GLY A  88       9.980   5.509   1.890  1.00  7.00           O
ATOM   1389  N   PRO A  89       8.406   7.112   2.352  1.00  7.00           N
ATOM   1390  CA  PRO A  89       8.495   6.957   3.794  1.00  7.00           C
ATOM   1391  C   PRO A  89       7.837   5.653   4.247  1.00  7.00           C
ATOM   1392  O   PRO A  89       7.082   5.638   5.219  1.00  7.00           O
ATOM   1393  CB  PRO A  89       7.818   8.193   4.364  1.00  7.00           C
ATOM   1394  CG  PRO A  89       6.969   8.761   3.238  1.00  7.00           C
ATOM   1395  CD  PRO A  89       7.406   8.094   1.944  1.00  7.00           C
ATOM   1403  N   LEU A  90       8.146   4.588   3.522  1.00  7.00           N
ATOM   1404  CA  LEU A  90       7.860   3.247   4.002  1.00  7.00           C
ATOM   1405  C   LEU A  90       8.800   2.914   5.163  1.00  7.00           C
ATOM   1406  O   LEU A  90       8.393   2.277   6.133  1.00  7.00           O
ATOM   1407  CB  LEU A  90       7.925   2.241   2.851  1.00  7.00           C
ATOM   1408  CG  LEU A  90       7.795   0.767   3.240  1.00  7.00           C
ATOM   1409  CD1 LEU A  90       6.450   0.495   3.915  1.00  7.00           C
ATOM   1410  CD2 LEU A  90       8.024  -0.142   2.031  1.00  7.00           C
ATOM   1422  N   GLN A  91      10.040   3.361   5.025  1.00  7.00           N
ATOM   1423  CA  GLN A  91      11.038   3.125   6.054  1.00  7.00           C
ATOM   1424  C   GLN A  91      10.681   3.894   7.327  1.00  7.00           C
ATOM   1425  O   GLN A  91      10.889   3.400   8.434  1.00  7.00           O
ATOM   1426  CB  GLN A  91      12.436   3.503   5.559  1.00  7.00           C
ATOM   1427  CG  GLN A  91      13.507   3.081   6.566  1.00  7.00           C
ATOM   1428  CD  GLN A  91      13.528   1.561   6.739  1.00  7.00           C
ATOM   1429  OE1 GLN A  91      13.339   0.801   5.804  1.00  7.00           O
ATOM   1430  NE2 GLN A  91      13.769   1.162   7.985  1.00  7.00           N
ATOM   1439  N   PHE A  92      10.150   5.092   7.128  1.00  7.00           N
ATOM   1440  CA  PHE A  92       9.763   5.935   8.246  1.00  7.00           C
ATOM   1441  C   PHE A  92       8.580   5.330   9.004  1.00  7.00           C
ATOM   1442  O   PHE A  92       8.508   5.426  10.229  1.00  7.00           O
ATOM   1443  CB  PHE A  92       9.344   7.286   7.663  1.00  7.00           C
ATOM   1444  CG  PHE A  92       8.952   8.323   8.717  1.00  7.00           C
ATOM   1445  CD1 PHE A  92       9.902   9.125   9.269  1.00  7.00           C
ATOM   1446  CD2 PHE A  92       7.653   8.444   9.103  1.00  7.00           C
ATOM   1447  CE1 PHE A  92       9.538  10.088  10.247  1.00  7.00           C
ATOM   1448  CE2 PHE A  92       7.289   9.406  10.081  1.00  7.00           C
ATOM   1449  CZ  PHE A  92       8.240  10.208  10.633  1.00  7.00           C
ATOM   1459  N   LEU A  93       7.681   4.721   8.246  1.00  7.00           N
ATOM   1460  CA  LEU A  93       6.506   4.097   8.831  1.00  7.00           C
ATOM   1461  C   LEU A  93       6.936   2.882   9.655  1.00  7.00           C
ATOM   1462  O   LEU A  93       6.345   2.591  10.694  1.00  7.00           O
ATOM   1463  CB  LEU A  93       5.476   3.772   7.748  1.00  7.00           C
ATOM   1464  CG  LEU A  93       4.169   3.141   8.233  1.00  7.00           C
ATOM   1465  CD1 LEU A  93       3.313   4.162   8.984  1.00  7.00           C
ATOM   1466  CD2 LEU A  93       3.408   2.496   7.073  1.00  7.00           C
ATOM   1478  N   SER A  94       7.963   2.205   9.161  1.00  7.00           N
ATOM   1479  CA  SER A  94       8.488   1.036   9.846  1.00  7.00           C
ATOM   1480  C   SER A  94       9.006   1.430  11.231  1.00  7.00           C
ATOM   1481  O   SER A  94       8.835   0.686  12.195  1.00  7.00           O
ATOM   1482  CB  SER A  94       9.600   0.374   9.031  1.00  7.00           C
ATOM   1483  OG  SER A  94      10.867   0.983   9.264  1.00  7.00           O
ATOM   1489  N   ARG A  95       9.629   2.598  11.284  1.00  7.00           N
ATOM   1490  CA  ARG A  95      10.178   3.096  12.534  1.00  7.00           C
ATOM   1491  C   ARG A  95       9.050   3.486  13.491  1.00  7.00           C
ATOM   1492  O   ARG A  95       9.174   3.316  14.703  1.00  7.00           O
ATOM   1493  CB  ARG A  95      11.077   4.311  12.295  1.00  7.00           C
ATOM   1494  CG  ARG A  95      12.353   3.911  11.551  1.00  7.00           C
ATOM   1495  CD  ARG A  95      13.118   5.146  11.071  1.00  7.00           C
ATOM   1496  NE  ARG A  95      14.273   4.735  10.242  1.00  7.00           N
ATOM   1497  CZ  ARG A  95      14.774   5.467   9.225  1.00  7.00           C
ATOM   1498  NH1 ARG A  95      14.227   6.637   8.949  1.00  7.00           N
ATOM   1499  NH2 ARG A  95      15.817   5.011   8.500  1.00  7.00           N
ATOM   1512  N   VAL A  96       7.976   4.001  12.911  1.00  7.00           N
ATOM   1513  CA  VAL A  96       6.830   4.423  13.698  1.00  7.00           C
ATOM   1514  C   VAL A  96       6.170   3.196  14.329  1.00  7.00           C
ATOM   1515  O   VAL A  96       5.685   3.258  15.458  1.00  7.00           O
ATOM   1516  CB  VAL A  96       5.870   5.238  12.830  1.00  7.00           C
ATOM   1517  CG1 VAL A  96       4.497   5.360  13.495  1.00  7.00           C
ATOM   1518  CG2 VAL A  96       6.451   6.618  12.517  1.00  7.00           C
ATOM   1528  N   PHE A  97       6.172   2.108  13.573  1.00  7.00           N
ATOM   1529  CA  PHE A  97       5.567   0.872  14.038  1.00  7.00           C
ATOM   1530  C   PHE A  97       4.076   1.065  14.324  1.00  7.00           C
ATOM   1531  O   PHE A  97       3.670   2.099  14.851  1.00  7.00           O
ATOM   1532  CB  PHE A  97       6.277   0.487  15.337  1.00  7.00           C
ATOM   1533  CG  PHE A  97       6.360  -1.022  15.578  1.00  7.00           C
ATOM   1534  CD1 PHE A  97       7.241  -1.776  14.869  1.00  7.00           C
ATOM   1535  CD2 PHE A  97       5.552  -1.608  16.502  1.00  7.00           C
ATOM   1536  CE1 PHE A  97       7.318  -3.177  15.092  1.00  7.00           C
ATOM   1537  CE2 PHE A  97       5.629  -3.008  16.726  1.00  7.00           C
ATOM   1538  CZ  PHE A  97       6.510  -3.763  16.016  1.00  7.00           C
ATOM   1548  N   THR A  98       3.301   0.052  13.963  1.00  7.00           N
ATOM   1549  CA  THR A  98       1.866   0.092  14.186  1.00  7.00           C
ATOM   1550  C   THR A  98       1.210  -1.190  13.668  1.00  7.00           C
ATOM   1551  O   THR A  98       1.684  -1.788  12.704  1.00  7.00           O
ATOM   1552  CB  THR A  98       1.320   1.362  13.529  1.00  7.00           C
ATOM   1553  OG1 THR A  98       2.383   1.802  12.688  1.00  7.00           O
ATOM   1554  CG2 THR A  98       1.138   2.506  14.528  1.00  7.00           C
ATOM   1562  N   ASN A  99       0.129  -1.573  14.332  1.00  7.00           N
ATOM   1563  CA  ASN A  99      -0.599  -2.771  13.949  1.00  7.00           C
ATOM   1564  C   ASN A  99      -1.906  -2.843  14.740  1.00  7.00           C
ATOM   1565  O   ASN A  99      -1.899  -2.762  15.967  1.00  7.00           O
ATOM   1566  CB  ASN A  99       0.212  -4.031  14.259  1.00  7.00           C
ATOM   1567  CG  ASN A  99       1.011  -3.864  15.553  1.00  7.00           C
ATOM   1568  OD1 ASN A  99       0.489  -3.953  16.652  1.00  7.00           O
ATOM   1569  ND2 ASN A  99       2.304  -3.618  15.361  1.00  7.00           N
ATOM   1576  N   SER A 100      -2.998  -2.994  14.005  1.00  7.00           N
ATOM   1577  CA  SER A 100      -4.312  -3.061  14.621  1.00  7.00           C
ATOM   1578  C   SER A 100      -4.465  -4.379  15.384  1.00  7.00           C
ATOM   1579  O   SER A 100      -4.768  -4.378  16.576  1.00  7.00           O
ATOM   1580  CB  SER A 100      -5.419  -2.922  13.574  1.00  7.00           C
ATOM   1581  OG  SER A 100      -5.317  -3.912  12.554  1.00  7.00           O
ATOM   1587  N   LEU A 101      -4.250  -5.470  14.665  1.00  7.00           N
ATOM   1588  CA  LEU A 101      -4.609  -6.784  15.173  1.00  7.00           C
ATOM   1589  C   LEU A 101      -3.497  -7.291  16.095  1.00  7.00           C
ATOM   1590  O   LEU A 101      -3.729  -8.161  16.932  1.00  7.00           O
ATOM   1591  CB  LEU A 101      -4.932  -7.734  14.019  1.00  7.00           C
ATOM   1592  CG  LEU A 101      -5.495  -9.102  14.414  1.00  7.00           C
ATOM   1593  CD1 LEU A 101      -6.912  -8.970  14.974  1.00  7.00           C
ATOM   1594  CD2 LEU A 101      -5.431 -10.081  13.240  1.00  7.00           C
ATOM   1606  N   VAL A 102      -2.314  -6.724  15.909  1.00  7.00           N
ATOM   1607  CA  VAL A 102      -1.199  -7.014  16.794  1.00  7.00           C
ATOM   1608  C   VAL A 102      -0.672  -8.420  16.499  1.00  7.00           C
ATOM   1609  O   VAL A 102       0.440  -8.577  15.998  1.00  7.00           O
ATOM   1610  CB  VAL A 102      -1.625  -6.828  18.251  1.00  7.00           C
ATOM   1611  CG1 VAL A 102      -0.417  -6.890  19.188  1.00  7.00           C
ATOM   1612  CG2 VAL A 102      -2.395  -5.519  18.435  1.00  7.00           C
ATOM   1622  N   PHE A 103      -1.495  -9.406  16.824  1.00  7.00           N
ATOM   1623  CA  PHE A 103      -1.089 -10.794  16.691  1.00  7.00           C
ATOM   1624  C   PHE A 103       0.242 -11.046  17.403  1.00  7.00           C
ATOM   1625  O   PHE A 103       0.825 -10.130  17.980  1.00  7.00           O
ATOM   1626  CB  PHE A 103      -0.914 -11.069  15.196  1.00  7.00           C
ATOM   1627  CG  PHE A 103      -1.202 -12.516  14.792  1.00  7.00           C
ATOM   1628  CD1 PHE A 103      -2.451 -13.030  14.948  1.00  7.00           C
ATOM   1629  CD2 PHE A 103      -0.208 -13.288  14.275  1.00  7.00           C
ATOM   1630  CE1 PHE A 103      -2.718 -14.373  14.572  1.00  7.00           C
ATOM   1631  CE2 PHE A 103      -0.475 -14.631  13.899  1.00  7.00           C
ATOM   1632  CZ  PHE A 103      -1.724 -15.145  14.056  1.00  7.00           C
ATOM   1642  N   GLY A 104       0.684 -12.294  17.339  1.00  7.00           N
ATOM   1643  CA  GLY A 104       1.872 -12.705  18.067  1.00  7.00           C
ATOM   1644  C   GLY A 104       3.128 -12.060  17.478  1.00  7.00           C
ATOM   1645  O   GLY A 104       3.680 -11.125  18.056  1.00  7.00           O
ATOM   1649  N   THR A 105       3.542 -12.584  16.333  1.00  7.00           N
ATOM   1650  CA  THR A 105       4.740 -12.091  15.675  1.00  7.00           C
ATOM   1651  C   THR A 105       4.392 -10.945  14.723  1.00  7.00           C
ATOM   1652  O   THR A 105       4.337 -11.136  13.509  1.00  7.00           O
ATOM   1653  CB  THR A 105       5.418 -13.273  14.979  1.00  7.00           C
ATOM   1654  OG1 THR A 105       4.450 -13.722  14.035  1.00  7.00           O
ATOM   1655  CG2 THR A 105       5.610 -14.470  15.913  1.00  7.00           C
ATOM   1663  N   SER A 106       4.165  -9.779  15.311  1.00  7.00           N
ATOM   1664  CA  SER A 106       3.704  -8.633  14.546  1.00  7.00           C
ATOM   1665  C   SER A 106       4.799  -8.172  13.582  1.00  7.00           C
ATOM   1666  O   SER A 106       4.512  -7.790  12.448  1.00  7.00           O
ATOM   1667  CB  SER A 106       3.291  -7.485  15.469  1.00  7.00           C
ATOM   1668  OG  SER A 106       4.418  -6.764  15.960  1.00  7.00           O
ATOM   1674  N   ASP A 107       6.030  -8.222  14.068  1.00  7.00           N
ATOM   1675  CA  ASP A 107       7.164  -7.764  13.283  1.00  7.00           C
ATOM   1676  C   ASP A 107       7.377  -8.712  12.101  1.00  7.00           C
ATOM   1677  O   ASP A 107       7.704  -8.273  11.000  1.00  7.00           O
ATOM   1678  CB  ASP A 107       8.445  -7.754  14.119  1.00  7.00           C
ATOM   1679  CG  ASP A 107       8.844  -9.109  14.706  1.00  7.00           C
ATOM   1680  OD1 ASP A 107       8.264  -9.571  15.700  1.00  7.00           O
ATOM   1681  OD2 ASP A 107       9.807  -9.708  14.091  1.00  7.00           O
ATOM   1687  N   ARG A 108       7.184  -9.995  12.371  1.00  7.00           N
ATOM   1688  CA  ARG A 108       7.355 -11.009  11.344  1.00  7.00           C
ATOM   1689  C   ARG A 108       6.259 -10.882  10.285  1.00  7.00           C
ATOM   1690  O   ARG A 108       6.518 -11.054   9.095  1.00  7.00           O
ATOM   1691  CB  ARG A 108       7.311 -12.415  11.946  1.00  7.00           C
ATOM   1692  CG  ARG A 108       8.518 -12.660  12.855  1.00  7.00           C
ATOM   1693  CD  ARG A 108       8.699 -14.153  13.135  1.00  7.00           C
ATOM   1694  NE  ARG A 108       9.887 -14.367  13.991  1.00  7.00           N
ATOM   1695  CZ  ARG A 108       9.910 -14.147  15.323  1.00  7.00           C
ATOM   1696  NH1 ARG A 108       8.814 -13.716  15.919  1.00  7.00           N
ATOM   1697  NH2 ARG A 108      11.036 -14.365  16.035  1.00  7.00           N
ATOM   1710  N   VAL A 109       5.057 -10.581  10.755  1.00  7.00           N
ATOM   1711  CA  VAL A 109       3.924 -10.414   9.861  1.00  7.00           C
ATOM   1712  C   VAL A 109       4.128  -9.155   9.016  1.00  7.00           C
ATOM   1713  O   VAL A 109       3.803  -9.141   7.830  1.00  7.00           O
ATOM   1714  CB  VAL A 109       2.623 -10.389  10.666  1.00  7.00           C
ATOM   1715  CG1 VAL A 109       1.476  -9.808   9.836  1.00  7.00           C
ATOM   1716  CG2 VAL A 109       2.272 -11.785  11.184  1.00  7.00           C
ATOM   1726  N   TYR A 110       4.665  -8.129   9.660  1.00  7.00           N
ATOM   1727  CA  TYR A 110       4.934  -6.875   8.976  1.00  7.00           C
ATOM   1728  C   TYR A 110       6.061  -7.038   7.955  1.00  7.00           C
ATOM   1729  O   TYR A 110       6.017  -6.445   6.878  1.00  7.00           O
ATOM   1730  CB  TYR A 110       5.383  -5.892  10.060  1.00  7.00           C
ATOM   1731  CG  TYR A 110       5.601  -4.465   9.554  1.00  7.00           C
ATOM   1732  CD1 TYR A 110       6.834  -4.089   9.063  1.00  7.00           C
ATOM   1733  CD2 TYR A 110       4.564  -3.555   9.589  1.00  7.00           C
ATOM   1734  CE1 TYR A 110       7.040  -2.745   8.587  1.00  7.00           C
ATOM   1735  CE2 TYR A 110       4.770  -2.211   9.113  1.00  7.00           C
ATOM   1736  CZ  TYR A 110       5.997  -1.873   8.635  1.00  7.00           C
ATOM   1737  OH  TYR A 110       6.192  -0.604   8.185  1.00  7.00           O
ATOM   1747  N   GLU A 111       7.043  -7.845   8.328  1.00  7.00           N
ATOM   1748  CA  GLU A 111       8.180  -8.092   7.458  1.00  7.00           C
ATOM   1749  C   GLU A 111       7.740  -8.875   6.219  1.00  7.00           C
ATOM   1750  O   GLU A 111       8.217  -8.617   5.115  1.00  7.00           O
ATOM   1751  CB  GLU A 111       9.292  -8.830   8.206  1.00  7.00           C
ATOM   1752  CG  GLU A 111      10.536  -8.981   7.328  1.00  7.00           C
ATOM   1753  CD  GLU A 111      11.704  -9.564   8.127  1.00  7.00           C
ATOM   1754  OE1 GLU A 111      11.639 -10.724   8.561  1.00  7.00           O
ATOM   1755  OE2 GLU A 111      12.705  -8.767   8.290  1.00  7.00           O
ATOM   1763  N   LYS A 112       6.834  -9.816   6.444  1.00  7.00           N
ATOM   1764  CA  LYS A 112       6.299 -10.615   5.355  1.00  7.00           C
ATOM   1765  C   LYS A 112       5.441  -9.729   4.450  1.00  7.00           C
ATOM   1766  O   LYS A 112       5.465  -9.873   3.229  1.00  7.00           O
ATOM   1767  CB  LYS A 112       5.558 -11.837   5.901  1.00  7.00           C
ATOM   1768  CG  LYS A 112       5.078 -12.741   4.763  1.00  7.00           C
ATOM   1769  CD  LYS A 112       4.418 -14.008   5.311  1.00  7.00           C
ATOM   1770  CE  LYS A 112       3.919 -14.901   4.174  1.00  7.00           C
ATOM   1771  NZ  LYS A 112       3.271 -16.117   4.716  1.00  7.00           N
ATOM   1784  N   LEU A 113       4.702  -8.830   5.085  1.00  7.00           N
ATOM   1785  CA  LEU A 113       3.845  -7.914   4.353  1.00  7.00           C
ATOM   1786  C   LEU A 113       4.713  -6.926   3.570  1.00  7.00           C
ATOM   1787  O   LEU A 113       4.380  -6.558   2.445  1.00  7.00           O
ATOM   1788  CB  LEU A 113       2.848  -7.241   5.298  1.00  7.00           C
ATOM   1789  CG  LEU A 113       1.916  -6.206   4.664  1.00  7.00           C
ATOM   1790  CD1 LEU A 113       1.000  -6.857   3.626  1.00  7.00           C
ATOM   1791  CD2 LEU A 113       1.125  -5.452   5.735  1.00  7.00           C
ATOM   1803  N   LYS A 114       5.809  -6.525   4.197  1.00  7.00           N
ATOM   1804  CA  LYS A 114       6.719  -5.575   3.580  1.00  7.00           C
ATOM   1805  C   LYS A 114       7.394  -6.231   2.374  1.00  7.00           C
ATOM   1806  O   LYS A 114       7.614  -5.583   1.353  1.00  7.00           O
ATOM   1807  CB  LYS A 114       7.705  -5.028   4.615  1.00  7.00           C
ATOM   1808  CG  LYS A 114       8.642  -3.994   3.987  1.00  7.00           C
ATOM   1809  CD  LYS A 114       9.351  -3.171   5.064  1.00  7.00           C
ATOM   1810  CE  LYS A 114      10.420  -2.267   4.447  1.00  7.00           C
ATOM   1811  NZ  LYS A 114      10.997  -1.371   5.474  1.00  7.00           N
ATOM   1824  N   ASP A 115       7.704  -7.510   2.533  1.00  7.00           N
ATOM   1825  CA  ASP A 115       8.352  -8.260   1.471  1.00  7.00           C
ATOM   1826  C   ASP A 115       7.380  -8.420   0.300  1.00  7.00           C
ATOM   1827  O   ASP A 115       7.782  -8.343  -0.860  1.00  7.00           O
ATOM   1828  CB  ASP A 115       8.751  -9.657   1.948  1.00  7.00           C
ATOM   1829  CG  ASP A 115       9.431 -10.531   0.892  1.00  7.00           C
ATOM   1830  OD1 ASP A 115       8.832 -11.482   0.368  1.00  7.00           O
ATOM   1831  OD2 ASP A 115      10.645 -10.199   0.609  1.00  7.00           O
ATOM   1837  N   LEU A 116       6.120  -8.640   0.644  1.00  7.00           N
ATOM   1838  CA  LEU A 116       5.084  -8.794  -0.364  1.00  7.00           C
ATOM   1839  C   LEU A 116       4.858  -7.453  -1.065  1.00  7.00           C
ATOM   1840  O   LEU A 116       4.640  -7.410  -2.274  1.00  7.00           O
ATOM   1841  CB  LEU A 116       3.817  -9.386   0.256  1.00  7.00           C
ATOM   1842  CG  LEU A 116       2.618  -9.537  -0.683  1.00  7.00           C
ATOM   1843  CD1 LEU A 116       2.946 -10.479  -1.843  1.00  7.00           C
ATOM   1844  CD2 LEU A 116       1.373  -9.984   0.085  1.00  7.00           C
ATOM   1856  N   GLU A 117       4.916  -6.392  -0.274  1.00  7.00           N
ATOM   1857  CA  GLU A 117       4.717  -5.053  -0.803  1.00  7.00           C
ATOM   1858  C   GLU A 117       5.878  -4.667  -1.721  1.00  7.00           C
ATOM   1859  O   GLU A 117       5.675  -4.016  -2.745  1.00  7.00           O
ATOM   1860  CB  GLU A 117       4.550  -4.036   0.327  1.00  7.00           C
ATOM   1861  CG  GLU A 117       4.179  -2.658  -0.225  1.00  7.00           C
ATOM   1862  CD  GLU A 117       3.898  -1.670   0.909  1.00  7.00           C
ATOM   1863  OE1 GLU A 117       4.840  -1.161   1.534  1.00  7.00           O
ATOM   1864  OE2 GLU A 117       2.650  -1.436   1.131  1.00  7.00           O
ATOM   1872  N   GLU A 118       7.071  -5.084  -1.321  1.00  7.00           N
ATOM   1873  CA  GLU A 118       8.265  -4.790  -2.095  1.00  7.00           C
ATOM   1874  C   GLU A 118       8.231  -5.538  -3.429  1.00  7.00           C
ATOM   1875  O   GLU A 118       8.648  -5.004  -4.455  1.00  7.00           O
ATOM   1876  CB  GLU A 118       9.529  -5.135  -1.305  1.00  7.00           C
ATOM   1877  CG  GLU A 118      10.785  -4.693  -2.059  1.00  7.00           C
ATOM   1878  CD  GLU A 118      12.035  -4.879  -1.198  1.00  7.00           C
ATOM   1879  OE1 GLU A 118      12.429  -6.021  -0.915  1.00  7.00           O
ATOM   1880  OE2 GLU A 118      12.605  -3.786  -0.819  1.00  7.00           O
ATOM   1888  N   GLY A 119       7.728  -6.763  -3.372  1.00  7.00           N
ATOM   1889  CA  GLY A 119       7.629  -7.588  -4.564  1.00  7.00           C
ATOM   1890  C   GLY A 119       6.598  -7.018  -5.540  1.00  7.00           C
ATOM   1891  O   GLY A 119       6.804  -7.047  -6.752  1.00  7.00           O
ATOM   1895  N   ILE A 120       5.511  -6.514  -4.975  1.00  7.00           N
ATOM   1896  CA  ILE A 120       4.452  -5.929  -5.780  1.00  7.00           C
ATOM   1897  C   ILE A 120       4.960  -4.634  -6.419  1.00  7.00           C
ATOM   1898  O   ILE A 120       4.636  -4.336  -7.567  1.00  7.00           O
ATOM   1899  CB  ILE A 120       3.183  -5.746  -4.945  1.00  7.00           C
ATOM   1900  CG1 ILE A 120       2.522  -7.094  -4.650  1.00  7.00           C
ATOM   1901  CG2 ILE A 120       2.218  -4.770  -5.621  1.00  7.00           C
ATOM   1902  CD1 ILE A 120       1.564  -6.986  -3.462  1.00  7.00           C
ATOM   1914  N   LEU A 121       5.747  -3.900  -5.647  1.00  7.00           N
ATOM   1915  CA  LEU A 121       6.298  -2.642  -6.121  1.00  7.00           C
ATOM   1916  C   LEU A 121       7.308  -2.920  -7.235  1.00  7.00           C
ATOM   1917  O   LEU A 121       7.385  -2.173  -8.210  1.00  7.00           O
ATOM   1918  CB  LEU A 121       6.875  -1.837  -4.955  1.00  7.00           C
ATOM   1919  CG  LEU A 121       7.465  -0.470  -5.311  1.00  7.00           C
ATOM   1920  CD1 LEU A 121       6.379   0.480  -5.820  1.00  7.00           C
ATOM   1921  CD2 LEU A 121       8.234   0.120  -4.127  1.00  7.00           C
ATOM   1933  N   ALA A 122       8.059  -3.997  -7.055  1.00  7.00           N
ATOM   1934  CA  ALA A 122       9.064  -4.381  -8.031  1.00  7.00           C
ATOM   1935  C   ALA A 122       8.372  -4.826  -9.321  1.00  7.00           C
ATOM   1936  O   ALA A 122       8.850  -4.539 -10.417  1.00  7.00           O
ATOM   1937  CB  ALA A 122       9.957  -5.475  -7.442  1.00  7.00           C
ATOM   1943  N   LEU A 123       7.257  -5.520  -9.148  1.00  7.00           N
ATOM   1944  CA  LEU A 123       6.491  -6.003 -10.285  1.00  7.00           C
ATOM   1945  C   LEU A 123       5.878  -4.811 -11.023  1.00  7.00           C
ATOM   1946  O   LEU A 123       5.816  -4.803 -12.252  1.00  7.00           O
ATOM   1947  CB  LEU A 123       5.463  -7.043  -9.836  1.00  7.00           C
ATOM   1948  CG  LEU A 123       4.516  -7.561 -10.920  1.00  7.00           C
ATOM   1949  CD1 LEU A 123       5.290  -8.270 -12.032  1.00  7.00           C
ATOM   1950  CD2 LEU A 123       3.430  -8.455 -10.317  1.00  7.00           C
ATOM   1962  N   MET A 124       5.439  -3.834 -10.243  1.00  7.00           N
ATOM   1963  CA  MET A 124       4.835  -2.640 -10.808  1.00  7.00           C
ATOM   1964  C   MET A 124       5.871  -1.806 -11.565  1.00  7.00           C
ATOM   1965  O   MET A 124       5.569  -1.238 -12.613  1.00  7.00           O
ATOM   1966  CB  MET A 124       4.222  -1.798  -9.687  1.00  7.00           C
ATOM   1967  CG  MET A 124       2.846  -2.335  -9.287  1.00  7.00           C
ATOM   1968  SD  MET A 124       2.241  -1.458  -7.855  1.00  7.00           S
ATOM   1969  CE  MET A 124       0.612  -2.175  -7.719  1.00  7.00           C
ATOM   1979  N   ARG A 125       7.070  -1.760 -11.004  1.00  7.00           N
ATOM   1980  CA  ARG A 125       8.151  -1.003 -11.611  1.00  7.00           C
ATOM   1981  C   ARG A 125       8.587  -1.658 -12.923  1.00  7.00           C
ATOM   1982  O   ARG A 125       8.898  -0.967 -13.892  1.00  7.00           O
ATOM   1983  CB  ARG A 125       9.355  -0.911 -10.671  1.00  7.00           C
ATOM   1984  CG  ARG A 125       9.157   0.196  -9.633  1.00  7.00           C
ATOM   1985  CD  ARG A 125      10.435   0.423  -8.823  1.00  7.00           C
ATOM   1986  NE  ARG A 125      10.780  -0.801  -8.066  1.00  7.00           N
ATOM   1987  CZ  ARG A 125      11.834  -1.595  -8.351  1.00  7.00           C
ATOM   1988  NH1 ARG A 125      12.556  -1.340  -9.426  1.00  7.00           N
ATOM   1989  NH2 ARG A 125      12.146  -2.634  -7.547  1.00  7.00           N
ATOM   2002  N   GLU A 126       8.594  -2.983 -12.912  1.00  7.00           N
ATOM   2003  CA  GLU A 126       8.985  -3.739 -14.090  1.00  7.00           C
ATOM   2004  C   GLU A 126       7.944  -3.569 -15.198  1.00  7.00           C
ATOM   2005  O   GLU A 126       8.294  -3.470 -16.373  1.00  7.00           O
ATOM   2006  CB  GLU A 126       9.188  -5.217 -13.750  1.00  7.00           C
ATOM   2007  CG  GLU A 126       9.715  -5.990 -14.960  1.00  7.00           C
ATOM   2008  CD  GLU A 126       9.997  -7.450 -14.598  1.00  7.00           C
ATOM   2009  OE1 GLU A 126       9.080  -8.284 -14.629  1.00  7.00           O
ATOM   2010  OE2 GLU A 126      11.220  -7.706 -14.277  1.00  7.00           O
ATOM   2018  N   LEU A 127       6.685  -3.542 -14.785  1.00  7.00           N
ATOM   2019  CA  LEU A 127       5.592  -3.382 -15.728  1.00  7.00           C
ATOM   2020  C   LEU A 127       5.715  -2.023 -16.420  1.00  7.00           C
ATOM   2021  O   LEU A 127       5.438  -1.901 -17.612  1.00  7.00           O
ATOM   2022  CB  LEU A 127       4.247  -3.597 -15.030  1.00  7.00           C
ATOM   2023  CG  LEU A 127       3.002  -3.396 -15.897  1.00  7.00           C
ATOM   2024  CD1 LEU A 127       2.944  -4.431 -17.022  1.00  7.00           C
ATOM   2025  CD2 LEU A 127       1.732  -3.406 -15.043  1.00  7.00           C
ATOM   2037  N   GLU A 128       6.131  -1.034 -15.642  1.00  7.00           N
ATOM   2038  CA  GLU A 128       6.328   0.304 -16.173  1.00  7.00           C
ATOM   2039  C   GLU A 128       7.548   0.334 -17.096  1.00  7.00           C
ATOM   2040  O   GLU A 128       7.541   1.020 -18.117  1.00  7.00           O
ATOM   2041  CB  GLU A 128       6.470   1.327 -15.044  1.00  7.00           C
ATOM   2042  CG  GLU A 128       5.107   1.669 -14.440  1.00  7.00           C
ATOM   2043  CD  GLU A 128       4.278   2.520 -15.405  1.00  7.00           C
ATOM   2044  OE1 GLU A 128       3.178   2.110 -15.804  1.00  7.00           O
ATOM   2045  OE2 GLU A 128       4.814   3.644 -15.739  1.00  7.00           O
ATOM   2053  N   ASP A 129       8.566  -0.418 -16.704  1.00  7.00           N
ATOM   2054  CA  ASP A 129       9.847  -0.357 -17.385  1.00  7.00           C
ATOM   2055  C   ASP A 129      10.288   1.103 -17.504  1.00  7.00           C
ATOM   2056  O   ASP A 129      11.039   1.599 -16.666  1.00  7.00           O
ATOM   2057  CB  ASP A 129       9.748  -0.937 -18.798  1.00  7.00           C
ATOM   2058  CG  ASP A 129       8.328  -1.261 -19.265  1.00  7.00           C
ATOM   2059  OD1 ASP A 129       7.779  -0.590 -20.152  1.00  7.00           O
ATOM   2060  OD2 ASP A 129       7.773  -2.262 -18.671  1.00  7.00           O
ATOM   2066  N   GLY A 130       9.803   1.751 -18.553  1.00  7.00           N
ATOM   2067  CA  GLY A 130      10.278   3.080 -18.898  1.00  7.00           C
ATOM   2068  C   GLY A 130       9.741   3.518 -20.262  1.00  7.00           C
ATOM   2069  O   GLY A 130       9.469   4.699 -20.476  1.00  7.00           O
ATOM   2073  N   THR A 131       9.603   2.543 -21.149  1.00  7.00           N
ATOM   2074  CA  THR A 131       9.481   2.834 -22.567  1.00  7.00           C
ATOM   2075  C   THR A 131       8.236   3.681 -22.833  1.00  7.00           C
ATOM   2076  O   THR A 131       8.267   4.599 -23.651  1.00  7.00           O
ATOM   2077  CB  THR A 131       9.485   1.505 -23.324  1.00  7.00           C
ATOM   2078  OG1 THR A 131       8.145   1.035 -23.207  1.00  7.00           O
ATOM   2079  CG2 THR A 131      10.319   0.432 -22.621  1.00  7.00           C
ATOM   2087  N   PRO A 132       7.139   3.335 -22.107  1.00  7.00           N
ATOM   2088  CA  PRO A 132       5.855   3.974 -22.339  1.00  7.00           C
ATOM   2089  C   PRO A 132       5.834   5.389 -21.760  1.00  7.00           C
ATOM   2090  O   PRO A 132       4.873   6.131 -21.958  1.00  7.00           O
ATOM   2091  CB  PRO A 132       4.834   3.052 -21.692  1.00  7.00           C
ATOM   2092  CG  PRO A 132       5.616   2.178 -20.725  1.00  7.00           C
ATOM   2093  CD  PRO A 132       7.093   2.329 -21.049  1.00  7.00           C
ATOM   2101  N   ARG A 133       6.906   5.722 -21.055  1.00  7.00           N
ATOM   2102  CA  ARG A 133       6.938   6.947 -20.275  1.00  7.00           C
ATOM   2103  C   ARG A 133       7.694   6.722 -18.964  1.00  7.00           C
ATOM   2104  O   ARG A 133       7.155   6.139 -18.025  1.00  7.00           O
ATOM   2105  CB  ARG A 133       5.523   7.438 -19.962  1.00  7.00           C
ATOM   2106  CG  ARG A 133       5.095   8.536 -20.938  1.00  7.00           C
ATOM   2107  CD  ARG A 133       3.607   8.858 -20.784  1.00  7.00           C
ATOM   2108  NE  ARG A 133       2.797   7.653 -21.071  1.00  7.00           N
ATOM   2109  CZ  ARG A 133       1.578   7.417 -20.540  1.00  7.00           C
ATOM   2110  NH1 ARG A 133       1.032   8.330 -19.759  1.00  7.00           N
ATOM   2111  NH2 ARG A 133       0.928   6.263 -20.803  1.00  7.00           N
ATOM   2124  N   ALA A 134       8.930   7.198 -18.942  1.00  7.00           N
ATOM   2125  CA  ALA A 134       9.766   7.056 -17.761  1.00  7.00           C
ATOM   2126  C   ALA A 134       9.998   8.434 -17.138  1.00  7.00           C
ATOM   2127  O   ALA A 134      10.212   9.413 -17.851  1.00  7.00           O
ATOM   2128  CB  ALA A 134      11.074   6.361 -18.142  1.00  7.00           C
ATOM   2134  N   GLY A 135       9.947   8.466 -15.814  1.00  7.00           N
ATOM   2135  CA  GLY A 135      10.156   9.706 -15.087  1.00  7.00           C
ATOM   2136  C   GLY A 135      11.080   9.488 -13.887  1.00  7.00           C
ATOM   2137  O   GLY A 135      12.090   8.795 -13.995  1.00  7.00           O
ATOM   2141  N   GLN A 136      10.700  10.094 -12.771  1.00  7.00           N
ATOM   2142  CA  GLN A 136      11.484   9.978 -11.553  1.00  7.00           C
ATOM   2143  C   GLN A 136      10.772  10.680 -10.395  1.00  7.00           C
ATOM   2144  O   GLN A 136       9.771  11.365 -10.601  1.00  7.00           O
ATOM   2145  CB  GLN A 136      12.893  10.539 -11.752  1.00  7.00           C
ATOM   2146  CG  GLN A 136      13.950   9.570 -11.218  1.00  7.00           C
ATOM   2147  CD  GLN A 136      14.139   8.386 -12.168  1.00  7.00           C
ATOM   2148  OE1 GLN A 136      13.627   7.299 -11.957  1.00  7.00           O
ATOM   2149  NE2 GLN A 136      14.902   8.657 -13.224  1.00  7.00           N
ATOM   2158  N   ILE A 137      11.317  10.486  -9.203  1.00  7.00           N
ATOM   2159  CA  ILE A 137      10.749  11.096  -8.013  1.00  7.00           C
ATOM   2160  C   ILE A 137      11.314  12.508  -7.849  1.00  7.00           C
ATOM   2161  O   ILE A 137      11.806  12.864  -6.779  1.00  7.00           O
ATOM   2162  CB  ILE A 137      10.971  10.199  -6.793  1.00  7.00           C
ATOM   2163  CG1 ILE A 137      10.042  10.596  -5.644  1.00  7.00           C
ATOM   2164  CG2 ILE A 137      12.441  10.205  -6.370  1.00  7.00           C
ATOM   2165  CD1 ILE A 137      10.157   9.609  -4.481  1.00  7.00           C
ATOM   2177  N   LEU A 138      11.225  13.275  -8.926  1.00  7.00           N
ATOM   2178  CA  LEU A 138      11.744  14.632  -8.923  1.00  7.00           C
ATOM   2179  C   LEU A 138      10.997  15.457  -7.873  1.00  7.00           C
ATOM   2180  O   LEU A 138      11.496  16.484  -7.415  1.00  7.00           O
ATOM   2181  CB  LEU A 138      11.687  15.231 -10.330  1.00  7.00           C
ATOM   2182  CG  LEU A 138      12.220  16.657 -10.474  1.00  7.00           C
ATOM   2183  CD1 LEU A 138      13.698  16.732 -10.083  1.00  7.00           C
ATOM   2184  CD2 LEU A 138      11.973  17.195 -11.884  1.00  7.00           C
ATOM   2196  N   LYS A 139       9.813  14.977  -7.522  1.00  7.00           N
ATOM   2197  CA  LYS A 139       9.017  15.626  -6.495  1.00  7.00           C
ATOM   2198  C   LYS A 139       9.172  14.863  -5.177  1.00  7.00           C
ATOM   2199  O   LYS A 139       8.488  13.867  -4.948  1.00  7.00           O
ATOM   2200  CB  LYS A 139       7.564  15.771  -6.953  1.00  7.00           C
ATOM   2201  CG  LYS A 139       7.476  16.588  -8.244  1.00  7.00           C
ATOM   2202  CD  LYS A 139       6.018  16.853  -8.626  1.00  7.00           C
ATOM   2203  CE  LYS A 139       5.917  17.417 -10.045  1.00  7.00           C
ATOM   2204  NZ  LYS A 139       4.519  17.787 -10.357  1.00  7.00           N
ATOM   2217  N   GLN A 140      10.077  15.360  -4.346  1.00  7.00           N
ATOM   2218  CA  GLN A 140      10.347  14.724  -3.068  1.00  7.00           C
ATOM   2219  C   GLN A 140      10.444  15.777  -1.962  1.00  7.00           C
ATOM   2220  O   GLN A 140      11.217  16.728  -2.071  1.00  7.00           O
ATOM   2221  CB  GLN A 140      11.621  13.880  -3.134  1.00  7.00           C
ATOM   2222  CG  GLN A 140      11.947  13.272  -1.768  1.00  7.00           C
ATOM   2223  CD  GLN A 140      10.825  12.343  -1.300  1.00  7.00           C
ATOM   2224  OE1 GLN A 140       9.844  12.761  -0.708  1.00  7.00           O
ATOM   2225  NE2 GLN A 140      11.025  11.061  -1.596  1.00  7.00           N
ATOM   2234  N   THR A 141       9.648  15.572  -0.922  1.00  7.00           N
ATOM   2235  CA  THR A 141       9.635  16.491   0.203  1.00  7.00           C
ATOM   2236  C   THR A 141       9.843  15.732   1.515  1.00  7.00           C
ATOM   2237  O   THR A 141       9.253  14.673   1.723  1.00  7.00           O
ATOM   2238  CB  THR A 141       8.323  17.276   0.157  1.00  7.00           C
ATOM   2239  OG1 THR A 141       7.321  16.271   0.032  1.00  7.00           O
ATOM   2240  CG2 THR A 141       8.181  18.104  -1.122  1.00  7.00           C
ATOM   2248  N   TYR A 142      10.684  16.302   2.365  1.00  7.00           N
ATOM   2249  CA  TYR A 142      10.938  15.719   3.671  1.00  7.00           C
ATOM   2250  C   TYR A 142      10.023  16.332   4.733  1.00  7.00           C
ATOM   2251  O   TYR A 142       9.487  17.423   4.540  1.00  7.00           O
ATOM   2252  CB  TYR A 142      12.391  16.059   4.010  1.00  7.00           C
ATOM   2253  CG  TYR A 142      13.400  15.589   2.960  1.00  7.00           C
ATOM   2254  CD1 TYR A 142      13.657  14.242   2.804  1.00  7.00           C
ATOM   2255  CD2 TYR A 142      14.054  16.512   2.170  1.00  7.00           C
ATOM   2256  CE1 TYR A 142      14.607  13.799   1.817  1.00  7.00           C
ATOM   2257  CE2 TYR A 142      15.005  16.070   1.183  1.00  7.00           C
ATOM   2258  CZ  TYR A 142      15.234  14.735   1.055  1.00  7.00           C
ATOM   2259  OH  TYR A 142      16.131  14.318   0.122  1.00  7.00           O
ATOM   2269  N   ASP A 143       9.872  15.605   5.830  1.00  7.00           N
ATOM   2270  CA  ASP A 143       9.046  16.073   6.930  1.00  7.00           C
ATOM   2271  C   ASP A 143       9.446  15.338   8.211  1.00  7.00           C
ATOM   2272  O   ASP A 143      10.021  14.252   8.154  1.00  7.00           O
ATOM   2273  CB  ASP A 143       7.566  15.792   6.666  1.00  7.00           C
ATOM   2274  CG  ASP A 143       6.992  16.462   5.416  1.00  7.00           C
ATOM   2275  OD1 ASP A 143       7.101  15.932   4.300  1.00  7.00           O
ATOM   2276  OD2 ASP A 143       6.405  17.592   5.624  1.00  7.00           O
ATOM   2282  N   LYS A 144       9.126  15.959   9.336  1.00  7.00           N
ATOM   2283  CA  LYS A 144       9.454  15.383  10.629  1.00  7.00           C
ATOM   2284  C   LYS A 144       8.554  15.999  11.701  1.00  7.00           C
ATOM   2285  O   LYS A 144       8.063  17.115  11.538  1.00  7.00           O
ATOM   2286  CB  LYS A 144      10.949  15.535  10.919  1.00  7.00           C
ATOM   2287  CG  LYS A 144      11.663  14.184  10.844  1.00  7.00           C
ATOM   2288  CD  LYS A 144      13.067  14.272  11.444  1.00  7.00           C
ATOM   2289  CE  LYS A 144      13.802  12.936  11.318  1.00  7.00           C
ATOM   2290  NZ  LYS A 144      15.149  13.026  11.923  1.00  7.00           N
ATOM   2303  N   PHE A 145       8.363  15.245  12.773  1.00  7.00           N
ATOM   2304  CA  PHE A 145       7.561  15.718  13.889  1.00  7.00           C
ATOM   2305  C   PHE A 145       7.581  14.715  15.044  1.00  7.00           C
ATOM   2306  O   PHE A 145       6.543  14.172  15.417  1.00  7.00           O
ATOM   2307  CB  PHE A 145       6.126  15.862  13.379  1.00  7.00           C
ATOM   2308  CG  PHE A 145       5.461  14.535  13.009  1.00  7.00           C
ATOM   2309  CD1 PHE A 145       5.907  13.826  11.937  1.00  7.00           C
ATOM   2310  CD2 PHE A 145       4.424  14.063  13.752  1.00  7.00           C
ATOM   2311  CE1 PHE A 145       5.290  12.594  11.594  1.00  7.00           C
ATOM   2312  CE2 PHE A 145       3.807  12.831  13.409  1.00  7.00           C
ATOM   2313  CZ  PHE A 145       4.253  12.122  12.338  1.00  7.00           C
ATOM   2323  N   ASP A 146       8.775  14.499  15.577  1.00  7.00           N
ATOM   2324  CA  ASP A 146       8.969  13.471  16.585  1.00  7.00           C
ATOM   2325  C   ASP A 146       9.495  14.115  17.869  1.00  7.00           C
ATOM   2326  O   ASP A 146      10.316  15.030  17.818  1.00  7.00           O
ATOM   2327  CB  ASP A 146       9.993  12.432  16.123  1.00  7.00           C
ATOM   2328  CG  ASP A 146      11.415  12.964  15.939  1.00  7.00           C
ATOM   2329  OD1 ASP A 146      12.304  12.713  16.767  1.00  7.00           O
ATOM   2330  OD2 ASP A 146      11.599  13.675  14.878  1.00  7.00           O
ATOM   2336  N   THR A 147       9.002  13.611  18.991  1.00  7.00           N
ATOM   2337  CA  THR A 147       9.322  14.201  20.280  1.00  7.00           C
ATOM   2338  C   THR A 147       9.233  13.147  21.385  1.00  7.00           C
ATOM   2339  O   THR A 147      10.222  12.484  21.696  1.00  7.00           O
ATOM   2340  CB  THR A 147       8.387  15.392  20.500  1.00  7.00           C
ATOM   2341  OG1 THR A 147       7.313  15.163  19.592  1.00  7.00           O
ATOM   2342  CG2 THR A 147       9.000  16.712  20.027  1.00  7.00           C
ATOM   2350  N   ASN A 148       8.041  13.026  21.949  1.00  7.00           N
ATOM   2351  CA  ASN A 148       7.775  11.979  22.921  1.00  7.00           C
ATOM   2352  C   ASN A 148       7.338  12.614  24.242  1.00  7.00           C
ATOM   2353  O   ASN A 148       8.160  12.837  25.129  1.00  7.00           O
ATOM   2354  CB  ASN A 148       9.030  11.145  23.189  1.00  7.00           C
ATOM   2355  CG  ASN A 148      10.080  11.962  23.944  1.00  7.00           C
ATOM   2356  OD1 ASN A 148      10.100  13.181  23.906  1.00  7.00           O
ATOM   2357  ND2 ASN A 148      10.948  11.225  24.630  1.00  7.00           N
ATOM   2364  N   MET A 149       6.045  12.888  24.331  1.00  7.00           N
ATOM   2365  CA  MET A 149       5.489  13.492  25.530  1.00  7.00           C
ATOM   2366  C   MET A 149       3.989  13.748  25.370  1.00  7.00           C
ATOM   2367  O   MET A 149       3.332  13.115  24.545  1.00  7.00           O
ATOM   2368  CB  MET A 149       6.205  14.814  25.815  1.00  7.00           C
ATOM   2369  CG  MET A 149       6.656  14.890  27.275  1.00  7.00           C
ATOM   2370  SD  MET A 149       7.405  16.477  27.601  1.00  7.00           S
ATOM   2371  CE  MET A 149       7.819  16.276  29.325  1.00  7.00           C
ATOM   2381  N   ARG A 150       3.491  14.677  26.172  1.00  7.00           N
ATOM   2382  CA  ARG A 150       2.082  15.031  26.124  1.00  7.00           C
ATOM   2383  C   ARG A 150       1.235  13.923  26.754  1.00  7.00           C
ATOM   2384  O   ARG A 150       1.756  13.071  27.472  1.00  7.00           O
ATOM   2385  CB  ARG A 150       1.621  15.259  24.683  1.00  7.00           C
ATOM   2386  CG  ARG A 150       2.684  16.009  23.879  1.00  7.00           C
ATOM   2387  CD  ARG A 150       2.090  16.598  22.599  1.00  7.00           C
ATOM   2388  NE  ARG A 150       3.135  16.700  21.556  1.00  7.00           N
ATOM   2389  CZ  ARG A 150       4.112  17.632  21.552  1.00  7.00           C
ATOM   2390  NH1 ARG A 150       4.104  18.571  22.479  1.00  7.00           N
ATOM   2391  NH2 ARG A 150       5.083  17.603  20.614  1.00  7.00           N
ATOM   2404  N   SER A 151      -0.056  13.970  26.461  1.00  7.00           N
ATOM   2405  CA  SER A 151      -0.983  12.993  27.006  1.00  7.00           C
ATOM   2406  C   SER A 151      -2.372  13.192  26.395  1.00  7.00           C
ATOM   2407  O   SER A 151      -2.921  14.292  26.438  1.00  7.00           O
ATOM   2408  CB  SER A 151      -1.055  13.094  28.531  1.00  7.00           C
ATOM   2409  OG  SER A 151      -1.339  14.420  28.966  1.00  7.00           O
ATOM   2415  N   ASP A 152      -2.900  12.111  25.841  1.00  7.00           N
ATOM   2416  CA  ASP A 152      -4.240  12.136  25.281  1.00  7.00           C
ATOM   2417  C   ASP A 152      -4.203  12.819  23.912  1.00  7.00           C
ATOM   2418  O   ASP A 152      -4.595  12.226  22.908  1.00  7.00           O
ATOM   2419  CB  ASP A 152      -5.198  12.924  26.177  1.00  7.00           C
ATOM   2420  CG  ASP A 152      -5.789  14.184  25.541  1.00  7.00           C
ATOM   2421  OD1 ASP A 152      -6.608  14.106  24.612  1.00  7.00           O
ATOM   2422  OD2 ASP A 152      -5.371  15.296  26.043  1.00  7.00           O
ATOM   2428  N   ASP A 153      -3.729  14.056  23.916  1.00  7.00           N
ATOM   2429  CA  ASP A 153      -3.670  14.839  22.694  1.00  7.00           C
ATOM   2430  C   ASP A 153      -2.701  14.175  21.714  1.00  7.00           C
ATOM   2431  O   ASP A 153      -2.908  14.224  20.502  1.00  7.00           O
ATOM   2432  CB  ASP A 153      -3.165  16.256  22.971  1.00  7.00           C
ATOM   2433  CG  ASP A 153      -1.808  16.333  23.673  1.00  7.00           C
ATOM   2434  OD1 ASP A 153      -1.564  15.637  24.670  1.00  7.00           O
ATOM   2435  OD2 ASP A 153      -0.968  17.160  23.148  1.00  7.00           O
ATOM   2441  N   ALA A 154      -1.665  13.569  22.274  1.00  7.00           N
ATOM   2442  CA  ALA A 154      -0.667  12.891  21.465  1.00  7.00           C
ATOM   2443  C   ALA A 154      -1.305  11.675  20.789  1.00  7.00           C
ATOM   2444  O   ALA A 154      -0.999  11.370  19.637  1.00  7.00           O
ATOM   2445  CB  ALA A 154       0.528  12.510  22.341  1.00  7.00           C
ATOM   2451  N   LEU A 155      -2.180  11.015  21.533  1.00  7.00           N
ATOM   2452  CA  LEU A 155      -2.862   9.839  21.020  1.00  7.00           C
ATOM   2453  C   LEU A 155      -3.832  10.259  19.914  1.00  7.00           C
ATOM   2454  O   LEU A 155      -4.006   9.541  18.931  1.00  7.00           O
ATOM   2455  CB  LEU A 155      -3.527   9.066  22.161  1.00  7.00           C
ATOM   2456  CG  LEU A 155      -4.234   7.767  21.768  1.00  7.00           C
ATOM   2457  CD1 LEU A 155      -3.242   6.758  21.186  1.00  7.00           C
ATOM   2458  CD2 LEU A 155      -5.014   7.188  22.949  1.00  7.00           C
ATOM   2470  N   LEU A 156      -4.438  11.420  20.112  1.00  7.00           N
ATOM   2471  CA  LEU A 156      -5.393  11.939  19.148  1.00  7.00           C
ATOM   2472  C   LEU A 156      -4.665  12.275  17.845  1.00  7.00           C
ATOM   2473  O   LEU A 156      -5.201  12.063  16.758  1.00  7.00           O
ATOM   2474  CB  LEU A 156      -6.166  13.119  19.742  1.00  7.00           C
ATOM   2475  CG  LEU A 156      -7.204  13.770  18.825  1.00  7.00           C
ATOM   2476  CD1 LEU A 156      -8.379  12.825  18.569  1.00  7.00           C
ATOM   2477  CD2 LEU A 156      -7.664  15.117  19.387  1.00  7.00           C
ATOM   2489  N   LYS A 157      -3.455  12.793  17.997  1.00  7.00           N
ATOM   2490  CA  LYS A 157      -2.650  13.164  16.845  1.00  7.00           C
ATOM   2491  C   LYS A 157      -2.220  11.898  16.101  1.00  7.00           C
ATOM   2492  O   LYS A 157      -2.173  11.882  14.872  1.00  7.00           O
ATOM   2493  CB  LYS A 157      -1.481  14.053  17.273  1.00  7.00           C
ATOM   2494  CG  LYS A 157      -1.971  15.441  17.688  1.00  7.00           C
ATOM   2495  CD  LYS A 157      -0.929  16.155  18.552  1.00  7.00           C
ATOM   2496  CE  LYS A 157      -1.468  17.490  19.070  1.00  7.00           C
ATOM   2497  NZ  LYS A 157      -0.535  18.076  20.059  1.00  7.00           N
ATOM   2510  N   ASN A 158      -1.917  10.868  16.876  1.00  7.00           N
ATOM   2511  CA  ASN A 158      -1.502   9.598  16.306  1.00  7.00           C
ATOM   2512  C   ASN A 158      -2.680   8.970  15.558  1.00  7.00           C
ATOM   2513  O   ASN A 158      -2.506   8.410  14.477  1.00  7.00           O
ATOM   2514  CB  ASN A 158      -1.061   8.621  17.397  1.00  7.00           C
ATOM   2515  CG  ASN A 158       0.185   9.134  18.121  1.00  7.00           C
ATOM   2516  OD1 ASN A 158       0.884  10.019  17.657  1.00  7.00           O
ATOM   2517  ND2 ASN A 158       0.424   8.529  19.281  1.00  7.00           N
ATOM   2524  N   TYR A 159      -3.853   9.086  16.163  1.00  7.00           N
ATOM   2525  CA  TYR A 159      -5.060   8.540  15.566  1.00  7.00           C
ATOM   2526  C   TYR A 159      -5.437   9.302  14.294  1.00  7.00           C
ATOM   2527  O   TYR A 159      -5.876   8.702  13.314  1.00  7.00           O
ATOM   2528  CB  TYR A 159      -6.167   8.728  16.606  1.00  7.00           C
ATOM   2529  CG  TYR A 159      -7.573   8.435  16.078  1.00  7.00           C
ATOM   2530  CD1 TYR A 159      -7.950   7.136  15.803  1.00  7.00           C
ATOM   2531  CD2 TYR A 159      -8.464   9.469  15.877  1.00  7.00           C
ATOM   2532  CE1 TYR A 159      -9.273   6.860  15.306  1.00  7.00           C
ATOM   2533  CE2 TYR A 159      -9.787   9.193  15.381  1.00  7.00           C
ATOM   2534  CZ  TYR A 159     -10.126   7.902  15.120  1.00  7.00           C
ATOM   2535  OH  TYR A 159     -11.376   7.642  14.651  1.00  7.00           O
ATOM   2545  N   GLY A 160      -5.252  10.613  14.351  1.00  7.00           N
ATOM   2546  CA  GLY A 160      -5.542  11.460  13.207  1.00  7.00           C
ATOM   2547  C   GLY A 160      -4.601  11.147  12.042  1.00  7.00           C
ATOM   2548  O   GLY A 160      -5.007  11.196  10.882  1.00  7.00           O
ATOM   2552  N   LEU A 161      -3.362  10.832  12.391  1.00  7.00           N
ATOM   2553  CA  LEU A 161      -2.369  10.481  11.390  1.00  7.00           C
ATOM   2554  C   LEU A 161      -2.730   9.129  10.772  1.00  7.00           C
ATOM   2555  O   LEU A 161      -2.606   8.942   9.562  1.00  7.00           O
ATOM   2556  CB  LEU A 161      -0.963  10.526  11.991  1.00  7.00           C
ATOM   2557  CG  LEU A 161       0.163   9.993  11.104  1.00  7.00           C
ATOM   2558  CD1 LEU A 161       0.532  11.005  10.017  1.00  7.00           C
ATOM   2559  CD2 LEU A 161       1.376   9.586  11.943  1.00  7.00           C
ATOM   2571  N   LEU A 162      -3.170   8.220  11.630  1.00  7.00           N
ATOM   2572  CA  LEU A 162      -3.516   6.880  11.189  1.00  7.00           C
ATOM   2573  C   LEU A 162      -4.737   6.949  10.270  1.00  7.00           C
ATOM   2574  O   LEU A 162      -4.797   6.253   9.258  1.00  7.00           O
ATOM   2575  CB  LEU A 162      -3.703   5.952  12.391  1.00  7.00           C
ATOM   2576  CG  LEU A 162      -4.122   4.516  12.071  1.00  7.00           C
ATOM   2577  CD1 LEU A 162      -3.061   3.811  11.224  1.00  7.00           C
ATOM   2578  CD2 LEU A 162      -4.443   3.740  13.350  1.00  7.00           C
ATOM   2590  N   SER A 163      -5.681   7.795  10.656  1.00  7.00           N
ATOM   2591  CA  SER A 163      -6.904   7.953   9.888  1.00  7.00           C
ATOM   2592  C   SER A 163      -6.598   8.630   8.550  1.00  7.00           C
ATOM   2593  O   SER A 163      -7.180   8.278   7.525  1.00  7.00           O
ATOM   2594  CB  SER A 163      -7.943   8.762  10.667  1.00  7.00           C
ATOM   2595  OG  SER A 163      -7.584  10.137  10.767  1.00  7.00           O
ATOM   2601  N   CYS A 164      -5.686   9.589   8.604  1.00  7.00           N
ATOM   2602  CA  CYS A 164      -5.300  10.323   7.411  1.00  7.00           C
ATOM   2603  C   CYS A 164      -4.563   9.364   6.474  1.00  7.00           C
ATOM   2604  O   CYS A 164      -4.764   9.398   5.261  1.00  7.00           O
ATOM   2605  CB  CYS A 164      -4.455  11.552   7.751  1.00  7.00           C
ATOM   2606  SG  CYS A 164      -4.211  12.723   6.366  1.00  7.00           S
ATOM   2611  N   PHE A 165      -3.724   8.531   7.073  1.00  7.00           N
ATOM   2612  CA  PHE A 165      -2.937   7.581   6.305  1.00  7.00           C
ATOM   2613  C   PHE A 165      -3.840   6.570   5.595  1.00  7.00           C
ATOM   2614  O   PHE A 165      -3.597   6.218   4.442  1.00  7.00           O
ATOM   2615  CB  PHE A 165      -2.040   6.838   7.297  1.00  7.00           C
ATOM   2616  CG  PHE A 165      -1.160   5.763   6.656  1.00  7.00           C
ATOM   2617  CD1 PHE A 165      -1.627   4.493   6.522  1.00  7.00           C
ATOM   2618  CD2 PHE A 165       0.089   6.078   6.219  1.00  7.00           C
ATOM   2619  CE1 PHE A 165      -0.810   3.495   5.927  1.00  7.00           C
ATOM   2620  CE2 PHE A 165       0.905   5.081   5.624  1.00  7.00           C
ATOM   2621  CZ  PHE A 165       0.439   3.810   5.490  1.00  7.00           C
ATOM   2631  N   ARG A 166      -4.863   6.131   6.314  1.00  7.00           N
ATOM   2632  CA  ARG A 166      -5.826   5.198   5.754  1.00  7.00           C
ATOM   2633  C   ARG A 166      -6.600   5.858   4.611  1.00  7.00           C
ATOM   2634  O   ARG A 166      -6.821   5.241   3.570  1.00  7.00           O
ATOM   2635  CB  ARG A 166      -6.813   4.719   6.820  1.00  7.00           C
ATOM   2636  CG  ARG A 166      -6.170   3.673   7.733  1.00  7.00           C
ATOM   2637  CD  ARG A 166      -7.102   3.308   8.890  1.00  7.00           C
ATOM   2638  NE  ARG A 166      -8.299   2.607   8.373  1.00  7.00           N
ATOM   2639  CZ  ARG A 166      -8.339   1.288   8.088  1.00  7.00           C
ATOM   2640  NH1 ARG A 166      -7.254   0.560   8.274  1.00  7.00           N
ATOM   2641  NH2 ARG A 166      -9.472   0.723   7.621  1.00  7.00           N
ATOM   2654  N   LYS A 167      -6.990   7.102   4.844  1.00  7.00           N
ATOM   2655  CA  LYS A 167      -7.767   7.839   3.862  1.00  7.00           C
ATOM   2656  C   LYS A 167      -6.928   8.036   2.598  1.00  7.00           C
ATOM   2657  O   LYS A 167      -7.430   7.885   1.485  1.00  7.00           O
ATOM   2658  CB  LYS A 167      -8.290   9.146   4.463  1.00  7.00           C
ATOM   2659  CG  LYS A 167      -9.446   8.880   5.430  1.00  7.00           C
ATOM   2660  CD  LYS A 167      -9.752  10.121   6.270  1.00  7.00           C
ATOM   2661  CE  LYS A 167     -10.851   9.831   7.295  1.00  7.00           C
ATOM   2662  NZ  LYS A 167     -11.120  11.031   8.120  1.00  7.00           N
ATOM   2675  N   ASP A 168      -5.664   8.370   2.811  1.00  7.00           N
ATOM   2676  CA  ASP A 168      -4.758   8.619   1.703  1.00  7.00           C
ATOM   2677  C   ASP A 168      -4.486   7.306   0.967  1.00  7.00           C
ATOM   2678  O   ASP A 168      -4.389   7.285  -0.259  1.00  7.00           O
ATOM   2679  CB  ASP A 168      -3.419   9.170   2.199  1.00  7.00           C
ATOM   2680  CG  ASP A 168      -2.461   9.627   1.098  1.00  7.00           C
ATOM   2681  OD1 ASP A 168      -1.691   8.826   0.548  1.00  7.00           O
ATOM   2682  OD2 ASP A 168      -2.526  10.882   0.804  1.00  7.00           O
ATOM   2688  N   LEU A 169      -4.371   6.241   1.747  1.00  7.00           N
ATOM   2689  CA  LEU A 169      -4.156   4.919   1.183  1.00  7.00           C
ATOM   2690  C   LEU A 169      -5.351   4.545   0.303  1.00  7.00           C
ATOM   2691  O   LEU A 169      -5.180   3.957  -0.764  1.00  7.00           O
ATOM   2692  CB  LEU A 169      -3.866   3.904   2.290  1.00  7.00           C
ATOM   2693  CG  LEU A 169      -3.687   2.453   1.839  1.00  7.00           C
ATOM   2694  CD1 LEU A 169      -2.466   2.308   0.928  1.00  7.00           C
ATOM   2695  CD2 LEU A 169      -3.620   1.510   3.042  1.00  7.00           C
ATOM   2707  N   HIS A 170      -6.533   4.902   0.783  1.00  7.00           N
ATOM   2708  CA  HIS A 170      -7.756   4.608   0.055  1.00  7.00           C
ATOM   2709  C   HIS A 170      -7.814   5.460  -1.215  1.00  7.00           C
ATOM   2710  O   HIS A 170      -8.304   5.007  -2.248  1.00  7.00           O
ATOM   2711  CB  HIS A 170      -8.981   4.796   0.952  1.00  7.00           C
ATOM   2712  CG  HIS A 170      -8.972   3.934   2.191  1.00  7.00           C
ATOM   2713  ND1 HIS A 170      -9.748   4.213   3.303  1.00  7.00           N
ATOM   2714  CD2 HIS A 170      -8.276   2.798   2.482  1.00  7.00           C
ATOM   2715  CE1 HIS A 170      -9.520   3.280   4.216  1.00  7.00           C
ATOM   2716  NE2 HIS A 170      -8.607   2.404   3.706  1.00  7.00           N
ATOM   2724  N   LYS A 171      -7.307   6.678  -1.096  1.00  7.00           N
ATOM   2725  CA  LYS A 171      -7.301   7.600  -2.219  1.00  7.00           C
ATOM   2726  C   LYS A 171      -6.456   7.012  -3.351  1.00  7.00           C
ATOM   2727  O   LYS A 171      -6.848   7.064  -4.515  1.00  7.00           O
ATOM   2728  CB  LYS A 171      -6.847   8.990  -1.770  1.00  7.00           C
ATOM   2729  CG  LYS A 171      -6.956   9.999  -2.915  1.00  7.00           C
ATOM   2730  CD  LYS A 171      -6.534  11.396  -2.456  1.00  7.00           C
ATOM   2731  CE  LYS A 171      -6.616  12.399  -3.608  1.00  7.00           C
ATOM   2732  NZ  LYS A 171      -6.185  13.742  -3.158  1.00  7.00           N
ATOM   2745  N   THR A 172      -5.311   6.466  -2.968  1.00  7.00           N
ATOM   2746  CA  THR A 172      -4.405   5.872  -3.937  1.00  7.00           C
ATOM   2747  C   THR A 172      -4.964   4.542  -4.445  1.00  7.00           C
ATOM   2748  O   THR A 172      -4.706   4.149  -5.581  1.00  7.00           O
ATOM   2749  CB  THR A 172      -3.029   5.741  -3.279  1.00  7.00           C
ATOM   2750  OG1 THR A 172      -3.320   5.339  -1.944  1.00  7.00           O
ATOM   2751  CG2 THR A 172      -2.327   7.091  -3.117  1.00  7.00           C
ATOM   2759  N   GLU A 173      -5.721   3.885  -3.578  1.00  7.00           N
ATOM   2760  CA  GLU A 173      -6.346   2.623  -3.935  1.00  7.00           C
ATOM   2761  C   GLU A 173      -7.367   2.835  -5.055  1.00  7.00           C
ATOM   2762  O   GLU A 173      -7.411   2.067  -6.014  1.00  7.00           O
ATOM   2763  CB  GLU A 173      -6.997   1.968  -2.716  1.00  7.00           C
ATOM   2764  CG  GLU A 173      -7.489   0.558  -3.047  1.00  7.00           C
ATOM   2765  CD  GLU A 173      -8.060  -0.130  -1.806  1.00  7.00           C
ATOM   2766  OE1 GLU A 173      -8.552   0.549  -0.892  1.00  7.00           O
ATOM   2767  OE2 GLU A 173      -7.980  -1.417  -1.810  1.00  7.00           O
ATOM   2775  N   THR A 174      -8.164   3.882  -4.894  1.00  7.00           N
ATOM   2776  CA  THR A 174      -9.233   4.160  -5.839  1.00  7.00           C
ATOM   2777  C   THR A 174      -8.653   4.543  -7.202  1.00  7.00           C
ATOM   2778  O   THR A 174      -9.301   4.357  -8.230  1.00  7.00           O
ATOM   2779  CB  THR A 174     -10.128   5.243  -5.233  1.00  7.00           C
ATOM   2780  OG1 THR A 174      -9.224   6.087  -4.527  1.00  7.00           O
ATOM   2781  CG2 THR A 174     -11.054   4.695  -4.145  1.00  7.00           C
ATOM   2789  N   TYR A 175      -7.439   5.072  -7.165  1.00  7.00           N
ATOM   2790  CA  TYR A 175      -6.726   5.394  -8.390  1.00  7.00           C
ATOM   2791  C   TYR A 175      -6.036   4.156  -8.965  1.00  7.00           C
ATOM   2792  O   TYR A 175      -5.945   4.000 -10.182  1.00  7.00           O
ATOM   2793  CB  TYR A 175      -5.662   6.422  -8.000  1.00  7.00           C
ATOM   2794  CG  TYR A 175      -5.348   7.440  -9.098  1.00  7.00           C
ATOM   2795  CD1 TYR A 175      -4.752   7.027 -10.272  1.00  7.00           C
ATOM   2796  CD2 TYR A 175      -5.661   8.771  -8.914  1.00  7.00           C
ATOM   2797  CE1 TYR A 175      -4.457   7.985 -11.306  1.00  7.00           C
ATOM   2798  CE2 TYR A 175      -5.366   9.730  -9.948  1.00  7.00           C
ATOM   2799  CZ  TYR A 175      -4.778   9.289 -11.092  1.00  7.00           C
ATOM   2800  OH  TYR A 175      -4.499  10.194 -12.068  1.00  7.00           O
ATOM   2810  N   LEU A 176      -5.567   3.306  -8.063  1.00  7.00           N
ATOM   2811  CA  LEU A 176      -4.883   2.089  -8.465  1.00  7.00           C
ATOM   2812  C   LEU A 176      -5.868   1.173  -9.194  1.00  7.00           C
ATOM   2813  O   LEU A 176      -5.490   0.466 -10.127  1.00  7.00           O
ATOM   2814  CB  LEU A 176      -4.207   1.431  -7.261  1.00  7.00           C
ATOM   2815  CG  LEU A 176      -3.552   0.073  -7.518  1.00  7.00           C
ATOM   2816  CD1 LEU A 176      -2.442   0.189  -8.565  1.00  7.00           C
ATOM   2817  CD2 LEU A 176      -3.048  -0.549  -6.214  1.00  7.00           C
ATOM   2829  N   ARG A 177      -7.112   1.215  -8.741  1.00  7.00           N
ATOM   2830  CA  ARG A 177      -8.175   0.478  -9.403  1.00  7.00           C
ATOM   2831  C   ARG A 177      -8.289   0.911 -10.866  1.00  7.00           C
ATOM   2832  O   ARG A 177      -8.319   0.071 -11.765  1.00  7.00           O
ATOM   2833  CB  ARG A 177      -9.518   0.703  -8.706  1.00  7.00           C
ATOM   2834  CG  ARG A 177      -9.605  -0.103  -7.409  1.00  7.00           C
ATOM   2835  CD  ARG A 177     -10.896   0.213  -6.652  1.00  7.00           C
ATOM   2836  NE  ARG A 177     -10.873  -0.432  -5.320  1.00  7.00           N
ATOM   2837  CZ  ARG A 177     -11.460   0.083  -4.219  1.00  7.00           C
ATOM   2838  NH1 ARG A 177     -12.158   1.199  -4.328  1.00  7.00           N
ATOM   2839  NH2 ARG A 177     -11.337  -0.533  -3.024  1.00  7.00           N
ATOM   2852  N   VAL A 178      -8.350   2.220 -11.061  1.00  7.00           N
ATOM   2853  CA  VAL A 178      -8.528   2.772 -12.393  1.00  7.00           C
ATOM   2854  C   VAL A 178      -7.341   2.369 -13.270  1.00  7.00           C
ATOM   2855  O   VAL A 178      -7.521   1.967 -14.418  1.00  7.00           O
ATOM   2856  CB  VAL A 178      -8.723   4.287 -12.310  1.00  7.00           C
ATOM   2857  CG1 VAL A 178      -8.594   4.932 -13.691  1.00  7.00           C
ATOM   2858  CG2 VAL A 178     -10.067   4.632 -11.666  1.00  7.00           C
ATOM   2868  N   MET A 179      -6.153   2.490 -12.695  1.00  7.00           N
ATOM   2869  CA  MET A 179      -4.945   2.055 -13.375  1.00  7.00           C
ATOM   2870  C   MET A 179      -5.044   0.584 -13.782  1.00  7.00           C
ATOM   2871  O   MET A 179      -4.734   0.228 -14.918  1.00  7.00           O
ATOM   2872  CB  MET A 179      -3.741   2.250 -12.451  1.00  7.00           C
ATOM   2873  CG  MET A 179      -3.363   3.728 -12.349  1.00  7.00           C
ATOM   2874  SD  MET A 179      -2.356   4.002 -10.900  1.00  7.00           S
ATOM   2875  CE  MET A 179      -0.961   2.959 -11.291  1.00  7.00           C
ATOM   2885  N   LYS A 180      -5.477  -0.232 -12.832  1.00  7.00           N
ATOM   2886  CA  LYS A 180      -5.475  -1.673 -13.024  1.00  7.00           C
ATOM   2887  C   LYS A 180      -6.460  -2.035 -14.137  1.00  7.00           C
ATOM   2888  O   LYS A 180      -6.186  -2.915 -14.952  1.00  7.00           O
ATOM   2889  CB  LYS A 180      -5.751  -2.390 -11.701  1.00  7.00           C
ATOM   2890  CG  LYS A 180      -5.706  -3.909 -11.882  1.00  7.00           C
ATOM   2891  CD  LYS A 180      -7.117  -4.498 -11.923  1.00  7.00           C
ATOM   2892  CE  LYS A 180      -7.075  -6.002 -12.201  1.00  7.00           C
ATOM   2893  NZ  LYS A 180      -8.444  -6.563 -12.222  1.00  7.00           N
ATOM   2906  N   CYS A 181      -7.588  -1.339 -14.136  1.00  7.00           N
ATOM   2907  CA  CYS A 181      -8.633  -1.607 -15.109  1.00  7.00           C
ATOM   2908  C   CYS A 181      -8.080  -1.307 -16.503  1.00  7.00           C
ATOM   2909  O   CYS A 181      -8.171  -2.141 -17.403  1.00  7.00           O
ATOM   2910  CB  CYS A 181      -9.901  -0.803 -14.812  1.00  7.00           C
ATOM   2911  SG  CYS A 181     -10.826  -1.347 -13.330  1.00  7.00           S
ATOM   2916  N   ARG A 182      -7.520  -0.114 -16.639  1.00  7.00           N
ATOM   2917  CA  ARG A 182      -7.049   0.349 -17.933  1.00  7.00           C
ATOM   2918  C   ARG A 182      -5.957  -0.582 -18.465  1.00  7.00           C
ATOM   2919  O   ARG A 182      -5.906  -0.864 -19.660  1.00  7.00           O
ATOM   2920  CB  ARG A 182      -6.496   1.773 -17.841  1.00  7.00           C
ATOM   2921  CG  ARG A 182      -7.628   2.793 -17.705  1.00  7.00           C
ATOM   2922  CD  ARG A 182      -7.096   4.222 -17.829  1.00  7.00           C
ATOM   2923  NE  ARG A 182      -6.039   4.458 -16.820  1.00  7.00           N
ATOM   2924  CZ  ARG A 182      -4.721   4.516 -17.104  1.00  7.00           C
ATOM   2925  NH1 ARG A 182      -4.326   4.337 -18.351  1.00  7.00           N
ATOM   2926  NH2 ARG A 182      -3.819   4.752 -16.127  1.00  7.00           N
ATOM   2939  N   ARG A 183      -5.111  -1.032 -17.550  1.00  7.00           N
ATOM   2940  CA  ARG A 183      -4.018  -1.917 -17.913  1.00  7.00           C
ATOM   2941  C   ARG A 183      -4.562  -3.267 -18.386  1.00  7.00           C
ATOM   2942  O   ARG A 183      -4.053  -3.842 -19.347  1.00  7.00           O
ATOM   2943  CB  ARG A 183      -3.075  -2.142 -16.729  1.00  7.00           C
ATOM   2944  CG  ARG A 183      -2.162  -0.933 -16.518  1.00  7.00           C
ATOM   2945  CD  ARG A 183      -1.460  -1.006 -15.160  1.00  7.00           C
ATOM   2946  NE  ARG A 183      -0.398   0.022 -15.084  1.00  7.00           N
ATOM   2947  CZ  ARG A 183       0.258   0.348 -13.950  1.00  7.00           C
ATOM   2948  NH1 ARG A 183      -0.114  -0.208 -12.812  1.00  7.00           N
ATOM   2949  NH2 ARG A 183       1.280   1.230 -13.980  1.00  7.00           N
ATOM   2962  N   PHE A 184      -5.588  -3.732 -17.690  1.00  7.00           N
ATOM   2963  CA  PHE A 184      -6.191  -5.015 -18.012  1.00  7.00           C
ATOM   2964  C   PHE A 184      -6.939  -4.950 -19.344  1.00  7.00           C
ATOM   2965  O   PHE A 184      -6.919  -5.905 -20.119  1.00  7.00           O
ATOM   2966  CB  PHE A 184      -7.187  -5.333 -16.896  1.00  7.00           C
ATOM   2967  CG  PHE A 184      -7.868  -6.696 -17.039  1.00  7.00           C
ATOM   2968  CD1 PHE A 184      -7.243  -7.819 -16.595  1.00  7.00           C
ATOM   2969  CD2 PHE A 184      -9.099  -6.784 -17.612  1.00  7.00           C
ATOM   2970  CE1 PHE A 184      -7.875  -9.083 -16.728  1.00  7.00           C
ATOM   2971  CE2 PHE A 184      -9.730  -8.049 -17.746  1.00  7.00           C
ATOM   2972  CZ  PHE A 184      -9.105  -9.172 -17.301  1.00  7.00           C
ATOM   2982  N   GLY A 185      -7.583  -3.814 -19.571  1.00  7.00           N
ATOM   2983  CA  GLY A 185      -8.316  -3.602 -20.807  1.00  7.00           C
ATOM   2984  C   GLY A 185      -9.171  -2.336 -20.728  1.00  7.00           C
ATOM   2985  O   GLY A 185      -9.201  -1.666 -19.696  1.00  7.00           O
ATOM   2989  N   GLU A 186      -9.845  -2.045 -21.831  1.00  7.00           N
ATOM   2990  CA  GLU A 186     -10.690  -0.865 -21.903  1.00  7.00           C
ATOM   2991  C   GLU A 186     -12.009  -1.111 -21.167  1.00  7.00           C
ATOM   2992  O   GLU A 186     -13.015  -1.453 -21.787  1.00  7.00           O
ATOM   2993  CB  GLU A 186     -10.940  -0.458 -23.356  1.00  7.00           C
ATOM   2994  CG  GLU A 186      -9.643  -0.003 -24.029  1.00  7.00           C
ATOM   2995  CD  GLU A 186      -9.897   0.424 -25.476  1.00  7.00           C
ATOM   2996  OE1 GLU A 186      -9.832  -0.412 -26.390  1.00  7.00           O
ATOM   2997  OE2 GLU A 186     -10.172   1.674 -25.635  1.00  7.00           O
ATOM   3005  N   ALA A 187     -11.961  -0.927 -19.856  1.00  7.00           N
ATOM   3006  CA  ALA A 187     -13.140  -1.123 -19.030  1.00  7.00           C
ATOM   3007  C   ALA A 187     -13.135  -0.102 -17.891  1.00  7.00           C
ATOM   3008  O   ALA A 187     -12.074   0.338 -17.452  1.00  7.00           O
ATOM   3009  CB  ALA A 187     -13.172  -2.565 -18.519  1.00  7.00           C
ATOM   3015  N   SER A 188     -14.334   0.246 -17.445  1.00  7.00           N
ATOM   3016  CA  SER A 188     -14.481   1.215 -16.373  1.00  7.00           C
ATOM   3017  C   SER A 188     -14.633   0.494 -15.033  1.00  7.00           C
ATOM   3018  O   SER A 188     -15.315  -0.526 -14.946  1.00  7.00           O
ATOM   3019  CB  SER A 188     -15.681   2.132 -16.621  1.00  7.00           C
ATOM   3020  OG  SER A 188     -16.879   1.395 -16.844  1.00  7.00           O
ATOM   3026  N   CYS A 189     -13.985   1.052 -14.020  1.00  7.00           N
ATOM   3027  CA  CYS A 189     -14.057   0.487 -12.684  1.00  7.00           C
ATOM   3028  C   CYS A 189     -15.333   0.999 -12.013  1.00  7.00           C
ATOM   3029  O   CYS A 189     -15.706   2.158 -12.184  1.00  7.00           O
ATOM   3030  CB  CYS A 189     -12.809   0.817 -11.862  1.00  7.00           C
ATOM   3031  SG  CYS A 189     -11.269   0.023 -12.453  1.00  7.00           S
ATOM   3036  N   ALA A 190     -15.968   0.109 -11.264  1.00  7.00           N
ATOM   3037  CA  ALA A 190     -17.209   0.449 -10.590  1.00  7.00           C
ATOM   3038  C   ALA A 190     -17.022   0.297  -9.079  1.00  7.00           C
ATOM   3039  O   ALA A 190     -17.017  -0.817  -8.559  1.00  7.00           O
ATOM   3040  CB  ALA A 190     -18.340  -0.431 -11.128  1.00  7.00           C
ATOM   3046  N   PHE A 191     -16.872   1.435  -8.416  1.00  7.00           N
ATOM   3047  CA  PHE A 191     -16.804   1.453  -6.965  1.00  7.00           C
ATOM   3048  C   PHE A 191     -17.298   2.790  -6.410  1.00  7.00           C
ATOM   3049  O   PHE A 191     -17.385   3.776  -7.140  1.00  7.00           O
ATOM   3050  CB  PHE A 191     -15.334   1.268  -6.583  1.00  7.00           C
ATOM   3051  CG  PHE A 191     -14.410   2.364  -7.116  1.00  7.00           C
ATOM   3052  CD1 PHE A 191     -14.204   3.493  -6.386  1.00  7.00           C
ATOM   3053  CD2 PHE A 191     -13.795   2.210  -8.319  1.00  7.00           C
ATOM   3054  CE1 PHE A 191     -13.346   4.511  -6.881  1.00  7.00           C
ATOM   3055  CE2 PHE A 191     -12.937   3.228  -8.813  1.00  7.00           C
ATOM   3056  CZ  PHE A 191     -12.731   4.358  -8.084  1.00  7.00           C
