# Supplementary material for: Modeling of loops in proteins: a multi-method approach
Source: BMC Struct Biol. 2010 Feb 11;10:5. doi: 10.1186/1472-6807-10-5 (PMC2837870; doi:10.1186/1472-6807-10-5)
Supplement: Additional file 1 — Student t-test. Results from two sample paired t-test of Table 2. [file 1472-6807-10-5-S1.GZ › loop_test_data/1byt_230-247.pdb]

ATOM      1  N   GLY A   1      47.202  34.625 -24.135  1.00 66.66           N
ATOM      2  CA  GLY A   1      46.005  34.162 -23.387  1.00 65.66           C
ATOM      3  C   GLY A   1      45.732  32.711 -23.724  1.00 64.99           C
ATOM      4  O   GLY A   1      46.525  32.095 -24.438  1.00 65.88           O
ATOM      5  N   HIS A   2      44.646  32.166 -23.180  1.00 63.62           N
ATOM      6  CA  HIS A   2      44.240  30.784 -23.425  1.00 61.54           C
ATOM      7  C   HIS A   2      42.998  30.463 -22.609  1.00 58.70           C
ATOM      8  O   HIS A   2      42.995  30.604 -21.386  1.00 59.16           O
ATOM      9  CB  HIS A   2      45.355  29.797 -23.055  1.00 63.17           C
ATOM     10  CG  HIS A   2      45.021  28.365 -23.352  1.00 64.88           C
ATOM     11  ND1 HIS A   2      44.146  27.629 -22.582  1.00 65.90           N
ATOM     12  CD2 HIS A   2      45.443  27.537 -24.337  1.00 65.76           C
ATOM     13  CE1 HIS A   2      44.041  26.409 -23.080  1.00 66.82           C
ATOM     14  NE2 HIS A   2      44.818  26.328 -24.145  1.00 66.70           N
ATOM     15  N   LYS A   3      41.947  30.025 -23.289  1.00 54.97           N
ATOM     16  CA  LYS A   3      40.706  29.663 -22.625  1.00 50.66           C
ATOM     17  C   LYS A   3      40.808  28.260 -22.056  1.00 47.04           C
ATOM     18  O   LYS A   3      40.987  27.300 -22.806  1.00 45.86           O
ATOM     19  CB  LYS A   3      39.538  29.720 -23.604  1.00 51.59           C
ATOM     20  CG  LYS A   3      38.839  31.054 -23.658  1.00 52.57           C
ATOM     21  CD  LYS A   3      37.606  30.964 -24.534  1.00 53.88           C
ATOM     22  CE  LYS A   3      36.625  32.080 -24.219  1.00 55.33           C
ATOM     23  NZ  LYS A   3      36.063  31.959 -22.841  1.00 55.00           N
ATOM     24  N   ILE A   4      40.763  28.146 -20.733  1.00 43.45           N
ATOM     25  CA  ILE A   4      40.825  26.838 -20.091  1.00 39.39           C
ATOM     26  C   ILE A   4      39.421  26.250 -20.108  1.00 36.62           C
ATOM     27  O   ILE A   4      38.457  26.927 -19.765  1.00 35.98           O
ATOM     28  CB  ILE A   4      41.340  26.935 -18.644  1.00 39.19           C
ATOM     29  CG1 ILE A   4      42.811  27.345 -18.644  1.00 38.95           C
ATOM     30  CG2 ILE A   4      41.182  25.600 -17.931  1.00 40.06           C
ATOM     31  CD1 ILE A   4      43.450  27.310 -17.269  1.00 39.66           C
ATOM     32  N   LYS A   5      39.301  25.010 -20.559  1.00 35.23           N
ATOM     33  CA  LYS A   5      38.003  24.356 -20.634  1.00 34.74           C
ATOM     34  C   LYS A   5      37.677  23.609 -19.354  1.00 33.13           C
ATOM     35  O   LYS A   5      38.457  22.773 -18.900  1.00 32.36           O
ATOM     36  CB  LYS A   5      37.960  23.396 -21.826  1.00 37.25           C
ATOM     37  CG  LYS A   5      38.180  24.086 -23.162  1.00 39.93           C
ATOM     38  CD  LYS A   5      38.102  23.129 -24.340  1.00 42.04           C
ATOM     39  CE  LYS A   5      38.151  23.911 -25.647  1.00 44.06           C
ATOM     40  NZ  LYS A   5      37.987  23.060 -26.858  1.00 46.03           N
ATOM     41  N   GLY A   6      36.531  23.929 -18.766  1.00 31.59           N
ATOM     42  CA  GLY A   6      36.120  23.270 -17.547  1.00 29.27           C
ATOM     43  C   GLY A   6      34.709  22.724 -17.640  1.00 28.51           C
ATOM     44  O   GLY A   6      33.875  23.226 -18.397  1.00 28.22           O
ATOM     45  N   THR A   7      34.461  21.653 -16.901  1.00 27.22           N
ATOM     46  CA  THR A   7      33.150  21.032 -16.857  1.00 25.85           C
ATOM     47  C   THR A   7      32.767  20.914 -15.375  1.00 24.70           C
ATOM     48  O   THR A   7      33.543  20.399 -14.561  1.00 24.58           O
ATOM     49  CB  THR A   7      33.136  19.658 -17.612  1.00 24.79           C
ATOM     50  OG1 THR A   7      32.019  18.863 -17.191  1.00 23.69           O
ATOM     51  CG2 THR A   7      34.426  18.900 -17.401  1.00 24.92           C
ATOM     52  N   VAL A   8      31.641  21.533 -15.022  1.00 23.87           N
ATOM     53  CA  VAL A   8      31.106  21.553 -13.658  1.00 20.21           C
ATOM     54  C   VAL A   8      30.022  20.495 -13.499  1.00 19.57           C
ATOM     55  O   VAL A   8      29.074  20.443 -14.289  1.00 19.41           O
ATOM     56  CB  VAL A   8      30.471  22.935 -13.336  1.00 20.48           C
ATOM     57  CG1 VAL A   8      29.741  22.909 -11.998  1.00 17.74           C
ATOM     58  CG2 VAL A   8      31.535  24.018 -13.341  1.00 21.68           C
ATOM     59  N   VAL A   9      30.168  19.637 -12.500  1.00 18.16           N
ATOM     60  CA  VAL A   9      29.161  18.615 -12.263  1.00 18.29           C
ATOM     61  C   VAL A   9      28.469  18.950 -10.951  1.00 19.44           C
ATOM     62  O   VAL A   9      29.125  19.143  -9.919  1.00 18.82           O
ATOM     63  CB  VAL A   9      29.761  17.196 -12.189  1.00 16.43           C
ATOM     64  CG1 VAL A   9      28.649  16.180 -12.020  1.00 14.17           C
ATOM     65  CG2 VAL A   9      30.549  16.888 -13.452  1.00 16.35           C
ATOM     66  N   LEU A  10      27.146  19.048 -10.996  1.00 20.17           N
ATOM     67  CA  LEU A  10      26.374  19.370  -9.808  1.00 20.71           C
ATOM     68  C   LEU A  10      25.084  18.555  -9.739  1.00 20.34           C
ATOM     69  O   LEU A  10      24.823  17.712 -10.602  1.00 19.95           O
ATOM     70  CB  LEU A  10      26.084  20.881  -9.756  1.00 21.11           C
ATOM     71  CG  LEU A  10      24.971  21.521 -10.585  1.00 20.22           C
ATOM     72  CD1 LEU A  10      25.159  23.017 -10.571  1.00 20.17           C
ATOM     73  CD2 LEU A  10      25.019  21.030 -12.000  1.00 23.72           C
ATOM     74  N   MET A  11      24.315  18.774  -8.677  1.00 20.48           N
ATOM     75  CA  MET A  11      23.048  18.091  -8.464  1.00 19.12           C
ATOM     76  C   MET A  11      22.072  19.129  -7.931  1.00 20.13           C
ATOM     77  O   MET A  11      22.448  19.969  -7.117  1.00 21.16           O
ATOM     78  CB  MET A  11      23.218  16.965  -7.440  1.00 18.42           C
ATOM     79  CG  MET A  11      24.156  15.852  -7.869  1.00 17.32           C
ATOM     80  SD  MET A  11      24.248  14.481  -6.707  1.00 19.73           S
ATOM     81  CE  MET A  11      23.095  13.338  -7.398  1.00 13.61           C
ATOM     82  N   ARG A  12      20.842  19.113  -8.431  1.00 22.66           N
ATOM     83  CA  ARG A  12      19.810  20.052  -7.994  1.00 24.11           C
ATOM     84  C   ARG A  12      19.227  19.538  -6.693  1.00 25.35           C
ATOM     85  O   ARG A  12      19.080  18.326  -6.511  1.00 25.45           O
ATOM     86  CB  ARG A  12      18.673  20.139  -9.013  1.00 26.83           C
ATOM     87  CG  ARG A  12      19.023  20.710 -10.378  1.00 30.88           C
ATOM     88  CD  ARG A  12      17.948  20.316 -11.394  1.00 34.83           C
ATOM     89  NE  ARG A  12      17.853  18.858 -11.515  1.00 39.19           N
ATOM     90  CZ  ARG A  12      17.137  18.197 -12.429  1.00 40.93           C
ATOM     91  NH1 ARG A  12      16.419  18.841 -13.341  1.00 42.16           N
ATOM     92  NH2 ARG A  12      17.170  16.873 -12.450  1.00 42.00           N
ATOM     93  N   LYS A  13      18.802  20.464  -5.838  1.00 26.04           N
ATOM     94  CA  LYS A  13      18.227  20.137  -4.540  1.00 24.71           C
ATOM     95  C   LYS A  13      17.163  19.035  -4.585  1.00 23.87           C
ATOM     96  O   LYS A  13      17.248  18.054  -3.859  1.00 23.56           O
ATOM     97  CB  LYS A  13      17.654  21.405  -3.902  1.00 25.39           C
ATOM     98  CG  LYS A  13      17.142  21.209  -2.489  1.00 27.62           C
ATOM     99  CD  LYS A  13      16.468  22.457  -1.952  1.00 29.34           C
ATOM    100  CE  LYS A  13      15.756  22.158  -0.637  1.00 30.46           C
ATOM    101  NZ  LYS A  13      15.197  23.376   0.008  1.00 32.44           N
ATOM    102  N   ASN A  14      16.193  19.173  -5.477  1.00 25.46           N
ATOM    103  CA  ASN A  14      15.109  18.200  -5.607  1.00 27.82           C
ATOM    104  C   ASN A  14      15.518  16.738  -5.774  1.00 26.98           C
ATOM    105  O   ASN A  14      14.773  15.830  -5.407  1.00 26.65           O
ATOM    106  CB  ASN A  14      14.178  18.610  -6.745  1.00 32.19           C
ATOM    107  CG  ASN A  14      13.096  19.559  -6.287  1.00 37.44           C
ATOM    108  OD1 ASN A  14      11.934  19.173  -6.156  1.00 42.33           O
ATOM    109  ND2 ASN A  14      13.472  20.803  -6.002  1.00 39.62           N
ATOM    110  N   VAL A  15      16.704  16.519  -6.322  1.00 27.22           N
ATOM    111  CA  VAL A  15      17.217  15.176  -6.542  1.00 26.50           C
ATOM    112  C   VAL A  15      17.635  14.560  -5.215  1.00 26.56           C
ATOM    113  O   VAL A  15      17.623  13.341  -5.062  1.00 25.82           O
ATOM    114  CB  VAL A  15      18.432  15.206  -7.516  1.00 26.95           C
ATOM    115  CG1 VAL A  15      19.070  13.838  -7.632  1.00 26.44           C
ATOM    116  CG2 VAL A  15      17.989  15.680  -8.882  1.00 25.25           C
ATOM    117  N   LEU A  16      18.003  15.410  -4.260  1.00 26.90           N
ATOM    118  CA  LEU A  16      18.445  14.947  -2.951  1.00 27.93           C
ATOM    119  C   LEU A  16      17.478  15.151  -1.779  1.00 30.08           C
ATOM    120  O   LEU A  16      17.584  14.455  -0.766  1.00 32.19           O
ATOM    121  CB  LEU A  16      19.788  15.590  -2.579  1.00 24.60           C
ATOM    122  CG  LEU A  16      21.087  15.246  -3.304  1.00 21.42           C
ATOM    123  CD1 LEU A  16      21.090  13.789  -3.700  1.00 21.65           C
ATOM    124  CD2 LEU A  16      21.245  16.118  -4.506  1.00 21.42           C
ATOM    125  N   ASP A  17      16.565  16.109  -1.890  1.00 32.49           N
ATOM    126  CA  ASP A  17      15.637  16.400  -0.799  1.00 34.60           C
ATOM    127  C   ASP A  17      14.586  15.328  -0.560  1.00 35.89           C
ATOM    128  O   ASP A  17      13.891  14.926  -1.476  1.00 35.77           O
ATOM    129  CB  ASP A  17      14.961  17.753  -1.024  1.00 36.07           C
ATOM    130  CG  ASP A  17      14.682  18.489   0.277  1.00 38.96           C
ATOM    131  OD1 ASP A  17      15.647  18.788   1.022  1.00 40.18           O
ATOM    132  OD2 ASP A  17      13.499  18.777   0.551  1.00 40.72           O
ATOM    133  N   VAL A  18      14.427  14.925   0.696  1.00 38.89           N
ATOM    134  CA  VAL A  18      13.453  13.898   1.068  1.00 42.22           C
ATOM    135  C   VAL A  18      12.013  14.269   0.706  1.00 44.71           C
ATOM    136  O   VAL A  18      11.230  13.409   0.302  1.00 45.26           O
ATOM    137  CB  VAL A  18      13.538  13.567   2.586  1.00 42.69           C
ATOM    138  CG1 VAL A  18      13.221  14.800   3.428  1.00 42.34           C
ATOM    139  CG2 VAL A  18      12.614  12.408   2.933  1.00 42.31           C
ATOM    140  N   ASN A  19      11.680  15.552   0.835  1.00 47.61           N
ATOM    141  CA  ASN A  19      10.338  16.042   0.524  1.00 50.85           C
ATOM    142  C   ASN A  19       9.956  15.785  -0.935  1.00 52.54           C
ATOM    143  O   ASN A  19       8.781  15.621  -1.254  1.00 53.29           O
ATOM    144  CB  ASN A  19      10.220  17.538   0.843  1.00 52.34           C
ATOM    145  CG  ASN A  19      10.450  17.847   2.321  1.00 54.48           C
ATOM    146  OD1 ASN A  19       9.911  17.180   3.204  1.00 55.54           O
ATOM    147  ND2 ASN A  19      11.251  18.870   2.591  1.00 55.65           N
ATOM    148  N   SER A  20      10.950  15.770  -1.818  1.00 54.76           N
ATOM    149  CA  SER A  20      10.714  15.523  -3.238  1.00 57.09           C
ATOM    150  C   SER A  20      11.027  14.064  -3.565  1.00 58.95           C
ATOM    151  O   SER A  20      10.243  13.381  -4.231  1.00 59.60           O
ATOM    152  CB  SER A  20      11.592  16.444  -4.087  1.00 56.97           C
ATOM    153  OG  SER A  20      12.177  17.468  -3.299  1.00 57.76           O
ATOM    154  N   VAL A  21      12.159  13.587  -3.053  1.00 61.30           N
ATOM    155  CA  VAL A  21      12.630  12.216  -3.253  1.00 63.88           C
ATOM    156  C   VAL A  21      11.591  11.188  -2.814  1.00 66.76           C
ATOM    157  O   VAL A  21      11.667  10.013  -3.181  1.00 67.38           O
ATOM    158  CB  VAL A  21      13.958  11.970  -2.495  1.00 62.62           C
ATOM    159  CG1 VAL A  21      14.312  10.503  -2.488  1.00 62.02           C
ATOM    160  CG2 VAL A  21      15.076  12.750  -3.150  1.00 62.79           C
ATOM    161  N   THR A  22      10.608  11.641  -2.044  1.00 70.24           N
ATOM    162  CA  THR A  22       9.540  10.780  -1.562  1.00 74.23           C
ATOM    163  C   THR A  22       8.901   9.995  -2.723  1.00 76.65           C
ATOM    164  O   THR A  22       8.435   8.865  -2.537  1.00 77.25           O
ATOM    165  CB  THR A  22       8.467  11.616  -0.808  1.00 74.46           C
ATOM    166  OG1 THR A  22       7.568  10.745  -0.110  1.00 76.09           O
ATOM    167  CG2 THR A  22       7.679  12.498  -1.779  1.00 74.72           C
ATOM    168  N   SER A  23       8.941  10.575  -3.924  1.00 79.13           N
ATOM    169  CA  SER A  23       8.372   9.950  -5.122  1.00 81.04           C
ATOM    170  C   SER A  23       9.068   8.644  -5.511  1.00 81.59           C
ATOM    171  O   SER A  23       8.800   8.073  -6.575  1.00 81.94           O
ATOM    172  CB  SER A  23       8.419  10.927  -6.302  1.00 81.40           C
ATOM    173  OG  SER A  23       7.657  12.091  -6.032  1.00 82.88           O
ATOM    174  N   VAL A  24      10.694   8.569  -5.499  1.00 81.67           N
ATOM    175  CA  VAL A  24      11.527   7.428  -5.864  1.00 81.41           C
ATOM    176  C   VAL A  24      11.478   6.297  -4.843  1.00 80.77           C
ATOM    177  O   VAL A  24      12.421   6.033  -4.067  1.00 80.32           O
ATOM    178  CB  VAL A  24      12.992   7.833  -6.182  1.00 82.00           C
ATOM    179  CG1 VAL A  24      13.791   6.598  -6.615  1.00 82.74           C
ATOM    180  CG2 VAL A  24      13.021   8.918  -7.275  1.00 82.19           C
ATOM    181  N   THR A  25      17.685  16.889 -20.255  1.00 79.88           N
ATOM    182  CA  THR A  25      16.449  17.135 -20.979  1.00 79.27           C
ATOM    183  C   THR A  25      15.713  18.007 -19.950  1.00 78.40           C
ATOM    184  O   THR A  25      16.334  18.948 -19.462  1.00 78.29           O
ATOM    185  CB  THR A  25      15.699  15.828 -21.317  1.00 79.86           C
ATOM    186  OG1 THR A  25      14.460  16.148 -21.965  1.00 80.81           O
ATOM    187  CG2 THR A  25      15.440  14.986 -20.061  1.00 80.36           C
ATOM    188  N   LEU A  26      13.441  18.051 -19.793  1.00 77.39           N
ATOM    189  CA  LEU A  26      13.259  18.599 -18.454  1.00 76.10           C
ATOM    190  C   LEU A  26      14.402  19.569 -18.144  1.00 74.67           C
ATOM    191  O   LEU A  26      15.236  19.321 -17.265  1.00 74.81           O
ATOM    192  CB  LEU A  26      13.219  17.464 -17.420  1.00 76.74           C
ATOM    193  CG  LEU A  26      12.247  17.612 -16.245  1.00 77.19           C
ATOM    194  CD1 LEU A  26      12.216  16.323 -15.441  1.00 77.52           C
ATOM    195  CD2 LEU A  26      12.626  18.789 -15.359  1.00 77.45           C
ATOM    196  N   ASP A  27      14.438  20.671 -18.887  1.00 72.41           N
ATOM    197  CA  ASP A  27      15.475  21.676 -18.716  1.00 69.58           C
ATOM    198  C   ASP A  27      15.313  22.719 -17.615  1.00 66.97           C
ATOM    199  O   ASP A  27      14.934  23.864 -17.872  1.00 67.35           O
ATOM    200  CB  ASP A  27      15.768  22.373 -20.042  1.00 71.10           C
ATOM    201  CG  ASP A  27      17.159  22.068 -20.559  1.00 72.80           C
ATOM    202  OD1 ASP A  27      17.734  21.033 -20.153  1.00 72.70           O
ATOM    203  OD2 ASP A  27      17.676  22.863 -21.377  1.00 74.28           O
ATOM    204  N   THR A  28      15.593  22.310 -16.384  1.00 63.09           N
ATOM    205  CA  THR A  28      15.562  23.216 -15.245  1.00 57.97           C
ATOM    206  C   THR A  28      16.974  23.798 -15.248  1.00 54.09           C
ATOM    207  O   THR A  28      17.249  24.832 -14.642  1.00 54.11           O
ATOM    208  CB  THR A  28      15.381  22.448 -13.930  1.00 58.78           C
ATOM    209  OG1 THR A  28      16.391  21.436 -13.838  1.00 57.21           O
ATOM    210  CG2 THR A  28      14.000  21.802 -13.865  1.00 58.97           C
ATOM    211  N   LEU A  29      17.851  23.098 -15.964  1.00 49.35           N
ATOM    212  CA  LEU A  29      19.256  23.435 -16.117  1.00 44.70           C
ATOM    213  C   LEU A  29      19.443  24.773 -16.815  1.00 42.53           C
ATOM    214  O   LEU A  29      20.483  25.413 -16.680  1.00 41.91           O
ATOM    215  CB  LEU A  29      19.955  22.320 -16.895  1.00 42.15           C
ATOM    216  CG  LEU A  29      19.534  20.901 -16.493  1.00 40.18           C
ATOM    217  CD1 LEU A  29      20.376  19.875 -17.220  1.00 38.87           C
ATOM    218  CD2 LEU A  29      19.653  20.727 -14.990  1.00 39.54           C
ATOM    219  N   THR A  30      18.425  25.193 -17.558  1.00 41.03           N
ATOM    220  CA  THR A  30      18.466  26.467 -18.261  1.00 39.48           C
ATOM    221  C   THR A  30      18.562  27.581 -17.217  1.00 38.89           C
ATOM    222  O   THR A  30      19.252  28.580 -17.409  1.00 39.35           O
ATOM    223  CB  THR A  30      17.202  26.659 -19.127  1.00 38.37           C
ATOM    224  OG1 THR A  30      17.119  25.602 -20.086  1.00 37.86           O
ATOM    225  CG2 THR A  30      17.242  27.981 -19.862  1.00 38.88           C
ATOM    226  N   ALA A  31      17.927  27.360 -16.074  1.00 38.33           N
ATOM    227  CA  ALA A  31      17.938  28.335 -14.997  1.00 37.12           C
ATOM    228  C   ALA A  31      19.361  28.667 -14.556  1.00 36.16           C
ATOM    229  O   ALA A  31      19.654  29.804 -14.193  1.00 36.44           O
ATOM    230  CB  ALA A  31      17.126  27.816 -13.826  1.00 38.04           C
ATOM    231  N   PHE A  32      20.248  27.682 -14.617  1.00 35.88           N
ATOM    232  CA  PHE A  32      21.639  27.879 -14.216  1.00 36.20           C
ATOM    233  C   PHE A  32      22.417  28.661 -15.268  1.00 37.00           C
ATOM    234  O   PHE A  32      23.454  29.254 -14.969  1.00 37.00           O
ATOM    235  CB  PHE A  32      22.336  26.530 -14.004  1.00 34.52           C
ATOM    236  CG  PHE A  32      21.748  25.696 -12.896  1.00 32.46           C
ATOM    237  CD1 PHE A  32      20.608  24.931 -13.112  1.00 30.54           C
ATOM    238  CD2 PHE A  32      22.363  25.644 -11.649  1.00 31.93           C
ATOM    239  CE1 PHE A  32      20.088  24.123 -12.109  1.00 30.44           C
ATOM    240  CE2 PHE A  32      21.851  24.839 -10.636  1.00 31.26           C
ATOM    241  CZ  PHE A  32      20.710  24.076 -10.867  1.00 30.73           C
ATOM    242  N   LEU A  33      21.893  28.670 -16.488  1.00 38.00           N
ATOM    243  CA  LEU A  33      22.530  29.333 -17.617  1.00 40.16           C
ATOM    244  C   LEU A  33      22.589  30.863 -17.648  1.00 41.98           C
ATOM    245  O   LEU A  33      23.318  31.434 -18.464  1.00 44.06           O
ATOM    246  CB  LEU A  33      21.925  28.808 -18.922  1.00 40.01           C
ATOM    247  CG  LEU A  33      22.639  27.649 -19.619  1.00 39.15           C
ATOM    248  CD1 LEU A  33      23.345  26.757 -18.617  1.00 38.32           C
ATOM    249  CD2 LEU A  33      21.632  26.873 -20.448  1.00 38.56           C
ATOM    250  N   GLY A  34      21.808  31.540 -16.814  1.00 41.34           N
ATOM    251  CA  GLY A  34      21.863  32.992 -16.826  1.00 41.54           C
ATOM    252  C   GLY A  34      23.115  33.463 -16.110  1.00 41.38           C
ATOM    253  O   GLY A  34      24.132  32.765 -16.091  1.00 43.03           O
ATOM    254  N   ARG A  35      23.066  34.657 -15.532  1.00 39.56           N
ATOM    255  CA  ARG A  35      24.205  35.153 -14.770  1.00 37.50           C
ATOM    256  C   ARG A  35      23.893  34.662 -13.353  1.00 35.18           C
ATOM    257  O   ARG A  35      23.853  35.431 -12.389  1.00 34.75           O
ATOM    258  CB  ARG A  35      24.285  36.679 -14.837  1.00 38.19           C
ATOM    259  CG  ARG A  35      24.341  37.214 -16.252  1.00 39.32           C
ATOM    260  CD  ARG A  35      24.925  38.611 -16.310  1.00 42.17           C
ATOM    261  NE  ARG A  35      26.378  38.603 -16.481  1.00 44.75           N
ATOM    262  CZ  ARG A  35      27.249  38.982 -15.550  1.00 46.36           C
ATOM    263  NH1 ARG A  35      26.823  39.394 -14.364  1.00 48.64           N
ATOM    264  NH2 ARG A  35      28.548  38.999 -15.819  1.00 45.90           N
ATOM    265  N   SER A  36      23.678  33.351 -13.269  1.00 32.21           N
ATOM    266  CA  SER A  36      23.300  32.661 -12.051  1.00 29.04           C
ATOM    267  C   SER A  36      24.419  32.073 -11.214  1.00 27.62           C
ATOM    268  O   SER A  36      24.338  32.073  -9.988  1.00 28.62           O
ATOM    269  CB  SER A  36      22.317  31.548 -12.402  1.00 28.05           C
ATOM    270  OG  SER A  36      21.267  32.040 -13.215  1.00 29.06           O
ATOM    271  N   VAL A  37      25.434  31.516 -11.857  1.00 24.36           N
ATOM    272  CA  VAL A  37      26.524  30.905 -11.114  1.00 22.24           C
ATOM    273  C   VAL A  37      27.863  31.255 -11.751  1.00 22.01           C
ATOM    274  O   VAL A  37      28.050  31.065 -12.954  1.00 21.43           O
ATOM    275  CB  VAL A  37      26.365  29.351 -11.065  1.00 21.48           C
ATOM    276  CG1 VAL A  37      27.408  28.736 -10.161  1.00 18.61           C
ATOM    277  CG2 VAL A  37      24.972  28.960 -10.592  1.00 20.92           C
ATOM    278  N   SER A  38      28.787  31.765 -10.943  1.00 20.20           N
ATOM    279  CA  SER A  38      30.107  32.130 -11.429  1.00 19.66           C
ATOM    280  C   SER A  38      31.238  31.492 -10.618  1.00 19.92           C
ATOM    281  O   SER A  38      31.128  31.322  -9.404  1.00 20.64           O
ATOM    282  CB  SER A  38      30.262  33.648 -11.418  1.00 19.40           C
ATOM    283  OG  SER A  38      30.045  34.170 -10.122  1.00 20.00           O
ATOM    284  N   LEU A  39      32.315  31.121 -11.305  1.00 20.13           N
ATOM    285  CA  LEU A  39      33.485  30.527 -10.667  1.00 19.64           C
ATOM    286  C   LEU A  39      34.675  31.449 -10.902  1.00 20.40           C
ATOM    287  O   LEU A  39      34.715  32.193 -11.888  1.00 19.17           O
ATOM    288  CB  LEU A  39      33.794  29.146 -11.242  1.00 19.23           C
ATOM    289  CG  LEU A  39      32.899  27.952 -10.926  1.00 17.51           C
ATOM    290  CD1 LEU A  39      31.528  28.099 -11.558  1.00 18.23           C
ATOM    291  CD2 LEU A  39      33.587  26.715 -11.463  1.00 18.64           C
ATOM    292  N   GLN A  40      35.655  31.383 -10.012  1.00 22.07           N
ATOM    293  CA  GLN A  40      36.823  32.237 -10.123  1.00 22.89           C
ATOM    294  C   GLN A  40      38.060  31.487  -9.682  1.00 23.11           C
ATOM    295  O   GLN A  40      38.217  31.160  -8.508  1.00 23.51           O
ATOM    296  CB  GLN A  40      36.623  33.491  -9.278  1.00 24.94           C
ATOM    297  CG  GLN A  40      37.751  34.495  -9.363  1.00 27.58           C
ATOM    298  CD  GLN A  40      37.368  35.824  -8.763  1.00 30.22           C
ATOM    299  OE1 GLN A  40      36.599  35.887  -7.799  1.00 32.02           O
ATOM    300  NE2 GLN A  40      37.880  36.904  -9.346  1.00 31.82           N
ATOM    301  N   LEU A  41      38.935  31.229 -10.646  1.00 23.22           N
ATOM    302  CA  LEU A  41      40.171  30.497 -10.427  1.00 23.47           C
ATOM    303  C   LEU A  41      41.176  31.275  -9.597  1.00 23.93           C
ATOM    304  O   LEU A  41      41.188  32.503  -9.601  1.00 25.90           O
ATOM    305  CB  LEU A  41      40.801  30.116 -11.771  1.00 23.97           C
ATOM    306  CG  LEU A  41      40.097  29.066 -12.633  1.00 23.64           C
ATOM    307  CD1 LEU A  41      38.724  29.530 -12.976  1.00 25.08           C
ATOM    308  CD2 LEU A  41      40.884  28.798 -13.902  1.00 24.55           C
ATOM    309  N   ILE A  42      42.042  30.543  -8.914  1.00 23.84           N
ATOM    310  CA  ILE A  42      43.056  31.140  -8.068  1.00 24.03           C
ATOM    311  C   ILE A  42      44.383  30.467  -8.409  1.00 24.87           C
ATOM    312  O   ILE A  42      44.457  29.236  -8.519  1.00 24.65           O
ATOM    313  CB  ILE A  42      42.703  30.932  -6.563  1.00 23.04           C
ATOM    314  CG1 ILE A  42      41.324  31.537  -6.264  1.00 20.98           C
ATOM    315  CG2 ILE A  42      43.770  31.557  -5.675  1.00 21.09           C
ATOM    316  CD1 ILE A  42      40.744  31.162  -4.920  1.00 20.90           C
ATOM    317  N   SER A  43      45.412  31.284  -8.618  1.00 25.62           N
ATOM    318  CA  SER A  43      46.748  30.806  -8.962  1.00 26.94           C
ATOM    319  C   SER A  43      47.499  30.187  -7.791  1.00 26.82           C
ATOM    320  O   SER A  43      47.680  30.820  -6.749  1.00 27.40           O
ATOM    321  CB  SER A  43      47.590  31.957  -9.510  1.00 27.38           C
ATOM    322  OG  SER A  43      46.817  32.805 -10.338  1.00 31.31           O
ATOM    323  N   ALA A  44      47.974  28.964  -7.992  1.00 26.91           N
ATOM    324  CA  ALA A  44      48.745  28.251  -6.982  1.00 27.78           C
ATOM    325  C   ALA A  44      50.225  28.609  -7.110  1.00 28.71           C
ATOM    326  O   ALA A  44      51.026  28.294  -6.230  1.00 27.80           O
ATOM    327  CB  ALA A  44      48.565  26.750  -7.154  1.00 27.23           C
ATOM    328  N   THR A  45      50.578  29.277  -8.205  1.00 31.08           N
ATOM    329  CA  THR A  45      51.964  29.650  -8.459  1.00 33.03           C
ATOM    330  C   THR A  45      52.275  31.150  -8.536  1.00 33.92           C
ATOM    331  O   THR A  45      53.369  31.564  -8.157  1.00 33.81           O
ATOM    332  CB  THR A  45      52.495  28.920  -9.716  1.00 34.68           C
ATOM    333  OG1 THR A  45      51.539  29.027 -10.783  1.00 36.61           O
ATOM    334  CG2 THR A  45      52.734  27.442  -9.415  1.00 32.88           C
ATOM    335  N   LYS A  46      51.329  31.961  -9.012  1.00 36.22           N
ATOM    336  CA  LYS A  46      51.549  33.408  -9.112  1.00 38.55           C
ATOM    337  C   LYS A  46      50.904  34.180  -7.975  1.00 40.05           C
ATOM    338  O   LYS A  46      49.681  34.223  -7.853  1.00 39.80           O
ATOM    339  CB  LYS A  46      51.044  33.964 -10.444  1.00 39.09           C
ATOM    340  CG  LYS A  46      52.141  34.576 -11.309  1.00 40.05           C
ATOM    341  CD  LYS A  46      52.949  33.503 -12.037  1.00 41.52           C
ATOM    342  CE  LYS A  46      53.910  34.113 -13.054  1.00 42.89           C
ATOM    343  NZ  LYS A  46      54.401  33.122 -14.064  1.00 42.73           N
ATOM    344  N   ALA A  47      51.739  34.826  -7.175  1.00 42.63           N
ATOM    345  CA  ALA A  47      51.282  35.596  -6.030  1.00 46.48           C
ATOM    346  C   ALA A  47      51.159  37.078  -6.353  1.00 49.30           C
ATOM    347  O   ALA A  47      51.945  37.616  -7.136  1.00 50.45           O
ATOM    348  CB  ALA A  47      52.237  35.395  -4.864  1.00 46.33           C
ATOM    349  N   ASP A  48      50.172  37.730  -5.744  1.00 52.33           N
ATOM    350  CA  ASP A  48      49.953  39.159  -5.956  1.00 55.55           C
ATOM    351  C   ASP A  48      50.804  40.002  -4.999  1.00 56.51           C
ATOM    352  O   ASP A  48      51.753  39.496  -4.388  1.00 56.06           O
ATOM    353  CB  ASP A  48      48.453  39.514  -5.828  1.00 56.72           C
ATOM    354  CG  ASP A  48      47.957  39.529  -4.382  1.00 57.47           C
ATOM    355  OD1 ASP A  48      48.356  38.648  -3.589  1.00 59.01           O
ATOM    356  OD2 ASP A  48      47.158  40.430  -4.042  1.00 56.90           O
ATOM    357  N   ALA A  49      50.431  41.274  -4.857  1.00 58.11           N
ATOM    358  CA  ALA A  49      51.129  42.224  -3.997  1.00 58.63           C
ATOM    359  C   ALA A  49      51.538  41.608  -2.667  1.00 59.33           C
ATOM    360  O   ALA A  49      52.678  41.774  -2.233  1.00 58.82           O
ATOM    361  CB  ALA A  49      50.264  43.462  -3.766  1.00 58.04           C
ATOM    362  N   ASN A  50      50.616  40.896  -2.023  1.00 60.40           N
ATOM    363  CA  ASN A  50      50.946  40.274  -0.751  1.00 62.21           C
ATOM    364  C   ASN A  50      50.665  38.776  -0.701  1.00 61.42           C
ATOM    365  O   ASN A  50      49.844  38.313   0.088  1.00 62.25           O
ATOM    366  CB  ASN A  50      50.266  40.998   0.415  1.00 64.97           C
ATOM    367  CG  ASN A  50      51.149  41.048   1.664  1.00 67.61           C
ATOM    368  OD1 ASN A  50      51.625  40.022   2.147  1.00 68.49           O
ATOM    369  ND2 ASN A  50      51.384  42.251   2.176  1.00 68.41           N
ATOM    370  N   GLY A  51      51.272  38.045  -1.628  1.00 60.45           N
ATOM    371  CA  GLY A  51      51.140  36.598  -1.665  1.00 59.12           C
ATOM    372  C   GLY A  51      49.849  35.903  -2.065  1.00 58.13           C
ATOM    373  O   GLY A  51      49.907  34.889  -2.753  1.00 58.88           O
ATOM    374  N   LYS A  52      48.696  36.415  -1.647  1.00 57.04           N
ATOM    375  CA  LYS A  52      47.419  35.774  -1.960  1.00 55.50           C
ATOM    376  C   LYS A  52      47.114  35.505  -3.435  1.00 55.04           C
ATOM    377  O   LYS A  52      46.388  36.275  -4.066  1.00 56.44           O
ATOM    378  CB  LYS A  52      46.258  36.549  -1.333  1.00 55.52           C
ATOM    379  CG  LYS A  52      45.956  36.181   0.106  1.00 56.00           C
ATOM    380  CD  LYS A  52      44.536  36.597   0.471  1.00 57.26           C
ATOM    381  CE  LYS A  52      44.119  36.066   1.832  1.00 57.74           C
ATOM    382  NZ  LYS A  52      42.647  36.164   2.030  1.00 58.91           N
ATOM    383  N   GLY A  53      47.626  34.386  -3.948  1.00 53.42           N
ATOM    384  CA  GLY A  53      47.413  33.973  -5.331  1.00 52.44           C
ATOM    385  C   GLY A  53      47.069  35.059  -6.335  1.00 52.26           C
ATOM    386  O   GLY A  53      47.711  36.109  -6.367  1.00 54.34           O
ATOM    387  N   LYS A  54      46.079  34.793  -7.179  1.00 50.75           N
ATOM    388  CA  LYS A  54      45.634  35.762  -8.173  1.00 49.11           C
ATOM    389  C   LYS A  54      44.329  35.272  -8.774  1.00 47.87           C
ATOM    390  O   LYS A  54      44.278  34.217  -9.404  1.00 47.50           O
ATOM    391  CB  LYS A  54      46.683  35.966  -9.267  1.00 50.15           C
ATOM    392  CG  LYS A  54      46.631  37.359  -9.884  1.00 51.62           C
ATOM    393  CD  LYS A  54      47.614  37.532 -11.041  1.00 52.79           C
ATOM    394  CE  LYS A  54      47.053  37.013 -12.365  1.00 52.45           C
ATOM    395  NZ  LYS A  54      46.807  35.546 -12.369  1.00 52.63           N
ATOM    396  N   LEU A  55      43.270  36.036  -8.539  1.00 47.49           N
ATOM    397  CA  LEU A  55      41.933  35.701  -9.014  1.00 46.17           C
ATOM    398  C   LEU A  55      41.724  35.994 -10.499  1.00 45.91           C
ATOM    399  O   LEU A  55      41.852  37.136 -10.938  1.00 45.99           O
ATOM    400  CB  LEU A  55      40.882  36.442  -8.174  1.00 45.07           C
ATOM    401  CG  LEU A  55      40.723  36.097  -6.685  1.00 43.52           C
ATOM    402  CD1 LEU A  55      41.978  36.445  -5.889  1.00 42.85           C
ATOM    403  CD2 LEU A  55      39.531  36.852  -6.127  1.00 42.96           C
ATOM    404  N   GLY A  56      41.369  34.962 -11.259  1.00 45.75           N
ATOM    405  CA  GLY A  56      41.144  35.122 -12.687  1.00 45.60           C
ATOM    406  C   GLY A  56      39.687  35.331 -13.054  1.00 45.17           C
ATOM    407  O   GLY A  56      38.902  34.386 -12.993  1.00 46.97           O
ATOM    408  N   LYS A  57      39.350  36.573 -13.410  1.00 43.98           N
ATOM    409  CA  LYS A  57      38.011  37.042 -13.813  1.00 42.44           C
ATOM    410  C   LYS A  57      36.842  36.084 -13.603  1.00 39.84           C
ATOM    411  O   LYS A  57      36.827  34.979 -14.141  1.00 39.52           O
ATOM    412  CB  LYS A  57      38.009  37.514 -15.280  1.00 45.88           C
ATOM    413  CG  LYS A  57      39.265  38.266 -15.753  1.00 48.70           C
ATOM    414  CD  LYS A  57      39.583  39.509 -14.918  1.00 51.87           C
ATOM    415  CE  LYS A  57      41.004  40.007 -15.207  1.00 52.54           C
ATOM    416  NZ  LYS A  57      41.443  41.108 -14.298  1.00 52.55           N
ATOM    417  N   ALA A  58      35.827  36.550 -12.885  1.00 37.24           N
ATOM    418  CA  ALA A  58      34.656  35.729 -12.607  1.00 35.32           C
ATOM    419  C   ALA A  58      33.924  35.376 -13.892  1.00 34.05           C
ATOM    420  O   ALA A  58      33.436  36.256 -14.602  1.00 34.74           O
ATOM    421  CB  ALA A  58      33.718  36.441 -11.633  1.00 34.79           C
ATOM    422  N   THR A  59      33.859  34.082 -14.184  1.00 32.57           N
ATOM    423  CA  THR A  59      33.198  33.590 -15.382  1.00 30.52           C
ATOM    424  C   THR A  59      31.899  32.911 -14.991  1.00 29.94           C
ATOM    425  O   THR A  59      31.815  32.293 -13.928  1.00 30.30           O
ATOM    426  CB  THR A  59      34.081  32.568 -16.092  1.00 29.74           C
ATOM    427  OG1 THR A  59      35.437  33.027 -16.074  1.00 31.27           O
ATOM    428  CG2 THR A  59      33.634  32.392 -17.533  1.00 30.33           C
ATOM    429  N   PHE A  60      30.889  33.018 -15.846  1.00 28.82           N
ATOM    430  CA  PHE A  60      29.597  32.404 -15.572  1.00 28.55           C
ATOM    431  C   PHE A  60      29.400  31.086 -16.323  1.00 28.87           C
ATOM    432  O   PHE A  60      30.157  30.771 -17.237  1.00 29.86           O
ATOM    433  CB  PHE A  60      28.474  33.406 -15.845  1.00 27.36           C
ATOM    434  CG  PHE A  60      28.463  34.561 -14.882  1.00 27.78           C
ATOM    435  CD1 PHE A  60      29.541  35.436 -14.808  1.00 29.15           C
ATOM    436  CD2 PHE A  60      27.394  34.752 -14.019  1.00 28.82           C
ATOM    437  CE1 PHE A  60      29.557  36.483 -13.886  1.00 29.79           C
ATOM    438  CE2 PHE A  60      27.397  35.797 -13.091  1.00 29.76           C
ATOM    439  CZ  PHE A  60      28.481  36.663 -13.025  1.00 29.50           C
ATOM    440  N   LEU A  61      28.424  30.296 -15.893  1.00 29.79           N
ATOM    441  CA  LEU A  61      28.137  28.997 -16.497  1.00 32.36           C
ATOM    442  C   LEU A  61      27.394  29.092 -17.832  1.00 34.91           C
ATOM    443  O   LEU A  61      26.283  29.621 -17.896  1.00 36.51           O
ATOM    444  CB  LEU A  61      27.321  28.151 -15.517  1.00 31.48           C
ATOM    445  CG  LEU A  61      27.886  26.842 -14.959  1.00 31.10           C
ATOM    446  CD1 LEU A  61      29.290  27.022 -14.425  1.00 31.48           C
ATOM    447  CD2 LEU A  61      26.963  26.344 -13.866  1.00 31.01           C
ATOM    448  N   GLU A  62      27.990  28.538 -18.886  1.00 37.05           N
ATOM    449  CA  GLU A  62      27.384  28.552 -20.220  1.00 38.46           C
ATOM    450  C   GLU A  62      27.291  27.175 -20.856  1.00 36.38           C
ATOM    451  O   GLU A  62      28.296  26.503 -21.065  1.00 38.40           O
ATOM    452  CB  GLU A  62      28.151  29.494 -21.168  1.00 41.53           C
ATOM    453  CG  GLU A  62      28.053  29.149 -22.685  1.00 45.58           C
ATOM    454  CD  GLU A  62      26.619  29.096 -23.243  1.00 46.84           C
ATOM    455  OE1 GLU A  62      25.868  30.085 -23.101  1.00 48.79           O
ATOM    456  OE2 GLU A  62      26.252  28.062 -23.845  1.00 47.00           O
ATOM    457  N   GLY A  63      26.078  26.779 -21.207  1.00 34.09           N
ATOM    458  CA  GLY A  63      25.897  25.504 -21.860  1.00 30.31           C
ATOM    459  C   GLY A  63      25.813  24.284 -20.977  1.00 27.49           C
ATOM    460  O   GLY A  63      26.556  24.106 -20.011  1.00 24.93           O
ATOM    461  N   ILE A  64      24.892  23.419 -21.365  1.00 26.79           N
ATOM    462  CA  ILE A  64      24.636  22.174 -20.680  1.00 26.52           C
ATOM    463  C   ILE A  64      25.375  21.102 -21.467  1.00 25.91           C
ATOM    464  O   ILE A  64      25.351  21.108 -22.700  1.00 25.49           O
ATOM    465  CB  ILE A  64      23.132  21.830 -20.730  1.00 26.31           C
ATOM    466  CG1 ILE A  64      22.296  23.021 -20.267  1.00 27.45           C
ATOM    467  CG2 ILE A  64      22.841  20.617 -19.876  1.00 28.01           C
ATOM    468  CD1 ILE A  64      20.825  22.877 -20.571  1.00 27.04           C
ATOM    469  N   ILE A  65      26.079  20.227 -20.763  1.00 25.03           N
ATOM    470  CA  ILE A  65      26.778  19.138 -21.409  1.00 24.83           C
ATOM    471  C   ILE A  65      25.801  17.991 -21.212  1.00 25.95           C
ATOM    472  O   ILE A  65      25.549  17.556 -20.083  1.00 26.10           O
ATOM    473  CB  ILE A  65      28.123  18.834 -20.736  1.00 25.49           C
ATOM    474  CG1 ILE A  65      28.866  20.135 -20.442  1.00 24.86           C
ATOM    475  CG2 ILE A  65      28.990  18.002 -21.667  1.00 25.89           C
ATOM    476  CD1 ILE A  65      30.215  19.926 -19.817  1.00 27.22           C
ATOM    477  N   THR A  66      25.210  17.556 -22.317  1.00 26.34           N
ATOM    478  CA  THR A  66      24.197  16.507 -22.327  1.00 26.71           C
ATOM    479  C   THR A  66      24.536  15.099 -21.864  1.00 25.81           C
ATOM    480  O   THR A  66      23.641  14.387 -21.413  1.00 25.68           O
ATOM    481  CB  THR A  66      23.562  16.387 -23.727  1.00 28.58           C
ATOM    482  OG1 THR A  66      23.830  17.582 -24.472  1.00 30.34           O
ATOM    483  CG2 THR A  66      22.048  16.195 -23.615  1.00 28.96           C
ATOM    484  N   SER A  67      25.796  14.682 -21.951  1.00 25.98           N
ATOM    485  CA  SER A  67      26.098  13.312 -21.567  1.00 25.95           C
ATOM    486  C   SER A  67      27.357  12.993 -20.755  1.00 26.86           C
ATOM    487  O   SER A  67      27.274  12.831 -19.550  1.00 30.39           O
ATOM    488  CB  SER A  67      26.002  12.411 -22.806  1.00 24.90           C
ATOM    489  OG  SER A  67      25.642  11.080 -22.473  1.00 23.81           O
ATOM    490  N   LEU A  68      28.523  12.948 -21.388  1.00 26.89           N
ATOM    491  CA  LEU A  68      29.772  12.581 -20.701  1.00 27.86           C
ATOM    492  C   LEU A  68      29.723  11.084 -20.407  1.00 27.63           C
ATOM    493  O   LEU A  68      28.769  10.593 -19.814  1.00 28.31           O
ATOM    494  CB  LEU A  68      29.989  13.325 -19.372  1.00 27.59           C
ATOM    495  CG  LEU A  68      30.214  14.832 -19.270  1.00 28.31           C
ATOM    496  CD1 LEU A  68      31.216  15.296 -20.317  1.00 26.48           C
ATOM    497  CD2 LEU A  68      28.887  15.545 -19.423  1.00 28.93           C
ATOM    498  N   PRO A  69      30.788  10.349 -20.754  1.00 28.24           N
ATOM    499  CA  PRO A  69      30.792   8.909 -20.499  1.00 29.12           C
ATOM    500  C   PRO A  69      30.728   8.547 -19.019  1.00 30.73           C
ATOM    501  O   PRO A  69      30.434   7.406 -18.664  1.00 31.87           O
ATOM    502  CB  PRO A  69      32.122   8.470 -21.112  1.00 28.12           C
ATOM    503  CG  PRO A  69      32.993   9.653 -20.892  1.00 27.23           C
ATOM    504  CD  PRO A  69      32.087  10.784 -21.289  1.00 26.61           C
ATOM    505  N   THR A  70      30.926   9.532 -18.153  1.00 30.79           N
ATOM    506  CA  THR A  70      30.954   9.260 -16.730  1.00 30.43           C
ATOM    507  C   THR A  70      29.926  10.043 -15.909  1.00 30.66           C
ATOM    508  O   THR A  70      30.122  10.250 -14.714  1.00 31.79           O
ATOM    509  CB  THR A  70      32.395   9.518 -16.206  1.00 30.72           C
ATOM    510  OG1 THR A  70      32.568   8.926 -14.918  1.00 33.76           O
ATOM    511  CG2 THR A  70      32.693  11.012 -16.142  1.00 30.13           C
ATOM    512  N   LEU A  71      28.810  10.437 -16.516  1.00 29.79           N
ATOM    513  CA  LEU A  71      27.833  11.205 -15.765  1.00 29.49           C
ATOM    514  C   LEU A  71      27.285  10.527 -14.513  1.00 30.91           C
ATOM    515  O   LEU A  71      27.871  10.656 -13.439  1.00 34.03           O
ATOM    516  CB  LEU A  71      26.695  11.713 -16.645  1.00 27.94           C
ATOM    517  CG  LEU A  71      26.646  13.242 -16.782  1.00 28.48           C
ATOM    518  CD1 LEU A  71      25.226  13.661 -17.103  1.00 27.30           C
ATOM    519  CD2 LEU A  71      27.129  13.959 -15.521  1.00 26.97           C
ATOM    520  N   GLY A  72      26.169   9.816 -14.619  1.00 30.13           N
ATOM    521  CA  GLY A  72      25.619   9.193 -13.426  1.00 29.83           C
ATOM    522  C   GLY A  72      24.285   9.809 -13.039  1.00 28.61           C
ATOM    523  O   GLY A  72      23.934  10.895 -13.500  1.00 29.34           O
ATOM    524  N   ALA A  73      23.567   9.146 -12.143  1.00 27.39           N
ATOM    525  CA  ALA A  73      22.237   9.589 -11.734  1.00 25.91           C
ATOM    526  C   ALA A  73      22.108  10.878 -10.921  1.00 23.69           C
ATOM    527  O   ALA A  73      22.845  11.107  -9.962  1.00 23.69           O
ATOM    528  CB  ALA A  73      21.511   8.440 -11.029  1.00 25.90           C
ATOM    529  N   GLY A  74      21.156  11.713 -11.331  1.00 22.27           N
ATOM    530  CA  GLY A  74      20.875  12.963 -10.642  1.00 21.57           C
ATOM    531  C   GLY A  74      21.870  14.090 -10.795  1.00 20.98           C
ATOM    532  O   GLY A  74      21.728  15.149 -10.175  1.00 19.85           O
ATOM    533  N   GLN A  75      22.863  13.887 -11.645  1.00 21.06           N
ATOM    534  CA  GLN A  75      23.869  14.907 -11.852  1.00 21.41           C
ATOM    535  C   GLN A  75      23.631  15.643 -13.162  1.00 21.99           C
ATOM    536  O   GLN A  75      23.028  15.104 -14.091  1.00 22.21           O
ATOM    537  CB  GLN A  75      25.253  14.274 -11.848  1.00 21.93           C
ATOM    538  CG  GLN A  75      25.479  13.342 -10.679  1.00 21.24           C
ATOM    539  CD  GLN A  75      26.862  12.762 -10.665  1.00 21.74           C
ATOM    540  OE1 GLN A  75      27.332  12.280  -9.637  1.00 22.40           O
ATOM    541  NE2 GLN A  75      27.533  12.800 -11.807  1.00 22.12           N
ATOM    542  N   SER A  76      24.087  16.888 -13.212  1.00 21.92           N
ATOM    543  CA  SER A  76      23.958  17.720 -14.396  1.00 21.67           C
ATOM    544  C   SER A  76      25.341  18.315 -14.663  1.00 22.01           C
ATOM    545  O   SER A  76      26.019  18.753 -13.730  1.00 22.54           O
ATOM    546  CB  SER A  76      22.942  18.837 -14.150  1.00 19.82           C
ATOM    547  OG  SER A  76      21.681  18.312 -13.777  1.00 19.81           O
ATOM    548  N   ALA A  77      25.783  18.278 -15.915  1.00 21.38           N
ATOM    549  CA  ALA A  77      27.083  18.828 -16.266  1.00 20.24           C
ATOM    550  C   ALA A  77      26.914  20.132 -17.030  1.00 20.55           C
ATOM    551  O   ALA A  77      25.964  20.292 -17.802  1.00 19.77           O
ATOM    552  CB  ALA A  77      27.865  17.828 -17.088  1.00 20.64           C
ATOM    553  N   PHE A  78      27.829  21.066 -16.798  1.00 20.63           N
ATOM    554  CA  PHE A  78      27.804  22.368 -17.452  1.00 21.18           C
ATOM    555  C   PHE A  78      29.214  22.700 -17.894  1.00 24.21           C
ATOM    556  O   PHE A  78      30.181  22.298 -17.240  1.00 25.89           O
ATOM    557  CB  PHE A  78      27.307  23.450 -16.489  1.00 18.33           C
ATOM    558  CG  PHE A  78      25.834  23.381 -16.216  1.00 17.90           C
ATOM    559  CD1 PHE A  78      24.931  24.053 -17.035  1.00 16.20           C
ATOM    560  CD2 PHE A  78      25.343  22.598 -15.181  1.00 14.80           C
ATOM    561  CE1 PHE A  78      23.563  23.937 -16.829  1.00 15.44           C
ATOM    562  CE2 PHE A  78      23.976  22.476 -14.969  1.00 14.52           C
ATOM    563  CZ  PHE A  78      23.086  23.145 -15.795  1.00 15.46           C
ATOM    564  N   LYS A  79      29.339  23.384 -19.026  1.00 25.11           N
ATOM    565  CA  LYS A  79      30.654  23.765 -19.530  1.00 26.46           C
ATOM    566  C   LYS A  79      30.974  25.217 -19.196  1.00 25.27           C
ATOM    567  O   LYS A  79      30.080  26.052 -19.069  1.00 24.24           O
ATOM    568  CB  LYS A  79      30.779  23.490 -21.043  1.00 29.17           C
ATOM    569  CG  LYS A  79      29.500  23.684 -21.850  1.00 32.79           C
ATOM    570  CD  LYS A  79      29.654  23.187 -23.277  1.00 34.76           C
ATOM    571  CE  LYS A  79      28.316  23.174 -24.005  1.00 35.57           C
ATOM    572  NZ  LYS A  79      28.467  22.706 -25.415  1.00 37.02           N
ATOM    573  N   ILE A  80      32.252  25.501 -18.999  1.00 24.68           N
ATOM    574  CA  ILE A  80      32.685  26.842 -18.665  1.00 24.67           C
ATOM    575  C   ILE A  80      34.159  27.004 -19.014  1.00 25.59           C
ATOM    576  O   ILE A  80      35.011  26.250 -18.546  1.00 25.27           O
ATOM    577  CB  ILE A  80      32.410  27.158 -17.160  1.00 24.02           C
ATOM    578  CG1 ILE A  80      32.934  28.549 -16.795  1.00 22.89           C
ATOM    579  CG2 ILE A  80      32.999  26.071 -16.264  1.00 23.90           C
ATOM    580  CD1 ILE A  80      32.506  29.033 -15.428  1.00 21.38           C
ATOM    581  N   ASN A  81      34.432  27.936 -19.920  1.00 28.25           N
ATOM    582  CA  ASN A  81      35.789  28.229 -20.367  1.00 29.79           C
ATOM    583  C   ASN A  81      36.271  29.454 -19.620  1.00 29.97           C
ATOM    584  O   ASN A  81      35.578  30.465 -19.571  1.00 31.33           O
ATOM    585  CB  ASN A  81      35.807  28.505 -21.870  1.00 31.14           C
ATOM    586  CG  ASN A  81      35.326  27.323 -22.681  1.00 32.59           C
ATOM    587  OD1 ASN A  81      34.155  26.954 -22.627  1.00 34.31           O
ATOM    588  ND2 ASN A  81      36.231  26.716 -23.435  1.00 32.32           N
ATOM    589  N   PHE A  82      37.462  29.373 -19.049  1.00 30.75           N
ATOM    590  CA  PHE A  82      38.010  30.481 -18.282  1.00 32.09           C
ATOM    591  C   PHE A  82      39.101  31.227 -19.030  1.00 33.40           C
ATOM    592  O   PHE A  82      39.904  30.623 -19.742  1.00 32.85           O
ATOM    593  CB  PHE A  82      38.583  29.967 -16.955  1.00 30.28           C
ATOM    594  CG  PHE A  82      37.586  29.231 -16.098  1.00 28.50           C
ATOM    595  CD1 PHE A  82      36.658  29.929 -15.330  1.00 27.46           C
ATOM    596  CD2 PHE A  82      37.598  27.843 -16.031  1.00 27.50           C
ATOM    597  CE1 PHE A  82      35.763  29.257 -14.508  1.00 26.68           C
ATOM    598  CE2 PHE A  82      36.702  27.165 -15.209  1.00 27.78           C
ATOM    599  CZ  PHE A  82      35.785  27.876 -14.446  1.00 25.87           C
ATOM    600  N   GLU A  83      39.142  32.539 -18.840  1.00 36.07           N
ATOM    601  CA  GLU A  83      40.156  33.375 -19.467  1.00 39.46           C
ATOM    602  C   GLU A  83      41.428  33.239 -18.632  1.00 40.32           C
ATOM    603  O   GLU A  83      41.528  33.800 -17.540  1.00 41.52           O
ATOM    604  CB  GLU A  83      39.708  34.842 -19.480  1.00 42.10           C
ATOM    605  CG  GLU A  83      39.870  35.558 -20.823  1.00 45.74           C
ATOM    606  CD  GLU A  83      38.732  35.263 -21.801  1.00 49.19           C
ATOM    607  OE1 GLU A  83      38.464  34.073 -22.086  1.00 50.97           O
ATOM    608  OE2 GLU A  83      38.103  36.229 -22.288  1.00 50.77           O
ATOM    609  N   TRP A  84      42.381  32.463 -19.123  1.00 41.26           N
ATOM    610  CA  TRP A  84      43.627  32.270 -18.401  1.00 43.08           C
ATOM    611  C   TRP A  84      44.768  32.621 -19.341  1.00 46.45           C
ATOM    612  O   TRP A  84      44.548  32.850 -20.533  1.00 48.12           O
ATOM    613  CB  TRP A  84      43.736  30.819 -17.944  1.00 40.19           C
ATOM    614  CG  TRP A  84      44.594  30.613 -16.736  1.00 37.27           C
ATOM    615  CD1 TRP A  84      45.765  29.912 -16.671  1.00 36.98           C
ATOM    616  CD2 TRP A  84      44.315  31.055 -15.400  1.00 35.87           C
ATOM    617  NE1 TRP A  84      46.225  29.880 -15.378  1.00 35.77           N
ATOM    618  CE2 TRP A  84      45.357  30.574 -14.577  1.00 35.35           C
ATOM    619  CE3 TRP A  84      43.286  31.808 -14.819  1.00 35.50           C
ATOM    620  CZ2 TRP A  84      45.400  30.819 -13.200  1.00 34.15           C
ATOM    621  CZ3 TRP A  84      43.328  32.054 -13.450  1.00 34.32           C
ATOM    622  CH2 TRP A  84      44.380  31.558 -12.657  1.00 34.71           C
ATOM    623  N   ASP A  85      45.986  32.665 -18.814  1.00 49.89           N
ATOM    624  CA  ASP A  85      47.151  33.006 -19.620  1.00 53.71           C
ATOM    625  C   ASP A  85      48.448  32.750 -18.875  1.00 55.53           C
ATOM    626  O   ASP A  85      48.466  32.679 -17.645  1.00 56.00           O
ATOM    627  CB  ASP A  85      47.094  34.485 -20.047  1.00 55.84           C
ATOM    628  CG  ASP A  85      47.026  35.452 -18.860  1.00 58.18           C
ATOM    629  OD1 ASP A  85      46.109  35.323 -18.017  1.00 59.54           O
ATOM    630  OD2 ASP A  85      47.883  36.359 -18.781  1.00 59.30           O
ATOM    631  N   ASP A  86      49.528  32.569 -19.626  1.00 58.27           N
ATOM    632  CA  ASP A  86      50.835  32.362 -19.021  1.00 60.59           C
ATOM    633  C   ASP A  86      51.132  33.682 -18.321  1.00 60.68           C
ATOM    634  O   ASP A  86      51.190  34.737 -18.955  1.00 61.78           O
ATOM    635  CB  ASP A  86      51.891  32.071 -20.089  1.00 62.78           C
ATOM    636  CG  ASP A  86      51.652  30.755 -20.801  1.00 64.93           C
ATOM    637  OD1 ASP A  86      52.107  29.711 -20.286  1.00 66.29           O
ATOM    638  OD2 ASP A  86      51.007  30.765 -21.872  1.00 66.37           O
ATOM    639  N   GLY A  87      51.257  33.615 -17.004  1.00 59.85           N
ATOM    640  CA  GLY A  87      51.496  34.805 -16.211  1.00 58.24           C
ATOM    641  C   GLY A  87      50.645  34.651 -14.969  1.00 57.15           C
ATOM    642  O   GLY A  87      50.915  35.254 -13.934  1.00 58.63           O
ATOM    643  N   SER A  88      49.578  33.867 -15.102  1.00 54.50           N
ATOM    644  CA  SER A  88      48.684  33.577 -13.994  1.00 51.24           C
ATOM    645  C   SER A  88      49.197  32.298 -13.330  1.00 49.62           C
ATOM    646  O   SER A  88      49.063  32.107 -12.117  1.00 50.64           O
ATOM    647  CB  SER A  88      47.258  33.375 -14.501  1.00 50.82           C
ATOM    648  OG  SER A  88      46.737  34.565 -15.067  1.00 50.44           O
ATOM    649  N   GLY A  89      49.797  31.426 -14.135  1.00 46.36           N
ATOM    650  CA  GLY A  89      50.340  30.190 -13.612  1.00 42.26           C
ATOM    651  C   GLY A  89      49.382  29.024 -13.717  1.00 39.64           C
ATOM    652  O   GLY A  89      48.699  28.865 -14.732  1.00 39.71           O
ATOM    653  N   ILE A  90      49.336  28.210 -12.665  1.00 36.24           N
ATOM    654  CA  ILE A  90      48.475  27.030 -12.618  1.00 32.17           C
ATOM    655  C   ILE A  90      47.416  27.189 -11.535  1.00 30.13           C
ATOM    656  O   ILE A  90      47.725  27.631 -10.431  1.00 28.97           O
ATOM    657  CB  ILE A  90      49.299  25.764 -12.308  1.00 30.95           C
ATOM    658  CG1 ILE A  90      50.411  25.588 -13.349  1.00 31.89           C
ATOM    659  CG2 ILE A  90      48.396  24.542 -12.274  1.00 30.30           C
ATOM    660  CD1 ILE A  90      51.392  24.470 -13.033  1.00 33.22           C
ATOM    661  N   PRO A  91      46.142  26.895 -11.861  1.00 28.99           N
ATOM    662  CA  PRO A  91      45.036  27.001 -10.899  1.00 26.85           C
ATOM    663  C   PRO A  91      45.172  25.959  -9.783  1.00 25.42           C
ATOM    664  O   PRO A  91      45.571  24.817 -10.036  1.00 25.24           O
ATOM    665  CB  PRO A  91      43.806  26.722 -11.766  1.00 27.13           C
ATOM    666  CG  PRO A  91      44.228  27.188 -13.130  1.00 26.06           C
ATOM    667  CD  PRO A  91      45.625  26.641 -13.218  1.00 27.60           C
ATOM    668  N   GLY A  92      44.842  26.354  -8.554  1.00 24.18           N
ATOM    669  CA  GLY A  92      44.940  25.435  -7.424  1.00 22.66           C
ATOM    670  C   GLY A  92      43.769  25.476  -6.453  1.00 20.28           C
ATOM    671  O   GLY A  92      43.708  24.698  -5.504  1.00 19.08           O
ATOM    672  N   ALA A  93      42.822  26.364  -6.725  1.00 21.20           N
ATOM    673  CA  ALA A  93      41.628  26.547  -5.908  1.00 20.96           C
ATOM    674  C   ALA A  93      40.661  27.408  -6.720  1.00 20.70           C
ATOM    675  O   ALA A  93      40.970  27.784  -7.856  1.00 20.85           O
ATOM    676  CB  ALA A  93      41.992  27.256  -4.608  1.00 19.85           C
ATOM    677  N   PHE A  94      39.489  27.694  -6.168  1.00 20.38           N
ATOM    678  CA  PHE A  94      38.526  28.547  -6.851  1.00 19.09           C
ATOM    679  C   PHE A  94      37.352  28.964  -5.966  1.00 20.21           C
ATOM    680  O   PHE A  94      36.985  28.254  -5.034  1.00 20.14           O
ATOM    681  CB  PHE A  94      38.037  27.910  -8.164  1.00 15.89           C
ATOM    682  CG  PHE A  94      36.996  26.835  -7.993  1.00 11.98           C
ATOM    683  CD1 PHE A  94      37.367  25.522  -7.744  1.00 10.81           C
ATOM    684  CD2 PHE A  94      35.646  27.128  -8.149  1.00 11.51           C
ATOM    685  CE1 PHE A  94      36.421  24.525  -7.656  1.00  6.04           C
ATOM    686  CE2 PHE A  94      34.687  26.129  -8.062  1.00  7.58           C
ATOM    687  CZ  PHE A  94      35.078  24.830  -7.817  1.00  8.84           C
ATOM    688  N   TYR A  95      36.836  30.162  -6.216  1.00 21.30           N
ATOM    689  CA  TYR A  95      35.698  30.695  -5.483  1.00 22.20           C
ATOM    690  C   TYR A  95      34.454  30.436  -6.305  1.00 22.76           C
ATOM    691  O   TYR A  95      34.516  30.418  -7.541  1.00 23.56           O
ATOM    692  CB  TYR A  95      35.817  32.207  -5.322  1.00 24.21           C
ATOM    693  CG  TYR A  95      36.834  32.684  -4.326  1.00 26.55           C
ATOM    694  CD1 TYR A  95      36.855  32.188  -3.024  1.00 26.58           C
ATOM    695  CD2 TYR A  95      37.735  33.690  -4.664  1.00 27.96           C
ATOM    696  CE1 TYR A  95      37.745  32.689  -2.081  1.00 28.31           C
ATOM    697  CE2 TYR A  95      38.628  34.197  -3.732  1.00 29.89           C
ATOM    698  CZ  TYR A  95      38.627  33.696  -2.444  1.00 29.20           C
ATOM    699  OH  TYR A  95      39.499  34.220  -1.520  1.00 32.15           O
ATOM    700  N   ILE A  96      33.319  30.271  -5.638  1.00 21.68           N
ATOM    701  CA  ILE A  96      32.073  30.050  -6.353  1.00 22.14           C
ATOM    702  C   ILE A  96      30.970  30.891  -5.741  1.00 23.95           C
ATOM    703  O   ILE A  96      30.927  31.088  -4.522  1.00 25.07           O
ATOM    704  CB  ILE A  96      31.668  28.554  -6.409  1.00 19.88           C
ATOM    705  CG1 ILE A  96      30.419  28.385  -7.272  1.00 16.24           C
ATOM    706  CG2 ILE A  96      31.442  27.994  -5.017  1.00 20.32           C
ATOM    707  CD1 ILE A  96      30.111  26.955  -7.591  1.00 14.87           C
ATOM    708  N   LYS A  97      30.120  31.446  -6.597  1.00 23.64           N
ATOM    709  CA  LYS A  97      29.026  32.276  -6.138  1.00 23.71           C
ATOM    710  C   LYS A  97      27.720  31.811  -6.754  1.00 22.98           C
ATOM    711  O   LYS A  97      27.627  31.644  -7.967  1.00 23.08           O
ATOM    712  CB  LYS A  97      29.298  33.733  -6.494  1.00 26.04           C
ATOM    713  CG  LYS A  97      30.631  34.238  -5.979  1.00 28.80           C
ATOM    714  CD  LYS A  97      30.764  35.744  -6.120  1.00 32.08           C
ATOM    715  CE  LYS A  97      29.777  36.477  -5.226  1.00 33.95           C
ATOM    716  NZ  LYS A  97      29.953  37.961  -5.286  1.00 37.00           N
ATOM    717  N   ASN A  98      26.736  31.536  -5.907  1.00 22.61           N
ATOM    718  CA  ASN A  98      25.434  31.085  -6.369  1.00 21.73           C
ATOM    719  C   ASN A  98      24.439  32.222  -6.197  1.00 23.17           C
ATOM    720  O   ASN A  98      24.224  32.707  -5.080  1.00 24.17           O
ATOM    721  CB  ASN A  98      24.971  29.864  -5.571  1.00 23.03           C
ATOM    722  CG  ASN A  98      23.566  29.423  -5.942  1.00 22.84           C
ATOM    723  OD1 ASN A  98      23.045  29.803  -6.987  1.00 25.29           O
ATOM    724  ND2 ASN A  98      22.944  28.626  -5.082  1.00 21.52           N
ATOM    725  N   PHE A  99      23.835  32.648  -7.301  1.00 21.85           N
ATOM    726  CA  PHE A  99      22.866  33.736  -7.276  1.00 22.43           C
ATOM    727  C   PHE A  99      21.451  33.191  -7.464  1.00 22.87           C
ATOM    728  O   PHE A  99      20.467  33.920  -7.337  1.00 23.92           O
ATOM    729  CB  PHE A  99      23.190  34.761  -8.378  1.00 22.54           C
ATOM    730  CG  PHE A  99      24.593  35.344  -8.294  1.00 23.41           C
ATOM    731  CD1 PHE A  99      24.945  36.230  -7.270  1.00 23.80           C
ATOM    732  CD2 PHE A  99      25.556  35.017  -9.248  1.00 21.39           C
ATOM    733  CE1 PHE A  99      26.232  36.779  -7.201  1.00 21.42           C
ATOM    734  CE2 PHE A  99      26.837  35.559  -9.187  1.00 21.21           C
ATOM    735  CZ  PHE A  99      27.176  36.443  -8.161  1.00 22.09           C
ATOM    736  N   MET A 100      21.359  31.883  -7.670  1.00 23.37           N
ATOM    737  CA  MET A 100      20.095  31.212  -7.906  1.00 24.46           C
ATOM    738  C   MET A 100      19.056  31.245  -6.811  1.00 27.97           C
ATOM    739  O   MET A 100      17.893  30.943  -7.065  1.00 31.49           O
ATOM    740  CB  MET A 100      20.333  29.763  -8.279  1.00 24.34           C
ATOM    741  CG  MET A 100      21.018  29.586  -9.598  1.00 23.65           C
ATOM    742  SD  MET A 100      20.587  28.001 -10.240  1.00 24.89           S
ATOM    743  CE  MET A 100      18.946  28.321 -10.773  1.00 21.36           C
ATOM    744  N   GLN A 101      19.467  31.539  -5.587  1.00 28.85           N
ATOM    745  CA  GLN A 101      18.517  31.577  -4.480  1.00 32.42           C
ATOM    746  C   GLN A 101      17.890  30.208  -4.163  1.00 32.23           C
ATOM    747  O   GLN A 101      16.817  30.117  -3.571  1.00 32.94           O
ATOM    748  CB  GLN A 101      17.436  32.631  -4.734  1.00 35.65           C
ATOM    749  CG  GLN A 101      16.553  32.918  -3.531  1.00 39.26           C
ATOM    750  CD  GLN A 101      16.127  34.364  -3.457  1.00 41.21           C
ATOM    751  OE1 GLN A 101      16.411  35.049  -2.477  1.00 42.76           O
ATOM    752  NE2 GLN A 101      15.450  34.843  -4.497  1.00 42.62           N
ATOM    753  N   THR A 102      18.581  29.153  -4.576  1.00 31.62           N
ATOM    754  CA  THR A 102      18.183  27.773  -4.317  1.00 28.80           C
ATOM    755  C   THR A 102      19.514  27.054  -4.314  1.00 27.18           C
ATOM    756  O   THR A 102      20.287  27.164  -5.266  1.00 26.92           O
ATOM    757  CB  THR A 102      17.287  27.192  -5.412  1.00 29.56           C
ATOM    758  OG1 THR A 102      16.076  27.949  -5.479  1.00 32.82           O
ATOM    759  CG2 THR A 102      16.937  25.741  -5.101  1.00 28.04           C
ATOM    760  N   GLU A 103      19.835  26.435  -3.188  1.00 24.77           N
ATOM    761  CA  GLU A 103      21.092  25.727  -3.049  1.00 21.31           C
ATOM    762  C   GLU A 103      21.171  24.507  -3.950  1.00 18.95           C
ATOM    763  O   GLU A 103      20.165  23.851  -4.228  1.00 18.50           O
ATOM    764  CB  GLU A 103      21.313  25.305  -1.591  1.00 22.95           C
ATOM    765  CG  GLU A 103      20.471  24.119  -1.117  1.00 25.71           C
ATOM    766  CD  GLU A 103      19.153  24.511  -0.464  1.00 28.13           C
ATOM    767  OE1 GLU A 103      18.468  25.434  -0.961  1.00 29.45           O
ATOM    768  OE2 GLU A 103      18.798  23.875   0.553  1.00 29.10           O
ATOM    769  N   PHE A 104      22.371  24.226  -4.429  1.00 16.19           N
ATOM    770  CA  PHE A 104      22.589  23.061  -5.265  1.00 14.62           C
ATOM    771  C   PHE A 104      23.806  22.359  -4.687  1.00 12.88           C
ATOM    772  O   PHE A 104      24.567  22.957  -3.925  1.00 12.38           O
ATOM    773  CB  PHE A 104      22.774  23.443  -6.755  1.00 13.41           C
ATOM    774  CG  PHE A 104      23.922  24.382  -7.021  1.00 11.68           C
ATOM    775  CD1 PHE A 104      25.233  23.920  -7.028  1.00 10.42           C
ATOM    776  CD2 PHE A 104      23.691  25.733  -7.257  1.00 10.39           C
ATOM    777  CE1 PHE A 104      26.296  24.787  -7.260  1.00  9.80           C
ATOM    778  CE2 PHE A 104      24.752  26.606  -7.489  1.00 10.18           C
ATOM    779  CZ  PHE A 104      26.054  26.131  -7.488  1.00  9.46           C
ATOM    780  N   PHE A 105      23.947  21.075  -4.981  1.00 12.29           N
ATOM    781  CA  PHE A 105      25.068  20.303  -4.478  1.00 10.79           C
ATOM    782  C   PHE A 105      26.144  20.238  -5.549  1.00 12.64           C
ATOM    783  O   PHE A 105      25.929  19.654  -6.609  1.00 12.76           O
ATOM    784  CB  PHE A 105      24.591  18.903  -4.121  1.00  9.77           C
ATOM    785  CG  PHE A 105      25.603  18.081  -3.405  1.00  9.15           C
ATOM    786  CD1 PHE A 105      26.035  18.437  -2.139  1.00 11.45           C
ATOM    787  CD2 PHE A 105      26.083  16.912  -3.969  1.00 10.30           C
ATOM    788  CE1 PHE A 105      26.931  17.633  -1.434  1.00 11.08           C
ATOM    789  CE2 PHE A 105      26.972  16.105  -3.283  1.00 12.32           C
ATOM    790  CZ  PHE A 105      27.398  16.466  -2.007  1.00 12.20           C
ATOM    791  N   LEU A 106      27.279  20.883  -5.286  1.00 14.11           N
ATOM    792  CA  LEU A 106      28.406  20.902  -6.215  1.00 13.93           C
ATOM    793  C   LEU A 106      29.204  19.619  -6.055  1.00 13.53           C
ATOM    794  O   LEU A 106      29.725  19.349  -4.977  1.00 13.91           O
ATOM    795  CB  LEU A 106      29.314  22.098  -5.924  1.00 12.88           C
ATOM    796  CG  LEU A 106      30.440  22.368  -6.927  1.00 10.87           C
ATOM    797  CD1 LEU A 106      29.850  22.576  -8.303  1.00  8.89           C
ATOM    798  CD2 LEU A 106      31.237  23.588  -6.499  1.00 10.04           C
ATOM    799  N   VAL A 107      29.305  18.833  -7.122  1.00 13.52           N
ATOM    800  CA  VAL A 107      30.042  17.581  -7.062  1.00 11.74           C
ATOM    801  C   VAL A 107      31.523  17.773  -7.369  1.00 13.72           C
ATOM    802  O   VAL A 107      32.371  17.505  -6.508  1.00 14.95           O
ATOM    803  CB  VAL A 107      29.459  16.519  -8.012  1.00  9.11           C
ATOM    804  CG1 VAL A 107      30.123  15.182  -7.760  1.00  6.33           C
ATOM    805  CG2 VAL A 107      27.963  16.412  -7.836  1.00  7.44           C
ATOM    806  N   SER A 108      31.840  18.289  -8.558  1.00 14.47           N
ATOM    807  CA  SER A 108      33.237  18.486  -8.949  1.00 12.84           C
ATOM    808  C   SER A 108      33.449  19.495 -10.070  1.00 13.85           C
ATOM    809  O   SER A 108      32.495  20.036 -10.625  1.00 13.10           O
ATOM    810  CB  SER A 108      33.833  17.149  -9.385  1.00 13.12           C
ATOM    811  OG  SER A 108      33.100  16.604 -10.475  1.00 13.59           O
ATOM    812  N   LEU A 109      34.723  19.757 -10.362  1.00 15.57           N
ATOM    813  CA  LEU A 109      35.137  20.652 -11.438  1.00 16.32           C
ATOM    814  C   LEU A 109      36.422  20.085 -12.047  1.00 17.65           C
ATOM    815  O   LEU A 109      37.388  19.793 -11.329  1.00 18.08           O
ATOM    816  CB  LEU A 109      35.395  22.076 -10.933  1.00 17.53           C
ATOM    817  CG  LEU A 109      35.956  23.036 -12.000  1.00 18.36           C
ATOM    818  CD1 LEU A 109      34.879  23.396 -13.010  1.00 17.03           C
ATOM    819  CD2 LEU A 109      36.523  24.298 -11.364  1.00 18.39           C
ATOM    820  N   THR A 110      36.409  19.866 -13.356  1.00 17.49           N
ATOM    821  CA  THR A 110      37.580  19.348 -14.043  1.00 18.81           C
ATOM    822  C   THR A 110      38.070  20.391 -15.031  1.00 19.38           C
ATOM    823  O   THR A 110      37.308  20.854 -15.885  1.00 19.27           O
ATOM    824  CB  THR A 110      37.267  18.041 -14.787  1.00 18.31           C
ATOM    825  OG1 THR A 110      36.835  17.047 -13.851  1.00 19.00           O
ATOM    826  CG2 THR A 110      38.505  17.527 -15.496  1.00 17.26           C
ATOM    827  N   LEU A 111      39.324  20.797 -14.873  1.00 20.45           N
ATOM    828  CA  LEU A 111      39.938  21.787 -15.744  1.00 22.79           C
ATOM    829  C   LEU A 111      40.916  21.122 -16.701  1.00 25.33           C
ATOM    830  O   LEU A 111      41.729  20.299 -16.294  1.00 25.48           O
ATOM    831  CB  LEU A 111      40.691  22.837 -14.923  1.00 19.33           C
ATOM    832  CG  LEU A 111      39.937  23.720 -13.934  1.00 16.20           C
ATOM    833  CD1 LEU A 111      40.921  24.705 -13.337  1.00 15.36           C
ATOM    834  CD2 LEU A 111      38.804  24.452 -14.620  1.00 13.40           C
ATOM    835  N   GLU A 112      40.816  21.465 -17.976  1.00 30.65           N
ATOM    836  CA  GLU A 112      41.706  20.933 -18.998  1.00 36.28           C
ATOM    837  C   GLU A 112      42.600  22.111 -19.369  1.00 40.57           C
ATOM    838  O   GLU A 112      42.272  22.930 -20.229  1.00 40.21           O
ATOM    839  CB  GLU A 112      40.887  20.400 -20.170  1.00 36.33           C
ATOM    840  CG  GLU A 112      40.067  19.173 -19.761  1.00 38.84           C
ATOM    841  CD  GLU A 112      39.042  18.728 -20.788  1.00 40.81           C
ATOM    842  OE1 GLU A 112      38.980  19.317 -21.894  1.00 41.89           O
ATOM    843  OE2 GLU A 112      38.291  17.776 -20.476  1.00 39.57           O
ATOM    844  N   ASP A 113      43.695  22.208 -18.615  1.00 46.31           N
ATOM    845  CA  ASP A 113      44.697  23.275 -18.691  1.00 50.20           C
ATOM    846  C   ASP A 113      45.328  23.738 -19.999  1.00 52.33           C
ATOM    847  O   ASP A 113      44.889  23.388 -21.093  1.00 52.27           O
ATOM    848  CB  ASP A 113      45.800  23.019 -17.653  1.00 50.26           C
ATOM    849  CG  ASP A 113      45.806  24.056 -16.540  1.00 50.12           C
ATOM    850  OD1 ASP A 113      44.732  24.309 -15.947  1.00 49.78           O
ATOM    851  OD2 ASP A 113      46.884  24.628 -16.268  1.00 49.38           O
ATOM    852  N   ILE A 114      46.321  24.614 -19.840  1.00 55.81           N
ATOM    853  CA  ILE A 114      47.071  25.210 -20.938  1.00 59.67           C
ATOM    854  C   ILE A 114      48.543  24.757 -20.961  1.00 61.38           C
ATOM    855  O   ILE A 114      48.998  24.208 -21.964  1.00 61.86           O
ATOM    856  CB  ILE A 114      46.915  26.786 -20.955  1.00 60.84           C
ATOM    857  CG1 ILE A 114      48.189  27.473 -21.462  1.00 61.74           C
ATOM    858  CG2 ILE A 114      46.457  27.320 -19.593  1.00 60.92           C
ATOM    859  CD1 ILE A 114      48.209  28.976 -21.233  1.00 62.97           C
ATOM    860  N   PRO A 115      49.314  24.998 -19.879  1.00 63.21           N
ATOM    861  CA  PRO A 115      50.706  24.540 -19.951  1.00 64.43           C
ATOM    862  C   PRO A 115      50.723  23.013 -19.913  1.00 65.43           C
ATOM    863  O   PRO A 115      49.680  22.388 -19.685  1.00 65.51           O
ATOM    864  CB  PRO A 115      51.325  25.121 -18.671  1.00 64.56           C
ATOM    865  CG  PRO A 115      50.442  26.303 -18.347  1.00 64.26           C
ATOM    866  CD  PRO A 115      49.084  25.734 -18.623  1.00 64.30           C
ATOM    867  N   ASN A 116      51.893  22.414 -20.132  1.00 66.10           N
ATOM    868  CA  ASN A 116      52.013  20.958 -20.095  1.00 66.50           C
ATOM    869  C   ASN A 116      51.537  20.566 -18.707  1.00 65.44           C
ATOM    870  O   ASN A 116      52.270  20.684 -17.722  1.00 65.39           O
ATOM    871  CB  ASN A 116      53.467  20.515 -20.300  1.00 69.19           C
ATOM    872  CG  ASN A 116      53.609  19.001 -20.440  1.00 71.06           C
ATOM    873  OD1 ASN A 116      52.618  18.269 -20.497  1.00 72.66           O
ATOM    874  ND2 ASN A 116      54.849  18.530 -20.507  1.00 71.30           N
ATOM    875  N   HIS A 117      50.274  20.173 -18.629  1.00 63.76           N
ATOM    876  CA  HIS A 117      49.678  19.815 -17.363  1.00 61.57           C
ATOM    877  C   HIS A 117      48.412  19.023 -17.645  1.00 59.55           C
ATOM    878  O   HIS A 117      47.645  19.367 -18.544  1.00 60.10           O
ATOM    879  CB  HIS A 117      49.328  21.104 -16.618  1.00 62.36           C
ATOM    880  CG  HIS A 117      49.447  21.001 -15.131  1.00 63.31           C
ATOM    881  ND1 HIS A 117      48.372  20.715 -14.316  1.00 63.80           N
ATOM    882  CD2 HIS A 117      50.508  21.179 -14.309  1.00 62.78           C
ATOM    883  CE1 HIS A 117      48.766  20.724 -13.055  1.00 64.13           C
ATOM    884  NE2 HIS A 117      50.057  21.003 -13.024  1.00 63.53           N
ATOM    885  N   GLY A 118      48.210  17.947 -16.895  1.00 56.83           N
ATOM    886  CA  GLY A 118      47.021  17.136 -17.075  1.00 53.04           C
ATOM    887  C   GLY A 118      45.780  17.841 -16.559  1.00 50.48           C
ATOM    888  O   GLY A 118      45.855  18.971 -16.060  1.00 50.03           O
ATOM    889  N   SER A 119      44.637  17.173 -16.680  1.00 47.97           N
ATOM    890  CA  SER A 119      43.366  17.719 -16.224  1.00 44.73           C
ATOM    891  C   SER A 119      43.390  17.897 -14.715  1.00 41.52           C
ATOM    892  O   SER A 119      43.626  16.932 -13.987  1.00 42.74           O
ATOM    893  CB  SER A 119      42.219  16.770 -16.584  1.00 44.60           C
ATOM    894  OG  SER A 119      42.139  16.540 -17.979  1.00 47.18           O
ATOM    895  N   ILE A 120      43.173  19.124 -14.249  1.00 37.40           N
ATOM    896  CA  ILE A 120      43.143  19.400 -12.814  1.00 33.26           C
ATOM    897  C   ILE A 120      41.738  19.060 -12.328  1.00 30.83           C
ATOM    898  O   ILE A 120      40.754  19.519 -12.899  1.00 29.07           O
ATOM    899  CB  ILE A 120      43.448  20.881 -12.504  1.00 32.20           C
ATOM    900  CG1 ILE A 120      44.778  21.279 -13.146  1.00 33.12           C
ATOM    901  CG2 ILE A 120      43.510  21.103 -10.998  1.00 29.37           C
ATOM    902  CD1 ILE A 120      45.239  22.669 -12.793  1.00 35.52           C
ATOM    903  N   HIS A 121      41.642  18.218 -11.309  1.00 29.25           N
ATOM    904  CA  HIS A 121      40.340  17.832 -10.785  1.00 28.20           C
ATOM    905  C   HIS A 121      40.093  18.394  -9.384  1.00 25.56           C
ATOM    906  O   HIS A 121      40.992  18.413  -8.545  1.00 24.57           O
ATOM    907  CB  HIS A 121      40.212  16.306 -10.771  1.00 30.81           C
ATOM    908  CG  HIS A 121      38.796  15.814 -10.829  1.00 36.13           C
ATOM    909  ND1 HIS A 121      38.386  14.832 -11.707  1.00 39.01           N
ATOM    910  CD2 HIS A 121      37.696  16.163 -10.117  1.00 37.33           C
ATOM    911  CE1 HIS A 121      37.097  14.596 -11.532  1.00 39.37           C
ATOM    912  NE2 HIS A 121      36.655  15.390 -10.573  1.00 38.55           N
ATOM    913  N   PHE A 122      38.883  18.888  -9.154  1.00 22.56           N
ATOM    914  CA  PHE A 122      38.497  19.423  -7.850  1.00 19.90           C
ATOM    915  C   PHE A 122      37.332  18.573  -7.360  1.00 18.34           C
ATOM    916  O   PHE A 122      36.322  18.459  -8.052  1.00 17.24           O
ATOM    917  CB  PHE A 122      38.012  20.875  -7.965  1.00 18.68           C
ATOM    918  CG  PHE A 122      39.043  21.833  -8.495  1.00 19.28           C
ATOM    919  CD1 PHE A 122      39.408  21.817  -9.840  1.00 19.76           C
ATOM    920  CD2 PHE A 122      39.627  22.775  -7.655  1.00 18.73           C
ATOM    921  CE1 PHE A 122      40.334  22.723 -10.339  1.00 17.35           C
ATOM    922  CE2 PHE A 122      40.555  23.688  -8.144  1.00 18.04           C
ATOM    923  CZ  PHE A 122      40.909  23.663  -9.489  1.00 19.66           C
ATOM    924  N   VAL A 123      37.494  17.900  -6.229  1.00 17.64           N
ATOM    925  CA  VAL A 123      36.404  17.099  -5.682  1.00 18.19           C
ATOM    926  C   VAL A 123      35.746  17.999  -4.642  1.00 18.52           C
ATOM    927  O   VAL A 123      36.358  18.340  -3.633  1.00 20.20           O
ATOM    928  CB  VAL A 123      36.906  15.792  -5.047  1.00 18.56           C
ATOM    929  CG1 VAL A 123      35.753  15.041  -4.438  1.00 18.78           C
ATOM    930  CG2 VAL A 123      37.565  14.925  -6.105  1.00 19.17           C
ATOM    931  N   CYS A 124      34.507  18.393  -4.905  1.00 18.04           N
ATOM    932  CA  CYS A 124      33.793  19.311  -4.030  1.00 17.94           C
ATOM    933  C   CYS A 124      32.827  18.729  -3.010  1.00 18.12           C
ATOM    934  O   CYS A 124      33.034  18.886  -1.809  1.00 19.29           O
ATOM    935  CB  CYS A 124      33.084  20.355  -4.881  1.00 16.82           C
ATOM    936  SG  CYS A 124      34.193  21.120  -6.069  1.00 17.14           S
ATOM    937  N   ASN A 125      31.750  18.117  -3.492  1.00 17.81           N
ATOM    938  CA  ASN A 125      30.732  17.523  -2.629  1.00 17.67           C
ATOM    939  C   ASN A 125      30.299  18.474  -1.516  1.00 17.96           C
ATOM    940  O   ASN A 125      30.485  18.194  -0.329  1.00 18.20           O
ATOM    941  CB  ASN A 125      31.224  16.195  -2.048  1.00 17.07           C
ATOM    942  CG  ASN A 125      31.304  15.098  -3.090  1.00 17.66           C
ATOM    943  OD1 ASN A 125      30.557  15.093  -4.066  1.00 19.92           O
ATOM    944  ND2 ASN A 125      32.215  14.162  -2.889  1.00 19.37           N
ATOM    945  N   SER A 126      29.699  19.592  -1.908  1.00 16.96           N
ATOM    946  CA  SER A 126      29.262  20.582  -0.945  1.00 16.89           C
ATOM    947  C   SER A 126      28.066  21.362  -1.461  1.00 17.14           C
ATOM    948  O   SER A 126      27.935  21.569  -2.668  1.00 19.63           O
ATOM    949  CB  SER A 126      30.420  21.523  -0.631  1.00 17.15           C
ATOM    950  OG  SER A 126      30.062  22.464   0.356  1.00 18.95           O
ATOM    951  N   TRP A 127      27.170  21.739  -0.552  1.00 15.99           N
ATOM    952  CA  TRP A 127      25.970  22.496  -0.893  1.00 15.66           C
ATOM    953  C   TRP A 127      26.336  23.960  -0.984  1.00 17.15           C
ATOM    954  O   TRP A 127      26.917  24.523  -0.053  1.00 18.59           O
ATOM    955  CB  TRP A 127      24.868  22.306   0.157  1.00 12.15           C
ATOM    956  CG  TRP A 127      24.215  20.967   0.112  1.00  7.04           C
ATOM    957  CD1 TRP A 127      24.557  19.870   0.841  1.00  5.73           C
ATOM    958  CD2 TRP A 127      23.095  20.585  -0.695  1.00  6.03           C
ATOM    959  NE1 TRP A 127      23.718  18.826   0.545  1.00  5.75           N
ATOM    960  CE2 TRP A 127      22.809  19.234  -0.395  1.00  5.59           C
ATOM    961  CE3 TRP A 127      22.303  21.251  -1.639  1.00  5.93           C
ATOM    962  CZ2 TRP A 127      21.759  18.528  -1.008  1.00  4.15           C
ATOM    963  CZ3 TRP A 127      21.259  20.553  -2.250  1.00  6.37           C
ATOM    964  CH2 TRP A 127      20.999  19.201  -1.928  1.00  6.19           C
ATOM    965  N   ILE A 128      25.987  24.573  -2.107  1.00 18.50           N
ATOM    966  CA  ILE A 128      26.298  25.972  -2.346  1.00 19.40           C
ATOM    967  C   ILE A 128      25.042  26.829  -2.219  1.00 21.64           C
ATOM    968  O   ILE A 128      24.151  26.784  -3.075  1.00 21.30           O
ATOM    969  CB  ILE A 128      26.912  26.148  -3.751  1.00 19.11           C
ATOM    970  CG1 ILE A 128      27.990  25.081  -3.992  1.00 16.88           C
ATOM    971  CG2 ILE A 128      27.466  27.561  -3.923  1.00 18.92           C
ATOM    972  CD1 ILE A 128      29.106  25.065  -2.970  1.00 15.80           C
ATOM    973  N   TYR A 129      24.962  27.580  -1.122  1.00 24.49           N
ATOM    974  CA  TYR A 129      23.826  28.463  -0.860  1.00 24.36           C
ATOM    975  C   TYR A 129      24.013  29.800  -1.570  1.00 25.50           C
ATOM    976  O   TYR A 129      25.050  30.031  -2.200  1.00 24.03           O
ATOM    977  CB  TYR A 129      23.634  28.655   0.653  1.00 21.89           C
ATOM    978  CG  TYR A 129      22.885  27.511   1.295  1.00 18.77           C
ATOM    979  CD1 TYR A 129      23.499  26.279   1.503  1.00 19.26           C
ATOM    980  CD2 TYR A 129      21.534  27.632   1.605  1.00 20.00           C
ATOM    981  CE1 TYR A 129      22.781  25.192   1.988  1.00 18.55           C
ATOM    982  CE2 TYR A 129      20.810  26.559   2.093  1.00 18.49           C
ATOM    983  CZ  TYR A 129      21.434  25.340   2.276  1.00 19.60           C
ATOM    984  OH  TYR A 129      20.693  24.262   2.705  1.00 21.45           O
ATOM    985  N   ASN A 130      23.000  30.661  -1.500  1.00 27.84           N
ATOM    986  CA  ASN A 130      23.082  31.966  -2.148  1.00 30.93           C
ATOM    987  C   ASN A 130      24.293  32.750  -1.647  1.00 31.76           C
ATOM    988  O   ASN A 130      24.531  32.842  -0.443  1.00 31.78           O
ATOM    989  CB  ASN A 130      21.799  32.768  -1.946  1.00 32.85           C
ATOM    990  CG  ASN A 130      21.756  34.014  -2.813  1.00 35.27           C
ATOM    991  OD1 ASN A 130      22.632  34.873  -2.727  1.00 39.45           O
ATOM    992  ND2 ASN A 130      20.747  34.110  -3.666  1.00 35.46           N
ATOM    993  N   ALA A 131      25.004  33.371  -2.583  1.00 32.98           N
ATOM    994  CA  ALA A 131      26.221  34.118  -2.304  1.00 34.67           C
ATOM    995  C   ALA A 131      26.107  35.305  -1.361  1.00 35.89           C
ATOM    996  O   ALA A 131      27.121  35.826  -0.906  1.00 36.60           O
ATOM    997  CB  ALA A 131      26.862  34.556  -3.608  1.00 34.53           C
ATOM    998  N   LYS A 132      24.891  35.745  -1.070  1.00 38.24           N
ATOM    999  CA  LYS A 132      24.702  36.890  -0.177  1.00 41.29           C
ATOM   1000  C   LYS A 132      24.755  36.518   1.304  1.00 41.35           C
ATOM   1001  O   LYS A 132      25.092  37.350   2.149  1.00 42.42           O
ATOM   1002  CB  LYS A 132      23.379  37.598  -0.490  1.00 43.36           C
ATOM   1003  CG  LYS A 132      22.152  36.765  -0.188  1.00 46.05           C
ATOM   1004  CD  LYS A 132      21.003  37.152  -1.089  1.00 48.44           C
ATOM   1005  CE  LYS A 132      19.840  36.189  -0.923  1.00 50.26           C
ATOM   1006  NZ  LYS A 132      18.929  36.264  -2.093  1.00 50.96           N
ATOM   1007  N   LEU A 133      24.462  35.257   1.606  1.00 41.09           N
ATOM   1008  CA  LEU A 133      24.450  34.762   2.980  1.00 40.12           C
ATOM   1009  C   LEU A 133      25.837  34.465   3.550  1.00 41.12           C
ATOM   1010  O   LEU A 133      25.948  34.091   4.719  1.00 42.75           O
ATOM   1011  CB  LEU A 133      23.649  33.459   3.048  1.00 36.78           C
ATOM   1012  CG  LEU A 133      22.254  33.361   2.453  1.00 33.58           C
ATOM   1013  CD1 LEU A 133      22.001  31.933   2.038  1.00 32.91           C
ATOM   1014  CD2 LEU A 133      21.226  33.813   3.459  1.00 34.60           C
ATOM   1015  N   PHE A 134      26.893  34.652   2.763  1.00 41.15           N
ATOM   1016  CA  PHE A 134      28.220  34.295   3.251  1.00 42.78           C
ATOM   1017  C   PHE A 134      29.294  35.319   3.560  1.00 44.33           C
ATOM   1018  O   PHE A 134      30.165  35.036   4.377  1.00 44.98           O
ATOM   1019  CB  PHE A 134      28.826  33.209   2.359  1.00 41.48           C
ATOM   1020  CG  PHE A 134      28.140  31.881   2.475  1.00 40.70           C
ATOM   1021  CD1 PHE A 134      28.364  31.064   3.580  1.00 40.26           C
ATOM   1022  CD2 PHE A 134      27.274  31.443   1.481  1.00 39.86           C
ATOM   1023  CE1 PHE A 134      27.733  29.828   3.692  1.00 40.72           C
ATOM   1024  CE2 PHE A 134      26.639  30.210   1.584  1.00 41.01           C
ATOM   1025  CZ  PHE A 134      26.868  29.398   2.691  1.00 40.70           C
ATOM   1026  N   LYS A 135      29.290  36.466   2.889  1.00 46.25           N
ATOM   1027  CA  LYS A 135      30.321  37.500   3.089  1.00 49.00           C
ATOM   1028  C   LYS A 135      31.700  37.045   2.562  1.00 48.97           C
ATOM   1029  O   LYS A 135      32.517  37.869   2.143  1.00 49.34           O
ATOM   1030  CB  LYS A 135      30.400  37.971   4.563  1.00 50.92           C
ATOM   1031  CG  LYS A 135      31.436  37.276   5.467  1.00 53.28           C
ATOM   1032  CD  LYS A 135      31.294  37.721   6.931  1.00 57.60           C
ATOM   1033  CE  LYS A 135      32.163  36.879   7.884  1.00 59.86           C
ATOM   1034  NZ  LYS A 135      32.048  37.277   9.333  1.00 60.31           N
ATOM   1035  N   SER A 136      31.929  35.733   2.550  1.00 48.06           N
ATOM   1036  CA  SER A 136      33.164  35.132   2.059  1.00 45.99           C
ATOM   1037  C   SER A 136      32.752  34.044   1.072  1.00 44.04           C
ATOM   1038  O   SER A 136      31.970  33.148   1.412  1.00 43.75           O
ATOM   1039  CB  SER A 136      33.966  34.506   3.207  1.00 46.21           C
ATOM   1040  OG  SER A 136      34.515  35.497   4.055  1.00 45.68           O
ATOM   1041  N   ASP A 137      33.252  34.153  -0.156  1.00 41.33           N
ATOM   1042  CA  ASP A 137      32.934  33.189  -1.203  1.00 38.24           C
ATOM   1043  C   ASP A 137      33.441  31.798  -0.857  1.00 35.56           C
ATOM   1044  O   ASP A 137      34.514  31.642  -0.266  1.00 35.17           O
ATOM   1045  CB  ASP A 137      33.543  33.618  -2.543  1.00 39.87           C
ATOM   1046  CG  ASP A 137      32.988  34.940  -3.058  1.00 41.19           C
ATOM   1047  OD1 ASP A 137      32.052  35.497  -2.444  1.00 42.89           O
ATOM   1048  OD2 ASP A 137      33.500  35.422  -4.091  1.00 41.98           O
ATOM   1049  N   ARG A 138      32.653  30.793  -1.219  1.00 31.96           N
ATOM   1050  CA  ARG A 138      33.018  29.408  -0.978  1.00 27.70           C
ATOM   1051  C   ARG A 138      34.267  29.190  -1.811  1.00 25.68           C
ATOM   1052  O   ARG A 138      34.353  29.689  -2.932  1.00 26.72           O
ATOM   1053  CB  ARG A 138      31.900  28.484  -1.464  1.00 26.83           C
ATOM   1054  CG  ARG A 138      30.536  28.788  -0.870  1.00 23.72           C
ATOM   1055  CD  ARG A 138      30.430  28.291   0.559  1.00 21.81           C
ATOM   1056  NE  ARG A 138      30.237  26.846   0.602  1.00 19.20           N
ATOM   1057  CZ  ARG A 138      31.203  25.970   0.846  1.00 18.97           C
ATOM   1058  NH1 ARG A 138      32.439  26.381   1.080  1.00 22.86           N
ATOM   1059  NH2 ARG A 138      30.943  24.677   0.812  1.00 19.11           N
ATOM   1060  N   ILE A 139      35.245  28.488  -1.258  1.00 24.62           N
ATOM   1061  CA  ILE A 139      36.491  28.232  -1.966  1.00 23.11           C
ATOM   1062  C   ILE A 139      36.758  26.739  -1.971  1.00 22.64           C
ATOM   1063  O   ILE A 139      36.536  26.060  -0.966  1.00 24.33           O
ATOM   1064  CB  ILE A 139      37.686  28.982  -1.305  1.00 22.88           C
ATOM   1065  CG1 ILE A 139      38.979  28.764  -2.093  1.00 22.20           C
ATOM   1066  CG2 ILE A 139      37.887  28.514   0.117  1.00 23.25           C
ATOM   1067  CD1 ILE A 139      40.179  29.438  -1.477  1.00 19.64           C
ATOM   1068  N   PHE A 140      37.172  26.220  -3.120  1.00 21.35           N
ATOM   1069  CA  PHE A 140      37.479  24.802  -3.247  1.00 18.76           C
ATOM   1070  C   PHE A 140      38.897  24.641  -3.757  1.00 16.34           C
ATOM   1071  O   PHE A 140      39.359  25.429  -4.564  1.00 15.40           O
ATOM   1072  CB  PHE A 140      36.463  24.108  -4.150  1.00 15.80           C
ATOM   1073  CG  PHE A 140      35.085  24.083  -3.573  1.00 14.16           C
ATOM   1074  CD1 PHE A 140      34.710  23.077  -2.681  1.00 14.94           C
ATOM   1075  CD2 PHE A 140      34.175  25.088  -3.872  1.00 13.08           C
ATOM   1076  CE1 PHE A 140      33.444  23.077  -2.089  1.00 13.38           C
ATOM   1077  CE2 PHE A 140      32.913  25.097  -3.289  1.00 14.19           C
ATOM   1078  CZ  PHE A 140      32.547  24.086  -2.392  1.00 13.42           C
ATOM   1079  N   PHE A 141      39.612  23.687  -3.181  1.00 17.65           N
ATOM   1080  CA  PHE A 141      40.991  23.424  -3.545  1.00 18.99           C
ATOM   1081  C   PHE A 141      41.089  22.216  -4.462  1.00 21.07           C
ATOM   1082  O   PHE A 141      40.166  21.399  -4.539  1.00 20.84           O
ATOM   1083  CB  PHE A 141      41.839  23.199  -2.297  1.00 17.49           C
ATOM   1084  CG  PHE A 141      41.928  24.392  -1.399  1.00 18.03           C
ATOM   1085  CD1 PHE A 141      42.925  25.341  -1.582  1.00 19.17           C
ATOM   1086  CD2 PHE A 141      41.026  24.561  -0.353  1.00 18.74           C
ATOM   1087  CE1 PHE A 141      43.027  26.445  -0.736  1.00 18.75           C
ATOM   1088  CE2 PHE A 141      41.119  25.661   0.501  1.00 19.03           C
ATOM   1089  CZ  PHE A 141      42.121  26.604   0.307  1.00 18.97           C
ATOM   1090  N   ALA A 142      42.219  22.116  -5.154  1.00 22.10           N
ATOM   1091  CA  ALA A 142      42.459  21.031  -6.082  1.00 22.96           C
ATOM   1092  C   ALA A 142      42.723  19.714  -5.384  1.00 24.91           C
ATOM   1093  O   ALA A 142      43.031  19.668  -4.192  1.00 26.46           O
ATOM   1094  CB  ALA A 142      43.623  21.374  -7.008  1.00 23.80           C
ATOM   1095  N   ASN A 143      42.667  18.662  -6.196  1.00 26.16           N
ATOM   1096  CA  ASN A 143      42.884  17.257  -5.841  1.00 25.85           C
ATOM   1097  C   ASN A 143      44.190  16.979  -5.113  1.00 25.73           C
ATOM   1098  O   ASN A 143      44.386  15.880  -4.596  1.00 24.79           O
ATOM   1099  CB  ASN A 143      42.931  16.454  -7.144  1.00 28.18           C
ATOM   1100  CG  ASN A 143      42.152  15.171  -7.081  1.00 31.23           C
ATOM   1101  OD1 ASN A 143      42.034  14.471  -8.088  1.00 33.12           O
ATOM   1102  ND2 ASN A 143      41.596  14.853  -5.918  1.00 33.50           N
ATOM   1103  N   GLN A 144      45.121  17.928  -5.172  1.00 25.97           N
ATOM   1104  CA  GLN A 144      46.424  17.768  -4.545  1.00 26.27           C
ATOM   1105  C   GLN A 144      46.401  17.845  -3.024  1.00 25.73           C
ATOM   1106  O   GLN A 144      45.869  18.788  -2.440  1.00 26.70           O
ATOM   1107  CB  GLN A 144      47.425  18.787  -5.097  1.00 27.45           C
ATOM   1108  CG  GLN A 144      47.882  18.543  -6.533  1.00 31.71           C
ATOM   1109  CD  GLN A 144      46.946  19.143  -7.573  1.00 34.10           C
ATOM   1110  OE1 GLN A 144      46.161  18.429  -8.203  1.00 34.81           O
ATOM   1111  NE2 GLN A 144      47.037  20.460  -7.769  1.00 35.43           N
ATOM   1112  N   THR A 145      47.016  16.849  -2.401  1.00 23.82           N
ATOM   1113  CA  THR A 145      47.108  16.757  -0.959  1.00 23.19           C
ATOM   1114  C   THR A 145      48.425  17.397  -0.513  1.00 22.44           C
ATOM   1115  O   THR A 145      49.487  17.095  -1.061  1.00 20.83           O
ATOM   1116  CB  THR A 145      47.005  15.281  -0.503  1.00 23.55           C
ATOM   1117  OG1 THR A 145      47.464  15.144   0.844  1.00 26.37           O
ATOM   1118  CG2 THR A 145      47.816  14.379  -1.401  1.00 27.53           C
ATOM   1119  N   TYR A 146      48.345  18.308   0.454  1.00 21.91           N
ATOM   1120  CA  TYR A 146      49.525  19.005   0.951  1.00 22.61           C
ATOM   1121  C   TYR A 146      49.647  18.984   2.463  1.00 23.08           C
ATOM   1122  O   TYR A 146      48.671  19.215   3.177  1.00 23.07           O
ATOM   1123  CB  TYR A 146      49.492  20.467   0.528  1.00 24.27           C
ATOM   1124  CG  TYR A 146      49.481  20.719  -0.958  1.00 25.97           C
ATOM   1125  CD1 TYR A 146      50.477  20.200  -1.789  1.00 26.90           C
ATOM   1126  CD2 TYR A 146      48.510  21.539  -1.525  1.00 26.88           C
ATOM   1127  CE1 TYR A 146      50.508  20.504  -3.155  1.00 28.14           C
ATOM   1128  CE2 TYR A 146      48.530  21.849  -2.882  1.00 30.06           C
ATOM   1129  CZ  TYR A 146      49.532  21.330  -3.692  1.00 28.37           C
ATOM   1130  OH  TYR A 146      49.553  21.657  -5.028  1.00 29.19           O
ATOM   1131  N   LEU A 147      50.857  18.742   2.952  1.00 24.46           N
ATOM   1132  CA  LEU A 147      51.098  18.748   4.385  1.00 26.19           C
ATOM   1133  C   LEU A 147      50.861  20.179   4.868  1.00 30.72           C
ATOM   1134  O   LEU A 147      50.935  21.124   4.075  1.00 30.04           O
ATOM   1135  CB  LEU A 147      52.515  18.276   4.715  1.00 21.73           C
ATOM   1136  CG  LEU A 147      52.658  16.789   5.061  1.00 18.97           C
ATOM   1137  CD1 LEU A 147      54.048  16.534   5.604  1.00 17.01           C
ATOM   1138  CD2 LEU A 147      51.622  16.364   6.089  1.00 14.94           C
ATOM   1139  N   PRO A 148      50.642  20.362   6.186  1.00 34.50           N
ATOM   1140  CA  PRO A 148      50.380  21.638   6.856  1.00 36.27           C
ATOM   1141  C   PRO A 148      51.218  22.807   6.408  1.00 37.38           C
ATOM   1142  O   PRO A 148      50.929  23.941   6.775  1.00 38.45           O
ATOM   1143  CB  PRO A 148      50.654  21.312   8.311  1.00 37.47           C
ATOM   1144  CG  PRO A 148      51.736  20.281   8.196  1.00 39.44           C
ATOM   1145  CD  PRO A 148      51.077  19.385   7.195  1.00 37.13           C
ATOM   1146  N   SER A 149      52.287  22.543   5.667  1.00 38.06           N
ATOM   1147  CA  SER A 149      53.107  23.627   5.169  1.00 38.87           C
ATOM   1148  C   SER A 149      52.183  24.519   4.332  1.00 40.13           C
ATOM   1149  O   SER A 149      52.479  25.697   4.117  1.00 42.15           O
ATOM   1150  CB  SER A 149      54.260  23.083   4.310  1.00 39.64           C
ATOM   1151  OG  SER A 149      55.121  22.237   5.062  1.00 39.92           O
ATOM   1152  N   GLU A 150      51.045  23.954   3.907  1.00 40.43           N
ATOM   1153  CA  GLU A 150      50.046  24.646   3.082  1.00 40.12           C
ATOM   1154  C   GLU A 150      50.728  24.907   1.740  1.00 38.89           C
ATOM   1155  O   GLU A 150      50.221  25.625   0.878  1.00 38.58           O
ATOM   1156  CB  GLU A 150      49.591  25.950   3.771  1.00 42.42           C
ATOM   1157  CG  GLU A 150      49.260  25.760   5.273  1.00 44.53           C
ATOM   1158  CD  GLU A 150      48.524  26.926   5.938  1.00 45.73           C
ATOM   1159  OE1 GLU A 150      48.790  28.098   5.606  1.00 45.11           O
ATOM   1160  OE2 GLU A 150      47.684  26.657   6.827  1.00 47.84           O
ATOM   1161  N   THR A 151      51.815  24.155   1.564  1.00 37.63           N
ATOM   1162  CA  THR A 151      52.742  24.173   0.447  1.00 35.52           C
ATOM   1163  C   THR A 151      52.791  25.359  -0.527  1.00 36.36           C
ATOM   1164  O   THR A 151      53.665  26.216  -0.380  1.00 39.84           O
ATOM   1165  CB  THR A 151      52.855  22.771  -0.212  1.00 32.93           C
ATOM   1166  OG1 THR A 151      53.223  21.813   0.794  1.00 29.42           O
ATOM   1167  CG2 THR A 151      53.933  22.755  -1.287  1.00 32.28           C
ATOM   1168  N   PRO A 152      51.892  25.441  -1.528  1.00 35.36           N
ATOM   1169  CA  PRO A 152      52.022  26.609  -2.413  1.00 34.07           C
ATOM   1170  C   PRO A 152      51.794  27.948  -1.707  1.00 34.00           C
ATOM   1171  O   PRO A 152      50.682  28.242  -1.260  1.00 35.43           O
ATOM   1172  CB  PRO A 152      50.960  26.344  -3.482  1.00 33.79           C
ATOM   1173  CG  PRO A 152      50.892  24.854  -3.528  1.00 34.68           C
ATOM   1174  CD  PRO A 152      50.880  24.511  -2.055  1.00 35.20           C
ATOM   1175  N   ALA A 153      52.833  28.779  -1.658  1.00 32.31           N
ATOM   1176  CA  ALA A 153      52.742  30.085  -1.003  1.00 30.86           C
ATOM   1177  C   ALA A 153      51.492  30.881  -1.393  1.00 29.54           C
ATOM   1178  O   ALA A 153      50.807  31.423  -0.525  1.00 31.46           O
ATOM   1179  CB  ALA A 153      54.009  30.906  -1.249  1.00 31.75           C
ATOM   1180  N   PRO A 154      51.175  30.965  -2.699  1.00 27.66           N
ATOM   1181  CA  PRO A 154      49.976  31.722  -3.075  1.00 26.30           C
ATOM   1182  C   PRO A 154      48.696  31.178  -2.426  1.00 25.42           C
ATOM   1183  O   PRO A 154      47.732  31.918  -2.220  1.00 25.49           O
ATOM   1184  CB  PRO A 154      49.946  31.559  -4.594  1.00 25.91           C
ATOM   1185  CG  PRO A 154      51.387  31.520  -4.940  1.00 25.00           C
ATOM   1186  CD  PRO A 154      51.934  30.575  -3.903  1.00 25.87           C
ATOM   1187  N   LEU A 155      48.706  29.893  -2.088  1.00 24.23           N
ATOM   1188  CA  LEU A 155      47.562  29.224  -1.476  1.00 25.14           C
ATOM   1189  C   LEU A 155      47.602  29.191   0.053  1.00 25.36           C
ATOM   1190  O   LEU A 155      46.571  29.019   0.704  1.00 25.17           O
ATOM   1191  CB  LEU A 155      47.471  27.794  -2.012  1.00 24.96           C
ATOM   1192  CG  LEU A 155      46.419  27.438  -3.065  1.00 24.57           C
ATOM   1193  CD1 LEU A 155      46.116  28.601  -3.992  1.00 24.74           C
ATOM   1194  CD2 LEU A 155      46.909  26.229  -3.831  1.00 23.70           C
ATOM   1195  N   VAL A 156      48.783  29.400   0.617  1.00 26.19           N
ATOM   1196  CA  VAL A 156      48.983  29.372   2.059  1.00 27.46           C
ATOM   1197  C   VAL A 156      47.935  30.169   2.861  1.00 28.44           C
ATOM   1198  O   VAL A 156      47.360  29.643   3.817  1.00 28.85           O
ATOM   1199  CB  VAL A 156      50.432  29.811   2.410  1.00 26.93           C
ATOM   1200  CG1 VAL A 156      50.541  31.322   2.536  1.00 31.13           C
ATOM   1201  CG2 VAL A 156      50.908  29.128   3.650  1.00 27.42           C
ATOM   1202  N   LYS A 157      47.626  31.393   2.431  1.00 28.74           N
ATOM   1203  CA  LYS A 157      46.650  32.232   3.134  1.00 28.30           C
ATOM   1204  C   LYS A 157      45.191  31.817   2.937  1.00 27.81           C
ATOM   1205  O   LYS A 157      44.343  32.069   3.795  1.00 27.27           O
ATOM   1206  CB  LYS A 157      46.830  33.705   2.766  1.00 30.62           C
ATOM   1207  CG  LYS A 157      48.017  34.388   3.447  1.00 33.59           C
ATOM   1208  CD  LYS A 157      48.052  35.883   3.126  1.00 35.34           C
ATOM   1209  CE  LYS A 157      49.276  36.568   3.720  1.00 36.40           C
ATOM   1210  NZ  LYS A 157      49.358  38.001   3.312  1.00 34.91           N
ATOM   1211  N   TYR A 158      44.897  31.182   1.809  1.00 26.46           N
ATOM   1212  CA  TYR A 158      43.544  30.719   1.533  1.00 25.10           C
ATOM   1213  C   TYR A 158      43.279  29.473   2.377  1.00 24.15           C
ATOM   1214  O   TYR A 158      42.145  29.189   2.759  1.00 24.06           O
ATOM   1215  CB  TYR A 158      43.386  30.383   0.047  1.00 25.71           C
ATOM   1216  CG  TYR A 158      43.447  31.582  -0.878  1.00 25.47           C
ATOM   1217  CD1 TYR A 158      42.353  32.431  -1.023  1.00 25.51           C
ATOM   1218  CD2 TYR A 158      44.594  31.858  -1.618  1.00 24.47           C
ATOM   1219  CE1 TYR A 158      42.398  33.522  -1.883  1.00 26.69           C
ATOM   1220  CE2 TYR A 158      44.649  32.949  -2.480  1.00 24.72           C
ATOM   1221  CZ  TYR A 158      43.549  33.775  -2.609  1.00 26.40           C
ATOM   1222  OH  TYR A 158      43.588  34.851  -3.468  1.00 29.53           O
ATOM   1223  N   ARG A 159      44.346  28.739   2.666  1.00 24.11           N
ATOM   1224  CA  ARG A 159      44.251  27.528   3.453  1.00 23.95           C
ATOM   1225  C   ARG A 159      43.926  27.844   4.905  1.00 25.56           C
ATOM   1226  O   ARG A 159      43.012  27.247   5.480  1.00 25.54           O
ATOM   1227  CB  ARG A 159      45.545  26.725   3.344  1.00 21.22           C
ATOM   1228  CG  ARG A 159      45.535  25.441   4.144  1.00 21.47           C
ATOM   1229  CD  ARG A 159      46.591  24.474   3.664  1.00 20.88           C
ATOM   1230  NE  ARG A 159      46.829  23.407   4.628  1.00 18.92           N
ATOM   1231  CZ  ARG A 159      47.413  22.254   4.335  1.00 20.22           C
ATOM   1232  NH1 ARG A 159      47.822  22.013   3.099  1.00 24.58           N
ATOM   1233  NH2 ARG A 159      47.570  21.330   5.268  1.00 18.55           N
ATOM   1234  N   GLU A 160      44.656  28.792   5.492  1.00 26.83           N
ATOM   1235  CA  GLU A 160      44.416  29.175   6.881  1.00 29.12           C
ATOM   1236  C   GLU A 160      43.127  29.988   7.051  1.00 30.04           C
ATOM   1237  O   GLU A 160      42.474  29.919   8.095  1.00 32.09           O
ATOM   1238  CB  GLU A 160      45.634  29.893   7.487  1.00 29.81           C
ATOM   1239  CG  GLU A 160      46.157  31.090   6.699  1.00 35.69           C
ATOM   1240  CD  GLU A 160      47.512  31.617   7.200  1.00 37.13           C
ATOM   1241  OE1 GLU A 160      48.437  30.807   7.469  1.00 36.48           O
ATOM   1242  OE2 GLU A 160      47.654  32.855   7.305  1.00 37.92           O
ATOM   1243  N   GLU A 161      42.728  30.710   6.010  1.00 30.39           N
ATOM   1244  CA  GLU A 161      41.504  31.503   6.053  1.00 30.16           C
ATOM   1245  C   GLU A 161      40.272  30.600   6.185  1.00 28.17           C
ATOM   1246  O   GLU A 161      39.465  30.771   7.100  1.00 28.48           O
ATOM   1247  CB  GLU A 161      41.386  32.369   4.794  1.00 34.72           C
ATOM   1248  CG  GLU A 161      40.106  33.210   4.708  1.00 41.71           C
ATOM   1249  CD  GLU A 161      39.885  33.844   3.328  1.00 46.37           C
ATOM   1250  OE1 GLU A 161      39.754  33.094   2.327  1.00 47.91           O
ATOM   1251  OE2 GLU A 161      39.820  35.094   3.248  1.00 48.33           O
ATOM   1252  N   GLU A 162      40.139  29.631   5.284  1.00 25.88           N
ATOM   1253  CA  GLU A 162      39.003  28.711   5.294  1.00 24.66           C
ATOM   1254  C   GLU A 162      38.869  27.937   6.608  1.00 23.44           C
ATOM   1255  O   GLU A 162      37.763  27.740   7.116  1.00 23.09           O
ATOM   1256  CB  GLU A 162      39.100  27.740   4.117  1.00 25.97           C
ATOM   1257  CG  GLU A 162      37.860  27.718   3.231  1.00 27.68           C
ATOM   1258  CD  GLU A 162      36.844  26.661   3.620  1.00 27.02           C
ATOM   1259  OE1 GLU A 162      37.244  25.507   3.879  1.00 29.66           O
ATOM   1260  OE2 GLU A 162      35.638  26.976   3.634  1.00 27.81           O
ATOM   1261  N   LEU A 163      40.001  27.515   7.157  1.00 21.19           N
ATOM   1262  CA  LEU A 163      40.035  26.784   8.416  1.00 20.08           C
ATOM   1263  C   LEU A 163      39.408  27.687   9.486  1.00 21.66           C
ATOM   1264  O   LEU A 163      38.504  27.287  10.225  1.00 20.69           O
ATOM   1265  CB  LEU A 163      41.490  26.471   8.759  1.00 18.42           C
ATOM   1266  CG  LEU A 163      41.906  25.035   9.074  1.00 16.25           C
ATOM   1267  CD1 LEU A 163      41.107  24.045   8.266  1.00 16.07           C
ATOM   1268  CD2 LEU A 163      43.381  24.886   8.790  1.00 15.70           C
ATOM   1269  N   HIS A 164      39.852  28.939   9.491  1.00 23.42           N
ATOM   1270  CA  HIS A 164      39.373  29.956  10.414  1.00 23.97           C
ATOM   1271  C   HIS A 164      37.861  30.123  10.270  1.00 24.84           C
ATOM   1272  O   HIS A 164      37.151  30.323  11.256  1.00 25.92           O
ATOM   1273  CB  HIS A 164      40.115  31.273  10.123  1.00 26.90           C
ATOM   1274  CG  HIS A 164      39.451  32.493  10.680  1.00 30.11           C
ATOM   1275  ND1 HIS A 164      39.530  32.847  12.009  1.00 32.44           N
ATOM   1276  CD2 HIS A 164      38.689  33.442  10.083  1.00 32.13           C
ATOM   1277  CE1 HIS A 164      38.840  33.956  12.211  1.00 32.93           C
ATOM   1278  NE2 HIS A 164      38.320  34.338  11.057  1.00 33.40           N
ATOM   1279  N   ASN A 165      37.371  30.013   9.041  1.00 24.41           N
ATOM   1280  CA  ASN A 165      35.947  30.156   8.770  1.00 23.92           C
ATOM   1281  C   ASN A 165      35.132  28.966   9.258  1.00 23.12           C
ATOM   1282  O   ASN A 165      33.948  29.108   9.555  1.00 23.23           O
ATOM   1283  CB  ASN A 165      35.714  30.368   7.275  1.00 26.24           C
ATOM   1284  CG  ASN A 165      35.983  31.787   6.845  1.00 28.65           C
ATOM   1285  OD1 ASN A 165      35.115  32.440   6.283  1.00 32.76           O
ATOM   1286  ND2 ASN A 165      37.187  32.276   7.103  1.00 30.29           N
ATOM   1287  N   LEU A 166      35.771  27.801   9.332  1.00 21.04           N
ATOM   1288  CA  LEU A 166      35.123  26.574   9.784  1.00 19.79           C
ATOM   1289  C   LEU A 166      34.941  26.552  11.304  1.00 19.90           C
ATOM   1290  O   LEU A 166      33.976  25.992  11.801  1.00 18.00           O
ATOM   1291  CB  LEU A 166      35.928  25.351   9.331  1.00 18.23           C
ATOM   1292  CG  LEU A 166      35.492  24.523   8.114  1.00 14.00           C
ATOM   1293  CD1 LEU A 166      34.322  25.149   7.422  1.00 13.39           C
ATOM   1294  CD2 LEU A 166      36.666  24.342   7.164  1.00 12.23           C
ATOM   1295  N   ARG A 167      35.901  27.109  12.038  1.00 22.00           N
ATOM   1296  CA  ARG A 167      35.807  27.174  13.499  1.00 24.44           C
ATOM   1297  C   ARG A 167      34.760  28.228  13.835  1.00 26.23           C
ATOM   1298  O   ARG A 167      34.027  28.108  14.808  1.00 27.19           O
ATOM   1299  CB  ARG A 167      37.147  27.573  14.111  1.00 22.96           C
ATOM   1300  CG  ARG A 167      38.301  26.705  13.676  1.00 22.68           C
ATOM   1301  CD  ARG A 167      39.594  27.159  14.320  1.00 24.80           C
ATOM   1302  NE  ARG A 167      40.746  26.482  13.731  1.00 28.16           N
ATOM   1303  CZ  ARG A 167      41.566  27.031  12.838  1.00 27.98           C
ATOM   1304  NH1 ARG A 167      41.373  28.276  12.427  1.00 29.36           N
ATOM   1305  NH2 ARG A 167      42.563  26.322  12.327  1.00 28.89           N
ATOM   1306  N   GLY A 168      34.765  29.292  13.042  1.00 29.56           N
ATOM   1307  CA  GLY A 168      33.823  30.388  13.172  1.00 32.96           C
ATOM   1308  C   GLY A 168      33.504  30.984  14.526  1.00 36.92           C
ATOM   1309  O   GLY A 168      32.479  31.662  14.650  1.00 39.85           O
ATOM   1310  N   ASP A 169      34.358  30.781  15.527  1.00 38.85           N
ATOM   1311  CA  ASP A 169      34.103  31.326  16.869  1.00 41.85           C
ATOM   1312  C   ASP A 169      32.878  30.641  17.527  1.00 42.13           C
ATOM   1313  O   ASP A 169      32.119  29.912  16.868  1.00 42.69           O
ATOM   1314  CB  ASP A 169      33.924  32.856  16.779  1.00 44.26           C
ATOM   1315  CG  ASP A 169      33.712  33.524  18.127  1.00 45.57           C
ATOM   1316  OD1 ASP A 169      34.324  33.097  19.130  1.00 46.72           O
ATOM   1317  OD2 ASP A 169      32.945  34.508  18.166  1.00 46.85           O
ATOM   1318  N   GLY A 170      32.726  30.816  18.837  1.00 40.29           N
ATOM   1319  CA  GLY A 170      31.618  30.191  19.532  1.00 38.64           C
ATOM   1320  C   GLY A 170      30.540  31.161  19.940  1.00 37.20           C
ATOM   1321  O   GLY A 170      30.170  31.219  21.109  1.00 36.48           O
ATOM   1322  N   THR A 171      30.022  31.918  18.985  1.00 36.63           N
ATOM   1323  CA  THR A 171      28.986  32.887  19.287  1.00 36.57           C
ATOM   1324  C   THR A 171      27.854  32.845  18.283  1.00 34.82           C
ATOM   1325  O   THR A 171      28.083  32.760  17.082  1.00 35.03           O
ATOM   1326  CB  THR A 171      29.548  34.319  19.295  1.00 37.37           C
ATOM   1327  OG1 THR A 171      30.291  34.545  18.091  1.00 40.91           O
ATOM   1328  CG2 THR A 171      30.451  34.542  20.503  1.00 38.45           C
ATOM   1329  N   GLY A 172      26.630  32.907  18.785  1.00 32.95           N
ATOM   1330  CA  GLY A 172      25.483  32.924  17.906  1.00 30.54           C
ATOM   1331  C   GLY A 172      24.763  31.613  17.726  1.00 29.29           C
ATOM   1332  O   GLY A 172      25.266  30.544  18.076  1.00 28.63           O
ATOM   1333  N   GLU A 173      23.547  31.722  17.207  1.00 28.87           N
ATOM   1334  CA  GLU A 173      22.710  30.573  16.941  1.00 28.07           C
ATOM   1335  C   GLU A 173      23.026  30.144  15.518  1.00 27.45           C
ATOM   1336  O   GLU A 173      22.958  30.940  14.577  1.00 27.29           O
ATOM   1337  CB  GLU A 173      21.237  30.949  17.070  1.00 28.43           C
ATOM   1338  CG  GLU A 173      20.291  29.769  16.964  1.00 29.81           C
ATOM   1339  CD  GLU A 173      18.838  30.188  16.966  1.00 32.95           C
ATOM   1340  OE1 GLU A 173      18.572  31.413  16.997  1.00 34.06           O
ATOM   1341  OE2 GLU A 173      17.961  29.294  16.935  1.00 33.01           O
ATOM   1342  N   ARG A 174      23.385  28.879  15.375  1.00 25.93           N
ATOM   1343  CA  ARG A 174      23.748  28.328  14.088  1.00 24.08           C
ATOM   1344  C   ARG A 174      22.580  28.154  13.134  1.00 24.05           C
ATOM   1345  O   ARG A 174      21.516  27.673  13.518  1.00 23.45           O
ATOM   1346  CB  ARG A 174      24.504  27.022  14.300  1.00 23.81           C
ATOM   1347  CG  ARG A 174      25.837  27.229  14.998  1.00 22.00           C
ATOM   1348  CD  ARG A 174      26.706  28.102  14.129  1.00 23.58           C
ATOM   1349  NE  ARG A 174      27.560  29.010  14.884  1.00 24.82           N
ATOM   1350  CZ  ARG A 174      27.559  30.331  14.737  1.00 23.29           C
ATOM   1351  NH1 ARG A 174      26.735  30.913  13.880  1.00 24.15           N
ATOM   1352  NH2 ARG A 174      28.455  31.065  15.375  1.00 25.94           N
ATOM   1353  N   LYS A 175      22.787  28.578  11.890  1.00 25.01           N
ATOM   1354  CA  LYS A 175      21.768  28.495  10.854  1.00 25.56           C
ATOM   1355  C   LYS A 175      21.988  27.301   9.944  1.00 24.81           C
ATOM   1356  O   LYS A 175      23.106  26.805   9.819  1.00 24.32           O
ATOM   1357  CB  LYS A 175      21.746  29.775  10.021  1.00 27.91           C
ATOM   1358  CG  LYS A 175      21.664  31.050  10.846  1.00 31.76           C
ATOM   1359  CD  LYS A 175      20.440  31.070  11.758  1.00 34.68           C
ATOM   1360  CE  LYS A 175      20.513  32.231  12.752  1.00 36.33           C
ATOM   1361  NZ  LYS A 175      19.315  32.320  13.639  1.00 35.97           N
ATOM   1362  N   GLU A 176      20.915  26.903   9.262  1.00 25.86           N
ATOM   1363  CA  GLU A 176      20.884  25.760   8.340  1.00 25.64           C
ATOM   1364  C   GLU A 176      22.023  25.683   7.324  1.00 24.28           C
ATOM   1365  O   GLU A 176      22.608  24.619   7.115  1.00 22.26           O
ATOM   1366  CB  GLU A 176      19.550  25.756   7.584  1.00 27.96           C
ATOM   1367  CG  GLU A 176      19.432  24.673   6.511  1.00 29.90           C
ATOM   1368  CD  GLU A 176      18.155  24.781   5.701  1.00 30.41           C
ATOM   1369  OE1 GLU A 176      17.104  25.124   6.288  1.00 31.47           O
ATOM   1370  OE2 GLU A 176      18.204  24.523   4.479  1.00 29.53           O
ATOM   1371  N   TRP A 177      22.291  26.815   6.680  1.00 22.92           N
ATOM   1372  CA  TRP A 177      23.321  26.950   5.653  1.00 20.72           C
ATOM   1373  C   TRP A 177      24.752  27.093   6.155  1.00 21.07           C
ATOM   1374  O   TRP A 177      25.690  27.090   5.354  1.00 22.16           O
ATOM   1375  CB  TRP A 177      22.990  28.149   4.760  1.00 20.17           C
ATOM   1376  CG  TRP A 177      22.331  29.293   5.479  1.00 16.56           C
ATOM   1377  CD1 TRP A 177      20.988  29.469   5.681  1.00 17.53           C
ATOM   1378  CD2 TRP A 177      22.978  30.407   6.098  1.00 15.13           C
ATOM   1379  NE1 TRP A 177      20.764  30.623   6.391  1.00 16.59           N
ATOM   1380  CE2 TRP A 177      21.968  31.217   6.659  1.00 16.36           C
ATOM   1381  CE3 TRP A 177      24.310  30.801   6.228  1.00 16.47           C
ATOM   1382  CZ2 TRP A 177      22.252  32.401   7.343  1.00 19.42           C
ATOM   1383  CZ3 TRP A 177      24.595  31.979   6.906  1.00 19.96           C
ATOM   1384  CH2 TRP A 177      23.569  32.766   7.455  1.00 20.71           C
ATOM   1385  N   GLU A 178      24.923  27.200   7.469  1.00 19.39           N
ATOM   1386  CA  GLU A 178      26.240  27.387   8.053  1.00 17.88           C
ATOM   1387  C   GLU A 178      27.109  26.149   8.134  1.00 17.52           C
ATOM   1388  O   GLU A 178      26.618  25.023   8.219  1.00 17.95           O
ATOM   1389  CB  GLU A 178      26.122  28.051   9.423  1.00 19.06           C
ATOM   1390  CG  GLU A 178      25.528  29.452   9.357  1.00 20.02           C
ATOM   1391  CD  GLU A 178      25.689  30.217  10.648  1.00 21.18           C
ATOM   1392  OE1 GLU A 178      25.511  29.605  11.712  1.00 20.88           O
ATOM   1393  OE2 GLU A 178      26.001  31.427  10.604  1.00 21.67           O
ATOM   1394  N   ARG A 179      28.416  26.385   8.132  1.00 16.74           N
ATOM   1395  CA  ARG A 179      29.420  25.334   8.188  1.00 16.54           C
ATOM   1396  C   ARG A 179      30.383  25.652   9.330  1.00 17.06           C
ATOM   1397  O   ARG A 179      31.587  25.771   9.119  1.00 16.75           O
ATOM   1398  CB  ARG A 179      30.207  25.281   6.864  1.00 17.48           C
ATOM   1399  CG  ARG A 179      29.361  25.182   5.576  1.00 16.17           C
ATOM   1400  CD  ARG A 179      30.159  25.629   4.347  1.00 14.43           C
ATOM   1401  NE  ARG A 179      31.401  24.873   4.208  1.00 13.42           N
ATOM   1402  CZ  ARG A 179      32.618  25.412   4.163  1.00 13.27           C
ATOM   1403  NH1 ARG A 179      32.783  26.728   4.231  1.00 12.04           N
ATOM   1404  NH2 ARG A 179      33.683  24.623   4.117  1.00 13.59           N
ATOM   1405  N   ILE A 180      29.837  25.857  10.525  1.00 18.78           N
ATOM   1406  CA  ILE A 180      30.649  26.165  11.701  1.00 18.92           C
ATOM   1407  C   ILE A 180      30.737  24.910  12.548  1.00 19.20           C
ATOM   1408  O   ILE A 180      29.736  24.233  12.766  1.00 19.23           O
ATOM   1409  CB  ILE A 180      30.037  27.324  12.557  1.00 18.45           C
ATOM   1410  CG1 ILE A 180      30.424  28.690  11.982  1.00 16.98           C
ATOM   1411  CG2 ILE A 180      30.503  27.235  14.018  1.00 18.29           C
ATOM   1412  CD1 ILE A 180      29.480  29.224  10.939  1.00 16.15           C
ATOM   1413  N   TYR A 181      31.944  24.587  12.992  1.00 20.30           N
ATOM   1414  CA  TYR A 181      32.181  23.418  13.820  1.00 21.51           C
ATOM   1415  C   TYR A 181      32.660  23.914  15.181  1.00 21.35           C
ATOM   1416  O   TYR A 181      33.601  24.701  15.258  1.00 22.72           O
ATOM   1417  CB  TYR A 181      33.244  22.517  13.178  1.00 20.85           C
ATOM   1418  CG  TYR A 181      32.816  21.838  11.890  1.00 20.64           C
ATOM   1419  CD1 TYR A 181      32.965  22.474  10.654  1.00 20.16           C
ATOM   1420  CD2 TYR A 181      32.294  20.545  11.905  1.00 20.08           C
ATOM   1421  CE1 TYR A 181      32.610  21.837   9.467  1.00 18.40           C
ATOM   1422  CE2 TYR A 181      31.937  19.903  10.730  1.00 20.71           C
ATOM   1423  CZ  TYR A 181      32.096  20.555   9.516  1.00 19.76           C
ATOM   1424  OH  TYR A 181      31.722  19.917   8.361  1.00 20.10           O
ATOM   1425  N   ASP A 182      31.994  23.473  16.245  1.00 20.56           N
ATOM   1426  CA  ASP A 182      32.346  23.883  17.604  1.00 19.00           C
ATOM   1427  C   ASP A 182      31.794  22.849  18.589  1.00 17.21           C
ATOM   1428  O   ASP A 182      30.937  22.039  18.234  1.00 13.77           O
ATOM   1429  CB  ASP A 182      31.750  25.266  17.902  1.00 21.63           C
ATOM   1430  CG  ASP A 182      32.745  26.218  18.552  1.00 24.19           C
ATOM   1431  OD1 ASP A 182      33.450  25.813  19.502  1.00 25.27           O
ATOM   1432  OD2 ASP A 182      32.813  27.386  18.116  1.00 26.41           O
ATOM   1433  N   TYR A 183      32.271  22.895  19.829  1.00 16.93           N
ATOM   1434  CA  TYR A 183      31.848  21.955  20.865  1.00 16.31           C
ATOM   1435  C   TYR A 183      30.896  22.558  21.899  1.00 16.04           C
ATOM   1436  O   TYR A 183      30.963  23.749  22.214  1.00 14.55           O
ATOM   1437  CB  TYR A 183      33.055  21.435  21.639  1.00 15.95           C
ATOM   1438  CG  TYR A 183      34.234  21.019  20.810  1.00 15.30           C
ATOM   1439  CD1 TYR A 183      35.212  21.943  20.446  1.00 16.30           C
ATOM   1440  CD2 TYR A 183      34.406  19.692  20.436  1.00 15.82           C
ATOM   1441  CE1 TYR A 183      36.340  21.552  19.735  1.00 17.08           C
ATOM   1442  CE2 TYR A 183      35.532  19.288  19.725  1.00 18.52           C
ATOM   1443  CZ  TYR A 183      36.495  20.222  19.380  1.00 16.78           C
ATOM   1444  OH  TYR A 183      37.623  19.821  18.710  1.00 18.94           O
ATOM   1445  N   ASP A 184      30.051  21.702  22.458  1.00 16.18           N
ATOM   1446  CA  ASP A 184      29.109  22.098  23.496  1.00 15.74           C
ATOM   1447  C   ASP A 184      28.888  20.851  24.341  1.00 16.36           C
ATOM   1448  O   ASP A 184      29.177  19.731  23.915  1.00 17.05           O
ATOM   1449  CB  ASP A 184      27.780  22.596  22.904  1.00 14.98           C
ATOM   1450  CG  ASP A 184      27.135  23.728  23.728  1.00 13.46           C
ATOM   1451  OD1 ASP A 184      27.563  23.978  24.869  1.00 13.14           O
ATOM   1452  OD2 ASP A 184      26.198  24.381  23.219  1.00 13.54           O
ATOM   1453  N   VAL A 185      28.433  21.070  25.565  1.00 17.44           N
ATOM   1454  CA  VAL A 185      28.166  20.014  26.526  1.00 16.86           C
ATOM   1455  C   VAL A 185      26.762  19.447  26.305  1.00 16.08           C
ATOM   1456  O   VAL A 185      25.919  20.087  25.660  1.00 17.28           O
ATOM   1457  CB  VAL A 185      28.298  20.607  27.948  1.00 18.44           C
ATOM   1458  CG1 VAL A 185      27.810  19.644  28.992  1.00 24.10           C
ATOM   1459  CG2 VAL A 185      29.749  20.966  28.219  1.00 18.19           C
ATOM   1460  N   TYR A 186      26.509  18.241  26.803  1.00 15.55           N
ATOM   1461  CA  TYR A 186      25.190  17.648  26.665  1.00 16.01           C
ATOM   1462  C   TYR A 186      24.221  18.253  27.687  1.00 18.15           C
ATOM   1463  O   TYR A 186      24.053  17.744  28.793  1.00 16.99           O
ATOM   1464  CB  TYR A 186      25.241  16.130  26.827  1.00 16.23           C
ATOM   1465  CG  TYR A 186      25.706  15.370  25.606  1.00 14.87           C
ATOM   1466  CD1 TYR A 186      27.040  15.409  25.200  1.00 16.62           C
ATOM   1467  CD2 TYR A 186      24.826  14.568  24.891  1.00 14.05           C
ATOM   1468  CE1 TYR A 186      27.483  14.662  24.112  1.00 15.64           C
ATOM   1469  CE2 TYR A 186      25.260  13.819  23.801  1.00 14.47           C
ATOM   1470  CZ  TYR A 186      26.587  13.873  23.423  1.00 13.91           C
ATOM   1471  OH  TYR A 186      27.021  13.143  22.352  1.00 17.44           O
ATOM   1472  N   ASN A 187      23.617  19.372  27.300  1.00 20.65           N
ATOM   1473  CA  ASN A 187      22.632  20.093  28.115  1.00 20.83           C
ATOM   1474  C   ASN A 187      21.416  20.338  27.216  1.00 21.56           C
ATOM   1475  O   ASN A 187      20.628  21.254  27.436  1.00 20.25           O
ATOM   1476  CB  ASN A 187      23.219  21.431  28.581  1.00 19.48           C
ATOM   1477  CG  ASN A 187      23.585  22.369  27.426  1.00 19.39           C
ATOM   1478  OD1 ASN A 187      23.812  23.553  27.638  1.00 20.14           O
ATOM   1479  ND2 ASN A 187      23.666  21.842  26.211  1.00 20.33           N
ATOM   1480  N   ASP A 188      21.276  19.452  26.234  1.00 23.32           N
ATOM   1481  CA  ASP A 188      20.252  19.489  25.194  1.00 25.07           C
ATOM   1482  C   ASP A 188      19.138  18.444  25.382  1.00 24.55           C
ATOM   1483  O   ASP A 188      18.045  18.577  24.834  1.00 23.02           O
ATOM   1484  CB  ASP A 188      20.982  19.194  23.871  1.00 27.90           C
ATOM   1485  CG  ASP A 188      20.313  19.803  22.673  1.00 33.74           C
ATOM   1486  OD1 ASP A 188      19.177  19.392  22.327  1.00 38.00           O
ATOM   1487  OD2 ASP A 188      20.949  20.682  22.050  1.00 37.47           O
ATOM   1488  N   LEU A 189      19.434  17.404  26.157  1.00 25.17           N
ATOM   1489  CA  LEU A 189      18.522  16.277  26.367  1.00 25.70           C
ATOM   1490  C   LEU A 189      17.230  16.452  27.148  1.00 27.36           C
ATOM   1491  O   LEU A 189      16.301  15.659  26.981  1.00 28.54           O
ATOM   1492  CB  LEU A 189      19.303  15.077  26.925  1.00 24.51           C
ATOM   1493  CG  LEU A 189      20.156  14.252  25.946  1.00 24.01           C
ATOM   1494  CD1 LEU A 189      21.024  15.130  25.060  1.00 23.51           C
ATOM   1495  CD2 LEU A 189      21.022  13.288  26.729  1.00 22.88           C
ATOM   1496  N   GLY A 190      17.156  17.462  28.003  1.00 29.26           N
ATOM   1497  CA  GLY A 190      15.946  17.648  28.782  1.00 29.78           C
ATOM   1498  C   GLY A 190      15.150  18.888  28.431  1.00 30.66           C
ATOM   1499  O   GLY A 190      15.579  19.726  27.630  1.00 30.75           O
ATOM   1500  N   ASP A 191      13.982  19.007  29.050  1.00 31.42           N
ATOM   1501  CA  ASP A 191      13.117  20.155  28.834  1.00 32.84           C
ATOM   1502  C   ASP A 191      12.549  20.601  30.178  1.00 32.51           C
ATOM   1503  O   ASP A 191      11.430  20.235  30.543  1.00 30.56           O
ATOM   1504  CB  ASP A 191      11.986  19.815  27.862  1.00 32.50           C
ATOM   1505  CG  ASP A 191      11.266  21.050  27.358  1.00 32.79           C
ATOM   1506  OD1 ASP A 191      11.899  22.130  27.272  1.00 31.97           O
ATOM   1507  OD2 ASP A 191      10.067  20.937  27.041  1.00 34.49           O
ATOM   1508  N   PRO A 192      13.323  21.412  30.923  1.00 32.46           N
ATOM   1509  CA  PRO A 192      12.989  21.960  32.242  1.00 33.55           C
ATOM   1510  C   PRO A 192      11.677  22.743  32.274  1.00 35.13           C
ATOM   1511  O   PRO A 192      10.920  22.663  33.249  1.00 36.86           O
ATOM   1512  CB  PRO A 192      14.177  22.875  32.533  1.00 32.63           C
ATOM   1513  CG  PRO A 192      15.295  22.213  31.803  1.00 31.70           C
ATOM   1514  CD  PRO A 192      14.652  21.880  30.496  1.00 31.09           C
ATOM   1515  N   ASP A 193      11.405  23.474  31.194  1.00 34.15           N
ATOM   1516  CA  ASP A 193      10.202  24.297  31.074  1.00 33.46           C
ATOM   1517  C   ASP A 193       8.881  23.545  31.012  1.00 34.25           C
ATOM   1518  O   ASP A 193       7.819  24.150  31.100  1.00 35.84           O
ATOM   1519  CB  ASP A 193      10.319  25.221  29.864  1.00 30.49           C
ATOM   1520  CG  ASP A 193      11.437  26.227  30.007  1.00 28.31           C
ATOM   1521  OD1 ASP A 193      12.243  26.103  30.950  1.00 26.97           O
ATOM   1522  OD2 ASP A 193      11.513  27.146  29.173  1.00 28.12           O
ATOM   1523  N   LYS A 194       8.939  22.237  30.819  1.00 35.83           N
ATOM   1524  CA  LYS A 194       7.724  21.440  30.762  1.00 38.65           C
ATOM   1525  C   LYS A 194       7.620  20.666  32.076  1.00 39.36           C
ATOM   1526  O   LYS A 194       6.883  19.684  32.185  1.00 41.49           O
ATOM   1527  CB  LYS A 194       7.774  20.486  29.563  1.00 40.24           C
ATOM   1528  CG  LYS A 194       6.430  19.884  29.176  1.00 43.13           C
ATOM   1529  CD  LYS A 194       6.551  18.999  27.942  1.00 45.81           C
ATOM   1530  CE  LYS A 194       6.912  19.809  26.700  1.00 47.23           C
ATOM   1531  NZ  LYS A 194       7.067  18.943  25.495  1.00 47.66           N
ATOM   1532  N   GLY A 195       8.401  21.099  33.063  1.00 39.35           N
ATOM   1533  CA  GLY A 195       8.394  20.456  34.358  1.00 38.41           C
ATOM   1534  C   GLY A 195       9.770  20.081  34.871  1.00 37.96           C
ATOM   1535  O   GLY A 195      10.663  19.727  34.110  1.00 38.17           O
ATOM   1536  N   GLU A 196       9.918  20.139  36.188  1.00 38.08           N
ATOM   1537  CA  GLU A 196      11.157  19.789  36.871  1.00 37.69           C
ATOM   1538  C   GLU A 196      11.383  18.293  36.689  1.00 36.64           C
ATOM   1539  O   GLU A 196      12.504  17.792  36.756  1.00 36.47           O
ATOM   1540  CB  GLU A 196      11.026  20.114  38.361  1.00 40.02           C
ATOM   1541  CG  GLU A 196       9.785  19.500  39.065  1.00 44.01           C
ATOM   1542  CD  GLU A 196       8.517  20.379  39.028  1.00 45.24           C
ATOM   1543  OE1 GLU A 196       8.541  21.501  38.472  1.00 45.43           O
ATOM   1544  OE2 GLU A 196       7.486  19.942  39.582  1.00 46.34           O
ATOM   1545  N   ASN A 197      10.281  17.588  36.465  1.00 35.39           N
ATOM   1546  CA  ASN A 197      10.280  16.149  36.250  1.00 34.31           C
ATOM   1547  C   ASN A 197      10.913  15.829  34.888  1.00 32.43           C
ATOM   1548  O   ASN A 197      11.375  14.716  34.645  1.00 30.81           O
ATOM   1549  CB  ASN A 197       8.823  15.656  36.308  1.00 36.36           C
ATOM   1550  CG  ASN A 197       8.658  14.224  35.839  1.00 38.73           C
ATOM   1551  OD1 ASN A 197       7.880  13.950  34.926  1.00 39.73           O
ATOM   1552  ND2 ASN A 197       9.376  13.303  36.466  1.00 40.89           N
ATOM   1553  N   HIS A 198      10.941  16.839  34.023  1.00 30.48           N
ATOM   1554  CA  HIS A 198      11.474  16.726  32.676  1.00 27.24           C
ATOM   1555  C   HIS A 198      12.915  17.199  32.575  1.00 26.00           C
ATOM   1556  O   HIS A 198      13.451  17.349  31.471  1.00 25.53           O
ATOM   1557  CB  HIS A 198      10.600  17.529  31.708  1.00 29.99           C
ATOM   1558  CG  HIS A 198       9.215  16.985  31.546  1.00 32.08           C
ATOM   1559  ND1 HIS A 198       8.672  16.683  30.316  1.00 33.51           N
ATOM   1560  CD2 HIS A 198       8.268  16.669  32.461  1.00 33.22           C
ATOM   1561  CE1 HIS A 198       7.454  16.201  30.479  1.00 34.47           C
ATOM   1562  NE2 HIS A 198       7.184  16.182  31.771  1.00 34.49           N
ATOM   1563  N   ALA A 199      13.532  17.477  33.717  1.00 23.31           N
ATOM   1564  CA  ALA A 199      14.912  17.924  33.739  1.00 20.60           C
ATOM   1565  C   ALA A 199      15.816  16.700  33.670  1.00 20.75           C
ATOM   1566  O   ALA A 199      15.436  15.607  34.097  1.00 19.74           O
ATOM   1567  CB  ALA A 199      15.188  18.712  34.991  1.00 22.23           C
ATOM   1568  N   ARG A 200      17.010  16.891  33.123  1.00 20.46           N
ATOM   1569  CA  ARG A 200      17.980  15.812  32.971  1.00 20.33           C
ATOM   1570  C   ARG A 200      19.364  16.418  33.269  1.00 18.88           C
ATOM   1571  O   ARG A 200      19.643  17.555  32.897  1.00 19.99           O
ATOM   1572  CB  ARG A 200      17.896  15.256  31.543  1.00 20.24           C
ATOM   1573  CG  ARG A 200      18.015  13.742  31.437  1.00 22.97           C
ATOM   1574  CD  ARG A 200      16.663  13.040  31.344  1.00 21.37           C
ATOM   1575  NE  ARG A 200      15.828  13.277  32.514  1.00 20.62           N
ATOM   1576  CZ  ARG A 200      14.604  12.791  32.678  1.00 18.33           C
ATOM   1577  NH1 ARG A 200      14.048  12.021  31.758  1.00 16.88           N
ATOM   1578  NH2 ARG A 200      13.905  13.139  33.742  1.00 22.56           N
ATOM   1579  N   PRO A 201      20.227  15.684  33.985  1.00 17.49           N
ATOM   1580  CA  PRO A 201      21.564  16.175  34.332  1.00 17.19           C
ATOM   1581  C   PRO A 201      22.411  16.610  33.148  1.00 17.37           C
ATOM   1582  O   PRO A 201      22.314  16.047  32.065  1.00 17.08           O
ATOM   1583  CB  PRO A 201      22.202  14.965  35.016  1.00 17.08           C
ATOM   1584  CG  PRO A 201      21.043  14.222  35.570  1.00 18.56           C
ATOM   1585  CD  PRO A 201      20.044  14.302  34.455  1.00 18.33           C
ATOM   1586  N   VAL A 202      23.251  17.611  33.370  1.00 18.25           N
ATOM   1587  CA  VAL A 202      24.157  18.096  32.339  1.00 19.39           C
ATOM   1588  C   VAL A 202      25.367  17.145  32.317  1.00 18.32           C
ATOM   1589  O   VAL A 202      26.063  16.960  33.324  1.00 17.82           O
ATOM   1590  CB  VAL A 202      24.590  19.564  32.603  1.00 21.01           C
ATOM   1591  CG1 VAL A 202      25.199  19.704  34.000  1.00 24.56           C
ATOM   1592  CG2 VAL A 202      25.573  20.028  31.539  1.00 20.53           C
ATOM   1593  N   LEU A 203      25.568  16.507  31.169  1.00 17.73           N
ATOM   1594  CA  LEU A 203      26.634  15.538  30.977  1.00 15.16           C
ATOM   1595  C   LEU A 203      27.851  16.155  30.330  1.00 14.44           C
ATOM   1596  O   LEU A 203      27.767  16.695  29.229  1.00 15.41           O
ATOM   1597  CB  LEU A 203      26.114  14.376  30.127  1.00 14.21           C
ATOM   1598  CG  LEU A 203      25.349  13.227  30.812  1.00 14.31           C
ATOM   1599  CD1 LEU A 203      24.663  13.640  32.103  1.00 13.55           C
ATOM   1600  CD2 LEU A 203      24.338  12.656  29.842  1.00 13.81           C
ATOM   1601  N   GLY A 204      28.981  16.065  31.021  1.00 13.05           N
ATOM   1602  CA  GLY A 204      30.224  16.609  30.514  1.00 13.52           C
ATOM   1603  C   GLY A 204      30.521  17.936  31.169  1.00 13.85           C
ATOM   1604  O   GLY A 204      29.601  18.653  31.548  1.00 15.51           O
ATOM   1605  N   GLY A 205      31.798  18.243  31.350  1.00 14.38           N
ATOM   1606  CA  GLY A 205      32.170  19.503  31.969  1.00 17.27           C
ATOM   1607  C   GLY A 205      32.170  19.461  33.488  1.00 20.19           C
ATOM   1608  O   GLY A 205      32.261  20.495  34.150  1.00 21.44           O
ATOM   1609  N   ASN A 206      32.073  18.262  34.048  1.00 21.08           N
ATOM   1610  CA  ASN A 206      32.065  18.092  35.491  1.00 20.67           C
ATOM   1611  C   ASN A 206      32.594  16.701  35.794  1.00 21.61           C
ATOM   1612  O   ASN A 206      32.587  15.828  34.923  1.00 21.97           O
ATOM   1613  CB  ASN A 206      30.653  18.305  36.052  1.00 20.21           C
ATOM   1614  CG  ASN A 206      29.624  17.377  35.437  1.00 20.05           C
ATOM   1615  OD1 ASN A 206      29.523  16.221  35.822  1.00 21.43           O
ATOM   1616  ND2 ASN A 206      28.845  17.883  34.491  1.00 20.41           N
ATOM   1617  N   ASP A 207      33.087  16.510  37.011  1.00 22.76           N
ATOM   1618  CA  ASP A 207      33.672  15.233  37.426  1.00 24.82           C
ATOM   1619  C   ASP A 207      32.691  14.107  37.731  1.00 23.36           C
ATOM   1620  O   ASP A 207      33.066  12.938  37.721  1.00 23.78           O
ATOM   1621  CB  ASP A 207      34.601  15.435  38.635  1.00 27.44           C
ATOM   1622  CG  ASP A 207      35.861  16.227  38.293  1.00 31.63           C
ATOM   1623  OD1 ASP A 207      35.881  16.958  37.275  1.00 34.42           O
ATOM   1624  OD2 ASP A 207      36.843  16.121  39.059  1.00 35.26           O
ATOM   1625  N   THR A 208      31.450  14.459  38.038  1.00 22.22           N
ATOM   1626  CA  THR A 208      30.438  13.465  38.362  1.00 21.44           C
ATOM   1627  C   THR A 208      29.944  12.746  37.114  1.00 20.31           C
ATOM   1628  O   THR A 208      29.843  11.515  37.087  1.00 20.38           O
ATOM   1629  CB  THR A 208      29.253  14.120  39.061  1.00 21.49           C
ATOM   1630  OG1 THR A 208      29.747  15.035  40.046  1.00 24.89           O
ATOM   1631  CG2 THR A 208      28.396  13.075  39.733  1.00 19.62           C
ATOM   1632  N   PHE A 209      29.610  13.531  36.096  1.00 18.27           N
ATOM   1633  CA  PHE A 209      29.128  13.003  34.828  1.00 15.25           C
ATOM   1634  C   PHE A 209      29.993  13.498  33.655  1.00 14.66           C
ATOM   1635  O   PHE A 209      29.573  14.355  32.872  1.00 13.37           O
ATOM   1636  CB  PHE A 209      27.664  13.406  34.617  1.00 13.54           C
ATOM   1637  CG  PHE A 209      26.698  12.694  35.519  1.00 11.94           C
ATOM   1638  CD1 PHE A 209      26.765  11.311  35.683  1.00 10.13           C
ATOM   1639  CD2 PHE A 209      25.705  13.401  36.188  1.00 11.76           C
ATOM   1640  CE1 PHE A 209      25.860  10.645  36.499  1.00  9.69           C
ATOM   1641  CE2 PHE A 209      24.794  12.745  37.007  1.00 11.48           C
ATOM   1642  CZ  PHE A 209      24.872  11.364  37.162  1.00 11.09           C
ATOM   1643  N   PRO A 210      31.238  13.008  33.552  1.00 13.84           N
ATOM   1644  CA  PRO A 210      32.038  13.483  32.429  1.00 14.45           C
ATOM   1645  C   PRO A 210      31.469  12.812  31.180  1.00 15.72           C
ATOM   1646  O   PRO A 210      30.950  11.702  31.257  1.00 17.15           O
ATOM   1647  CB  PRO A 210      33.435  12.980  32.785  1.00 12.95           C
ATOM   1648  CG  PRO A 210      33.161  11.699  33.450  1.00 12.37           C
ATOM   1649  CD  PRO A 210      31.980  12.011  34.340  1.00 13.33           C
ATOM   1650  N   TYR A 211      31.520  13.503  30.046  1.00 16.55           N
ATOM   1651  CA  TYR A 211      31.002  12.972  28.784  1.00 15.96           C
ATOM   1652  C   TYR A 211      31.718  13.708  27.645  1.00 17.08           C
ATOM   1653  O   TYR A 211      32.230  14.820  27.849  1.00 18.53           O
ATOM   1654  CB  TYR A 211      29.494  13.242  28.687  1.00 13.64           C
ATOM   1655  CG  TYR A 211      28.668  12.119  28.091  1.00 12.72           C
ATOM   1656  CD1 TYR A 211      28.705  10.834  28.633  1.00 11.85           C
ATOM   1657  CD2 TYR A 211      27.815  12.351  27.016  1.00 11.10           C
ATOM   1658  CE1 TYR A 211      27.907   9.812  28.127  1.00 12.32           C
ATOM   1659  CE2 TYR A 211      27.016  11.336  26.499  1.00 12.18           C
ATOM   1660  CZ  TYR A 211      27.062  10.070  27.061  1.00 12.77           C
ATOM   1661  OH  TYR A 211      26.227   9.078  26.592  1.00 14.36           O
ATOM   1662  N   PRO A 212      31.891  13.048  26.483  1.00 15.82           N
ATOM   1663  CA  PRO A 212      32.562  13.743  25.376  1.00 14.44           C
ATOM   1664  C   PRO A 212      31.632  14.843  24.838  1.00 13.63           C
ATOM   1665  O   PRO A 212      30.409  14.777  25.024  1.00 13.23           O
ATOM   1666  CB  PRO A 212      32.801  12.622  24.360  1.00 14.18           C
ATOM   1667  CG  PRO A 212      31.717  11.638  24.651  1.00 14.82           C
ATOM   1668  CD  PRO A 212      31.672  11.627  26.160  1.00 14.67           C
ATOM   1669  N   ARG A 213      32.207  15.875  24.225  1.00 12.29           N
ATOM   1670  CA  ARG A 213      31.404  16.978  23.702  1.00 10.37           C
ATOM   1671  C   ARG A 213      30.643  16.564  22.458  1.00  9.82           C
ATOM   1672  O   ARG A 213      30.985  15.582  21.800  1.00  8.20           O
ATOM   1673  CB  ARG A 213      32.272  18.187  23.337  1.00  9.56           C
ATOM   1674  CG  ARG A 213      33.187  18.748  24.419  1.00 10.88           C
ATOM   1675  CD  ARG A 213      32.438  19.474  25.522  1.00 12.70           C
ATOM   1676  NE  ARG A 213      32.263  18.608  26.684  1.00 17.11           N
ATOM   1677  CZ  ARG A 213      33.089  18.564  27.727  1.00 15.46           C
ATOM   1678  NH1 ARG A 213      34.153  19.350  27.784  1.00 15.29           N
ATOM   1679  NH2 ARG A 213      32.882  17.681  28.686  1.00 17.64           N
ATOM   1680  N   ARG A 214      29.599  17.322  22.156  1.00 10.36           N
ATOM   1681  CA  ARG A 214      28.797  17.101  20.970  1.00 11.28           C
ATOM   1682  C   ARG A 214      28.878  18.374  20.138  1.00 12.09           C
ATOM   1683  O   ARG A 214      29.496  19.360  20.556  1.00 11.90           O
ATOM   1684  CB  ARG A 214      27.347  16.740  21.317  1.00 10.82           C
ATOM   1685  CG  ARG A 214      26.691  17.603  22.375  1.00 12.50           C
ATOM   1686  CD  ARG A 214      26.119  18.869  21.802  1.00 12.87           C
ATOM   1687  NE  ARG A 214      25.432  19.645  22.821  1.00 11.74           N
ATOM   1688  CZ  ARG A 214      24.605  20.650  22.562  1.00 14.40           C
ATOM   1689  NH1 ARG A 214      24.348  20.998  21.306  1.00 12.61           N
ATOM   1690  NH2 ARG A 214      24.069  21.336  23.565  1.00 14.59           N
ATOM   1691  N   GLY A 215      28.250  18.358  18.972  1.00 12.65           N
ATOM   1692  CA  GLY A 215      28.296  19.511  18.097  1.00 15.92           C
ATOM   1693  C   GLY A 215      27.565  20.716  18.640  1.00 17.53           C
ATOM   1694  O   GLY A 215      26.413  20.612  19.054  1.00 18.37           O
ATOM   1695  N   ARG A 216      28.214  21.871  18.621  1.00 18.13           N
ATOM   1696  CA  ARG A 216      27.563  23.065  19.117  1.00 19.12           C
ATOM   1697  C   ARG A 216      26.527  23.672  18.179  1.00 21.66           C
ATOM   1698  O   ARG A 216      26.739  23.825  16.977  1.00 22.14           O
ATOM   1699  CB  ARG A 216      28.573  24.151  19.498  1.00 17.87           C
ATOM   1700  CG  ARG A 216      27.893  25.418  20.021  1.00 17.50           C
ATOM   1701  CD  ARG A 216      28.861  26.537  20.356  1.00 19.20           C
ATOM   1702  NE  ARG A 216      28.151  27.710  20.855  1.00 21.39           N
ATOM   1703  CZ  ARG A 216      27.546  28.613  20.085  1.00 23.27           C
ATOM   1704  NH1 ARG A 216      27.564  28.494  18.764  1.00 25.96           N
ATOM   1705  NH2 ARG A 216      26.876  29.615  20.638  1.00 23.64           N
ATOM   1706  N   THR A 217      25.394  24.001  18.775  1.00 24.09           N
ATOM   1707  CA  THR A 217      24.288  24.674  18.131  1.00 25.94           C
ATOM   1708  C   THR A 217      24.053  25.729  19.222  1.00 28.35           C
ATOM   1709  O   THR A 217      24.301  25.459  20.410  1.00 30.88           O
ATOM   1710  CB  THR A 217      23.074  23.738  17.921  1.00 25.14           C
ATOM   1711  OG1 THR A 217      22.000  24.482  17.337  1.00 30.47           O
ATOM   1712  CG2 THR A 217      22.616  23.113  19.223  1.00 24.53           C
ATOM   1713  N   GLY A 218      23.648  26.935  18.848  1.00 28.87           N
ATOM   1714  CA  GLY A 218      23.482  27.959  19.867  1.00 29.12           C
ATOM   1715  C   GLY A 218      22.107  28.538  20.120  1.00 28.86           C
ATOM   1716  O   GLY A 218      21.935  29.757  20.059  1.00 28.96           O
ATOM   1717  N   ARG A 219      21.133  27.685  20.418  1.00 29.02           N
ATOM   1718  CA  ARG A 219      19.780  28.159  20.688  1.00 29.93           C
ATOM   1719  C   ARG A 219      19.738  28.849  22.048  1.00 30.83           C
ATOM   1720  O   ARG A 219      20.661  28.713  22.862  1.00 29.71           O
ATOM   1721  CB  ARG A 219      18.780  27.004  20.704  1.00 28.83           C
ATOM   1722  CG  ARG A 219      18.881  26.041  19.552  1.00 26.95           C
ATOM   1723  CD  ARG A 219      17.861  24.948  19.730  1.00 25.74           C
ATOM   1724  NE  ARG A 219      18.316  23.687  19.162  1.00 29.48           N
ATOM   1725  CZ  ARG A 219      18.594  22.599  19.872  1.00 29.09           C
ATOM   1726  NH1 ARG A 219      18.466  22.604  21.192  1.00 29.45           N
ATOM   1727  NH2 ARG A 219      19.010  21.502  19.258  1.00 31.47           N
ATOM   1728  N   LYS A 220      18.649  29.573  22.290  1.00 32.30           N
ATOM   1729  CA  LYS A 220      18.449  30.283  23.551  1.00 31.84           C
ATOM   1730  C   LYS A 220      18.328  29.269  24.679  1.00 31.47           C
ATOM   1731  O   LYS A 220      17.739  28.196  24.502  1.00 30.63           O
ATOM   1732  CB  LYS A 220      17.177  31.141  23.492  1.00 32.26           C
ATOM   1733  CG  LYS A 220      15.914  30.374  23.096  1.00 33.53           C
ATOM   1734  CD  LYS A 220      14.650  31.176  23.360  1.00 34.73           C
ATOM   1735  CE  LYS A 220      14.409  31.362  24.857  1.00 36.32           C
ATOM   1736  NZ  LYS A 220      14.110  30.071  25.541  1.00 37.57           N
ATOM   1737  N   PRO A 221      18.896  29.584  25.852  1.00 31.63           N
ATOM   1738  CA  PRO A 221      18.795  28.632  26.952  1.00 31.11           C
ATOM   1739  C   PRO A 221      17.361  28.525  27.427  1.00 31.17           C
ATOM   1740  O   PRO A 221      16.515  29.366  27.116  1.00 31.66           O
ATOM   1741  CB  PRO A 221      19.707  29.239  28.015  1.00 29.67           C
ATOM   1742  CG  PRO A 221      19.554  30.694  27.791  1.00 31.31           C
ATOM   1743  CD  PRO A 221      19.598  30.808  26.282  1.00 32.65           C
ATOM   1744  N   THR A 222      17.091  27.440  28.129  1.00 32.19           N
ATOM   1745  CA  THR A 222      15.789  27.163  28.679  1.00 32.71           C
ATOM   1746  C   THR A 222      15.438  28.303  29.640  1.00 35.44           C
ATOM   1747  O   THR A 222      16.329  28.962  30.185  1.00 36.25           O
ATOM   1748  CB  THR A 222      15.838  25.786  29.377  1.00 30.86           C
ATOM   1749  OG1 THR A 222      15.038  24.849  28.648  1.00 31.17           O
ATOM   1750  CG2 THR A 222      15.373  25.857  30.797  1.00 32.08           C
ATOM   1751  N   ARG A 223      14.146  28.562  29.818  1.00 37.35           N
ATOM   1752  CA  ARG A 223      13.703  29.631  30.713  1.00 39.07           C
ATOM   1753  C   ARG A 223      13.889  29.294  32.205  1.00 38.27           C
ATOM   1754  O   ARG A 223      14.350  30.132  32.977  1.00 37.31           O
ATOM   1755  CB  ARG A 223      12.248  30.010  30.409  1.00 41.07           C
ATOM   1756  CG  ARG A 223      12.038  30.551  28.994  1.00 45.39           C
ATOM   1757  CD  ARG A 223      10.598  30.348  28.519  1.00 50.80           C
ATOM   1758  NE  ARG A 223       9.852  31.603  28.392  1.00 55.10           N
ATOM   1759  CZ  ARG A 223       8.649  31.826  28.924  1.00 57.13           C
ATOM   1760  NH1 ARG A 223       8.039  30.878  29.628  1.00 57.67           N
ATOM   1761  NH2 ARG A 223       8.044  32.995  28.738  1.00 57.81           N
ATOM   1762  N   LYS A 224      13.580  28.058  32.595  1.00 38.32           N
ATOM   1763  CA  LYS A 224      13.717  27.635  33.989  1.00 38.80           C
ATOM   1764  C   LYS A 224      15.158  27.493  34.479  1.00 39.18           C
ATOM   1765  O   LYS A 224      15.397  27.281  35.673  1.00 39.23           O
ATOM   1766  CB  LYS A 224      12.931  26.350  34.255  1.00 39.54           C
ATOM   1767  CG  LYS A 224      11.418  26.548  34.269  1.00 41.38           C
ATOM   1768  CD  LYS A 224      10.750  25.866  35.469  1.00 42.75           C
ATOM   1769  CE  LYS A 224      11.161  26.520  36.793  1.00 43.77           C
ATOM   1770  NZ  LYS A 224      10.424  25.975  37.972  1.00 43.80           N
ATOM   1771  N   ASP A 225      16.110  27.564  33.553  1.00 39.13           N
ATOM   1772  CA  ASP A 225      17.527  27.490  33.891  1.00 39.09           C
ATOM   1773  C   ASP A 225      18.378  27.747  32.660  1.00 39.27           C
ATOM   1774  O   ASP A 225      18.162  27.159  31.596  1.00 39.62           O
ATOM   1775  CB  ASP A 225      17.895  26.158  34.561  1.00 39.88           C
ATOM   1776  CG  ASP A 225      18.266  25.083  33.575  1.00 38.58           C
ATOM   1777  OD1 ASP A 225      17.399  24.707  32.764  1.00 40.29           O
ATOM   1778  OD2 ASP A 225      19.425  24.617  33.618  1.00 36.94           O
ATOM   1779  N   PRO A 226      19.371  28.630  32.796  1.00 39.75           N
ATOM   1780  CA  PRO A 226      20.292  29.013  31.724  1.00 39.85           C
ATOM   1781  C   PRO A 226      21.316  27.944  31.353  1.00 38.99           C
ATOM   1782  O   PRO A 226      21.891  27.982  30.265  1.00 40.78           O
ATOM   1783  CB  PRO A 226      20.972  30.249  32.305  1.00 40.79           C
ATOM   1784  CG  PRO A 226      21.077  29.896  33.765  1.00 41.06           C
ATOM   1785  CD  PRO A 226      19.699  29.334  34.051  1.00 39.87           C
ATOM   1786  N   ASN A 227      21.542  26.997  32.258  1.00 36.39           N
ATOM   1787  CA  ASN A 227      22.516  25.934  32.034  1.00 34.24           C
ATOM   1788  C   ASN A 227      22.112  24.923  30.956  1.00 31.42           C
ATOM   1789  O   ASN A 227      22.948  24.157  30.483  1.00 31.08           O
ATOM   1790  CB  ASN A 227      22.825  25.215  33.354  1.00 36.95           C
ATOM   1791  CG  ASN A 227      23.241  26.176  34.463  1.00 37.92           C
ATOM   1792  OD1 ASN A 227      23.439  27.367  34.229  1.00 38.69           O
ATOM   1793  ND2 ASN A 227      23.346  25.663  35.681  1.00 38.65           N
ATOM   1794  N   SER A 228      20.830  24.900  30.600  1.00 27.97           N
ATOM   1795  CA  SER A 228      20.322  23.993  29.572  1.00 24.95           C
ATOM   1796  C   SER A 228      19.823  24.837  28.415  1.00 23.87           C
ATOM   1797  O   SER A 228      19.378  25.963  28.631  1.00 23.02           O
ATOM   1798  CB  SER A 228      19.161  23.151  30.111  1.00 22.42           C
ATOM   1799  OG  SER A 228      19.572  22.322  31.179  1.00 21.37           O
ATOM   1800  N   GLU A 229      19.880  24.310  27.195  1.00 23.12           N
ATOM   1801  CA  GLU A 229      19.402  25.083  26.056  1.00 23.51           C
ATOM   1802  C   GLU A 229      18.064  24.550  25.565  1.00 23.92           C
ATOM   1803  O   GLU A 229      17.798  23.352  25.643  1.00 24.28           O
ATOM   1804  CB  GLU A 229      20.456  25.158  24.933  1.00 22.56           C
ATOM   1805  CG  GLU A 229      20.570  23.949  24.013  1.00 22.02           C
ATOM   1806  CD  GLU A 229      21.662  24.120  22.965  1.00 20.55           C
ATOM   1807  OE1 GLU A 229      22.852  24.031  23.324  1.00 20.81           O
ATOM   1808  OE2 GLU A 229      21.332  24.355  21.786  1.00 20.50           O
ATOM   1809  N   SER A 230      17.203  25.458  25.120  1.00 25.74           N
ATOM   1810  CA  SER A 230      15.869  25.106  24.639  1.00 28.29           C
ATOM   1811  C   SER A 230      15.804  24.105  23.494  1.00 27.85           C
ATOM   1812  O   SER A 230      16.646  24.096  22.599  1.00 26.81           O
ATOM   1813  CB  SER A 230      15.092  26.368  24.262  1.00 30.58           C
ATOM   1814  OG  SER A 230      14.585  27.016  25.420  1.00 36.31           O
ATOM   1815  N   ARG A 231      14.771  23.272  23.536  1.00 28.34           N
ATOM   1816  CA  ARG A 231      14.555  22.257  22.521  1.00 28.98           C
ATOM   1817  C   ARG A 231      14.113  22.919  21.233  1.00 30.25           C
ATOM   1818  O   ARG A 231      13.723  24.092  21.218  1.00 31.40           O
ATOM   1819  CB  ARG A 231      13.463  21.280  22.958  1.00 28.54           C
ATOM   1820  CG  ARG A 231      13.691  20.598  24.289  1.00 27.20           C
ATOM   1821  CD  ARG A 231      13.579  19.092  24.141  1.00 25.56           C
ATOM   1822  NE  ARG A 231      14.869  18.507  23.796  1.00 23.24           N
ATOM   1823  CZ  ARG A 231      15.041  17.425  23.042  1.00 21.16           C
ATOM   1824  NH1 ARG A 231      14.001  16.784  22.523  1.00 17.97           N
ATOM   1825  NH2 ARG A 231      16.266  16.964  22.842  1.00 19.00           N
ATOM   1826  N   SER A 232      14.120  22.137  20.162  1.00 30.78           N
ATOM   1827  CA  SER A 232      13.714  22.612  18.853  1.00 30.85           C
ATOM   1828  C   SER A 232      13.546  21.387  17.973  1.00 31.83           C
ATOM   1829  O   SER A 232      14.242  20.387  18.163  1.00 32.99           O
ATOM   1830  CB  SER A 232      14.777  23.531  18.266  1.00 30.79           C
ATOM   1831  OG  SER A 232      14.302  24.151  17.090  1.00 32.90           O
ATOM   1832  N   ASN A 233      12.614  21.464  17.026  1.00 32.35           N
ATOM   1833  CA  ASN A 233      12.346  20.354  16.112  1.00 31.87           C
ATOM   1834  C   ASN A 233      13.424  20.208  15.056  1.00 30.65           C
ATOM   1835  O   ASN A 233      13.390  19.278  14.254  1.00 30.80           O
ATOM   1836  CB  ASN A 233      10.990  20.528  15.429  1.00 33.52           C
ATOM   1837  CG  ASN A 233      10.021  19.424  15.785  1.00 35.94           C
ATOM   1838  OD1 ASN A 233      10.417  18.278  15.998  1.00 35.83           O
ATOM   1839  ND2 ASN A 233       8.741  19.765  15.873  1.00 37.38           N
ATOM   1840  N   ASP A 234      14.365  21.144  15.040  1.00 29.79           N
ATOM   1841  CA  ASP A 234      15.448  21.110  14.077  1.00 29.59           C
ATOM   1842  C   ASP A 234      16.774  21.338  14.768  1.00 28.87           C
ATOM   1843  O   ASP A 234      17.038  22.411  15.311  1.00 30.80           O
ATOM   1844  CB  ASP A 234      15.232  22.153  12.976  1.00 30.85           C
ATOM   1845  CG  ASP A 234      14.121  21.764  12.014  1.00 32.63           C
ATOM   1846  OD1 ASP A 234      14.310  20.797  11.239  1.00 33.38           O
ATOM   1847  OD2 ASP A 234      13.057  22.424  12.037  1.00 33.33           O
ATOM   1848  N   VAL A 235      17.584  20.291  14.793  1.00 27.70           N
ATOM   1849  CA  VAL A 235      18.897  20.346  15.401  1.00 25.83           C
ATOM   1850  C   VAL A 235      19.924  20.645  14.312  1.00 24.47           C
ATOM   1851  O   VAL A 235      20.024  19.921  13.318  1.00 23.86           O
ATOM   1852  CB  VAL A 235      19.235  19.012  16.102  1.00 26.38           C
ATOM   1853  CG1 VAL A 235      18.331  18.813  17.309  1.00 27.20           C
ATOM   1854  CG2 VAL A 235      19.049  17.850  15.141  1.00 29.27           C
ATOM   1855  N   TYR A 236      20.621  21.762  14.461  1.00 22.33           N
ATOM   1856  CA  TYR A 236      21.641  22.145  13.501  1.00 20.84           C
ATOM   1857  C   TYR A 236      22.863  21.244  13.597  1.00 21.38           C
ATOM   1858  O   TYR A 236      23.210  20.741  14.667  1.00 21.68           O
ATOM   1859  CB  TYR A 236      22.086  23.597  13.723  1.00 18.36           C
ATOM   1860  CG  TYR A 236      23.460  23.940  13.138  1.00 16.40           C
ATOM   1861  CD1 TYR A 236      24.633  23.732  13.873  1.00 13.40           C
ATOM   1862  CD2 TYR A 236      23.584  24.467  11.852  1.00 15.43           C
ATOM   1863  CE1 TYR A 236      25.884  24.037  13.342  1.00 12.33           C
ATOM   1864  CE2 TYR A 236      24.835  24.777  11.317  1.00 13.29           C
ATOM   1865  CZ  TYR A 236      25.972  24.561  12.067  1.00 12.14           C
ATOM   1866  OH  TYR A 236      27.193  24.879  11.538  1.00 12.82           O
ATOM   1867  N   LEU A 237      23.501  21.064  12.449  1.00 22.56           N
ATOM   1868  CA  LEU A 237      24.739  20.308  12.293  1.00 21.99           C
ATOM   1869  C   LEU A 237      25.308  20.955  11.035  1.00 21.31           C
ATOM   1870  O   LEU A 237      24.547  21.348  10.141  1.00 21.37           O
ATOM   1871  CB  LEU A 237      24.490  18.813  12.065  1.00 22.56           C
ATOM   1872  CG  LEU A 237      23.694  18.389  10.834  1.00 22.93           C
ATOM   1873  CD1 LEU A 237      24.131  17.012  10.401  1.00 21.67           C
ATOM   1874  CD2 LEU A 237      22.209  18.426  11.134  1.00 23.43           C
ATOM   1875  N   PRO A 238      26.637  21.138  10.972  1.00 20.91           N
ATOM   1876  CA  PRO A 238      27.235  21.760   9.786  1.00 20.13           C
ATOM   1877  C   PRO A 238      26.727  21.144   8.489  1.00 18.92           C
ATOM   1878  O   PRO A 238      26.689  19.922   8.353  1.00 18.30           O
ATOM   1879  CB  PRO A 238      28.725  21.493   9.984  1.00 19.39           C
ATOM   1880  CG  PRO A 238      28.869  21.540  11.469  1.00 17.95           C
ATOM   1881  CD  PRO A 238      27.680  20.727  11.929  1.00 19.21           C
ATOM   1882  N   ARG A 239      26.285  21.988   7.561  1.00 19.29           N
ATOM   1883  CA  ARG A 239      25.806  21.507   6.273  1.00 19.65           C
ATOM   1884  C   ARG A 239      26.923  20.624   5.718  1.00 20.76           C
ATOM   1885  O   ARG A 239      28.075  20.726   6.155  1.00 24.32           O
ATOM   1886  CB  ARG A 239      25.543  22.684   5.326  1.00 17.87           C
ATOM   1887  CG  ARG A 239      24.091  22.858   4.908  1.00 14.25           C
ATOM   1888  CD  ARG A 239      23.465  21.547   4.469  1.00 14.16           C
ATOM   1889  NE  ARG A 239      22.268  21.765   3.662  1.00 15.60           N
ATOM   1890  CZ  ARG A 239      21.577  20.797   3.059  1.00 17.83           C
ATOM   1891  NH1 ARG A 239      21.950  19.530   3.184  1.00 17.97           N
ATOM   1892  NH2 ARG A 239      20.552  21.102   2.265  1.00 20.11           N
ATOM   1893  N   ASP A 240      26.584  19.754   4.773  1.00 20.72           N
ATOM   1894  CA  ASP A 240      27.547  18.823   4.162  1.00 18.98           C
ATOM   1895  C   ASP A 240      27.780  17.627   5.076  1.00 18.60           C
ATOM   1896  O   ASP A 240      28.343  16.618   4.652  1.00 19.93           O
ATOM   1897  CB  ASP A 240      28.900  19.481   3.838  1.00 18.93           C
ATOM   1898  CG  ASP A 240      28.784  20.662   2.880  1.00 19.20           C
ATOM   1899  OD1 ASP A 240      27.697  20.895   2.306  1.00 16.94           O
ATOM   1900  OD2 ASP A 240      29.799  21.372   2.720  1.00 19.35           O
ATOM   1901  N   GLU A 241      27.403  17.755   6.344  1.00 17.01           N
ATOM   1902  CA  GLU A 241      27.544  16.643   7.270  1.00 16.50           C
ATOM   1903  C   GLU A 241      26.210  15.893   7.277  1.00 15.37           C
ATOM   1904  O   GLU A 241      26.111  14.778   7.783  1.00 17.23           O
ATOM   1905  CB  GLU A 241      27.940  17.145   8.656  1.00 15.58           C
ATOM   1906  CG  GLU A 241      29.020  16.313   9.332  1.00 16.52           C
ATOM   1907  CD  GLU A 241      30.323  16.232   8.549  1.00 14.71           C
ATOM   1908  OE1 GLU A 241      31.087  17.220   8.510  1.00 12.09           O
ATOM   1909  OE2 GLU A 241      30.595  15.157   7.981  1.00 19.38           O
ATOM   1910  N   ALA A 242      25.201  16.510   6.666  1.00 16.61           N
ATOM   1911  CA  ALA A 242      23.858  15.947   6.526  1.00 17.23           C
ATOM   1912  C   ALA A 242      23.751  15.490   5.073  1.00 17.59           C
ATOM   1913  O   ALA A 242      23.633  16.316   4.171  1.00 19.15           O
ATOM   1914  CB  ALA A 242      22.815  17.013   6.816  1.00 14.73           C
ATOM   1915  N   PHE A 243      23.794  14.182   4.847  1.00 19.12           N
ATOM   1916  CA  PHE A 243      23.757  13.625   3.495  1.00 20.01           C
ATOM   1917  C   PHE A 243      22.401  13.348   2.864  1.00 20.44           C
ATOM   1918  O   PHE A 243      21.566  12.657   3.449  1.00 23.57           O
ATOM   1919  CB  PHE A 243      24.605  12.355   3.439  1.00 20.49           C
ATOM   1920  CG  PHE A 243      26.067  12.609   3.589  1.00 20.99           C
ATOM   1921  CD1 PHE A 243      26.606  12.917   4.831  1.00 20.48           C
ATOM   1922  CD2 PHE A 243      26.906  12.569   2.483  1.00 21.20           C
ATOM   1923  CE1 PHE A 243      27.958  13.184   4.974  1.00 20.16           C
ATOM   1924  CE2 PHE A 243      28.262  12.834   2.615  1.00 20.71           C
ATOM   1925  CZ  PHE A 243      28.789  13.144   3.865  1.00 21.92           C
ATOM   1926  N   GLY A 244      22.218  13.841   1.641  1.00 19.52           N
ATOM   1927  CA  GLY A 244      20.976  13.631   0.923  1.00 18.65           C
ATOM   1928  C   GLY A 244      20.939  12.238   0.326  1.00 19.91           C
ATOM   1929  O   GLY A 244      21.913  11.486   0.444  1.00 20.83           O
ATOM   1930  N   HIS A 245      19.822  11.877  -0.303  1.00 20.45           N
ATOM   1931  CA  HIS A 245      19.674  10.553  -0.906  1.00 21.66           C
ATOM   1932  C   HIS A 245      18.847  10.594  -2.182  1.00 22.99           C
ATOM   1933  O   HIS A 245      17.870  11.328  -2.275  1.00 23.95           O
ATOM   1934  CB  HIS A 245      19.028   9.568   0.086  1.00 20.65           C
ATOM   1935  CG  HIS A 245      19.834   9.348   1.326  1.00 17.34           C
ATOM   1936  ND1 HIS A 245      20.822   8.394   1.411  1.00 16.81           N
ATOM   1937  CD2 HIS A 245      19.854  10.014   2.503  1.00 17.01           C
ATOM   1938  CE1 HIS A 245      21.426   8.490   2.580  1.00 16.92           C
ATOM   1939  NE2 HIS A 245      20.858   9.465   3.262  1.00 16.89           N
ATOM   1940  N   LEU A 246      19.242   9.778  -3.152  1.00 24.99           N
ATOM   1941  CA  LEU A 246      18.552   9.689  -4.433  1.00 25.89           C
ATOM   1942  C   LEU A 246      17.217   8.957  -4.296  1.00 25.75           C
ATOM   1943  O   LEU A 246      16.231   9.328  -4.926  1.00 26.30           O
ATOM   1944  CB  LEU A 246      19.444   8.966  -5.453  1.00 25.93           C
ATOM   1945  CG  LEU A 246      19.965   9.725  -6.683  1.00 28.35           C
ATOM   1946  CD1 LEU A 246      20.496  11.095  -6.310  1.00 26.92           C
ATOM   1947  CD2 LEU A 246      21.057   8.906  -7.364  1.00 27.35           C
ATOM   1948  N   LYS A 247      17.186   7.917  -3.472  1.00 26.02           N
ATOM   1949  CA  LYS A 247      15.969   7.147  -3.293  1.00 28.18           C
ATOM   1950  C   LYS A 247      15.324   7.290  -1.929  1.00 30.43           C
ATOM   1951  O   LYS A 247      15.993   7.518  -0.915  1.00 29.25           O
ATOM   1952  CB  LYS A 247      16.228   5.659  -3.533  1.00 29.26           C
ATOM   1953  CG  LYS A 247      16.717   5.297  -4.917  1.00 31.61           C
ATOM   1954  CD  LYS A 247      16.598   3.796  -5.159  1.00 33.71           C
ATOM   1955  CE  LYS A 247      17.378   2.986  -4.136  1.00 35.78           C
ATOM   1956  NZ  LYS A 247      17.126   1.518  -4.279  1.00 37.06           N
ATOM   1957  N   SER A 248      14.007   7.145  -1.918  1.00 33.84           N
ATOM   1958  CA  SER A 248      13.247   7.188  -0.687  1.00 37.91           C
ATOM   1959  C   SER A 248      13.576   5.819  -0.085  1.00 38.97           C
ATOM   1960  O   SER A 248      14.042   4.928  -0.801  1.00 41.48           O
ATOM   1961  CB  SER A 248      11.754   7.312  -1.002  1.00 39.24           C
ATOM   1962  OG  SER A 248      10.983   7.510   0.173  1.00 43.61           O
ATOM   1963  N   SER A 249      13.370   5.664   1.217  1.00 39.23           N
ATOM   1964  CA  SER A 249      13.669   4.419   1.931  1.00 39.07           C
ATOM   1965  C   SER A 249      15.121   4.424   2.385  1.00 37.73           C
ATOM   1966  O   SER A 249      15.501   3.674   3.281  1.00 38.75           O
ATOM   1967  CB  SER A 249      13.376   3.172   1.089  1.00 40.91           C
ATOM   1968  OG  SER A 249      13.583   1.991   1.845  1.00 45.46           O
ATOM   1969  N   ASP A 250      15.939   5.257   1.749  1.00 36.68           N
ATOM   1970  CA  ASP A 250      17.339   5.385   2.133  1.00 34.89           C
ATOM   1971  C   ASP A 250      17.462   6.459   3.210  1.00 34.57           C
ATOM   1972  O   ASP A 250      18.482   6.548   3.902  1.00 34.91           O
ATOM   1973  CB  ASP A 250      18.218   5.721   0.928  1.00 32.25           C
ATOM   1974  CG  ASP A 250      18.562   4.501   0.101  1.00 30.46           C
ATOM   1975  OD1 ASP A 250      18.203   3.371   0.502  1.00 28.45           O
ATOM   1976  OD2 ASP A 250      19.204   4.676  -0.954  1.00 30.68           O
ATOM   1977  N   PHE A 251      16.428   7.292   3.330  1.00 34.52           N
ATOM   1978  CA  PHE A 251      16.389   8.350   4.340  1.00 34.48           C
ATOM   1979  C   PHE A 251      15.969   7.676   5.650  1.00 35.64           C
ATOM   1980  O   PHE A 251      14.933   8.008   6.222  1.00 36.84           O
ATOM   1981  CB  PHE A 251      15.354   9.427   3.963  1.00 32.12           C
ATOM   1982  CG  PHE A 251      15.751  10.292   2.794  1.00 28.68           C
ATOM   1983  CD1 PHE A 251      15.470   9.899   1.492  1.00 26.46           C
ATOM   1984  CD2 PHE A 251      16.410  11.498   3.001  1.00 27.76           C
ATOM   1985  CE1 PHE A 251      15.844  10.689   0.420  1.00 26.29           C
ATOM   1986  CE2 PHE A 251      16.789  12.300   1.925  1.00 26.29           C
ATOM   1987  CZ  PHE A 251      16.506  11.893   0.636  1.00 25.36           C
ATOM   1988  N   LEU A 252      16.769   6.724   6.120  1.00 36.52           N
ATOM   1989  CA  LEU A 252      16.458   5.989   7.341  1.00 37.44           C
ATOM   1990  C   LEU A 252      16.322   6.867   8.591  1.00 38.92           C
ATOM   1991  O   LEU A 252      15.509   6.576   9.472  1.00 39.69           O
ATOM   1992  CB  LEU A 252      17.471   4.859   7.552  1.00 36.48           C
ATOM   1993  CG  LEU A 252      17.449   3.770   6.470  1.00 37.19           C
ATOM   1994  CD1 LEU A 252      18.626   2.815   6.638  1.00 37.25           C
ATOM   1995  CD2 LEU A 252      16.130   3.014   6.514  1.00 36.68           C
ATOM   1996  N   THR A 253      17.082   7.956   8.658  1.00 39.82           N
ATOM   1997  CA  THR A 253      17.005   8.869   9.796  1.00 41.00           C
ATOM   1998  C   THR A 253      15.591   9.448   9.840  1.00 40.92           C
ATOM   1999  O   THR A 253      15.014   9.653  10.912  1.00 40.96           O
ATOM   2000  CB  THR A 253      18.031  10.011   9.658  1.00 42.49           C
ATOM   2001  OG1 THR A 253      18.186  10.346   8.270  1.00 46.94           O
ATOM   2002  CG2 THR A 253      19.381   9.598  10.231  1.00 43.01           C
ATOM   2003  N   TYR A 254      15.024   9.648   8.654  1.00 40.68           N
ATOM   2004  CA  TYR A 254      13.678  10.175   8.495  1.00 41.04           C
ATOM   2005  C   TYR A 254      12.695   9.144   9.052  1.00 39.99           C
ATOM   2006  O   TYR A 254      11.647   9.492   9.588  1.00 39.76           O
ATOM   2007  CB  TYR A 254      13.408  10.417   7.009  1.00 43.57           C
ATOM   2008  CG  TYR A 254      12.336  11.432   6.725  1.00 46.49           C
ATOM   2009  CD1 TYR A 254      12.599  12.796   6.848  1.00 47.76           C
ATOM   2010  CD2 TYR A 254      11.055  11.035   6.336  1.00 47.27           C
ATOM   2011  CE1 TYR A 254      11.613  13.744   6.595  1.00 49.74           C
ATOM   2012  CE2 TYR A 254      10.058  11.976   6.079  1.00 48.41           C
ATOM   2013  CZ  TYR A 254      10.345  13.328   6.210  1.00 49.51           C
ATOM   2014  OH  TYR A 254       9.369  14.267   5.956  1.00 51.48           O
ATOM   2015  N   GLY A 255      13.064   7.873   8.935  1.00 39.28           N
ATOM   2016  CA  GLY A 255      12.241   6.793   9.436  1.00 38.03           C
ATOM   2017  C   GLY A 255      12.135   6.826  10.944  1.00 38.90           C
ATOM   2018  O   GLY A 255      11.032   6.780  11.475  1.00 39.57           O
ATOM   2019  N   LEU A 256      13.267   6.923  11.640  1.00 39.92           N
ATOM   2020  CA  LEU A 256      13.269   6.961  13.108  1.00 41.02           C
ATOM   2021  C   LEU A 256      12.462   8.145  13.616  1.00 41.51           C
ATOM   2022  O   LEU A 256      11.638   8.014  14.523  1.00 41.50           O
ATOM   2023  CB  LEU A 256      14.692   7.070  13.676  1.00 41.24           C
ATOM   2024  CG  LEU A 256      15.696   5.913  13.665  1.00 41.60           C
ATOM   2025  CD1 LEU A 256      14.970   4.594  13.868  1.00 41.22           C
ATOM   2026  CD2 LEU A 256      16.500   5.902  12.377  1.00 41.79           C
ATOM   2027  N   LYS A 257      12.714   9.305  13.023  1.00 42.75           N
ATOM   2028  CA  LYS A 257      12.028  10.528  13.399  1.00 43.86           C
ATOM   2029  C   LYS A 257      10.516  10.334  13.278  1.00 43.44           C
ATOM   2030  O   LYS A 257       9.781  10.620  14.218  1.00 44.52           O
ATOM   2031  CB  LYS A 257      12.509  11.682  12.515  1.00 45.20           C
ATOM   2032  CG  LYS A 257      12.203  13.071  13.052  1.00 47.85           C
ATOM   2033  CD  LYS A 257      12.778  14.146  12.133  1.00 49.98           C
ATOM   2034  CE  LYS A 257      12.454  15.551  12.632  1.00 52.36           C
ATOM   2035  NZ  LYS A 257      13.023  16.615  11.745  1.00 54.06           N
ATOM   2036  N   SER A 258      10.063   9.790  12.153  1.00 42.99           N
ATOM   2037  CA  SER A 258       8.639   9.557  11.933  1.00 43.25           C
ATOM   2038  C   SER A 258       8.079   8.431  12.796  1.00 43.32           C
ATOM   2039  O   SER A 258       6.876   8.386  13.065  1.00 43.94           O
ATOM   2040  CB  SER A 258       8.360   9.279  10.457  1.00 43.76           C
ATOM   2041  OG  SER A 258       8.720  10.394   9.661  1.00 46.59           O
ATOM   2042  N   VAL A 259       8.935   7.503  13.207  1.00 44.38           N
ATOM   2043  CA  VAL A 259       8.497   6.405  14.059  1.00 44.73           C
ATOM   2044  C   VAL A 259       8.087   6.997  15.405  1.00 45.84           C
ATOM   2045  O   VAL A 259       7.020   6.681  15.933  1.00 45.23           O
ATOM   2046  CB  VAL A 259       9.608   5.346  14.239  1.00 43.96           C
ATOM   2047  CG1 VAL A 259       9.317   4.455  15.435  1.00 43.81           C
ATOM   2048  CG2 VAL A 259       9.702   4.491  12.989  1.00 43.78           C
ATOM   2049  N   SER A 260       8.915   7.898  15.923  1.00 46.85           N
ATOM   2050  CA  SER A 260       8.633   8.554  17.191  1.00 48.71           C
ATOM   2051  C   SER A 260       7.519   9.590  17.022  1.00 50.07           C
ATOM   2052  O   SER A 260       6.453   9.476  17.624  1.00 51.20           O
ATOM   2053  CB  SER A 260       9.897   9.233  17.725  1.00 47.97           C
ATOM   2054  OG  SER A 260      10.957   8.303  17.853  1.00 48.68           O
ATOM   2055  N   GLN A 261       7.766  10.566  16.156  1.00 51.29           N
ATOM   2056  CA  GLN A 261       6.839  11.658  15.877  1.00 52.11           C
ATOM   2057  C   GLN A 261       5.384  11.257  15.638  1.00 52.86           C
ATOM   2058  O   GLN A 261       4.470  11.855  16.211  1.00 54.16           O
ATOM   2059  CB  GLN A 261       7.325  12.438  14.649  1.00 52.99           C
ATOM   2060  CG  GLN A 261       7.315  13.955  14.783  1.00 53.24           C
ATOM   2061  CD  GLN A 261       8.650  14.503  15.260  1.00 53.27           C
ATOM   2062  OE1 GLN A 261       9.141  14.144  16.329  1.00 53.91           O
ATOM   2063  NE2 GLN A 261       9.253  15.363  14.453  1.00 52.62           N
ATOM   2064  N   ASN A 262       5.165  10.265  14.779  1.00 52.99           N
ATOM   2065  CA  ASN A 262       3.804   9.862  14.441  1.00 53.26           C
ATOM   2066  C   ASN A 262       3.412   8.436  14.783  1.00 52.63           C
ATOM   2067  O   ASN A 262       2.390   8.210  15.430  1.00 53.48           O
ATOM   2068  CB  ASN A 262       3.543  10.096  12.945  1.00 55.07           C
ATOM   2069  CG  ASN A 262       3.985  11.479  12.471  1.00 56.76           C
ATOM   2070  OD1 ASN A 262       4.540  11.618  11.382  1.00 57.52           O
ATOM   2071  ND2 ASN A 262       3.745  12.501  13.288  1.00 57.56           N
ATOM   2072  N   VAL A 263       4.207   7.474  14.331  1.00 51.85           N
ATOM   2073  CA  VAL A 263       3.909   6.065  14.567  1.00 51.91           C
ATOM   2074  C   VAL A 263       3.671   5.704  16.029  1.00 52.02           C
ATOM   2075  O   VAL A 263       2.670   5.062  16.355  1.00 51.32           O
ATOM   2076  CB  VAL A 263       5.008   5.149  13.982  1.00 51.50           C
ATOM   2077  CG1 VAL A 263       4.689   3.686  14.262  1.00 50.24           C
ATOM   2078  CG2 VAL A 263       5.130   5.377  12.490  1.00 50.75           C
ATOM   2079  N   LEU A 264       4.559   6.155  16.908  1.00 52.42           N
ATOM   2080  CA  LEU A 264       4.449   5.850  18.327  1.00 53.49           C
ATOM   2081  C   LEU A 264       3.099   6.269  18.922  1.00 54.23           C
ATOM   2082  O   LEU A 264       2.376   5.425  19.452  1.00 54.61           O
ATOM   2083  CB  LEU A 264       5.640   6.441  19.097  1.00 53.49           C
ATOM   2084  CG  LEU A 264       5.945   5.938  20.513  1.00 53.60           C
ATOM   2085  CD1 LEU A 264       7.408   6.209  20.852  1.00 53.99           C
ATOM   2086  CD2 LEU A 264       5.021   6.591  21.533  1.00 54.56           C
ATOM   2087  N   PRO A 265       2.728   7.563  18.830  1.00 54.67           N
ATOM   2088  CA  PRO A 265       1.441   8.011  19.381  1.00 55.11           C
ATOM   2089  C   PRO A 265       0.225   7.329  18.743  1.00 55.64           C
ATOM   2090  O   PRO A 265      -0.711   6.940  19.443  1.00 55.53           O
ATOM   2091  CB  PRO A 265       1.457   9.512  19.095  1.00 54.76           C
ATOM   2092  CG  PRO A 265       2.908   9.847  19.181  1.00 54.28           C
ATOM   2093  CD  PRO A 265       3.517   8.723  18.382  1.00 55.07           C
ATOM   2094  N   LEU A 266       0.241   7.182  17.421  1.00 56.38           N
ATOM   2095  CA  LEU A 266      -0.864   6.539  16.712  1.00 57.70           C
ATOM   2096  C   LEU A 266      -0.990   5.077  17.132  1.00 59.02           C
ATOM   2097  O   LEU A 266      -2.087   4.517  17.149  1.00 59.24           O
ATOM   2098  CB  LEU A 266      -0.662   6.629  15.195  1.00 57.96           C
ATOM   2099  CG  LEU A 266      -0.694   8.016  14.546  1.00 57.86           C
ATOM   2100  CD1 LEU A 266      -0.373   7.906  13.067  1.00 57.57           C
ATOM   2101  CD2 LEU A 266      -2.053   8.662  14.748  1.00 57.11           C
ATOM   2102  N   LEU A 267       0.141   4.466  17.470  1.00 60.71           N
ATOM   2103  CA  LEU A 267       0.166   3.072  17.899  1.00 62.77           C
ATOM   2104  C   LEU A 267      -0.200   2.989  19.385  1.00 63.99           C
ATOM   2105  O   LEU A 267      -0.827   2.023  19.835  1.00 64.26           O
ATOM   2106  CB  LEU A 267       1.556   2.477  17.654  1.00 62.84           C
ATOM   2107  CG  LEU A 267       1.623   1.018  17.199  1.00 63.10           C
ATOM   2108  CD1 LEU A 267       0.913   0.857  15.871  1.00 63.11           C
ATOM   2109  CD2 LEU A 267       3.073   0.588  17.066  1.00 63.95           C
ATOM   2110  N   GLN A 268       0.177   4.023  20.132  1.00 64.73           N
ATOM   2111  CA  GLN A 268      -0.099   4.119  21.562  1.00 65.53           C
ATOM   2112  C   GLN A 268      -1.601   4.130  21.788  1.00 65.75           C
ATOM   2113  O   GLN A 268      -2.111   3.443  22.674  1.00 65.88           O
ATOM   2114  CB  GLN A 268       0.518   5.405  22.117  1.00 66.93           C
ATOM   2115  CG  GLN A 268       0.256   5.680  23.590  1.00 68.90           C
ATOM   2116  CD  GLN A 268       0.844   7.011  24.036  1.00 70.65           C
ATOM   2117  OE1 GLN A 268       0.119   7.976  24.277  1.00 71.18           O
ATOM   2118  NE2 GLN A 268       2.166   7.070  24.136  1.00 71.60           N
ATOM   2119  N   SER A 269      -2.304   4.886  20.950  1.00 66.38           N
ATOM   2120  CA  SER A 269      -3.754   5.015  21.026  1.00 66.57           C
ATOM   2121  C   SER A 269      -4.511   3.684  20.999  1.00 66.80           C
ATOM   2122  O   SER A 269      -5.627   3.595  21.508  1.00 67.61           O
ATOM   2123  CB  SER A 269      -4.255   5.935  19.911  1.00 66.54           C
ATOM   2124  OG  SER A 269      -3.677   7.226  20.024  1.00 66.07           O
ATOM   2125  N   ALA A 270      -3.910   2.650  20.417  1.00 66.83           N
ATOM   2126  CA  ALA A 270      -4.552   1.341  20.357  1.00 66.87           C
ATOM   2127  C   ALA A 270      -4.574   0.688  21.743  1.00 66.59           C
ATOM   2128  O   ALA A 270      -5.554   0.037  22.120  1.00 66.36           O
ATOM   2129  CB  ALA A 270      -3.833   0.449  19.357  1.00 67.04           C
ATOM   2130  N   PHE A 271      -3.504   0.904  22.505  1.00 66.60           N
ATOM   2131  CA  PHE A 271      -3.374   0.353  23.852  1.00 66.64           C
ATOM   2132  C   PHE A 271      -4.152   1.164  24.887  1.00 66.45           C
ATOM   2133  O   PHE A 271      -4.769   0.596  25.787  1.00 66.74           O
ATOM   2134  CB  PHE A 271      -1.899   0.259  24.249  1.00 66.55           C
ATOM   2135  CG  PHE A 271      -1.122  -0.734  23.436  1.00 66.81           C
ATOM   2136  CD1 PHE A 271      -0.641  -0.399  22.175  1.00 66.73           C
ATOM   2137  CD2 PHE A 271      -0.889  -2.015  23.923  1.00 66.51           C
ATOM   2138  CE1 PHE A 271       0.058  -1.324  21.411  1.00 66.54           C
ATOM   2139  CE2 PHE A 271      -0.192  -2.947  23.167  1.00 66.45           C
ATOM   2140  CZ  PHE A 271       0.283  -2.601  21.909  1.00 66.52           C
ATOM   2141  N   ASP A 272      -4.108   2.491  24.768  1.00 65.89           N
ATOM   2142  CA  ASP A 272      -4.839   3.367  25.685  1.00 64.57           C
ATOM   2143  C   ASP A 272      -6.344   3.228  25.448  1.00 64.20           C
ATOM   2144  O   ASP A 272      -7.152   3.774  26.203  1.00 64.18           O
ATOM   2145  CB  ASP A 272      -4.410   4.832  25.513  1.00 63.89           C
ATOM   2146  CG  ASP A 272      -3.027   5.117  26.086  1.00 63.58           C
ATOM   2147  OD1 ASP A 272      -2.423   4.217  26.707  1.00 63.58           O
ATOM   2148  OD2 ASP A 272      -2.542   6.256  25.920  1.00 63.72           O
ATOM   2149  N   LEU A 273      -6.699   2.533  24.366  1.00 63.21           N
ATOM   2150  CA  LEU A 273      -8.087   2.278  24.006  1.00 61.99           C
ATOM   2151  C   LEU A 273      -8.371   0.833  24.410  1.00 61.92           C
ATOM   2152  O   LEU A 273      -8.545   0.547  25.598  1.00 61.44           O
ATOM   2153  CB  LEU A 273      -8.295   2.495  22.499  1.00 60.75           C
ATOM   2154  CG  LEU A 273      -9.708   2.657  21.922  1.00 59.70           C
ATOM   2155  CD1 LEU A 273      -9.640   3.428  20.612  1.00 58.72           C
ATOM   2156  CD2 LEU A 273     -10.381   1.310  21.720  1.00 59.00           C
ATOM   2157  N   ASN A 274      -8.357  -0.080  23.439  1.00 62.45           N
ATOM   2158  CA  ASN A 274      -8.615  -1.493  23.712  1.00 63.94           C
ATOM   2159  C   ASN A 274      -8.639  -2.356  22.454  1.00 64.45           C
ATOM   2160  O   ASN A 274      -8.823  -3.568  22.542  1.00 65.02           O
ATOM   2161  CB  ASN A 274      -9.937  -1.670  24.473  1.00 64.27           C
ATOM   2162  CG  ASN A 274     -10.047  -3.024  25.157  1.00 64.35           C
ATOM   2163  OD1 ASN A 274     -10.721  -3.923  24.668  1.00 64.51           O
ATOM   2164  ND2 ASN A 274      -9.389  -3.167  26.302  1.00 64.56           N
ATOM   2165  N   PHE A 275      -8.463  -1.745  21.285  1.00 65.03           N
ATOM   2166  CA  PHE A 275      -8.464  -2.515  20.039  1.00 65.59           C
ATOM   2167  C   PHE A 275      -7.413  -3.620  20.087  1.00 65.05           C
ATOM   2168  O   PHE A 275      -7.582  -4.683  19.481  1.00 65.22           O
ATOM   2169  CB  PHE A 275      -8.228  -1.610  18.821  1.00 67.33           C
ATOM   2170  CG  PHE A 275      -9.496  -1.120  18.176  1.00 68.99           C
ATOM   2171  CD1 PHE A 275     -10.240  -1.960  17.351  1.00 69.76           C
ATOM   2172  CD2 PHE A 275      -9.962   0.172  18.412  1.00 69.97           C
ATOM   2173  CE1 PHE A 275     -11.434  -1.522  16.773  1.00 70.90           C
ATOM   2174  CE2 PHE A 275     -11.154   0.623  17.840  1.00 70.67           C
ATOM   2175  CZ  PHE A 275     -11.892  -0.226  17.019  1.00 71.27           C
ATOM   2176  N   THR A 276      -6.338  -3.365  20.826  1.00 64.26           N
ATOM   2177  CA  THR A 276      -5.258  -4.329  20.979  1.00 63.17           C
ATOM   2178  C   THR A 276      -5.002  -4.657  22.445  1.00 62.08           C
ATOM   2179  O   THR A 276      -4.920  -3.754  23.288  1.00 62.31           O
ATOM   2180  CB  THR A 276      -3.940  -3.803  20.376  1.00 63.05           C
ATOM   2181  OG1 THR A 276      -3.818  -2.396  20.631  1.00 61.58           O
ATOM   2182  CG2 THR A 276      -3.890  -4.069  18.880  1.00 63.61           C
ATOM   2183  N   PRO A 277      -4.954  -5.958  22.783  1.00 60.23           N
ATOM   2184  CA  PRO A 277      -4.697  -6.345  24.173  1.00 58.44           C
ATOM   2185  C   PRO A 277      -3.315  -5.822  24.560  1.00 56.57           C
ATOM   2186  O   PRO A 277      -2.403  -5.796  23.732  1.00 56.67           O
ATOM   2187  CB  PRO A 277      -4.754  -7.877  24.122  1.00 59.60           C
ATOM   2188  CG  PRO A 277      -4.477  -8.210  22.674  1.00 60.49           C
ATOM   2189  CD  PRO A 277      -5.231  -7.137  21.947  1.00 60.03           C
ATOM   2190  N   ARG A 278      -3.173  -5.382  25.804  1.00 53.96           N
ATOM   2191  CA  ARG A 278      -1.914  -4.821  26.287  1.00 51.46           C
ATOM   2192  C   ARG A 278      -0.808  -5.813  26.632  1.00 48.53           C
ATOM   2193  O   ARG A 278       0.354  -5.417  26.789  1.00 48.00           O
ATOM   2194  CB  ARG A 278      -2.182  -3.930  27.501  1.00 53.00           C
ATOM   2195  CG  ARG A 278      -2.957  -2.666  27.191  1.00 54.61           C
ATOM   2196  CD  ARG A 278      -3.369  -1.980  28.473  1.00 57.19           C
ATOM   2197  NE  ARG A 278      -3.899  -0.641  28.239  1.00 58.91           N
ATOM   2198  CZ  ARG A 278      -3.303   0.475  28.649  1.00 59.68           C
ATOM   2199  NH1 ARG A 278      -2.155   0.411  29.312  1.00 60.02           N
ATOM   2200  NH2 ARG A 278      -3.853   1.656  28.396  1.00 59.92           N
ATOM   2201  N   GLU A 279      -1.142  -7.097  26.710  1.00 45.09           N
ATOM   2202  CA  GLU A 279      -0.154  -8.097  27.082  1.00 42.73           C
ATOM   2203  C   GLU A 279      -0.244  -9.363  26.243  1.00 40.55           C
ATOM   2204  O   GLU A 279      -1.310  -9.711  25.738  1.00 39.55           O
ATOM   2205  CB  GLU A 279      -0.350  -8.463  28.554  1.00 42.68           C
ATOM   2206  CG  GLU A 279       0.910  -8.874  29.295  1.00 44.75           C
ATOM   2207  CD  GLU A 279       1.741  -7.687  29.754  1.00 45.60           C
ATOM   2208  OE1 GLU A 279       1.188  -6.746  30.371  1.00 45.25           O
ATOM   2209  OE2 GLU A 279       2.959  -7.702  29.502  1.00 48.15           O
ATOM   2210  N   PHE A 280       0.893 -10.034  26.091  1.00 39.10           N
ATOM   2211  CA  PHE A 280       0.966 -11.290  25.351  1.00 38.22           C
ATOM   2212  C   PHE A 280       0.593 -12.388  26.352  1.00 38.13           C
ATOM   2213  O   PHE A 280       0.937 -12.293  27.532  1.00 39.11           O
ATOM   2214  CB  PHE A 280       2.397 -11.552  24.855  1.00 37.36           C
ATOM   2215  CG  PHE A 280       2.896 -10.574  23.815  1.00 36.08           C
ATOM   2216  CD1 PHE A 280       2.273 -10.467  22.574  1.00 34.53           C
ATOM   2217  CD2 PHE A 280       4.036  -9.806  24.057  1.00 34.93           C
ATOM   2218  CE1 PHE A 280       2.783  -9.614  21.590  1.00 33.91           C
ATOM   2219  CE2 PHE A 280       4.549  -8.953  23.079  1.00 33.17           C
ATOM   2220  CZ  PHE A 280       3.923  -8.858  21.846  1.00 31.92           C
ATOM   2221  N   ASP A 281      -0.100 -13.426  25.896  1.00 36.70           N
ATOM   2222  CA  ASP A 281      -0.485 -14.512  26.789  1.00 35.08           C
ATOM   2223  C   ASP A 281       0.228 -15.807  26.450  1.00 33.92           C
ATOM   2224  O   ASP A 281       0.069 -16.808  27.147  1.00 34.11           O
ATOM   2225  CB  ASP A 281      -2.002 -14.735  26.763  1.00 36.43           C
ATOM   2226  CG  ASP A 281      -2.778 -13.603  27.424  1.00 37.19           C
ATOM   2227  OD1 ASP A 281      -2.298 -13.042  28.436  1.00 36.35           O
ATOM   2228  OD2 ASP A 281      -3.880 -13.281  26.929  1.00 38.46           O
ATOM   2229  N   SER A 282       1.036 -15.787  25.395  1.00 33.34           N
ATOM   2230  CA  SER A 282       1.763 -16.979  24.973  1.00 31.42           C
ATOM   2231  C   SER A 282       2.950 -16.644  24.076  1.00 29.64           C
ATOM   2232  O   SER A 282       2.959 -15.602  23.429  1.00 28.90           O
ATOM   2233  CB  SER A 282       0.806 -17.922  24.232  1.00 31.94           C
ATOM   2234  OG  SER A 282       0.135 -17.254  23.170  1.00 30.89           O
ATOM   2235  N   PHE A 283       3.955 -17.520  24.060  1.00 28.49           N
ATOM   2236  CA  PHE A 283       5.125 -17.330  23.203  1.00 27.81           C
ATOM   2237  C   PHE A 283       4.582 -17.343  21.779  1.00 30.63           C
ATOM   2238  O   PHE A 283       5.088 -16.653  20.892  1.00 31.34           O
ATOM   2239  CB  PHE A 283       6.124 -18.487  23.365  1.00 24.51           C
ATOM   2240  CG  PHE A 283       7.035 -18.372  24.576  1.00 20.76           C
ATOM   2241  CD1 PHE A 283       6.899 -17.327  25.491  1.00 20.56           C
ATOM   2242  CD2 PHE A 283       8.046 -19.311  24.783  1.00 18.77           C
ATOM   2243  CE1 PHE A 283       7.753 -17.217  26.589  1.00 18.59           C
ATOM   2244  CE2 PHE A 283       8.907 -19.214  25.877  1.00 18.20           C
ATOM   2245  CZ  PHE A 283       8.760 -18.164  26.781  1.00 20.20           C
ATOM   2246  N   ASP A 284       3.512 -18.111  21.594  1.00 32.91           N
ATOM   2247  CA  ASP A 284       2.832 -18.263  20.311  1.00 34.88           C
ATOM   2248  C   ASP A 284       2.227 -16.950  19.838  1.00 34.75           C
ATOM   2249  O   ASP A 284       2.078 -16.721  18.646  1.00 36.69           O
ATOM   2250  CB  ASP A 284       1.728 -19.315  20.430  1.00 37.99           C
ATOM   2251  CG  ASP A 284       2.198 -20.581  21.131  1.00 41.93           C
ATOM   2252  OD1 ASP A 284       3.102 -21.265  20.590  1.00 43.49           O
ATOM   2253  OD2 ASP A 284       1.669 -20.882  22.228  1.00 41.85           O
ATOM   2254  N   GLU A 285       1.875 -16.088  20.778  1.00 35.39           N
ATOM   2255  CA  GLU A 285       1.292 -14.805  20.438  1.00 35.42           C
ATOM   2256  C   GLU A 285       2.379 -13.848  19.949  1.00 34.10           C
ATOM   2257  O   GLU A 285       2.084 -12.829  19.327  1.00 34.85           O
ATOM   2258  CB  GLU A 285       0.576 -14.233  21.656  1.00 39.44           C
ATOM   2259  CG  GLU A 285      -0.476 -13.193  21.336  1.00 43.63           C
ATOM   2260  CD  GLU A 285      -1.280 -12.795  22.559  1.00 46.45           C
ATOM   2261  OE1 GLU A 285      -1.739 -13.703  23.288  1.00 47.18           O
ATOM   2262  OE2 GLU A 285      -1.451 -11.576  22.791  1.00 48.90           O
ATOM   2263  N   VAL A 286       3.635 -14.173  20.244  1.00 32.58           N
ATOM   2264  CA  VAL A 286       4.770 -13.354  19.814  1.00 31.82           C
ATOM   2265  C   VAL A 286       5.240 -13.824  18.434  1.00 31.18           C
ATOM   2266  O   VAL A 286       5.509 -13.018  17.554  1.00 29.97           O
ATOM   2267  CB  VAL A 286       5.952 -13.435  20.815  1.00 30.53           C
ATOM   2268  CG1 VAL A 286       7.063 -12.475  20.414  1.00 28.42           C
ATOM   2269  CG2 VAL A 286       5.468 -13.121  22.216  1.00 31.22           C
ATOM   2270  N   HIS A 287       5.299 -15.139  18.244  1.00 31.70           N
ATOM   2271  CA  HIS A 287       5.727 -15.711  16.972  1.00 32.07           C
ATOM   2272  C   HIS A 287       4.736 -15.394  15.856  1.00 32.97           C
ATOM   2273  O   HIS A 287       5.072 -15.495  14.676  1.00 33.62           O
ATOM   2274  CB  HIS A 287       5.936 -17.227  17.098  1.00 31.79           C
ATOM   2275  CG  HIS A 287       7.151 -17.603  17.891  1.00 33.51           C
ATOM   2276  ND1 HIS A 287       8.430 -17.511  17.384  1.00 34.47           N
ATOM   2277  CD2 HIS A 287       7.286 -18.037  19.167  1.00 34.87           C
ATOM   2278  CE1 HIS A 287       9.301 -17.864  18.313  1.00 34.27           C
ATOM   2279  NE2 HIS A 287       8.632 -18.188  19.405  1.00 34.64           N
ATOM   2280  N   GLY A 288       3.522 -15.000  16.235  1.00 33.57           N
ATOM   2281  CA  GLY A 288       2.505 -14.656  15.256  1.00 34.33           C
ATOM   2282  C   GLY A 288       2.656 -13.227  14.771  1.00 35.54           C
ATOM   2283  O   GLY A 288       1.981 -12.802  13.832  1.00 34.79           O
ATOM   2284  N   LEU A 289       3.592 -12.507  15.381  1.00 37.72           N
ATOM   2285  CA  LEU A 289       3.866 -11.111  15.054  1.00 40.07           C
ATOM   2286  C   LEU A 289       4.470 -10.958  13.656  1.00 42.04           C
ATOM   2287  O   LEU A 289       4.266  -9.936  12.991  1.00 41.36           O
ATOM   2288  CB  LEU A 289       4.802 -10.519  16.109  1.00 39.54           C
ATOM   2289  CG  LEU A 289       4.797  -9.017  16.383  1.00 39.96           C
ATOM   2290  CD1 LEU A 289       3.378  -8.511  16.605  1.00 39.22           C
ATOM   2291  CD2 LEU A 289       5.659  -8.750  17.609  1.00 40.17           C
ATOM   2292  N   TYR A 290       5.223 -11.967  13.221  1.00 44.62           N
ATOM   2293  CA  TYR A 290       5.832 -11.939  11.894  1.00 47.49           C
ATOM   2294  C   TYR A 290       5.023 -12.731  10.867  1.00 49.31           C
ATOM   2295  O   TYR A 290       5.291 -12.657   9.669  1.00 49.75           O
ATOM   2296  CB  TYR A 290       7.286 -12.431  11.908  1.00 46.81           C
ATOM   2297  CG  TYR A 290       7.829 -12.895  13.238  1.00 47.61           C
ATOM   2298  CD1 TYR A 290       8.303 -11.982  14.188  1.00 47.21           C
ATOM   2299  CD2 TYR A 290       7.933 -14.256  13.520  1.00 48.56           C
ATOM   2300  CE1 TYR A 290       8.876 -12.423  15.387  1.00 48.19           C
ATOM   2301  CE2 TYR A 290       8.501 -14.708  14.705  1.00 49.61           C
ATOM   2302  CZ  TYR A 290       8.974 -13.791  15.633  1.00 49.63           C
ATOM   2303  OH  TYR A 290       9.561 -14.263  16.787  1.00 50.89           O
ATOM   2304  N   SER A 291       4.040 -13.490  11.348  1.00 52.01           N
ATOM   2305  CA  SER A 291       3.170 -14.285  10.481  1.00 54.37           C
ATOM   2306  C   SER A 291       2.099 -13.369   9.870  1.00 55.79           C
ATOM   2307  O   SER A 291       2.223 -12.923   8.726  1.00 56.51           O
ATOM   2308  CB  SER A 291       2.502 -15.418  11.279  1.00 54.49           C
ATOM   2309  OG  SER A 291       3.456 -16.296  11.859  1.00 56.25           O
ATOM   2310  N   GLY A 292       1.063 -13.078  10.653  1.00 56.38           N
ATOM   2311  CA  GLY A 292      -0.008 -12.217  10.185  1.00 57.01           C
ATOM   2312  C   GLY A 292       0.142 -10.819  10.748  1.00 57.80           C
ATOM   2313  O   GLY A 292      -0.498  -9.874  10.282  1.00 58.19           O
ATOM   2314  N   GLY A 293       0.993 -10.695  11.763  1.00 58.33           N
ATOM   2315  CA  GLY A 293       1.231  -9.408  12.380  1.00 59.23           C
ATOM   2316  C   GLY A 293       0.172  -9.029  13.388  1.00 60.39           C
ATOM   2317  O   GLY A 293      -0.710  -9.825  13.715  1.00 59.15           O
ATOM   2318  N   ILE A 294       0.276  -7.803  13.889  1.00 62.82           N
ATOM   2319  CA  ILE A 294      -0.661  -7.281  14.876  1.00 65.38           C
ATOM   2320  C   ILE A 294      -1.821  -6.528  14.212  1.00 67.43           C
ATOM   2321  O   ILE A 294      -1.615  -5.622  13.402  1.00 67.87           O
ATOM   2322  CB  ILE A 294       0.071  -6.394  15.931  1.00 64.41           C
ATOM   2323  CG1 ILE A 294      -0.929  -5.784  16.910  1.00 63.52           C
ATOM   2324  CG2 ILE A 294       0.909  -5.318  15.254  1.00 64.22           C
ATOM   2325  CD1 ILE A 294      -0.277  -5.009  18.017  1.00 63.45           C
ATOM   2326  N   LYS A 295      -3.038  -6.956  14.532  1.00 69.90           N
ATOM   2327  CA  LYS A 295      -4.261  -6.367  13.994  1.00 71.77           C
ATOM   2328  C   LYS A 295      -4.441  -4.951  14.538  1.00 72.85           C
ATOM   2329  O   LYS A 295      -4.356  -4.730  15.745  1.00 72.61           O
ATOM   2330  CB  LYS A 295      -5.450  -7.246  14.388  1.00 72.71           C
ATOM   2331  CG  LYS A 295      -6.663  -7.162  13.483  1.00 74.09           C
ATOM   2332  CD  LYS A 295      -7.602  -8.317  13.792  1.00 75.00           C
ATOM   2333  CE  LYS A 295      -8.772  -8.386  12.829  1.00 76.76           C
ATOM   2334  NZ  LYS A 295      -9.560  -9.641  13.029  1.00 77.83           N
ATOM   2335  N   LEU A 296      -4.693  -3.997  13.649  1.00 74.43           N
ATOM   2336  CA  LEU A 296      -4.862  -2.605  14.060  1.00 76.41           C
ATOM   2337  C   LEU A 296      -5.883  -1.904  13.165  1.00 77.65           C
ATOM   2338  O   LEU A 296      -5.897  -2.111  11.956  1.00 78.07           O
ATOM   2339  CB  LEU A 296      -3.517  -1.876  13.980  1.00 76.34           C
ATOM   2340  CG  LEU A 296      -3.322  -0.629  14.847  1.00 76.22           C
ATOM   2341  CD1 LEU A 296      -3.191  -1.026  16.310  1.00 75.90           C
ATOM   2342  CD2 LEU A 296      -2.079   0.102  14.403  1.00 75.89           C
ATOM   2343  N   PRO A 297      -6.754  -1.067  13.753  1.00 78.76           N
ATOM   2344  CA  PRO A 297      -7.789  -0.326  13.018  1.00 79.43           C
ATOM   2345  C   PRO A 297      -7.293   0.589  11.897  1.00 79.92           C
ATOM   2346  O   PRO A 297      -6.238   1.222  12.007  1.00 79.90           O
ATOM   2347  CB  PRO A 297      -8.499   0.460  14.125  1.00 79.82           C
ATOM   2348  CG  PRO A 297      -7.452   0.579  15.202  1.00 79.78           C
ATOM   2349  CD  PRO A 297      -6.842  -0.787  15.195  1.00 79.09           C
ATOM   2350  N   THR A 298      -8.108   0.696  10.850  1.00 80.40           N
ATOM   2351  CA  THR A 298      -7.822   1.506   9.667  1.00 81.13           C
ATOM   2352  C   THR A 298      -7.375   2.929   9.972  1.00 80.80           C
ATOM   2353  O   THR A 298      -6.493   3.461   9.298  1.00 80.83           O
ATOM   2354  CB  THR A 298      -9.053   1.569   8.734  1.00 82.17           C
ATOM   2355  OG1 THR A 298      -9.554   0.246   8.509  1.00 83.56           O
ATOM   2356  CG2 THR A 298      -8.689   2.200   7.395  1.00 82.63           C
ATOM   2357  N   ASP A 299      -7.974   3.540  10.989  1.00 80.83           N
ATOM   2358  CA  ASP A 299      -7.632   4.906  11.369  1.00 80.66           C
ATOM   2359  C   ASP A 299      -6.122   5.082  11.500  1.00 79.97           C
ATOM   2360  O   ASP A 299      -5.576   6.100  11.086  1.00 79.78           O
ATOM   2361  CB  ASP A 299      -8.348   5.299  12.667  1.00 81.40           C
ATOM   2362  CG  ASP A 299      -9.863   5.338  12.509  1.00 81.79           C
ATOM   2363  OD1 ASP A 299     -10.380   6.347  11.981  1.00 81.40           O
ATOM   2364  OD2 ASP A 299     -10.534   4.355  12.899  1.00 82.02           O
ATOM   2365  N   ILE A 300      -5.446   4.064  12.025  1.00 79.28           N
ATOM   2366  CA  ILE A 300      -3.998   4.123  12.171  1.00 78.11           C
ATOM   2367  C   ILE A 300      -3.318   3.405  11.002  1.00 77.49           C
ATOM   2368  O   ILE A 300      -2.322   3.899  10.475  1.00 78.03           O
ATOM   2369  CB  ILE A 300      -3.505   3.514  13.510  1.00 77.90           C
ATOM   2370  CG1 ILE A 300      -4.201   4.178  14.701  1.00 78.13           C
ATOM   2371  CG2 ILE A 300      -2.010   3.724  13.657  1.00 77.22           C
ATOM   2372  CD1 ILE A 300      -5.552   3.591  15.044  1.00 77.76           C
ATOM   2373  N   ILE A 301      -3.894   2.288  10.554  1.00 76.27           N
ATOM   2374  CA  ILE A 301      -3.329   1.505   9.449  1.00 75.30           C
ATOM   2375  C   ILE A 301      -3.143   2.313   8.158  1.00 75.53           C
ATOM   2376  O   ILE A 301      -2.256   2.014   7.356  1.00 75.30           O
ATOM   2377  CB  ILE A 301      -4.172   0.222   9.157  1.00 74.17           C
ATOM   2378  CG1 ILE A 301      -3.250  -0.966   8.870  1.00 73.52           C
ATOM   2379  CG2 ILE A 301      -5.097   0.426   7.964  1.00 73.75           C
ATOM   2380  CD1 ILE A 301      -2.498  -1.464  10.086  1.00 72.84           C
ATOM   2381  N   SER A 302      -3.983   3.323   7.957  1.00 75.87           N
ATOM   2382  CA  SER A 302      -3.896   4.160   6.768  1.00 76.63           C
ATOM   2383  C   SER A 302      -3.039   5.406   6.984  1.00 77.02           C
ATOM   2384  O   SER A 302      -2.568   6.016   6.024  1.00 76.86           O
ATOM   2385  CB  SER A 302      -5.293   4.545   6.283  1.00 77.15           C
ATOM   2386  OG  SER A 302      -6.022   3.393   5.886  1.00 77.26           O
ATOM   2387  N   LYS A 303      -2.845   5.791   8.240  1.00 77.40           N
ATOM   2388  CA  LYS A 303      -2.025   6.955   8.546  1.00 78.15           C
ATOM   2389  C   LYS A 303      -0.550   6.562   8.568  1.00 79.31           C
ATOM   2390  O   LYS A 303       0.285   7.240   7.968  1.00 79.60           O
ATOM   2391  CB  LYS A 303      -2.445   7.585   9.873  1.00 77.47           C
ATOM   2392  CG  LYS A 303      -3.828   8.213   9.826  1.00 77.13           C
ATOM   2393  CD  LYS A 303      -4.209   8.862  11.148  1.00 76.59           C
ATOM   2394  CE  LYS A 303      -5.633   9.399  11.098  1.00 75.95           C
ATOM   2395  NZ  LYS A 303      -6.045  10.016  12.384  1.00 75.26           N
ATOM   2396  N   ILE A 304      -0.235   5.450   9.229  1.00 80.39           N
ATOM   2397  CA  ILE A 304       1.144   4.972   9.297  1.00 81.66           C
ATOM   2398  C   ILE A 304       1.438   4.014   8.144  1.00 83.00           C
ATOM   2399  O   ILE A 304       1.709   2.828   8.342  1.00 82.91           O
ATOM   2400  CB  ILE A 304       1.485   4.304  10.660  1.00 81.12           C
ATOM   2401  CG1 ILE A 304       0.543   3.137  10.955  1.00 80.47           C
ATOM   2402  CG2 ILE A 304       1.438   5.336  11.772  1.00 81.31           C
ATOM   2403  CD1 ILE A 304       0.953   2.315  12.151  1.00 80.05           C
ATOM   2404  N   SER A 305       1.375   4.553   6.933  1.00 84.82           N
ATOM   2405  CA  SER A 305       1.628   3.785   5.720  1.00 86.58           C
ATOM   2406  C   SER A 305       2.117   4.696   4.581  1.00 87.03           C
ATOM   2407  O   SER A 305       3.141   4.413   3.955  1.00 87.56           O
ATOM   2408  CB  SER A 305       0.370   3.006   5.307  1.00 86.91           C
ATOM   2409  OG  SER A 305       0.610   2.182   4.178  1.00 88.26           O
ATOM   2410  N   PRO A 306       1.401   5.809   4.307  1.00 86.99           N
ATOM   2411  CA  PRO A 306       1.826   6.713   3.232  1.00 86.34           C
ATOM   2412  C   PRO A 306       3.102   7.492   3.560  1.00 85.51           C
ATOM   2413  O   PRO A 306       3.789   7.973   2.657  1.00 85.80           O
ATOM   2414  CB  PRO A 306       0.624   7.646   3.081  1.00 86.94           C
ATOM   2415  CG  PRO A 306       0.082   7.714   4.473  1.00 87.26           C
ATOM   2416  CD  PRO A 306       0.122   6.264   4.882  1.00 87.00           C
ATOM   2417  N   LEU A 307       3.393   7.644   4.851  1.00 84.31           N
ATOM   2418  CA  LEU A 307       4.590   8.361   5.282  1.00 83.02           C
ATOM   2419  C   LEU A 307       5.846   7.756   4.656  1.00 82.02           C
ATOM   2420  O   LEU A 307       6.051   6.541   4.691  1.00 81.83           O
ATOM   2421  CB  LEU A 307       4.695   8.401   6.817  1.00 82.79           C
ATOM   2422  CG  LEU A 307       3.979   7.359   7.686  1.00 82.25           C
ATOM   2423  CD1 LEU A 307       4.537   5.970   7.441  1.00 82.26           C
ATOM   2424  CD2 LEU A 307       4.123   7.738   9.151  1.00 81.44           C
ATOM   2425  N   PRO A 308       6.693   8.602   4.052  1.00 81.28           N
ATOM   2426  CA  PRO A 308       7.931   8.165   3.404  1.00 80.74           C
ATOM   2427  C   PRO A 308       8.924   7.455   4.319  1.00 80.20           C
ATOM   2428  O   PRO A 308       8.971   7.708   5.525  1.00 79.40           O
ATOM   2429  CB  PRO A 308       8.502   9.471   2.847  1.00 80.67           C
ATOM   2430  CG  PRO A 308       7.988  10.501   3.796  1.00 80.70           C
ATOM   2431  CD  PRO A 308       6.561  10.068   3.986  1.00 81.10           C
ATOM   2432  N   VAL A 309       9.693   6.548   3.719  1.00 79.95           N
ATOM   2433  CA  VAL A 309      10.725   5.761   4.396  1.00 80.51           C
ATOM   2434  C   VAL A 309      10.229   4.589   5.246  1.00 81.40           C
ATOM   2435  O   VAL A 309      10.843   3.521   5.242  1.00 81.42           O
ATOM   2436  CB  VAL A 309      11.676   6.651   5.239  1.00 80.14           C
ATOM   2437  CG1 VAL A 309      12.788   5.806   5.847  1.00 79.91           C
ATOM   2438  CG2 VAL A 309      12.266   7.756   4.376  1.00 79.58           C
ATOM   2439  N   LEU A 310       9.113   4.766   5.947  1.00 82.35           N
ATOM   2440  CA  LEU A 310       8.571   3.703   6.797  1.00 82.74           C
ATOM   2441  C   LEU A 310       7.807   2.644   6.003  1.00 83.80           C
ATOM   2442  O   LEU A 310       6.785   2.121   6.449  1.00 83.33           O
ATOM   2443  CB  LEU A 310       7.695   4.290   7.909  1.00 81.47           C
ATOM   2444  CG  LEU A 310       8.418   5.109   8.984  1.00 80.48           C
ATOM   2445  CD1 LEU A 310       8.974   6.392   8.398  1.00 80.70           C
ATOM   2446  CD2 LEU A 310       7.464   5.439  10.101  1.00 79.92           C
ATOM   2447  N   LYS A 311       8.359   2.294   4.846  1.00 85.76           N
ATOM   2448  CA  LYS A 311       7.778   1.299   3.955  1.00 87.45           C
ATOM   2449  C   LYS A 311       8.629   0.034   4.025  1.00 88.20           C
ATOM   2450  O   LYS A 311       9.852   0.110   4.119  1.00 88.06           O
ATOM   2451  CB  LYS A 311       7.712   1.844   2.523  1.00 87.76           C
ATOM   2452  CG  LYS A 311       8.955   2.608   2.078  1.00 88.31           C
ATOM   2453  CD  LYS A 311       8.773   3.193   0.686  1.00 88.95           C
ATOM   2454  CE  LYS A 311       9.943   4.080   0.290  1.00 88.88           C
ATOM   2455  NZ  LYS A 311       9.849   4.521  -1.132  1.00 89.20           N
ATOM   2456  N   GLU A 312       7.966  -1.120   4.011  1.00 89.37           N
ATOM   2457  CA  GLU A 312       8.601  -2.441   4.106  1.00 90.28           C
ATOM   2458  C   GLU A 312       9.009  -2.705   5.555  1.00 89.99           C
ATOM   2459  O   GLU A 312       8.804  -3.808   6.065  1.00 89.92           O
ATOM   2460  CB  GLU A 312       9.798  -2.590   3.155  1.00 91.54           C
ATOM   2461  CG  GLU A 312      10.082  -4.039   2.714  1.00 93.29           C
ATOM   2462  CD  GLU A 312      10.640  -4.927   3.825  1.00 94.15           C
ATOM   2463  OE1 GLU A 312      11.862  -4.869   4.074  1.00 94.70           O
ATOM   2464  OE2 GLU A 312       9.863  -5.693   4.438  1.00 94.50           O
ATOM   2465  N   ILE A 313       9.562  -1.692   6.222  1.00 89.42           N
ATOM   2466  CA  ILE A 313       9.943  -1.819   7.626  1.00 89.30           C
ATOM   2467  C   ILE A 313       8.682  -2.280   8.366  1.00 89.82           C
ATOM   2468  O   ILE A 313       8.744  -3.036   9.339  1.00 89.90           O
ATOM   2469  CB  ILE A 313      10.437  -0.465   8.212  1.00 88.46           C
ATOM   2470  CG1 ILE A 313      11.823  -0.109   7.662  1.00 87.60           C
ATOM   2471  CG2 ILE A 313      10.508  -0.532   9.732  1.00 88.39           C
ATOM   2472  CD1 ILE A 313      11.833   0.413   6.249  1.00 86.93           C
ATOM   2473  N   PHE A 314       7.536  -1.834   7.861  1.00 90.14           N
ATOM   2474  CA  PHE A 314       6.242  -2.192   8.416  1.00 90.31           C
ATOM   2475  C   PHE A 314       5.501  -3.033   7.383  1.00 90.08           C
ATOM   2476  O   PHE A 314       4.807  -2.493   6.516  1.00 90.13           O
ATOM   2477  CB  PHE A 314       5.429  -0.931   8.721  1.00 90.39           C
ATOM   2478  CG  PHE A 314       6.108   0.019   9.659  1.00 90.62           C
ATOM   2479  CD1 PHE A 314       6.919  -0.454  10.686  1.00 90.82           C
ATOM   2480  CD2 PHE A 314       5.938   1.390   9.517  1.00 91.08           C
ATOM   2481  CE1 PHE A 314       7.551   0.426  11.556  1.00 91.62           C
ATOM   2482  CE2 PHE A 314       6.565   2.278  10.382  1.00 91.56           C
ATOM   2483  CZ  PHE A 314       7.374   1.797  11.404  1.00 91.71           C
ATOM   2484  N   ARG A 315       5.703  -4.346   7.424  1.00 89.96           N
ATOM   2485  CA  ARG A 315       5.023  -5.237   6.490  1.00 89.96           C
ATOM   2486  C   ARG A 315       3.534  -5.113   6.778  1.00 90.00           C
ATOM   2487  O   ARG A 315       3.092  -5.405   7.887  1.00 90.77           O
ATOM   2488  CB  ARG A 315       5.463  -6.685   6.703  1.00 90.02           C
ATOM   2489  CG  ARG A 315       6.890  -6.994   6.298  1.00 90.05           C
ATOM   2490  CD  ARG A 315       7.181  -8.462   6.539  1.00 90.70           C
ATOM   2491  NE  ARG A 315       8.388  -8.913   5.855  1.00 91.50           N
ATOM   2492  CZ  ARG A 315       8.527 -10.116   5.306  1.00 91.87           C
ATOM   2493  NH1 ARG A 315       7.533 -10.995   5.360  1.00 92.00           N
ATOM   2494  NH2 ARG A 315       9.660 -10.439   4.698  1.00 92.07           N
ATOM   2495  N   THR A 316       2.763  -4.667   5.797  1.00 89.69           N
ATOM   2496  CA  THR A 316       1.332  -4.499   6.004  1.00 89.23           C
ATOM   2497  C   THR A 316       0.496  -5.478   5.188  1.00 89.06           C
ATOM   2498  O   THR A 316       0.867  -5.865   4.079  1.00 89.43           O
ATOM   2499  CB  THR A 316       0.892  -3.034   5.727  1.00 88.80           C
ATOM   2500  OG1 THR A 316      -0.513  -2.889   5.974  1.00 88.39           O
ATOM   2501  CG2 THR A 316       1.199  -2.634   4.291  1.00 89.18           C
ATOM   2502  N   ASP A 317      -0.611  -5.914   5.780  1.00 88.73           N
ATOM   2503  CA  ASP A 317      -1.537  -6.839   5.139  1.00 88.05           C
ATOM   2504  C   ASP A 317      -2.323  -6.084   4.074  1.00 87.46           C
ATOM   2505  O   ASP A 317      -2.840  -6.674   3.125  1.00 88.17           O
ATOM   2506  CB  ASP A 317      -2.497  -7.404   6.194  1.00 88.51           C
ATOM   2507  CG  ASP A 317      -3.677  -8.142   5.591  1.00 89.03           C
ATOM   2508  OD1 ASP A 317      -3.504  -9.308   5.172  1.00 89.79           O
ATOM   2509  OD2 ASP A 317      -4.781  -7.557   5.550  1.00 89.12           O
ATOM   2510  N   GLY A 318      -2.375  -4.767   4.232  1.00 86.34           N
ATOM   2511  CA  GLY A 318      -3.113  -3.921   3.314  1.00 84.16           C
ATOM   2512  C   GLY A 318      -4.006  -3.057   4.177  1.00 82.35           C
ATOM   2513  O   GLY A 318      -4.266  -1.895   3.865  1.00 82.47           O
ATOM   2514  N   GLU A 319      -4.442  -3.637   5.291  1.00 80.17           N
ATOM   2515  CA  GLU A 319      -5.293  -2.963   6.256  1.00 78.07           C
ATOM   2516  C   GLU A 319      -5.409  -3.875   7.470  1.00 75.99           C
ATOM   2517  O   GLU A 319      -5.114  -5.070   7.382  1.00 76.06           O
ATOM   2518  CB  GLU A 319      -6.676  -2.694   5.659  1.00 79.10           C
ATOM   2519  CG  GLU A 319      -7.523  -1.719   6.463  1.00 80.76           C
ATOM   2520  CD  GLU A 319      -8.861  -1.426   5.808  1.00 82.28           C
ATOM   2521  OE1 GLU A 319      -8.870  -0.927   4.661  1.00 83.52           O
ATOM   2522  OE2 GLU A 319      -9.906  -1.689   6.443  1.00 82.55           O
ATOM   2523  N   GLN A 320      -5.768  -3.289   8.609  1.00 73.16           N
ATOM   2524  CA  GLN A 320      -5.940  -4.014   9.870  1.00 70.12           C
ATOM   2525  C   GLN A 320      -4.781  -4.899  10.324  1.00 67.82           C
ATOM   2526  O   GLN A 320      -4.964  -5.734  11.217  1.00 67.68           O
ATOM   2527  CB  GLN A 320      -7.234  -4.844   9.866  1.00 70.55           C
ATOM   2528  CG  GLN A 320      -8.519  -4.035   9.712  1.00 70.25           C
ATOM   2529  CD  GLN A 320      -8.609  -2.871  10.687  1.00 69.75           C
ATOM   2530  OE1 GLN A 320      -8.154  -1.773  10.398  1.00 68.20           O
ATOM   2531  NE2 GLN A 320      -9.204  -3.112  11.850  1.00 69.67           N
ATOM   2532  N   ALA A 321      -3.590  -4.700   9.765  1.00 64.49           N
ATOM   2533  CA  ALA A 321      -2.444  -5.512  10.161  1.00 60.71           C
ATOM   2534  C   ALA A 321      -1.100  -4.819  10.010  1.00 57.94           C
ATOM   2535  O   ALA A 321      -0.906  -3.976   9.134  1.00 57.48           O
ATOM   2536  CB  ALA A 321      -2.437  -6.833   9.411  1.00 60.13           C
ATOM   2537  N   LEU A 322      -0.179  -5.197  10.886  1.00 55.10           N
ATOM   2538  CA  LEU A 322       1.173  -4.667  10.904  1.00 51.39           C
ATOM   2539  C   LEU A 322       2.082  -5.828  11.295  1.00 48.74           C
ATOM   2540  O   LEU A 322       2.203  -6.170  12.472  1.00 48.82           O
ATOM   2541  CB  LEU A 322       1.281  -3.532  11.925  1.00 52.09           C
ATOM   2542  CG  LEU A 322       2.643  -2.849  12.041  1.00 53.53           C
ATOM   2543  CD1 LEU A 322       3.051  -2.309  10.684  1.00 54.12           C
ATOM   2544  CD2 LEU A 322       2.589  -1.732  13.075  1.00 53.98           C
ATOM   2545  N   LYS A 323       2.632  -6.496  10.289  1.00 45.45           N
ATOM   2546  CA  LYS A 323       3.520  -7.631  10.501  1.00 42.78           C
ATOM   2547  C   LYS A 323       4.951  -7.141  10.644  1.00 39.76           C
ATOM   2548  O   LYS A 323       5.259  -5.979  10.368  1.00 40.07           O
ATOM   2549  CB  LYS A 323       3.463  -8.589   9.307  1.00 44.59           C
ATOM   2550  CG  LYS A 323       2.096  -8.730   8.659  1.00 47.26           C
ATOM   2551  CD  LYS A 323       2.217  -9.396   7.298  1.00 49.32           C
ATOM   2552  CE  LYS A 323       0.905  -9.351   6.536  1.00 49.39           C
ATOM   2553  NZ  LYS A 323       1.102  -9.703   5.101  1.00 51.19           N
ATOM   2554  N   PHE A 324       5.827  -8.049  11.048  1.00 35.90           N
ATOM   2555  CA  PHE A 324       7.240  -7.745  11.204  1.00 31.74           C
ATOM   2556  C   PHE A 324       8.040  -8.841  10.509  1.00 30.09           C
ATOM   2557  O   PHE A 324       7.608  -9.993  10.456  1.00 29.27           O
ATOM   2558  CB  PHE A 324       7.621  -7.685  12.688  1.00 29.23           C
ATOM   2559  CG  PHE A 324       7.259  -6.391  13.356  1.00 26.00           C
ATOM   2560  CD1 PHE A 324       8.160  -5.332  13.380  1.00 25.35           C
ATOM   2561  CD2 PHE A 324       6.025  -6.229  13.967  1.00 24.74           C
ATOM   2562  CE1 PHE A 324       7.836  -4.128  14.006  1.00 24.08           C
ATOM   2563  CE2 PHE A 324       5.694  -5.023  14.595  1.00 24.68           C
ATOM   2564  CZ  PHE A 324       6.602  -3.974  14.614  1.00 22.86           C
ATOM   2565  N   PRO A 325       9.157  -8.479   9.863  1.00 28.59           N
ATOM   2566  CA  PRO A 325       9.950  -9.514   9.198  1.00 27.52           C
ATOM   2567  C   PRO A 325      10.529 -10.476  10.241  1.00 26.91           C
ATOM   2568  O   PRO A 325      11.009 -10.048  11.285  1.00 27.26           O
ATOM   2569  CB  PRO A 325      11.039  -8.706   8.488  1.00 27.10           C
ATOM   2570  CG  PRO A 325      11.137  -7.451   9.304  1.00 26.51           C
ATOM   2571  CD  PRO A 325       9.701  -7.139   9.584  1.00 26.62           C
ATOM   2572  N   PRO A 326      10.470 -11.789   9.980  1.00 26.14           N
ATOM   2573  CA  PRO A 326      11.005 -12.755  10.942  1.00 25.24           C
ATOM   2574  C   PRO A 326      12.505 -12.611  11.174  1.00 25.04           C
ATOM   2575  O   PRO A 326      13.294 -12.660  10.227  1.00 24.57           O
ATOM   2576  CB  PRO A 326      10.654 -14.100  10.301  1.00 24.71           C
ATOM   2577  CG  PRO A 326      10.666 -13.801   8.848  1.00 25.15           C
ATOM   2578  CD  PRO A 326       9.957 -12.475   8.782  1.00 26.05           C
ATOM   2579  N   PRO A 327      12.918 -12.411  12.439  1.00 25.01           N
ATOM   2580  CA  PRO A 327      14.341 -12.266  12.765  1.00 24.92           C
ATOM   2581  C   PRO A 327      15.067 -13.575  12.492  1.00 24.05           C
ATOM   2582  O   PRO A 327      14.519 -14.649  12.726  1.00 23.26           O
ATOM   2583  CB  PRO A 327      14.318 -11.909  14.255  1.00 24.67           C
ATOM   2584  CG  PRO A 327      13.070 -12.559  14.748  1.00 24.03           C
ATOM   2585  CD  PRO A 327      12.089 -12.259  13.648  1.00 24.20           C
ATOM   2586  N   LYS A 328      16.298 -13.491  12.003  1.00 24.08           N
ATOM   2587  CA  LYS A 328      17.052 -14.691  11.677  1.00 25.78           C
ATOM   2588  C   LYS A 328      17.150 -15.707  12.805  1.00 25.86           C
ATOM   2589  O   LYS A 328      17.174 -16.912  12.554  1.00 25.37           O
ATOM   2590  CB  LYS A 328      18.448 -14.338  11.158  1.00 27.39           C
ATOM   2591  CG  LYS A 328      18.682 -14.803   9.728  1.00 31.86           C
ATOM   2592  CD  LYS A 328      20.104 -14.550   9.240  1.00 34.20           C
ATOM   2593  CE  LYS A 328      20.230 -14.820   7.733  1.00 36.08           C
ATOM   2594  NZ  LYS A 328      19.852 -16.210   7.329  1.00 36.34           N
ATOM   2595  N   VAL A 329      17.120 -15.220  14.042  1.00 26.76           N
ATOM   2596  CA  VAL A 329      17.229 -16.068  15.227  1.00 27.15           C
ATOM   2597  C   VAL A 329      16.192 -17.194  15.342  1.00 28.09           C
ATOM   2598  O   VAL A 329      16.398 -18.142  16.090  1.00 29.66           O
ATOM   2599  CB  VAL A 329      17.255 -15.218  16.535  1.00 25.57           C
ATOM   2600  CG1 VAL A 329      15.893 -14.601  16.815  1.00 24.25           C
ATOM   2601  CG2 VAL A 329      17.740 -16.054  17.708  1.00 23.74           C
ATOM   2602  N   ILE A 330      15.068 -17.101  14.640  1.00 29.10           N
ATOM   2603  CA  ILE A 330      14.090 -18.182  14.731  1.00 30.27           C
ATOM   2604  C   ILE A 330      13.705 -18.767  13.376  1.00 30.74           C
ATOM   2605  O   ILE A 330      12.841 -19.640  13.305  1.00 31.63           O
ATOM   2606  CB  ILE A 330      12.797 -17.784  15.524  1.00 31.28           C
ATOM   2607  CG1 ILE A 330      11.778 -17.064  14.633  1.00 30.80           C
ATOM   2608  CG2 ILE A 330      13.150 -16.957  16.744  1.00 30.73           C
ATOM   2609  CD1 ILE A 330      12.237 -15.774  14.072  1.00 31.76           C
ATOM   2610  N   GLN A 331      14.386 -18.337  12.317  1.00 30.13           N
ATOM   2611  CA  GLN A 331      14.081 -18.821  10.973  1.00 30.17           C
ATOM   2612  C   GLN A 331      14.261 -20.327  10.784  1.00 30.12           C
ATOM   2613  O   GLN A 331      13.449 -20.974  10.129  1.00 29.45           O
ATOM   2614  CB  GLN A 331      14.869 -18.031   9.931  1.00 29.55           C
ATOM   2615  CG  GLN A 331      14.393 -16.584   9.816  1.00 29.22           C
ATOM   2616  CD  GLN A 331      15.059 -15.820   8.690  1.00 29.20           C
ATOM   2617  OE1 GLN A 331      15.950 -16.333   8.012  1.00 30.68           O
ATOM   2618  NE2 GLN A 331      14.637 -14.580   8.492  1.00 27.80           N
ATOM   2619  N   VAL A 332      15.307 -20.884  11.382  1.00 31.27           N
ATOM   2620  CA  VAL A 332      15.563 -22.317  11.281  1.00 33.18           C
ATOM   2621  C   VAL A 332      14.907 -23.088  12.438  1.00 34.95           C
ATOM   2622  O   VAL A 332      14.260 -24.114  12.223  1.00 37.42           O
ATOM   2623  CB  VAL A 332      17.083 -22.619  11.243  1.00 32.23           C
ATOM   2624  CG1 VAL A 332      17.327 -24.113  11.112  1.00 31.73           C
ATOM   2625  CG2 VAL A 332      17.735 -21.883  10.089  1.00 31.49           C
ATOM   2626  N   SER A 333      15.073 -22.591  13.660  1.00 35.61           N
ATOM   2627  CA  SER A 333      14.505 -23.236  14.839  1.00 34.68           C
ATOM   2628  C   SER A 333      13.993 -22.154  15.782  1.00 35.18           C
ATOM   2629  O   SER A 333      14.768 -21.348  16.301  1.00 36.62           O
ATOM   2630  CB  SER A 333      15.572 -24.090  15.525  1.00 34.42           C
ATOM   2631  OG  SER A 333      15.046 -24.793  16.636  1.00 36.59           O
ATOM   2632  N   LYS A 334      12.683 -22.143  16.002  1.00 34.86           N
ATOM   2633  CA  LYS A 334      12.044 -21.147  16.861  1.00 34.83           C
ATOM   2634  C   LYS A 334      12.268 -21.308  18.367  1.00 32.38           C
ATOM   2635  O   LYS A 334      11.862 -20.445  19.150  1.00 32.52           O
ATOM   2636  CB  LYS A 334      10.534 -21.101  16.586  1.00 37.51           C
ATOM   2637  CG  LYS A 334      10.118 -20.482  15.246  1.00 41.81           C
ATOM   2638  CD  LYS A 334      10.419 -21.380  14.047  1.00 44.17           C
ATOM   2639  CE  LYS A 334       9.860 -20.782  12.757  1.00 44.54           C
ATOM   2640  NZ  LYS A 334      10.168 -21.622  11.563  1.00 45.77           N
ATOM   2641  N   SER A 335      12.912 -22.393  18.777  1.00 30.40           N
ATOM   2642  CA  SER A 335      13.136 -22.638  20.197  1.00 29.21           C
ATOM   2643  C   SER A 335      14.592 -22.747  20.648  1.00 28.04           C
ATOM   2644  O   SER A 335      14.861 -22.828  21.853  1.00 27.38           O
ATOM   2645  CB  SER A 335      12.370 -23.892  20.627  1.00 29.68           C
ATOM   2646  OG  SER A 335      12.679 -24.998  19.787  1.00 31.71           O
ATOM   2647  N   ALA A 336      15.529 -22.704  19.702  1.00 25.95           N
ATOM   2648  CA  ALA A 336      16.954 -22.823  20.030  1.00 24.13           C
ATOM   2649  C   ALA A 336      17.503 -21.678  20.893  1.00 22.32           C
ATOM   2650  O   ALA A 336      18.534 -21.828  21.545  1.00 19.28           O
ATOM   2651  CB  ALA A 336      17.775 -22.976  18.759  1.00 23.71           C
ATOM   2652  N   TRP A 337      16.785 -20.558  20.935  1.00 22.83           N
ATOM   2653  CA  TRP A 337      17.204 -19.401  21.726  1.00 24.05           C
ATOM   2654  C   TRP A 337      17.179 -19.667  23.239  1.00 25.98           C
ATOM   2655  O   TRP A 337      17.835 -18.962  24.012  1.00 25.53           O
ATOM   2656  CB  TRP A 337      16.342 -18.171  21.383  1.00 21.85           C
ATOM   2657  CG  TRP A 337      14.889 -18.263  21.804  1.00 20.94           C
ATOM   2658  CD1 TRP A 337      13.848 -18.733  21.058  1.00 19.24           C
ATOM   2659  CD2 TRP A 337      14.335 -17.903  23.084  1.00 20.80           C
ATOM   2660  NE1 TRP A 337      12.688 -18.699  21.787  1.00 18.41           N
ATOM   2661  CE2 TRP A 337      12.957 -18.195  23.036  1.00 20.28           C
ATOM   2662  CE3 TRP A 337      14.872 -17.370  24.266  1.00 21.79           C
ATOM   2663  CZ2 TRP A 337      12.103 -17.980  24.128  1.00 20.24           C
ATOM   2664  CZ3 TRP A 337      14.022 -17.156  25.355  1.00 21.36           C
ATOM   2665  CH2 TRP A 337      12.654 -17.462  25.274  1.00 20.07           C
ATOM   2666  N   MET A 338      16.401 -20.672  23.645  1.00 27.87           N
ATOM   2667  CA  MET A 338      16.260 -21.065  25.051  1.00 26.88           C
ATOM   2668  C   MET A 338      17.431 -21.918  25.513  1.00 26.26           C
ATOM   2669  O   MET A 338      17.672 -22.087  26.704  1.00 27.80           O
ATOM   2670  CB  MET A 338      14.957 -21.846  25.246  1.00 27.72           C
ATOM   2671  CG  MET A 338      13.704 -20.998  25.136  1.00 29.43           C
ATOM   2672  SD  MET A 338      12.189 -21.932  25.406  1.00 32.56           S
ATOM   2673  CE  MET A 338      11.401 -21.844  23.786  1.00 28.61           C
ATOM   2674  N   THR A 339      18.150 -22.459  24.547  1.00 26.05           N
ATOM   2675  CA  THR A 339      19.302 -23.305  24.784  1.00 26.64           C
ATOM   2676  C   THR A 339      20.423 -22.622  25.566  1.00 25.79           C
ATOM   2677  O   THR A 339      20.826 -21.515  25.236  1.00 29.00           O
ATOM   2678  CB  THR A 339      19.833 -23.777  23.420  1.00 28.20           C
ATOM   2679  OG1 THR A 339      18.918 -24.720  22.855  1.00 30.99           O
ATOM   2680  CG2 THR A 339      21.170 -24.411  23.537  1.00 29.92           C
ATOM   2681  N   ASP A 340      20.956 -23.296  26.579  1.00 24.98           N
ATOM   2682  CA  ASP A 340      22.062 -22.744  27.361  1.00 23.45           C
ATOM   2683  C   ASP A 340      23.249 -22.461  26.460  1.00 22.51           C
ATOM   2684  O   ASP A 340      24.004 -21.519  26.679  1.00 21.69           O
ATOM   2685  CB  ASP A 340      22.515 -23.734  28.432  1.00 24.27           C
ATOM   2686  CG  ASP A 340      21.807 -23.538  29.746  1.00 24.91           C
ATOM   2687  OD1 ASP A 340      20.976 -22.617  29.844  1.00 26.25           O
ATOM   2688  OD2 ASP A 340      22.100 -24.300  30.690  1.00 26.93           O
ATOM   2689  N   GLU A 341      23.415 -23.311  25.456  1.00 23.41           N
ATOM   2690  CA  GLU A 341      24.507 -23.198  24.505  1.00 22.67           C
ATOM   2691  C   GLU A 341      24.413 -21.884  23.730  1.00 20.52           C
ATOM   2692  O   GLU A 341      25.407 -21.174  23.586  1.00 19.51           O
ATOM   2693  CB  GLU A 341      24.505 -24.400  23.554  1.00 26.96           C
ATOM   2694  CG  GLU A 341      24.641 -25.780  24.246  1.00 35.66           C
ATOM   2695  CD  GLU A 341      23.314 -26.375  24.771  1.00 38.70           C
ATOM   2696  OE1 GLU A 341      22.627 -27.098  24.004  1.00 40.51           O
ATOM   2697  OE2 GLU A 341      22.969 -26.143  25.956  1.00 38.46           O
ATOM   2698  N   GLU A 342      23.203 -21.536  23.295  1.00 17.77           N
ATOM   2699  CA  GLU A 342      22.977 -20.301  22.548  1.00 17.87           C
ATOM   2700  C   GLU A 342      23.124 -19.068  23.444  1.00 18.50           C
ATOM   2701  O   GLU A 342      23.611 -18.026  23.005  1.00 20.11           O
ATOM   2702  CB  GLU A 342      21.595 -20.315  21.892  1.00 16.73           C
ATOM   2703  CG  GLU A 342      21.302 -19.114  20.996  1.00 17.35           C
ATOM   2704  CD  GLU A 342      22.314 -18.926  19.869  1.00 15.56           C
ATOM   2705  OE1 GLU A 342      22.959 -19.907  19.456  1.00 16.42           O
ATOM   2706  OE2 GLU A 342      22.450 -17.788  19.379  1.00 14.91           O
ATOM   2707  N   PHE A 343      22.702 -19.197  24.698  1.00 16.98           N
ATOM   2708  CA  PHE A 343      22.797 -18.116  25.669  1.00 13.52           C
ATOM   2709  C   PHE A 343      24.267 -17.713  25.828  1.00 12.73           C
ATOM   2710  O   PHE A 343      24.621 -16.544  25.695  1.00 11.82           O
ATOM   2711  CB  PHE A 343      22.192 -18.583  27.000  1.00 13.64           C
ATOM   2712  CG  PHE A 343      22.476 -17.670  28.157  1.00 12.84           C
ATOM   2713  CD1 PHE A 343      21.864 -16.430  28.250  1.00 12.06           C
ATOM   2714  CD2 PHE A 343      23.377 -18.049  29.148  1.00 12.82           C
ATOM   2715  CE1 PHE A 343      22.150 -15.578  29.313  1.00 12.70           C
ATOM   2716  CE2 PHE A 343      23.663 -17.204  30.206  1.00 11.99           C
ATOM   2717  CZ  PHE A 343      23.051 -15.969  30.288  1.00 10.75           C
ATOM   2718  N   ALA A 344      25.122 -18.694  26.089  1.00 13.33           N
ATOM   2719  CA  ALA A 344      26.549 -18.446  26.242  1.00 13.70           C
ATOM   2720  C   ALA A 344      27.208 -18.153  24.885  1.00 15.78           C
ATOM   2721  O   ALA A 344      28.190 -17.410  24.805  1.00 16.65           O
ATOM   2722  CB  ALA A 344      27.201 -19.635  26.894  1.00 12.52           C
ATOM   2723  N   ARG A 345      26.657 -18.741  23.825  1.00 16.59           N
ATOM   2724  CA  ARG A 345      27.156 -18.564  22.465  1.00 15.63           C
ATOM   2725  C   ARG A 345      27.076 -17.088  22.080  1.00 14.50           C
ATOM   2726  O   ARG A 345      28.026 -16.521  21.548  1.00 15.08           O
ATOM   2727  CB  ARG A 345      26.304 -19.401  21.502  1.00 18.16           C
ATOM   2728  CG  ARG A 345      27.056 -20.076  20.362  1.00 17.49           C
ATOM   2729  CD  ARG A 345      27.050 -19.242  19.113  1.00 15.89           C
ATOM   2730  NE  ARG A 345      25.719 -19.154  18.520  1.00 15.67           N
ATOM   2731  CZ  ARG A 345      25.385 -18.276  17.583  1.00 15.42           C
ATOM   2732  NH1 ARG A 345      26.285 -17.418  17.128  1.00 17.48           N
ATOM   2733  NH2 ARG A 345      24.145 -18.229  17.127  1.00 17.46           N
ATOM   2734  N   GLU A 346      25.965 -16.444  22.418  1.00 12.77           N
ATOM   2735  CA  GLU A 346      25.781 -15.043  22.083  1.00  9.88           C
ATOM   2736  C   GLU A 346      26.680 -14.035  22.781  1.00 10.97           C
ATOM   2737  O   GLU A 346      26.643 -12.846  22.460  1.00 11.99           O
ATOM   2738  CB  GLU A 346      24.325 -14.655  22.224  1.00  9.55           C
ATOM   2739  CG  GLU A 346      23.468 -15.297  21.166  1.00  8.34           C
ATOM   2740  CD  GLU A 346      22.050 -14.815  21.194  1.00 11.79           C
ATOM   2741  OE1 GLU A 346      21.800 -13.712  21.733  1.00 15.19           O
ATOM   2742  OE2 GLU A 346      21.179 -15.534  20.656  1.00 14.09           O
ATOM   2743  N   MET A 347      27.509 -14.502  23.703  1.00 10.95           N
ATOM   2744  CA  MET A 347      28.432 -13.621  24.404  1.00 11.77           C
ATOM   2745  C   MET A 347      29.735 -13.512  23.616  1.00 12.27           C
ATOM   2746  O   MET A 347      30.576 -12.662  23.904  1.00 12.27           O
ATOM   2747  CB  MET A 347      28.723 -14.160  25.806  1.00 12.82           C
ATOM   2748  CG  MET A 347      27.547 -14.065  26.764  1.00 13.31           C
ATOM   2749  SD  MET A 347      27.876 -14.825  28.353  1.00 14.70           S
ATOM   2750  CE  MET A 347      26.239 -15.233  28.838  1.00 11.46           C
ATOM   2751  N   LEU A 348      29.895 -14.390  22.627  1.00 13.89           N
ATOM   2752  CA  LEU A 348      31.088 -14.421  21.790  1.00 14.19           C
ATOM   2753  C   LEU A 348      30.795 -14.011  20.351  1.00 15.78           C
ATOM   2754  O   LEU A 348      31.670 -13.501  19.663  1.00 17.00           O
ATOM   2755  CB  LEU A 348      31.689 -15.822  21.789  1.00 13.05           C
ATOM   2756  CG  LEU A 348      32.016 -16.445  23.147  1.00 13.74           C
ATOM   2757  CD1 LEU A 348      32.335 -17.920  22.975  1.00 14.96           C
ATOM   2758  CD2 LEU A 348      33.166 -15.710  23.795  1.00 13.27           C
ATOM   2759  N   ALA A 349      29.565 -14.236  19.900  1.00 17.42           N
ATOM   2760  CA  ALA A 349      29.170 -13.915  18.528  1.00 17.69           C
ATOM   2761  C   ALA A 349      27.828 -13.195  18.432  1.00 17.47           C
ATOM   2762  O   ALA A 349      27.237 -13.113  17.359  1.00 19.09           O
ATOM   2763  CB  ALA A 349      29.125 -15.195  17.698  1.00 16.48           C
ATOM   2764  N   GLY A 350      27.358 -12.648  19.544  1.00 17.91           N
ATOM   2765  CA  GLY A 350      26.078 -11.971  19.529  1.00 15.62           C
ATOM   2766  C   GLY A 350      26.185 -10.492  19.256  1.00 15.24           C
ATOM   2767  O   GLY A 350      27.221 -10.008  18.819  1.00 17.40           O
ATOM   2768  N   VAL A 351      25.117  -9.775  19.593  1.00 15.94           N
ATOM   2769  CA  VAL A 351      25.012  -8.329  19.408  1.00 15.65           C
ATOM   2770  C   VAL A 351      25.937  -7.572  20.370  1.00 15.00           C
ATOM   2771  O   VAL A 351      26.255  -6.398  20.160  1.00 13.03           O
ATOM   2772  CB  VAL A 351      23.526  -7.879  19.607  1.00 17.55           C
ATOM   2773  CG1 VAL A 351      23.091  -8.054  21.058  1.00 16.60           C
ATOM   2774  CG2 VAL A 351      23.317  -6.450  19.141  1.00 19.56           C
ATOM   2775  N   ASN A 352      26.363  -8.259  21.426  1.00 14.53           N
ATOM   2776  CA  ASN A 352      27.240  -7.672  22.435  1.00 15.42           C
ATOM   2777  C   ASN A 352      28.250  -8.731  22.891  1.00 16.07           C
ATOM   2778  O   ASN A 352      28.223  -9.174  24.036  1.00 16.83           O
ATOM   2779  CB  ASN A 352      26.404  -7.188  23.631  1.00 14.05           C
ATOM   2780  CG  ASN A 352      27.141  -6.189  24.482  1.00 12.49           C
ATOM   2781  OD1 ASN A 352      27.720  -5.249  23.965  1.00 15.94           O
ATOM   2782  ND2 ASN A 352      27.122  -6.377  25.787  1.00 11.92           N
ATOM   2783  N   PRO A 353      29.202  -9.093  22.009  1.00 17.04           N
ATOM   2784  CA  PRO A 353      30.255 -10.087  22.231  1.00 16.01           C
ATOM   2785  C   PRO A 353      31.550  -9.424  22.654  1.00 15.50           C
ATOM   2786  O   PRO A 353      32.606 -10.030  22.636  1.00 14.21           O
ATOM   2787  CB  PRO A 353      30.408 -10.668  20.845  1.00 16.91           C
ATOM   2788  CG  PRO A 353      30.326  -9.419  19.973  1.00 17.64           C
ATOM   2789  CD  PRO A 353      29.375  -8.463  20.684  1.00 17.61           C
ATOM   2790  N   ASN A 354      31.410  -8.195  23.127  1.00 17.82           N
ATOM   2791  CA  ASN A 354      32.498  -7.305  23.515  1.00 19.22           C
ATOM   2792  C   ASN A 354      32.798  -7.218  25.018  1.00 20.18           C
ATOM   2793  O   ASN A 354      33.708  -6.493  25.427  1.00 19.43           O
ATOM   2794  CB  ASN A 354      32.044  -5.917  23.047  1.00 21.22           C
ATOM   2795  CG  ASN A 354      33.169  -4.980  22.785  1.00 23.87           C
ATOM   2796  OD1 ASN A 354      34.296  -5.393  22.526  1.00 30.81           O
ATOM   2797  ND2 ASN A 354      32.862  -3.691  22.787  1.00 25.67           N
ATOM   2798  N   LEU A 355      32.082  -7.980  25.835  1.00 20.14           N
ATOM   2799  CA  LEU A 355      32.223  -7.853  27.281  1.00 20.84           C
ATOM   2800  C   LEU A 355      32.798  -8.991  28.133  1.00 20.72           C
ATOM   2801  O   LEU A 355      33.361  -8.741  29.200  1.00 22.00           O
ATOM   2802  CB  LEU A 355      30.855  -7.429  27.824  1.00 22.37           C
ATOM   2803  CG  LEU A 355      30.658  -6.844  29.217  1.00 24.88           C
ATOM   2804  CD1 LEU A 355      31.508  -5.594  29.419  1.00 24.66           C
ATOM   2805  CD2 LEU A 355      29.184  -6.514  29.360  1.00 26.29           C
ATOM   2806  N   ILE A 356      32.626 -10.228  27.690  1.00 20.06           N
ATOM   2807  CA  ILE A 356      33.107 -11.389  28.430  1.00 20.77           C
ATOM   2808  C   ILE A 356      34.570 -11.276  28.906  1.00 22.14           C
ATOM   2809  O   ILE A 356      35.423 -10.738  28.201  1.00 22.95           O
ATOM   2810  CB  ILE A 356      32.876 -12.683  27.595  1.00 20.61           C
ATOM   2811  CG1 ILE A 356      33.267 -13.931  28.390  1.00 20.04           C
ATOM   2812  CG2 ILE A 356      33.633 -12.605  26.278  1.00 21.16           C
ATOM   2813  CD1 ILE A 356      32.818 -15.219  27.745  1.00 18.45           C
ATOM   2814  N   ARG A 357      34.839 -11.758  30.119  1.00 23.07           N
ATOM   2815  CA  ARG A 357      36.184 -11.718  30.698  1.00 23.84           C
ATOM   2816  C   ARG A 357      36.616 -13.083  31.213  1.00 23.63           C
ATOM   2817  O   ARG A 357      35.787 -13.913  31.579  1.00 22.25           O
ATOM   2818  CB  ARG A 357      36.243 -10.750  31.882  1.00 27.39           C
ATOM   2819  CG  ARG A 357      36.145  -9.290  31.540  1.00 33.35           C
ATOM   2820  CD  ARG A 357      36.163  -8.459  32.806  1.00 37.94           C
ATOM   2821  NE  ARG A 357      36.220  -7.028  32.516  1.00 44.42           N
ATOM   2822  CZ  ARG A 357      37.342  -6.358  32.252  1.00 47.20           C
ATOM   2823  NH1 ARG A 357      38.509  -6.992  32.240  1.00 49.16           N
ATOM   2824  NH2 ARG A 357      37.300  -5.051  32.010  1.00 49.01           N
ATOM   2825  N   CYS A 358      37.922 -13.306  31.253  1.00 22.84           N
ATOM   2826  CA  CYS A 358      38.453 -14.549  31.765  1.00 23.52           C
ATOM   2827  C   CYS A 358      38.627 -14.329  33.258  1.00 25.15           C
ATOM   2828  O   CYS A 358      39.164 -13.305  33.688  1.00 25.43           O
ATOM   2829  CB  CYS A 358      39.797 -14.873  31.124  1.00 24.47           C
ATOM   2830  SG  CYS A 358      40.525 -16.428  31.697  1.00 28.50           S
ATOM   2831  N   LEU A 359      38.135 -15.277  34.043  1.00 26.49           N
ATOM   2832  CA  LEU A 359      38.207 -15.214  35.493  1.00 27.86           C
ATOM   2833  C   LEU A 359      39.630 -15.492  35.979  1.00 30.38           C
ATOM   2834  O   LEU A 359      40.183 -16.556  35.709  1.00 30.14           O
ATOM   2835  CB  LEU A 359      37.240 -16.244  36.072  1.00 25.18           C
ATOM   2836  CG  LEU A 359      36.605 -15.955  37.419  1.00 23.23           C
ATOM   2837  CD1 LEU A 359      35.915 -14.617  37.378  1.00 22.02           C
ATOM   2838  CD2 LEU A 359      35.626 -17.053  37.733  1.00 21.56           C
ATOM   2839  N   LYS A 360      40.227 -14.523  36.670  1.00 34.98           N
ATOM   2840  CA  LYS A 360      41.588 -14.664  37.196  1.00 39.99           C
ATOM   2841  C   LYS A 360      41.579 -15.139  38.651  1.00 42.15           C
ATOM   2842  O   LYS A 360      42.368 -16.007  39.038  1.00 42.42           O
ATOM   2843  CB  LYS A 360      42.361 -13.344  37.077  1.00 41.43           C
ATOM   2844  CG  LYS A 360      42.507 -12.834  35.649  1.00 46.13           C
ATOM   2845  CD  LYS A 360      43.132 -13.895  34.748  1.00 50.10           C
ATOM   2846  CE  LYS A 360      43.179 -13.447  33.293  1.00 51.17           C
ATOM   2847  NZ  LYS A 360      43.754 -14.518  32.424  1.00 53.58           N
ATOM   2848  N   ASP A 361      40.707 -14.542  39.460  1.00 43.76           N
ATOM   2849  CA  ASP A 361      40.574 -14.917  40.865  1.00 45.27           C
ATOM   2850  C   ASP A 361      39.110 -15.186  41.203  1.00 45.07           C
ATOM   2851  O   ASP A 361      38.201 -14.620  40.586  1.00 44.41           O
ATOM   2852  CB  ASP A 361      41.192 -13.861  41.810  1.00 47.35           C
ATOM   2853  CG  ASP A 361      40.926 -12.419  41.369  1.00 49.40           C
ATOM   2854  OD1 ASP A 361      39.757 -12.069  41.088  1.00 51.43           O
ATOM   2855  OD2 ASP A 361      41.895 -11.626  41.325  1.00 48.17           O
ATOM   2856  N   PHE A 362      38.892 -16.089  42.150  1.00 45.02           N
ATOM   2857  CA  PHE A 362      37.548 -16.456  42.567  1.00 45.11           C
ATOM   2858  C   PHE A 362      37.406 -16.248  44.073  1.00 46.26           C
ATOM   2859  O   PHE A 362      38.337 -16.527  44.829  1.00 48.18           O
ATOM   2860  CB  PHE A 362      37.288 -17.921  42.218  1.00 43.96           C
ATOM   2861  CG  PHE A 362      35.866 -18.346  42.405  1.00 43.86           C
ATOM   2862  CD1 PHE A 362      34.947 -18.207  41.370  1.00 44.18           C
ATOM   2863  CD2 PHE A 362      35.438 -18.879  43.615  1.00 42.87           C
ATOM   2864  CE1 PHE A 362      33.622 -18.592  41.538  1.00 44.62           C
ATOM   2865  CE2 PHE A 362      34.119 -19.266  43.794  1.00 43.66           C
ATOM   2866  CZ  PHE A 362      33.207 -19.123  42.756  1.00 45.09           C
ATOM   2867  N   PRO A 363      36.251 -15.730  44.526  1.00 46.15           N
ATOM   2868  CA  PRO A 363      35.108 -15.342  43.698  1.00 45.89           C
ATOM   2869  C   PRO A 363      35.329 -13.954  43.102  1.00 45.94           C
ATOM   2870  O   PRO A 363      36.161 -13.186  43.595  1.00 47.14           O
ATOM   2871  CB  PRO A 363      33.958 -15.350  44.700  1.00 45.72           C
ATOM   2872  CG  PRO A 363      34.608 -14.840  45.927  1.00 46.02           C
ATOM   2873  CD  PRO A 363      35.923 -15.593  45.957  1.00 46.50           C
ATOM   2874  N   PRO A 364      34.610 -13.628  42.014  1.00 44.74           N
ATOM   2875  CA  PRO A 364      34.749 -12.319  41.369  1.00 43.34           C
ATOM   2876  C   PRO A 364      34.478 -11.204  42.377  1.00 42.84           C
ATOM   2877  O   PRO A 364      33.582 -11.318  43.210  1.00 40.83           O
ATOM   2878  CB  PRO A 364      33.671 -12.362  40.289  1.00 43.31           C
ATOM   2879  CG  PRO A 364      33.575 -13.816  39.963  1.00 42.95           C
ATOM   2880  CD  PRO A 364      33.606 -14.450  41.316  1.00 43.08           C
ATOM   2881  N   ARG A 365      35.279 -10.150  42.319  1.00 44.36           N
ATOM   2882  CA  ARG A 365      35.133  -9.018  43.224  1.00 46.09           C
ATOM   2883  C   ARG A 365      34.293  -7.933  42.574  1.00 45.48           C
ATOM   2884  O   ARG A 365      33.764  -8.103  41.479  1.00 46.21           O
ATOM   2885  CB  ARG A 365      36.497  -8.402  43.548  1.00 48.56           C
ATOM   2886  CG  ARG A 365      37.573  -9.331  44.078  1.00 52.24           C
ATOM   2887  CD  ARG A 365      38.814  -8.489  44.295  1.00 56.40           C
ATOM   2888  NE  ARG A 365      40.002  -9.238  44.688  1.00 61.44           N
ATOM   2889  CZ  ARG A 365      41.193  -8.676  44.891  1.00 63.47           C
ATOM   2890  NH1 ARG A 365      41.348  -7.365  44.735  1.00 65.04           N
ATOM   2891  NH2 ARG A 365      42.231  -9.422  45.253  1.00 63.87           N
ATOM   2892  N   SER A 366      34.220  -6.797  43.249  1.00 45.35           N
ATOM   2893  CA  SER A 366      33.500  -5.639  42.761  1.00 46.08           C
ATOM   2894  C   SER A 366      34.508  -4.490  42.864  1.00 48.23           C
ATOM   2895  O   SER A 366      35.588  -4.653  43.437  1.00 48.23           O
ATOM   2896  CB  SER A 366      32.275  -5.371  43.632  1.00 43.91           C
ATOM   2897  OG  SER A 366      31.516  -4.286  43.134  1.00 42.10           O
ATOM   2898  N   LYS A 367      34.185  -3.347  42.277  1.00 50.63           N
ATOM   2899  CA  LYS A 367      35.092  -2.210  42.334  1.00 53.39           C
ATOM   2900  C   LYS A 367      34.401  -1.018  42.997  1.00 55.38           C
ATOM   2901  O   LYS A 367      34.855   0.124  42.896  1.00 55.13           O
ATOM   2902  CB  LYS A 367      35.593  -1.863  40.926  1.00 54.18           C
ATOM   2903  CG  LYS A 367      36.822  -0.960  40.907  1.00 55.66           C
ATOM   2904  CD  LYS A 367      37.430  -0.845  39.519  1.00 55.26           C
ATOM   2905  CE  LYS A 367      38.522   0.221  39.486  1.00 55.60           C
ATOM   2906  NZ  LYS A 367      39.577   0.003  40.519  1.00 55.24           N
ATOM   2907  N   LEU A 368      33.293  -1.299  43.677  1.00 57.66           N
ATOM   2908  CA  LEU A 368      32.538  -0.269  44.373  1.00 59.30           C
ATOM   2909  C   LEU A 368      33.254   0.073  45.673  1.00 61.72           C
ATOM   2910  O   LEU A 368      33.929  -0.773  46.260  1.00 61.97           O
ATOM   2911  CB  LEU A 368      31.102  -0.739  44.617  1.00 57.96           C
ATOM   2912  CG  LEU A 368      30.297  -0.817  43.312  1.00 57.00           C
ATOM   2913  CD1 LEU A 368      29.178  -1.815  43.412  1.00 55.84           C
ATOM   2914  CD2 LEU A 368      29.772   0.554  42.931  1.00 56.50           C
ATOM   2915  N   ASP A 369      33.102   1.320  46.103  1.00 65.05           N
ATOM   2916  CA  ASP A 369      33.749   1.841  47.306  1.00 67.75           C
ATOM   2917  C   ASP A 369      33.482   1.159  48.648  1.00 68.95           C
ATOM   2918  O   ASP A 369      33.015   0.018  48.721  1.00 69.01           O
ATOM   2919  CB  ASP A 369      33.469   3.344  47.433  1.00 69.04           C
ATOM   2920  CG  ASP A 369      34.524   4.197  46.753  1.00 70.56           C
ATOM   2921  OD1 ASP A 369      35.726   3.888  46.899  1.00 71.63           O
ATOM   2922  OD2 ASP A 369      34.153   5.188  46.086  1.00 71.92           O
ATOM   2923  N   SER A 370      33.748   1.917  49.710  1.00 70.49           N
ATOM   2924  CA  SER A 370      33.592   1.497  51.096  1.00 72.40           C
ATOM   2925  C   SER A 370      32.237   0.926  51.498  1.00 73.68           C
ATOM   2926  O   SER A 370      32.014   0.633  52.676  1.00 73.92           O
ATOM   2927  CB  SER A 370      33.923   2.676  52.013  1.00 72.66           C
ATOM   2928  OG  SER A 370      33.132   3.806  51.680  1.00 72.66           O
ATOM   2929  N   GLN A 371      31.323   0.763  50.548  1.00 75.07           N
ATOM   2930  CA  GLN A 371      30.013   0.219  50.872  1.00 75.80           C
ATOM   2931  C   GLN A 371      30.030  -1.286  51.161  1.00 76.89           C
ATOM   2932  O   GLN A 371      29.033  -1.985  50.981  1.00 76.79           O
ATOM   2933  CB  GLN A 371      28.988   0.619  49.808  1.00 74.25           C
ATOM   2934  CG  GLN A 371      28.295   1.967  50.101  1.00 72.73           C
ATOM   2935  CD  GLN A 371      29.259   3.147  50.282  1.00 71.18           C
ATOM   2936  OE1 GLN A 371      29.379   4.005  49.414  1.00 70.35           O
ATOM   2937  NE2 GLN A 371      29.926   3.201  51.422  1.00 70.78           N
ATOM   2938  N   VAL A 372      31.180  -1.748  51.650  1.00 78.32           N
ATOM   2939  CA  VAL A 372      31.461  -3.127  52.043  1.00 79.80           C
ATOM   2940  C   VAL A 372      31.285  -4.255  51.024  1.00 80.00           C
ATOM   2941  O   VAL A 372      32.095  -5.179  51.001  1.00 80.69           O
ATOM   2942  CB  VAL A 372      30.766  -3.494  53.381  1.00 80.64           C
ATOM   2943  CG1 VAL A 372      31.422  -4.731  53.993  1.00 80.85           C
ATOM   2944  CG2 VAL A 372      30.840  -2.318  54.358  1.00 81.03           C
ATOM   2945  N   TYR A 373      30.253  -4.212  50.188  1.00 80.09           N
ATOM   2946  CA  TYR A 373      30.076  -5.275  49.199  1.00 80.08           C
ATOM   2947  C   TYR A 373      31.019  -5.068  48.009  1.00 79.75           C
ATOM   2948  O   TYR A 373      31.154  -5.942  47.148  1.00 79.49           O
ATOM   2949  CB  TYR A 373      28.613  -5.403  48.756  1.00 81.12           C
ATOM   2950  CG  TYR A 373      28.078  -4.232  47.971  1.00 81.43           C
ATOM   2951  CD1 TYR A 373      27.600  -3.095  48.622  1.00 82.14           C
ATOM   2952  CD2 TYR A 373      28.082  -4.247  46.580  1.00 80.03           C
ATOM   2953  CE1 TYR A 373      27.147  -2.001  47.907  1.00 82.62           C
ATOM   2954  CE2 TYR A 373      27.633  -3.165  45.859  1.00 81.05           C
ATOM   2955  CZ  TYR A 373      27.171  -2.040  46.525  1.00 82.43           C
ATOM   2956  OH  TYR A 373      26.766  -0.937  45.809  1.00 84.18           O
ATOM   2957  N   GLY A 374      31.642  -3.890  47.962  1.00 78.93           N
ATOM   2958  CA  GLY A 374      32.603  -3.577  46.920  1.00 77.81           C
ATOM   2959  C   GLY A 374      33.936  -4.101  47.418  1.00 77.25           C
ATOM   2960  O   GLY A 374      34.755  -4.625  46.659  1.00 77.55           O
ATOM   2961  N   ASP A 375      34.128  -3.974  48.728  1.00 76.52           N
ATOM   2962  CA  ASP A 375      35.324  -4.449  49.418  1.00 75.22           C
ATOM   2963  C   ASP A 375      34.907  -5.824  49.963  1.00 73.84           C
ATOM   2964  O   ASP A 375      35.104  -6.146  51.135  1.00 74.05           O
ATOM   2965  CB  ASP A 375      35.672  -3.502  50.577  1.00 75.62           C
ATOM   2966  CG  ASP A 375      35.184  -2.078  50.344  1.00 75.48           C
ATOM   2967  OD1 ASP A 375      35.539  -1.479  49.306  1.00 75.40           O
ATOM   2968  OD2 ASP A 375      34.429  -1.566  51.197  1.00 74.87           O
ATOM   2969  N   HIS A 376      34.308  -6.615  49.082  1.00 72.18           N
ATOM   2970  CA  HIS A 376      33.793  -7.940  49.401  1.00 69.88           C
ATOM   2971  C   HIS A 376      33.997  -8.734  48.108  1.00 67.87           C
ATOM   2972  O   HIS A 376      34.994  -8.537  47.408  1.00 67.67           O
ATOM   2973  CB  HIS A 376      32.292  -7.812  49.714  1.00 70.35           C
ATOM   2974  CG  HIS A 376      31.768  -8.801  50.713  1.00 70.59           C
ATOM   2975  ND1 HIS A 376      31.248  -8.413  51.931  1.00 70.56           N
ATOM   2976  CD2 HIS A 376      31.613 -10.146  50.650  1.00 70.92           C
ATOM   2977  CE1 HIS A 376      30.791  -9.474  52.573  1.00 70.42           C
ATOM   2978  NE2 HIS A 376      31.001 -10.538  51.818  1.00 70.63           N
ATOM   2979  N   THR A 377      33.018  -9.557  47.751  1.00 65.38           N
ATOM   2980  CA  THR A 377      33.088 -10.375  46.550  1.00 63.84           C
ATOM   2981  C   THR A 377      31.700 -10.920  46.215  1.00 61.76           C
ATOM   2982  O   THR A 377      30.689 -10.431  46.722  1.00 60.83           O
ATOM   2983  CB  THR A 377      34.061 -11.567  46.745  1.00 64.84           C
ATOM   2984  OG1 THR A 377      34.053 -11.975  48.119  1.00 66.79           O
ATOM   2985  CG2 THR A 377      35.481 -11.202  46.323  1.00 66.09           C
ATOM   2986  N   SER A 378      31.662 -11.903  45.325  1.00 60.45           N
ATOM   2987  CA  SER A 378      30.422 -12.539  44.926  1.00 59.21           C
ATOM   2988  C   SER A 378      30.114 -13.668  45.885  1.00 58.57           C
ATOM   2989  O   SER A 378      31.017 -14.287  46.448  1.00 58.41           O
ATOM   2990  CB  SER A 378      30.557 -13.117  43.524  1.00 58.86           C
ATOM   2991  OG  SER A 378      30.809 -12.091  42.592  1.00 62.07           O
ATOM   2992  N   GLN A 379      28.829 -13.945  46.052  1.00 57.99           N
ATOM   2993  CA  GLN A 379      28.383 -15.019  46.923  1.00 57.72           C
ATOM   2994  C   GLN A 379      28.093 -16.256  46.073  1.00 57.50           C
ATOM   2995  O   GLN A 379      27.175 -17.019  46.375  1.00 57.21           O
ATOM   2996  CB  GLN A 379      27.124 -14.593  47.688  1.00 57.86           C
ATOM   2997  CG  GLN A 379      27.364 -13.517  48.741  1.00 59.50           C
ATOM   2998  CD  GLN A 379      26.093 -13.065  49.452  1.00 61.37           C
ATOM   2999  OE1 GLN A 379      26.055 -11.984  50.036  1.00 62.86           O
ATOM   3000  NE2 GLN A 379      25.051 -13.887  49.407  1.00 61.36           N
ATOM   3001  N   ILE A 380      28.873 -16.450  45.008  1.00 57.02           N
ATOM   3002  CA  ILE A 380      28.663 -17.591  44.127  1.00 56.59           C
ATOM   3003  C   ILE A 380      29.201 -18.904  44.676  1.00 57.92           C
ATOM   3004  O   ILE A 380      30.388 -19.042  44.996  1.00 57.44           O
ATOM   3005  CB  ILE A 380      29.158 -17.327  42.688  1.00 55.44           C
ATOM   3006  CG1 ILE A 380      28.190 -16.359  42.003  1.00 54.12           C
ATOM   3007  CG2 ILE A 380      29.243 -18.631  41.892  1.00 54.28           C
ATOM   3008  CD1 ILE A 380      28.336 -16.273  40.511  1.00 53.52           C
ATOM   3009  N   THR A 381      28.281 -19.857  44.777  1.00 58.83           N
ATOM   3010  CA  THR A 381      28.530 -21.191  45.293  1.00 59.71           C
ATOM   3011  C   THR A 381      29.656 -21.961  44.598  1.00 61.15           C
ATOM   3012  O   THR A 381      29.407 -22.723  43.656  1.00 61.33           O
ATOM   3013  CB  THR A 381      27.220 -22.027  45.255  1.00 58.81           C
ATOM   3014  OG1 THR A 381      26.618 -21.928  43.957  1.00 57.33           O
ATOM   3015  CG2 THR A 381      26.227 -21.520  46.287  1.00 58.53           C
ATOM   3016  N   LYS A 382      30.887 -21.772  45.076  1.00 61.58           N
ATOM   3017  CA  LYS A 382      32.043 -22.479  44.526  1.00 62.60           C
ATOM   3018  C   LYS A 382      31.753 -23.976  44.559  1.00 64.10           C
ATOM   3019  O   LYS A 382      32.075 -24.708  43.625  1.00 63.99           O
ATOM   3020  CB  LYS A 382      33.302 -22.197  45.355  1.00 61.63           C
ATOM   3021  CG  LYS A 382      34.365 -23.289  45.239  1.00 60.65           C
ATOM   3022  CD  LYS A 382      35.628 -22.994  46.029  1.00 60.82           C
ATOM   3023  CE  LYS A 382      36.500 -21.962  45.330  1.00 61.58           C
ATOM   3024  NZ  LYS A 382      37.846 -21.823  45.958  1.00 60.51           N
ATOM   3025  N   GLU A 383      31.118 -24.413  45.640  1.00 66.43           N
ATOM   3026  CA  GLU A 383      30.770 -25.813  45.828  1.00 68.90           C
ATOM   3027  C   GLU A 383      29.451 -26.187  45.156  1.00 69.61           C
ATOM   3028  O   GLU A 383      28.667 -26.979  45.683  1.00 69.67           O
ATOM   3029  CB  GLU A 383      30.756 -26.184  47.322  1.00 70.65           C
ATOM   3030  CG  GLU A 383      30.367 -25.059  48.295  1.00 73.11           C
ATOM   3031  CD  GLU A 383      31.519 -24.097  48.596  1.00 74.25           C
ATOM   3032  OE1 GLU A 383      32.527 -24.535  49.197  1.00 74.35           O
ATOM   3033  OE2 GLU A 383      31.409 -22.901  48.238  1.00 74.93           O
ATOM   3034  N   HIS A 384      29.205 -25.591  43.995  1.00 70.99           N
ATOM   3035  CA  HIS A 384      28.001 -25.870  43.224  1.00 72.75           C
ATOM   3036  C   HIS A 384      28.236 -25.545  41.754  1.00 72.58           C
ATOM   3037  O   HIS A 384      27.313 -25.189  41.025  1.00 72.43           O
ATOM   3038  CB  HIS A 384      26.799 -25.091  43.773  1.00 74.78           C
ATOM   3039  CG  HIS A 384      25.713 -25.966  44.330  1.00 76.05           C
ATOM   3040  ND1 HIS A 384      24.566 -25.457  44.904  1.00 76.61           N
ATOM   3041  CD2 HIS A 384      25.597 -27.314  44.394  1.00 76.20           C
ATOM   3042  CE1 HIS A 384      23.791 -26.453  45.295  1.00 76.21           C
ATOM   3043  NE2 HIS A 384      24.392 -27.589  44.998  1.00 76.21           N
ATOM   3044  N   LEU A 385      29.485 -25.695  41.326  1.00 72.59           N
ATOM   3045  CA  LEU A 385      29.863 -25.442  39.946  1.00 72.51           C
ATOM   3046  C   LEU A 385      30.282 -26.753  39.278  1.00 73.58           C
ATOM   3047  O   LEU A 385      30.893 -27.616  39.915  1.00 73.42           O
ATOM   3048  CB  LEU A 385      30.988 -24.401  39.884  1.00 71.20           C
ATOM   3049  CG  LEU A 385      30.610 -22.938  39.593  1.00 69.73           C
ATOM   3050  CD1 LEU A 385      29.383 -22.505  40.374  1.00 69.36           C
ATOM   3051  CD2 LEU A 385      31.789 -22.031  39.906  1.00 68.34           C
ATOM   3052  N   GLU A 386      29.898 -26.894  38.007  1.00 75.28           N
ATOM   3053  CA  GLU A 386      30.176 -28.067  37.166  1.00 75.79           C
ATOM   3054  C   GLU A 386      29.351 -29.309  37.503  1.00 77.33           C
ATOM   3055  O   GLU A 386      29.783 -30.178  38.263  1.00 76.65           O
ATOM   3056  CB  GLU A 386      31.673 -28.386  37.124  1.00 74.28           C
ATOM   3057  CG  GLU A 386      32.468 -27.417  36.267  1.00 71.11           C
ATOM   3058  CD  GLU A 386      33.954 -27.569  36.449  1.00 69.57           C
ATOM   3059  OE1 GLU A 386      34.503 -28.589  35.983  1.00 68.51           O
ATOM   3060  OE2 GLU A 386      34.570 -26.669  37.061  1.00 68.32           O
ATOM   3061  N   PRO A 387      28.140 -29.403  36.923  1.00 79.38           N
ATOM   3062  CA  PRO A 387      27.212 -30.521  37.127  1.00 81.68           C
ATOM   3063  C   PRO A 387      27.565 -31.878  36.486  1.00 83.79           C
ATOM   3064  O   PRO A 387      27.129 -32.918  36.988  1.00 84.37           O
ATOM   3065  CB  PRO A 387      25.887 -29.962  36.596  1.00 80.76           C
ATOM   3066  CG  PRO A 387      26.317 -29.016  35.536  1.00 79.62           C
ATOM   3067  CD  PRO A 387      27.483 -28.314  36.176  1.00 79.22           C
ATOM   3068  N   ASN A 388      28.334 -31.886  35.395  1.00 85.44           N
ATOM   3069  CA  ASN A 388      28.685 -33.154  34.741  1.00 86.62           C
ATOM   3070  C   ASN A 388      29.795 -33.108  33.684  1.00 87.15           C
ATOM   3071  O   ASN A 388      30.314 -34.154  33.298  1.00 87.61           O
ATOM   3072  CB  ASN A 388      27.433 -33.794  34.104  1.00 86.86           C
ATOM   3073  CG  ASN A 388      26.910 -33.009  32.895  1.00 87.06           C
ATOM   3074  OD1 ASN A 388      27.321 -31.878  32.644  1.00 87.04           O
ATOM   3075  ND2 ASN A 388      25.986 -33.608  32.153  1.00 86.65           N
ATOM   3076  N   LEU A 389      30.148 -31.911  33.218  1.00 87.39           N
ATOM   3077  CA  LEU A 389      31.167 -31.747  32.177  1.00 87.30           C
ATOM   3078  C   LEU A 389      32.553 -32.364  32.432  1.00 87.20           C
ATOM   3079  O   LEU A 389      32.767 -33.547  32.162  1.00 87.90           O
ATOM   3080  CB  LEU A 389      31.292 -30.267  31.789  1.00 87.13           C
ATOM   3081  CG  LEU A 389      31.712 -29.951  30.347  1.00 87.51           C
ATOM   3082  CD1 LEU A 389      33.201 -30.196  30.115  1.00 86.74           C
ATOM   3083  CD2 LEU A 389      30.859 -30.768  29.379  1.00 87.21           C
ATOM   3084  N   GLU A 390      33.498 -31.557  32.909  1.00 86.39           N
ATOM   3085  CA  GLU A 390      34.858 -32.035  33.154  1.00 85.58           C
ATOM   3086  C   GLU A 390      35.158 -32.366  34.614  1.00 83.51           C
ATOM   3087  O   GLU A 390      35.945 -33.268  34.905  1.00 83.56           O
ATOM   3088  CB  GLU A 390      35.872 -31.015  32.626  1.00 87.96           C
ATOM   3089  CG  GLU A 390      36.596 -31.421  31.342  1.00 90.78           C
ATOM   3090  CD  GLU A 390      37.777 -32.354  31.588  1.00 92.35           C
ATOM   3091  OE1 GLU A 390      37.553 -33.562  31.825  1.00 93.27           O
ATOM   3092  OE2 GLU A 390      38.934 -31.876  31.534  1.00 93.04           O
ATOM   3093  N   GLY A 391      34.553 -31.613  35.526  1.00 80.61           N
ATOM   3094  CA  GLY A 391      34.771 -31.857  36.939  1.00 76.79           C
ATOM   3095  C   GLY A 391      36.194 -31.630  37.422  1.00 74.33           C
ATOM   3096  O   GLY A 391      36.885 -32.576  37.801  1.00 74.02           O
ATOM   3097  N   LEU A 392      36.646 -30.380  37.373  1.00 71.62           N
ATOM   3098  CA  LEU A 392      37.980 -30.015  37.849  1.00 68.01           C
ATOM   3099  C   LEU A 392      37.720 -29.118  39.048  1.00 66.10           C
ATOM   3100  O   LEU A 392      36.570 -28.776  39.334  1.00 66.44           O
ATOM   3101  CB  LEU A 392      38.762 -29.192  36.815  1.00 67.31           C
ATOM   3102  CG  LEU A 392      38.904 -29.576  35.344  1.00 66.53           C
ATOM   3103  CD1 LEU A 392      37.650 -29.177  34.604  1.00 65.47           C
ATOM   3104  CD2 LEU A 392      40.093 -28.838  34.748  1.00 66.33           C
ATOM   3105  N   THR A 393      38.772 -28.738  39.757  1.00 63.72           N
ATOM   3106  CA  THR A 393      38.602 -27.846  40.891  1.00 61.33           C
ATOM   3107  C   THR A 393      38.508 -26.419  40.358  1.00 59.73           C
ATOM   3108  O   THR A 393      38.912 -26.148  39.225  1.00 59.58           O
ATOM   3109  CB  THR A 393      39.761 -27.974  41.900  1.00 61.19           C
ATOM   3110  OG1 THR A 393      40.931 -28.482  41.242  1.00 59.98           O
ATOM   3111  CG2 THR A 393      39.368 -28.903  43.034  1.00 61.87           C
ATOM   3112  N   VAL A 394      37.981 -25.510  41.170  1.00 57.87           N
ATOM   3113  CA  VAL A 394      37.834 -24.117  40.763  1.00 55.85           C
ATOM   3114  C   VAL A 394      39.148 -23.491  40.293  1.00 55.04           C
ATOM   3115  O   VAL A 394      39.223 -23.003  39.167  1.00 55.00           O
ATOM   3116  CB  VAL A 394      37.182 -23.263  41.879  1.00 55.24           C
ATOM   3117  CG1 VAL A 394      37.088 -21.808  41.453  1.00 53.99           C
ATOM   3118  CG2 VAL A 394      35.793 -23.794  42.187  1.00 54.31           C
ATOM   3119  N   ASP A 395      40.192 -23.534  41.119  1.00 54.05           N
ATOM   3120  CA  ASP A 395      41.467 -22.953  40.708  1.00 53.92           C
ATOM   3121  C   ASP A 395      42.130 -23.753  39.596  1.00 52.02           C
ATOM   3122  O   ASP A 395      42.808 -23.189  38.740  1.00 52.92           O
ATOM   3123  CB  ASP A 395      42.441 -22.800  41.878  1.00 57.16           C
ATOM   3124  CG  ASP A 395      43.800 -22.248  41.435  1.00 59.83           C
ATOM   3125  OD1 ASP A 395      43.883 -21.044  41.092  1.00 60.37           O
ATOM   3126  OD2 ASP A 395      44.778 -23.029  41.400  1.00 61.48           O
ATOM   3127  N   GLU A 396      41.950 -25.065  39.609  1.00 49.50           N
ATOM   3128  CA  GLU A 396      42.533 -25.908  38.580  1.00 47.82           C
ATOM   3129  C   GLU A 396      41.984 -25.439  37.229  1.00 45.64           C
ATOM   3130  O   GLU A 396      42.726 -25.300  36.255  1.00 45.47           O
ATOM   3131  CB  GLU A 396      42.166 -27.362  38.849  1.00 50.05           C
ATOM   3132  CG  GLU A 396      42.889 -28.386  37.998  1.00 54.03           C
ATOM   3133  CD  GLU A 396      42.640 -29.806  38.482  1.00 55.27           C
ATOM   3134  OE1 GLU A 396      41.472 -30.254  38.450  1.00 55.65           O
ATOM   3135  OE2 GLU A 396      43.611 -30.471  38.905  1.00 57.07           O
ATOM   3136  N   ALA A 397      40.694 -25.119  37.204  1.00 42.85           N
ATOM   3137  CA  ALA A 397      40.043 -24.643  35.994  1.00 40.27           C
ATOM   3138  C   ALA A 397      40.469 -23.210  35.674  1.00 38.70           C
ATOM   3139  O   ALA A 397      40.522 -22.825  34.510  1.00 38.57           O
ATOM   3140  CB  ALA A 397      38.525 -24.738  36.131  1.00 39.44           C
ATOM   3141  N   ILE A 398      40.756 -22.415  36.701  1.00 37.67           N
ATOM   3142  CA  ILE A 398      41.197 -21.033  36.495  1.00 37.62           C
ATOM   3143  C   ILE A 398      42.610 -21.053  35.909  1.00 39.36           C
ATOM   3144  O   ILE A 398      42.971 -20.208  35.084  1.00 39.49           O
ATOM   3145  CB  ILE A 398      41.199 -20.216  37.819  1.00 34.91           C
ATOM   3146  CG1 ILE A 398      39.765 -19.971  38.300  1.00 34.06           C
ATOM   3147  CG2 ILE A 398      41.923 -18.891  37.626  1.00 33.41           C
ATOM   3148  CD1 ILE A 398      39.669 -19.260  39.644  1.00 30.68           C
ATOM   3149  N   GLN A 399      43.386 -22.053  36.320  1.00 40.47           N
ATOM   3150  CA  GLN A 399      44.758 -22.231  35.857  1.00 41.36           C
ATOM   3151  C   GLN A 399      44.713 -22.585  34.375  1.00 40.43           C
ATOM   3152  O   GLN A 399      45.491 -22.070  33.571  1.00 39.63           O
ATOM   3153  CB  GLN A 399      45.425 -23.360  36.649  1.00 43.26           C
ATOM   3154  CG  GLN A 399      46.871 -23.640  36.271  1.00 46.15           C
ATOM   3155  CD  GLN A 399      47.440 -24.836  37.014  1.00 47.67           C
ATOM   3156  OE1 GLN A 399      47.553 -25.929  36.461  1.00 48.14           O
ATOM   3157  NE2 GLN A 399      47.792 -24.636  38.279  1.00 49.31           N
ATOM   3158  N   ASN A 400      43.794 -23.484  34.036  1.00 40.32           N
ATOM   3159  CA  ASN A 400      43.599 -23.926  32.659  1.00 39.94           C
ATOM   3160  C   ASN A 400      42.879 -22.829  31.866  1.00 38.36           C
ATOM   3161  O   ASN A 400      42.748 -22.927  30.649  1.00 38.37           O
ATOM   3162  CB  ASN A 400      42.756 -25.217  32.614  1.00 41.87           C
ATOM   3163  CG  ASN A 400      43.377 -26.388  33.399  1.00 44.99           C
ATOM   3164  OD1 ASN A 400      42.801 -27.479  33.442  1.00 46.13           O
ATOM   3165  ND2 ASN A 400      44.529 -26.165  34.028  1.00 44.33           N
ATOM   3166  N   LYS A 401      42.416 -21.797  32.574  1.00 37.00           N
ATOM   3167  CA  LYS A 401      41.693 -20.665  31.991  1.00 35.15           C
ATOM   3168  C   LYS A 401      40.387 -21.081  31.316  1.00 33.89           C
ATOM   3169  O   LYS A 401      40.110 -20.712  30.171  1.00 33.72           O
ATOM   3170  CB  LYS A 401      42.589 -19.883  31.029  1.00 35.50           C
ATOM   3171  CG  LYS A 401      43.670 -19.099  31.736  1.00 36.58           C
ATOM   3172  CD  LYS A 401      44.625 -18.450  30.762  1.00 38.39           C
ATOM   3173  CE  LYS A 401      45.653 -17.620  31.504  1.00 39.97           C
ATOM   3174  NZ  LYS A 401      46.624 -16.968  30.582  1.00 42.91           N
ATOM   3175  N   ARG A 402      39.565 -21.810  32.066  1.00 31.43           N
ATOM   3176  CA  ARG A 402      38.282 -22.299  31.578  1.00 30.03           C
ATOM   3177  C   ARG A 402      37.078 -21.562  32.159  1.00 27.70           C
ATOM   3178  O   ARG A 402      35.939 -21.799  31.743  1.00 27.37           O
ATOM   3179  CB  ARG A 402      38.143 -23.789  31.888  1.00 32.94           C
ATOM   3180  CG  ARG A 402      38.907 -24.723  30.969  1.00 35.30           C
ATOM   3181  CD  ARG A 402      38.749 -26.148  31.459  1.00 38.93           C
ATOM   3182  NE  ARG A 402      38.973 -27.134  30.408  1.00 41.87           N
ATOM   3183  CZ  ARG A 402      38.023 -27.909  29.894  1.00 42.93           C
ATOM   3184  NH1 ARG A 402      36.773 -27.824  30.325  1.00 43.01           N
ATOM   3185  NH2 ARG A 402      38.331 -28.789  28.956  1.00 45.61           N
ATOM   3186  N   LEU A 403      37.315 -20.702  33.143  1.00 24.92           N
ATOM   3187  CA  LEU A 403      36.228 -19.954  33.763  1.00 22.23           C
ATOM   3188  C   LEU A 403      36.182 -18.516  33.281  1.00 19.72           C
ATOM   3189  O   LEU A 403      37.178 -17.798  33.320  1.00 17.90           O
ATOM   3190  CB  LEU A 403      36.324 -20.017  35.287  1.00 21.47           C
ATOM   3191  CG  LEU A 403      35.958 -21.383  35.872  1.00 22.04           C
ATOM   3192  CD1 LEU A 403      36.287 -21.424  37.350  1.00 21.41           C
ATOM   3193  CD2 LEU A 403      34.483 -21.689  35.629  1.00 20.66           C
ATOM   3194  N   PHE A 404      35.010 -18.102  32.827  1.00 18.95           N
ATOM   3195  CA  PHE A 404      34.824 -16.760  32.314  1.00 18.02           C
ATOM   3196  C   PHE A 404      33.680 -16.084  33.029  1.00 17.66           C
ATOM   3197  O   PHE A 404      32.810 -16.748  33.578  1.00 19.33           O
ATOM   3198  CB  PHE A 404      34.606 -16.831  30.810  1.00 18.86           C
ATOM   3199  CG  PHE A 404      35.696 -17.586  30.097  1.00 19.40           C
ATOM   3200  CD1 PHE A 404      36.837 -16.933  29.657  1.00 17.76           C
ATOM   3201  CD2 PHE A 404      35.608 -18.967  29.926  1.00 19.17           C
ATOM   3202  CE1 PHE A 404      37.879 -17.646  29.061  1.00 20.17           C
ATOM   3203  CE2 PHE A 404      36.644 -19.683  29.332  1.00 18.61           C
ATOM   3204  CZ  PHE A 404      37.779 -19.024  28.901  1.00 17.98           C
ATOM   3205  N   LEU A 405      33.667 -14.763  32.998  1.00 18.03           N
ATOM   3206  CA  LEU A 405      32.667 -13.989  33.703  1.00 18.63           C
ATOM   3207  C   LEU A 405      31.964 -12.938  32.845  1.00 19.72           C
ATOM   3208  O   LEU A 405      32.547 -12.395  31.905  1.00 21.32           O
ATOM   3209  CB  LEU A 405      33.374 -13.297  34.868  1.00 17.70           C
ATOM   3210  CG  LEU A 405      32.693 -12.249  35.738  1.00 16.95           C
ATOM   3211  CD1 LEU A 405      31.761 -12.931  36.704  1.00 17.82           C
ATOM   3212  CD2 LEU A 405      33.758 -11.470  36.493  1.00 17.32           C
ATOM   3213  N   LEU A 406      30.702 -12.674  33.164  1.00 19.06           N
ATOM   3214  CA  LEU A 406      29.931 -11.648  32.484  1.00 18.02           C
ATOM   3215  C   LEU A 406      29.379 -10.832  33.646  1.00 19.52           C
ATOM   3216  O   LEU A 406      28.329 -11.146  34.211  1.00 22.05           O
ATOM   3217  CB  LEU A 406      28.809 -12.256  31.642  1.00 15.63           C
ATOM   3218  CG  LEU A 406      28.219 -11.391  30.512  1.00 16.14           C
ATOM   3219  CD1 LEU A 406      26.776 -11.073  30.766  1.00 16.00           C
ATOM   3220  CD2 LEU A 406      29.006 -10.118  30.301  1.00 14.87           C
ATOM   3221  N   ASP A 407      30.149  -9.826  34.040  1.00 21.29           N
ATOM   3222  CA  ASP A 407      29.826  -8.953  35.164  1.00 21.34           C
ATOM   3223  C   ASP A 407      28.955  -7.755  34.781  1.00 22.37           C
ATOM   3224  O   ASP A 407      29.376  -6.886  34.011  1.00 22.59           O
ATOM   3225  CB  ASP A 407      31.140  -8.460  35.789  1.00 22.56           C
ATOM   3226  CG  ASP A 407      30.984  -7.983  37.227  1.00 24.82           C
ATOM   3227  OD1 ASP A 407      29.949  -7.381  37.578  1.00 25.80           O
ATOM   3228  OD2 ASP A 407      31.931  -8.200  38.013  1.00 28.20           O
ATOM   3229  N   HIS A 408      27.746  -7.711  35.337  1.00 22.83           N
ATOM   3230  CA  HIS A 408      26.804  -6.614  35.098  1.00 23.16           C
ATOM   3231  C   HIS A 408      26.401  -5.977  36.418  1.00 23.85           C
ATOM   3232  O   HIS A 408      25.490  -5.153  36.475  1.00 25.00           O
ATOM   3233  CB  HIS A 408      25.552  -7.119  34.380  1.00 22.83           C
ATOM   3234  CG  HIS A 408      25.710  -7.218  32.897  1.00 23.24           C
ATOM   3235  ND1 HIS A 408      26.099  -6.148  32.116  1.00 22.38           N
ATOM   3236  CD2 HIS A 408      25.550  -8.262  32.053  1.00 21.80           C
ATOM   3237  CE1 HIS A 408      26.174  -6.530  30.855  1.00 20.74           C
ATOM   3238  NE2 HIS A 408      25.848  -7.808  30.790  1.00 24.56           N
ATOM   3239  N   HIS A 409      27.164  -6.307  37.452  1.00 25.05           N
ATOM   3240  CA  HIS A 409      26.939  -5.857  38.818  1.00 25.96           C
ATOM   3241  C   HIS A 409      27.130  -4.383  39.194  1.00 26.14           C
ATOM   3242  O   HIS A 409      26.225  -3.765  39.750  1.00 26.25           O
ATOM   3243  CB  HIS A 409      27.795  -6.723  39.743  1.00 26.48           C
ATOM   3244  CG  HIS A 409      27.479  -6.565  41.193  1.00 27.31           C
ATOM   3245  ND1 HIS A 409      26.520  -7.323  41.828  1.00 27.04           N
ATOM   3246  CD2 HIS A 409      28.005  -5.750  42.137  1.00 27.09           C
ATOM   3247  CE1 HIS A 409      26.470  -6.982  43.103  1.00 28.04           C
ATOM   3248  NE2 HIS A 409      27.360  -6.029  43.316  1.00 27.41           N
ATOM   3249  N   ASP A 410      28.309  -3.835  38.917  1.00 27.16           N
ATOM   3250  CA  ASP A 410      28.646  -2.461  39.301  1.00 28.04           C
ATOM   3251  C   ASP A 410      27.893  -1.249  38.746  1.00 27.77           C
ATOM   3252  O   ASP A 410      27.440  -0.403  39.512  1.00 27.76           O
ATOM   3253  CB  ASP A 410      30.152  -2.234  39.153  1.00 30.76           C
ATOM   3254  CG  ASP A 410      30.967  -3.152  40.033  1.00 33.36           C
ATOM   3255  OD1 ASP A 410      31.047  -4.359  39.725  1.00 39.30           O
ATOM   3256  OD2 ASP A 410      31.531  -2.669  41.032  1.00 34.19           O
ATOM   3257  N   PRO A 411      27.781  -1.122  37.413  1.00 27.91           N
ATOM   3258  CA  PRO A 411      27.067   0.043  36.877  1.00 27.07           C
ATOM   3259  C   PRO A 411      25.608   0.270  37.288  1.00 25.86           C
ATOM   3260  O   PRO A 411      25.193   1.410  37.494  1.00 27.00           O
ATOM   3261  CB  PRO A 411      27.228  -0.123  35.359  1.00 27.06           C
ATOM   3262  CG  PRO A 411      27.464  -1.587  35.172  1.00 27.38           C
ATOM   3263  CD  PRO A 411      28.366  -1.923  36.323  1.00 27.06           C
ATOM   3264  N   ILE A 412      24.829  -0.795  37.417  1.00 24.62           N
ATOM   3265  CA  ILE A 412      23.426  -0.634  37.774  1.00 23.18           C
ATOM   3266  C   ILE A 412      23.152  -0.573  39.270  1.00 23.91           C
ATOM   3267  O   ILE A 412      22.180   0.049  39.692  1.00 24.98           O
ATOM   3268  CB  ILE A 412      22.556  -1.739  37.141  1.00 20.60           C
ATOM   3269  CG1 ILE A 412      21.083  -1.354  37.220  1.00 19.74           C
ATOM   3270  CG2 ILE A 412      22.787  -3.062  37.832  1.00 19.17           C
ATOM   3271  CD1 ILE A 412      20.163  -2.344  36.563  1.00 22.44           C
ATOM   3272  N   MET A 413      24.033  -1.158  40.072  1.00 23.87           N
ATOM   3273  CA  MET A 413      23.848  -1.198  41.520  1.00 25.26           C
ATOM   3274  C   MET A 413      23.498   0.132  42.205  1.00 25.31           C
ATOM   3275  O   MET A 413      22.449   0.241  42.853  1.00 26.56           O
ATOM   3276  CB  MET A 413      25.043  -1.875  42.199  1.00 25.69           C
ATOM   3277  CG  MET A 413      24.858  -2.120  43.687  1.00 29.77           C
ATOM   3278  SD  MET A 413      23.398  -3.116  44.134  1.00 34.61           S
ATOM   3279  CE  MET A 413      24.108  -4.733  44.254  1.00 29.93           C
ATOM   3280  N   PRO A 414      24.337   1.169  42.045  1.00 24.36           N
ATOM   3281  CA  PRO A 414      24.024   2.448  42.692  1.00 23.11           C
ATOM   3282  C   PRO A 414      22.766   3.185  42.222  1.00 21.10           C
ATOM   3283  O   PRO A 414      22.414   4.214  42.778  1.00 21.69           O
ATOM   3284  CB  PRO A 414      25.295   3.266  42.462  1.00 24.65           C
ATOM   3285  CG  PRO A 414      25.863   2.684  41.213  1.00 24.10           C
ATOM   3286  CD  PRO A 414      25.670   1.219  41.422  1.00 24.09           C
ATOM   3287  N   TYR A 415      22.099   2.670  41.196  1.00 20.98           N
ATOM   3288  CA  TYR A 415      20.875   3.288  40.681  1.00 18.81           C
ATOM   3289  C   TYR A 415      19.705   2.315  40.825  1.00 19.06           C
ATOM   3290  O   TYR A 415      18.544   2.698  40.698  1.00 17.60           O
ATOM   3291  CB  TYR A 415      21.041   3.675  39.201  1.00 16.54           C
ATOM   3292  CG  TYR A 415      21.701   5.017  38.944  1.00 11.61           C
ATOM   3293  CD1 TYR A 415      23.083   5.136  38.859  1.00 10.28           C
ATOM   3294  CD2 TYR A 415      20.936   6.163  38.773  1.00 10.26           C
ATOM   3295  CE1 TYR A 415      23.681   6.364  38.611  1.00  9.90           C
ATOM   3296  CE2 TYR A 415      21.524   7.392  38.526  1.00  9.56           C
ATOM   3297  CZ  TYR A 415      22.890   7.486  38.446  1.00  9.48           C
ATOM   3298  OH  TYR A 415      23.466   8.709  38.206  1.00 13.10           O
ATOM   3299  N   LEU A 416      20.034   1.063  41.130  1.00 21.31           N
ATOM   3300  CA  LEU A 416      19.068  -0.020  41.288  1.00 24.21           C
ATOM   3301  C   LEU A 416      17.919   0.360  42.217  1.00 27.54           C
ATOM   3302  O   LEU A 416      16.742   0.239  41.855  1.00 28.98           O
ATOM   3303  CB  LEU A 416      19.792  -1.259  41.813  1.00 22.50           C
ATOM   3304  CG  LEU A 416      19.122  -2.616  41.639  1.00 21.50           C
ATOM   3305  CD1 LEU A 416      18.670  -2.796  40.204  1.00 20.30           C
ATOM   3306  CD2 LEU A 416      20.100  -3.703  42.041  1.00 21.04           C
ATOM   3307  N   ARG A 417      18.272   0.843  43.405  1.00 29.67           N
ATOM   3308  CA  ARG A 417      17.303   1.276  44.410  1.00 30.14           C
ATOM   3309  C   ARG A 417      16.283   2.267  43.825  1.00 28.04           C
ATOM   3310  O   ARG A 417      15.095   2.206  44.139  1.00 27.81           O
ATOM   3311  CB  ARG A 417      18.056   1.895  45.598  1.00 35.38           C
ATOM   3312  CG  ARG A 417      19.196   2.847  45.179  1.00 42.70           C
ATOM   3313  CD  ARG A 417      20.182   3.143  46.315  1.00 48.28           C
ATOM   3314  NE  ARG A 417      19.812   4.309  47.120  1.00 53.12           N
ATOM   3315  CZ  ARG A 417      20.226   4.522  48.370  1.00 56.72           C
ATOM   3316  NH1 ARG A 417      21.030   3.649  48.969  1.00 57.97           N
ATOM   3317  NH2 ARG A 417      19.829   5.604  49.033  1.00 58.11           N
ATOM   3318  N   ARG A 418      16.750   3.149  42.944  1.00 26.14           N
ATOM   3319  CA  ARG A 418      15.894   4.143  42.307  1.00 23.62           C
ATOM   3320  C   ARG A 418      15.119   3.609  41.101  1.00 23.97           C
ATOM   3321  O   ARG A 418      14.006   4.064  40.817  1.00 23.38           O
ATOM   3322  CB  ARG A 418      16.726   5.350  41.903  1.00 22.87           C
ATOM   3323  CG  ARG A 418      17.003   6.277  43.062  1.00 23.57           C
ATOM   3324  CD  ARG A 418      17.994   7.367  42.697  1.00 21.12           C
ATOM   3325  NE  ARG A 418      19.369   6.933  42.891  1.00 17.99           N
ATOM   3326  CZ  ARG A 418      20.428   7.649  42.541  1.00 17.31           C
ATOM   3327  NH1 ARG A 418      20.274   8.835  41.969  1.00 19.80           N
ATOM   3328  NH2 ARG A 418      21.642   7.196  42.802  1.00 19.06           N
ATOM   3329  N   ILE A 419      15.710   2.642  40.401  1.00 23.53           N
ATOM   3330  CA  ILE A 419      15.095   2.025  39.227  1.00 23.42           C
ATOM   3331  C   ILE A 419      13.947   1.102  39.647  1.00 25.49           C
ATOM   3332  O   ILE A 419      12.928   0.998  38.947  1.00 24.56           O
ATOM   3333  CB  ILE A 419      16.156   1.236  38.406  1.00 22.13           C
ATOM   3334  CG1 ILE A 419      17.115   2.213  37.718  1.00 19.85           C
ATOM   3335  CG2 ILE A 419      15.489   0.326  37.387  1.00 20.86           C
ATOM   3336  CD1 ILE A 419      18.383   1.574  37.214  1.00 18.19           C
ATOM   3337  N   ASN A 420      14.124   0.451  40.798  1.00 27.99           N
ATOM   3338  CA  ASN A 420      13.131  -0.462  41.363  1.00 30.04           C
ATOM   3339  C   ASN A 420      11.951   0.278  41.993  1.00 31.78           C
ATOM   3340  O   ASN A 420      10.897  -0.309  42.228  1.00 33.32           O
ATOM   3341  CB  ASN A 420      13.772  -1.378  42.407  1.00 29.91           C
ATOM   3342  CG  ASN A 420      14.507  -2.548  41.793  1.00 29.74           C
ATOM   3343  OD1 ASN A 420      15.361  -3.158  42.434  1.00 30.72           O
ATOM   3344  ND2 ASN A 420      14.164  -2.890  40.559  1.00 29.79           N
ATOM   3345  N   ALA A 421      12.150   1.552  42.316  1.00 32.73           N
ATOM   3346  CA  ALA A 421      11.085   2.364  42.886  1.00 33.88           C
ATOM   3347  C   ALA A 421      10.086   2.708  41.778  1.00 34.84           C
ATOM   3348  O   ALA A 421       9.005   3.241  42.035  1.00 35.46           O
ATOM   3349  CB  ALA A 421      11.661   3.631  43.490  1.00 33.50           C
ATOM   3350  N   THR A 422      10.477   2.423  40.541  1.00 35.79           N
ATOM   3351  CA  THR A 422       9.644   2.683  39.376  1.00 36.36           C
ATOM   3352  C   THR A 422       8.856   1.408  39.068  1.00 36.01           C
ATOM   3353  O   THR A 422       8.730   0.525  39.916  1.00 36.00           O
ATOM   3354  CB  THR A 422      10.525   3.064  38.154  1.00 36.51           C
ATOM   3355  OG1 THR A 422      11.648   3.831  38.599  1.00 38.30           O
ATOM   3356  CG2 THR A 422       9.738   3.916  37.166  1.00 37.38           C
ATOM   3357  N   SER A 423       8.331   1.319  37.851  1.00 36.01           N
ATOM   3358  CA  SER A 423       7.565   0.167  37.399  1.00 35.89           C
ATOM   3359  C   SER A 423       8.489  -0.956  36.908  1.00 35.71           C
ATOM   3360  O   SER A 423       8.022  -1.943  36.343  1.00 37.26           O
ATOM   3361  CB  SER A 423       6.650   0.602  36.257  1.00 36.77           C
ATOM   3362  OG  SER A 423       6.232   1.947  36.437  1.00 40.48           O
ATOM   3363  N   THR A 424       9.794  -0.794  37.113  1.00 33.68           N
ATOM   3364  CA  THR A 424      10.774  -1.779  36.679  1.00 31.55           C
ATOM   3365  C   THR A 424      11.402  -2.471  37.884  1.00 29.63           C
ATOM   3366  O   THR A 424      11.765  -1.821  38.861  1.00 30.47           O
ATOM   3367  CB  THR A 424      11.892  -1.103  35.826  1.00 31.48           C
ATOM   3368  OG1 THR A 424      11.333  -0.600  34.605  1.00 29.54           O
ATOM   3369  CG2 THR A 424      13.013  -2.083  35.504  1.00 30.06           C
ATOM   3370  N   LYS A 425      11.544  -3.788  37.804  1.00 27.85           N
ATOM   3371  CA  LYS A 425      12.139  -4.559  38.885  1.00 26.85           C
ATOM   3372  C   LYS A 425      13.352  -5.294  38.332  1.00 26.59           C
ATOM   3373  O   LYS A 425      13.247  -6.409  37.828  1.00 26.13           O
ATOM   3374  CB  LYS A 425      11.114  -5.534  39.466  1.00 27.27           C
ATOM   3375  CG  LYS A 425       9.851  -4.857  40.000  1.00 26.30           C
ATOM   3376  CD  LYS A 425      10.165  -3.881  41.135  1.00 26.42           C
ATOM   3377  CE  LYS A 425       8.928  -3.114  41.586  1.00 25.75           C
ATOM   3378  NZ  LYS A 425       8.332  -2.252  40.520  1.00 23.31           N
ATOM   3379  N   ALA A 426      14.497  -4.627  38.394  1.00 26.71           N
ATOM   3380  CA  ALA A 426      15.748  -5.161  37.882  1.00 27.03           C
ATOM   3381  C   ALA A 426      16.637  -5.785  38.947  1.00 28.84           C
ATOM   3382  O   ALA A 426      16.311  -5.773  40.133  1.00 29.40           O
ATOM   3383  CB  ALA A 426      16.504  -4.058  37.179  1.00 24.93           C
ATOM   3384  N   TYR A 427      17.773  -6.313  38.496  1.00 29.03           N
ATOM   3385  CA  TYR A 427      18.781  -6.932  39.358  1.00 28.61           C
ATOM   3386  C   TYR A 427      20.141  -6.538  38.798  1.00 27.38           C
ATOM   3387  O   TYR A 427      20.227  -6.047  37.671  1.00 27.98           O
ATOM   3388  CB  TYR A 427      18.692  -8.459  39.308  1.00 30.74           C
ATOM   3389  CG  TYR A 427      17.601  -9.088  40.137  1.00 33.49           C
ATOM   3390  CD1 TYR A 427      16.335  -9.307  39.604  1.00 34.25           C
ATOM   3391  CD2 TYR A 427      17.852  -9.520  41.440  1.00 35.43           C
ATOM   3392  CE1 TYR A 427      15.347  -9.941  40.344  1.00 34.73           C
ATOM   3393  CE2 TYR A 427      16.867 -10.160  42.189  1.00 34.64           C
ATOM   3394  CZ  TYR A 427      15.618 -10.367  41.630  1.00 34.56           C
ATOM   3395  OH  TYR A 427      14.627 -10.993  42.350  1.00 36.76           O
ATOM   3396  N   ALA A 428      21.184  -6.700  39.609  1.00 26.07           N
ATOM   3397  CA  ALA A 428      22.561  -6.430  39.196  1.00 25.37           C
ATOM   3398  C   ALA A 428      23.126  -7.846  39.125  1.00 25.34           C
ATOM   3399  O   ALA A 428      23.428  -8.453  40.153  1.00 27.52           O
ATOM   3400  CB  ALA A 428      23.293  -5.607  40.248  1.00 25.09           C
ATOM   3401  N   THR A 429      23.270  -8.364  37.911  1.00 24.97           N
ATOM   3402  CA  THR A 429      23.707  -9.740  37.690  1.00 22.74           C
ATOM   3403  C   THR A 429      25.167 -10.062  37.366  1.00 22.09           C
ATOM   3404  O   THR A 429      25.934  -9.210  36.918  1.00 23.63           O
ATOM   3405  CB  THR A 429      22.825 -10.363  36.598  1.00 21.99           C
ATOM   3406  OG1 THR A 429      23.060  -9.685  35.358  1.00 22.36           O
ATOM   3407  CG2 THR A 429      21.361 -10.194  36.954  1.00 20.28           C
ATOM   3408  N   ARG A 430      25.531 -11.317  37.612  1.00 21.71           N
ATOM   3409  CA  ARG A 430      26.862 -11.857  37.329  1.00 21.43           C
ATOM   3410  C   ARG A 430      26.641 -13.314  36.914  1.00 21.76           C
ATOM   3411  O   ARG A 430      25.806 -14.004  37.498  1.00 22.28           O
ATOM   3412  CB  ARG A 430      27.756 -11.855  38.570  1.00 19.23           C
ATOM   3413  CG  ARG A 430      28.398 -10.547  38.962  1.00 17.74           C
ATOM   3414  CD  ARG A 430      29.452 -10.863  39.993  1.00 17.85           C
ATOM   3415  NE  ARG A 430      30.024  -9.693  40.650  1.00 20.33           N
ATOM   3416  CZ  ARG A 430      29.792  -9.359  41.917  1.00 21.27           C
ATOM   3417  NH1 ARG A 430      28.982 -10.097  42.675  1.00 19.86           N
ATOM   3418  NH2 ARG A 430      30.415  -8.317  42.445  1.00 22.70           N
ATOM   3419  N   THR A 431      27.358 -13.778  35.900  1.00 21.93           N
ATOM   3420  CA  THR A 431      27.211 -15.156  35.451  1.00 21.70           C
ATOM   3421  C   THR A 431      28.577 -15.736  35.126  1.00 21.60           C
ATOM   3422  O   THR A 431      29.436 -15.040  34.570  1.00 22.09           O
ATOM   3423  CB  THR A 431      26.194 -15.290  34.255  1.00 21.55           C
ATOM   3424  OG1 THR A 431      26.347 -16.558  33.601  1.00 22.83           O
ATOM   3425  CG2 THR A 431      26.351 -14.183  33.260  1.00 20.42           C
ATOM   3426  N   ILE A 432      28.823 -16.941  35.642  1.00 22.35           N
ATOM   3427  CA  ILE A 432      30.081 -17.659  35.425  1.00 20.96           C
ATOM   3428  C   ILE A 432      29.855 -18.697  34.332  1.00 19.99           C
ATOM   3429  O   ILE A 432      28.858 -19.432  34.352  1.00 17.89           O
ATOM   3430  CB  ILE A 432      30.600 -18.344  36.722  1.00 21.18           C
ATOM   3431  CG1 ILE A 432      31.405 -17.357  37.561  1.00 21.20           C
ATOM   3432  CG2 ILE A 432      31.514 -19.507  36.388  1.00 21.92           C
ATOM   3433  CD1 ILE A 432      30.628 -16.170  38.035  1.00 23.67           C
ATOM   3434  N   LEU A 433      30.785 -18.747  33.384  1.00 19.24           N
ATOM   3435  CA  LEU A 433      30.694 -19.661  32.256  1.00 19.57           C
ATOM   3436  C   LEU A 433      31.912 -20.558  32.166  1.00 20.05           C
ATOM   3437  O   LEU A 433      33.041 -20.113  32.364  1.00 21.75           O
ATOM   3438  CB  LEU A 433      30.512 -18.864  30.959  1.00 17.46           C
ATOM   3439  CG  LEU A 433      29.316 -17.905  31.007  1.00 14.79           C
ATOM   3440  CD1 LEU A 433      29.779 -16.454  30.976  1.00 13.12           C
ATOM   3441  CD2 LEU A 433      28.367 -18.215  29.876  1.00 12.24           C
ATOM   3442  N   PHE A 434      31.669 -21.831  31.887  1.00 22.25           N
ATOM   3443  CA  PHE A 434      32.727 -22.819  31.781  1.00 22.44           C
ATOM   3444  C   PHE A 434      32.930 -23.163  30.323  1.00 22.31           C
ATOM   3445  O   PHE A 434      31.966 -23.289  29.569  1.00 20.92           O
ATOM   3446  CB  PHE A 434      32.346 -24.083  32.566  1.00 20.80           C
ATOM   3447  CG  PHE A 434      33.450 -25.109  32.663  1.00 21.81           C
ATOM   3448  CD1 PHE A 434      34.698 -24.768  33.173  1.00 20.59           C
ATOM   3449  CD2 PHE A 434      33.236 -26.424  32.249  1.00 22.52           C
ATOM   3450  CE1 PHE A 434      35.715 -25.717  33.271  1.00 20.36           C
ATOM   3451  CE2 PHE A 434      34.253 -27.381  32.344  1.00 21.83           C
ATOM   3452  CZ  PHE A 434      35.489 -27.022  32.856  1.00 19.72           C
ATOM   3453  N   LEU A 435      34.189 -23.249  29.920  1.00 24.64           N
ATOM   3454  CA  LEU A 435      34.521 -23.606  28.555  1.00 27.07           C
ATOM   3455  C   LEU A 435      34.474 -25.123  28.461  1.00 29.54           C
ATOM   3456  O   LEU A 435      35.336 -25.810  29.010  1.00 29.84           O
ATOM   3457  CB  LEU A 435      35.923 -23.117  28.188  1.00 25.03           C
ATOM   3458  CG  LEU A 435      36.377 -23.498  26.776  1.00 23.36           C
ATOM   3459  CD1 LEU A 435      35.424 -22.888  25.754  1.00 20.56           C
ATOM   3460  CD2 LEU A 435      37.803 -23.033  26.546  1.00 20.71           C
ATOM   3461  N   LYS A 436      33.429 -25.642  27.830  1.00 31.61           N
ATOM   3462  CA  LYS A 436      33.287 -27.074  27.666  1.00 33.76           C
ATOM   3463  C   LYS A 436      34.458 -27.657  26.888  1.00 36.74           C
ATOM   3464  O   LYS A 436      35.034 -27.015  26.009  1.00 36.70           O
ATOM   3465  CB  LYS A 436      31.975 -27.413  26.967  1.00 33.69           C
ATOM   3466  CG  LYS A 436      30.779 -27.441  27.892  1.00 34.21           C
ATOM   3467  CD  LYS A 436      29.548 -27.992  27.193  1.00 36.01           C
ATOM   3468  CE  LYS A 436      28.834 -26.912  26.395  1.00 38.11           C
ATOM   3469  NZ  LYS A 436      27.720 -27.446  25.556  1.00 39.36           N
ATOM   3470  N   ASN A 437      34.775 -28.905  27.207  1.00 40.60           N
ATOM   3471  CA  ASN A 437      35.871 -29.646  26.584  1.00 42.92           C
ATOM   3472  C   ASN A 437      35.724 -29.715  25.058  1.00 42.73           C
ATOM   3473  O   ASN A 437      36.710 -29.864  24.336  1.00 42.92           O
ATOM   3474  CB  ASN A 437      35.915 -31.061  27.183  1.00 45.72           C
ATOM   3475  CG  ASN A 437      37.278 -31.726  27.046  1.00 47.83           C
ATOM   3476  OD1 ASN A 437      37.368 -32.934  26.832  1.00 50.97           O
ATOM   3477  ND2 ASN A 437      38.341 -30.949  27.204  1.00 47.95           N
ATOM   3478  N   ASP A 438      34.493 -29.581  24.570  1.00 42.25           N
ATOM   3479  CA  ASP A 438      34.234 -29.627  23.134  1.00 42.31           C
ATOM   3480  C   ASP A 438      34.319 -28.258  22.452  1.00 41.30           C
ATOM   3481  O   ASP A 438      33.916 -28.111  21.298  1.00 41.11           O
ATOM   3482  CB  ASP A 438      32.877 -30.283  22.849  1.00 43.81           C
ATOM   3483  CG  ASP A 438      31.720 -29.548  23.496  1.00 44.95           C
ATOM   3484  OD1 ASP A 438      31.500 -29.726  24.711  1.00 47.28           O
ATOM   3485  OD2 ASP A 438      31.018 -28.807  22.782  1.00 45.77           O
ATOM   3486  N   GLY A 439      34.822 -27.259  23.174  1.00 39.68           N
ATOM   3487  CA  GLY A 439      34.961 -25.930  22.604  1.00 37.17           C
ATOM   3488  C   GLY A 439      33.855 -24.940  22.919  1.00 35.95           C
ATOM   3489  O   GLY A 439      34.083 -23.730  22.874  1.00 36.70           O
ATOM   3490  N   THR A 440      32.659 -25.431  23.225  1.00 33.93           N
ATOM   3491  CA  THR A 440      31.537 -24.554  23.534  1.00 31.95           C
ATOM   3492  C   THR A 440      31.591 -23.988  24.949  1.00 31.57           C
ATOM   3493  O   THR A 440      32.245 -24.541  25.831  1.00 31.44           O
ATOM   3494  CB  THR A 440      30.193 -25.273  23.332  1.00 31.14           C
ATOM   3495  OG1 THR A 440      30.287 -26.610  23.831  1.00 31.17           O
ATOM   3496  CG2 THR A 440      29.823 -25.317  21.867  1.00 32.43           C
ATOM   3497  N   LEU A 441      30.898 -22.872  25.148  1.00 30.66           N
ATOM   3498  CA  LEU A 441      30.826 -22.199  26.439  1.00 28.48           C
ATOM   3499  C   LEU A 441      29.528 -22.663  27.116  1.00 28.58           C
ATOM   3500  O   LEU A 441      28.537 -22.961  26.438  1.00 26.33           O
ATOM   3501  CB  LEU A 441      30.801 -20.683  26.216  1.00 27.65           C
ATOM   3502  CG  LEU A 441      31.311 -19.735  27.302  1.00 25.53           C
ATOM   3503  CD1 LEU A 441      32.790 -19.957  27.533  1.00 23.10           C
ATOM   3504  CD2 LEU A 441      31.063 -18.303  26.877  1.00 24.79           C
ATOM   3505  N   ARG A 442      29.522 -22.698  28.444  1.00 28.78           N
ATOM   3506  CA  ARG A 442      28.343 -23.147  29.177  1.00 29.78           C
ATOM   3507  C   ARG A 442      28.144 -22.404  30.499  1.00 27.99           C
ATOM   3508  O   ARG A 442      29.034 -22.392  31.344  1.00 26.63           O
ATOM   3509  CB  ARG A 442      28.471 -24.641  29.453  1.00 32.70           C
ATOM   3510  CG  ARG A 442      27.294 -25.245  30.167  1.00 37.16           C
ATOM   3511  CD  ARG A 442      27.655 -26.614  30.681  1.00 41.61           C
ATOM   3512  NE  ARG A 442      26.506 -27.292  31.268  1.00 45.52           N
ATOM   3513  CZ  ARG A 442      26.575 -28.435  31.940  1.00 47.45           C
ATOM   3514  NH1 ARG A 442      27.745 -29.042  32.117  1.00 47.75           N
ATOM   3515  NH2 ARG A 442      25.466 -28.981  32.420  1.00 49.58           N
ATOM   3516  N   PRO A 443      26.975 -21.761  30.683  1.00 27.38           N
ATOM   3517  CA  PRO A 443      26.674 -21.021  31.914  1.00 26.93           C
ATOM   3518  C   PRO A 443      26.496 -21.982  33.089  1.00 26.73           C
ATOM   3519  O   PRO A 443      25.760 -22.967  33.000  1.00 25.08           O
ATOM   3520  CB  PRO A 443      25.381 -20.286  31.563  1.00 26.35           C
ATOM   3521  CG  PRO A 443      24.714 -21.216  30.610  1.00 27.30           C
ATOM   3522  CD  PRO A 443      25.856 -21.663  29.729  1.00 28.34           C
ATOM   3523  N   LEU A 444      27.201 -21.702  34.178  1.00 27.04           N
ATOM   3524  CA  LEU A 444      27.151 -22.552  35.359  1.00 27.69           C
ATOM   3525  C   LEU A 444      26.412 -21.973  36.557  1.00 27.42           C
ATOM   3526  O   LEU A 444      25.933 -22.723  37.401  1.00 28.96           O
ATOM   3527  CB  LEU A 444      28.570 -22.947  35.769  1.00 28.32           C
ATOM   3528  CG  LEU A 444      29.113 -24.283  35.258  1.00 28.12           C
ATOM   3529  CD1 LEU A 444      28.771 -24.531  33.797  1.00 27.81           C
ATOM   3530  CD2 LEU A 444      30.607 -24.293  35.476  1.00 29.06           C
ATOM   3531  N   ALA A 445      26.329 -20.649  36.640  1.00 26.46           N
ATOM   3532  CA  ALA A 445      25.647 -20.009  37.753  1.00 25.02           C
ATOM   3533  C   ALA A 445      25.385 -18.537  37.495  1.00 25.00           C
ATOM   3534  O   ALA A 445      26.247 -17.831  36.965  1.00 25.04           O
ATOM   3535  CB  ALA A 445      26.473 -20.163  39.026  1.00 24.80           C
ATOM   3536  N   ILE A 446      24.179 -18.091  37.835  1.00 25.04           N
ATOM   3537  CA  ILE A 446      23.797 -16.687  37.703  1.00 24.96           C
ATOM   3538  C   ILE A 446      23.706 -16.153  39.127  1.00 25.60           C
ATOM   3539  O   ILE A 446      23.353 -16.893  40.043  1.00 25.81           O
ATOM   3540  CB  ILE A 446      22.396 -16.507  37.091  1.00 24.78           C
ATOM   3541  CG1 ILE A 446      22.260 -17.266  35.765  1.00 24.75           C
ATOM   3542  CG2 ILE A 446      22.069 -15.023  36.964  1.00 22.83           C
ATOM   3543  CD1 ILE A 446      23.356 -17.029  34.774  1.00 25.64           C
ATOM   3544  N   GLU A 447      24.021 -14.880  39.318  1.00 25.85           N
ATOM   3545  CA  GLU A 447      23.935 -14.276  40.636  1.00 25.16           C
ATOM   3546  C   GLU A 447      23.006 -13.085  40.523  1.00 25.68           C
ATOM   3547  O   GLU A 447      23.257 -12.162  39.745  1.00 25.65           O
ATOM   3548  CB  GLU A 447      25.306 -13.829  41.132  1.00 26.28           C
ATOM   3549  CG  GLU A 447      25.297 -13.275  42.558  1.00 26.81           C
ATOM   3550  CD  GLU A 447      26.677 -12.893  43.060  1.00 27.66           C
ATOM   3551  OE1 GLU A 447      27.649 -12.963  42.283  1.00 29.73           O
ATOM   3552  OE2 GLU A 447      26.797 -12.518  44.242  1.00 28.70           O
ATOM   3553  N   LEU A 448      21.883 -13.166  41.227  1.00 25.72           N
ATOM   3554  CA  LEU A 448      20.882 -12.112  41.247  1.00 24.44           C
ATOM   3555  C   LEU A 448      21.010 -11.318  42.548  1.00 24.80           C
ATOM   3556  O   LEU A 448      20.525 -11.749  43.596  1.00 25.49           O
ATOM   3557  CB  LEU A 448      19.473 -12.712  41.137  1.00 22.23           C
ATOM   3558  CG  LEU A 448      19.082 -13.542  39.910  1.00 19.89           C
ATOM   3559  CD1 LEU A 448      17.608 -13.819  39.980  1.00 17.48           C
ATOM   3560  CD2 LEU A 448      19.398 -12.806  38.618  1.00 18.61           C
ATOM   3561  N   SER A 449      21.698 -10.184  42.480  1.00 23.70           N
ATOM   3562  CA  SER A 449      21.886  -9.330  43.638  1.00 23.98           C
ATOM   3563  C   SER A 449      20.853  -8.203  43.689  1.00 25.74           C
ATOM   3564  O   SER A 449      20.506  -7.608  42.667  1.00 25.15           O
ATOM   3565  CB  SER A 449      23.287  -8.718  43.629  1.00 21.83           C
ATOM   3566  OG  SER A 449      24.298  -9.702  43.531  1.00 19.82           O
ATOM   3567  N   LEU A 450      20.351  -7.927  44.886  1.00 27.94           N
ATOM   3568  CA  LEU A 450      19.388  -6.855  45.080  1.00 29.61           C
ATOM   3569  C   LEU A 450      20.074  -5.776  45.889  1.00 29.50           C
ATOM   3570  O   LEU A 450      21.185  -5.980  46.381  1.00 28.39           O
ATOM   3571  CB  LEU A 450      18.137  -7.360  45.800  1.00 30.65           C
ATOM   3572  CG  LEU A 450      17.042  -7.891  44.873  1.00 33.11           C
ATOM   3573  CD1 LEU A 450      15.826  -8.293  45.686  1.00 33.99           C
ATOM   3574  CD2 LEU A 450      16.659  -6.826  43.847  1.00 33.12           C
ATOM   3575  N   PRO A 451      19.457  -4.594  45.995  1.00 31.90           N
ATOM   3576  CA  PRO A 451      20.121  -3.554  46.772  1.00 34.41           C
ATOM   3577  C   PRO A 451      19.883  -3.664  48.276  1.00 36.97           C
ATOM   3578  O   PRO A 451      18.997  -4.377  48.748  1.00 36.77           O
ATOM   3579  CB  PRO A 451      19.505  -2.278  46.211  1.00 33.50           C
ATOM   3580  CG  PRO A 451      18.086  -2.693  45.981  1.00 33.30           C
ATOM   3581  CD  PRO A 451      18.249  -4.060  45.333  1.00 33.39           C
ATOM   3582  N   HIS A 452      20.719  -2.940  49.002  1.00 39.75           N
ATOM   3583  CA  HIS A 452      20.692  -2.811  50.451  1.00 42.47           C
ATOM   3584  C   HIS A 452      19.623  -3.511  51.304  1.00 46.55           C
ATOM   3585  O   HIS A 452      18.639  -2.885  51.721  1.00 47.26           O
ATOM   3586  CB  HIS A 452      20.693  -1.317  50.782  1.00 39.01           C
ATOM   3587  CG  HIS A 452      19.576  -0.541  50.143  1.00 34.46           C
ATOM   3588  ND1 HIS A 452      19.671   0.806  49.875  1.00 33.12           N
ATOM   3589  CD2 HIS A 452      18.330  -0.912  49.757  1.00 32.92           C
ATOM   3590  CE1 HIS A 452      18.534   1.233  49.355  1.00 32.84           C
ATOM   3591  NE2 HIS A 452      17.704   0.210  49.273  1.00 31.85           N
ATOM   3592  N   PRO A 453      19.806  -4.803  51.606  1.00 50.78           N
ATOM   3593  CA  PRO A 453      18.782  -5.450  52.435  1.00 53.72           C
ATOM   3594  C   PRO A 453      18.933  -4.884  53.856  1.00 56.56           C
ATOM   3595  O   PRO A 453      19.795  -5.327  54.619  1.00 57.86           O
ATOM   3596  CB  PRO A 453      19.175  -6.925  52.363  1.00 53.04           C
ATOM   3597  CG  PRO A 453      20.682  -6.862  52.255  1.00 53.18           C
ATOM   3598  CD  PRO A 453      20.889  -5.742  51.258  1.00 51.94           C
ATOM   3599  N   GLN A 454      18.151  -3.849  54.164  1.00 58.50           N
ATOM   3600  CA  GLN A 454      18.186  -3.184  55.474  1.00 60.33           C
ATOM   3601  C   GLN A 454      19.442  -2.324  55.679  1.00 60.92           C
ATOM   3602  O   GLN A 454      20.255  -2.600  56.564  1.00 61.16           O
ATOM   3603  CB  GLN A 454      18.058  -4.199  56.628  1.00 60.99           C
ATOM   3604  CG  GLN A 454      16.703  -4.903  56.733  1.00 61.58           C
ATOM   3605  CD  GLN A 454      16.779  -6.401  56.455  1.00 61.73           C
ATOM   3606  OE1 GLN A 454      17.760  -7.066  56.796  1.00 61.07           O
ATOM   3607  NE2 GLN A 454      15.728  -6.938  55.844  1.00 61.87           N
ATOM   3608  N   GLY A 455      19.597  -1.283  54.861  1.00 61.02           N
ATOM   3609  CA  GLY A 455      20.754  -0.410  54.997  1.00 61.42           C
ATOM   3610  C   GLY A 455      21.336   0.067  53.678  1.00 61.26           C
ATOM   3611  O   GLY A 455      20.635   0.691  52.882  1.00 62.12           O
ATOM   3612  N   ASP A 456      22.622  -0.213  53.462  1.00 60.81           N
ATOM   3613  CA  ASP A 456      23.342   0.156  52.238  1.00 60.04           C
ATOM   3614  C   ASP A 456      24.818  -0.207  52.365  1.00 59.81           C
ATOM   3615  O   ASP A 456      25.492  -0.456  51.366  1.00 60.29           O
ATOM   3616  CB  ASP A 456      23.192   1.643  51.903  1.00 60.66           C
ATOM   3617  CG  ASP A 456      23.421   1.937  50.421  1.00 59.94           C
ATOM   3618  OD1 ASP A 456      23.225   1.031  49.582  1.00 59.39           O
ATOM   3619  OD2 ASP A 456      23.783   3.087  50.093  1.00 60.85           O
ATOM   3620  N   GLN A 457      25.333  -0.177  53.589  1.00 58.94           N
ATOM   3621  CA  GLN A 457      26.717  -0.559  53.824  1.00 58.49           C
ATOM   3622  C   GLN A 457      26.599  -2.073  53.887  1.00 58.58           C
ATOM   3623  O   GLN A 457      25.776  -2.592  54.643  1.00 58.57           O
ATOM   3624  CB  GLN A 457      27.224  -0.005  55.157  1.00 58.55           C
ATOM   3625  CG  GLN A 457      27.044   1.497  55.311  1.00 59.36           C
ATOM   3626  CD  GLN A 457      28.280   2.182  55.860  1.00 59.87           C
ATOM   3627  OE1 GLN A 457      28.610   2.048  57.036  1.00 58.88           O
ATOM   3628  NE2 GLN A 457      28.969   2.924  55.005  1.00 60.35           N
ATOM   3629  N   SER A 458      27.355  -2.767  53.040  1.00 58.54           N
ATOM   3630  CA  SER A 458      27.312  -4.226  52.968  1.00 58.17           C
ATOM   3631  C   SER A 458      25.896  -4.563  52.497  1.00 57.46           C
ATOM   3632  O   SER A 458      25.177  -5.350  53.119  1.00 57.31           O
ATOM   3633  CB  SER A 458      27.594  -4.848  54.348  1.00 59.20           C
ATOM   3634  OG  SER A 458      28.291  -6.084  54.247  1.00 59.67           O
ATOM   3635  N   GLY A 459      25.492  -3.921  51.406  1.00 56.50           N
ATOM   3636  CA  GLY A 459      24.161  -4.136  50.874  1.00 55.53           C
ATOM   3637  C   GLY A 459      24.053  -5.197  49.797  1.00 54.34           C
ATOM   3638  O   GLY A 459      23.116  -5.163  48.998  1.00 55.68           O
ATOM   3639  N   ALA A 460      24.977  -6.152  49.786  1.00 52.17           N
ATOM   3640  CA  ALA A 460      24.961  -7.208  48.781  1.00 50.28           C
ATOM   3641  C   ALA A 460      23.975  -8.325  49.097  1.00 48.77           C
ATOM   3642  O   ALA A 460      24.310  -9.277  49.802  1.00 49.15           O
ATOM   3643  CB  ALA A 460      26.354  -7.784  48.599  1.00 51.38           C
ATOM   3644  N   PHE A 461      22.758  -8.204  48.578  1.00 46.50           N
ATOM   3645  CA  PHE A 461      21.737  -9.221  48.790  1.00 44.20           C
ATOM   3646  C   PHE A 461      21.711 -10.117  47.549  1.00 42.85           C
ATOM   3647  O   PHE A 461      20.816 -10.024  46.705  1.00 42.41           O
ATOM   3648  CB  PHE A 461      20.373  -8.568  49.024  1.00 44.16           C
ATOM   3649  CG  PHE A 461      19.298  -9.535  49.419  1.00 44.02           C
ATOM   3650  CD1 PHE A 461      19.620 -10.796  49.911  1.00 44.92           C
ATOM   3651  CD2 PHE A 461      17.960  -9.188  49.291  1.00 44.71           C
ATOM   3652  CE1 PHE A 461      18.627 -11.699  50.268  1.00 45.79           C
ATOM   3653  CE2 PHE A 461      16.957 -10.083  49.645  1.00 45.77           C
ATOM   3654  CZ  PHE A 461      17.291 -11.343  50.136  1.00 45.91           C
ATOM   3655  N   SER A 462      22.722 -10.967  47.443  1.00 42.03           N
ATOM   3656  CA  SER A 462      22.877 -11.875  46.319  1.00 40.99           C
ATOM   3657  C   SER A 462      22.111 -13.184  46.474  1.00 41.38           C
ATOM   3658  O   SER A 462      21.901 -13.663  47.586  1.00 42.92           O
ATOM   3659  CB  SER A 462      24.360 -12.181  46.137  1.00 40.06           C
ATOM   3660  OG  SER A 462      25.120 -10.988  46.004  1.00 40.98           O
ATOM   3661  N   GLN A 463      21.690 -13.747  45.344  1.00 41.29           N
ATOM   3662  CA  GLN A 463      20.969 -15.022  45.298  1.00 40.02           C
ATOM   3663  C   GLN A 463      21.533 -15.712  44.061  1.00 38.90           C
ATOM   3664  O   GLN A 463      21.450 -15.156  42.970  1.00 38.94           O
ATOM   3665  CB  GLN A 463      19.470 -14.793  45.077  1.00 40.34           C
ATOM   3666  CG  GLN A 463      18.868 -13.691  45.926  1.00 42.06           C
ATOM   3667  CD  GLN A 463      17.456 -13.335  45.511  1.00 43.17           C
ATOM   3668  OE1 GLN A 463      16.584 -14.200  45.427  1.00 43.41           O
ATOM   3669  NE2 GLN A 463      17.219 -12.052  45.263  1.00 43.69           N
ATOM   3670  N   VAL A 464      22.165 -16.870  44.215  1.00 36.80           N
ATOM   3671  CA  VAL A 464      22.710 -17.552  43.047  1.00 34.49           C
ATOM   3672  C   VAL A 464      21.759 -18.637  42.573  1.00 34.03           C
ATOM   3673  O   VAL A 464      21.097 -19.294  43.377  1.00 33.36           O
ATOM   3674  CB  VAL A 464      24.138 -18.136  43.281  1.00 33.90           C
ATOM   3675  CG1 VAL A 464      24.976 -17.176  44.109  1.00 32.84           C
ATOM   3676  CG2 VAL A 464      24.083 -19.515  43.903  1.00 35.67           C
ATOM   3677  N   PHE A 465      21.647 -18.769  41.258  1.00 33.66           N
ATOM   3678  CA  PHE A 465      20.777 -19.762  40.647  1.00 33.45           C
ATOM   3679  C   PHE A 465      21.611 -20.655  39.738  1.00 33.91           C
ATOM   3680  O   PHE A 465      22.522 -20.182  39.056  1.00 34.04           O
ATOM   3681  CB  PHE A 465      19.640 -19.075  39.877  1.00 30.79           C
ATOM   3682  CG  PHE A 465      18.721 -18.284  40.757  1.00 28.67           C
ATOM   3683  CD1 PHE A 465      19.106 -17.042  41.249  1.00 29.45           C
ATOM   3684  CD2 PHE A 465      17.499 -18.808  41.156  1.00 29.65           C
ATOM   3685  CE1 PHE A 465      18.292 -16.337  42.132  1.00 27.98           C
ATOM   3686  CE2 PHE A 465      16.675 -18.107  42.041  1.00 27.33           C
ATOM   3687  CZ  PHE A 465      17.077 -16.871  42.528  1.00 27.75           C
ATOM   3688  N   LEU A 466      21.339 -21.954  39.790  1.00 34.59           N
ATOM   3689  CA  LEU A 466      22.064 -22.933  38.993  1.00 34.36           C
ATOM   3690  C   LEU A 466      21.192 -23.489  37.883  1.00 35.34           C
ATOM   3691  O   LEU A 466      19.962 -23.512  38.003  1.00 35.74           O
ATOM   3692  CB  LEU A 466      22.540 -24.081  39.879  1.00 34.10           C
ATOM   3693  CG  LEU A 466      23.988 -24.080  40.363  1.00 34.49           C
ATOM   3694  CD1 LEU A 466      24.297 -22.839  41.183  1.00 33.96           C
ATOM   3695  CD2 LEU A 466      24.214 -25.344  41.177  1.00 35.74           C
ATOM   3696  N   PRO A 467      21.819 -23.940  36.781  1.00 36.20           N
ATOM   3697  CA  PRO A 467      21.115 -24.507  35.629  1.00 36.38           C
ATOM   3698  C   PRO A 467      20.328 -25.776  35.956  1.00 36.74           C
ATOM   3699  O   PRO A 467      20.795 -26.638  36.698  1.00 35.38           O
ATOM   3700  CB  PRO A 467      22.252 -24.782  34.638  1.00 36.14           C
ATOM   3701  CG  PRO A 467      23.440 -25.005  35.520  1.00 36.04           C
ATOM   3702  CD  PRO A 467      23.272 -23.908  36.532  1.00 36.20           C
ATOM   3703  N   ALA A 468      19.131 -25.874  35.391  1.00 39.04           N
ATOM   3704  CA  ALA A 468      18.256 -27.022  35.593  1.00 41.77           C
ATOM   3705  C   ALA A 468      17.351 -27.156  34.372  1.00 43.64           C
ATOM   3706  O   ALA A 468      17.010 -26.156  33.735  1.00 43.38           O
ATOM   3707  CB  ALA A 468      17.430 -26.832  36.846  1.00 40.59           C
ATOM   3708  N   ASP A 469      16.978 -28.385  34.031  1.00 46.10           N
ATOM   3709  CA  ASP A 469      16.120 -28.608  32.873  1.00 49.02           C
ATOM   3710  C   ASP A 469      14.836 -29.368  33.198  1.00 49.67           C
ATOM   3711  O   ASP A 469      14.184 -29.908  32.303  1.00 49.75           O
ATOM   3712  CB  ASP A 469      16.897 -29.314  31.751  1.00 51.97           C
ATOM   3713  CG  ASP A 469      17.313 -30.728  32.118  1.00 54.88           C
ATOM   3714  OD1 ASP A 469      18.270 -30.888  32.909  1.00 56.16           O
ATOM   3715  OD2 ASP A 469      16.682 -31.680  31.603  1.00 57.21           O
ATOM   3716  N   GLU A 470      14.454 -29.374  34.473  1.00 50.45           N
ATOM   3717  CA  GLU A 470      13.246 -30.073  34.898  1.00 50.31           C
ATOM   3718  C   GLU A 470      12.246 -29.162  35.600  1.00 48.94           C
ATOM   3719  O   GLU A 470      12.614 -28.359  36.461  1.00 49.19           O
ATOM   3720  CB  GLU A 470      13.595 -31.257  35.811  1.00 52.09           C
ATOM   3721  CG  GLU A 470      14.447 -32.361  35.162  1.00 54.29           C
ATOM   3722  CD  GLU A 470      13.787 -33.021  33.953  1.00 55.50           C
ATOM   3723  OE1 GLU A 470      12.540 -33.150  33.927  1.00 56.67           O
ATOM   3724  OE2 GLU A 470      14.528 -33.422  33.028  1.00 55.58           O
ATOM   3725  N   GLY A 471      10.988 -29.269  35.185  1.00 47.40           N
ATOM   3726  CA  GLY A 471       9.913 -28.495  35.777  1.00 46.06           C
ATOM   3727  C   GLY A 471      10.166 -27.040  36.113  1.00 45.09           C
ATOM   3728  O   GLY A 471      10.673 -26.282  35.295  1.00 45.92           O
ATOM   3729  N   VAL A 472       9.846 -26.672  37.349  1.00 44.41           N
ATOM   3730  CA  VAL A 472       9.981 -25.298  37.837  1.00 43.55           C
ATOM   3731  C   VAL A 472      11.408 -24.770  37.858  1.00 42.24           C
ATOM   3732  O   VAL A 472      11.631 -23.565  37.705  1.00 41.90           O
ATOM   3733  CB  VAL A 472       9.422 -25.133  39.278  1.00 44.25           C
ATOM   3734  CG1 VAL A 472       8.881 -23.728  39.473  1.00 44.56           C
ATOM   3735  CG2 VAL A 472       8.365 -26.171  39.579  1.00 45.65           C
ATOM   3736  N   GLU A 473      12.371 -25.663  38.063  1.00 40.72           N
ATOM   3737  CA  GLU A 473      13.769 -25.262  38.129  1.00 38.98           C
ATOM   3738  C   GLU A 473      14.230 -24.615  36.824  1.00 36.71           C
ATOM   3739  O   GLU A 473      14.855 -23.558  36.848  1.00 36.28           O
ATOM   3740  CB  GLU A 473      14.658 -26.449  38.498  1.00 41.48           C
ATOM   3741  CG  GLU A 473      14.323 -27.113  39.830  1.00 44.57           C
ATOM   3742  CD  GLU A 473      13.175 -28.108  39.726  1.00 47.04           C
ATOM   3743  OE1 GLU A 473      13.395 -29.222  39.198  1.00 47.56           O
ATOM   3744  OE2 GLU A 473      12.054 -27.780  40.172  1.00 48.23           O
ATOM   3745  N   SER A 474      13.879 -25.224  35.693  1.00 34.31           N
ATOM   3746  CA  SER A 474      14.247 -24.689  34.384  1.00 31.28           C
ATOM   3747  C   SER A 474      13.477 -23.414  34.093  1.00 29.36           C
ATOM   3748  O   SER A 474      14.020 -22.491  33.496  1.00 29.31           O
ATOM   3749  CB  SER A 474      13.991 -25.709  33.284  1.00 29.77           C
ATOM   3750  OG  SER A 474      12.693 -26.250  33.392  1.00 29.50           O
ATOM   3751  N   SER A 475      12.212 -23.368  34.504  1.00 28.41           N
ATOM   3752  CA  SER A 475      11.389 -22.174  34.314  1.00 27.99           C
ATOM   3753  C   SER A 475      12.006 -21.023  35.112  1.00 27.99           C
ATOM   3754  O   SER A 475      11.950 -19.864  34.700  1.00 28.42           O
ATOM   3755  CB  SER A 475       9.952 -22.423  34.777  1.00 27.33           C
ATOM   3756  OG  SER A 475       9.266 -23.292  33.895  1.00 28.45           O
ATOM   3757  N   ILE A 476      12.610 -21.354  36.249  1.00 28.19           N
ATOM   3758  CA  ILE A 476      13.258 -20.360  37.093  1.00 27.71           C
ATOM   3759  C   ILE A 476      14.592 -19.971  36.472  1.00 26.73           C
ATOM   3760  O   ILE A 476      14.935 -18.791  36.399  1.00 28.43           O
ATOM   3761  CB  ILE A 476      13.463 -20.896  38.525  1.00 27.94           C
ATOM   3762  CG1 ILE A 476      12.144 -20.804  39.293  1.00 28.84           C
ATOM   3763  CG2 ILE A 476      14.581 -20.142  39.236  1.00 27.16           C
ATOM   3764  CD1 ILE A 476      12.254 -21.151  40.759  1.00 30.77           C
ATOM   3765  N   TRP A 477      15.330 -20.974  36.013  1.00 24.96           N
ATOM   3766  CA  TRP A 477      16.622 -20.777  35.370  1.00 24.19           C
ATOM   3767  C   TRP A 477      16.469 -19.884  34.133  1.00 24.32           C
ATOM   3768  O   TRP A 477      17.299 -19.010  33.881  1.00 23.11           O
ATOM   3769  CB  TRP A 477      17.192 -22.135  34.973  1.00 23.13           C
ATOM   3770  CG  TRP A 477      18.421 -22.077  34.148  1.00 20.77           C
ATOM   3771  CD1 TRP A 477      18.605 -22.650  32.925  1.00 20.35           C
ATOM   3772  CD2 TRP A 477      19.675 -21.483  34.508  1.00 20.55           C
ATOM   3773  NE1 TRP A 477      19.900 -22.467  32.509  1.00 20.43           N
ATOM   3774  CE2 TRP A 477      20.581 -21.753  33.460  1.00 19.75           C
ATOM   3775  CE3 TRP A 477      20.126 -20.758  35.619  1.00 19.58           C
ATOM   3776  CZ2 TRP A 477      21.911 -21.327  33.488  1.00 19.84           C
ATOM   3777  CZ3 TRP A 477      21.447 -20.336  35.648  1.00 19.01           C
ATOM   3778  CH2 TRP A 477      22.325 -20.623  34.588  1.00 19.91           C
ATOM   3779  N   LEU A 478      15.387 -20.094  33.388  1.00 25.19           N
ATOM   3780  CA  LEU A 478      15.100 -19.317  32.190  1.00 25.90           C
ATOM   3781  C   LEU A 478      14.920 -17.852  32.573  1.00 25.63           C
ATOM   3782  O   LEU A 478      15.533 -16.968  31.965  1.00 29.36           O
ATOM   3783  CB  LEU A 478      13.847 -19.854  31.481  1.00 27.14           C
ATOM   3784  CG  LEU A 478      13.322 -19.144  30.223  1.00 28.19           C
ATOM   3785  CD1 LEU A 478      14.288 -19.291  29.058  1.00 28.85           C
ATOM   3786  CD2 LEU A 478      11.964 -19.715  29.847  1.00 29.75           C
ATOM   3787  N   LEU A 479      14.118 -17.593  33.603  1.00 22.37           N
ATOM   3788  CA  LEU A 479      13.897 -16.224  34.053  1.00 18.34           C
ATOM   3789  C   LEU A 479      15.208 -15.636  34.541  1.00 17.74           C
ATOM   3790  O   LEU A 479      15.490 -14.459  34.320  1.00 18.79           O
ATOM   3791  CB  LEU A 479      12.852 -16.168  35.166  1.00 19.41           C
ATOM   3792  CG  LEU A 479      11.412 -15.895  34.736  1.00 17.53           C
ATOM   3793  CD1 LEU A 479      10.881 -17.048  33.914  1.00 19.45           C
ATOM   3794  CD2 LEU A 479      10.555 -15.693  35.958  1.00 18.45           C
ATOM   3795  N   ALA A 480      16.027 -16.474  35.166  1.00 16.01           N
ATOM   3796  CA  ALA A 480      17.320 -16.047  35.672  1.00 15.30           C
ATOM   3797  C   ALA A 480      18.200 -15.561  34.519  1.00 16.47           C
ATOM   3798  O   ALA A 480      18.997 -14.628  34.679  1.00 16.57           O
ATOM   3799  CB  ALA A 480      17.991 -17.183  36.402  1.00 15.45           C
ATOM   3800  N   LYS A 481      18.065 -16.202  33.361  1.00 16.28           N
ATOM   3801  CA  LYS A 481      18.836 -15.806  32.188  1.00 14.60           C
ATOM   3802  C   LYS A 481      18.246 -14.518  31.627  1.00 13.51           C
ATOM   3803  O   LYS A 481      18.978 -13.629  31.191  1.00 12.86           O
ATOM   3804  CB  LYS A 481      18.851 -16.923  31.143  1.00 13.63           C
ATOM   3805  CG  LYS A 481      19.755 -18.079  31.520  1.00  8.36           C
ATOM   3806  CD  LYS A 481      19.873 -19.104  30.406  1.00  9.72           C
ATOM   3807  CE  LYS A 481      18.550 -19.774  30.084  1.00 13.23           C
ATOM   3808  NZ  LYS A 481      18.740 -20.932  29.151  1.00 12.80           N
ATOM   3809  N   ALA A 482      16.926 -14.384  31.731  1.00 14.85           N
ATOM   3810  CA  ALA A 482      16.234 -13.185  31.269  1.00 15.89           C
ATOM   3811  C   ALA A 482      16.671 -11.935  32.050  1.00 17.26           C
ATOM   3812  O   ALA A 482      16.704 -10.835  31.490  1.00 17.80           O
ATOM   3813  CB  ALA A 482      14.733 -13.374  31.375  1.00 16.30           C
ATOM   3814  N   TYR A 483      17.020 -12.101  33.329  1.00 18.40           N
ATOM   3815  CA  TYR A 483      17.463 -10.974  34.160  1.00 18.63           C
ATOM   3816  C   TYR A 483      18.849 -10.503  33.751  1.00 18.52           C
ATOM   3817  O   TYR A 483      19.173  -9.324  33.877  1.00 20.02           O
ATOM   3818  CB  TYR A 483      17.453 -11.326  35.656  1.00 19.58           C
ATOM   3819  CG  TYR A 483      16.074 -11.452  36.254  1.00 17.78           C
ATOM   3820  CD1 TYR A 483      15.154 -10.414  36.154  1.00 20.29           C
ATOM   3821  CD2 TYR A 483      15.680 -12.617  36.897  1.00 18.01           C
ATOM   3822  CE1 TYR A 483      13.871 -10.534  36.678  1.00 19.91           C
ATOM   3823  CE2 TYR A 483      14.406 -12.748  37.421  1.00 18.37           C
ATOM   3824  CZ  TYR A 483      13.507 -11.706  37.309  1.00 19.27           C
ATOM   3825  OH  TYR A 483      12.245 -11.838  37.833  1.00 19.12           O
ATOM   3826  N   VAL A 484      19.678 -11.438  33.302  1.00 18.69           N
ATOM   3827  CA  VAL A 484      21.027 -11.125  32.832  1.00 18.18           C
ATOM   3828  C   VAL A 484      20.922 -10.411  31.478  1.00 17.17           C
ATOM   3829  O   VAL A 484      21.535  -9.365  31.262  1.00 17.59           O
ATOM   3830  CB  VAL A 484      21.878 -12.421  32.663  1.00 18.64           C
ATOM   3831  CG1 VAL A 484      23.093 -12.162  31.782  1.00 18.25           C
ATOM   3832  CG2 VAL A 484      22.330 -12.940  34.026  1.00 18.35           C
ATOM   3833  N   VAL A 485      20.096 -10.959  30.594  1.00 17.01           N
ATOM   3834  CA  VAL A 485      19.912 -10.406  29.260  1.00 16.75           C
ATOM   3835  C   VAL A 485      19.408  -8.972  29.247  1.00 18.00           C
ATOM   3836  O   VAL A 485      19.923  -8.143  28.500  1.00 19.83           O
ATOM   3837  CB  VAL A 485      19.007 -11.302  28.406  1.00 16.47           C
ATOM   3838  CG1 VAL A 485      18.797 -10.685  27.036  1.00 17.05           C
ATOM   3839  CG2 VAL A 485      19.638 -12.679  28.263  1.00 13.57           C
ATOM   3840  N   VAL A 486      18.434  -8.661  30.092  1.00 18.21           N
ATOM   3841  CA  VAL A 486      17.904  -7.299  30.151  1.00 17.92           C
ATOM   3842  C   VAL A 486      18.983  -6.283  30.575  1.00 15.62           C
ATOM   3843  O   VAL A 486      18.979  -5.126  30.151  1.00 12.64           O
ATOM   3844  CB  VAL A 486      16.665  -7.224  31.080  1.00 19.66           C
ATOM   3845  CG1 VAL A 486      17.032  -7.577  32.523  1.00 22.74           C
ATOM   3846  CG2 VAL A 486      16.053  -5.857  31.010  1.00 22.88           C
ATOM   3847  N   ASN A 487      19.930  -6.745  31.388  1.00 15.87           N
ATOM   3848  CA  ASN A 487      21.034  -5.915  31.862  1.00 14.20           C
ATOM   3849  C   ASN A 487      21.994  -5.670  30.703  1.00 13.16           C
ATOM   3850  O   ASN A 487      22.545  -4.582  30.549  1.00  9.88           O
ATOM   3851  CB  ASN A 487      21.824  -6.650  32.956  1.00 16.43           C
ATOM   3852  CG  ASN A 487      21.192  -6.571  34.347  1.00 15.69           C
ATOM   3853  OD1 ASN A 487      21.785  -7.035  35.302  1.00 15.21           O
ATOM   3854  ND2 ASN A 487      19.997  -6.020  34.457  1.00 17.87           N
ATOM   3855  N   ASP A 488      22.230  -6.725  29.929  1.00 13.38           N
ATOM   3856  CA  ASP A 488      23.140  -6.684  28.791  1.00 13.90           C
ATOM   3857  C   ASP A 488      22.573  -5.795  27.680  1.00 14.38           C
ATOM   3858  O   ASP A 488      23.309  -5.029  27.058  1.00 16.13           O
ATOM   3859  CB  ASP A 488      23.398  -8.119  28.307  1.00 16.67           C
ATOM   3860  CG  ASP A 488      24.659  -8.249  27.465  1.00 17.08           C
ATOM   3861  OD1 ASP A 488      25.766  -8.302  28.034  1.00 16.47           O
ATOM   3862  OD2 ASP A 488      24.537  -8.335  26.228  1.00 20.99           O
ATOM   3863  N   SER A 489      21.265  -5.874  27.454  1.00 14.14           N
ATOM   3864  CA  SER A 489      20.611  -5.055  26.444  1.00 14.01           C
ATOM   3865  C   SER A 489      20.876  -3.584  26.701  1.00 16.29           C
ATOM   3866  O   SER A 489      21.302  -2.871  25.799  1.00 19.33           O
ATOM   3867  CB  SER A 489      19.109  -5.311  26.436  1.00 12.33           C
ATOM   3868  OG  SER A 489      18.855  -6.659  26.102  1.00 15.19           O
ATOM   3869  N   CYS A 490      20.642  -3.131  27.931  1.00 18.21           N
ATOM   3870  CA  CYS A 490      20.868  -1.737  28.286  1.00 17.75           C
ATOM   3871  C   CYS A 490      22.324  -1.372  28.197  1.00 16.27           C
ATOM   3872  O   CYS A 490      22.660  -0.312  27.679  1.00 17.73           O
ATOM   3873  CB  CYS A 490      20.371  -1.437  29.687  1.00 19.27           C
ATOM   3874  SG  CYS A 490      18.630  -1.289  29.745  1.00 30.98           S
ATOM   3875  N   TYR A 491      23.190  -2.232  28.720  1.00 15.02           N
ATOM   3876  CA  TYR A 491      24.617  -1.969  28.664  1.00 14.67           C
ATOM   3877  C   TYR A 491      25.047  -1.862  27.189  1.00 15.99           C
ATOM   3878  O   TYR A 491      25.849  -1.002  26.825  1.00 17.91           O
ATOM   3879  CB  TYR A 491      25.399  -3.075  29.372  1.00 13.49           C
ATOM   3880  CG  TYR A 491      26.856  -2.735  29.544  1.00 13.78           C
ATOM   3881  CD1 TYR A 491      27.767  -2.925  28.502  1.00 13.86           C
ATOM   3882  CD2 TYR A 491      27.314  -2.152  30.722  1.00 13.62           C
ATOM   3883  CE1 TYR A 491      29.090  -2.533  28.629  1.00 12.45           C
ATOM   3884  CE2 TYR A 491      28.633  -1.754  30.860  1.00 14.55           C
ATOM   3885  CZ  TYR A 491      29.517  -1.945  29.811  1.00 14.75           C
ATOM   3886  OH  TYR A 491      30.825  -1.535  29.950  1.00 16.11           O
ATOM   3887  N   HIS A 492      24.477  -2.713  26.343  1.00 16.47           N
ATOM   3888  CA  HIS A 492      24.792  -2.707  24.927  1.00 15.32           C
ATOM   3889  C   HIS A 492      24.345  -1.413  24.258  1.00 16.10           C
ATOM   3890  O   HIS A 492      25.143  -0.722  23.642  1.00 17.85           O
ATOM   3891  CB  HIS A 492      24.142  -3.896  24.230  1.00 15.13           C
ATOM   3892  CG  HIS A 492      24.161  -3.798  22.736  1.00 16.65           C
ATOM   3893  ND1 HIS A 492      23.084  -3.342  22.007  1.00 16.87           N
ATOM   3894  CD2 HIS A 492      25.142  -4.050  21.837  1.00 16.03           C
ATOM   3895  CE1 HIS A 492      23.403  -3.311  20.725  1.00 14.40           C
ATOM   3896  NE2 HIS A 492      24.645  -3.738  20.596  1.00 13.94           N
ATOM   3897  N   GLN A 493      23.070  -1.083  24.384  1.00 15.60           N
ATOM   3898  CA  GLN A 493      22.530   0.116  23.771  1.00 15.20           C
ATOM   3899  C   GLN A 493      23.174   1.412  24.208  1.00 16.25           C
ATOM   3900  O   GLN A 493      23.569   2.224  23.372  1.00 17.29           O
ATOM   3901  CB  GLN A 493      21.036   0.205  24.021  1.00 15.76           C
ATOM   3902  CG  GLN A 493      20.215  -0.494  22.981  1.00 20.90           C
ATOM   3903  CD  GLN A 493      20.121   0.284  21.695  1.00 20.68           C
ATOM   3904  OE1 GLN A 493      20.397   1.479  21.653  1.00 23.77           O
ATOM   3905  NE2 GLN A 493      19.722  -0.391  20.636  1.00 23.70           N
ATOM   3906  N   LEU A 494      23.268   1.612  25.515  1.00 14.50           N
ATOM   3907  CA  LEU A 494      23.831   2.838  26.048  1.00 13.09           C
ATOM   3908  C   LEU A 494      25.341   2.913  26.004  1.00 11.74           C
ATOM   3909  O   LEU A 494      25.898   3.961  25.694  1.00 13.25           O
ATOM   3910  CB  LEU A 494      23.341   3.081  27.487  1.00 13.53           C
ATOM   3911  CG  LEU A 494      21.992   3.780  27.704  1.00 10.95           C
ATOM   3912  CD1 LEU A 494      22.000   5.137  27.026  1.00 11.93           C
ATOM   3913  CD2 LEU A 494      20.847   2.929  27.187  1.00 12.19           C
ATOM   3914  N   VAL A 495      26.011   1.815  26.322  1.00 12.80           N
ATOM   3915  CA  VAL A 495      27.465   1.822  26.342  1.00 12.01           C
ATOM   3916  C   VAL A 495      28.136   1.256  25.091  1.00 12.92           C
ATOM   3917  O   VAL A 495      28.749   2.002  24.324  1.00 13.31           O
ATOM   3918  CB  VAL A 495      28.011   1.161  27.636  1.00 11.39           C
ATOM   3919  CG1 VAL A 495      29.519   1.274  27.698  1.00  9.83           C
ATOM   3920  CG2 VAL A 495      27.402   1.843  28.862  1.00 10.80           C
ATOM   3921  N   SER A 496      27.993  -0.041  24.858  1.00 14.29           N
ATOM   3922  CA  SER A 496      28.618  -0.669  23.695  1.00 16.20           C
ATOM   3923  C   SER A 496      28.303   0.033  22.367  1.00 17.27           C
ATOM   3924  O   SER A 496      29.187   0.241  21.529  1.00 16.99           O
ATOM   3925  CB  SER A 496      28.207  -2.139  23.611  1.00 14.98           C
ATOM   3926  OG  SER A 496      28.544  -2.821  24.798  1.00 17.28           O
ATOM   3927  N   HIS A 497      27.054   0.455  22.222  1.00 17.05           N
ATOM   3928  CA  HIS A 497      26.570   1.095  21.013  1.00 17.54           C
ATOM   3929  C   HIS A 497      26.681   2.627  21.035  1.00 17.35           C
ATOM   3930  O   HIS A 497      27.621   3.183  20.475  1.00 18.73           O
ATOM   3931  CB  HIS A 497      25.126   0.627  20.770  1.00 19.12           C
ATOM   3932  CG  HIS A 497      24.550   1.048  19.457  1.00 21.22           C
ATOM   3933  ND1 HIS A 497      23.346   1.710  19.360  1.00 22.39           N
ATOM   3934  CD2 HIS A 497      24.985   0.869  18.186  1.00 22.03           C
ATOM   3935  CE1 HIS A 497      23.063   1.921  18.089  1.00 21.93           C
ATOM   3936  NE2 HIS A 497      24.040   1.420  17.356  1.00 23.63           N
ATOM   3937  N   TRP A 498      25.753   3.311  21.696  1.00 16.02           N
ATOM   3938  CA  TRP A 498      25.782   4.768  21.736  1.00 14.06           C
ATOM   3939  C   TRP A 498      27.067   5.408  22.258  1.00 15.27           C
ATOM   3940  O   TRP A 498      27.625   6.294  21.597  1.00 15.83           O
ATOM   3941  CB  TRP A 498      24.578   5.319  22.508  1.00 14.94           C
ATOM   3942  CG  TRP A 498      24.678   6.800  22.842  1.00 14.49           C
ATOM   3943  CD1 TRP A 498      25.093   7.350  24.030  1.00 13.65           C
ATOM   3944  CD2 TRP A 498      24.408   7.905  21.965  1.00 14.78           C
ATOM   3945  NE1 TRP A 498      25.107   8.717  23.939  1.00 12.39           N
ATOM   3946  CE2 TRP A 498      24.690   9.089  22.687  1.00 15.35           C
ATOM   3947  CE3 TRP A 498      23.955   8.011  20.644  1.00 12.32           C
ATOM   3948  CZ2 TRP A 498      24.536  10.368  22.122  1.00 14.91           C
ATOM   3949  CZ3 TRP A 498      23.803   9.277  20.089  1.00 12.44           C
ATOM   3950  CH2 TRP A 498      24.092  10.437  20.825  1.00 12.24           C
ATOM   3951  N   LEU A 499      27.540   4.976  23.427  1.00 13.38           N
ATOM   3952  CA  LEU A 499      28.736   5.571  24.018  1.00 11.82           C
ATOM   3953  C   LEU A 499      30.056   5.283  23.317  1.00 11.51           C
ATOM   3954  O   LEU A 499      30.716   6.201  22.829  1.00 11.77           O
ATOM   3955  CB  LEU A 499      28.851   5.221  25.514  1.00  9.43           C
ATOM   3956  CG  LEU A 499      30.100   5.768  26.229  1.00  7.62           C
ATOM   3957  CD1 LEU A 499      30.056   7.292  26.263  1.00  6.94           C
ATOM   3958  CD2 LEU A 499      30.241   5.196  27.634  1.00  6.28           C
ATOM   3959  N   ASN A 500      30.446   4.017  23.265  1.00 12.91           N
ATOM   3960  CA  ASN A 500      31.725   3.641  22.664  1.00 13.94           C
ATOM   3961  C   ASN A 500      31.854   3.970  21.181  1.00 14.06           C
ATOM   3962  O   ASN A 500      32.969   4.054  20.664  1.00 15.50           O
ATOM   3963  CB  ASN A 500      32.018   2.148  22.887  1.00 13.20           C
ATOM   3964  CG  ASN A 500      32.187   1.784  24.357  1.00 12.05           C
ATOM   3965  OD1 ASN A 500      32.208   0.605  24.705  1.00 13.84           O
ATOM   3966  ND2 ASN A 500      32.325   2.783  25.219  1.00  8.47           N
ATOM   3967  N   THR A 501      30.724   4.216  20.525  1.00 12.91           N
ATOM   3968  CA  THR A 501      30.694   4.507  19.097  1.00 11.53           C
ATOM   3969  C   THR A 501      30.247   5.937  18.755  1.00 10.95           C
ATOM   3970  O   THR A 501      31.078   6.824  18.546  1.00 10.28           O
ATOM   3971  CB  THR A 501      29.830   3.425  18.382  1.00 10.84           C
ATOM   3972  OG1 THR A 501      30.645   2.292  18.058  1.00 13.70           O
ATOM   3973  CG2 THR A 501      29.189   3.934  17.155  1.00 13.54           C
ATOM   3974  N   HIS A 502      28.938   6.168  18.759  1.00 11.75           N
ATOM   3975  CA  HIS A 502      28.352   7.464  18.429  1.00 11.24           C
ATOM   3976  C   HIS A 502      28.936   8.642  19.191  1.00 12.11           C
ATOM   3977  O   HIS A 502      29.533   9.533  18.593  1.00 13.76           O
ATOM   3978  CB  HIS A 502      26.846   7.444  18.694  1.00 11.07           C
ATOM   3979  CG  HIS A 502      26.066   6.587  17.749  1.00  9.58           C
ATOM   3980  ND1 HIS A 502      25.257   7.119  16.774  1.00  9.99           N
ATOM   3981  CD2 HIS A 502      25.923   5.242  17.665  1.00  9.93           C
ATOM   3982  CE1 HIS A 502      24.646   6.144  16.131  1.00 13.59           C
ATOM   3983  NE2 HIS A 502      25.031   4.993  16.652  1.00 16.29           N
ATOM   3984  N   ALA A 503      28.702   8.662  20.501  1.00 11.64           N
ATOM   3985  CA  ALA A 503      29.166   9.733  21.374  1.00 10.08           C
ATOM   3986  C   ALA A 503      30.668   9.958  21.348  1.00  8.83           C
ATOM   3987  O   ALA A 503      31.130  11.087  21.260  1.00  9.50           O
ATOM   3988  CB  ALA A 503      28.695   9.477  22.808  1.00  9.87           C
ATOM   3989  N   VAL A 504      31.428   8.878  21.437  1.00 10.40           N
ATOM   3990  CA  VAL A 504      32.885   8.946  21.453  1.00 10.34           C
ATOM   3991  C   VAL A 504      33.551   9.483  20.178  1.00 11.89           C
ATOM   3992  O   VAL A 504      34.562  10.194  20.253  1.00 12.23           O
ATOM   3993  CB  VAL A 504      33.464   7.570  21.867  1.00 10.77           C
ATOM   3994  CG1 VAL A 504      34.760   7.244  21.127  1.00 10.75           C
ATOM   3995  CG2 VAL A 504      33.692   7.562  23.368  1.00  9.34           C
ATOM   3996  N   VAL A 505      32.968   9.175  19.024  1.00 13.04           N
ATOM   3997  CA  VAL A 505      33.497   9.604  17.731  1.00 12.81           C
ATOM   3998  C   VAL A 505      33.240  11.067  17.338  1.00 11.95           C
ATOM   3999  O   VAL A 505      34.096  11.699  16.726  1.00 14.54           O
ATOM   4000  CB  VAL A 505      33.001   8.664  16.606  1.00 11.97           C
ATOM   4001  CG1 VAL A 505      33.284   9.251  15.243  1.00 13.59           C
ATOM   4002  CG2 VAL A 505      33.687   7.331  16.724  1.00 12.07           C
ATOM   4003  N   GLU A 506      32.097  11.625  17.716  1.00 10.78           N
ATOM   4004  CA  GLU A 506      31.786  13.006  17.353  1.00 10.15           C
ATOM   4005  C   GLU A 506      32.853  14.077  17.634  1.00 10.08           C
ATOM   4006  O   GLU A 506      33.110  14.932  16.787  1.00 10.75           O
ATOM   4007  CB  GLU A 506      30.435  13.425  17.927  1.00 10.19           C
ATOM   4008  CG  GLU A 506      29.989  14.807  17.482  1.00 10.50           C
ATOM   4009  CD  GLU A 506      28.497  15.022  17.596  1.00  9.53           C
ATOM   4010  OE1 GLU A 506      27.756  14.047  17.819  1.00 13.06           O
ATOM   4011  OE2 GLU A 506      28.049  16.172  17.431  1.00 11.29           O
ATOM   4012  N   PRO A 507      33.517  14.031  18.799  1.00 10.96           N
ATOM   4013  CA  PRO A 507      34.528  15.062  19.046  1.00 11.75           C
ATOM   4014  C   PRO A 507      35.643  15.057  17.996  1.00 11.80           C
ATOM   4015  O   PRO A 507      36.159  16.111  17.630  1.00 12.33           O
ATOM   4016  CB  PRO A 507      35.064  14.686  20.432  1.00 14.21           C
ATOM   4017  CG  PRO A 507      33.903  14.002  21.076  1.00 12.63           C
ATOM   4018  CD  PRO A 507      33.394  13.139  19.964  1.00 11.89           C
ATOM   4019  N   PHE A 508      36.029  13.871  17.532  1.00  9.98           N
ATOM   4020  CA  PHE A 508      37.073  13.759  16.523  1.00  8.53           C
ATOM   4021  C   PHE A 508      36.648  14.439  15.219  1.00  9.01           C
ATOM   4022  O   PHE A 508      37.445  15.131  14.597  1.00 12.36           O
ATOM   4023  CB  PHE A 508      37.421  12.294  16.272  1.00  7.91           C
ATOM   4024  CG  PHE A 508      38.076  11.611  17.445  1.00  7.17           C
ATOM   4025  CD1 PHE A 508      39.448  11.706  17.644  1.00  7.47           C
ATOM   4026  CD2 PHE A 508      37.325  10.842  18.332  1.00  7.48           C
ATOM   4027  CE1 PHE A 508      40.072  11.040  18.714  1.00  8.67           C
ATOM   4028  CE2 PHE A 508      37.933  10.177  19.397  1.00  7.45           C
ATOM   4029  CZ  PHE A 508      39.312  10.276  19.589  1.00  7.40           C
ATOM   4030  N   ILE A 509      35.385  14.282  14.833  1.00  9.55           N
ATOM   4031  CA  ILE A 509      34.865  14.896  13.607  1.00  8.89           C
ATOM   4032  C   ILE A 509      35.019  16.412  13.689  1.00 11.52           C
ATOM   4033  O   ILE A 509      35.497  17.060  12.760  1.00 13.05           O
ATOM   4034  CB  ILE A 509      33.372  14.611  13.420  1.00  8.50           C
ATOM   4035  CG1 ILE A 509      33.085  13.113  13.480  1.00  8.55           C
ATOM   4036  CG2 ILE A 509      32.891  15.203  12.105  1.00  8.99           C
ATOM   4037  CD1 ILE A 509      31.606  12.778  13.317  1.00  7.37           C
ATOM   4038  N   ILE A 510      34.618  16.970  14.825  1.00 12.75           N
ATOM   4039  CA  ILE A 510      34.706  18.402  15.049  1.00 11.01           C
ATOM   4040  C   ILE A 510      36.160  18.874  15.057  1.00 11.02           C
ATOM   4041  O   ILE A 510      36.492  19.852  14.410  1.00 11.45           O
ATOM   4042  CB  ILE A 510      34.006  18.806  16.384  1.00 10.17           C
ATOM   4043  CG1 ILE A 510      32.538  18.371  16.357  1.00  7.96           C
ATOM   4044  CG2 ILE A 510      34.092  20.320  16.595  1.00  9.96           C
ATOM   4045  CD1 ILE A 510      31.808  18.549  17.653  1.00  4.33           C
ATOM   4046  N   ALA A 511      37.026  18.168  15.774  1.00 12.92           N
ATOM   4047  CA  ALA A 511      38.431  18.549  15.871  1.00 12.79           C
ATOM   4048  C   ALA A 511      39.119  18.553  14.518  1.00 13.40           C
ATOM   4049  O   ALA A 511      39.875  19.475  14.209  1.00 14.49           O
ATOM   4050  CB  ALA A 511      39.164  17.624  16.833  1.00 11.75           C
ATOM   4051  N   THR A 512      38.845  17.522  13.722  1.00 13.78           N
ATOM   4052  CA  THR A 512      39.409  17.365  12.382  1.00 14.10           C
ATOM   4053  C   THR A 512      39.060  18.533  11.461  1.00 13.02           C
ATOM   4054  O   THR A 512      39.950  19.251  11.000  1.00 13.40           O
ATOM   4055  CB  THR A 512      38.915  16.053  11.740  1.00 13.97           C
ATOM   4056  OG1 THR A 512      39.264  14.956  12.590  1.00 17.21           O
ATOM   4057  CG2 THR A 512      39.543  15.839  10.374  1.00 13.23           C
ATOM   4058  N   ASN A 513      37.764  18.756  11.254  1.00 13.24           N
ATOM   4059  CA  ASN A 513      37.270  19.828  10.388  1.00 13.41           C
ATOM   4060  C   ASN A 513      37.725  21.228  10.774  1.00 14.19           C
ATOM   4061  O   ASN A 513      37.785  22.119   9.925  1.00 14.59           O
ATOM   4062  CB  ASN A 513      35.744  19.805  10.318  1.00 13.49           C
ATOM   4063  CG  ASN A 513      35.216  18.706   9.426  1.00 14.41           C
ATOM   4064  OD1 ASN A 513      34.867  17.627   9.889  1.00 17.76           O
ATOM   4065  ND2 ASN A 513      35.141  18.979   8.141  1.00 15.15           N
ATOM   4066  N   ARG A 514      38.015  21.430  12.054  1.00 13.62           N
ATOM   4067  CA  ARG A 514      38.458  22.734  12.545  1.00 12.55           C
ATOM   4068  C   ARG A 514      39.952  22.978  12.404  1.00 11.69           C
ATOM   4069  O   ARG A 514      40.391  24.124  12.448  1.00 12.20           O
ATOM   4070  CB  ARG A 514      38.103  22.896  14.028  1.00 11.13           C
ATOM   4071  CG  ARG A 514      36.642  23.104  14.329  1.00  9.60           C
ATOM   4072  CD  ARG A 514      36.394  22.968  15.818  1.00  8.09           C
ATOM   4073  NE  ARG A 514      37.234  23.870  16.595  1.00  7.87           N
ATOM   4074  CZ  ARG A 514      36.875  25.095  16.964  1.00  7.89           C
ATOM   4075  NH1 ARG A 514      35.690  25.572  16.630  1.00 10.17           N
ATOM   4076  NH2 ARG A 514      37.705  25.848  17.666  1.00  9.73           N
ATOM   4077  N   HIS A 515      40.740  21.914  12.295  1.00 11.67           N
ATOM   4078  CA  HIS A 515      42.188  22.078  12.222  1.00 12.97           C
ATOM   4079  C   HIS A 515      42.960  21.476  11.063  1.00 12.70           C
ATOM   4080  O   HIS A 515      44.086  21.883  10.808  1.00 13.44           O
ATOM   4081  CB  HIS A 515      42.818  21.626  13.528  1.00 14.55           C
ATOM   4082  CG  HIS A 515      42.491  22.514  14.685  1.00 17.26           C
ATOM   4083  ND1 HIS A 515      42.830  23.849  14.717  1.00 18.26           N
ATOM   4084  CD2 HIS A 515      41.861  22.257  15.853  1.00 16.83           C
ATOM   4085  CE1 HIS A 515      42.424  24.377  15.855  1.00 17.49           C
ATOM   4086  NE2 HIS A 515      41.835  23.431  16.562  1.00 18.57           N
ATOM   4087  N   LEU A 516      42.381  20.489  10.398  1.00 13.53           N
ATOM   4088  CA  LEU A 516      43.022  19.845   9.259  1.00 13.26           C
ATOM   4089  C   LEU A 516      42.309  20.308   8.004  1.00 14.51           C
ATOM   4090  O   LEU A 516      41.098  20.123   7.865  1.00 15.99           O
ATOM   4091  CB  LEU A 516      42.909  18.330   9.373  1.00 11.74           C
ATOM   4092  CG  LEU A 516      44.009  17.509  10.040  1.00 12.77           C
ATOM   4093  CD1 LEU A 516      44.590  18.198  11.244  1.00 11.85           C
ATOM   4094  CD2 LEU A 516      43.428  16.165  10.419  1.00 12.61           C
ATOM   4095  N   SER A 517      43.046  20.992   7.136  1.00 14.63           N
ATOM   4096  CA  SER A 517      42.498  21.483   5.882  1.00 14.76           C
ATOM   4097  C   SER A 517      42.111  20.261   5.053  1.00 14.18           C
ATOM   4098  O   SER A 517      42.750  19.215   5.170  1.00 12.88           O
ATOM   4099  CB  SER A 517      43.558  22.314   5.146  1.00 16.18           C
ATOM   4100  OG  SER A 517      43.068  22.872   3.937  1.00 19.08           O
ATOM   4101  N   VAL A 518      41.061  20.391   4.240  1.00 15.04           N
ATOM   4102  CA  VAL A 518      40.589  19.299   3.377  1.00 17.19           C
ATOM   4103  C   VAL A 518      41.742  18.725   2.545  1.00 16.82           C
ATOM   4104  O   VAL A 518      41.732  17.558   2.156  1.00 19.30           O
ATOM   4105  CB  VAL A 518      39.454  19.768   2.414  1.00 18.14           C
ATOM   4106  CG1 VAL A 518      38.169  20.004   3.177  1.00 19.64           C
ATOM   4107  CG2 VAL A 518      39.858  21.049   1.693  1.00 18.00           C
ATOM   4108  N   VAL A 519      42.727  19.583   2.299  1.00 15.73           N
ATOM   4109  CA  VAL A 519      43.933  19.286   1.544  1.00 13.59           C
ATOM   4110  C   VAL A 519      44.899  18.385   2.318  1.00 12.15           C
ATOM   4111  O   VAL A 519      45.617  17.583   1.734  1.00 13.84           O
ATOM   4112  CB  VAL A 519      44.608  20.633   1.164  1.00 13.76           C
ATOM   4113  CG1 VAL A 519      46.073  20.467   0.865  1.00 16.91           C
ATOM   4114  CG2 VAL A 519      43.885  21.249  -0.017  1.00 11.89           C
ATOM   4115  N   HIS A 520      44.888  18.494   3.638  1.00 11.41           N
ATOM   4116  CA  HIS A 520      45.777  17.707   4.486  1.00  8.39           C
ATOM   4117  C   HIS A 520      45.605  16.213   4.222  1.00  8.30           C
ATOM   4118  O   HIS A 520      44.492  15.718   4.061  1.00  9.00           O
ATOM   4119  CB  HIS A 520      45.514  18.045   5.968  1.00  7.69           C
ATOM   4120  CG  HIS A 520      46.598  17.599   6.905  1.00  4.77           C
ATOM   4121  ND1 HIS A 520      47.499  18.476   7.470  1.00  6.36           N
ATOM   4122  CD2 HIS A 520      46.929  16.372   7.370  1.00  4.56           C
ATOM   4123  CE1 HIS A 520      48.342  17.808   8.238  1.00  5.48           C
ATOM   4124  NE2 HIS A 520      48.019  16.528   8.194  1.00  7.02           N
ATOM   4125  N   PRO A 521      46.715  15.469   4.182  1.00  9.41           N
ATOM   4126  CA  PRO A 521      46.659  14.027   3.938  1.00 11.39           C
ATOM   4127  C   PRO A 521      45.858  13.242   4.978  1.00 13.69           C
ATOM   4128  O   PRO A 521      45.038  12.399   4.629  1.00 15.95           O
ATOM   4129  CB  PRO A 521      48.134  13.628   3.924  1.00 11.09           C
ATOM   4130  CG  PRO A 521      48.816  14.719   4.703  1.00  9.53           C
ATOM   4131  CD  PRO A 521      48.109  15.934   4.228  1.00  7.94           C
ATOM   4132  N   ILE A 522      46.092  13.518   6.255  1.00 15.13           N
ATOM   4133  CA  ILE A 522      45.379  12.833   7.324  1.00 13.31           C
ATOM   4134  C   ILE A 522      43.879  13.121   7.282  1.00 13.53           C
ATOM   4135  O   ILE A 522      43.064  12.265   7.622  1.00 14.81           O
ATOM   4136  CB  ILE A 522      45.996  13.167   8.696  1.00 13.44           C
ATOM   4137  CG1 ILE A 522      47.408  12.565   8.779  1.00 12.03           C
ATOM   4138  CG2 ILE A 522      45.121  12.643   9.830  1.00 14.11           C
ATOM   4139  CD1 ILE A 522      47.475  11.054   8.478  1.00 10.49           C
ATOM   4140  N   TYR A 523      43.515  14.297   6.789  1.00 13.20           N
ATOM   4141  CA  TYR A 523      42.113  14.675   6.671  1.00 13.81           C
ATOM   4142  C   TYR A 523      41.413  13.722   5.695  1.00 15.88           C
ATOM   4143  O   TYR A 523      40.315  13.221   5.980  1.00 17.60           O
ATOM   4144  CB  TYR A 523      41.991  16.123   6.177  1.00 10.05           C
ATOM   4145  CG  TYR A 523      40.570  16.596   5.950  1.00  8.24           C
ATOM   4146  CD1 TYR A 523      39.902  16.297   4.769  1.00  7.70           C
ATOM   4147  CD2 TYR A 523      39.889  17.333   6.925  1.00  8.41           C
ATOM   4148  CE1 TYR A 523      38.600  16.709   4.558  1.00  7.46           C
ATOM   4149  CE2 TYR A 523      38.575  17.752   6.723  1.00  7.28           C
ATOM   4150  CZ  TYR A 523      37.938  17.435   5.533  1.00  9.59           C
ATOM   4151  OH  TYR A 523      36.634  17.825   5.294  1.00 12.48           O
ATOM   4152  N   LYS A 524      42.074  13.449   4.569  1.00 16.18           N
ATOM   4153  CA  LYS A 524      41.541  12.567   3.527  1.00 14.51           C
ATOM   4154  C   LYS A 524      41.431  11.108   3.966  1.00 13.21           C
ATOM   4155  O   LYS A 524      40.551  10.382   3.514  1.00 14.88           O
ATOM   4156  CB  LYS A 524      42.371  12.692   2.242  1.00 15.62           C
ATOM   4157  CG  LYS A 524      42.327  14.092   1.639  1.00 17.13           C
ATOM   4158  CD  LYS A 524      43.105  14.219   0.332  1.00 16.17           C
ATOM   4159  CE  LYS A 524      42.860  15.603  -0.272  1.00 15.87           C
ATOM   4160  NZ  LYS A 524      43.536  15.808  -1.574  1.00 16.31           N
ATOM   4161  N   LEU A 525      42.323  10.689   4.854  1.00 11.65           N
ATOM   4162  CA  LEU A 525      42.310   9.331   5.380  1.00 10.83           C
ATOM   4163  C   LEU A 525      41.078   9.108   6.265  1.00 10.31           C
ATOM   4164  O   LEU A 525      40.363   8.115   6.116  1.00 10.23           O
ATOM   4165  CB  LEU A 525      43.579   9.101   6.204  1.00 11.20           C
ATOM   4166  CG  LEU A 525      43.720   7.811   7.010  1.00 11.54           C
ATOM   4167  CD1 LEU A 525      43.719   6.611   6.074  1.00 10.58           C
ATOM   4168  CD2 LEU A 525      45.009   7.870   7.835  1.00  9.78           C
ATOM   4169  N   LEU A 526      40.825  10.079   7.144  1.00 10.39           N
ATOM   4170  CA  LEU A 526      39.726  10.056   8.109  1.00  9.50           C
ATOM   4171  C   LEU A 526      38.318  10.403   7.608  1.00  9.84           C
ATOM   4172  O   LEU A 526      37.345   9.743   7.965  1.00 11.38           O
ATOM   4173  CB  LEU A 526      40.085  10.981   9.283  1.00  7.76           C
ATOM   4174  CG  LEU A 526      40.907  10.499  10.491  1.00  7.40           C
ATOM   4175  CD1 LEU A 526      41.713   9.270  10.206  1.00  3.99           C
ATOM   4176  CD2 LEU A 526      41.795  11.626  10.975  1.00  7.47           C
ATOM   4177  N   HIS A 527      38.215  11.401   6.746  1.00 11.10           N
ATOM   4178  CA  HIS A 527      36.928  11.873   6.241  1.00 12.23           C
ATOM   4179  C   HIS A 527      35.804  10.899   5.861  1.00 13.40           C
ATOM   4180  O   HIS A 527      34.637  11.160   6.158  1.00 14.64           O
ATOM   4181  CB  HIS A 527      37.145  12.869   5.097  1.00 14.64           C
ATOM   4182  CG  HIS A 527      35.978  13.781   4.857  1.00 17.18           C
ATOM   4183  ND1 HIS A 527      35.178  13.695   3.737  1.00 18.60           N
ATOM   4184  CD2 HIS A 527      35.484  14.807   5.591  1.00 17.33           C
ATOM   4185  CE1 HIS A 527      34.243  14.626   3.789  1.00 16.97           C
ATOM   4186  NE2 HIS A 527      34.407  15.315   4.903  1.00 19.19           N
ATOM   4187  N   PRO A 528      36.112   9.805   5.149  1.00 12.62           N
ATOM   4188  CA  PRO A 528      34.998   8.915   4.809  1.00 11.97           C
ATOM   4189  C   PRO A 528      34.435   8.125   5.984  1.00 10.55           C
ATOM   4190  O   PRO A 528      33.380   7.512   5.875  1.00  9.30           O
ATOM   4191  CB  PRO A 528      35.604   8.006   3.740  1.00 11.70           C
ATOM   4192  CG  PRO A 528      37.039   7.934   4.137  1.00 13.27           C
ATOM   4193  CD  PRO A 528      37.354   9.364   4.492  1.00 13.03           C
ATOM   4194  N   HIS A 529      35.134   8.136   7.110  1.00 11.52           N
ATOM   4195  CA  HIS A 529      34.659   7.414   8.281  1.00 11.94           C
ATOM   4196  C   HIS A 529      33.845   8.291   9.229  1.00 11.34           C
ATOM   4197  O   HIS A 529      33.521   7.881  10.341  1.00 12.00           O
ATOM   4198  CB  HIS A 529      35.838   6.755   8.982  1.00 14.14           C
ATOM   4199  CG  HIS A 529      36.591   5.819   8.094  1.00 13.49           C
ATOM   4200  ND1 HIS A 529      36.205   4.513   7.894  1.00 13.23           N
ATOM   4201  CD2 HIS A 529      37.666   6.018   7.298  1.00 14.51           C
ATOM   4202  CE1 HIS A 529      37.005   3.947   7.012  1.00 13.72           C
ATOM   4203  NE2 HIS A 529      37.900   4.839   6.634  1.00 15.92           N
ATOM   4204  N   TYR A 530      33.465   9.470   8.738  1.00 11.07           N
ATOM   4205  CA  TYR A 530      32.681  10.449   9.478  1.00  9.58           C
ATOM   4206  C   TYR A 530      31.343  10.691   8.785  1.00 10.21           C
ATOM   4207  O   TYR A 530      30.518  11.472   9.257  1.00 12.54           O
ATOM   4208  CB  TYR A 530      33.420  11.782   9.516  1.00  6.75           C
ATOM   4209  CG  TYR A 530      34.740  11.786  10.237  1.00  3.80           C
ATOM   4210  CD1 TYR A 530      35.092  10.767  11.116  1.00  6.44           C
ATOM   4211  CD2 TYR A 530      35.625  12.844  10.071  1.00  3.60           C
ATOM   4212  CE1 TYR A 530      36.293  10.809  11.814  1.00  3.87           C
ATOM   4213  CE2 TYR A 530      36.824  12.892  10.761  1.00  4.38           C
ATOM   4214  CZ  TYR A 530      37.149  11.875  11.631  1.00  4.63           C
ATOM   4215  OH  TYR A 530      38.331  11.946  12.331  1.00  9.75           O
ATOM   4216  N   ARG A 531      31.133  10.015   7.665  1.00 11.61           N
ATOM   4217  CA  ARG A 531      29.925  10.162   6.862  1.00 14.19           C
ATOM   4218  C   ARG A 531      28.592   9.985   7.602  1.00 15.11           C
ATOM   4219  O   ARG A 531      28.277   8.891   8.075  1.00 15.47           O
ATOM   4220  CB  ARG A 531      29.989   9.194   5.668  1.00 15.69           C
ATOM   4221  CG  ARG A 531      28.945   9.425   4.589  1.00 18.10           C
ATOM   4222  CD  ARG A 531      29.094   8.407   3.464  1.00 24.91           C
ATOM   4223  NE  ARG A 531      28.430   8.822   2.229  1.00 28.03           N
ATOM   4224  CZ  ARG A 531      27.180   8.509   1.897  1.00 30.68           C
ATOM   4225  NH1 ARG A 531      26.435   7.768   2.705  1.00 33.19           N
ATOM   4226  NH2 ARG A 531      26.672   8.939   0.748  1.00 32.31           N
ATOM   4227  N   ASP A 532      27.832  11.075   7.708  1.00 15.47           N
ATOM   4228  CA  ASP A 532      26.510  11.079   8.330  1.00 15.45           C
ATOM   4229  C   ASP A 532      26.418  10.871   9.853  1.00 16.77           C
ATOM   4230  O   ASP A 532      25.312  10.830  10.403  1.00 16.98           O
ATOM   4231  CB  ASP A 532      25.598  10.078   7.599  1.00 14.11           C
ATOM   4232  CG  ASP A 532      24.346  10.729   7.021  1.00 15.61           C
ATOM   4233  OD1 ASP A 532      24.295  11.975   6.935  1.00 15.90           O
ATOM   4234  OD2 ASP A 532      23.404   9.992   6.653  1.00 15.02           O
ATOM   4235  N   THR A 533      27.556  10.816  10.541  1.00 17.33           N
ATOM   4236  CA  THR A 533      27.576  10.618  11.992  1.00 16.99           C
ATOM   4237  C   THR A 533      26.964  11.800  12.774  1.00 17.02           C
ATOM   4238  O   THR A 533      26.063  11.608  13.591  1.00 17.39           O
ATOM   4239  CB  THR A 533      29.015  10.319  12.494  1.00 17.27           C
ATOM   4240  OG1 THR A 533      29.558   9.213  11.763  1.00 16.12           O
ATOM   4241  CG2 THR A 533      29.020   9.978  13.989  1.00 17.14           C
ATOM   4242  N   MET A 534      27.415  13.022  12.504  1.00 17.36           N
ATOM   4243  CA  MET A 534      26.878  14.194  13.198  1.00 17.80           C
ATOM   4244  C   MET A 534      25.382  14.354  12.953  1.00 19.18           C
ATOM   4245  O   MET A 534      24.682  14.997  13.727  1.00 20.35           O
ATOM   4246  CB  MET A 534      27.589  15.472  12.757  1.00 16.10           C
ATOM   4247  CG  MET A 534      28.959  15.672  13.356  1.00 12.99           C
ATOM   4248  SD  MET A 534      29.566  17.337  13.044  1.00 12.88           S
ATOM   4249  CE  MET A 534      29.341  18.109  14.599  1.00 12.37           C
ATOM   4250  N   ASN A 535      24.907  13.767  11.863  1.00 20.40           N
ATOM   4251  CA  ASN A 535      23.501  13.835  11.483  1.00 21.39           C
ATOM   4252  C   ASN A 535      22.687  12.803  12.252  1.00 20.46           C
ATOM   4253  O   ASN A 535      21.636  13.117  12.804  1.00 21.44           O
ATOM   4254  CB  ASN A 535      23.356  13.615   9.963  1.00 22.67           C
ATOM   4255  CG  ASN A 535      21.903  13.688   9.477  1.00 23.32           C
ATOM   4256  OD1 ASN A 535      21.494  12.914   8.611  1.00 24.05           O
ATOM   4257  ND2 ASN A 535      21.131  14.627  10.015  1.00 23.37           N
ATOM   4258  N   ILE A 536      23.180  11.574  12.297  1.00 19.26           N
ATOM   4259  CA  ILE A 536      22.477  10.522  13.000  1.00 18.89           C
ATOM   4260  C   ILE A 536      22.506  10.830  14.503  1.00 17.74           C
ATOM   4261  O   ILE A 536      21.555  10.529  15.221  1.00 19.22           O
ATOM   4262  CB  ILE A 536      23.074   9.125  12.638  1.00 18.18           C
ATOM   4263  CG1 ILE A 536      21.983   8.056  12.631  1.00 19.75           C
ATOM   4264  CG2 ILE A 536      24.230   8.757  13.545  1.00 18.86           C
ATOM   4265  CD1 ILE A 536      21.335   7.782  13.957  1.00 21.16           C
ATOM   4266  N   ASN A 537      23.558  11.511  14.948  1.00 16.83           N
ATOM   4267  CA  ASN A 537      23.707  11.880  16.353  1.00 14.75           C
ATOM   4268  C   ASN A 537      22.783  13.014  16.769  1.00 15.08           C
ATOM   4269  O   ASN A 537      22.299  13.037  17.894  1.00 17.67           O
ATOM   4270  CB  ASN A 537      25.154  12.243  16.670  1.00 11.87           C
ATOM   4271  CG  ASN A 537      26.008  11.025  16.955  1.00 10.38           C
ATOM   4272  OD1 ASN A 537      25.527   9.898  16.920  1.00 11.62           O
ATOM   4273  ND2 ASN A 537      27.283  11.245  17.240  1.00  9.74           N
ATOM   4274  N   GLY A 538      22.544  13.958  15.868  1.00 14.80           N
ATOM   4275  CA  GLY A 538      21.655  15.062  16.172  1.00 14.17           C
ATOM   4276  C   GLY A 538      20.224  14.576  16.302  1.00 16.57           C
ATOM   4277  O   GLY A 538      19.409  15.196  16.982  1.00 19.14           O
ATOM   4278  N   LEU A 539      19.910  13.486  15.605  1.00 17.27           N
ATOM   4279  CA  LEU A 539      18.586  12.881  15.644  1.00 18.42           C
ATOM   4280  C   LEU A 539      18.451  12.155  16.968  1.00 19.45           C
ATOM   4281  O   LEU A 539      17.397  12.197  17.596  1.00 22.41           O
ATOM   4282  CB  LEU A 539      18.413  11.871  14.510  1.00 18.25           C
ATOM   4283  CG  LEU A 539      17.185  10.959  14.619  1.00 19.72           C
ATOM   4284  CD1 LEU A 539      15.948  11.681  14.106  1.00 20.46           C
ATOM   4285  CD2 LEU A 539      17.409   9.669  13.844  1.00 19.56           C
ATOM   4286  N   ALA A 540      19.521  11.483  17.385  1.00 19.16           N
ATOM   4287  CA  ALA A 540      19.527  10.747  18.646  1.00 18.28           C
ATOM   4288  C   ALA A 540      19.180  11.690  19.786  1.00 16.26           C
ATOM   4289  O   ALA A 540      18.291  11.412  20.573  1.00 15.17           O
ATOM   4290  CB  ALA A 540      20.880  10.103  18.881  1.00 17.41           C
ATOM   4291  N   ARG A 541      19.847  12.834  19.830  1.00 16.22           N
ATOM   4292  CA  ARG A 541      19.599  13.820  20.865  1.00 16.65           C
ATOM   4293  C   ARG A 541      18.194  14.397  20.768  1.00 18.47           C
ATOM   4294  O   ARG A 541      17.698  15.002  21.711  1.00 20.06           O
ATOM   4295  CB  ARG A 541      20.624  14.950  20.785  1.00 13.19           C
ATOM   4296  CG  ARG A 541      22.071  14.497  20.931  1.00 11.06           C
ATOM   4297  CD  ARG A 541      22.969  15.670  21.290  1.00  8.73           C
ATOM   4298  NE  ARG A 541      22.614  16.869  20.538  1.00 10.55           N
ATOM   4299  CZ  ARG A 541      23.287  17.334  19.492  1.00 12.78           C
ATOM   4300  NH1 ARG A 541      24.371  16.706  19.061  1.00 13.48           N
ATOM   4301  NH2 ARG A 541      22.854  18.411  18.852  1.00 11.48           N
ATOM   4302  N   LEU A 542      17.537  14.164  19.644  1.00 20.14           N
ATOM   4303  CA  LEU A 542      16.197  14.682  19.429  1.00 21.14           C
ATOM   4304  C   LEU A 542      15.075  13.702  19.777  1.00 22.32           C
ATOM   4305  O   LEU A 542      14.141  14.053  20.500  1.00 24.37           O
ATOM   4306  CB  LEU A 542      16.049  15.120  17.969  1.00 20.36           C
ATOM   4307  CG  LEU A 542      14.743  15.806  17.576  1.00 20.91           C
ATOM   4308  CD1 LEU A 542      14.713  17.201  18.175  1.00 21.54           C
ATOM   4309  CD2 LEU A 542      14.614  15.870  16.061  1.00 21.05           C
ATOM   4310  N   SER A 543      15.177  12.469  19.294  1.00 22.66           N
ATOM   4311  CA  SER A 543      14.118  11.491  19.514  1.00 23.24           C
ATOM   4312  C   SER A 543      14.537  10.161  20.134  1.00 21.06           C
ATOM   4313  O   SER A 543      13.703   9.269  20.323  1.00 21.23           O
ATOM   4314  CB  SER A 543      13.433  11.198  18.172  1.00 24.80           C
ATOM   4315  OG  SER A 543      13.159  12.389  17.458  1.00 29.39           O
ATOM   4316  N   LEU A 544      15.808  10.016  20.466  1.00 19.28           N
ATOM   4317  CA  LEU A 544      16.274   8.744  20.994  1.00 19.39           C
ATOM   4318  C   LEU A 544      16.749   8.708  22.430  1.00 18.11           C
ATOM   4319  O   LEU A 544      16.265   7.924  23.243  1.00 18.65           O
ATOM   4320  CB  LEU A 544      17.390   8.210  20.095  1.00 18.49           C
ATOM   4321  CG  LEU A 544      17.042   7.294  18.921  1.00 21.03           C
ATOM   4322  CD1 LEU A 544      15.672   7.589  18.323  1.00 20.88           C
ATOM   4323  CD2 LEU A 544      18.137   7.435  17.878  1.00 23.03           C
ATOM   4324  N   VAL A 545      17.719   9.555  22.723  1.00 18.12           N
ATOM   4325  CA  VAL A 545      18.342   9.598  24.025  1.00 18.06           C
ATOM   4326  C   VAL A 545      17.884  10.825  24.850  1.00 18.06           C
ATOM   4327  O   VAL A 545      18.481  11.172  25.868  1.00 17.64           O
ATOM   4328  CB  VAL A 545      19.891   9.522  23.804  1.00 17.22           C
ATOM   4329  CG1 VAL A 545      20.521  10.904  23.684  1.00 18.16           C
ATOM   4330  CG2 VAL A 545      20.547   8.653  24.844  1.00 20.52           C
ATOM   4331  N   ASN A 546      16.774  11.430  24.437  1.00 17.93           N
ATOM   4332  CA  ASN A 546      16.232  12.610  25.115  1.00 19.03           C
ATOM   4333  C   ASN A 546      15.196  12.257  26.181  1.00 19.56           C
ATOM   4334  O   ASN A 546      14.704  11.135  26.239  1.00 16.92           O
ATOM   4335  CB  ASN A 546      15.596  13.572  24.107  1.00 18.51           C
ATOM   4336  CG  ASN A 546      14.361  12.987  23.452  1.00 19.08           C
ATOM   4337  OD1 ASN A 546      14.355  11.832  23.031  1.00 19.36           O
ATOM   4338  ND2 ASN A 546      13.296  13.768  23.395  1.00 22.82           N
ATOM   4339  N   ASP A 547      14.819  13.269  26.956  1.00 21.23           N
ATOM   4340  CA  ASP A 547      13.847  13.172  28.039  1.00 22.07           C
ATOM   4341  C   ASP A 547      12.724  12.140  27.897  1.00 23.68           C
ATOM   4342  O   ASP A 547      12.559  11.288  28.760  1.00 26.74           O
ATOM   4343  CB  ASP A 547      13.259  14.557  28.308  1.00 22.69           C
ATOM   4344  CG  ASP A 547      12.234  14.550  29.404  1.00 22.35           C
ATOM   4345  OD1 ASP A 547      12.549  14.092  30.524  1.00 22.47           O
ATOM   4346  OD2 ASP A 547      11.105  14.999  29.133  1.00 23.98           O
ATOM   4347  N   GLY A 548      11.918  12.227  26.851  1.00 23.53           N
ATOM   4348  CA  GLY A 548      10.852  11.249  26.710  1.00 24.56           C
ATOM   4349  C   GLY A 548      11.159  10.217  25.647  1.00 25.15           C
ATOM   4350  O   GLY A 548      10.296   9.434  25.251  1.00 25.11           O
ATOM   4351  N   GLY A 549      12.414  10.211  25.215  1.00 25.82           N
ATOM   4352  CA  GLY A 549      12.881   9.327  24.166  1.00 25.59           C
ATOM   4353  C   GLY A 549      12.530   7.865  24.241  1.00 25.11           C
ATOM   4354  O   GLY A 549      12.084   7.354  25.269  1.00 25.64           O
ATOM   4355  N   VAL A 550      12.793   7.183  23.135  1.00 24.94           N
ATOM   4356  CA  VAL A 550      12.521   5.763  23.006  1.00 23.81           C
ATOM   4357  C   VAL A 550      13.380   4.906  23.941  1.00 23.11           C
ATOM   4358  O   VAL A 550      12.900   3.931  24.512  1.00 24.47           O
ATOM   4359  CB  VAL A 550      12.680   5.306  21.528  1.00 23.55           C
ATOM   4360  CG1 VAL A 550      11.710   6.070  20.640  1.00 22.13           C
ATOM   4361  CG2 VAL A 550      14.096   5.529  21.049  1.00 24.36           C
ATOM   4362  N   ILE A 551      14.635   5.292  24.135  1.00 22.61           N
ATOM   4363  CA  ILE A 551      15.535   4.540  25.006  1.00 22.70           C
ATOM   4364  C   ILE A 551      15.076   4.572  26.462  1.00 22.80           C
ATOM   4365  O   ILE A 551      15.116   3.558  27.158  1.00 21.11           O
ATOM   4366  CB  ILE A 551      16.973   5.070  24.905  1.00 22.83           C
ATOM   4367  CG1 ILE A 551      17.564   4.702  23.541  1.00 23.93           C
ATOM   4368  CG2 ILE A 551      17.823   4.516  26.028  1.00 21.61           C
ATOM   4369  CD1 ILE A 551      18.901   5.361  23.254  1.00 25.52           C
ATOM   4370  N   GLU A 552      14.647   5.745  26.915  1.00 23.04           N
ATOM   4371  CA  GLU A 552      14.172   5.905  28.280  1.00 22.82           C
ATOM   4372  C   GLU A 552      12.918   5.069  28.529  1.00 24.02           C
ATOM   4373  O   GLU A 552      12.727   4.546  29.623  1.00 25.40           O
ATOM   4374  CB  GLU A 552      13.889   7.379  28.578  1.00 20.06           C
ATOM   4375  CG  GLU A 552      15.135   8.246  28.674  1.00 17.43           C
ATOM   4376  CD  GLU A 552      14.929   9.476  29.538  1.00 16.57           C
ATOM   4377  OE1 GLU A 552      13.829   9.620  30.099  1.00 16.28           O
ATOM   4378  OE2 GLU A 552      15.867  10.296  29.672  1.00 15.80           O
ATOM   4379  N   GLN A 553      12.079   4.939  27.502  1.00 24.68           N
ATOM   4380  CA  GLN A 553      10.837   4.173  27.593  1.00 24.84           C
ATOM   4381  C   GLN A 553      11.017   2.672  27.437  1.00 24.19           C
ATOM   4382  O   GLN A 553      10.320   1.886  28.083  1.00 25.76           O
ATOM   4383  CB  GLN A 553       9.867   4.597  26.495  1.00 26.55           C
ATOM   4384  CG  GLN A 553       9.315   6.002  26.560  1.00 30.70           C
ATOM   4385  CD  GLN A 553       8.291   6.234  25.453  1.00 35.21           C
ATOM   4386  OE1 GLN A 553       7.226   5.606  25.436  1.00 36.72           O
ATOM   4387  NE2 GLN A 553       8.623   7.111  24.509  1.00 37.23           N
ATOM   4388  N   THR A 554      11.942   2.284  26.565  1.00 23.00           N
ATOM   4389  CA  THR A 554      12.188   0.884  26.230  1.00 19.58           C
ATOM   4390  C   THR A 554      13.230   0.094  27.024  1.00 17.94           C
ATOM   4391  O   THR A 554      13.152  -1.140  27.107  1.00 17.02           O
ATOM   4392  CB  THR A 554      12.528   0.788  24.723  1.00 18.23           C
ATOM   4393  OG1 THR A 554      11.563   1.536  23.975  1.00 17.77           O
ATOM   4394  CG2 THR A 554      12.477  -0.644  24.248  1.00 21.59           C
ATOM   4395  N   PHE A 555      14.198   0.784  27.611  1.00 16.06           N
ATOM   4396  CA  PHE A 555      15.253   0.094  28.331  1.00 16.51           C
ATOM   4397  C   PHE A 555      15.261   0.174  29.843  1.00 16.40           C
ATOM   4398  O   PHE A 555      14.906   1.188  30.434  1.00 15.77           O
ATOM   4399  CB  PHE A 555      16.618   0.490  27.759  1.00 16.02           C
ATOM   4400  CG  PHE A 555      16.808   0.058  26.341  1.00 15.78           C
ATOM   4401  CD1 PHE A 555      16.353   0.853  25.293  1.00 14.46           C
ATOM   4402  CD2 PHE A 555      17.367  -1.184  26.052  1.00 15.79           C
ATOM   4403  CE1 PHE A 555      16.444   0.412  23.980  1.00 14.61           C
ATOM   4404  CE2 PHE A 555      17.463  -1.633  24.737  1.00 14.44           C
ATOM   4405  CZ  PHE A 555      16.999  -0.836  23.704  1.00 13.71           C
ATOM   4406  N   LEU A 556      15.759  -0.902  30.442  1.00 17.39           N
ATOM   4407  CA  LEU A 556      15.855  -1.072  31.889  1.00 18.74           C
ATOM   4408  C   LEU A 556      16.230   0.169  32.700  1.00 18.49           C
ATOM   4409  O   LEU A 556      15.494   0.570  33.597  1.00 20.98           O
ATOM   4410  CB  LEU A 556      16.851  -2.191  32.193  1.00 18.34           C
ATOM   4411  CG  LEU A 556      16.907  -2.766  33.608  1.00 19.52           C
ATOM   4412  CD1 LEU A 556      15.742  -3.720  33.800  1.00 20.27           C
ATOM   4413  CD2 LEU A 556      18.228  -3.494  33.827  1.00 17.08           C
ATOM   4414  N   TRP A 557      17.367   0.774  32.373  1.00 17.57           N
ATOM   4415  CA  TRP A 557      17.871   1.945  33.087  1.00 16.95           C
ATOM   4416  C   TRP A 557      16.956   3.168  33.116  1.00 18.88           C
ATOM   4417  O   TRP A 557      17.221   4.129  33.840  1.00 20.66           O
ATOM   4418  CB  TRP A 557      19.241   2.327  32.538  1.00 13.83           C
ATOM   4419  CG  TRP A 557      20.285   1.267  32.736  1.00 11.12           C
ATOM   4420  CD1 TRP A 557      20.132   0.064  33.370  1.00 10.32           C
ATOM   4421  CD2 TRP A 557      21.642   1.312  32.283  1.00 10.39           C
ATOM   4422  NE1 TRP A 557      21.310  -0.643  33.337  1.00  9.41           N
ATOM   4423  CE2 TRP A 557      22.254   0.098  32.676  1.00  8.75           C
ATOM   4424  CE3 TRP A 557      22.402   2.258  31.584  1.00  9.56           C
ATOM   4425  CZ2 TRP A 557      23.586  -0.192  32.392  1.00  9.47           C
ATOM   4426  CZ3 TRP A 557      23.728   1.969  31.302  1.00 10.59           C
ATOM   4427  CH2 TRP A 557      24.307   0.753  31.706  1.00  9.74           C
ATOM   4428  N   GLY A 558      15.910   3.151  32.298  1.00 19.97           N
ATOM   4429  CA  GLY A 558      14.960   4.248  32.261  1.00 21.51           C
ATOM   4430  C   GLY A 558      15.550   5.636  32.139  1.00 22.74           C
ATOM   4431  O   GLY A 558      16.452   5.867  31.332  1.00 24.20           O
ATOM   4432  N   ARG A 559      15.068   6.558  32.970  1.00 22.86           N
ATOM   4433  CA  ARG A 559      15.540   7.936  32.933  1.00 22.17           C
ATOM   4434  C   ARG A 559      16.990   8.141  33.337  1.00 20.81           C
ATOM   4435  O   ARG A 559      17.556   9.200  33.084  1.00 23.03           O
ATOM   4436  CB  ARG A 559      14.622   8.871  33.732  1.00 24.84           C
ATOM   4437  CG  ARG A 559      14.442   8.545  35.206  1.00 27.62           C
ATOM   4438  CD  ARG A 559      13.941   9.775  35.954  1.00 32.06           C
ATOM   4439  NE  ARG A 559      14.985  10.802  36.038  1.00 37.15           N
ATOM   4440  CZ  ARG A 559      14.802  12.053  36.466  1.00 38.63           C
ATOM   4441  NH1 ARG A 559      13.599  12.470  36.858  1.00 37.98           N
ATOM   4442  NH2 ARG A 559      15.837  12.888  36.512  1.00 38.83           N
ATOM   4443  N   TYR A 560      17.605   7.133  33.941  1.00 20.32           N
ATOM   4444  CA  TYR A 560      19.000   7.246  34.351  1.00 18.51           C
ATOM   4445  C   TYR A 560      19.921   6.660  33.277  1.00 18.81           C
ATOM   4446  O   TYR A 560      21.132   6.542  33.476  1.00 19.38           O
ATOM   4447  CB  TYR A 560      19.216   6.535  35.689  1.00 18.83           C
ATOM   4448  CG  TYR A 560      18.238   6.943  36.771  1.00 19.13           C
ATOM   4449  CD1 TYR A 560      18.215   8.246  37.261  1.00 19.19           C
ATOM   4450  CD2 TYR A 560      17.309   6.035  37.272  1.00 18.93           C
ATOM   4451  CE1 TYR A 560      17.284   8.638  38.217  1.00 20.64           C
ATOM   4452  CE2 TYR A 560      16.375   6.412  38.224  1.00 20.63           C
ATOM   4453  CZ  TYR A 560      16.363   7.715  38.693  1.00 21.38           C
ATOM   4454  OH  TYR A 560      15.410   8.102  39.609  1.00 20.96           O
ATOM   4455  N   SER A 561      19.353   6.373  32.109  1.00 18.51           N
ATOM   4456  CA  SER A 561      20.094   5.785  30.996  1.00 17.04           C
ATOM   4457  C   SER A 561      21.382   6.494  30.591  1.00 14.68           C
ATOM   4458  O   SER A 561      22.478   5.979  30.801  1.00 14.25           O
ATOM   4459  CB  SER A 561      19.175   5.614  29.781  1.00 16.28           C
ATOM   4460  OG  SER A 561      18.305   4.504  29.953  1.00 17.89           O
ATOM   4461  N   VAL A 562      21.258   7.692  30.048  1.00 14.58           N
ATOM   4462  CA  VAL A 562      22.426   8.423  29.596  1.00 14.89           C
ATOM   4463  C   VAL A 562      23.368   8.772  30.734  1.00 15.79           C
ATOM   4464  O   VAL A 562      24.574   8.642  30.580  1.00 17.24           O
ATOM   4465  CB  VAL A 562      22.037   9.698  28.819  1.00 15.97           C
ATOM   4466  CG1 VAL A 562      23.172  10.121  27.908  1.00 14.90           C
ATOM   4467  CG2 VAL A 562      20.781   9.461  28.012  1.00 14.24           C
ATOM   4468  N   GLU A 563      22.824   9.186  31.881  1.00 15.88           N
ATOM   4469  CA  GLU A 563      23.643   9.544  33.048  1.00 16.52           C
ATOM   4470  C   GLU A 563      24.551   8.383  33.381  1.00 15.76           C
ATOM   4471  O   GLU A 563      25.754   8.550  33.567  1.00 17.11           O
ATOM   4472  CB  GLU A 563      22.786   9.794  34.286  1.00 19.47           C
ATOM   4473  CG  GLU A 563      21.661  10.786  34.130  1.00 22.64           C
ATOM   4474  CD  GLU A 563      20.741  10.787  35.335  1.00 21.88           C
ATOM   4475  OE1 GLU A 563      21.209  10.448  36.451  1.00 20.78           O
ATOM   4476  OE2 GLU A 563      19.549  11.122  35.155  1.00 24.27           O
ATOM   4477  N   MET A 564      23.959   7.203  33.497  1.00 14.98           N
ATOM   4478  CA  MET A 564      24.734   6.018  33.800  1.00 16.65           C
ATOM   4479  C   MET A 564      25.834   5.776  32.759  1.00 17.13           C
ATOM   4480  O   MET A 564      26.942   5.358  33.114  1.00 18.56           O
ATOM   4481  CB  MET A 564      23.824   4.800  33.936  1.00 17.68           C
ATOM   4482  CG  MET A 564      22.971   4.832  35.195  1.00 17.05           C
ATOM   4483  SD  MET A 564      22.215   3.248  35.568  1.00 19.53           S
ATOM   4484  CE  MET A 564      20.596   3.586  35.169  1.00 18.61           C
ATOM   4485  N   SER A 565      25.556   6.070  31.489  1.00 15.80           N
ATOM   4486  CA  SER A 565      26.565   5.881  30.459  1.00 14.67           C
ATOM   4487  C   SER A 565      27.724   6.850  30.718  1.00 15.39           C
ATOM   4488  O   SER A 565      28.883   6.515  30.476  1.00 17.97           O
ATOM   4489  CB  SER A 565      25.980   6.040  29.046  1.00 13.72           C
ATOM   4490  OG  SER A 565      25.553   7.359  28.760  1.00 12.03           O
ATOM   4491  N   ALA A 566      27.415   8.015  31.284  1.00 15.09           N
ATOM   4492  CA  ALA A 566      28.434   9.011  31.609  1.00 14.14           C
ATOM   4493  C   ALA A 566      29.284   8.510  32.782  1.00 15.25           C
ATOM   4494  O   ALA A 566      30.476   8.816  32.881  1.00 15.13           O
ATOM   4495  CB  ALA A 566      27.783  10.343  31.945  1.00 13.94           C
ATOM   4496  N   VAL A 567      28.668   7.717  33.656  1.00 15.33           N
ATOM   4497  CA  VAL A 567      29.375   7.137  34.797  1.00 16.11           C
ATOM   4498  C   VAL A 567      30.337   6.063  34.275  1.00 16.71           C
ATOM   4499  O   VAL A 567      31.451   5.904  34.784  1.00 20.11           O
ATOM   4500  CB  VAL A 567      28.395   6.502  35.832  1.00 15.48           C
ATOM   4501  CG1 VAL A 567      29.168   5.696  36.863  1.00 14.77           C
ATOM   4502  CG2 VAL A 567      27.572   7.589  36.532  1.00 13.44           C
ATOM   4503  N   VAL A 568      29.901   5.329  33.258  1.00 17.03           N
ATOM   4504  CA  VAL A 568      30.728   4.287  32.653  1.00 16.30           C
ATOM   4505  C   VAL A 568      31.841   4.943  31.829  1.00 16.37           C
ATOM   4506  O   VAL A 568      32.949   4.419  31.727  1.00 17.20           O
ATOM   4507  CB  VAL A 568      29.885   3.362  31.750  1.00 15.87           C
ATOM   4508  CG1 VAL A 568      30.760   2.299  31.128  1.00 13.11           C
ATOM   4509  CG2 VAL A 568      28.767   2.714  32.564  1.00 15.89           C
ATOM   4510  N   TYR A 569      31.552   6.118  31.281  1.00 15.70           N
ATOM   4511  CA  TYR A 569      32.530   6.838  30.488  1.00 17.83           C
ATOM   4512  C   TYR A 569      33.748   7.142  31.357  1.00 19.80           C
ATOM   4513  O   TYR A 569      34.870   7.239  30.855  1.00 19.68           O
ATOM   4514  CB  TYR A 569      31.915   8.124  29.918  1.00 17.05           C
ATOM   4515  CG  TYR A 569      32.897   9.048  29.224  1.00 15.77           C
ATOM   4516  CD1 TYR A 569      33.373   8.773  27.942  1.00 16.68           C
ATOM   4517  CD2 TYR A 569      33.356  10.199  29.859  1.00 15.98           C
ATOM   4518  CE1 TYR A 569      34.283   9.625  27.312  1.00 13.68           C
ATOM   4519  CE2 TYR A 569      34.260  11.053  29.242  1.00 14.60           C
ATOM   4520  CZ  TYR A 569      34.716  10.762  27.971  1.00 14.55           C
ATOM   4521  OH  TYR A 569      35.592  11.632  27.370  1.00 13.95           O
ATOM   4522  N   LYS A 570      33.528   7.241  32.666  1.00 20.62           N
ATOM   4523  CA  LYS A 570      34.606   7.514  33.610  1.00 21.10           C
ATOM   4524  C   LYS A 570      35.741   6.530  33.405  1.00 20.02           C
ATOM   4525  O   LYS A 570      36.907   6.867  33.592  1.00 20.00           O
ATOM   4526  CB  LYS A 570      34.118   7.351  35.051  1.00 22.85           C
ATOM   4527  CG  LYS A 570      33.581   8.592  35.713  1.00 24.93           C
ATOM   4528  CD  LYS A 570      33.718   8.432  37.219  1.00 27.23           C
ATOM   4529  CE  LYS A 570      33.120   9.594  37.985  1.00 29.45           C
ATOM   4530  NZ  LYS A 570      31.629   9.567  37.961  1.00 31.84           N
ATOM   4531  N   ASP A 571      35.383   5.303  33.044  1.00 20.52           N
ATOM   4532  CA  ASP A 571      36.362   4.243  32.845  1.00 21.51           C
ATOM   4533  C   ASP A 571      36.866   4.090  31.414  1.00 20.17           C
ATOM   4534  O   ASP A 571      37.770   3.301  31.161  1.00 20.14           O
ATOM   4535  CB  ASP A 571      35.790   2.910  33.343  1.00 25.01           C
ATOM   4536  CG  ASP A 571      35.422   2.943  34.821  1.00 27.86           C
ATOM   4537  OD1 ASP A 571      34.279   3.337  35.149  1.00 31.34           O
ATOM   4538  OD2 ASP A 571      36.274   2.573  35.657  1.00 30.00           O
ATOM   4539  N   TRP A 572      36.296   4.847  30.484  1.00 20.59           N
ATOM   4540  CA  TRP A 572      36.691   4.770  29.079  1.00 19.09           C
ATOM   4541  C   TRP A 572      38.126   5.241  28.831  1.00 19.02           C
ATOM   4542  O   TRP A 572      38.492   6.354  29.185  1.00 21.00           O
ATOM   4543  CB  TRP A 572      35.710   5.570  28.213  1.00 17.23           C
ATOM   4544  CG  TRP A 572      36.024   5.555  26.722  1.00 17.81           C
ATOM   4545  CD1 TRP A 572      35.591   4.644  25.798  1.00 16.03           C
ATOM   4546  CD2 TRP A 572      36.816   6.514  25.998  1.00 16.19           C
ATOM   4547  NE1 TRP A 572      36.059   4.979  24.551  1.00 17.09           N
ATOM   4548  CE2 TRP A 572      36.816   6.118  24.645  1.00 16.91           C
ATOM   4549  CE3 TRP A 572      37.524   7.670  26.366  1.00 15.80           C
ATOM   4550  CZ2 TRP A 572      37.497   6.840  23.652  1.00 16.82           C
ATOM   4551  CZ3 TRP A 572      38.200   8.389  25.378  1.00 15.55           C
ATOM   4552  CH2 TRP A 572      38.181   7.968  24.038  1.00 15.58           C
ATOM   4553  N   VAL A 573      38.936   4.383  28.223  1.00 18.16           N
ATOM   4554  CA  VAL A 573      40.319   4.724  27.903  1.00 17.00           C
ATOM   4555  C   VAL A 573      40.539   4.481  26.409  1.00 16.54           C
ATOM   4556  O   VAL A 573      40.417   3.358  25.923  1.00 16.43           O
ATOM   4557  CB  VAL A 573      41.330   3.956  28.813  1.00 17.27           C
ATOM   4558  CG1 VAL A 573      40.766   2.625  29.232  1.00 19.01           C
ATOM   4559  CG2 VAL A 573      42.670   3.771  28.116  1.00 16.61           C
ATOM   4560  N   PHE A 574      40.814   5.562  25.685  1.00 16.58           N
ATOM   4561  CA  PHE A 574      41.009   5.537  24.237  1.00 15.98           C
ATOM   4562  C   PHE A 574      41.859   4.391  23.719  1.00 15.04           C
ATOM   4563  O   PHE A 574      41.417   3.606  22.888  1.00 12.90           O
ATOM   4564  CB  PHE A 574      41.606   6.867  23.771  1.00 16.30           C
ATOM   4565  CG  PHE A 574      41.741   6.993  22.273  1.00 16.88           C
ATOM   4566  CD1 PHE A 574      40.630   6.883  21.444  1.00 16.86           C
ATOM   4567  CD2 PHE A 574      42.980   7.249  21.694  1.00 16.00           C
ATOM   4568  CE1 PHE A 574      40.749   7.029  20.068  1.00 15.84           C
ATOM   4569  CE2 PHE A 574      43.108   7.396  20.322  1.00 15.21           C
ATOM   4570  CZ  PHE A 574      41.992   7.287  19.506  1.00 14.69           C
ATOM   4571  N   THR A 575      43.055   4.258  24.261  1.00 15.11           N
ATOM   4572  CA  THR A 575      43.959   3.231  23.809  1.00 16.64           C
ATOM   4573  C   THR A 575      43.482   1.795  23.966  1.00 17.83           C
ATOM   4574  O   THR A 575      43.931   0.911  23.234  1.00 20.04           O
ATOM   4575  CB  THR A 575      45.327   3.424  24.433  1.00 16.46           C
ATOM   4576  OG1 THR A 575      45.186   3.571  25.849  1.00 18.86           O
ATOM   4577  CG2 THR A 575      45.965   4.682  23.872  1.00 17.91           C
ATOM   4578  N   ASP A 576      42.547   1.550  24.876  1.00 18.47           N
ATOM   4579  CA  ASP A 576      42.049   0.189  25.062  1.00 18.18           C
ATOM   4580  C   ASP A 576      40.922  -0.154  24.090  1.00 18.19           C
ATOM   4581  O   ASP A 576      40.351  -1.241  24.147  1.00 17.65           O
ATOM   4582  CB  ASP A 576      41.604  -0.037  26.507  1.00 21.47           C
ATOM   4583  CG  ASP A 576      42.773  -0.048  27.492  1.00 22.72           C
ATOM   4584  OD1 ASP A 576      43.950   0.006  27.070  1.00 24.84           O
ATOM   4585  OD2 ASP A 576      42.509  -0.111  28.705  1.00 22.68           O
ATOM   4586  N   GLN A 577      40.591   0.792  23.214  1.00 17.86           N
ATOM   4587  CA  GLN A 577      39.554   0.591  22.208  1.00 18.35           C
ATOM   4588  C   GLN A 577      40.146  -0.223  21.071  1.00 19.09           C
ATOM   4589  O   GLN A 577      39.422  -0.728  20.219  1.00 20.35           O
ATOM   4590  CB  GLN A 577      39.066   1.931  21.661  1.00 19.77           C
ATOM   4591  CG  GLN A 577      38.381   2.823  22.673  1.00 21.96           C
ATOM   4592  CD  GLN A 577      37.011   2.317  23.057  1.00 25.11           C
ATOM   4593  OE1 GLN A 577      36.001   2.676  22.433  1.00 27.20           O
ATOM   4594  NE2 GLN A 577      36.958   1.500  24.101  1.00 23.08           N
ATOM   4595  N   ALA A 578      41.474  -0.277  21.021  1.00 19.24           N
ATOM   4596  CA  ALA A 578      42.173  -1.046  20.005  1.00 19.10           C
ATOM   4597  C   ALA A 578      41.832  -2.500  20.299  1.00 19.36           C
ATOM   4598  O   ALA A 578      42.017  -2.965  21.426  1.00 20.96           O
ATOM   4599  CB  ALA A 578      43.668  -0.822  20.122  1.00 19.09           C
ATOM   4600  N   LEU A 579      41.348  -3.217  19.292  1.00 17.78           N
ATOM   4601  CA  LEU A 579      40.955  -4.609  19.471  1.00 17.59           C
ATOM   4602  C   LEU A 579      41.958  -5.515  20.203  1.00 18.50           C
ATOM   4603  O   LEU A 579      41.589  -6.224  21.143  1.00 20.14           O
ATOM   4604  CB  LEU A 579      40.546  -5.232  18.134  1.00 14.50           C
ATOM   4605  CG  LEU A 579      40.037  -6.669  18.208  1.00 13.11           C
ATOM   4606  CD1 LEU A 579      38.760  -6.727  19.020  1.00 13.80           C
ATOM   4607  CD2 LEU A 579      39.793  -7.192  16.831  1.00 12.56           C
ATOM   4608  N   PRO A 580      43.236  -5.510  19.795  1.00 19.24           N
ATOM   4609  CA  PRO A 580      44.135  -6.398  20.535  1.00 18.77           C
ATOM   4610  C   PRO A 580      44.323  -5.990  21.998  1.00 18.84           C
ATOM   4611  O   PRO A 580      44.469  -6.851  22.863  1.00 20.01           O
ATOM   4612  CB  PRO A 580      45.425  -6.338  19.713  1.00 18.15           C
ATOM   4613  CG  PRO A 580      45.378  -4.975  19.095  1.00 19.80           C
ATOM   4614  CD  PRO A 580      43.940  -4.837  18.688  1.00 18.72           C
ATOM   4615  N   ALA A 581      44.270  -4.688  22.283  1.00 18.57           N
ATOM   4616  CA  ALA A 581      44.425  -4.197  23.658  1.00 18.60           C
ATOM   4617  C   ALA A 581      43.197  -4.598  24.460  1.00 18.52           C
ATOM   4618  O   ALA A 581      43.296  -4.948  25.636  1.00 18.58           O
ATOM   4619  CB  ALA A 581      44.591  -2.682  23.679  1.00 17.27           C
ATOM   4620  N   ASP A 582      42.047  -4.572  23.793  1.00 18.25           N
ATOM   4621  CA  ASP A 582      40.777  -4.935  24.398  1.00 18.70           C
ATOM   4622  C   ASP A 582      40.786  -6.391  24.857  1.00 18.49           C
ATOM   4623  O   ASP A 582      40.596  -6.672  26.038  1.00 19.76           O
ATOM   4624  CB  ASP A 582      39.645  -4.691  23.402  1.00 18.83           C
ATOM   4625  CG  ASP A 582      38.292  -5.127  23.930  1.00 20.35           C
ATOM   4626  OD1 ASP A 582      37.844  -4.579  24.962  1.00 22.44           O
ATOM   4627  OD2 ASP A 582      37.669  -6.010  23.302  1.00 20.98           O
ATOM   4628  N   LEU A 583      41.042  -7.311  23.933  1.00 19.03           N
ATOM   4629  CA  LEU A 583      41.072  -8.733  24.255  1.00 18.25           C
ATOM   4630  C   LEU A 583      42.000  -9.051  25.425  1.00 17.55           C
ATOM   4631  O   LEU A 583      41.659  -9.845  26.296  1.00 16.94           O
ATOM   4632  CB  LEU A 583      41.489  -9.545  23.025  1.00 17.82           C
ATOM   4633  CG  LEU A 583      40.439 -10.086  22.048  1.00 18.75           C
ATOM   4634  CD1 LEU A 583      39.076  -9.469  22.286  1.00 18.10           C
ATOM   4635  CD2 LEU A 583      40.911  -9.846  20.615  1.00 17.88           C
ATOM   4636  N   ILE A 584      43.167  -8.423  25.444  1.00 18.98           N
ATOM   4637  CA  ILE A 584      44.146  -8.647  26.504  1.00 20.85           C
ATOM   4638  C   ILE A 584      43.668  -8.077  27.841  1.00 22.32           C
ATOM   4639  O   ILE A 584      43.820  -8.709  28.889  1.00 23.74           O
ATOM   4640  CB  ILE A 584      45.511  -8.030  26.139  1.00 20.61           C
ATOM   4641  CG1 ILE A 584      46.021  -8.640  24.832  1.00 22.28           C
ATOM   4642  CG2 ILE A 584      46.522  -8.301  27.240  1.00 21.93           C
ATOM   4643  CD1 ILE A 584      47.354  -8.102  24.384  1.00 22.12           C
ATOM   4644  N   LYS A 585      43.063  -6.896  27.793  1.00 21.70           N
ATOM   4645  CA  LYS A 585      42.557  -6.239  28.987  1.00 21.37           C
ATOM   4646  C   LYS A 585      41.542  -7.161  29.660  1.00 20.83           C
ATOM   4647  O   LYS A 585      41.531  -7.319  30.876  1.00 19.87           O
ATOM   4648  CB  LYS A 585      41.893  -4.921  28.589  1.00 23.17           C
ATOM   4649  CG  LYS A 585      41.443  -4.055  29.747  1.00 27.17           C
ATOM   4650  CD  LYS A 585      40.806  -2.778  29.232  1.00 29.00           C
ATOM   4651  CE  LYS A 585      40.442  -1.831  30.359  1.00 30.30           C
ATOM   4652  NZ  LYS A 585      39.934  -0.530  29.837  1.00 31.70           N
ATOM   4653  N   ARG A 586      40.725  -7.802  28.837  1.00 19.77           N
ATOM   4654  CA  ARG A 586      39.696  -8.704  29.314  1.00 17.56           C
ATOM   4655  C   ARG A 586      40.225 -10.107  29.582  1.00 16.84           C
ATOM   4656  O   ARG A 586      39.489 -10.979  30.029  1.00 17.98           O
ATOM   4657  CB  ARG A 586      38.558  -8.733  28.295  1.00 16.19           C
ATOM   4658  CG  ARG A 586      37.902  -7.357  28.088  1.00 16.05           C
ATOM   4659  CD  ARG A 586      37.176  -7.289  26.761  1.00 14.42           C
ATOM   4660  NE  ARG A 586      36.456  -8.529  26.537  1.00 18.27           N
ATOM   4661  CZ  ARG A 586      36.199  -9.058  25.346  1.00 14.97           C
ATOM   4662  NH1 ARG A 586      36.593  -8.461  24.229  1.00 13.82           N
ATOM   4663  NH2 ARG A 586      35.557 -10.207  25.290  1.00 14.53           N
ATOM   4664  N   GLY A 587      41.505 -10.324  29.314  1.00 16.70           N
ATOM   4665  CA  GLY A 587      42.094 -11.632  29.536  1.00 16.02           C
ATOM   4666  C   GLY A 587      41.641 -12.687  28.542  1.00 15.96           C
ATOM   4667  O   GLY A 587      41.794 -13.885  28.788  1.00 15.89           O
ATOM   4668  N   MET A 588      41.072 -12.249  27.424  1.00 15.39           N
ATOM   4669  CA  MET A 588      40.607 -13.167  26.392  1.00 16.66           C
ATOM   4670  C   MET A 588      41.742 -13.577  25.456  1.00 17.09           C
ATOM   4671  O   MET A 588      41.598 -14.509  24.665  1.00 15.77           O
ATOM   4672  CB  MET A 588      39.455 -12.549  25.590  1.00 17.94           C
ATOM   4673  CG  MET A 588      38.155 -12.403  26.370  1.00 17.07           C
ATOM   4674  SD  MET A 588      37.631 -13.938  27.182  1.00 20.14           S
ATOM   4675  CE  MET A 588      36.744 -14.788  25.865  1.00 12.88           C
ATOM   4676  N   ALA A 589      42.875 -12.888  25.579  1.00 18.58           N
ATOM   4677  CA  ALA A 589      44.055 -13.150  24.770  1.00 19.44           C
ATOM   4678  C   ALA A 589      45.316 -12.836  25.566  1.00 22.21           C
ATOM   4679  O   ALA A 589      45.314 -11.975  26.448  1.00 21.31           O
ATOM   4680  CB  ALA A 589      44.024 -12.302  23.504  1.00 17.87           C
ATOM   4681  N   ILE A 590      46.391 -13.540  25.248  1.00 25.38           N
ATOM   4682  CA  ILE A 590      47.678 -13.334  25.893  1.00 29.00           C
ATOM   4683  C   ILE A 590      48.658 -13.051  24.760  1.00 30.97           C
ATOM   4684  O   ILE A 590      48.400 -13.428  23.621  1.00 30.32           O
ATOM   4685  CB  ILE A 590      48.127 -14.594  26.678  1.00 29.55           C
ATOM   4686  CG1 ILE A 590      48.311 -15.784  25.737  1.00 30.89           C
ATOM   4687  CG2 ILE A 590      47.085 -14.953  27.727  1.00 31.70           C
ATOM   4688  CD1 ILE A 590      48.725 -17.064  26.438  1.00 30.97           C
ATOM   4689  N   GLU A 591      49.743 -12.342  25.043  1.00 34.22           N
ATOM   4690  CA  GLU A 591      50.724 -12.051  23.998  1.00 37.53           C
ATOM   4691  C   GLU A 591      51.489 -13.304  23.594  1.00 38.53           C
ATOM   4692  O   GLU A 591      51.937 -14.074  24.445  1.00 38.46           O
ATOM   4693  CB  GLU A 591      51.713 -10.978  24.446  1.00 39.16           C
ATOM   4694  CG  GLU A 591      51.345  -9.572  24.019  1.00 41.27           C
ATOM   4695  CD  GLU A 591      52.455  -8.569  24.289  1.00 44.10           C
ATOM   4696  OE1 GLU A 591      53.623  -8.986  24.469  1.00 43.61           O
ATOM   4697  OE2 GLU A 591      52.159  -7.355  24.314  1.00 46.29           O
ATOM   4698  N   ASP A 592      51.638 -13.488  22.288  1.00 39.96           N
ATOM   4699  CA  ASP A 592      52.340 -14.635  21.731  1.00 41.70           C
ATOM   4700  C   ASP A 592      52.717 -14.264  20.300  1.00 43.30           C
ATOM   4701  O   ASP A 592      51.908 -14.407  19.380  1.00 42.80           O
ATOM   4702  CB  ASP A 592      51.427 -15.870  21.744  1.00 42.30           C
ATOM   4703  CG  ASP A 592      52.135 -17.149  21.301  1.00 42.57           C
ATOM   4704  OD1 ASP A 592      53.373 -17.143  21.153  1.00 43.07           O
ATOM   4705  OD2 ASP A 592      51.441 -18.175  21.111  1.00 42.29           O
ATOM   4706  N   PRO A 593      53.959 -13.783  20.098  1.00 44.96           N
ATOM   4707  CA  PRO A 593      54.510 -13.368  18.802  1.00 46.46           C
ATOM   4708  C   PRO A 593      54.453 -14.446  17.720  1.00 47.40           C
ATOM   4709  O   PRO A 593      54.365 -14.135  16.531  1.00 47.40           O
ATOM   4710  CB  PRO A 593      55.953 -12.994  19.155  1.00 46.25           C
ATOM   4711  CG  PRO A 593      56.253 -13.869  20.330  1.00 45.35           C
ATOM   4712  CD  PRO A 593      54.998 -13.714  21.139  1.00 45.57           C
ATOM   4713  N   SER A 594      54.502 -15.706  18.142  1.00 48.48           N
ATOM   4714  CA  SER A 594      54.446 -16.839  17.226  1.00 49.97           C
ATOM   4715  C   SER A 594      53.122 -16.866  16.465  1.00 50.17           C
ATOM   4716  O   SER A 594      53.075 -17.257  15.297  1.00 51.00           O
ATOM   4717  CB  SER A 594      54.601 -18.148  18.004  1.00 51.10           C
ATOM   4718  OG  SER A 594      55.702 -18.088  18.895  1.00 54.91           O
ATOM   4719  N   CYS A 595      52.049 -16.462  17.142  1.00 49.63           N
ATOM   4720  CA  CYS A 595      50.717 -16.452  16.550  1.00 48.77           C
ATOM   4721  C   CYS A 595      50.522 -15.372  15.491  1.00 47.86           C
ATOM   4722  O   CYS A 595      51.112 -14.292  15.572  1.00 47.46           O
ATOM   4723  CB  CYS A 595      49.658 -16.340  17.644  1.00 48.78           C
ATOM   4724  SG  CYS A 595      49.610 -17.802  18.692  1.00 51.09           S
ATOM   4725  N   PRO A 596      49.622 -15.627  14.523  1.00 47.33           N
ATOM   4726  CA  PRO A 596      49.271 -14.748  13.400  1.00 47.06           C
ATOM   4727  C   PRO A 596      48.941 -13.274  13.669  1.00 46.39           C
ATOM   4728  O   PRO A 596      48.842 -12.486  12.730  1.00 47.68           O
ATOM   4729  CB  PRO A 596      48.097 -15.485  12.742  1.00 47.22           C
ATOM   4730  CG  PRO A 596      47.541 -16.338  13.848  1.00 47.30           C
ATOM   4731  CD  PRO A 596      48.792 -16.843  14.490  1.00 46.88           C
ATOM   4732  N   HIS A 597      48.748 -12.895  14.926  1.00 44.66           N
ATOM   4733  CA  HIS A 597      48.432 -11.505  15.237  1.00 42.18           C
ATOM   4734  C   HIS A 597      49.181 -11.005  16.458  1.00 40.90           C
ATOM   4735  O   HIS A 597      48.803  -9.995  17.046  1.00 40.76           O
ATOM   4736  CB  HIS A 597      46.928 -11.332  15.449  1.00 43.33           C
ATOM   4737  CG  HIS A 597      46.117 -11.535  14.208  1.00 43.84           C
ATOM   4738  ND1 HIS A 597      45.025 -12.375  14.160  1.00 44.85           N
ATOM   4739  CD2 HIS A 597      46.252 -11.023  12.963  1.00 44.03           C
ATOM   4740  CE1 HIS A 597      44.525 -12.374  12.937  1.00 44.77           C
ATOM   4741  NE2 HIS A 597      45.251 -11.562  12.191  1.00 44.43           N
ATOM   4742  N   GLY A 598      50.243 -11.716  16.830  1.00 39.35           N
ATOM   4743  CA  GLY A 598      51.034 -11.337  17.987  1.00 37.14           C
ATOM   4744  C   GLY A 598      50.368 -11.685  19.305  1.00 36.47           C
ATOM   4745  O   GLY A 598      50.904 -11.385  20.378  1.00 36.75           O
ATOM   4746  N   ILE A 599      49.212 -12.339  19.233  1.00 35.09           N
ATOM   4747  CA  ILE A 599      48.468 -12.726  20.425  1.00 34.08           C
ATOM   4748  C   ILE A 599      47.888 -14.130  20.297  1.00 33.79           C
ATOM   4749  O   ILE A 599      47.527 -14.578  19.205  1.00 33.49           O
ATOM   4750  CB  ILE A 599      47.309 -11.734  20.744  1.00 33.45           C
ATOM   4751  CG1 ILE A 599      46.412 -11.540  19.522  1.00 33.88           C
ATOM   4752  CG2 ILE A 599      47.854 -10.398  21.215  1.00 33.61           C
ATOM   4753  CD1 ILE A 599      45.205 -10.665  19.789  1.00 33.66           C
ATOM   4754  N   ARG A 600      47.849 -14.828  21.422  1.00 34.17           N
ATOM   4755  CA  ARG A 600      47.317 -16.174  21.508  1.00 35.23           C
ATOM   4756  C   ARG A 600      45.962 -16.030  22.192  1.00 34.46           C
ATOM   4757  O   ARG A 600      45.854 -15.381  23.232  1.00 33.83           O
ATOM   4758  CB  ARG A 600      48.259 -17.031  22.349  1.00 38.60           C
ATOM   4759  CG  ARG A 600      48.095 -18.530  22.192  1.00 44.64           C
ATOM   4760  CD  ARG A 600      46.912 -19.068  22.983  1.00 49.74           C
ATOM   4761  NE  ARG A 600      46.970 -20.522  23.109  1.00 54.46           N
ATOM   4762  CZ  ARG A 600      47.911 -21.178  23.787  1.00 57.36           C
ATOM   4763  NH1 ARG A 600      48.878 -20.516  24.415  1.00 58.47           N
ATOM   4764  NH2 ARG A 600      47.894 -22.505  23.829  1.00 59.16           N
ATOM   4765  N   LEU A 601      44.937 -16.640  21.605  1.00 33.93           N
ATOM   4766  CA  LEU A 601      43.571 -16.567  22.121  1.00 31.88           C
ATOM   4767  C   LEU A 601      43.091 -17.704  23.018  1.00 31.12           C
ATOM   4768  O   LEU A 601      43.352 -18.876  22.740  1.00 32.49           O
ATOM   4769  CB  LEU A 601      42.590 -16.465  20.950  1.00 30.95           C
ATOM   4770  CG  LEU A 601      42.251 -15.114  20.321  1.00 30.70           C
ATOM   4771  CD1 LEU A 601      41.426 -15.334  19.055  1.00 29.92           C
ATOM   4772  CD2 LEU A 601      41.488 -14.267  21.319  1.00 30.04           C
ATOM   4773  N   VAL A 602      42.405 -17.352  24.104  1.00 30.73           N
ATOM   4774  CA  VAL A 602      41.802 -18.356  24.982  1.00 29.94           C
ATOM   4775  C   VAL A 602      40.434 -18.420  24.285  1.00 30.28           C
ATOM   4776  O   VAL A 602      39.931 -17.392  23.823  1.00 33.03           O
ATOM   4777  CB  VAL A 602      41.709 -17.895  26.481  1.00 28.84           C
ATOM   4778  CG1 VAL A 602      43.066 -17.419  26.969  1.00 27.35           C
ATOM   4779  CG2 VAL A 602      40.667 -16.814  26.679  1.00 28.81           C
ATOM   4780  N   ILE A 603      39.851 -19.606  24.165  1.00 28.75           N
ATOM   4781  CA  ILE A 603      38.596 -19.751  23.426  1.00 27.89           C
ATOM   4782  C   ILE A 603      38.971 -19.341  22.003  1.00 28.62           C
ATOM   4783  O   ILE A 603      38.835 -18.184  21.617  1.00 28.18           O
ATOM   4784  CB  ILE A 603      37.458 -18.822  23.929  1.00 26.24           C
ATOM   4785  CG1 ILE A 603      37.003 -19.237  25.326  1.00 26.01           C
ATOM   4786  CG2 ILE A 603      36.262 -18.888  22.978  1.00 24.47           C
ATOM   4787  CD1 ILE A 603      35.833 -18.429  25.845  1.00 23.38           C
ATOM   4788  N   GLU A 604      39.515 -20.286  21.251  1.00 29.62           N
ATOM   4789  CA  GLU A 604      39.933 -20.006  19.886  1.00 32.06           C
ATOM   4790  C   GLU A 604      38.765 -19.793  18.932  1.00 32.25           C
ATOM   4791  O   GLU A 604      38.896 -19.082  17.937  1.00 33.34           O
ATOM   4792  CB  GLU A 604      40.855 -21.118  19.372  1.00 34.12           C
ATOM   4793  CG  GLU A 604      42.245 -21.122  20.024  1.00 36.59           C
ATOM   4794  CD  GLU A 604      43.112 -22.302  19.598  1.00 38.76           C
ATOM   4795  OE1 GLU A 604      42.961 -22.800  18.459  1.00 39.65           O
ATOM   4796  OE2 GLU A 604      43.957 -22.731  20.412  1.00 40.36           O
ATOM   4797  N   ASP A 605      37.620 -20.393  19.245  1.00 32.27           N
ATOM   4798  CA  ASP A 605      36.425 -20.275  18.406  1.00 30.76           C
ATOM   4799  C   ASP A 605      35.597 -19.084  18.884  1.00 27.62           C
ATOM   4800  O   ASP A 605      34.418 -19.213  19.207  1.00 28.67           O
ATOM   4801  CB  ASP A 605      35.594 -21.564  18.471  1.00 36.06           C
ATOM   4802  CG  ASP A 605      36.430 -22.785  18.867  1.00 42.80           C
ATOM   4803  OD1 ASP A 605      36.584 -23.035  20.091  1.00 44.33           O
ATOM   4804  OD2 ASP A 605      36.946 -23.481  17.959  1.00 46.78           O
ATOM   4805  N   TYR A 606      36.242 -17.928  18.957  1.00 23.18           N
ATOM   4806  CA  TYR A 606      35.610 -16.693  19.395  1.00 18.94           C
ATOM   4807  C   TYR A 606      35.368 -15.852  18.138  1.00 16.24           C
ATOM   4808  O   TYR A 606      36.159 -14.974  17.808  1.00 17.91           O
ATOM   4809  CB  TYR A 606      36.564 -15.997  20.375  1.00 16.89           C
ATOM   4810  CG  TYR A 606      36.048 -14.772  21.108  1.00 12.98           C
ATOM   4811  CD1 TYR A 606      34.853 -14.145  20.750  1.00 10.88           C
ATOM   4812  CD2 TYR A 606      36.806 -14.205  22.129  1.00 11.87           C
ATOM   4813  CE1 TYR A 606      34.439 -12.985  21.386  1.00  7.81           C
ATOM   4814  CE2 TYR A 606      36.404 -13.051  22.761  1.00 10.15           C
ATOM   4815  CZ  TYR A 606      35.229 -12.447  22.389  1.00  8.79           C
ATOM   4816  OH  TYR A 606      34.876 -11.283  23.014  1.00 10.08           O
ATOM   4817  N   PRO A 607      34.218 -16.053  17.475  1.00 14.76           N
ATOM   4818  CA  PRO A 607      33.822 -15.354  16.248  1.00 14.52           C
ATOM   4819  C   PRO A 607      34.187 -13.881  16.122  1.00 15.01           C
ATOM   4820  O   PRO A 607      34.943 -13.510  15.223  1.00 15.13           O
ATOM   4821  CB  PRO A 607      32.318 -15.589  16.200  1.00 13.26           C
ATOM   4822  CG  PRO A 607      32.201 -16.955  16.758  1.00 12.81           C
ATOM   4823  CD  PRO A 607      33.099 -16.873  17.970  1.00 13.71           C
ATOM   4824  N   TYR A 608      33.656 -13.049  17.013  1.00 15.16           N
ATOM   4825  CA  TYR A 608      33.928 -11.614  16.990  1.00 15.02           C
ATOM   4826  C   TYR A 608      35.422 -11.316  16.909  1.00 15.73           C
ATOM   4827  O   TYR A 608      35.884 -10.581  16.035  1.00 16.31           O
ATOM   4828  CB  TYR A 608      33.328 -10.940  18.237  1.00 12.79           C
ATOM   4829  CG  TYR A 608      33.790  -9.514  18.462  1.00 10.90           C
ATOM   4830  CD1 TYR A 608      33.427  -8.494  17.579  1.00 12.49           C
ATOM   4831  CD2 TYR A 608      34.622  -9.190  19.531  1.00  9.25           C
ATOM   4832  CE1 TYR A 608      33.887  -7.193  17.748  1.00 11.51           C
ATOM   4833  CE2 TYR A 608      35.087  -7.883  19.713  1.00 10.25           C
ATOM   4834  CZ  TYR A 608      34.715  -6.893  18.812  1.00 10.60           C
ATOM   4835  OH  TYR A 608      35.166  -5.603  18.962  1.00 10.96           O
ATOM   4836  N   THR A 609      36.174 -11.923  17.812  1.00 16.66           N
ATOM   4837  CA  THR A 609      37.600 -11.718  17.889  1.00 19.03           C
ATOM   4838  C   THR A 609      38.407 -12.250  16.717  1.00 19.12           C
ATOM   4839  O   THR A 609      39.240 -11.538  16.160  1.00 19.54           O
ATOM   4840  CB  THR A 609      38.122 -12.310  19.188  1.00 21.17           C
ATOM   4841  OG1 THR A 609      37.803 -11.421  20.261  1.00 28.72           O
ATOM   4842  CG2 THR A 609      39.613 -12.514  19.137  1.00 26.97           C
ATOM   4843  N   VAL A 610      38.179 -13.507  16.362  1.00 19.14           N
ATOM   4844  CA  VAL A 610      38.908 -14.133  15.269  1.00 17.82           C
ATOM   4845  C   VAL A 610      38.747 -13.305  14.012  1.00 16.72           C
ATOM   4846  O   VAL A 610      39.733 -12.896  13.406  1.00 18.85           O
ATOM   4847  CB  VAL A 610      38.406 -15.574  15.003  1.00 18.38           C
ATOM   4848  CG1 VAL A 610      39.264 -16.253  13.955  1.00 21.06           C
ATOM   4849  CG2 VAL A 610      38.438 -16.377  16.270  1.00 18.45           C
ATOM   4850  N   ASP A 611      37.499 -13.013  13.662  1.00 16.25           N
ATOM   4851  CA  ASP A 611      37.186 -12.237  12.467  1.00 14.63           C
ATOM   4852  C   ASP A 611      37.653 -10.804  12.580  1.00 13.94           C
ATOM   4853  O   ASP A 611      38.353 -10.306  11.709  1.00 16.05           O
ATOM   4854  CB  ASP A 611      35.681 -12.249  12.201  1.00 14.83           C
ATOM   4855  CG  ASP A 611      35.150 -13.626  11.848  1.00 14.80           C
ATOM   4856  OD1 ASP A 611      35.832 -14.633  12.131  1.00 15.43           O
ATOM   4857  OD2 ASP A 611      34.036 -13.695  11.285  1.00 15.26           O
ATOM   4858  N   GLY A 612      37.289 -10.154  13.676  1.00 13.53           N
ATOM   4859  CA  GLY A 612      37.662  -8.768  13.886  1.00 12.43           C
ATOM   4860  C   GLY A 612      39.148  -8.506  13.861  1.00 10.89           C
ATOM   4861  O   GLY A 612      39.581  -7.427  13.484  1.00 12.26           O
ATOM   4862  N   LEU A 613      39.930  -9.489  14.278  1.00 13.07           N
ATOM   4863  CA  LEU A 613      41.382  -9.376  14.295  1.00 13.85           C
ATOM   4864  C   LEU A 613      41.925  -9.272  12.853  1.00 15.27           C
ATOM   4865  O   LEU A 613      42.943  -8.615  12.603  1.00 14.90           O
ATOM   4866  CB  LEU A 613      41.961 -10.595  15.014  1.00 14.03           C
ATOM   4867  CG  LEU A 613      42.919 -10.472  16.205  1.00 15.09           C
ATOM   4868  CD1 LEU A 613      42.803  -9.131  16.920  1.00 13.11           C
ATOM   4869  CD2 LEU A 613      42.649 -11.643  17.150  1.00 10.59           C
ATOM   4870  N   GLU A 614      41.230  -9.897  11.905  1.00 16.11           N
ATOM   4871  CA  GLU A 614      41.640  -9.855  10.503  1.00 17.68           C
ATOM   4872  C   GLU A 614      41.420  -8.457   9.941  1.00 17.44           C
ATOM   4873  O   GLU A 614      42.287  -7.902   9.271  1.00 19.30           O
ATOM   4874  CB  GLU A 614      40.856 -10.878   9.667  1.00 19.94           C
ATOM   4875  CG  GLU A 614      41.085 -12.358  10.030  1.00 23.10           C
ATOM   4876  CD  GLU A 614      42.522 -12.836   9.818  1.00 25.84           C
ATOM   4877  OE1 GLU A 614      43.229 -12.291   8.940  1.00 27.85           O
ATOM   4878  OE2 GLU A 614      42.947 -13.768  10.536  1.00 26.88           O
ATOM   4879  N   ILE A 615      40.266  -7.883  10.257  1.00 16.97           N
ATOM   4880  CA  ILE A 615      39.892  -6.546   9.806  1.00 17.61           C
ATOM   4881  C   ILE A 615      40.720  -5.453  10.479  1.00 19.19           C
ATOM   4882  O   ILE A 615      41.099  -4.469   9.836  1.00 21.45           O
ATOM   4883  CB  ILE A 615      38.398  -6.300  10.056  1.00 16.79           C
ATOM   4884  CG1 ILE A 615      37.584  -7.219   9.147  1.00 17.90           C
ATOM   4885  CG2 ILE A 615      38.038  -4.840   9.817  1.00 17.10           C
ATOM   4886  CD1 ILE A 615      36.192  -7.464   9.638  1.00 20.01           C
ATOM   4887  N   TRP A 616      40.992  -5.620  11.771  1.00 18.50           N
ATOM   4888  CA  TRP A 616      41.791  -4.657  12.516  1.00 16.61           C
ATOM   4889  C   TRP A 616      43.159  -4.568  11.851  1.00 18.34           C
ATOM   4890  O   TRP A 616      43.632  -3.480  11.523  1.00 19.20           O
ATOM   4891  CB  TRP A 616      41.934  -5.099  13.980  1.00 12.84           C
ATOM   4892  CG  TRP A 616      42.971  -4.327  14.749  1.00 10.12           C
ATOM   4893  CD1 TRP A 616      44.249  -4.730  15.026  1.00  7.41           C
ATOM   4894  CD2 TRP A 616      42.852  -2.992  15.261  1.00  7.53           C
ATOM   4895  NE1 TRP A 616      44.932  -3.723  15.656  1.00  7.17           N
ATOM   4896  CE2 TRP A 616      44.101  -2.644  15.814  1.00  7.85           C
ATOM   4897  CE3 TRP A 616      41.815  -2.053  15.300  1.00  7.98           C
ATOM   4898  CZ2 TRP A 616      44.343  -1.393  16.398  1.00  7.02           C
ATOM   4899  CZ3 TRP A 616      42.059  -0.811  15.881  1.00  6.64           C
ATOM   4900  CH2 TRP A 616      43.311  -0.495  16.419  1.00  4.17           C
ATOM   4901  N   ASP A 617      43.785  -5.719  11.638  1.00 20.64           N
ATOM   4902  CA  ASP A 617      45.091  -5.772  11.001  1.00 22.53           C
ATOM   4903  C   ASP A 617      45.091  -5.130   9.619  1.00 22.14           C
ATOM   4904  O   ASP A 617      46.015  -4.392   9.278  1.00 23.18           O
ATOM   4905  CB  ASP A 617      45.581  -7.214  10.911  1.00 26.91           C
ATOM   4906  CG  ASP A 617      46.643  -7.533  11.950  1.00 32.45           C
ATOM   4907  OD1 ASP A 617      46.796  -6.756  12.925  1.00 34.99           O
ATOM   4908  OD2 ASP A 617      47.339  -8.556  11.777  1.00 35.42           O
ATOM   4909  N   ALA A 618      44.051  -5.397   8.833  1.00 20.72           N
ATOM   4910  CA  ALA A 618      43.937  -4.823   7.496  1.00 19.11           C
ATOM   4911  C   ALA A 618      43.941  -3.301   7.600  1.00 18.13           C
ATOM   4912  O   ALA A 618      44.650  -2.625   6.854  1.00 18.46           O
ATOM   4913  CB  ALA A 618      42.660  -5.311   6.809  1.00 17.47           C
ATOM   4914  N   ILE A 619      43.184  -2.780   8.568  1.00 17.10           N
ATOM   4915  CA  ILE A 619      43.072  -1.340   8.816  1.00 14.69           C
ATOM   4916  C   ILE A 619      44.404  -0.724   9.227  1.00 13.46           C
ATOM   4917  O   ILE A 619      44.815   0.299   8.692  1.00 14.66           O
ATOM   4918  CB  ILE A 619      42.015  -1.037   9.931  1.00 15.65           C
ATOM   4919  CG1 ILE A 619      40.598  -1.278   9.404  1.00 15.03           C
ATOM   4920  CG2 ILE A 619      42.149   0.400  10.433  1.00 12.95           C
ATOM   4921  CD1 ILE A 619      39.538  -1.287  10.490  1.00 16.08           C
ATOM   4922  N   LYS A 620      45.080  -1.366  10.171  1.00 14.35           N
ATOM   4923  CA  LYS A 620      46.352  -0.883  10.685  1.00 13.20           C
ATOM   4924  C   LYS A 620      47.458  -0.851   9.637  1.00 12.02           C
ATOM   4925  O   LYS A 620      48.309   0.038   9.653  1.00 11.92           O
ATOM   4926  CB  LYS A 620      46.780  -1.721  11.889  1.00 13.26           C
ATOM   4927  CG  LYS A 620      47.835  -1.042  12.723  1.00 15.73           C
ATOM   4928  CD  LYS A 620      48.227  -1.848  13.923  1.00 18.13           C
ATOM   4929  CE  LYS A 620      49.200  -1.061  14.777  1.00 21.56           C
ATOM   4930  NZ  LYS A 620      49.424  -1.739  16.088  1.00 28.18           N
ATOM   4931  N   THR A 621      47.462  -1.836   8.749  1.00 12.68           N
ATOM   4932  CA  THR A 621      48.459  -1.911   7.682  1.00 13.51           C
ATOM   4933  C   THR A 621      48.242  -0.755   6.708  1.00 12.72           C
ATOM   4934  O   THR A 621      49.195  -0.103   6.273  1.00 13.59           O
ATOM   4935  CB  THR A 621      48.340  -3.249   6.919  1.00 14.91           C
ATOM   4936  OG1 THR A 621      48.597  -4.330   7.821  1.00 18.25           O
ATOM   4937  CG2 THR A 621      49.329  -3.313   5.759  1.00 16.06           C
ATOM   4938  N   TRP A 622      46.975  -0.488   6.411  1.00 11.44           N
ATOM   4939  CA  TRP A 622      46.578   0.576   5.502  1.00 11.76           C
ATOM   4940  C   TRP A 622      46.934   1.953   6.054  1.00 12.89           C
ATOM   4941  O   TRP A 622      47.504   2.782   5.340  1.00 14.15           O
ATOM   4942  CB  TRP A 622      45.080   0.442   5.196  1.00  9.23           C
ATOM   4943  CG  TRP A 622      44.331   1.705   4.853  1.00 10.21           C
ATOM   4944  CD1 TRP A 622      43.239   2.201   5.509  1.00  7.47           C
ATOM   4945  CD2 TRP A 622      44.584   2.605   3.763  1.00  9.59           C
ATOM   4946  NE1 TRP A 622      42.800   3.341   4.900  1.00  7.79           N
ATOM   4947  CE2 TRP A 622      43.605   3.617   3.827  1.00  9.50           C
ATOM   4948  CE3 TRP A 622      45.540   2.652   2.741  1.00 10.37           C
ATOM   4949  CZ2 TRP A 622      43.551   4.670   2.905  1.00 11.60           C
ATOM   4950  CZ3 TRP A 622      45.487   3.696   1.827  1.00  7.76           C
ATOM   4951  CH2 TRP A 622      44.500   4.690   1.916  1.00 10.97           C
ATOM   4952  N   VAL A 623      46.637   2.181   7.332  1.00 12.76           N
ATOM   4953  CA  VAL A 623      46.932   3.462   7.974  1.00 11.45           C
ATOM   4954  C   VAL A 623      48.440   3.680   8.093  1.00 11.15           C
ATOM   4955  O   VAL A 623      48.925   4.800   7.968  1.00 12.23           O
ATOM   4956  CB  VAL A 623      46.260   3.559   9.372  1.00 11.12           C
ATOM   4957  CG1 VAL A 623      46.746   4.784  10.106  1.00  9.86           C
ATOM   4958  CG2 VAL A 623      44.748   3.624   9.222  1.00  9.59           C
ATOM   4959  N   HIS A 624      49.178   2.603   8.333  1.00 12.44           N
ATOM   4960  CA  HIS A 624      50.627   2.676   8.449  1.00 13.97           C
ATOM   4961  C   HIS A 624      51.259   3.041   7.101  1.00 13.48           C
ATOM   4962  O   HIS A 624      52.143   3.894   7.036  1.00 14.18           O
ATOM   4963  CB  HIS A 624      51.180   1.344   8.956  1.00 15.94           C
ATOM   4964  CG  HIS A 624      52.657   1.356   9.186  1.00 21.97           C
ATOM   4965  ND1 HIS A 624      53.216   1.275  10.444  1.00 24.73           N
ATOM   4966  CD2 HIS A 624      53.694   1.457   8.320  1.00 23.87           C
ATOM   4967  CE1 HIS A 624      54.532   1.327  10.344  1.00 25.16           C
ATOM   4968  NE2 HIS A 624      54.847   1.437   9.066  1.00 26.13           N
ATOM   4969  N   GLU A 625      50.838   2.363   6.037  1.00 13.73           N
ATOM   4970  CA  GLU A 625      51.347   2.645   4.699  1.00 12.97           C
ATOM   4971  C   GLU A 625      51.043   4.081   4.342  1.00 13.22           C
ATOM   4972  O   GLU A 625      51.916   4.814   3.883  1.00 14.62           O
ATOM   4973  CB  GLU A 625      50.672   1.762   3.660  1.00 13.84           C
ATOM   4974  CG  GLU A 625      51.200   0.354   3.580  1.00 17.72           C
ATOM   4975  CD  GLU A 625      50.844  -0.308   2.262  1.00 19.91           C
ATOM   4976  OE1 GLU A 625      50.963   0.361   1.210  1.00 23.06           O
ATOM   4977  OE2 GLU A 625      50.449  -1.493   2.274  1.00 21.32           O
ATOM   4978  N   TYR A 626      49.793   4.477   4.557  1.00 11.61           N
ATOM   4979  CA  TYR A 626      49.348   5.828   4.256  1.00 11.46           C
ATOM   4980  C   TYR A 626      50.144   6.907   4.987  1.00 13.65           C
ATOM   4981  O   TYR A 626      50.604   7.868   4.367  1.00 14.67           O
ATOM   4982  CB  TYR A 626      47.857   5.986   4.577  1.00  9.47           C
ATOM   4983  CG  TYR A 626      47.273   7.278   4.059  1.00  6.08           C
ATOM   4984  CD1 TYR A 626      47.363   8.451   4.793  1.00  5.01           C
ATOM   4985  CD2 TYR A 626      46.681   7.334   2.804  1.00  7.10           C
ATOM   4986  CE1 TYR A 626      46.881   9.656   4.285  1.00  6.57           C
ATOM   4987  CE2 TYR A 626      46.194   8.531   2.285  1.00  6.59           C
ATOM   4988  CZ  TYR A 626      46.297   9.686   3.028  1.00  5.15           C
ATOM   4989  OH  TYR A 626      45.814  10.868   2.511  1.00  7.31           O
ATOM   4990  N   VAL A 627      50.288   6.760   6.302  1.00 15.65           N
ATOM   4991  CA  VAL A 627      51.009   7.742   7.113  1.00 16.45           C
ATOM   4992  C   VAL A 627      52.478   7.886   6.728  1.00 17.71           C
ATOM   4993  O   VAL A 627      52.958   8.994   6.498  1.00 18.67           O
ATOM   4994  CB  VAL A 627      50.893   7.429   8.622  1.00 15.66           C
ATOM   4995  CG1 VAL A 627      51.843   8.309   9.421  1.00 14.46           C
ATOM   4996  CG2 VAL A 627      49.453   7.631   9.091  1.00 10.76           C
ATOM   4997  N   PHE A 628      53.183   6.768   6.623  1.00 19.08           N
ATOM   4998  CA  PHE A 628      54.591   6.803   6.261  1.00 19.15           C
ATOM   4999  C   PHE A 628      54.832   7.257   4.832  1.00 19.57           C
ATOM   5000  O   PHE A 628      55.962   7.417   4.408  1.00 22.49           O
ATOM   5001  CB  PHE A 628      55.243   5.452   6.529  1.00 18.52           C
ATOM   5002  CG  PHE A 628      55.538   5.212   7.983  1.00 20.41           C
ATOM   5003  CD1 PHE A 628      54.512   5.195   8.919  1.00 20.60           C
ATOM   5004  CD2 PHE A 628      56.842   5.044   8.423  1.00 20.23           C
ATOM   5005  CE1 PHE A 628      54.784   5.018  10.270  1.00 22.24           C
ATOM   5006  CE2 PHE A 628      57.122   4.867   9.774  1.00 22.84           C
ATOM   5007  CZ  PHE A 628      56.092   4.855  10.698  1.00 21.88           C
ATOM   5008  N   LEU A 629      53.755   7.483   4.099  1.00 20.73           N
ATOM   5009  CA  LEU A 629      53.829   7.939   2.720  1.00 19.65           C
ATOM   5010  C   LEU A 629      54.017   9.450   2.747  1.00 20.46           C
ATOM   5011  O   LEU A 629      54.541  10.041   1.802  1.00 22.96           O
ATOM   5012  CB  LEU A 629      52.504   7.623   2.021  1.00 18.18           C
ATOM   5013  CG  LEU A 629      52.417   7.172   0.568  1.00 18.71           C
ATOM   5014  CD1 LEU A 629      53.118   5.843   0.404  1.00 17.87           C
ATOM   5015  CD2 LEU A 629      50.957   7.027   0.186  1.00 16.23           C
ATOM   5016  N   TYR A 630      53.592  10.073   3.844  1.00 19.45           N
ATOM   5017  CA  TYR A 630      53.659  11.524   3.968  1.00 18.75           C
ATOM   5018  C   TYR A 630      54.608  12.103   5.011  1.00 18.51           C
ATOM   5019  O   TYR A 630      55.089  13.231   4.864  1.00 19.53           O
ATOM   5020  CB  TYR A 630      52.244  12.072   4.171  1.00 15.43           C
ATOM   5021  CG  TYR A 630      51.333  11.798   2.993  1.00 13.84           C
ATOM   5022  CD1 TYR A 630      51.324  12.647   1.885  1.00 12.16           C
ATOM   5023  CD2 TYR A 630      50.488  10.686   2.978  1.00 12.68           C
ATOM   5024  CE1 TYR A 630      50.500  12.397   0.796  1.00 11.28           C
ATOM   5025  CE2 TYR A 630      49.663  10.431   1.894  1.00 10.74           C
ATOM   5026  CZ  TYR A 630      49.671  11.292   0.810  1.00 10.84           C
ATOM   5027  OH  TYR A 630      48.819  11.079  -0.249  1.00 11.40           O
ATOM   5028  N   TYR A 631      54.878  11.342   6.064  1.00 18.37           N
ATOM   5029  CA  TYR A 631      55.768  11.807   7.116  1.00 16.82           C
ATOM   5030  C   TYR A 631      57.141  11.185   6.971  1.00 17.34           C
ATOM   5031  O   TYR A 631      57.318   9.992   7.188  1.00 19.11           O
ATOM   5032  CB  TYR A 631      55.154  11.519   8.485  1.00 14.17           C
ATOM   5033  CG  TYR A 631      53.915  12.340   8.722  1.00 11.64           C
ATOM   5034  CD1 TYR A 631      54.010  13.682   9.057  1.00 11.14           C
ATOM   5035  CD2 TYR A 631      52.645  11.791   8.567  1.00 12.84           C
ATOM   5036  CE1 TYR A 631      52.872  14.463   9.232  1.00 12.37           C
ATOM   5037  CE2 TYR A 631      51.493  12.567   8.740  1.00 10.87           C
ATOM   5038  CZ  TYR A 631      51.617  13.900   9.075  1.00 10.99           C
ATOM   5039  OH  TYR A 631      50.503  14.688   9.264  1.00 10.63           O
ATOM   5040  N   LYS A 632      58.102  12.010   6.567  1.00 18.27           N
ATOM   5041  CA  LYS A 632      59.477  11.572   6.354  1.00 19.18           C
ATOM   5042  C   LYS A 632      60.186  11.114   7.618  1.00 19.82           C
ATOM   5043  O   LYS A 632      60.997  10.187   7.578  1.00 20.07           O
ATOM   5044  CB  LYS A 632      60.289  12.683   5.686  1.00 17.93           C
ATOM   5045  CG  LYS A 632      59.841  12.999   4.284  1.00 18.87           C
ATOM   5046  CD  LYS A 632      60.623  14.164   3.701  1.00 21.78           C
ATOM   5047  CE  LYS A 632      60.191  14.434   2.267  1.00 21.89           C
ATOM   5048  NZ  LYS A 632      60.793  15.665   1.705  1.00 24.72           N
ATOM   5049  N   SER A 633      59.892  11.780   8.727  1.00 20.50           N
ATOM   5050  CA  SER A 633      60.500  11.455  10.010  1.00 20.97           C
ATOM   5051  C   SER A 633      59.548  11.836  11.148  1.00 21.07           C
ATOM   5052  O   SER A 633      58.461  12.368  10.900  1.00 21.31           O
ATOM   5053  CB  SER A 633      61.828  12.207  10.139  1.00 20.64           C
ATOM   5054  OG  SER A 633      61.688  13.561   9.726  1.00 20.73           O
ATOM   5055  N   ASP A 634      59.940  11.548  12.387  1.00 20.54           N
ATOM   5056  CA  ASP A 634      59.110  11.889  13.537  1.00 20.81           C
ATOM   5057  C   ASP A 634      59.112  13.394  13.731  1.00 21.74           C
ATOM   5058  O   ASP A 634      58.121  13.974  14.163  1.00 23.54           O
ATOM   5059  CB  ASP A 634      59.612  11.196  14.801  1.00 19.91           C
ATOM   5060  CG  ASP A 634      59.387   9.707  14.772  1.00 19.57           C
ATOM   5061  OD1 ASP A 634      58.569   9.238  13.956  1.00 20.04           O
ATOM   5062  OD2 ASP A 634      60.027   8.997  15.571  1.00 23.11           O
ATOM   5063  N   ASP A 635      60.220  14.029  13.365  1.00 22.26           N
[truncated: 129,008 more chars]
