# Supplementary material for: Modeling of loops in proteins: a multi-method approach
Source: BMC Struct Biol. 2010 Feb 11;10:5. doi: 10.1186/1472-6807-10-5 (PMC2837870; doi:10.1186/1472-6807-10-5)
Supplement: Additional file 1 — Student t-test. Results from two sample paired t-test of Table 2. [file 1472-6807-10-5-S1.GZ › loop_test_data/1cbs_66-71.pdb]

HEADER    RETINOIC-ACID TRANSPORT                 28-SEP-94   1CBS              
TITLE     CRYSTAL STRUCTURE OF CELLULAR RETINOIC-ACID-BINDING                   
TITLE    2 PROTEINS I AND II IN COMPLEX WITH ALL-TRANS-RETINOIC ACID            
TITLE    3 AND A SYNTHETIC RETINOID                                             
COMPND    MOL_ID: 1;                                                            
COMPND   2 MOLECULE: CELLULAR RETINOIC ACID BINDING PROTEIN TYPE II;            
COMPND   3 CHAIN: A;                                                            
COMPND   4 ENGINEERED: YES                                                      
SOURCE    MOL_ID: 1;                                                            
SOURCE   2 ORGANISM_SCIENTIFIC: HOMO SAPIENS;                                   
SOURCE   3 CELL_LINE: BL21;                                                     
SOURCE   4 GENE: HUMAN CRABP-II;                                                
SOURCE   5 EXPRESSION_SYSTEM: ESCHERICHIA COLI;                                 
SOURCE   6 EXPRESSION_SYSTEM_STRAIN: BL21 (DE3);                                
SOURCE   7 EXPRESSION_SYSTEM_PLASMID: PET-3A                                    
KEYWDS    RETINOIC-ACID TRANSPORT                                               
EXPDTA    X-RAY DIFFRACTION                                                     
AUTHOR    G.J.KLEYWEGT,T.BERGFORS,T.A.JONES                                     
REVDAT   2   01-APR-03 1CBS    1       JRNL                                     
REVDAT   1   26-JAN-95 1CBS    0                                                
JRNL        AUTH   G.J.KLEYWEGT,T.BERGFORS,H.SENN,P.LE MOTTE,B.GSELL,           
JRNL        AUTH 2 K.SHUDO,T.A.JONES                                            
JRNL        TITL   CRYSTAL STRUCTURES OF CELLULAR RETINOIC ACID                 
JRNL        TITL 2 BINDING PROTEINS I AND II IN COMPLEX WITH                    
JRNL        TITL 3 ALL-TRANS-RETINOIC ACID AND A SYNTHETIC RETINOID.            
JRNL        REF    STRUCTURE                     V.   2  1241 1994              
JRNL        REFN   ASTM STRUE6  UK ISSN 0969-2126                               
REMARK   1                                                                      
REMARK   1 REFERENCE 1                                                          
REMARK   1  AUTH   L.BANASZAK,N.WINTER,Z.XU,D.A.BERNLOHR,S.W.COWAN,             
REMARK   1  AUTH 2 T.A.JONES                                                    
REMARK   1  TITL   LIPID-BINDING PROTEINS: A FAMILY OF FATTY ACID AND           
REMARK   1  TITL 2 RETINOID TRANSPORT PROTEINS                                  
REMARK   1  REF    ADV.PROTEIN CHEM.             V.  45    89 1994              
REMARK   1  REFN   ASTM APCHA2  US ISSN 0065-3233                               
REMARK   1 REFERENCE 2                                                          
REMARK   1  AUTH   T.BERGFORS,G.J.KLEYWEGT,T.A.JONES                            
REMARK   1  TITL   CRYSTALLISATION AND PRELIMINARY X-RAY ANALYSIS OF            
REMARK   1  TITL 2 RECOMBINANT BOVINE CELLULAR RETINOIC ACID-BINDING            
REMARK   1  TITL 3 PROTEIN                                                      
REMARK   1  REF    ACTA CRYSTALLOGR.,SECT.D      V.  50   370 1994              
REMARK   1  REFN   ASTM ABCRE6  DK ISSN 0907-4449                               
REMARK   1 REFERENCE 3                                                          
REMARK   1  AUTH   S.W.COWAN,M.E.NEWCOMER,T.A.JONES                             
REMARK   1  TITL   CRYSTALLOGRAPHIC STUDIES ON A FAMILY OF LIPOPHILIC           
REMARK   1  TITL 2 TRANSPORT PROTEINS. REFINEMENT OF P2 MYELIN                  
REMARK   1  TITL 3 PROTEIN AND THE STRUCTURE DETERMINATION AND                  
REMARK   1  TITL 4 REFINEMENT OF CELLULAR RETINOL-BINDING PROTEIN IN            
REMARK   1  TITL 5 COMPLEX WITH ALL-TRANS-RETINOL                               
REMARK   1  REF    J.MOL.BIOL.                   V. 230  1225 1993              
REMARK   1  REFN   ASTM JMOBAK  UK ISSN 0022-2836                               
REMARK   1 REFERENCE 4                                                          
REMARK   1  AUTH   T.A.JONES,T.BERGFORS,J.SEDZIK,T.UNGE                         
REMARK   1  TITL   THE THREE-DIMENSIONAL STRUCTURE OF P2 MYELIN                 
REMARK   1  TITL 2 PROTEIN                                                      
REMARK   1  REF    EMBO J.                       V.   7  1597 1988              
REMARK   1  REFN   ASTM EMJODG  UK ISSN 0261-4189                               
REMARK   2                                                                      
REMARK   2 RESOLUTION. 1.80 ANGSTROMS.                                          
REMARK   3                                                                      
REMARK   3 REFINEMENT.                                                          
REMARK   3   PROGRAM     : X-PLOR                                               
REMARK   3   AUTHORS     : BRUNGER                                              
REMARK   3                                                                      
REMARK   3  DATA USED IN REFINEMENT.                                            
REMARK   3   RESOLUTION RANGE HIGH (ANGSTROMS) : 1.80                           
REMARK   3   RESOLUTION RANGE LOW  (ANGSTROMS) : 8.00                           
REMARK   3   DATA CUTOFF            (SIGMA(F)) : 2.000                          
REMARK   3   DATA CUTOFF HIGH         (ABS(F)) : NULL                           
REMARK   3   DATA CUTOFF LOW          (ABS(F)) : NULL                           
REMARK   3   COMPLETENESS (WORKING+TEST)   (%) : 90.3                           
REMARK   3   NUMBER OF REFLECTIONS             : 14312                          
REMARK   3                                                                      
REMARK   3  FIT TO DATA USED IN REFINEMENT.                                     
REMARK   3   CROSS-VALIDATION METHOD          : NULL                            
REMARK   3   FREE R VALUE TEST SET SELECTION  : NULL                            
REMARK   3   R VALUE            (WORKING SET) : 0.200                           
REMARK   3   FREE R VALUE                     : 0.237                           
REMARK   3   FREE R VALUE TEST SET SIZE   (%) : NULL                            
REMARK   3   FREE R VALUE TEST SET COUNT      : NULL                            
REMARK   3   ESTIMATED ERROR OF FREE R VALUE  : NULL                            
REMARK   3                                                                      
REMARK   3  FIT IN THE HIGHEST RESOLUTION BIN.                                  
REMARK   3   TOTAL NUMBER OF BINS USED           : NULL                         
REMARK   3   BIN RESOLUTION RANGE HIGH       (A) : NULL                         
REMARK   3   BIN RESOLUTION RANGE LOW        (A) : NULL                         
REMARK   3   BIN COMPLETENESS (WORKING+TEST) (%) : NULL                         
REMARK   3   REFLECTIONS IN BIN    (WORKING SET) : NULL                         
REMARK   3   BIN R VALUE           (WORKING SET) : NULL                         
REMARK   3   BIN FREE R VALUE                    : NULL                         
REMARK   3   BIN FREE R VALUE TEST SET SIZE  (%) : NULL                         
REMARK   3   BIN FREE R VALUE TEST SET COUNT     : NULL                         
REMARK   3   ESTIMATED ERROR OF BIN FREE R VALUE : NULL                         
REMARK   3                                                                      
REMARK   3  NUMBER OF NON-HYDROGEN ATOMS USED IN REFINEMENT.                    
REMARK   3   PROTEIN ATOMS            : 1091                                    
REMARK   3   NUCLEIC ACID ATOMS       : 0                                       
REMARK   3   HETEROGEN ATOMS          : 22                                      
REMARK   3   SOLVENT ATOMS            : 100                                     
REMARK   3                                                                      
REMARK   3  B VALUES.                                                           
REMARK   3   FROM WILSON PLOT           (A**2) : NULL                           
REMARK   3   MEAN B VALUE      (OVERALL, A**2) : 16.60                          
REMARK   3   OVERALL ANISOTROPIC B VALUE.                                       
REMARK   3    B11 (A**2) : NULL                                                 
REMARK   3    B22 (A**2) : NULL                                                 
REMARK   3    B33 (A**2) : NULL                                                 
REMARK   3    B12 (A**2) : NULL                                                 
REMARK   3    B13 (A**2) : NULL                                                 
REMARK   3    B23 (A**2) : NULL                                                 
REMARK   3                                                                      
REMARK   3  ESTIMATED COORDINATE ERROR.                                         
REMARK   3   ESD FROM LUZZATI PLOT        (A) : 0.20                            
REMARK   3   ESD FROM SIGMAA              (A) : NULL                            
REMARK   3   LOW RESOLUTION CUTOFF        (A) : NULL                            
REMARK   3                                                                      
REMARK   3  CROSS-VALIDATED ESTIMATED COORDINATE ERROR.                         
REMARK   3   ESD FROM C-V LUZZATI PLOT    (A) : NULL                            
REMARK   3   ESD FROM C-V SIGMAA          (A) : NULL                            
REMARK   3                                                                      
REMARK   3  RMS DEVIATIONS FROM IDEAL VALUES.                                   
REMARK   3   BOND LENGTHS                 (A) : 0.010                           
REMARK   3   BOND ANGLES            (DEGREES) : 1.51                            
REMARK   3   DIHEDRAL ANGLES        (DEGREES) : 27.40                           
REMARK   3   IMPROPER ANGLES        (DEGREES) : 1.32                            
REMARK   3                                                                      
REMARK   3  ISOTROPIC THERMAL MODEL : NULL                                      
REMARK   3                                                                      
REMARK   3  ISOTROPIC THERMAL FACTOR RESTRAINTS.    RMS    SIGMA                
REMARK   3   MAIN-CHAIN BOND              (A**2) : NULL  ; NULL                 
REMARK   3   MAIN-CHAIN ANGLE             (A**2) : NULL  ; NULL                 
REMARK   3   SIDE-CHAIN BOND              (A**2) : NULL  ; NULL                 
REMARK   3   SIDE-CHAIN ANGLE             (A**2) : NULL  ; NULL                 
REMARK   3                                                                      
REMARK   3  NCS MODEL : NULL                                                    
REMARK   3                                                                      
REMARK   3  NCS RESTRAINTS.                         RMS   SIGMA/WEIGHT          
REMARK   3   GROUP  1  POSITIONAL            (A) : NULL  ; NULL                 
REMARK   3   GROUP  1  B-FACTOR           (A**2) : NULL  ; NULL                 
REMARK   3                                                                      
REMARK   3  PARAMETER FILE  1  : NULL                                           
REMARK   3  TOPOLOGY FILE  1   : NULL                                           
REMARK   3                                                                      
REMARK   3  OTHER REFINEMENT REMARKS: NULL                                      
REMARK   4                                                                      
REMARK   4 1CBS COMPLIES WITH FORMAT V. 3.0, 1-DEC-2006                         
REMARK   4                                                                      
REMARK   4 THIS IS THE REMEDIATED VERSION OF THIS PDB ENTRY.                    
REMARK   4 REMEDIATED DATA FILE REVISION 3.100 (2007-03-16)                     
REMARK 200                                                                      
REMARK 200 EXPERIMENTAL DETAILS                                                 
REMARK 200  EXPERIMENT TYPE                : X-RAY DIFFRACTION                  
REMARK 200  DATE OF DATA COLLECTION        : NULL                               
REMARK 200  TEMPERATURE           (KELVIN) : NULL                               
REMARK 200  PH                             : NULL                               
REMARK 200  NUMBER OF CRYSTALS USED        : NULL                               
REMARK 200                                                                      
REMARK 200  SYNCHROTRON              (Y/N) : NULL                               
REMARK 200  RADIATION SOURCE               : NULL                               
REMARK 200  BEAMLINE                       : NULL                               
REMARK 200  X-RAY GENERATOR MODEL          : NULL                               
REMARK 200  MONOCHROMATIC OR LAUE    (M/L) : NULL                               
REMARK 200  WAVELENGTH OR RANGE        (A) : NULL                               
REMARK 200  MONOCHROMATOR                  : NULL                               
REMARK 200  OPTICS                         : NULL                               
REMARK 200                                                                      
REMARK 200  DETECTOR TYPE                  : NULL                               
REMARK 200  DETECTOR MANUFACTURER          : NULL                               
REMARK 200  INTENSITY-INTEGRATION SOFTWARE : NULL                               
REMARK 200  DATA SCALING SOFTWARE          : NULL                               
REMARK 200                                                                      
REMARK 200  NUMBER OF UNIQUE REFLECTIONS   : 14678                              
REMARK 200  RESOLUTION RANGE HIGH      (A) : NULL                               
REMARK 200  RESOLUTION RANGE LOW       (A) : NULL                               
REMARK 200  REJECTION CRITERIA  (SIGMA(I)) : 3.000                              
REMARK 200                                                                      
REMARK 200 OVERALL.                                                             
REMARK 200  COMPLETENESS FOR RANGE     (%) : 90.3                               
REMARK 200  DATA REDUNDANCY                : NULL                               
REMARK 200  R MERGE                    (I) : NULL                               
REMARK 200  R SYM                      (I) : NULL                               
REMARK 200  <I/SIGMA(I)> FOR THE DATA SET  : NULL                               
REMARK 200                                                                      
REMARK 200 IN THE HIGHEST RESOLUTION SHELL.                                     
REMARK 200  HIGHEST RESOLUTION SHELL, RANGE HIGH (A) : NULL                     
REMARK 200  HIGHEST RESOLUTION SHELL, RANGE LOW  (A) : NULL                     
REMARK 200  COMPLETENESS FOR SHELL     (%) : NULL                               
REMARK 200  DATA REDUNDANCY IN SHELL       : NULL                               
REMARK 200  R MERGE FOR SHELL          (I) : NULL                               
REMARK 200  R SYM FOR SHELL            (I) : NULL                               
REMARK 200  <I/SIGMA(I)> FOR SHELL         : NULL                               
REMARK 200                                                                      
REMARK 200 DIFFRACTION PROTOCOL: NULL                                           
REMARK 200 METHOD USED TO DETERMINE THE STRUCTURE: NULL                         
REMARK 200 SOFTWARE USED: X-PLOR                                                
REMARK 200 STARTING MODEL: NULL                                                 
REMARK 200                                                                      
REMARK 200 REMARK: NULL                                                         
REMARK 280                                                                      
REMARK 280 CRYSTAL                                                              
REMARK 280 SOLVENT CONTENT, VS   (%): 54.49                                     
REMARK 280 MATTHEWS COEFFICIENT, VM (ANGSTROMS**3/DA): 2.70                     
REMARK 280                                                                      
REMARK 280 CRYSTALLIZATION CONDITIONS: NULL                                     
REMARK 290                                                                      
REMARK 290 CRYSTALLOGRAPHIC SYMMETRY                                            
REMARK 290 SYMMETRY OPERATORS FOR SPACE GROUP: P 21 21 21                       
REMARK 290                                                                      
REMARK 290      SYMOP   SYMMETRY                                                
REMARK 290     NNNMMM   OPERATOR                                                
REMARK 290       1555   X,Y,Z                                                   
REMARK 290       2555   1/2-X,-Y,1/2+Z                                          
REMARK 290       3555   -X,1/2+Y,1/2-Z                                          
REMARK 290       4555   1/2+X,1/2-Y,-Z                                          
REMARK 290                                                                      
REMARK 290     WHERE NNN -> OPERATOR NUMBER                                     
REMARK 290           MMM -> TRANSLATION VECTOR                                  
REMARK 290                                                                      
REMARK 290 CRYSTALLOGRAPHIC SYMMETRY TRANSFORMATIONS                            
REMARK 290 THE FOLLOWING TRANSFORMATIONS OPERATE ON THE ATOM/HETATM             
REMARK 290 RECORDS IN THIS ENTRY TO PRODUCE CRYSTALLOGRAPHICALLY                
REMARK 290 RELATED MOLECULES.                                                   
REMARK 290   SMTRY1   1  1.000000  0.000000  0.000000        0.00000            
REMARK 290   SMTRY2   1  0.000000  1.000000  0.000000        0.00000            
REMARK 290   SMTRY3   1  0.000000  0.000000  1.000000        0.00000            
REMARK 290   SMTRY1   2 -1.000000  0.000000  0.000000       22.82500            
REMARK 290   SMTRY2   2  0.000000 -1.000000  0.000000        0.00000            
REMARK 290   SMTRY3   2  0.000000  0.000000  1.000000       38.80500            
REMARK 290   SMTRY1   3 -1.000000  0.000000  0.000000        0.00000            
REMARK 290   SMTRY2   3  0.000000  1.000000  0.000000       23.78000            
REMARK 290   SMTRY3   3  0.000000  0.000000 -1.000000       38.80500            
REMARK 290   SMTRY1   4  1.000000  0.000000  0.000000       22.82500            
REMARK 290   SMTRY2   4  0.000000 -1.000000  0.000000       23.78000            
REMARK 290   SMTRY3   4  0.000000  0.000000 -1.000000        0.00000            
REMARK 290                                                                      
REMARK 290 REMARK: NULL                                                         
REMARK 300                                                                      
REMARK 300 BIOMOLECULE: 1                                                       
REMARK 300 THIS ENTRY CONTAINS THE CRYSTALLOGRAPHIC ASYMMETRIC UNIT             
REMARK 300 WHICH CONSISTS OF 1 CHAIN(S). SEE REMARK 350 FOR                     
REMARK 300 INFORMATION ON GENERATING THE BIOLOGICAL MOLECULE(S).                
REMARK 350                                                                      
REMARK 350 GENERATING THE BIOMOLECULE                                           
REMARK 350 COORDINATES FOR A COMPLETE MULTIMER REPRESENTING THE KNOWN           
REMARK 350 BIOLOGICALLY SIGNIFICANT OLIGOMERIZATION STATE OF THE                
REMARK 350 MOLECULE CAN BE GENERATED BY APPLYING BIOMT TRANSFORMATIONS          
REMARK 350 GIVEN BELOW.  BOTH NON-CRYSTALLOGRAPHIC AND                          
REMARK 350 CRYSTALLOGRAPHIC OPERATIONS ARE GIVEN.                               
REMARK 350                                                                      
REMARK 350 BIOMOLECULE: 1                                                       
REMARK 350 APPLY THE FOLLOWING TO CHAINS: A                                     
REMARK 350   BIOMT1   1  1.000000  0.000000  0.000000        0.00000            
REMARK 350   BIOMT2   1  0.000000  1.000000  0.000000        0.00000            
REMARK 350   BIOMT3   1  0.000000  0.000000  1.000000        0.00000            
REMARK 500                                                                      
REMARK 500 GEOMETRY AND STEREOCHEMISTRY                                         
REMARK 500 SUBTOPIC: COVALENT BOND LENGTHS                                      
REMARK 500                                                                      
REMARK 500 THE STEREOCHEMICAL PARAMETERS OF THE FOLLOWING RESIDUES              
REMARK 500 HAVE VALUES WHICH DEVIATE FROM EXPECTED VALUES BY MORE               
REMARK 500 THAN 6*RMSD (M=MODEL NUMBER; RES=RESIDUE NAME; C=CHAIN               
REMARK 500 IDENTIFIER; SSEQ=SEQUENCE NUMBER; I=INSERTION CODE).                 
REMARK 500                                                                      
REMARK 500 STANDARD TABLE:                                                      
REMARK 500 FORMAT: (10X,I3,1X,2(A3,1X,A1,I4,A1,1X,A4,3X),F6.3)                  
REMARK 500                                                                      
REMARK 500 EXPECTED VALUES: ENGH AND HUBER, 1991                                
REMARK 500                                                                      
REMARK 500  M RES CSSEQI ATM1   RES CSSEQI ATM2   DEVIATION                     
REMARK 500    MET A  93   SD    MET A  93   CE    -0.093                        
REMARK 500                                                                      
REMARK 500 GEOMETRY AND STEREOCHEMISTRY                                         
REMARK 500 SUBTOPIC: COVALENT BOND ANGLES                                       
REMARK 500                                                                      
REMARK 500 THE STEREOCHEMICAL PARAMETERS OF THE FOLLOWING RESIDUES              
REMARK 500 HAVE VALUES WHICH DEVIATE FROM EXPECTED VALUES BY MORE               
REMARK 500 THAN 6*RMSD (M=MODEL NUMBER; RES=RESIDUE NAME; C=CHAIN               
REMARK 500 IDENTIFIER; SSEQ=SEQUENCE NUMBER; I=INSERTION CODE).                 
REMARK 500                                                                      
REMARK 500 STANDARD TABLE:                                                      
REMARK 500 FORMAT: (10X,I3,1X,A3,1X,A1,I4,A1,3(1X,A4,2X),12X,F5.1)              
REMARK 500                                                                      
REMARK 500 EXPECTED VALUES: ENGH AND HUBER, 1991                                
REMARK 500                                                                      
REMARK 500  M RES CSSEQI ATM1   ATM2   ATM3                                     
REMARK 500    ALA A  40   N   -  CA  -  C   ANGL. DEV. =-10.5 DEGREES           
REMARK 500    TYR A  51   N   -  CA  -  C   ANGL. DEV. =-10.3 DEGREES           
REMARK 500    LYS A  66   N   -  CA  -  C   ANGL. DEV. = -9.3 DEGREES           
REMARK 500    GLY A  78   N   -  CA  -  C   ANGL. DEV. = 10.4 DEGREES           
REMARK 500    ALA A 125   N   -  CA  -  C   ANGL. DEV. = -9.4 DEGREES           
REMARK 500                                                                      
REMARK 500 GEOMETRY AND STEREOCHEMISTRY                                         
REMARK 500 SUBTOPIC: TORSION ANGLES                                             
REMARK 500                                                                      
REMARK 500 TORSION ANGLES OUTSIDE THE EXPECTED RAMACHANDRAN REGIONS:            
REMARK 500 (M=MODEL NUMBER; RES=RESIDUE NAME; C=CHAIN IDENTIFIER;               
REMARK 500 SSEQ=SEQUENCE NUMBER; I=INSERTION CODE).                             
REMARK 500                                                                      
REMARK 500 STANDARD TABLE:                                                      
REMARK 500 FORMAT:(10X,I3,1X,A3,1X,A1,I4,A1,4X,F7.2,3X,F7.2)                    
REMARK 500                                                                      
REMARK 500  M RES CSSEQI        PSI       PHI                                   
REMARK 500    ASP A 126     -115.96     55.69                                   
REMARK 525                                                                      
REMARK 525 SOLVENT                                                              
REMARK 525 THE FOLLOWING SOLVENT MOLECULES LIE FARTHER THAN EXPECTED            
REMARK 525 FROM THE PROTEIN OR NUCLEIC ACID MOLECULE AND MAY BE                 
REMARK 525 ASSOCIATED WITH A SYMMETRY RELATED MOLECULE (M=MODEL                 
REMARK 525 NUMBER; RES=RESIDUE NAME; C=CHAIN IDENTIFIER; SSEQ=SEQUENCE          
REMARK 525 NUMBER; I=INSERTION CODE):                                           
REMARK 525                                                                      
REMARK 525  M RES CSSEQI                                                        
REMARK 525    HOH   376        DISTANCE =  5.94 ANGSTROMS                       
DBREF  1CBS A    1   137  UNP    P29373   RABP2_HUMAN      1    137             
SEQRES   1 A  137  PRO ASN PHE SER GLY ASN TRP LYS ILE ILE ARG SER GLU          
SEQRES   2 A  137  ASN PHE GLU GLU LEU LEU LYS VAL LEU GLY VAL ASN VAL          
SEQRES   3 A  137  MET LEU ARG LYS ILE ALA VAL ALA ALA ALA SER LYS PRO          
SEQRES   4 A  137  ALA VAL GLU ILE LYS GLN GLU GLY ASP THR PHE TYR ILE          
SEQRES   5 A  137  LYS THR SER THR THR VAL ARG THR THR GLU ILE ASN PHE          
SEQRES   6 A  137  LYS VAL GLY GLU GLU PHE GLU GLU GLN THR VAL ASP GLY          
SEQRES   7 A  137  ARG PRO CYS LYS SER LEU VAL LYS TRP GLU SER GLU ASN          
SEQRES   8 A  137  LYS MET VAL CYS GLU GLN LYS LEU LEU LYS GLY GLU GLY          
SEQRES   9 A  137  PRO LYS THR SER TRP THR ARG GLU LEU THR ASN ASP GLY          
SEQRES  10 A  137  GLU LEU ILE LEU THR MET THR ALA ASP ASP VAL VAL CYS          
SEQRES  11 A  137  THR ARG VAL TYR VAL ARG GLU                                  
HET    REA    200      22                                                       
HETNAM     REA RETINOIC ACID                                                    
FORMUL   2  REA    C20 H28 O2                                                   
FORMUL   3  HOH   *100(H2 O)                                                    
HELIX    1   1 ASN A   14  LEU A   22  1                                   9    
HELIX    2   2 ASN A   25  SER A   37  1                                  13    
SHEET    1   A10 THR A  60  LYS A  66  0                                        
SHEET    2   A10 THR A  49  SER A  55 -1  N  PHE A  50   O  PHE A  65           
SHEET    3   A10 ALA A  40  GLU A  46 -1  O  ALA A  40   N  SER A  55           
SHEET    4   A10 GLY A   5  GLU A  13 -1  O  GLY A   5   N  ILE A  43           
SHEET    5   A10 VAL A 128  ARG A 136 -1  O  THR A 131   N  GLU A  13           
SHEET    6   A10 LEU A 119  ALA A 125 -1  O  LEU A 119   N  TYR A 134           
SHEET    7   A10 THR A 107  LEU A 113 -1  O  SER A 108   N  THR A 124           
SHEET    8   A10 LYS A  92  LEU A  99 -1  N  MET A  93   O  ARG A 111           
SHEET    9   A10 PRO A  80  SER A  89 -1  N  LYS A  82   O  LYS A  98           
SHEET   10   A10 PHE A  71  GLN A  74 -1  O  PHE A  71   N  SER A  83           
CRYST1   45.650   47.560   77.610  90.00  90.00  90.00 P 21 21 21    4          
ORIGX1      1.000000  0.000000  0.000000        0.00000                         
ORIGX2      0.000000  1.000000  0.000000        0.00000                         
ORIGX3      0.000000  0.000000  1.000000        0.00000                         
SCALE1      0.021906  0.000000  0.000000        0.00000                         
SCALE2      0.000000  0.021026  0.000000        0.00000                         
SCALE3      0.000000  0.000000  0.012885        0.00000                         
ATOM      1  N   PRO A   1      16.979  13.301  44.555  1.00 30.05           N  
ATOM      2  CA  PRO A   1      18.150  13.525  43.680  1.00 28.82           C  
ATOM      3  C   PRO A   1      18.656  14.966  43.784  1.00 26.59           C  
ATOM      4  O   PRO A   1      17.890  15.889  44.078  1.00 26.84           O  
ATOM      5  CB  PRO A   1      17.678  13.270  42.255  1.00 29.24           C  
ATOM      6  CG  PRO A   1      16.248  13.734  42.347  1.00 29.29           C  
ATOM      7  CD  PRO A   1      15.762  13.216  43.724  1.00 30.71           C  
ATOM      8  N   ASN A   2      19.957  15.139  43.558  1.00 24.04           N  
ATOM      9  CA  ASN A   2      20.576  16.457  43.578  1.00 20.79           C  
ATOM     10  C   ASN A   2      21.301  16.714  42.262  1.00 16.75           C  
ATOM     11  O   ASN A   2      22.402  16.215  42.028  1.00 15.23           O  
ATOM     12  CB  ASN A   2      21.559  16.620  44.724  1.00 22.81           C  
ATOM     13  CG  ASN A   2      22.240  17.968  44.685  1.00 24.29           C  
ATOM     14  OD1 ASN A   2      21.612  18.984  44.358  1.00 21.87           O  
ATOM     15  ND2 ASN A   2      23.537  17.983  44.966  1.00 27.94           N  
ATOM     16  N   PHE A   3      20.637  17.477  41.402  1.00 14.69           N  
ATOM     17  CA  PHE A   3      21.144  17.838  40.087  1.00 12.62           C  
ATOM     18  C   PHE A   3      22.152  18.987  40.140  1.00 12.43           C  
ATOM     19  O   PHE A   3      22.796  19.289  39.136  1.00 12.12           O  
ATOM     20  CB  PHE A   3      19.970  18.262  39.188  1.00 10.74           C  
ATOM     21  CG  PHE A   3      19.073  17.128  38.750  1.00 11.85           C  
ATOM     22  CD1 PHE A   3      18.066  16.646  39.581  1.00 10.90           C  
ATOM     23  CD2 PHE A   3      19.189  16.588  37.475  1.00 13.26           C  
ATOM     24  CE1 PHE A   3      17.200  15.662  39.149  1.00  9.12           C  
ATOM     25  CE2 PHE A   3      18.312  15.594  37.041  1.00 11.76           C  
ATOM     26  CZ  PHE A   3      17.324  15.137  37.878  1.00 10.30           C  
ATOM     27  N   SER A   4      22.282  19.630  41.299  1.00 11.24           N  
ATOM     28  CA  SER A   4      23.170  20.780  41.464  1.00 11.30           C  
ATOM     29  C   SER A   4      24.627  20.568  41.091  1.00 10.39           C  
ATOM     30  O   SER A   4      25.201  19.532  41.384  1.00 10.24           O  
ATOM     31  CB  SER A   4      23.112  21.301  42.906  1.00 13.53           C  
ATOM     32  OG  SER A   4      21.821  21.787  43.240  1.00 16.76           O  
ATOM     33  N   GLY A   5      25.224  21.572  40.460  1.00  9.87           N  
ATOM     34  CA  GLY A   5      26.628  21.486  40.103  1.00 10.86           C  
ATOM     35  C   GLY A   5      26.985  22.158  38.794  1.00 11.21           C  
ATOM     36  O   GLY A   5      26.123  22.761  38.142  1.00  9.91           O  
ATOM     37  N   ASN A   6      28.277  22.142  38.475  1.00 10.41           N  
ATOM     38  CA  ASN A   6      28.796  22.676  37.211  1.00 11.06           C  
ATOM     39  C   ASN A   6      29.117  21.435  36.378  1.00 10.33           C  
ATOM     40  O   ASN A   6      29.947  20.603  36.754  1.00 11.28           O  
ATOM     41  CB  ASN A   6      30.023  23.548  37.445  1.00 12.95           C  
ATOM     42  CG  ASN A   6      29.675  24.816  38.200  1.00 18.08           C  
ATOM     43  OD1 ASN A   6      29.022  25.708  37.665  1.00 19.52           O  
ATOM     44  ND2 ASN A   6      30.047  24.872  39.467  1.00 21.23           N  
ATOM     45  N   TRP A   7      28.399  21.289  35.272  1.00  8.66           N  
ATOM     46  CA  TRP A   7      28.518  20.119  34.424  1.00  8.74           C  
ATOM     47  C   TRP A   7      29.246  20.352  33.092  1.00  9.63           C  
ATOM     48  O   TRP A   7      29.064  21.389  32.440  1.00  9.45           O  
ATOM     49  CB  TRP A   7      27.115  19.563  34.152  1.00  8.00           C  
ATOM     50  CG  TRP A   7      26.325  19.198  35.391  1.00  8.01           C  
ATOM     51  CD1 TRP A   7      25.556  20.031  36.159  1.00  8.29           C  
ATOM     52  CD2 TRP A   7      26.174  17.885  35.947  1.00  7.60           C  
ATOM     53  NE1 TRP A   7      24.922  19.308  37.156  1.00  9.20           N  
ATOM     54  CE2 TRP A   7      25.286  17.987  37.046  1.00  8.73           C  
ATOM     55  CE3 TRP A   7      26.694  16.625  35.618  1.00  6.99           C  
ATOM     56  CZ2 TRP A   7      24.909  16.876  37.815  1.00  7.67           C  
ATOM     57  CZ3 TRP A   7      26.320  15.527  36.380  1.00  7.58           C  
ATOM     58  CH2 TRP A   7      25.433  15.663  37.468  1.00  5.92           C  
ATOM     59  N   LYS A   8      30.052  19.368  32.702  1.00  9.39           N  
ATOM     60  CA  LYS A   8      30.802  19.424  31.450  1.00 11.56           C  
ATOM     61  C   LYS A   8      30.342  18.243  30.611  1.00 10.56           C  
ATOM     62  O   LYS A   8      30.091  17.158  31.138  1.00 10.14           O  
ATOM     63  CB  LYS A   8      32.308  19.360  31.710  1.00 15.20           C  
ATOM     64  CG  LYS A   8      32.785  18.080  32.313  1.00 18.52           C  
ATOM     65  CD  LYS A   8      34.263  18.182  32.618  1.00 26.26           C  
ATOM     66  CE  LYS A   8      35.091  18.499  31.378  1.00 29.22           C  
ATOM     67  NZ  LYS A   8      35.067  17.393  30.369  1.00 32.48           N  
ATOM     68  N   ILE A   9      30.222  18.447  29.308  1.00  8.21           N  
ATOM     69  CA  ILE A   9      29.739  17.384  28.441  1.00  8.08           C  
ATOM     70  C   ILE A   9      30.798  16.325  28.117  1.00  7.86           C  
ATOM     71  O   ILE A   9      31.990  16.635  28.028  1.00  8.38           O  
ATOM     72  CB  ILE A   9      29.148  17.997  27.144  1.00 10.70           C  
ATOM     73  CG1 ILE A   9      28.285  16.981  26.401  1.00 10.95           C  
ATOM     74  CG2 ILE A   9      30.261  18.500  26.243  1.00 10.70           C  
ATOM     75  CD1 ILE A   9      27.586  17.597  25.207  1.00 13.23           C  
ATOM     76  N   ILE A  10      30.373  15.067  27.995  1.00  7.08           N  
ATOM     77  CA  ILE A  10      31.288  13.988  27.656  1.00  7.45           C  
ATOM     78  C   ILE A  10      30.812  13.201  26.441  1.00  8.49           C  
ATOM     79  O   ILE A  10      31.561  12.397  25.892  1.00  9.49           O  
ATOM     80  CB  ILE A  10      31.586  13.023  28.847  1.00 10.28           C  
ATOM     81  CG1 ILE A  10      30.304  12.393  29.382  1.00 10.51           C  
ATOM     82  CG2 ILE A  10      32.349  13.756  29.963  1.00 10.10           C  
ATOM     83  CD1 ILE A  10      30.578  11.242  30.325  1.00 12.18           C  
ATOM     84  N   ARG A  11      29.566  13.419  26.030  1.00  7.59           N  
ATOM     85  CA  ARG A  11      29.015  12.742  24.851  1.00  8.70           C  
ATOM     86  C   ARG A  11      27.821  13.500  24.290  1.00  9.41           C  
ATOM     87  O   ARG A  11      26.990  14.004  25.043  1.00  9.84           O  
ATOM     88  CB  ARG A  11      28.563  11.316  25.184  1.00  8.07           C  
ATOM     89  CG  ARG A  11      27.912  10.616  23.998  1.00 12.26           C  
ATOM     90  CD  ARG A  11      27.234   9.340  24.394  1.00 13.46           C  
ATOM     91  NE  ARG A  11      28.157   8.304  24.847  1.00 15.44           N  
ATOM     92  CZ  ARG A  11      28.815   7.470  24.037  1.00 19.59           C  
ATOM     93  NH1 ARG A  11      28.677   7.559  22.714  1.00 19.40           N  
ATOM     94  NH2 ARG A  11      29.521   6.467  24.547  1.00 17.50           N  
ATOM     95  N   SER A  12      27.748  13.594  22.965  1.00  8.84           N  
ATOM     96  CA  SER A  12      26.621  14.245  22.310  1.00  8.61           C  
ATOM     97  C   SER A  12      26.278  13.431  21.063  1.00  9.48           C  
ATOM     98  O   SER A  12      27.159  13.147  20.250  1.00  9.84           O  
ATOM     99  CB  SER A  12      26.966  15.676  21.925  1.00  9.02           C  
ATOM    100  OG  SER A  12      25.863  16.285  21.273  1.00 11.97           O  
ATOM    101  N   GLU A  13      25.016  13.038  20.924  1.00  7.59           N  
ATOM    102  CA  GLU A  13      24.586  12.258  19.768  1.00  9.67           C  
ATOM    103  C   GLU A  13      23.368  12.887  19.118  1.00  9.06           C  
ATOM    104  O   GLU A  13      22.457  13.343  19.815  1.00  7.34           O  
ATOM    105  CB  GLU A  13      24.185  10.833  20.184  1.00  9.72           C  
ATOM    106  CG  GLU A  13      25.257  10.018  20.895  1.00 15.17           C  
ATOM    107  CD  GLU A  13      26.262   9.340  19.954  1.00 18.75           C  
ATOM    108  OE1 GLU A  13      26.031   9.310  18.726  1.00 18.53           O  
ATOM    109  OE2 GLU A  13      27.286   8.822  20.457  1.00 19.23           O  
ATOM    110  N   ASN A  14      23.363  12.919  17.786  1.00  8.79           N  
ATOM    111  CA  ASN A  14      22.202  13.408  17.025  1.00  8.29           C  
ATOM    112  C   ASN A  14      21.813  14.896  17.153  1.00  7.35           C  
ATOM    113  O   ASN A  14      20.681  15.245  16.860  1.00  7.00           O  
ATOM    114  CB  ASN A  14      20.989  12.522  17.383  1.00  7.23           C  
ATOM    115  CG  ASN A  14      20.358  11.833  16.172  1.00  9.38           C  
ATOM    116  OD1 ASN A  14      20.996  11.670  15.128  1.00 10.37           O  
ATOM    117  ND2 ASN A  14      19.106  11.436  16.310  1.00  6.35           N  
ATOM    118  N   PHE A  15      22.734  15.777  17.536  1.00  7.26           N  
ATOM    119  CA  PHE A  15      22.385  17.198  17.681  1.00  9.06           C  
ATOM    120  C   PHE A  15      22.041  17.878  16.358  1.00  9.15           C  
ATOM    121  O   PHE A  15      21.041  18.578  16.265  1.00  8.64           O  
ATOM    122  CB  PHE A  15      23.497  17.990  18.379  1.00 10.05           C  
ATOM    123  CG  PHE A  15      23.102  19.397  18.746  1.00 10.57           C  
ATOM    124  CD1 PHE A  15      22.032  19.633  19.605  1.00 13.39           C  
ATOM    125  CD2 PHE A  15      23.813  20.485  18.254  1.00 11.47           C  
ATOM    126  CE1 PHE A  15      21.678  20.929  19.968  1.00 13.52           C  
ATOM    127  CE2 PHE A  15      23.467  21.784  18.609  1.00 11.60           C  
ATOM    128  CZ  PHE A  15      22.399  22.006  19.469  1.00 13.52           C  
ATOM    129  N   GLU A  16      22.878  17.699  15.342  1.00 11.17           N  
ATOM    130  CA  GLU A  16      22.583  18.313  14.053  1.00 12.58           C  
ATOM    131  C   GLU A  16      21.271  17.797  13.468  1.00 11.71           C  
ATOM    132  O   GLU A  16      20.503  18.567  12.888  1.00 12.66           O  
ATOM    133  CB  GLU A  16      23.711  18.081  13.060  1.00 15.91           C  
ATOM    134  CG  GLU A  16      23.274  18.337  11.626  1.00 21.31           C  
ATOM    135  CD  GLU A  16      24.376  18.878  10.757  1.00 25.39           C  
ATOM    136  OE1 GLU A  16      25.526  18.984  11.240  1.00 27.92           O  
ATOM    137  OE2 GLU A  16      24.084  19.213   9.588  1.00 28.60           O  
ATOM    138  N   GLU A  17      21.018  16.497  13.619  1.00 11.67           N  
ATOM    139  CA  GLU A  17      19.785  15.878  13.116  1.00 13.65           C  
ATOM    140  C   GLU A  17      18.529  16.490  13.767  1.00 13.48           C  
ATOM    141  O   GLU A  17      17.490  16.662  13.115  1.00 11.68           O  
ATOM    142  CB  GLU A  17      19.811  14.361  13.325  1.00 17.06           C  
ATOM    143  CG  GLU A  17      20.806  13.602  12.430  1.00 23.45           C  
ATOM    144  CD  GLU A  17      22.279  13.624  12.909  1.00 27.80           C  
ATOM    145  OE1 GLU A  17      22.637  14.338  13.881  1.00 26.52           O  
ATOM    146  OE2 GLU A  17      23.097  12.897  12.291  1.00 31.80           O  
ATOM    147  N   LEU A  18      18.640  16.834  15.048  1.00 10.82           N  
ATOM    148  CA  LEU A  18      17.547  17.468  15.777  1.00  9.45           C  
ATOM    149  C   LEU A  18      17.302  18.849  15.155  1.00  9.27           C  
ATOM    150  O   LEU A  18      16.153  19.246  14.927  1.00  9.04           O  
ATOM    151  CB  LEU A  18      17.931  17.644  17.253  1.00  9.77           C  
ATOM    152  CG  LEU A  18      16.921  18.358  18.163  1.00 11.36           C  
ATOM    153  CD1 LEU A  18      15.817  17.402  18.554  1.00 13.85           C  
ATOM    154  CD2 LEU A  18      17.616  18.876  19.409  1.00 12.69           C  
ATOM    155  N   LEU A  19      18.387  19.568  14.864  1.00 10.75           N  
ATOM    156  CA  LEU A  19      18.275  20.906  14.276  1.00 11.15           C  
ATOM    157  C   LEU A  19      17.671  20.873  12.874  1.00 12.52           C  
ATOM    158  O   LEU A  19      16.932  21.777  12.485  1.00 10.05           O  
ATOM    159  CB  LEU A  19      19.631  21.616  14.263  1.00 12.01           C  
ATOM    160  CG  LEU A  19      20.282  21.963  15.614  1.00 10.42           C  
ATOM    161  CD1 LEU A  19      21.560  22.763  15.369  1.00 13.01           C  
ATOM    162  CD2 LEU A  19      19.312  22.742  16.513  1.00 11.45           C  
ATOM    163  N   LYS A  20      17.944  19.795  12.150  1.00 14.41           N  
ATOM    164  CA  LYS A  20      17.427  19.628  10.800  1.00 16.54           C  
ATOM    165  C   LYS A  20      15.902  19.512  10.832  1.00 16.17           C  
ATOM    166  O   LYS A  20      15.201  20.164  10.053  1.00 15.90           O  
ATOM    167  CB  LYS A  20      18.048  18.390  10.157  1.00 20.07           C  
ATOM    168  CG  LYS A  20      18.592  18.643   8.765  1.00 26.61           C  
ATOM    169  CD  LYS A  20      18.960  17.349   8.027  1.00 30.95           C  
ATOM    170  CE  LYS A  20      20.226  16.690   8.579  1.00 35.68           C  
ATOM    171  NZ  LYS A  20      21.485  17.466   8.342  1.00 39.27           N  
ATOM    172  N   VAL A  21      15.395  18.700  11.759  1.00 15.31           N  
ATOM    173  CA  VAL A  21      13.958  18.508  11.927  1.00 14.41           C  
ATOM    174  C   VAL A  21      13.275  19.831  12.316  1.00 15.02           C  
ATOM    175  O   VAL A  21      12.150  20.119  11.878  1.00 13.59           O  
ATOM    176  CB  VAL A  21      13.674  17.422  12.998  1.00 14.93           C  
ATOM    177  CG1 VAL A  21      12.194  17.383  13.364  1.00 17.29           C  
ATOM    178  CG2 VAL A  21      14.115  16.082  12.482  1.00 15.09           C  
ATOM    179  N   LEU A  22      13.966  20.643  13.119  1.00 14.52           N  
ATOM    180  CA  LEU A  22      13.432  21.938  13.569  1.00 14.42           C  
ATOM    181  C   LEU A  22      13.478  22.984  12.467  1.00 15.49           C  
ATOM    182  O   LEU A  22      13.038  24.115  12.666  1.00 16.81           O  
ATOM    183  CB  LEU A  22      14.180  22.440  14.818  1.00 13.61           C  
ATOM    184  CG  LEU A  22      13.986  21.565  16.069  1.00 13.97           C  
ATOM    185  CD1 LEU A  22      14.852  22.047  17.225  1.00 13.25           C  
ATOM    186  CD2 LEU A  22      12.525  21.580  16.467  1.00 14.62           C  
ATOM    187  N   GLY A  23      14.062  22.618  11.328  1.00 16.41           N  
ATOM    188  CA  GLY A  23      14.123  23.516  10.183  1.00 17.05           C  
ATOM    189  C   GLY A  23      15.241  24.539  10.125  1.00 18.00           C  
ATOM    190  O   GLY A  23      15.112  25.545   9.425  1.00 19.45           O  
ATOM    191  N   VAL A  24      16.320  24.315  10.869  1.00 14.78           N  
ATOM    192  CA  VAL A  24      17.440  25.241  10.860  1.00 13.71           C  
ATOM    193  C   VAL A  24      18.289  24.983   9.607  1.00 15.09           C  
ATOM    194  O   VAL A  24      18.679  23.840   9.334  1.00 14.12           O  
ATOM    195  CB  VAL A  24      18.297  25.081  12.139  1.00 12.19           C  
ATOM    196  CG1 VAL A  24      19.465  26.054  12.109  1.00  8.69           C  
ATOM    197  CG2 VAL A  24      17.416  25.294  13.388  1.00 11.37           C  
ATOM    198  N   ASN A  25      18.595  26.047   8.866  1.00 15.37           N  
ATOM    199  CA  ASN A  25      19.360  25.914   7.635  1.00 17.74           C  
ATOM    200  C   ASN A  25      20.808  25.466   7.819  1.00 18.29           C  
ATOM    201  O   ASN A  25      21.377  25.592   8.903  1.00 18.05           O  
ATOM    202  CB  ASN A  25      19.230  27.172   6.742  1.00 19.41           C  
ATOM    203  CG  ASN A  25      20.090  28.351   7.200  1.00 22.35           C  
ATOM    204  OD1 ASN A  25      21.207  28.189   7.698  1.00 22.64           O  
ATOM    205  ND2 ASN A  25      19.602  29.558   6.933  1.00 24.15           N  
ATOM    206  N   VAL A  26      21.398  24.971   6.733  1.00 18.67           N  
ATOM    207  CA  VAL A  26      22.755  24.444   6.742  1.00 19.24           C  
ATOM    208  C   VAL A  26      23.825  25.280   7.421  1.00 18.39           C  
ATOM    209  O   VAL A  26      24.558  24.764   8.261  1.00 18.50           O  
ATOM    210  CB  VAL A  26      23.223  24.088   5.320  1.00 20.77           C  
ATOM    211  CG1 VAL A  26      24.624  23.523   5.378  1.00 22.39           C  
ATOM    212  CG2 VAL A  26      22.276  23.084   4.698  1.00 21.28           C  
ATOM    213  N   MET A  27      23.932  26.556   7.052  1.00 19.00           N  
ATOM    214  CA  MET A  27      24.948  27.433   7.628  1.00 19.54           C  
ATOM    215  C   MET A  27      24.734  27.741   9.099  1.00 19.04           C  
ATOM    216  O   MET A  27      25.702  27.820   9.849  1.00 18.28           O  
ATOM    217  CB  MET A  27      25.104  28.736   6.830  1.00 23.31           C  
ATOM    218  CG  MET A  27      25.955  28.602   5.552  1.00 29.99           C  
ATOM    219  SD  MET A  27      24.975  28.527   4.010  1.00 37.48           S  
ATOM    220  CE  MET A  27      26.198  29.150   2.776  1.00 35.24           C  
ATOM    221  N   LEU A  28      23.480  27.932   9.507  1.00 16.74           N  
ATOM    222  CA  LEU A  28      23.190  28.209  10.912  1.00 16.39           C  
ATOM    223  C   LEU A  28      23.477  26.954  11.722  1.00 16.86           C  
ATOM    224  O   LEU A  28      23.954  27.038  12.852  1.00 15.09           O  
ATOM    225  CB  LEU A  28      21.739  28.679  11.111  1.00 15.94           C  
ATOM    226  CG  LEU A  28      21.490  30.154  10.741  1.00 16.72           C  
ATOM    227  CD1 LEU A  28      20.008  30.496  10.780  1.00 14.38           C  
ATOM    228  CD2 LEU A  28      22.302  31.074  11.665  1.00 12.81           C  
ATOM    229  N   ARG A  29      23.228  25.791  11.121  1.00 16.05           N  
ATOM    230  CA  ARG A  29      23.498  24.524  11.798  1.00 18.43           C  
ATOM    231  C   ARG A  29      24.980  24.377  12.076  1.00 19.22           C  
ATOM    232  O   ARG A  29      25.383  23.987  13.171  1.00 17.97           O  
ATOM    233  CB  ARG A  29      23.030  23.334  10.969  1.00 18.63           C  
ATOM    234  CG  ARG A  29      21.596  22.983  11.189  1.00 21.26           C  
ATOM    235  CD  ARG A  29      21.339  21.572  10.739  1.00 24.71           C  
ATOM    236  NE  ARG A  29      20.571  21.564   9.513  1.00 29.88           N  
ATOM    237  CZ  ARG A  29      21.019  21.147   8.340  1.00 29.19           C  
ATOM    238  NH1 ARG A  29      22.248  20.682   8.205  1.00 30.52           N  
ATOM    239  NH2 ARG A  29      20.232  21.233   7.295  1.00 31.61           N  
ATOM    240  N   LYS A  30      25.790  24.709  11.078  1.00 19.76           N  
ATOM    241  CA  LYS A  30      27.235  24.619  11.198  1.00 21.96           C  
ATOM    242  C   LYS A  30      27.706  25.418  12.417  1.00 20.91           C  
ATOM    243  O   LYS A  30      28.470  24.916  13.239  1.00 22.15           O  
ATOM    244  CB  LYS A  30      27.894  25.143   9.915  1.00 25.07           C  
ATOM    245  CG  LYS A  30      29.404  25.031   9.905  1.00 30.48           C  
ATOM    246  CD  LYS A  30      30.013  25.631   8.639  1.00 35.43           C  
ATOM    247  CE  LYS A  30      31.533  25.759   8.778  1.00 37.96           C  
ATOM    248  NZ  LYS A  30      32.180  26.388   7.584  1.00 41.61           N  
ATOM    249  N   ILE A  31      27.208  26.643  12.544  1.00 18.38           N  
ATOM    250  CA  ILE A  31      27.557  27.527  13.652  1.00 16.41           C  
ATOM    251  C   ILE A  31      27.105  26.932  14.989  1.00 15.39           C  
ATOM    252  O   ILE A  31      27.888  26.855  15.930  1.00 14.90           O  
ATOM    253  CB  ILE A  31      26.881  28.920  13.471  1.00 16.63           C  
ATOM    254  CG1 ILE A  31      27.419  29.606  12.208  1.00 18.74           C  
ATOM    255  CG2 ILE A  31      27.071  29.791  14.713  1.00 15.71           C  
ATOM    256  CD1 ILE A  31      26.735  30.946  11.858  1.00 17.27           C  
ATOM    257  N   ALA A  32      25.853  26.487  15.048  1.00 13.39           N  
ATOM    258  CA  ALA A  32      25.271  25.930  16.267  1.00 12.76           C  
ATOM    259  C   ALA A  32      25.994  24.685  16.775  1.00 12.11           C  
ATOM    260  O   ALA A  32      26.325  24.598  17.946  1.00 10.54           O  
ATOM    261  CB  ALA A  32      23.790  25.638  16.040  1.00 12.45           C  
ATOM    262  N   VAL A  33      26.252  23.731  15.886  1.00 11.95           N  
ATOM    263  CA  VAL A  33      26.932  22.490  16.256  1.00 13.80           C  
ATOM    264  C   VAL A  33      28.328  22.701  16.855  1.00 14.00           C  
ATOM    265  O   VAL A  33      28.693  22.048  17.832  1.00 14.07           O  
ATOM    266  CB  VAL A  33      27.016  21.504  15.044  1.00 13.56           C  
ATOM    267  CG1 VAL A  33      27.909  20.318  15.375  1.00 16.07           C  
ATOM    268  CG2 VAL A  33      25.621  21.006  14.684  1.00 14.96           C  
ATOM    269  N   ALA A  34      29.101  23.620  16.281  1.00 14.73           N  
ATOM    270  CA  ALA A  34      30.443  23.898  16.780  1.00 14.95           C  
ATOM    271  C   ALA A  34      30.381  24.505  18.178  1.00 15.59           C  
ATOM    272  O   ALA A  34      31.120  24.085  19.065  1.00 16.65           O  
ATOM    273  CB  ALA A  34      31.191  24.844  15.833  1.00 16.10           C  
ATOM    274  N   ALA A  35      29.495  25.480  18.375  1.00 13.20           N  
ATOM    275  CA  ALA A  35      29.371  26.134  19.671  1.00 13.04           C  
ATOM    276  C   ALA A  35      28.807  25.200  20.749  1.00 12.91           C  
ATOM    277  O   ALA A  35      29.245  25.239  21.895  1.00 12.32           O  
ATOM    278  CB  ALA A  35      28.517  27.387  19.552  1.00 12.14           C  
ATOM    279  N   ALA A  36      27.878  24.332  20.362  1.00 11.40           N  
ATOM    280  CA  ALA A  36      27.253  23.416  21.312  1.00 12.63           C  
ATOM    281  C   ALA A  36      28.128  22.256  21.770  1.00 13.40           C  
ATOM    282  O   ALA A  36      27.743  21.512  22.668  1.00 13.47           O  
ATOM    283  CB  ALA A  36      25.952  22.883  20.744  1.00 11.79           C  
ATOM    284  N   SER A  37      29.286  22.080  21.148  1.00 13.86           N  
ATOM    285  CA  SER A  37      30.169  20.983  21.520  1.00 15.95           C  
ATOM    286  C   SER A  37      30.938  21.245  22.818  1.00 16.46           C  
ATOM    287  O   SER A  37      31.488  20.320  23.406  1.00 18.23           O  
ATOM    288  CB  SER A  37      31.145  20.689  20.388  1.00 16.93           C  
ATOM    289  OG  SER A  37      32.100  21.729  20.293  1.00 21.65           O  
ATOM    290  N   LYS A  38      30.957  22.496  23.272  1.00 16.91           N  
ATOM    291  CA  LYS A  38      31.657  22.869  24.502  1.00 18.36           C  
ATOM    292  C   LYS A  38      30.817  23.809  25.382  1.00 15.90           C  
ATOM    293  O   LYS A  38      31.175  24.975  25.591  1.00 16.72           O  
ATOM    294  CB  LYS A  38      33.004  23.539  24.156  1.00 23.99           C  
ATOM    295  CG  LYS A  38      32.907  24.607  23.046  1.00 30.97           C  
ATOM    296  CD  LYS A  38      34.250  25.320  22.792  1.00 36.44           C  
ATOM    297  CE  LYS A  38      34.266  26.098  21.456  1.00 38.70           C  
ATOM    298  NZ  LYS A  38      33.193  27.131  21.321  1.00 39.37           N  
ATOM    299  N   PRO A  39      29.669  23.321  25.906  1.00 13.53           N  
ATOM    300  CA  PRO A  39      28.851  24.201  26.747  1.00 11.87           C  
ATOM    301  C   PRO A  39      29.292  24.248  28.211  1.00 12.05           C  
ATOM    302  O   PRO A  39      30.027  23.380  28.676  1.00 12.12           O  
ATOM    303  CB  PRO A  39      27.469  23.560  26.649  1.00  9.34           C  
ATOM    304  CG  PRO A  39      27.779  22.131  26.593  1.00 10.32           C  
ATOM    305  CD  PRO A  39      29.009  22.020  25.703  1.00 10.86           C  
ATOM    306  N   ALA A  40      28.921  25.316  28.898  1.00 11.52           N  
ATOM    307  CA  ALA A  40      29.192  25.423  30.329  1.00 11.84           C  
ATOM    308  C   ALA A  40      27.773  25.329  30.894  1.00 10.23           C  
ATOM    309  O   ALA A  40      26.894  26.080  30.478  1.00 10.42           O  
ATOM    310  CB  ALA A  40      29.830  26.767  30.673  1.00 11.40           C  
ATOM    311  N   VAL A  41      27.518  24.345  31.750  1.00 10.73           N  
ATOM    312  CA  VAL A  41      26.185  24.169  32.333  1.00  9.92           C  
ATOM    313  C   VAL A  41      26.226  24.295  33.854  1.00 11.64           C  
ATOM    314  O   VAL A  41      27.026  23.627  34.514  1.00 11.40           O  
ATOM    315  CB  VAL A  41      25.594  22.772  31.987  1.00 10.67           C  
ATOM    316  CG1 VAL A  41      24.204  22.596  32.612  1.00 11.34           C  
ATOM    317  CG2 VAL A  41      25.507  22.583  30.475  1.00 11.31           C  
ATOM    318  N   GLU A  42      25.364  25.147  34.399  1.00 10.94           N  
ATOM    319  CA  GLU A  42      25.271  25.327  35.845  1.00 12.40           C  
ATOM    320  C   GLU A  42      23.837  25.095  36.316  1.00 11.42           C  
ATOM    321  O   GLU A  42      22.898  25.720  35.825  1.00 10.46           O  
ATOM    322  CB  GLU A  42      25.711  26.721  36.270  1.00 16.26           C  
ATOM    323  CG  GLU A  42      25.495  26.947  37.768  1.00 23.78           C  
ATOM    324  CD  GLU A  42      25.944  28.311  38.242  1.00 27.94           C  
ATOM    325  OE1 GLU A  42      25.308  29.329  37.872  1.00 29.92           O  
ATOM    326  OE2 GLU A  42      26.935  28.351  39.002  1.00 32.64           O  
ATOM    327  N   ILE A  43      23.673  24.176  37.261  1.00 10.55           N  
ATOM    328  CA  ILE A  43      22.362  23.864  37.794  1.00 10.69           C  
ATOM    329  C   ILE A  43      22.360  24.120  39.300  1.00 11.07           C  
ATOM    330  O   ILE A  43      23.307  23.764  39.992  1.00 10.83           O  
ATOM    331  CB  ILE A  43      21.996  22.374  37.552  1.00 10.47           C  
ATOM    332  CG1 ILE A  43      21.974  22.072  36.056  1.00 10.46           C  
ATOM    333  CG2 ILE A  43      20.636  22.031  38.186  1.00 10.34           C  
ATOM    334  CD1 ILE A  43      21.607  20.639  35.726  1.00  9.00           C  
ATOM    335  N   LYS A  44      21.315  24.784  39.778  1.00 12.26           N  
ATOM    336  CA  LYS A  44      21.127  25.051  41.201  1.00 13.96           C  
ATOM    337  C   LYS A  44      19.729  24.528  41.516  1.00 14.16           C  
ATOM    338  O   LYS A  44      18.749  24.920  40.873  1.00 14.12           O  
ATOM    339  CB  LYS A  44      21.220  26.545  41.503  1.00 16.58           C  
ATOM    340  CG  LYS A  44      22.580  27.150  41.170  1.00 22.90           C  
ATOM    341  CD  LYS A  44      22.571  28.654  41.385  1.00 29.01           C  
ATOM    342  CE  LYS A  44      23.890  29.293  40.982  1.00 31.56           C  
ATOM    343  NZ  LYS A  44      23.818  30.781  41.111  1.00 34.70           N  
ATOM    344  N   GLN A  45      19.649  23.594  42.460  1.00 15.66           N  
ATOM    345  CA  GLN A  45      18.377  22.993  42.852  1.00 16.03           C  
ATOM    346  C   GLN A  45      18.098  23.182  44.342  1.00 17.60           C  
ATOM    347  O   GLN A  45      18.989  23.024  45.164  1.00 17.17           O  
ATOM    348  CB  GLN A  45      18.397  21.498  42.544  1.00 15.51           C  
ATOM    349  CG  GLN A  45      17.168  20.744  43.015  1.00 13.62           C  
ATOM    350  CD  GLN A  45      17.312  19.256  42.838  1.00 15.68           C  
ATOM    351  OE1 GLN A  45      18.348  18.769  42.397  1.00 18.84           O  
ATOM    352  NE2 GLN A  45      16.276  18.521  43.177  1.00 16.73           N  
ATOM    353  N   GLU A  46      16.868  23.551  44.670  1.00 18.48           N  
ATOM    354  CA  GLU A  46      16.441  23.718  46.062  1.00 21.26           C  
ATOM    355  C   GLU A  46      15.108  23.004  46.105  1.00 19.06           C  
ATOM    356  O   GLU A  46      14.080  23.589  45.784  1.00 20.08           O  
ATOM    357  CB  GLU A  46      16.239  25.194  46.408  1.00 26.45           C  
ATOM    358  CG  GLU A  46      17.284  25.787  47.361  1.00 37.46           C  
ATOM    359  CD  GLU A  46      17.093  25.374  48.832  1.00 42.24           C  
ATOM    360  OE1 GLU A  46      16.192  25.944  49.501  1.00 44.05           O  
ATOM    361  OE2 GLU A  46      17.867  24.507  49.320  1.00 44.14           O  
ATOM    362  N   GLY A  47      15.131  21.720  46.429  1.00 18.35           N  
ATOM    363  CA  GLY A  47      13.893  20.970  46.463  1.00 18.96           C  
ATOM    364  C   GLY A  47      13.382  20.755  45.053  1.00 18.27           C  
ATOM    365  O   GLY A  47      14.067  20.157  44.238  1.00 18.05           O  
ATOM    366  N   ASP A  48      12.194  21.262  44.755  1.00 16.66           N  
ATOM    367  CA  ASP A  48      11.617  21.107  43.420  1.00 16.86           C  
ATOM    368  C   ASP A  48      11.771  22.378  42.566  1.00 15.92           C  
ATOM    369  O   ASP A  48      11.139  22.511  41.504  1.00 14.50           O  
ATOM    370  CB  ASP A  48      10.136  20.694  43.513  1.00 19.00           C  
ATOM    371  CG  ASP A  48       9.943  19.221  43.897  1.00 21.49           C  
ATOM    372  OD1 ASP A  48      10.901  18.406  43.840  1.00 23.51           O  
ATOM    373  OD2 ASP A  48       8.802  18.868  44.243  1.00 25.04           O  
ATOM    374  N   THR A  49      12.610  23.299  43.042  1.00 13.75           N  
ATOM    375  CA  THR A  49      12.870  24.551  42.348  1.00 13.82           C  
ATOM    376  C   THR A  49      14.231  24.460  41.678  1.00 13.22           C  
ATOM    377  O   THR A  49      15.235  24.152  42.322  1.00 12.56           O  
ATOM    378  CB  THR A  49      12.847  25.741  43.316  1.00 16.10           C  
ATOM    379  OG1 THR A  49      11.556  25.815  43.941  1.00 17.94           O  
ATOM    380  CG2 THR A  49      13.100  27.037  42.571  1.00 16.15           C  
ATOM    381  N   PHE A  50      14.266  24.794  40.392  1.00 12.20           N  
ATOM    382  CA  PHE A  50      15.485  24.704  39.602  1.00 10.82           C  
ATOM    383  C   PHE A  50      15.842  25.979  38.855  1.00 10.40           C  
ATOM    384  O   PHE A  50      14.968  26.758  38.460  1.00  9.90           O  
ATOM    385  CB  PHE A  50      15.338  23.591  38.547  1.00 10.78           C  
ATOM    386  CG  PHE A  50      15.316  22.192  39.107  1.00 13.13           C  
ATOM    387  CD1 PHE A  50      14.146  21.653  39.634  1.00 11.97           C  
ATOM    388  CD2 PHE A  50      16.464  21.401  39.079  1.00 14.34           C  
ATOM    389  CE1 PHE A  50      14.113  20.367  40.120  1.00 12.69           C  
ATOM    390  CE2 PHE A  50      16.439  20.098  39.569  1.00 14.64           C  
ATOM    391  CZ  PHE A  50      15.258  19.582  40.092  1.00 13.15           C  
ATOM    392  N   TYR A  51      17.147  26.165  38.678  1.00 10.37           N  
ATOM    393  CA  TYR A  51      17.709  27.258  37.910  1.00 10.95           C  
ATOM    394  C   TYR A  51      18.714  26.513  37.039  1.00  9.84           C  
ATOM    395  O   TYR A  51      19.540  25.761  37.547  1.00  9.78           O  
ATOM    396  CB  TYR A  51      18.436  28.284  38.790  1.00 12.57           C  
ATOM    397  CG  TYR A  51      19.396  29.178  38.014  1.00 12.91           C  
ATOM    398  CD1 TYR A  51      18.939  30.302  37.327  1.00 15.83           C  
ATOM    399  CD2 TYR A  51      20.762  28.896  37.974  1.00 14.05           C  
ATOM    400  CE1 TYR A  51      19.822  31.126  36.621  1.00 16.52           C  
ATOM    401  CE2 TYR A  51      21.655  29.705  37.275  1.00 14.62           C  
ATOM    402  CZ  TYR A  51      21.179  30.818  36.604  1.00 16.59           C  
ATOM    403  OH  TYR A  51      22.060  31.633  35.932  1.00 17.52           O  
ATOM    404  N   ILE A  52      18.610  26.676  35.726  1.00 10.57           N  
ATOM    405  CA  ILE A  52      19.520  26.004  34.801  1.00  9.09           C  
ATOM    406  C   ILE A  52      20.066  27.020  33.801  1.00  8.55           C  
ATOM    407  O   ILE A  52      19.296  27.652  33.086  1.00 10.49           O  
ATOM    408  CB  ILE A  52      18.807  24.859  34.026  1.00  8.96           C  
ATOM    409  CG1 ILE A  52      18.242  23.814  35.013  1.00  9.15           C  
ATOM    410  CG2 ILE A  52      19.792  24.189  33.070  1.00 10.39           C  
ATOM    411  CD1 ILE A  52      17.585  22.616  34.366  1.00  8.10           C  
ATOM    412  N   LYS A  53      21.388  27.197  33.791  1.00  8.61           N  
ATOM    413  CA  LYS A  53      22.049  28.115  32.868  1.00  9.66           C  
ATOM    414  C   LYS A  53      22.939  27.319  31.924  1.00  8.71           C  
ATOM    415  O   LYS A  53      23.815  26.583  32.362  1.00  7.58           O  
ATOM    416  CB  LYS A  53      22.909  29.120  33.611  1.00 10.60           C  
ATOM    417  CG  LYS A  53      23.580  30.135  32.688  1.00 14.21           C  
ATOM    418  CD  LYS A  53      24.496  31.006  33.505  1.00 20.27           C  
ATOM    419  CE  LYS A  53      24.831  32.319  32.828  1.00 26.91           C  
ATOM    420  NZ  LYS A  53      25.878  33.009  33.659  1.00 29.12           N  
ATOM    421  N   THR A  54      22.686  27.445  30.625  1.00  8.49           N  
ATOM    422  CA  THR A  54      23.478  26.747  29.628  1.00  7.98           C  
ATOM    423  C   THR A  54      24.118  27.820  28.764  1.00  8.23           C  
ATOM    424  O   THR A  54      23.433  28.584  28.087  1.00  8.40           O  
ATOM    425  CB  THR A  54      22.621  25.817  28.789  1.00  8.33           C  
ATOM    426  OG1 THR A  54      21.896  24.946  29.660  1.00  9.95           O  
ATOM    427  CG2 THR A  54      23.505  24.976  27.873  1.00  4.95           C  
ATOM    428  N   SER A  55      25.444  27.840  28.758  1.00  8.75           N  
ATOM    429  CA  SER A  55      26.171  28.865  28.047  1.00 10.50           C  
ATOM    430  C   SER A  55      27.116  28.382  26.950  1.00  9.24           C  
ATOM    431  O   SER A  55      27.802  27.370  27.101  1.00  8.98           O  
ATOM    432  CB  SER A  55      26.934  29.694  29.082  1.00 13.09           C  
ATOM    433  OG  SER A  55      27.781  30.646  28.473  1.00 23.11           O  
ATOM    434  N   THR A  56      27.091  29.094  25.825  1.00  8.86           N  
ATOM    435  CA  THR A  56      27.978  28.831  24.684  1.00  8.05           C  
ATOM    436  C   THR A  56      28.393  30.215  24.138  1.00  8.09           C  
ATOM    437  O   THR A  56      27.834  31.237  24.525  1.00  7.17           O  
ATOM    438  CB  THR A  56      27.296  28.024  23.534  1.00  6.70           C  
ATOM    439  OG1 THR A  56      26.294  28.829  22.909  1.00  9.76           O  
ATOM    440  CG2 THR A  56      26.653  26.751  24.049  1.00  7.76           C  
ATOM    441  N   THR A  57      29.381  30.242  23.249  1.00  9.17           N  
ATOM    442  CA  THR A  57      29.871  31.485  22.644  1.00  8.49           C  
ATOM    443  C   THR A  57      28.820  32.222  21.802  1.00  7.50           C  
ATOM    444  O   THR A  57      28.952  33.412  21.565  1.00  9.40           O  
ATOM    445  CB  THR A  57      31.091  31.205  21.716  1.00  9.12           C  
ATOM    446  OG1 THR A  57      30.758  30.171  20.786  1.00  9.41           O  
ATOM    447  CG2 THR A  57      32.297  30.775  22.516  1.00 11.48           C  
ATOM    448  N   VAL A  58      27.786  31.510  21.356  1.00  8.04           N  
ATOM    449  CA  VAL A  58      26.733  32.090  20.500  1.00  9.09           C  
ATOM    450  C   VAL A  58      25.328  32.224  21.102  1.00  8.67           C  
ATOM    451  O   VAL A  58      24.466  32.892  20.531  1.00  6.97           O  
ATOM    452  CB  VAL A  58      26.602  31.287  19.155  1.00  9.96           C  
ATOM    453  CG1 VAL A  58      27.976  31.161  18.454  1.00 11.08           C  
ATOM    454  CG2 VAL A  58      26.010  29.890  19.404  1.00  9.41           C  
ATOM    455  N   ARG A  59      25.100  31.620  22.266  1.00  8.88           N  
ATOM    456  CA  ARG A  59      23.783  31.655  22.882  1.00  9.95           C  
ATOM    457  C   ARG A  59      23.843  31.140  24.303  1.00 10.14           C  
ATOM    458  O   ARG A  59      24.440  30.108  24.556  1.00 10.10           O  
ATOM    459  CB  ARG A  59      22.837  30.751  22.074  1.00 13.11           C  
ATOM    460  CG  ARG A  59      21.417  30.569  22.623  1.00 16.80           C  
ATOM    461  CD  ARG A  59      20.521  29.961  21.535  1.00 18.74           C  
ATOM    462  NE  ARG A  59      19.250  29.440  22.032  1.00 20.63           N  
ATOM    463  CZ  ARG A  59      18.147  30.165  22.193  1.00 22.94           C  
ATOM    464  NH1 ARG A  59      18.138  31.462  21.894  1.00 22.55           N  
ATOM    465  NH2 ARG A  59      17.051  29.594  22.686  1.00 23.68           N  
ATOM    466  N   THR A  60      23.183  31.849  25.211  1.00 11.23           N  
ATOM    467  CA  THR A  60      23.120  31.458  26.611  1.00 11.84           C  
ATOM    468  C   THR A  60      21.650  31.500  27.005  1.00 11.73           C  
ATOM    469  O   THR A  60      20.934  32.423  26.620  1.00 13.69           O  
ATOM    470  CB  THR A  60      23.916  32.451  27.519  1.00 10.13           C  
ATOM    471  OG1 THR A  60      25.320  32.302  27.276  1.00 10.55           O  
ATOM    472  CG2 THR A  60      23.632  32.181  29.003  1.00 11.01           C  
ATOM    473  N   THR A  61      21.183  30.470  27.706  1.00 11.78           N  
ATOM    474  CA  THR A  61      19.797  30.413  28.175  1.00 11.54           C  
ATOM    475  C   THR A  61      19.831  30.214  29.686  1.00 10.88           C  
ATOM    476  O   THR A  61      20.734  29.570  30.205  1.00  9.63           O  
ATOM    477  CB  THR A  61      18.965  29.229  27.539  1.00 12.65           C  
ATOM    478  OG1 THR A  61      19.563  27.976  27.874  1.00 14.13           O  
ATOM    479  CG2 THR A  61      18.889  29.336  26.012  1.00 14.15           C  
ATOM    480  N   GLU A  62      18.878  30.828  30.382  1.00 12.14           N  
ATOM    481  CA  GLU A  62      18.749  30.698  31.833  1.00 12.88           C  
ATOM    482  C   GLU A  62      17.283  30.444  32.100  1.00 12.21           C  
ATOM    483  O   GLU A  62      16.450  31.270  31.745  1.00 13.95           O  
ATOM    484  CB  GLU A  62      19.151  31.990  32.538  1.00 16.15           C  
ATOM    485  CG  GLU A  62      20.585  32.344  32.326  1.00 23.65           C  
ATOM    486  CD  GLU A  62      20.961  33.649  32.979  1.00 29.90           C  
ATOM    487  OE1 GLU A  62      20.969  33.703  34.229  1.00 31.84           O  
ATOM    488  OE2 GLU A  62      21.258  34.616  32.236  1.00 33.89           O  
ATOM    489  N   ILE A  63      16.943  29.292  32.657  1.00 10.43           N  
ATOM    490  CA  ILE A  63      15.548  29.021  32.946  1.00 11.02           C  
ATOM    491  C   ILE A  63      15.352  28.816  34.446  1.00 11.60           C  
ATOM    492  O   ILE A  63      16.286  28.434  35.144  1.00  9.20           O  
ATOM    493  CB  ILE A  63      14.976  27.816  32.125  1.00 11.28           C  
ATOM    494  CG1 ILE A  63      15.717  26.519  32.431  1.00 10.60           C  
ATOM    495  CG2 ILE A  63      15.020  28.129  30.638  1.00 11.62           C  
ATOM    496  CD1 ILE A  63      15.126  25.293  31.720  1.00 13.40           C  
ATOM    497  N   ASN A  64      14.184  29.219  34.933  1.00 12.13           N  
ATOM    498  CA  ASN A  64      13.824  29.083  36.343  1.00 14.79           C  
ATOM    499  C   ASN A  64      12.451  28.441  36.375  1.00 13.29           C  
ATOM    500  O   ASN A  64      11.490  28.976  35.802  1.00 13.29           O  
ATOM    501  CB  ASN A  64      13.732  30.450  37.054  1.00 16.87           C  
ATOM    502  CG  ASN A  64      15.079  31.089  37.279  1.00 20.91           C  
ATOM    503  OD1 ASN A  64      15.775  30.764  38.238  1.00 22.91           O  
ATOM    504  ND2 ASN A  64      15.459  32.007  36.393  1.00 22.20           N  
ATOM    505  N   PHE A  65      12.347  27.301  37.044  1.00 12.90           N  
ATOM    506  CA  PHE A  65      11.058  26.641  37.132  1.00 12.63           C  
ATOM    507  C   PHE A  65      10.858  25.841  38.410  1.00 13.07           C  
ATOM    508  O   PHE A  65      11.811  25.531  39.121  1.00 12.50           O  
ATOM    509  CB  PHE A  65      10.829  25.731  35.922  1.00 11.31           C  
ATOM    510  CG  PHE A  65      11.794  24.586  35.825  1.00 12.32           C  
ATOM    511  CD1 PHE A  65      11.549  23.386  36.494  1.00 10.31           C  
ATOM    512  CD2 PHE A  65      12.947  24.706  35.070  1.00 11.23           C  
ATOM    513  CE1 PHE A  65      12.441  22.329  36.413  1.00 11.00           C  
ATOM    514  CE2 PHE A  65      13.847  23.645  34.984  1.00 11.69           C  
ATOM    515  CZ  PHE A  65      13.593  22.461  35.655  1.00 12.20           C  
ATOM    516  N   LYS A  66       9.599  25.560  38.713  1.00 13.15           N  
ATOM    517  CA  LYS A  66       9.251  24.735  39.849  1.00 13.41           C  
ATOM    518  C   LYS A  66       8.555  23.552  39.178  1.00 12.17           C  
ATOM    519  O   LYS A  66       7.763  23.747  38.251  1.00 12.93           O  
ATOM    520  CB  LYS A  66       8.313  25.498  40.800  1.00 16.68           C  
ATOM    521  CG  LYS A  66       7.722  24.639  41.907  1.00 24.60           C  
ATOM    522  CD  LYS A  66       7.391  25.453  43.165  1.00 28.53           C  
ATOM    523  CE  LYS A  66       6.664  24.585  44.213  1.00 32.17           C  
ATOM    524  NZ  LYS A  66       7.393  23.332  44.604  1.00 32.54           N  
ATOM    525  N   VAL A  67       8.918  22.329  39.562  1.00 11.82           N  
ATOM    526  CA  VAL A  67       8.295  21.141  38.975  1.00 10.93           C  
ATOM    527  C   VAL A  67       6.783  21.174  39.226  1.00 11.97           C  
ATOM    528  O   VAL A  67       6.343  21.480  40.342  1.00 13.54           O  
ATOM    529  CB  VAL A  67       8.908  19.827  39.541  1.00 10.09           C  
ATOM    530  CG1 VAL A  67       8.271  18.617  38.883  1.00 10.96           C  
ATOM    531  CG2 VAL A  67      10.410  19.808  39.320  1.00 10.21           C  
ATOM    532  N   GLY A  68       6.006  20.965  38.160  1.00  9.80           N  
ATOM    533  CA  GLY A  68       4.557  20.962  38.265  1.00  9.33           C  
ATOM    534  C   GLY A  68       3.887  22.298  38.031  1.00 10.60           C  
ATOM    535  O   GLY A  68       2.653  22.389  38.039  1.00 11.93           O  
ATOM    536  N   GLU A  69       4.688  23.337  37.809  1.00 11.12           N  
ATOM    537  CA  GLU A  69       4.165  24.682  37.553  1.00 12.64           C  
ATOM    538  C   GLU A  69       4.604  25.185  36.184  1.00 13.09           C  
ATOM    539  O   GLU A  69       5.774  25.107  35.820  1.00 12.17           O  
ATOM    540  CB  GLU A  69       4.578  25.642  38.668  1.00 12.20           C  
ATOM    541  CG  GLU A  69       3.857  25.282  39.964  1.00 17.44           C  
ATOM    542  CD  GLU A  69       4.116  26.211  41.138  1.00 21.02           C  
ATOM    543  OE1 GLU A  69       4.496  27.384  40.945  1.00 21.43           O  
ATOM    544  OE2 GLU A  69       3.902  25.753  42.282  1.00 23.44           O  
ATOM    545  N   GLU A  70       3.633  25.622  35.397  1.00 14.53           N  
ATOM    546  CA  GLU A  70       3.912  26.102  34.059  1.00 15.80           C  
ATOM    547  C   GLU A  70       4.816  27.329  34.007  1.00 13.72           C  
ATOM    548  O   GLU A  70       4.761  28.208  34.863  1.00 13.66           O  
ATOM    549  CB  GLU A  70       2.606  26.359  33.320  1.00 19.99           C  
ATOM    550  CG  GLU A  70       2.814  26.634  31.851  1.00 28.23           C  
ATOM    551  CD  GLU A  70       1.518  26.678  31.097  1.00 32.73           C  
ATOM    552  OE1 GLU A  70       0.975  25.589  30.789  1.00 35.76           O  
ATOM    553  OE2 GLU A  70       1.045  27.802  30.823  1.00 35.75           O  
ATOM    554  N   PHE A  71       5.713  27.340  33.028  1.00 12.80           N  
ATOM    555  CA  PHE A  71       6.638  28.448  32.837  1.00 12.36           C  
ATOM    556  C   PHE A  71       6.856  28.678  31.350  1.00 12.97           C  
ATOM    557  O   PHE A  71       6.382  27.917  30.516  1.00 12.54           O  
ATOM    558  CB  PHE A  71       7.975  28.243  33.589  1.00 10.02           C  
ATOM    559  CG  PHE A  71       8.851  27.148  33.033  1.00 10.48           C  
ATOM    560  CD1 PHE A  71       8.549  25.815  33.256  1.00  9.95           C  
ATOM    561  CD2 PHE A  71      10.006  27.459  32.331  1.00  9.29           C  
ATOM    562  CE1 PHE A  71       9.380  24.811  32.793  1.00  9.74           C  
ATOM    563  CE2 PHE A  71      10.832  26.464  31.868  1.00  9.51           C  
ATOM    564  CZ  PHE A  71      10.518  25.136  32.102  1.00  8.47           C  
ATOM    565  N   GLU A  72       7.581  29.733  31.028  1.00 15.04           N  
ATOM    566  CA  GLU A  72       7.826  30.063  29.644  1.00 17.19           C  
ATOM    567  C   GLU A  72       9.323  30.036  29.357  1.00 15.53           C  
ATOM    568  O   GLU A  72      10.130  30.511  30.158  1.00 16.16           O  
ATOM    569  CB  GLU A  72       7.248  31.448  29.379  1.00 22.03           C  
ATOM    570  CG  GLU A  72       6.700  31.658  28.002  1.00 30.80           C  
ATOM    571  CD  GLU A  72       6.157  33.060  27.827  1.00 34.75           C  
ATOM    572  OE1 GLU A  72       5.014  33.309  28.276  1.00 35.88           O  
ATOM    573  OE2 GLU A  72       6.885  33.912  27.255  1.00 38.91           O  
ATOM    574  N   GLU A  73       9.691  29.378  28.263  1.00 13.46           N  
ATOM    575  CA  GLU A  73      11.088  29.302  27.836  1.00 13.89           C  
ATOM    576  C   GLU A  73      11.083  29.318  26.301  1.00 13.70           C  
ATOM    577  O   GLU A  73      10.159  29.859  25.690  1.00 13.63           O  
ATOM    578  CB  GLU A  73      11.780  28.032  28.379  1.00 12.63           C  
ATOM    579  CG  GLU A  73      11.145  26.706  27.986  1.00 10.55           C  
ATOM    580  CD  GLU A  73      11.997  25.499  28.366  1.00  8.94           C  
ATOM    581  OE1 GLU A  73      13.191  25.650  28.642  1.00 12.29           O  
ATOM    582  OE2 GLU A  73      11.485  24.374  28.363  1.00 10.37           O  
ATOM    583  N   GLN A  74      12.115  28.751  25.685  1.00 13.09           N  
ATOM    584  CA  GLN A  74      12.187  28.691  24.239  1.00 13.16           C  
ATOM    585  C   GLN A  74      12.618  27.315  23.806  1.00 12.86           C  
ATOM    586  O   GLN A  74      13.290  26.596  24.552  1.00 13.17           O  
ATOM    587  CB  GLN A  74      13.218  29.685  23.706  1.00 15.91           C  
ATOM    588  CG  GLN A  74      12.803  31.133  23.779  1.00 19.68           C  
ATOM    589  CD  GLN A  74      13.827  32.066  23.159  1.00 21.00           C  
ATOM    590  OE1 GLN A  74      15.010  31.730  23.024  1.00 22.37           O  
ATOM    591  NE2 GLN A  74      13.373  33.247  22.774  1.00 24.07           N  
ATOM    592  N   THR A  75      12.229  26.935  22.600  1.00 10.98           N  
ATOM    593  CA  THR A  75      12.664  25.656  22.056  1.00 11.83           C  
ATOM    594  C   THR A  75      14.162  25.828  21.729  1.00 11.24           C  
ATOM    595  O   THR A  75      14.681  26.951  21.764  1.00  9.95           O  
ATOM    596  CB  THR A  75      11.895  25.325  20.757  1.00 11.93           C  
ATOM    597  OG1 THR A  75      12.123  26.366  19.795  1.00 13.31           O  
ATOM    598  CG2 THR A  75      10.396  25.202  21.042  1.00 13.29           C  
ATOM    599  N   VAL A  76      14.841  24.731  21.377  1.00 13.77           N  
ATOM    600  CA  VAL A  76      16.278  24.762  21.049  1.00 14.39           C  
ATOM    601  C   VAL A  76      16.612  25.734  19.914  1.00 12.97           C  
ATOM    602  O   VAL A  76      17.639  26.407  19.956  1.00 13.75           O  
ATOM    603  CB  VAL A  76      16.827  23.351  20.680  1.00 15.44           C  
ATOM    604  CG1 VAL A  76      18.332  23.314  20.844  1.00 17.74           C  
ATOM    605  CG2 VAL A  76      16.218  22.293  21.548  1.00 19.99           C  
ATOM    606  N   ASP A  77      15.730  25.824  18.921  1.00 13.67           N  
ATOM    607  CA  ASP A  77      15.933  26.727  17.789  1.00 14.47           C  
ATOM    608  C   ASP A  77      15.486  28.172  18.061  1.00 15.23           C  
ATOM    609  O   ASP A  77      15.461  29.002  17.153  1.00 14.90           O  
ATOM    610  CB  ASP A  77      15.301  26.158  16.503  1.00 15.63           C  
ATOM    611  CG  ASP A  77      13.790  26.007  16.585  1.00 15.92           C  
ATOM    612  OD1 ASP A  77      13.260  25.470  17.586  1.00 14.64           O  
ATOM    613  OD2 ASP A  77      13.123  26.409  15.613  1.00 17.79           O  
ATOM    614  N   GLY A  78      15.095  28.445  19.312  1.00 15.17           N  
ATOM    615  CA  GLY A  78      14.709  29.790  19.726  1.00 15.90           C  
ATOM    616  C   GLY A  78      13.268  30.281  19.701  1.00 16.89           C  
ATOM    617  O   GLY A  78      13.038  31.489  19.790  1.00 19.37           O  
ATOM    618  N   ARG A  79      12.292  29.389  19.620  1.00 16.76           N  
ATOM    619  CA  ARG A  79      10.896  29.822  19.587  1.00 18.08           C  
ATOM    620  C   ARG A  79      10.229  29.768  20.961  1.00 16.55           C  
ATOM    621  O   ARG A  79      10.379  28.787  21.680  1.00 16.57           O  
ATOM    622  CB  ARG A  79      10.112  28.961  18.604  1.00 20.74           C  
ATOM    623  CG  ARG A  79      10.667  28.997  17.194  1.00 25.89           C  
ATOM    624  CD  ARG A  79       9.986  27.976  16.310  1.00 29.77           C  
ATOM    625  NE  ARG A  79      10.144  26.626  16.842  1.00 34.52           N  
ATOM    626  CZ  ARG A  79      10.128  25.516  16.109  1.00 35.90           C  
ATOM    627  NH1 ARG A  79       9.971  25.580  14.789  1.00 37.70           N  
ATOM    628  NH2 ARG A  79      10.266  24.337  16.702  1.00 35.58           N  
ATOM    629  N   PRO A  80       9.501  30.830  21.352  1.00 15.98           N  
ATOM    630  CA  PRO A  80       8.819  30.867  22.651  1.00 15.47           C  
ATOM    631  C   PRO A  80       7.825  29.725  22.833  1.00 14.23           C  
ATOM    632  O   PRO A  80       7.058  29.393  21.926  1.00 14.56           O  
ATOM    633  CB  PRO A  80       8.100  32.220  22.628  1.00 15.48           C  
ATOM    634  CG  PRO A  80       9.010  33.057  21.846  1.00 18.18           C  
ATOM    635  CD  PRO A  80       9.418  32.145  20.696  1.00 17.08           C  
ATOM    636  N   CYS A  81       7.817  29.148  24.028  1.00 13.52           N  
ATOM    637  CA  CYS A  81       6.914  28.055  24.331  1.00 12.41           C  
ATOM    638  C   CYS A  81       6.548  28.054  25.811  1.00 12.52           C  
ATOM    639  O   CYS A  81       7.202  28.718  26.624  1.00 11.74           O  
ATOM    640  CB  CYS A  81       7.563  26.705  23.950  1.00 11.59           C  
ATOM    641  SG  CYS A  81       9.063  26.255  24.894  1.00 12.86           S  
ATOM    642  N   LYS A  82       5.448  27.379  26.121  1.00 13.86           N  
ATOM    643  CA  LYS A  82       4.988  27.197  27.492  1.00 14.38           C  
ATOM    644  C   LYS A  82       5.436  25.779  27.839  1.00 13.51           C  
ATOM    645  O   LYS A  82       5.227  24.842  27.063  1.00 12.69           O  
ATOM    646  CB  LYS A  82       3.473  27.299  27.589  1.00 18.36           C  
ATOM    647  CG  LYS A  82       2.940  28.716  27.584  1.00 26.02           C  
ATOM    648  CD  LYS A  82       3.353  29.506  28.826  1.00 31.13           C  
ATOM    649  CE  LYS A  82       2.686  30.894  28.832  1.00 35.39           C  
ATOM    650  NZ  LYS A  82       2.868  31.652  30.120  1.00 37.63           N  
ATOM    651  N   SER A  83       6.110  25.638  28.974  1.00 11.15           N  
ATOM    652  CA  SER A  83       6.624  24.352  29.397  1.00 10.10           C  
ATOM    653  C   SER A  83       6.083  23.931  30.752  1.00 11.16           C  
ATOM    654  O   SER A  83       5.721  24.769  31.575  1.00 10.21           O  
ATOM    655  CB  SER A  83       8.149  24.418  29.446  1.00 10.30           C  
ATOM    656  OG  SER A  83       8.686  24.518  28.132  1.00 11.50           O  
ATOM    657  N   LEU A  84       6.028  22.620  30.954  1.00 11.17           N  
ATOM    658  CA  LEU A  84       5.557  22.016  32.192  1.00 11.84           C  
ATOM    659  C   LEU A  84       6.427  20.793  32.470  1.00 10.42           C  
ATOM    660  O   LEU A  84       6.444  19.846  31.684  1.00 11.20           O  
ATOM    661  CB  LEU A  84       4.091  21.576  32.067  1.00 13.44           C  
ATOM    662  CG  LEU A  84       3.552  20.784  33.270  1.00 15.74           C  
ATOM    663  CD1 LEU A  84       3.515  21.683  34.484  1.00 16.96           C  
ATOM    664  CD2 LEU A  84       2.178  20.231  32.982  1.00 18.76           C  
ATOM    665  N   VAL A  85       7.146  20.828  33.589  1.00  9.60           N  
ATOM    666  CA  VAL A  85       8.028  19.738  34.006  1.00  9.50           C  
ATOM    667  C   VAL A  85       7.344  18.878  35.082  1.00  9.74           C  
ATOM    668  O   VAL A  85       6.680  19.404  35.985  1.00  9.28           O  
ATOM    669  CB  VAL A  85       9.384  20.291  34.598  1.00  8.89           C  
ATOM    670  CG1 VAL A  85      10.327  19.140  34.970  1.00  8.20           C  
ATOM    671  CG2 VAL A  85      10.062  21.227  33.612  1.00  8.48           C  
ATOM    672  N   LYS A  86       7.504  17.563  34.971  1.00  9.96           N  
ATOM    673  CA  LYS A  86       6.946  16.621  35.945  1.00 11.92           C  
ATOM    674  C   LYS A  86       8.003  15.558  36.247  1.00 11.88           C  
ATOM    675  O   LYS A  86       8.917  15.340  35.453  1.00 11.00           O  
ATOM    676  CB  LYS A  86       5.700  15.911  35.385  1.00 12.40           C  
ATOM    677  CG  LYS A  86       4.538  16.819  35.058  1.00 16.01           C  
ATOM    678  CD  LYS A  86       3.333  16.017  34.559  1.00 21.36           C  
ATOM    679  CE  LYS A  86       2.140  16.939  34.345  1.00 23.23           C  
ATOM    680  NZ  LYS A  86       0.919  16.212  33.929  1.00 28.41           N  
ATOM    681  N   TRP A  87       7.868  14.889  37.386  1.00 10.75           N  
ATOM    682  CA  TRP A  87       8.775  13.811  37.738  1.00  9.53           C  
ATOM    683  C   TRP A  87       8.238  12.559  37.052  1.00  9.89           C  
ATOM    684  O   TRP A  87       7.144  12.107  37.370  1.00 11.80           O  
ATOM    685  CB  TRP A  87       8.791  13.569  39.268  1.00  8.76           C  
ATOM    686  CG  TRP A  87       9.494  14.641  40.062  1.00  8.86           C  
ATOM    687  CD1 TRP A  87       8.923  15.525  40.939  1.00  8.80           C  
ATOM    688  CD2 TRP A  87      10.889  14.990  39.992  1.00  9.42           C  
ATOM    689  NE1 TRP A  87       9.872  16.410  41.400  1.00  8.01           N  
ATOM    690  CE2 TRP A  87      11.086  16.103  40.835  1.00 10.85           C  
ATOM    691  CE3 TRP A  87      11.985  14.475  39.283  1.00  9.60           C  
ATOM    692  CZ2 TRP A  87      12.340  16.716  40.994  1.00 11.45           C  
ATOM    693  CZ3 TRP A  87      13.230  15.084  39.438  1.00 10.72           C  
ATOM    694  CH2 TRP A  87      13.395  16.192  40.289  1.00 11.78           C  
ATOM    695  N   GLU A  88       8.954  12.040  36.064  1.00  9.93           N  
ATOM    696  CA  GLU A  88       8.526  10.807  35.416  1.00 11.30           C  
ATOM    697  C   GLU A  88       8.826   9.726  36.448  1.00 11.75           C  
ATOM    698  O   GLU A  88       8.068   8.784  36.623  1.00 12.78           O  
ATOM    699  CB  GLU A  88       9.337  10.541  34.156  1.00 13.50           C  
ATOM    700  CG  GLU A  88       8.917   9.261  33.454  1.00 18.67           C  
ATOM    701  CD  GLU A  88       9.756   8.958  32.226  1.00 23.49           C  
ATOM    702  OE1 GLU A  88       9.581   9.650  31.205  1.00 26.53           O  
ATOM    703  OE2 GLU A  88      10.587   8.025  32.276  1.00 26.54           O  
ATOM    704  N   SER A  89       9.972   9.870  37.103  1.00 11.49           N  
ATOM    705  CA  SER A  89      10.402   8.954  38.158  1.00 11.10           C  
ATOM    706  C   SER A  89      11.206   9.776  39.163  1.00 11.14           C  
ATOM    707  O   SER A  89      11.397  10.983  38.979  1.00  9.92           O  
ATOM    708  CB  SER A  89      11.221   7.778  37.604  1.00 12.43           C  
ATOM    709  OG  SER A  89      12.396   8.215  36.947  1.00 14.39           O  
ATOM    710  N   GLU A  90      11.674   9.130  40.227  1.00 10.17           N  
ATOM    711  CA  GLU A  90      12.433   9.826  41.254  1.00 10.83           C  
ATOM    712  C   GLU A  90      13.657  10.629  40.772  1.00  9.86           C  
ATOM    713  O   GLU A  90      13.932  11.715  41.289  1.00 10.30           O  
ATOM    714  CB  GLU A  90      12.858   8.846  42.348  1.00 11.92           C  
ATOM    715  CG  GLU A  90      13.536   9.572  43.487  1.00 16.53           C  
ATOM    716  CD  GLU A  90      13.912   8.671  44.644  1.00 19.80           C  
ATOM    717  OE1 GLU A  90      14.122   7.464  44.426  1.00 21.18           O  
ATOM    718  OE2 GLU A  90      14.012   9.187  45.774  1.00 22.91           O  
ATOM    719  N   ASN A  91      14.376  10.102  39.783  1.00  8.79           N  
ATOM    720  CA  ASN A  91      15.578  10.767  39.274  1.00 10.50           C  
ATOM    721  C   ASN A  91      15.455  11.289  37.855  1.00  9.69           C  
ATOM    722  O   ASN A  91      16.467  11.627  37.246  1.00  7.10           O  
ATOM    723  CB  ASN A  91      16.760   9.798  39.305  1.00 14.33           C  
ATOM    724  CG  ASN A  91      17.064   9.307  40.693  1.00 17.71           C  
ATOM    725  OD1 ASN A  91      17.445  10.087  41.560  1.00 20.87           O  
ATOM    726  ND2 ASN A  91      16.855   8.016  40.928  1.00 19.39           N  
ATOM    727  N   LYS A  92      14.230  11.387  37.352  1.00  8.60           N  
ATOM    728  CA  LYS A  92      14.016  11.835  35.981  1.00  8.88           C  
ATOM    729  C   LYS A  92      12.861  12.812  35.807  1.00  8.61           C  
ATOM    730  O   LYS A  92      11.721  12.511  36.168  1.00  8.95           O  
ATOM    731  CB  LYS A  92      13.781  10.626  35.078  1.00  9.10           C  
ATOM    732  CG  LYS A  92      13.566  10.996  33.618  1.00 11.95           C  
ATOM    733  CD  LYS A  92      13.467   9.762  32.759  1.00 14.04           C  
ATOM    734  CE  LYS A  92      13.333  10.124  31.299  1.00 16.33           C  
ATOM    735  NZ  LYS A  92      13.129   8.884  30.506  1.00 17.37           N  
ATOM    736  N   MET A  93      13.172  13.988  35.268  1.00  7.58           N  
ATOM    737  CA  MET A  93      12.159  14.985  34.995  1.00  8.21           C  
ATOM    738  C   MET A  93      11.915  15.038  33.496  1.00  9.18           C  
ATOM    739  O   MET A  93      12.833  14.838  32.690  1.00  7.74           O  
ATOM    740  CB  MET A  93      12.565  16.359  35.523  1.00  9.68           C  
ATOM    741  CG  MET A  93      13.826  16.925  34.937  1.00 13.16           C  
ATOM    742  SD  MET A  93      14.238  18.543  35.628  1.00 17.49           S  
ATOM    743  CE  MET A  93      15.009  18.106  37.076  1.00 18.53           C  
ATOM    744  N   VAL A  94      10.658  15.239  33.128  1.00  9.48           N  
ATOM    745  CA  VAL A  94      10.266  15.334  31.726  1.00  9.55           C  
ATOM    746  C   VAL A  94       9.516  16.639  31.528  1.00 10.10           C  
ATOM    747  O   VAL A  94       8.683  17.024  32.364  1.00  9.47           O  
ATOM    748  CB  VAL A  94       9.371  14.164  31.315  1.00 11.05           C  
ATOM    749  CG1 VAL A  94       8.878  14.354  29.878  1.00 12.88           C  
ATOM    750  CG2 VAL A  94      10.147  12.866  31.420  1.00 14.00           C  
ATOM    751  N   CYS A  95       9.802  17.312  30.413  1.00  9.49           N  
ATOM    752  CA  CYS A  95       9.169  18.582  30.094  1.00  8.82           C  
ATOM    753  C   CYS A  95       8.431  18.559  28.758  1.00 11.70           C  
ATOM    754  O   CYS A  95       9.014  18.215  27.723  1.00 12.29           O  
ATOM    755  CB  CYS A  95      10.229  19.679  30.059  1.00  8.79           C  
ATOM    756  SG  CYS A  95       9.620  21.322  29.690  1.00 10.97           S  
ATOM    757  N   GLU A  96       7.149  18.902  28.791  1.00 10.87           N  
ATOM    758  CA  GLU A  96       6.342  18.962  27.587  1.00 14.78           C  
ATOM    759  C   GLU A  96       6.267  20.439  27.182  1.00 13.83           C  
ATOM    760  O   GLU A  96       6.044  21.311  28.030  1.00 12.79           O  
ATOM    761  CB  GLU A  96       4.957  18.397  27.885  1.00 20.21           C  
ATOM    762  CG  GLU A  96       3.981  18.432  26.726  1.00 32.46           C  
ATOM    763  CD  GLU A  96       2.646  17.765  27.065  1.00 38.97           C  
ATOM    764  OE1 GLU A  96       2.053  18.108  28.128  1.00 42.61           O  
ATOM    765  OE2 GLU A  96       2.201  16.892  26.271  1.00 42.17           O  
ATOM    766  N   GLN A  97       6.513  20.725  25.903  1.00 13.39           N  
ATOM    767  CA  GLN A  97       6.489  22.100  25.402  1.00 13.55           C  
ATOM    768  C   GLN A  97       5.357  22.334  24.400  1.00 15.88           C  
ATOM    769  O   GLN A  97       5.013  21.455  23.591  1.00 16.25           O  
ATOM    770  CB  GLN A  97       7.823  22.465  24.747  1.00 12.20           C  
ATOM    771  CG  GLN A  97       9.033  22.324  25.650  1.00 12.55           C  
ATOM    772  CD  GLN A  97      10.321  22.613  24.927  1.00 14.20           C  
ATOM    773  OE1 GLN A  97      10.478  22.288  23.749  1.00 12.94           O  
ATOM    774  NE2 GLN A  97      11.260  23.235  25.627  1.00 14.75           N  
ATOM    775  N   LYS A  98       4.801  23.541  24.450  1.00 17.30           N  
ATOM    776  CA  LYS A  98       3.696  23.952  23.582  1.00 19.78           C  
ATOM    777  C   LYS A  98       3.990  25.340  23.019  1.00 18.56           C  
ATOM    778  O   LYS A  98       4.162  26.293  23.771  1.00 17.70           O  
ATOM    779  CB  LYS A  98       2.389  23.953  24.389  1.00 23.30           C  
ATOM    780  CG  LYS A  98       1.294  24.857  23.867  1.00 30.94           C  
ATOM    781  CD  LYS A  98       0.210  25.047  24.934  1.00 37.10           C  
ATOM    782  CE  LYS A  98      -0.849  26.072  24.520  1.00 39.73           C  
ATOM    783  NZ  LYS A  98      -0.326  27.476  24.541  1.00 42.46           N  
ATOM    784  N   LEU A  99       4.073  25.445  21.696  1.00 19.35           N  
ATOM    785  CA  LEU A  99       4.357  26.721  21.041  1.00 21.32           C  
ATOM    786  C   LEU A  99       3.307  27.770  21.351  1.00 22.86           C  
ATOM    787  O   LEU A  99       2.108  27.496  21.261  1.00 23.41           O  
ATOM    788  CB  LEU A  99       4.466  26.542  19.526  1.00 22.09           C  
ATOM    789  CG  LEU A  99       5.692  25.792  18.997  1.00 22.72           C  
ATOM    790  CD1 LEU A  99       5.585  25.639  17.490  1.00 23.04           C  
ATOM    791  CD2 LEU A  99       6.951  26.548  19.372  1.00 23.61           C  
ATOM    792  N   LEU A 100       3.767  28.962  21.722  1.00 24.11           N  
ATOM    793  CA  LEU A 100       2.879  30.070  22.051  1.00 27.59           C  
ATOM    794  C   LEU A 100       2.130  30.545  20.815  1.00 30.94           C  
ATOM    795  O   LEU A 100       0.951  30.908  20.877  1.00 31.34           O  
ATOM    796  CB  LEU A 100       3.680  31.227  22.640  1.00 25.50           C  
ATOM    797  CG  LEU A 100       4.254  30.947  24.020  1.00 24.80           C  
ATOM    798  CD1 LEU A 100       4.960  32.171  24.542  1.00 26.59           C  
ATOM    799  CD2 LEU A 100       3.141  30.554  24.935  1.00 24.80           C  
ATOM    800  N   LYS A 101       2.835  30.531  19.689  1.00 34.60           N  
ATOM    801  CA  LYS A 101       2.282  30.961  18.413  1.00 37.81           C  
ATOM    802  C   LYS A 101       2.847  30.088  17.292  1.00 37.39           C  
ATOM    803  O   LYS A 101       4.019  29.687  17.319  1.00 37.22           O  
ATOM    804  CB  LYS A 101       2.653  32.429  18.147  1.00 40.57           C  
ATOM    805  CG  LYS A 101       2.182  33.426  19.212  1.00 45.13           C  
ATOM    806  CD  LYS A 101       2.955  34.741  19.125  1.00 48.57           C  
ATOM    807  CE  LYS A 101       4.479  34.527  19.248  1.00 51.31           C  
ATOM    808  NZ  LYS A 101       4.917  33.952  20.559  1.00 51.14           N  
ATOM    809  N   GLY A 102       1.997  29.786  16.318  1.00 37.21           N  
ATOM    810  CA  GLY A 102       2.423  28.993  15.184  1.00 36.82           C  
ATOM    811  C   GLY A 102       2.333  27.494  15.344  1.00 36.36           C  
ATOM    812  O   GLY A 102       1.690  26.977  16.265  1.00 35.74           O  
ATOM    813  N   GLU A 103       2.954  26.803  14.395  1.00 35.74           N  
ATOM    814  CA  GLU A 103       2.988  25.348  14.377  1.00 35.50           C  
ATOM    815  C   GLU A 103       4.418  24.880  14.140  1.00 31.92           C  
ATOM    816  O   GLU A 103       5.281  25.654  13.723  1.00 31.61           O  
ATOM    817  CB  GLU A 103       2.077  24.784  13.274  1.00 39.37           C  
ATOM    818  CG  GLU A 103       0.652  24.422  13.712  1.00 45.52           C  
ATOM    819  CD  GLU A 103      -0.383  25.503  13.395  1.00 50.23           C  
ATOM    820  OE1 GLU A 103      -0.130  26.346  12.499  1.00 53.12           O  
ATOM    821  OE2 GLU A 103      -1.464  25.500  14.036  1.00 52.16           O  
ATOM    822  N   GLY A 104       4.653  23.604  14.414  1.00 28.97           N  
ATOM    823  CA  GLY A 104       5.967  23.024  14.231  1.00 25.41           C  
ATOM    824  C   GLY A 104       6.012  21.648  14.863  1.00 22.09           C  
ATOM    825  O   GLY A 104       4.987  21.160  15.347  1.00 21.89           O  
ATOM    826  N   PRO A 105       7.176  20.976  14.832  1.00 19.50           N  
ATOM    827  CA  PRO A 105       7.338  19.640  15.418  1.00 17.92           C  
ATOM    828  C   PRO A 105       7.020  19.664  16.914  1.00 15.61           C  
ATOM    829  O   PRO A 105       7.170  20.696  17.567  1.00 14.42           O  
ATOM    830  CB  PRO A 105       8.828  19.348  15.202  1.00 18.86           C  
ATOM    831  CG  PRO A 105       9.188  20.164  14.005  1.00 18.76           C  
ATOM    832  CD  PRO A 105       8.423  21.440  14.199  1.00 18.40           C  
ATOM    833  N   LYS A 106       6.552  18.541  17.444  1.00 16.02           N  
ATOM    834  CA  LYS A 106       6.255  18.453  18.868  1.00 16.93           C  
ATOM    835  C   LYS A 106       7.609  18.305  19.554  1.00 15.49           C  
ATOM    836  O   LYS A 106       8.397  17.437  19.183  1.00 14.76           O  
ATOM    837  CB  LYS A 106       5.387  17.229  19.174  1.00 20.98           C  
ATOM    838  CG  LYS A 106       5.015  17.097  20.662  1.00 27.98           C  
ATOM    839  CD  LYS A 106       4.463  18.433  21.229  1.00 33.23           C  
ATOM    840  CE  LYS A 106       4.250  18.417  22.764  1.00 35.21           C  
ATOM    841  NZ  LYS A 106       5.519  18.251  23.566  1.00 33.75           N  
ATOM    842  N   THR A 107       7.907  19.167  20.515  1.00 13.91           N  
ATOM    843  CA  THR A 107       9.203  19.086  21.190  1.00 12.14           C  
ATOM    844  C   THR A 107       9.083  18.819  22.681  1.00 11.66           C  
ATOM    845  O   THR A 107       8.061  19.120  23.295  1.00 10.59           O  
ATOM    846  CB  THR A 107      10.012  20.382  21.016  1.00 12.37           C  
ATOM    847  OG1 THR A 107       9.263  21.480  21.547  1.00 12.36           O  
ATOM    848  CG2 THR A 107      10.327  20.643  19.544  1.00 12.62           C  
ATOM    849  N   SER A 108      10.140  18.249  23.250  1.00 10.16           N  
ATOM    850  CA  SER A 108      10.192  17.975  24.681  1.00  9.98           C  
ATOM    851  C   SER A 108      11.649  17.774  25.081  1.00  9.90           C  
ATOM    852  O   SER A 108      12.549  17.774  24.227  1.00  8.48           O  
ATOM    853  CB  SER A 108       9.370  16.729  25.024  1.00  9.84           C  
ATOM    854  OG  SER A 108       9.844  15.601  24.313  1.00 13.87           O  
ATOM    855  N   TRP A 109      11.890  17.708  26.386  1.00  7.96           N  
ATOM    856  CA  TRP A 109      13.233  17.446  26.894  1.00  7.85           C  
ATOM    857  C   TRP A 109      13.109  16.693  28.209  1.00  7.56           C  
ATOM    858  O   TRP A 109      12.053  16.728  28.837  1.00  8.14           O  
ATOM    859  CB  TRP A 109      14.094  18.722  27.051  1.00  8.25           C  
ATOM    860  CG  TRP A 109      13.627  19.829  28.007  1.00  8.07           C  
ATOM    861  CD1 TRP A 109      13.120  21.046  27.648  1.00  9.28           C  
ATOM    862  CD2 TRP A 109      13.745  19.865  29.450  1.00  9.31           C  
ATOM    863  NE1 TRP A 109      12.929  21.836  28.760  1.00  9.69           N  
ATOM    864  CE2 TRP A 109      13.306  21.136  29.878  1.00  9.04           C  
ATOM    865  CE3 TRP A 109      14.186  18.939  30.416  1.00  9.92           C  
ATOM    866  CZ2 TRP A 109      13.286  21.515  31.228  1.00  9.72           C  
ATOM    867  CZ3 TRP A 109      14.163  19.316  31.758  1.00 10.25           C  
ATOM    868  CH2 TRP A 109      13.717  20.593  32.149  1.00 10.11           C  
ATOM    869  N   THR A 110      14.136  15.924  28.549  1.00  7.39           N  
ATOM    870  CA  THR A 110      14.168  15.176  29.808  1.00  6.23           C  
ATOM    871  C   THR A 110      15.577  15.334  30.395  1.00  7.40           C  
ATOM    872  O   THR A 110      16.558  15.563  29.652  1.00  6.43           O  
ATOM    873  CB  THR A 110      13.887  13.633  29.626  1.00  7.17           C  
ATOM    874  OG1 THR A 110      15.000  13.002  28.973  1.00  7.49           O  
ATOM    875  CG2 THR A 110      12.616  13.377  28.803  1.00  6.64           C  
ATOM    876  N   ARG A 111      15.669  15.293  31.727  1.00  6.72           N  
ATOM    877  CA  ARG A 111      16.966  15.356  32.425  1.00  6.27           C  
ATOM    878  C   ARG A 111      16.924  14.287  33.483  1.00  7.89           C  
ATOM    879  O   ARG A 111      15.928  14.156  34.193  1.00  8.35           O  
ATOM    880  CB  ARG A 111      17.240  16.722  33.068  1.00  6.20           C  
ATOM    881  CG  ARG A 111      17.703  17.765  32.060  1.00  7.38           C  
ATOM    882  CD  ARG A 111      18.100  19.072  32.727  1.00  8.70           C  
ATOM    883  NE  ARG A 111      18.783  19.965  31.784  1.00  9.83           N  
ATOM    884  CZ  ARG A 111      18.158  20.804  30.963  1.00 10.23           C  
ATOM    885  NH1 ARG A 111      16.840  20.869  30.966  1.00 10.89           N  
ATOM    886  NH2 ARG A 111      18.847  21.590  30.144  1.00 11.56           N  
ATOM    887  N   GLU A 112      17.957  13.464  33.534  1.00  7.64           N  
ATOM    888  CA  GLU A 112      17.977  12.402  34.527  1.00 10.31           C  
ATOM    889  C   GLU A 112      19.356  12.142  35.113  1.00  9.93           C  
ATOM    890  O   GLU A 112      20.367  12.273  34.425  1.00  7.92           O  
ATOM    891  CB  GLU A 112      17.401  11.118  33.940  1.00 14.05           C  
ATOM    892  CG  GLU A 112      18.213  10.489  32.836  1.00 20.37           C  
ATOM    893  CD  GLU A 112      17.484   9.325  32.177  1.00 25.09           C  
ATOM    894  OE1 GLU A 112      17.223   8.308  32.883  1.00 22.36           O  
ATOM    895  OE2 GLU A 112      17.175   9.443  30.955  1.00 25.10           O  
ATOM    896  N   LEU A 113      19.387  11.816  36.401  1.00  8.96           N  
ATOM    897  CA  LEU A 113      20.634  11.503  37.091  1.00 12.04           C  
ATOM    898  C   LEU A 113      20.789   9.991  37.081  1.00 12.06           C  
ATOM    899  O   LEU A 113      19.906   9.270  37.559  1.00 12.08           O  
ATOM    900  CB  LEU A 113      20.575  11.983  38.532  1.00 14.38           C  
ATOM    901  CG  LEU A 113      20.768  13.465  38.799  1.00 17.46           C  
ATOM    902  CD1 LEU A 113      20.709  13.656  40.298  1.00 19.61           C  
ATOM    903  CD2 LEU A 113      22.128  13.945  38.266  1.00 18.46           C  
ATOM    904  N   THR A 114      21.895   9.502  36.535  1.00 11.06           N  
ATOM    905  CA  THR A 114      22.110   8.062  36.452  1.00 11.74           C  
ATOM    906  C   THR A 114      22.816   7.522  37.686  1.00 11.41           C  
ATOM    907  O   THR A 114      23.327   8.282  38.501  1.00 11.47           O  
ATOM    908  CB  THR A 114      22.894   7.700  35.188  1.00 12.89           C  
ATOM    909  OG1 THR A 114      24.109   8.451  35.164  1.00 15.50           O  
ATOM    910  CG2 THR A 114      22.075   8.037  33.951  1.00 14.75           C  
ATOM    911  N   ASN A 115      22.834   6.202  37.808  1.00 13.23           N  
ATOM    912  CA  ASN A 115      23.441   5.538  38.951  1.00 16.19           C  
ATOM    913  C   ASN A 115      24.930   5.761  39.139  1.00 14.24           C  
ATOM    914  O   ASN A 115      25.432   5.626  40.256  1.00 14.74           O  
ATOM    915  CB  ASN A 115      23.123   4.047  38.918  1.00 21.89           C  
ATOM    916  CG  ASN A 115      21.703   3.754  39.357  1.00 29.77           C  
ATOM    917  OD1 ASN A 115      20.955   3.046  38.669  1.00 34.83           O  
ATOM    918  ND2 ASN A 115      21.313   4.310  40.516  1.00 32.90           N  
ATOM    919  N   ASP A 116      25.626   6.095  38.055  1.00 12.05           N  
ATOM    920  CA  ASP A 116      27.061   6.364  38.094  1.00 11.99           C  
ATOM    921  C   ASP A 116      27.424   7.821  38.397  1.00 11.45           C  
ATOM    922  O   ASP A 116      28.592   8.184  38.393  1.00 12.23           O  
ATOM    923  CB  ASP A 116      27.764   5.875  36.806  1.00 13.89           C  
ATOM    924  CG  ASP A 116      27.177   6.474  35.512  1.00 16.58           C  
ATOM    925  OD1 ASP A 116      26.263   7.303  35.569  1.00 19.66           O  
ATOM    926  OD2 ASP A 116      27.651   6.113  34.422  1.00 20.14           O  
ATOM    927  N   GLY A 117      26.420   8.647  38.675  1.00 10.58           N  
ATOM    928  CA  GLY A 117      26.669  10.042  38.997  1.00  9.83           C  
ATOM    929  C   GLY A 117      26.652  11.019  37.831  1.00  9.97           C  
ATOM    930  O   GLY A 117      26.945  12.192  38.019  1.00 10.45           O  
ATOM    931  N   GLU A 118      26.289  10.550  36.638  1.00  9.43           N  
ATOM    932  CA  GLU A 118      26.242  11.413  35.458  1.00  7.79           C  
ATOM    933  C   GLU A 118      24.834  11.955  35.213  1.00  7.60           C  
ATOM    934  O   GLU A 118      23.872  11.565  35.885  1.00  8.05           O  
ATOM    935  CB  GLU A 118      26.776  10.653  34.241  1.00  8.86           C  
ATOM    936  CG  GLU A 118      28.227  10.234  34.427  1.00  9.64           C  
ATOM    937  CD  GLU A 118      28.770   9.370  33.310  1.00 13.39           C  
ATOM    938  OE1 GLU A 118      28.036   9.043  32.355  1.00 11.90           O  
ATOM    939  OE2 GLU A 118      29.956   8.998  33.405  1.00 16.59           O  
ATOM    940  N   LEU A 119      24.732  12.884  34.269  1.00  7.57           N  
ATOM    941  CA  LEU A 119      23.467  13.513  33.917  1.00  6.94           C  
ATOM    942  C   LEU A 119      23.189  13.277  32.431  1.00  8.29           C  
ATOM    943  O   LEU A 119      24.070  13.506  31.593  1.00  8.23           O  
ATOM    944  CB  LEU A 119      23.556  15.023  34.184  1.00  7.83           C  
ATOM    945  CG  LEU A 119      22.417  15.972  33.810  1.00  9.54           C  
ATOM    946  CD1 LEU A 119      21.213  15.661  34.618  1.00 11.05           C  
ATOM    947  CD2 LEU A 119      22.822  17.421  34.066  1.00 12.54           C  
ATOM    948  N   ILE A 120      22.010  12.743  32.119  1.00  6.17           N  
ATOM    949  CA  ILE A 120      21.638  12.529  30.730  1.00  6.22           C  
ATOM    950  C   ILE A 120      20.527  13.511  30.354  1.00  7.47           C  
ATOM    951  O   ILE A 120      19.493  13.580  31.036  1.00  6.54           O  
ATOM    952  CB  ILE A 120      21.103  11.118  30.485  1.00  7.19           C  
ATOM    953  CG1 ILE A 120      22.171  10.070  30.801  1.00  8.26           C  
ATOM    954  CG2 ILE A 120      20.556  11.003  29.047  1.00  6.54           C  
ATOM    955  CD1 ILE A 120      21.668   8.658  30.600  1.00  9.35           C  
ATOM    956  N   LEU A 121      20.771  14.301  29.306  1.00  6.41           N  
ATOM    957  CA  LEU A 121      19.783  15.236  28.779  1.00  6.25           C  
ATOM    958  C   LEU A 121      19.299  14.693  27.426  1.00  7.41           C  
ATOM    959  O   LEU A 121      20.115  14.242  26.619  1.00  6.01           O  
ATOM    960  CB  LEU A 121      20.400  16.624  28.526  1.00  7.37           C  
ATOM    961  CG  LEU A 121      19.607  17.580  27.597  1.00  7.96           C  
ATOM    962  CD1 LEU A 121      18.340  18.117  28.290  1.00  7.91           C  
ATOM    963  CD2 LEU A 121      20.501  18.739  27.151  1.00  7.96           C  
ATOM    964  N   THR A 122      17.988  14.607  27.222  1.00  6.71           N  
ATOM    965  CA  THR A 122      17.514  14.205  25.898  1.00  7.80           C  
ATOM    966  C   THR A 122      16.633  15.334  25.402  1.00  8.58           C  
ATOM    967  O   THR A 122      15.988  16.034  26.194  1.00  7.21           O  
ATOM    968  CB  THR A 122      16.754  12.843  25.832  1.00  7.51           C  
ATOM    969  OG1 THR A 122      15.422  12.992  26.313  1.00  9.27           O  
ATOM    970  CG2 THR A 122      17.484  11.759  26.622  1.00  7.86           C  
ATOM    971  N   MET A 123      16.732  15.613  24.110  1.00  7.87           N  
ATOM    972  CA  MET A 123      15.904  16.643  23.494  1.00  9.22           C  
ATOM    973  C   MET A 123      15.194  15.950  22.337  1.00  8.66           C  
ATOM    974  O   MET A 123      15.828  15.189  21.601  1.00  8.09           O  
ATOM    975  CB  MET A 123      16.760  17.818  23.019  1.00  9.37           C  
ATOM    976  CG  MET A 123      17.359  18.612  24.171  1.00 11.81           C  
ATOM    977  SD  MET A 123      18.325  20.048  23.658  1.00 16.59           S  
ATOM    978  CE  MET A 123      19.871  19.278  23.173  1.00 14.10           C  
ATOM    979  N   THR A 124      13.895  16.195  22.186  1.00  7.20           N  
ATOM    980  CA  THR A 124      13.133  15.534  21.134  1.00  9.54           C  
ATOM    981  C   THR A 124      12.407  16.513  20.222  1.00 10.12           C  
ATOM    982  O   THR A 124      11.941  17.563  20.665  1.00  9.54           O  
ATOM    983  CB  THR A 124      12.073  14.552  21.756  1.00 10.74           C  
ATOM    984  OG1 THR A 124      12.740  13.544  22.535  1.00 11.99           O  
ATOM    985  CG2 THR A 124      11.247  13.865  20.679  1.00 11.66           C  
ATOM    986  N   ALA A 125      12.346  16.167  18.935  1.00 11.06           N  
ATOM    987  CA  ALA A 125      11.634  16.962  17.923  1.00 11.63           C  
ATOM    988  C   ALA A 125      10.981  15.878  17.078  1.00 13.46           C  
ATOM    989  O   ALA A 125      11.669  15.144  16.352  1.00 13.11           O  
ATOM    990  CB  ALA A 125      12.603  17.786  17.091  1.00 13.16           C  
ATOM    991  N   ASP A 126       9.664  15.754  17.216  1.00 14.63           N  
ATOM    992  CA  ASP A 126       8.901  14.721  16.536  1.00 17.86           C  
ATOM    993  C   ASP A 126       9.512  13.364  16.905  1.00 18.66           C  
ATOM    994  O   ASP A 126       9.519  13.006  18.080  1.00 19.38           O  
ATOM    995  CB  ASP A 126       8.835  14.982  15.023  1.00 18.40           C  
ATOM    996  CG  ASP A 126       7.786  16.032  14.660  1.00 22.34           C  
ATOM    997  OD1 ASP A 126       6.800  16.198  15.422  1.00 23.23           O  
ATOM    998  OD2 ASP A 126       7.940  16.702  13.621  1.00 24.32           O  
ATOM    999  N   ASP A 127      10.064  12.629  15.945  1.00 20.19           N  
ATOM   1000  CA  ASP A 127      10.656  11.333  16.271  1.00 21.56           C  
ATOM   1001  C   ASP A 127      12.175  11.279  16.416  1.00 18.85           C  
ATOM   1002  O   ASP A 127      12.732  10.219  16.657  1.00 20.67           O  
ATOM   1003  CB  ASP A 127      10.178  10.263  15.303  1.00 26.47           C  
ATOM   1004  CG  ASP A 127       9.043   9.450  15.880  1.00 33.21           C  
ATOM   1005  OD1 ASP A 127       7.892   9.959  15.934  1.00 36.08           O  
ATOM   1006  OD2 ASP A 127       9.318   8.308  16.318  1.00 38.35           O  
ATOM   1007  N   VAL A 128      12.836  12.418  16.281  1.00 15.22           N  
ATOM   1008  CA  VAL A 128      14.286  12.486  16.407  1.00 12.83           C  
ATOM   1009  C   VAL A 128      14.681  12.843  17.835  1.00 11.58           C  
ATOM   1010  O   VAL A 128      14.176  13.811  18.408  1.00  9.74           O  
ATOM   1011  CB  VAL A 128      14.864  13.503  15.423  1.00 12.79           C  
ATOM   1012  CG1 VAL A 128      16.338  13.757  15.706  1.00 12.93           C  
ATOM   1013  CG2 VAL A 128      14.677  12.968  14.005  1.00 14.30           C  
ATOM   1014  N   VAL A 129      15.586  12.051  18.397  1.00  9.29           N  
ATOM   1015  CA  VAL A 129      16.054  12.257  19.761  1.00  7.95           C  
ATOM   1016  C   VAL A 129      17.558  12.546  19.842  1.00  7.49           C  
ATOM   1017  O   VAL A 129      18.374  11.816  19.276  1.00  8.73           O  
ATOM   1018  CB  VAL A 129      15.764  11.007  20.617  1.00  9.43           C  
ATOM   1019  CG1 VAL A 129      16.153  11.253  22.076  1.00  9.09           C  
ATOM   1020  CG2 VAL A 129      14.293  10.610  20.495  1.00  9.45           C  
ATOM   1021  N   CYS A 130      17.912  13.630  20.534  1.00  7.54           N  
ATOM   1022  CA  CYS A 130      19.305  14.010  20.756  1.00  6.47           C  
ATOM   1023  C   CYS A 130      19.670  13.627  22.200  1.00  6.61           C  
ATOM   1024  O   CYS A 130      18.955  13.992  23.135  1.00  7.53           O  
ATOM   1025  CB  CYS A 130      19.485  15.517  20.544  1.00  6.05           C  
ATOM   1026  SG  CYS A 130      21.063  16.183  21.077  1.00  8.82           S  
ATOM   1027  N   THR A 131      20.786  12.925  22.372  1.00  6.58           N  
ATOM   1028  CA  THR A 131      21.241  12.462  23.693  1.00  5.93           C  
ATOM   1029  C   THR A 131      22.569  13.102  24.054  1.00  6.18           C  
ATOM   1030  O   THR A 131      23.528  13.003  23.294  1.00  5.77           O  
ATOM   1031  CB  THR A 131      21.419  10.914  23.699  1.00  6.63           C  
ATOM   1032  OG1 THR A 131      20.199  10.299  23.289  1.00  7.60           O  
ATOM   1033  CG2 THR A 131      21.763  10.399  25.091  1.00  7.76           C  
ATOM   1034  N   ARG A 132      22.624  13.780  25.202  1.00  6.29           N  
ATOM   1035  CA  ARG A 132      23.853  14.429  25.660  1.00  7.67           C  
ATOM   1036  C   ARG A 132      24.108  13.960  27.093  1.00  7.19           C  
ATOM   1037  O   ARG A 132      23.184  13.895  27.902  1.00  8.65           O  
ATOM   1038  CB  ARG A 132      23.719  15.957  25.621  1.00  9.67           C  
ATOM   1039  CG  ARG A 132      22.945  16.470  24.429  1.00 15.02           C  
ATOM   1040  CD  ARG A 132      23.781  17.260  23.476  1.00 16.80           C  
ATOM   1041  NE  ARG A 132      24.140  18.580  23.984  1.00 12.48           N  
ATOM   1042  CZ  ARG A 132      25.030  19.377  23.395  1.00 12.93           C  
ATOM   1043  NH1 ARG A 132      25.641  19.005  22.279  1.00 13.84           N  
ATOM   1044  NH2 ARG A 132      25.398  20.506  23.973  1.00 11.57           N  
ATOM   1045  N   VAL A 133      25.359  13.633  27.397  1.00  5.99           N  
ATOM   1046  CA  VAL A 133      25.739  13.124  28.719  1.00  5.92           C  
ATOM   1047  C   VAL A 133      26.773  14.055  29.345  1.00  5.85           C  
ATOM   1048  O   VAL A 133      27.713  14.492  28.681  1.00  5.50           O  
ATOM   1049  CB  VAL A 133      26.333  11.698  28.608  1.00  6.37           C  
ATOM   1050  CG1 VAL A 133      26.609  11.120  29.988  1.00  7.95           C  
ATOM   1051  CG2 VAL A 133      25.385  10.782  27.832  1.00  6.46           C  
ATOM   1052  N   TYR A 134      26.619  14.337  30.635  1.00  5.35           N  
ATOM   1053  CA  TYR A 134      27.538  15.228  31.322  1.00  4.57           C  
ATOM   1054  C   TYR A 134      28.014  14.611  32.617  1.00  5.30           C  
ATOM   1055  O   TYR A 134      27.371  13.712  33.165  1.00  3.92           O  
ATOM   1056  CB  TYR A 134      26.846  16.550  31.686  1.00  6.84           C  
ATOM   1057  CG  TYR A 134      26.118  17.251  30.574  1.00  8.89           C  
ATOM   1058  CD1 TYR A 134      24.901  16.762  30.122  1.00 10.29           C  
ATOM   1059  CD2 TYR A 134      26.628  18.406  29.992  1.00 10.49           C  
ATOM   1060  CE1 TYR A 134      24.212  17.386  29.133  1.00 13.03           C  
ATOM   1061  CE2 TYR A 134      25.930  19.051  28.982  1.00 12.15           C  
ATOM   1062  CZ  TYR A 134      24.723  18.517  28.567  1.00 12.80           C  
ATOM   1063  OH  TYR A 134      23.991  19.082  27.567  1.00 18.07           O  
ATOM   1064  N   VAL A 135      29.113  15.158  33.119  1.00  6.63           N  
ATOM   1065  CA  VAL A 135      29.697  14.762  34.394  1.00  8.42           C  
ATOM   1066  C   VAL A 135      30.100  16.086  35.064  1.00  9.05           C  
ATOM   1067  O   VAL A 135      30.340  17.086  34.385  1.00  9.02           O  
ATOM   1068  CB  VAL A 135      30.925  13.815  34.204  1.00  8.05           C  
ATOM   1069  CG1 VAL A 135      32.109  14.556  33.596  1.00  9.27           C  
ATOM   1070  CG2 VAL A 135      31.304  13.151  35.533  1.00 10.37           C  
ATOM   1071  N   ARG A 136      30.117  16.133  36.390  1.00  9.57           N  
ATOM   1072  CA  ARG A 136      30.498  17.375  37.040  1.00 10.86           C  
ATOM   1073  C   ARG A 136      31.964  17.676  36.776  1.00 11.68           C  
ATOM   1074  O   ARG A 136      32.782  16.765  36.686  1.00 11.35           O  
ATOM   1075  CB  ARG A 136      30.221  17.319  38.536  1.00 11.99           C  
ATOM   1076  CG  ARG A 136      28.746  17.454  38.885  1.00 13.89           C  
ATOM   1077  CD  ARG A 136      28.576  17.533  40.382  1.00 15.85           C  
ATOM   1078  NE  ARG A 136      27.185  17.407  40.754  1.00 17.08           N  
ATOM   1079  CZ  ARG A 136      26.561  16.245  40.926  1.00 21.69           C  
ATOM   1080  NH1 ARG A 136      27.217  15.102  40.754  1.00 23.26           N  
ATOM   1081  NH2 ARG A 136      25.278  16.227  41.283  1.00 22.60           N  
ATOM   1082  N   GLU A 137      32.282  18.963  36.663  1.00 15.12           N  
ATOM   1083  CA  GLU A 137      33.641  19.430  36.400  1.00 18.00           C  
ATOM   1084  C   GLU A 137      34.615  19.038  37.493  1.00 18.96           C  
ATOM   1085  O   GLU A 137      34.221  19.175  38.659  1.00 17.37           O  
ATOM   1086  CB  GLU A 137      33.661  20.943  36.293  1.00 19.89           C  
ATOM   1087  CG  GLU A 137      33.092  21.492  35.035  1.00 28.03           C  
ATOM   1088  CD  GLU A 137      33.469  22.953  34.865  1.00 33.22           C  
ATOM   1089  OE1 GLU A 137      34.630  23.217  34.473  1.00 37.31           O  
ATOM   1090  OE2 GLU A 137      32.636  23.836  35.164  1.00 36.38           O  
ATOM   1091  OXT GLU A 137      35.776  18.680  37.173  1.00 22.23           O  
TER    1092      GLU A 137                                                      
MASTER      286    0    1    2   10    0    0    6 1213    1   22   11          
END                                                                             
