# Supplementary material for: Modeling of loops in proteins: a multi-method approach
Source: BMC Struct Biol. 2010 Feb 11;10:5. doi: 10.1186/1472-6807-10-5 (PMC2837870; doi:10.1186/1472-6807-10-5)
Supplement: Additional file 1 — Student t-test. Results from two sample paired t-test of Table 2. [file 1472-6807-10-5-S1.GZ › loop_test_data/1clq_380-401.pdb]

ATOM    470  N   MET A   1      74.945 -20.818  49.796  1.00 71.19           N
ATOM    471  CA  MET A   1      74.975 -19.920  48.610  1.00 73.43           C
ATOM    472  C   MET A   1      73.541 -19.570  48.231  1.00 71.02           C
ATOM    473  O   MET A   1      72.680 -19.446  49.105  1.00 69.64           O
ATOM    474  CB  MET A   1      75.667 -20.624  47.438  1.00 80.22           C
ATOM    475  CG  MET A   1      75.987 -19.705  46.264  1.00 89.82           C
ATOM    476  SD  MET A   1      76.888 -20.525  44.918  1.00 99.68           S
ATOM    477  CE  MET A   1      78.589 -20.586  45.596  1.00 95.79           C
ATOM    478  N   LYS A   2      73.288 -19.397  46.935  1.00 66.82           N
ATOM    479  CA  LYS A   2      71.945 -19.091  46.469  1.00 65.72           C
ATOM    480  C   LYS A   2      71.133 -20.368  46.630  1.00 63.14           C
ATOM    481  O   LYS A   2      71.626 -21.465  46.360  1.00 60.47           O
ATOM    482  CB  LYS A   2      71.958 -18.661  45.003  1.00 69.78           C
ATOM    483  CG  LYS A   2      72.357 -17.216  44.788  1.00 76.55           C
ATOM    484  CD  LYS A   2      72.103 -16.774  43.347  1.00 79.97           C
ATOM    485  CE  LYS A   2      72.954 -17.558  42.350  1.00 81.42           C
ATOM    486  NZ  LYS A   2      74.410 -17.403  42.630  1.00 77.70           N
ATOM    487  N   GLU A   3      69.891 -20.231  47.075  1.00 57.27           N
ATOM    488  CA  GLU A   3      69.075 -21.401  47.278  1.00 54.27           C
ATOM    489  C   GLU A   3      68.436 -21.906  46.001  1.00 50.80           C
ATOM    490  O   GLU A   3      68.238 -21.151  45.053  1.00 52.25           O
ATOM    491  CB  GLU A   3      68.025 -21.124  48.343  1.00 58.77           C
ATOM    492  CG  GLU A   3      67.298 -19.809  48.216  1.00 70.57           C
ATOM    493  CD  GLU A   3      66.312 -19.591  49.374  1.00 78.68           C
ATOM    494  OE1 GLU A   3      66.773 -19.515  50.538  1.00 74.52           O
ATOM    495  OE2 GLU A   3      65.085 -19.504  49.126  1.00 78.36           O
ATOM    496  N   PHE A   4      68.158 -23.204  45.967  1.00 43.84           N
ATOM    497  CA  PHE A   4      67.537 -23.816  44.804  1.00 41.82           C
ATOM    498  C   PHE A   4      66.459 -24.752  45.281  1.00 37.35           C
ATOM    499  O   PHE A   4      66.462 -25.183  46.433  1.00 36.64           O
ATOM    500  CB  PHE A   4      68.560 -24.576  43.926  1.00 44.20           C
ATOM    501  CG  PHE A   4      69.449 -25.538  44.684  1.00 45.08           C
ATOM    502  CD1 PHE A   4      70.387 -25.073  45.599  1.00 35.88           C
ATOM    503  CD2 PHE A   4      69.342 -26.909  44.483  1.00 44.52           C
ATOM    504  CE1 PHE A   4      71.198 -25.953  46.298  1.00 37.94           C
ATOM    505  CE2 PHE A   4      70.154 -27.798  45.182  1.00 42.65           C
ATOM    506  CZ  PHE A   4      71.080 -27.318  46.090  1.00 44.66           C
ATOM    507  N   TYR A   5      65.528 -25.056  44.391  1.00 35.04           N
ATOM    508  CA  TYR A   5      64.431 -25.936  44.728  1.00 35.13           C
ATOM    509  C   TYR A   5      64.733 -27.413  44.506  1.00 32.80           C
ATOM    510  O   TYR A   5      65.595 -27.783  43.724  1.00 35.12           O
ATOM    511  CB  TYR A   5      63.183 -25.537  43.926  1.00 35.77           C
ATOM    512  CG  TYR A   5      63.274 -25.734  42.421  1.00 33.91           C
ATOM    513  CD1 TYR A   5      63.856 -24.778  41.598  1.00 34.29           C
ATOM    514  CD2 TYR A   5      62.761 -26.882  41.823  1.00 43.00           C
ATOM    515  CE1 TYR A   5      63.924 -24.965  40.218  1.00 32.72           C
ATOM    516  CE2 TYR A   5      62.822 -27.082  40.451  1.00 33.17           C
ATOM    517  CZ  TYR A   5      63.401 -26.129  39.661  1.00 36.30           C
ATOM    518  OH  TYR A   5      63.454 -26.374  38.313  1.00 35.29           O
ATOM    519  N   LEU A   6      64.017 -28.256  45.225  1.00 34.61           N
ATOM    520  CA  LEU A   6      64.154 -29.690  45.065  1.00 33.57           C
ATOM    521  C   LEU A   6      62.915 -30.161  44.295  1.00 36.37           C
ATOM    522  O   LEU A   6      63.051 -30.822  43.278  1.00 31.21           O
ATOM    523  CB  LEU A   6      64.230 -30.351  46.430  1.00 30.56           C
ATOM    524  CG  LEU A   6      65.393 -29.815  47.253  1.00 29.45           C
ATOM    525  CD1 LEU A   6      65.247 -30.166  48.730  1.00 26.03           C
ATOM    526  CD2 LEU A   6      66.664 -30.386  46.658  1.00 24.71           C
ATOM    527  N   THR A   7      61.718 -29.796  44.779  1.00 41.22           N
ATOM    528  CA  THR A   7      60.445 -30.149  44.124  1.00 45.91           C
ATOM    529  C   THR A   7      59.395 -29.037  44.217  1.00 50.04           C
ATOM    530  O   THR A   7      59.363 -28.291  45.193  1.00 52.76           O
ATOM    531  CB  THR A   7      59.812 -31.420  44.719  1.00 40.17           C
ATOM    532  OG1 THR A   7      59.825 -31.329  46.142  1.00 49.50           O
ATOM    533  CG2 THR A   7      60.576 -32.653  44.315  1.00 41.09           C
ATOM    534  N   VAL A   8      58.546 -28.928  43.192  1.00 54.83           N
ATOM    535  CA  VAL A   8      57.468 -27.926  43.146  1.00 50.72           C
ATOM    536  C   VAL A   8      56.179 -28.685  42.881  1.00 50.87           C
ATOM    537  O   VAL A   8      56.149 -29.566  42.033  1.00 49.88           O
ATOM    538  CB  VAL A   8      57.621 -26.939  41.986  1.00 51.96           C
ATOM    539  CG1 VAL A   8      56.931 -25.643  42.332  1.00 46.46           C
ATOM    540  CG2 VAL A   8      59.075 -26.722  41.667  1.00 63.15           C
ATOM    541  N   GLU A   9      55.101 -28.328  43.565  1.00 50.19           N
ATOM    542  CA  GLU A   9      53.849 -29.051  43.375  1.00 44.27           C
ATOM    543  C   GLU A   9      52.619 -28.166  43.595  1.00 39.70           C
ATOM    544  O   GLU A   9      52.624 -27.303  44.463  1.00 44.50           O
ATOM    545  CB  GLU A   9      53.831 -30.234  44.341  1.00 37.74           C
ATOM    546  CG  GLU A   9      53.107 -31.451  43.825  1.00 51.02           C
ATOM    547  CD  GLU A   9      53.955 -32.357  42.924  1.00 54.85           C
ATOM    548  OE1 GLU A   9      54.943 -32.957  43.417  1.00 51.96           O
ATOM    549  OE2 GLU A   9      53.619 -32.488  41.722  1.00 54.59           O
ATOM    550  N   GLN A  10      51.575 -28.354  42.796  1.00 37.35           N
ATOM    551  CA  GLN A  10      50.357 -27.569  42.986  1.00 38.53           C
ATOM    552  C   GLN A  10      49.295 -28.433  43.623  1.00 38.49           C
ATOM    553  O   GLN A  10      48.775 -29.346  42.993  1.00 42.88           O
ATOM    554  CB  GLN A  10      49.776 -27.025  41.682  1.00 37.87           C
ATOM    555  CG  GLN A  10      48.524 -26.186  41.971  1.00 38.02           C
ATOM    556  CD  GLN A  10      47.793 -25.688  40.742  1.00 40.30           C
ATOM    557  OE1 GLN A  10      48.345 -25.620  39.652  1.00 46.44           O
ATOM    558  NE2 GLN A  10      46.536 -25.314  40.925  1.00 42.05           N
ATOM    559  N   ILE A  11      48.974 -28.150  44.876  1.00 37.01           N
ATOM    560  CA  ILE A  11      47.956 -28.913  45.572  1.00 36.22           C
ATOM    561  C   ILE A  11      46.793 -27.976  45.882  1.00 36.05           C
ATOM    562  O   ILE A  11      46.663 -27.413  46.970  1.00 38.13           O
ATOM    563  CB  ILE A  11      48.534 -29.579  46.860  1.00 35.47           C
ATOM    564  CG1 ILE A  11      49.623 -30.579  46.462  1.00 28.50           C
ATOM    565  CG2 ILE A  11      47.420 -30.271  47.660  1.00 26.75           C
ATOM    566  CD1 ILE A  11      50.220 -31.335  47.622  1.00 32.00           C
ATOM    567  N   GLY A  12      45.959 -27.783  44.879  1.00 34.89           N
ATOM    568  CA  GLY A  12      44.811 -26.936  45.073  1.00 37.93           C
ATOM    569  C   GLY A  12      45.084 -25.463  44.936  1.00 38.77           C
ATOM    570  O   GLY A  12      45.295 -24.998  43.828  1.00 44.53           O
ATOM    571  N   ASP A  13      45.076 -24.726  46.046  1.00 39.50           N
ATOM    572  CA  ASP A  13      45.291 -23.285  45.987  1.00 44.35           C
ATOM    573  C   ASP A  13      46.649 -22.865  46.478  1.00 44.52           C
ATOM    574  O   ASP A  13      47.013 -21.698  46.383  1.00 44.44           O
ATOM    575  CB  ASP A  13      44.207 -22.539  46.776  1.00 49.09           C
ATOM    576  CG  ASP A  13      42.899 -22.440  46.011  1.00 52.98           C
ATOM    577  OD1 ASP A  13      42.963 -22.119  44.799  1.00 48.67           O
ATOM    578  OD2 ASP A  13      41.816 -22.672  46.615  1.00 55.30           O
ATOM    579  N   SER A  14      47.400 -23.813  47.014  1.00 43.30           N
ATOM    580  CA  SER A  14      48.734 -23.492  47.477  1.00 45.25           C
ATOM    581  C   SER A  14      49.795 -24.287  46.733  1.00 42.72           C
ATOM    582  O   SER A  14      49.529 -25.362  46.200  1.00 38.43           O
ATOM    583  CB  SER A  14      48.851 -23.720  48.995  1.00 45.46           C
ATOM    584  OG  SER A  14      48.365 -24.985  49.380  1.00 45.33           O
ATOM    585  N   ILE A  15      50.992 -23.714  46.671  1.00 40.26           N
ATOM    586  CA  ILE A  15      52.136 -24.352  46.044  1.00 34.77           C
ATOM    587  C   ILE A  15      52.964 -24.959  47.175  1.00 36.42           C
ATOM    588  O   ILE A  15      53.251 -24.299  48.171  1.00 36.17           O
ATOM    589  CB  ILE A  15      53.010 -23.336  45.299  1.00 29.72           C
ATOM    590  CG1 ILE A  15      52.249 -22.744  44.120  1.00 29.58           C
ATOM    591  CG2 ILE A  15      54.266 -24.002  44.809  1.00 38.05           C
ATOM    592  CD1 ILE A  15      51.851 -23.757  43.072  1.00 35.80           C
ATOM    593  N   PHE A  16      53.318 -26.229  47.032  1.00 36.48           N
ATOM    594  CA  PHE A  16      54.135 -26.914  48.027  1.00 36.14           C
ATOM    595  C   PHE A  16      55.540 -27.095  47.454  1.00 42.00           C
ATOM    596  O   PHE A  16      55.729 -27.885  46.532  1.00 40.60           O
ATOM    597  CB  PHE A  16      53.543 -28.281  48.339  1.00 33.70           C
ATOM    598  CG  PHE A  16      52.356 -28.230  49.241  1.00 40.44           C
ATOM    599  CD1 PHE A  16      51.310 -27.349  49.001  1.00 44.36           C
ATOM    600  CD2 PHE A  16      52.301 -29.040  50.365  1.00 42.26           C
ATOM    601  CE1 PHE A  16      50.232 -27.274  49.876  1.00 44.68           C
ATOM    602  CE2 PHE A  16      51.225 -28.974  51.250  1.00 43.60           C
ATOM    603  CZ  PHE A  16      50.190 -28.089  51.010  1.00 40.47           C
ATOM    604  N   GLU A  17      56.532 -26.374  47.974  1.00 45.56           N
ATOM    605  CA  GLU A  17      57.877 -26.552  47.438  1.00 46.13           C
ATOM    606  C   GLU A  17      58.923 -26.981  48.448  1.00 42.69           C
ATOM    607  O   GLU A  17      58.949 -26.502  49.573  1.00 45.18           O
ATOM    608  CB  GLU A  17      58.363 -25.288  46.714  1.00 44.53           C
ATOM    609  CG  GLU A  17      59.294 -24.407  47.526  1.00 60.76           C
ATOM    610  CD  GLU A  17      60.075 -23.390  46.677  1.00 62.38           C
ATOM    611  OE1 GLU A  17      60.828 -23.806  45.767  1.00 55.09           O
ATOM    612  OE2 GLU A  17      59.940 -22.172  46.934  1.00 65.23           O
ATOM    613  N   ARG A  18      59.765 -27.919  48.030  1.00 44.72           N
ATOM    614  CA  ARG A  18      60.881 -28.397  48.838  1.00 42.85           C
ATOM    615  C   ARG A  18      62.135 -27.745  48.223  1.00 42.99           C
ATOM    616  O   ARG A  18      62.333 -27.777  47.005  1.00 44.57           O
ATOM    617  CB  ARG A  18      60.976 -29.917  48.770  1.00 39.40           C
ATOM    618  CG  ARG A  18      59.712 -30.600  49.249  1.00 45.95           C
ATOM    619  CD  ARG A  18      59.788 -32.095  49.041  1.00 37.80           C
ATOM    620  NE  ARG A  18      60.932 -32.662  49.749  1.00 40.60           N
ATOM    621  CZ  ARG A  18      61.372 -33.905  49.583  1.00 42.86           C
ATOM    622  NH1 ARG A  18      60.763 -34.720  48.727  1.00 47.55           N
ATOM    623  NH2 ARG A  18      62.419 -34.337  50.272  1.00 37.14           N
ATOM    624  N   TYR A  19      62.963 -27.126  49.056  1.00 41.59           N
ATOM    625  CA  TYR A  19      64.153 -26.466  48.556  1.00 41.96           C
ATOM    626  C   TYR A  19      65.337 -26.546  49.512  1.00 41.91           C
ATOM    627  O   TYR A  19      65.228 -27.026  50.646  1.00 38.64           O
ATOM    628  CB  TYR A  19      63.846 -24.996  48.258  1.00 39.83           C
ATOM    629  CG  TYR A  19      63.483 -24.188  49.485  1.00 42.27           C
ATOM    630  CD1 TYR A  19      62.288 -24.415  50.180  1.00 46.13           C
ATOM    631  CD2 TYR A  19      64.348 -23.215  49.978  1.00 44.77           C
ATOM    632  CE1 TYR A  19      61.970 -23.689  51.347  1.00 42.60           C
ATOM    633  CE2 TYR A  19      64.043 -22.485  51.138  1.00 42.42           C
ATOM    634  CZ  TYR A  19      62.859 -22.728  51.816  1.00 42.02           C
ATOM    635  OH  TYR A  19      62.585 -22.023  52.961  1.00 39.63           O
ATOM    636  N   ILE A  20      66.479 -26.089  49.011  1.00 39.23           N
ATOM    637  CA  ILE A  20      67.702 -26.035  49.784  1.00 39.39           C
ATOM    638  C   ILE A  20      67.929 -24.568  50.179  1.00 38.34           C
ATOM    639  O   ILE A  20      67.961 -23.670  49.336  1.00 29.43           O
ATOM    640  CB  ILE A  20      68.900 -26.579  48.970  1.00 40.93           C
ATOM    641  CG1 ILE A  20      68.808 -28.105  48.896  1.00 39.15           C
ATOM    642  CG2 ILE A  20      70.214 -26.132  49.588  1.00 31.57           C
ATOM    643  CD1 ILE A  20      68.811 -28.803  50.248  1.00 26.90           C
ATOM    644  N   ASP A  21      68.040 -24.368  51.484  1.00 36.53           N
ATOM    645  CA  ASP A  21      68.250 -23.079  52.137  1.00 45.64           C
ATOM    646  C   ASP A  21      69.593 -22.428  51.759  1.00 47.66           C
ATOM    647  O   ASP A  21      70.518 -23.104  51.310  1.00 49.39           O
ATOM    648  CB  ASP A  21      68.173 -23.343  53.649  1.00 51.78           C
ATOM    649  CG  ASP A  21      68.477 -22.133  54.485  1.00 65.03           C
ATOM    650  OD1 ASP A  21      69.560 -21.539  54.305  1.00 74.35           O
ATOM    651  OD2 ASP A  21      67.634 -21.791  55.340  1.00 75.15           O
ATOM    652  N   SER A  22      69.695 -21.112  51.937  1.00 52.10           N
ATOM    653  CA  SER A  22      70.936 -20.377  51.646  1.00 53.96           C
ATOM    654  C   SER A  22      72.088 -20.840  52.546  1.00 54.39           C
ATOM    655  O   SER A  22      73.242 -20.505  52.301  1.00 57.51           O
ATOM    656  CB  SER A  22      70.734 -18.881  51.853  1.00 49.93           C
ATOM    657  OG  SER A  22      70.332 -18.633  53.188  1.00 57.72           O
ATOM    658  N   ASN A  23      71.772 -21.589  53.596  1.00 52.81           N
ATOM    659  CA  ASN A  23      72.794 -22.103  54.498  1.00 56.28           C
ATOM    660  C   ASN A  23      72.949 -23.603  54.278  1.00 57.93           C
ATOM    661  O   ASN A  23      73.533 -24.319  55.103  1.00 55.40           O
ATOM    662  CB  ASN A  23      72.434 -21.807  55.953  1.00 62.07           C
ATOM    663  CG  ASN A  23      72.372 -20.316  56.241  1.00 69.35           C
ATOM    664  OD1 ASN A  23      73.267 -19.560  55.852  1.00 71.82           O
ATOM    665  ND2 ASN A  23      71.318 -19.886  56.931  1.00 68.40           N
ATOM    666  N   GLY A  24      72.401 -24.065  53.153  1.00 57.40           N
ATOM    667  CA  GLY A  24      72.494 -25.464  52.765  1.00 54.20           C
ATOM    668  C   GLY A  24      71.534 -26.479  53.351  1.00 54.45           C
ATOM    669  O   GLY A  24      71.644 -27.651  53.012  1.00 57.07           O
ATOM    670  N   ARG A  25      70.601 -26.058  54.206  1.00 55.17           N
ATOM    671  CA  ARG A  25      69.650 -26.986  54.830  1.00 51.89           C
ATOM    672  C   ARG A  25      68.422 -27.248  53.951  1.00 46.42           C
ATOM    673  O   ARG A  25      67.989 -26.375  53.202  1.00 44.74           O
ATOM    674  CB  ARG A  25      69.217 -26.439  56.195  1.00 58.65           C
ATOM    675  CG  ARG A  25      68.742 -27.494  57.188  1.00 75.94           C
ATOM    676  CD  ARG A  25      68.301 -26.865  58.513  1.00 90.28           C
ATOM    677  NE  ARG A  25      67.955 -27.871  59.521  1.00102.90           N
ATOM    678  CZ  ARG A  25      67.309 -27.610  60.657  1.00105.72           C
ATOM    679  NH1 ARG A  25      66.928 -26.369  60.943  1.00105.05           N
ATOM    680  NH2 ARG A  25      67.036 -28.594  61.508  1.00104.77           N
ATOM    681  N   GLU A  26      67.881 -28.461  54.030  1.00 43.49           N
ATOM    682  CA  GLU A  26      66.697 -28.842  53.247  1.00 42.94           C
ATOM    683  C   GLU A  26      65.474 -28.304  53.967  1.00 41.41           C
ATOM    684  O   GLU A  26      65.309 -28.546  55.165  1.00 37.29           O
ATOM    685  CB  GLU A  26      66.575 -30.374  53.138  1.00 48.05           C
ATOM    686  CG  GLU A  26      65.555 -30.871  52.108  1.00 49.85           C
ATOM    687  CD  GLU A  26      65.356 -32.387  52.124  1.00 50.37           C
ATOM    688  OE1 GLU A  26      66.359 -33.132  52.103  1.00 50.98           O
ATOM    689  OE2 GLU A  26      64.185 -32.832  52.144  1.00 48.56           O
ATOM    690  N   ARG A  27      64.613 -27.594  53.241  1.00 43.04           N
ATOM    691  CA  ARG A  27      63.415 -26.991  53.836  1.00 48.69           C
ATOM    692  C   ARG A  27      62.156 -27.227  53.004  1.00 49.13           C
ATOM    693  O   ARG A  27      62.249 -27.496  51.814  1.00 52.37           O
ATOM    694  CB  ARG A  27      63.619 -25.481  53.957  1.00 53.95           C
ATOM    695  CG  ARG A  27      65.025 -25.073  54.285  1.00 59.68           C
ATOM    696  CD  ARG A  27      65.217 -24.913  55.770  1.00 66.82           C
ATOM    697  NE  ARG A  27      64.457 -23.775  56.271  1.00 74.90           N
ATOM    698  CZ  ARG A  27      64.499 -23.341  57.526  1.00 77.76           C
ATOM    699  NH1 ARG A  27      65.272 -23.953  58.418  1.00 76.10           N
ATOM    700  NH2 ARG A  27      63.769 -22.292  57.886  1.00 78.92           N
ATOM    701  N   THR A  28      60.984 -27.114  53.633  1.00 51.08           N
ATOM    702  CA  THR A  28      59.709 -27.258  52.923  1.00 52.15           C
ATOM    703  C   THR A  28      58.960 -25.942  53.039  1.00 53.74           C
ATOM    704  O   THR A  28      59.256 -25.128  53.908  1.00 55.84           O
ATOM    705  CB  THR A  28      58.817 -28.350  53.501  1.00 50.87           C
ATOM    706  OG1 THR A  28      59.547 -29.577  53.562  1.00 68.66           O
ATOM    707  CG2 THR A  28      57.590 -28.545  52.614  1.00 49.73           C
ATOM    708  N   ARG A  29      57.963 -25.745  52.189  1.00 53.63           N
ATOM    709  CA  ARG A  29      57.243 -24.489  52.193  1.00 46.81           C
ATOM    710  C   ARG A  29      55.861 -24.659  51.561  1.00 47.95           C
ATOM    711  O   ARG A  29      55.671 -25.522  50.711  1.00 56.85           O
ATOM    712  CB  ARG A  29      58.078 -23.501  51.391  1.00 42.95           C
ATOM    713  CG  ARG A  29      57.717 -22.072  51.528  1.00 47.80           C
ATOM    714  CD  ARG A  29      58.385 -21.246  50.436  1.00 49.96           C
ATOM    715  NE  ARG A  29      59.783 -21.601  50.203  1.00 50.22           N
ATOM    716  CZ  ARG A  29      60.635 -20.838  49.524  1.00 55.93           C
ATOM    717  NH1 ARG A  29      60.230 -19.684  49.025  1.00 62.86           N
ATOM    718  NH2 ARG A  29      61.883 -21.226  49.328  1.00 54.36           N
ATOM    719  N   GLU A  30      54.903 -23.840  51.992  1.00 47.94           N
ATOM    720  CA  GLU A  30      53.533 -23.838  51.461  1.00 42.85           C
ATOM    721  C   GLU A  30      53.211 -22.382  51.111  1.00 41.16           C
ATOM    722  O   GLU A  30      53.393 -21.489  51.935  1.00 44.37           O
ATOM    723  CB  GLU A  30      52.529 -24.327  52.505  1.00 44.85           C
ATOM    724  CG  GLU A  30      52.650 -25.788  52.912  1.00 55.53           C
ATOM    725  CD  GLU A  30      51.597 -26.200  53.949  1.00 63.54           C
ATOM    726  OE1 GLU A  30      50.612 -25.450  54.163  1.00 54.42           O
ATOM    727  OE2 GLU A  30      51.757 -27.288  54.545  1.00 63.50           O
ATOM    728  N   VAL A  31      52.721 -22.131  49.906  1.00 35.46           N
ATOM    729  CA  VAL A  31      52.440 -20.763  49.507  1.00 36.57           C
ATOM    730  C   VAL A  31      51.155 -20.616  48.727  1.00 38.07           C
ATOM    731  O   VAL A  31      51.055 -21.143  47.625  1.00 41.94           O
ATOM    732  CB  VAL A  31      53.546 -20.219  48.586  1.00 41.16           C
ATOM    733  CG1 VAL A  31      53.165 -18.833  48.100  1.00 42.97           C
ATOM    734  CG2 VAL A  31      54.877 -20.204  49.297  1.00 40.11           C
ATOM    735  N   GLU A  32      50.190 -19.877  49.263  1.00 35.20           N
ATOM    736  CA  GLU A  32      48.927 -19.666  48.556  1.00 38.31           C
ATOM    737  C   GLU A  32      49.212 -18.695  47.405  1.00 35.94           C
ATOM    738  O   GLU A  32      48.742 -17.568  47.388  1.00 39.59           O
ATOM    739  CB  GLU A  32      47.853 -19.122  49.527  1.00 38.97           C
ATOM    740  CG  GLU A  32      46.455 -18.869  48.922  1.00 49.20           C
ATOM    741  CD  GLU A  32      45.318 -18.871  49.967  1.00 55.41           C
ATOM    742  OE1 GLU A  32      45.504 -18.303  51.068  1.00 51.28           O
ATOM    743  OE2 GLU A  32      44.227 -19.432  49.679  1.00 53.48           O
ATOM    744  N   TYR A  33      49.996 -19.171  46.442  1.00 37.26           N
ATOM    745  CA  TYR A  33      50.405 -18.406  45.263  1.00 39.88           C
ATOM    746  C   TYR A  33      49.275 -17.691  44.516  1.00 41.67           C
ATOM    747  O   TYR A  33      48.242 -18.275  44.221  1.00 41.92           O
ATOM    748  CB  TYR A  33      51.147 -19.335  44.302  1.00 38.77           C
ATOM    749  CG  TYR A  33      51.654 -18.669  43.038  1.00 36.81           C
ATOM    750  CD1 TYR A  33      52.654 -17.706  43.088  1.00 36.17           C
ATOM    751  CD2 TYR A  33      51.143 -19.020  41.791  1.00 35.05           C
ATOM    752  CE1 TYR A  33      53.136 -17.109  41.938  1.00 32.00           C
ATOM    753  CE2 TYR A  33      51.618 -18.431  40.634  1.00 35.44           C
ATOM    754  CZ  TYR A  33      52.621 -17.469  40.716  1.00 36.02           C
ATOM    755  OH  TYR A  33      53.109 -16.863  39.581  1.00 34.40           O
ATOM    756  N   LYS A  34      49.500 -16.425  44.185  1.00 45.12           N
ATOM    757  CA  LYS A  34      48.504 -15.619  43.486  1.00 47.12           C
ATOM    758  C   LYS A  34      48.986 -15.286  42.089  1.00 44.54           C
ATOM    759  O   LYS A  34      49.749 -14.345  41.884  1.00 49.40           O
ATOM    760  CB  LYS A  34      48.225 -14.348  44.288  1.00 55.93           C
ATOM    761  CG  LYS A  34      47.698 -14.663  45.686  1.00 64.85           C
ATOM    762  CD  LYS A  34      47.451 -13.434  46.535  1.00 68.46           C
ATOM    763  CE  LYS A  34      47.027 -13.844  47.949  1.00 77.35           C
ATOM    764  NZ  LYS A  34      45.810 -14.727  47.971  1.00 75.05           N
ATOM    765  N   PRO A  35      48.525 -16.061  41.105  1.00 36.99           N
ATOM    766  CA  PRO A  35      48.835 -15.968  39.683  1.00 33.98           C
ATOM    767  C   PRO A  35      48.262 -14.779  38.945  1.00 33.55           C
ATOM    768  O   PRO A  35      47.388 -14.095  39.442  1.00 36.32           O
ATOM    769  CB  PRO A  35      48.287 -17.271  39.140  1.00 36.49           C
ATOM    770  CG  PRO A  35      47.035 -17.420  39.949  1.00 44.24           C
ATOM    771  CD  PRO A  35      47.540 -17.125  41.348  1.00 38.65           C
ATOM    772  N   SER A  36      48.775 -14.564  37.736  1.00 33.15           N
ATOM    773  CA  SER A  36      48.361 -13.486  36.852  1.00 31.76           C
ATOM    774  C   SER A  36      48.169 -14.064  35.467  1.00 35.40           C
ATOM    775  O   SER A  36      48.853 -15.002  35.088  1.00 38.92           O
ATOM    776  CB  SER A  36      49.443 -12.407  36.754  1.00 29.61           C
ATOM    777  OG  SER A  36      49.826 -11.931  38.030  1.00 37.37           O
ATOM    778  N   LEU A  37      47.233 -13.507  34.714  1.00 37.03           N
ATOM    779  CA  LEU A  37      46.999 -13.944  33.349  1.00 34.90           C
ATOM    780  C   LEU A  37      46.790 -12.671  32.555  1.00 33.24           C
ATOM    781  O   LEU A  37      46.801 -11.587  33.124  1.00 34.54           O
ATOM    782  CB  LEU A  37      45.793 -14.889  33.270  1.00 40.09           C
ATOM    783  CG  LEU A  37      46.071 -16.288  33.843  1.00 34.35           C
ATOM    784  CD1 LEU A  37      44.798 -17.129  33.874  1.00 28.75           C
ATOM    785  CD2 LEU A  37      47.155 -16.957  33.004  1.00 30.74           C
ATOM    786  N   PHE A  38      46.606 -12.777  31.251  1.00 31.48           N
ATOM    787  CA  PHE A  38      46.481 -11.572  30.458  1.00 31.90           C
ATOM    788  C   PHE A  38      45.353 -11.593  29.480  1.00 31.94           C
ATOM    789  O   PHE A  38      44.838 -12.641  29.138  1.00 36.84           O
ATOM    790  CB  PHE A  38      47.791 -11.331  29.701  1.00 33.94           C
ATOM    791  CG  PHE A  38      48.959 -11.114  30.595  1.00 29.15           C
ATOM    792  CD1 PHE A  38      49.548 -12.186  31.251  1.00 31.61           C
ATOM    793  CD2 PHE A  38      49.425  -9.835  30.851  1.00 31.12           C
ATOM    794  CE1 PHE A  38      50.576 -11.989  32.154  1.00 26.08           C
ATOM    795  CE2 PHE A  38      50.463  -9.631  31.757  1.00 32.77           C
ATOM    796  CZ  PHE A  38      51.037 -10.713  32.410  1.00 23.23           C
ATOM    797  N   ALA A  39      44.995 -10.410  29.011  1.00 29.84           N
ATOM    798  CA  ALA A  39      43.925 -10.267  28.054  1.00 28.64           C
ATOM    799  C   ALA A  39      44.275  -9.123  27.136  1.00 29.60           C
ATOM    800  O   ALA A  39      44.929  -8.166  27.556  1.00 33.56           O
ATOM    801  CB  ALA A  39      42.623  -9.977  28.771  1.00 23.43           C
ATOM    802  N   HIS A  40      43.865  -9.227  25.878  1.00 34.34           N
ATOM    803  CA  HIS A  40      44.122  -8.163  24.924  1.00 41.05           C
ATOM    804  C   HIS A  40      43.298  -6.984  25.391  1.00 44.72           C
ATOM    805  O   HIS A  40      42.287  -7.166  26.075  1.00 46.66           O
ATOM    806  CB  HIS A  40      43.668  -8.548  23.509  1.00 45.28           C
ATOM    807  CG  HIS A  40      44.555  -9.542  22.829  1.00 52.49           C
ATOM    808  ND1 HIS A  40      44.418 -10.901  23.004  1.00 52.58           N
ATOM    809  CD2 HIS A  40      45.606  -9.374  21.990  1.00 55.39           C
ATOM    810  CE1 HIS A  40      45.348 -11.528  22.304  1.00 54.43           C
ATOM    811  NE2 HIS A  40      46.082 -10.625  21.680  1.00 52.21           N
ATOM    812  N   CYS A  41      43.748  -5.783  25.035  1.00 47.45           N
ATOM    813  CA  CYS A  41      43.064  -4.528  25.365  1.00 51.17           C
ATOM    814  C   CYS A  41      43.289  -3.557  24.200  1.00 54.96           C
ATOM    815  O   CYS A  41      44.113  -3.818  23.323  1.00 60.64           O
ATOM    816  CB  CYS A  41      43.624  -3.940  26.656  1.00 48.95           C
ATOM    817  SG  CYS A  41      45.375  -3.478  26.596  1.00 56.34           S
ATOM    818  N   PRO A  42      42.560  -2.431  24.164  1.00 56.57           N
ATOM    819  CA  PRO A  42      42.760  -1.490  23.054  1.00 56.13           C
ATOM    820  C   PRO A  42      44.104  -0.757  23.084  1.00 57.11           C
ATOM    821  O   PRO A  42      44.745  -0.661  24.132  1.00 55.03           O
ATOM    822  CB  PRO A  42      41.563  -0.551  23.177  1.00 51.48           C
ATOM    823  CG  PRO A  42      41.308  -0.550  24.643  1.00 56.86           C
ATOM    824  CD  PRO A  42      41.450  -1.998  25.028  1.00 55.91           C
ATOM    825  N   GLU A  43      44.517  -0.247  21.923  1.00 61.22           N
ATOM    826  CA  GLU A  43      45.790   0.462  21.766  1.00 66.63           C
ATOM    827  C   GLU A  43      45.891   1.767  22.564  1.00 65.99           C
ATOM    828  O   GLU A  43      46.771   2.585  22.302  1.00 66.67           O
ATOM    829  CB  GLU A  43      46.043   0.762  20.276  1.00 71.93           C
ATOM    830  CG  GLU A  43      47.172  -0.037  19.608  1.00 79.59           C
ATOM    831  CD  GLU A  43      46.844  -1.516  19.393  1.00 85.87           C
ATOM    832  OE1 GLU A  43      45.796  -1.827  18.781  1.00 89.50           O
ATOM    833  OE2 GLU A  43      47.649  -2.368  19.826  1.00 85.19           O
ATOM    834  N   SER A  44      44.996   1.963  23.529  1.00 63.54           N
ATOM    835  CA  SER A  44      45.004   3.179  24.343  1.00 56.71           C
ATOM    836  C   SER A  44      45.128   2.816  25.813  1.00 56.63           C
ATOM    837  O   SER A  44      45.343   3.681  26.665  1.00 59.22           O
ATOM    838  CB  SER A  44      43.710   3.974  24.139  1.00 53.58           C
ATOM    839  OG  SER A  44      42.667   3.491  24.972  1.00 54.35           O
ATOM    840  N   GLN A  45      44.980   1.533  26.107  1.00 53.84           N
ATOM    841  CA  GLN A  45      45.067   1.061  27.473  1.00 59.44           C
ATOM    842  C   GLN A  45      46.385   0.353  27.626  1.00 61.25           C
ATOM    843  O   GLN A  45      46.696  -0.187  28.695  1.00 61.94           O
ATOM    844  CB  GLN A  45      43.925   0.084  27.779  1.00 64.76           C
ATOM    845  CG  GLN A  45      42.535   0.697  27.688  1.00 67.24           C
ATOM    846  CD  GLN A  45      42.394   1.939  28.558  1.00 70.14           C
ATOM    847  OE1 GLN A  45      42.575   1.882  29.787  1.00 65.37           O
ATOM    848  NE2 GLN A  45      42.072   3.070  27.926  1.00 63.03           N
ATOM    849  N   ALA A  46      47.153   0.364  26.538  1.00 63.11           N
ATOM    850  CA  ALA A  46      48.454  -0.300  26.481  1.00 62.93           C
ATOM    851  C   ALA A  46      49.389   0.215  27.547  1.00 60.49           C
ATOM    852  O   ALA A  46      49.362   1.386  27.900  1.00 63.87           O
ATOM    853  CB  ALA A  46      49.085  -0.118  25.094  1.00 63.14           C
ATOM    854  N   THR A  47      50.213  -0.683  28.060  1.00 61.05           N
ATOM    855  CA  THR A  47      51.168  -0.341  29.091  1.00 58.54           C
ATOM    856  C   THR A  47      52.551  -0.831  28.660  1.00 57.25           C
ATOM    857  O   THR A  47      53.156  -0.269  27.744  1.00 57.29           O
ATOM    858  CB  THR A  47      50.739  -0.971  30.450  1.00 60.94           C
ATOM    859  OG1 THR A  47      49.599  -0.264  30.956  1.00 68.05           O
ATOM    860  CG2 THR A  47      51.859  -0.898  31.476  1.00 65.88           C
ATOM    861  N   LYS A  48      53.033  -1.891  29.297  1.00 54.79           N
ATOM    862  CA  LYS A  48      54.345  -2.443  28.992  1.00 48.98           C
ATOM    863  C   LYS A  48      54.275  -3.886  28.513  1.00 47.20           C
ATOM    864  O   LYS A  48      55.258  -4.436  28.027  1.00 47.88           O
ATOM    865  CB  LYS A  48      55.216  -2.378  30.229  1.00 48.45           C
ATOM    866  CG  LYS A  48      54.706  -3.212  31.370  1.00 46.69           C
ATOM    867  CD  LYS A  48      55.669  -3.128  32.514  1.00 47.46           C
ATOM    868  CE  LYS A  48      55.157  -3.860  33.716  1.00 48.99           C
ATOM    869  NZ  LYS A  48      55.883  -3.340  34.896  1.00 52.54           N
ATOM    870  N   TYR A  49      53.107  -4.493  28.668  1.00 45.93           N
ATOM    871  CA  TYR A  49      52.894  -5.863  28.261  1.00 43.22           C
ATOM    872  C   TYR A  49      52.409  -6.023  26.822  1.00 46.99           C
ATOM    873  O   TYR A  49      51.442  -5.388  26.403  1.00 49.41           O
ATOM    874  CB  TYR A  49      51.892  -6.513  29.191  1.00 42.47           C
ATOM    875  CG  TYR A  49      52.338  -6.570  30.628  1.00 44.07           C
ATOM    876  CD1 TYR A  49      53.495  -7.258  30.999  1.00 42.39           C
ATOM    877  CD2 TYR A  49      51.574  -5.986  31.628  1.00 38.56           C
ATOM    878  CE1 TYR A  49      53.865  -7.364  32.339  1.00 43.57           C
ATOM    879  CE2 TYR A  49      51.932  -6.089  32.963  1.00 40.34           C
ATOM    880  CZ  TYR A  49      53.073  -6.777  33.319  1.00 44.26           C
ATOM    881  OH  TYR A  49      53.401  -6.906  34.651  1.00 48.69           O
ATOM    882  N   PHE A  50      53.099  -6.878  26.071  1.00 48.11           N
ATOM    883  CA  PHE A  50      52.739  -7.170  24.687  1.00 50.65           C
ATOM    884  C   PHE A  50      52.880  -8.658  24.380  1.00 51.09           C
ATOM    885  O   PHE A  50      53.663  -9.354  25.026  1.00 53.45           O
ATOM    886  CB  PHE A  50      53.613  -6.351  23.742  1.00 44.25           C
ATOM    887  CG  PHE A  50      53.445  -4.880  23.921  1.00 51.43           C
ATOM    888  CD1 PHE A  50      53.996  -4.239  25.026  1.00 49.67           C
ATOM    889  CD2 PHE A  50      52.671  -4.139  23.027  1.00 51.95           C
ATOM    890  CE1 PHE A  50      53.779  -2.883  25.250  1.00 53.46           C
ATOM    891  CE2 PHE A  50      52.445  -2.777  23.240  1.00 55.63           C
ATOM    892  CZ  PHE A  50      52.999  -2.146  24.357  1.00 53.99           C
ATOM    893  N   ASP A  51      52.092  -9.160  23.434  1.00 48.86           N
ATOM    894  CA  ASP A  51      52.207 -10.568  23.061  1.00 50.38           C
ATOM    895  C   ASP A  51      53.297 -10.646  21.997  1.00 52.19           C
ATOM    896  O   ASP A  51      53.898  -9.627  21.655  1.00 52.46           O
ATOM    897  CB  ASP A  51      50.870 -11.124  22.532  1.00 47.46           C
ATOM    898  CG  ASP A  51      50.427 -10.482  21.228  1.00 50.28           C
ATOM    899  OD1 ASP A  51      51.191  -9.680  20.649  1.00 49.71           O
ATOM    900  OD2 ASP A  51      49.301 -10.790  20.771  1.00 52.99           O
ATOM    901  N   ILE A  52      53.570 -11.838  21.473  1.00 51.17           N
ATOM    902  CA  ILE A  52      54.626 -11.972  20.459  1.00 44.09           C
ATOM    903  C   ILE A  52      54.249 -11.322  19.128  1.00 42.87           C
ATOM    904  O   ILE A  52      55.100 -11.132  18.258  1.00 42.71           O
ATOM    905  CB  ILE A  52      54.968 -13.444  20.204  1.00 36.88           C
ATOM    906  CG1 ILE A  52      53.732 -14.189  19.712  1.00 34.51           C
ATOM    907  CG2 ILE A  52      55.459 -14.088  21.484  1.00 38.07           C
ATOM    908  CD1 ILE A  52      53.968 -15.651  19.516  1.00 35.37           C
ATOM    909  N   TYR A  53      52.972 -10.981  18.985  1.00 40.27           N
ATOM    910  CA  TYR A  53      52.464 -10.360  17.775  1.00 40.46           C
ATOM    911  C   TYR A  53      52.507  -8.861  17.879  1.00 42.79           C
ATOM    912  O   TYR A  53      52.234  -8.173  16.903  1.00 46.43           O
ATOM    913  CB  TYR A  53      51.026 -10.788  17.514  1.00 43.60           C
ATOM    914  CG  TYR A  53      50.865 -12.249  17.185  1.00 43.01           C
ATOM    915  CD1 TYR A  53      51.080 -12.719  15.895  1.00 38.96           C
ATOM    916  CD2 TYR A  53      50.483 -13.164  18.167  1.00 44.23           C
ATOM    917  CE1 TYR A  53      50.913 -14.071  15.584  1.00 41.49           C
ATOM    918  CE2 TYR A  53      50.318 -14.523  17.869  1.00 47.33           C
ATOM    919  CZ  TYR A  53      50.534 -14.968  16.571  1.00 46.28           C
ATOM    920  OH  TYR A  53      50.380 -16.304  16.259  1.00 50.63           O
ATOM    921  N   GLY A  54      52.833  -8.351  19.065  1.00 47.41           N
ATOM    922  CA  GLY A  54      52.915  -6.906  19.267  1.00 55.12           C
ATOM    923  C   GLY A  54      51.694  -6.225  19.878  1.00 58.37           C
ATOM    924  O   GLY A  54      51.769  -5.092  20.356  1.00 60.90           O
ATOM    925  N   LYS A  55      50.560  -6.909  19.854  1.00 58.57           N
ATOM    926  CA  LYS A  55      49.335  -6.355  20.407  1.00 54.13           C
ATOM    927  C   LYS A  55      49.413  -6.279  21.932  1.00 51.83           C
ATOM    928  O   LYS A  55      49.824  -7.233  22.595  1.00 57.54           O
ATOM    929  CB  LYS A  55      48.155  -7.211  19.949  1.00 52.48           C
ATOM    930  CG  LYS A  55      47.869  -7.077  18.456  1.00 52.18           C
ATOM    931  CD  LYS A  55      47.074  -8.263  17.932  1.00 66.47           C
ATOM    932  CE  LYS A  55      46.569  -8.028  16.503  1.00 74.09           C
ATOM    933  NZ  LYS A  55      45.323  -7.184  16.464  1.00 79.23           N
ATOM    934  N   PRO A  56      49.036  -5.125  22.503  1.00 48.30           N
ATOM    935  CA  PRO A  56      49.040  -4.848  23.944  1.00 44.43           C
ATOM    936  C   PRO A  56      48.088  -5.705  24.770  1.00 43.33           C
ATOM    937  O   PRO A  56      47.081  -6.204  24.263  1.00 46.68           O
ATOM    938  CB  PRO A  56      48.688  -3.360  24.010  1.00 45.52           C
ATOM    939  CG  PRO A  56      47.837  -3.161  22.791  1.00 45.42           C
ATOM    940  CD  PRO A  56      48.585  -3.945  21.748  1.00 46.92           C
ATOM    941  N   CYS A  57      48.428  -5.873  26.047  1.00 41.76           N
ATOM    942  CA  CYS A  57      47.630  -6.660  26.984  1.00 45.10           C
ATOM    943  C   CYS A  57      47.637  -6.003  28.356  1.00 48.64           C
ATOM    944  O   CYS A  57      48.545  -5.228  28.665  1.00 49.33           O
ATOM    945  CB  CYS A  57      48.232  -8.054  27.173  1.00 50.75           C
ATOM    946  SG  CYS A  57      48.337  -9.097  25.719  1.00 63.71           S
ATOM    947  N   THR A  58      46.633  -6.318  29.179  1.00 49.35           N
ATOM    948  CA  THR A  58      46.609  -5.823  30.561  1.00 53.04           C
ATOM    949  C   THR A  58      46.675  -7.029  31.503  1.00 49.83           C
ATOM    950  O   THR A  58      46.118  -8.092  31.229  1.00 51.53           O
ATOM    951  CB  THR A  58      45.343  -5.004  30.920  1.00 56.10           C
ATOM    952  OG1 THR A  58      44.273  -5.887  31.280  1.00 54.79           O
ATOM    953  CG2 THR A  58      44.929  -4.126  29.752  1.00 61.73           C
ATOM    954  N   ARG A  59      47.366  -6.848  32.617  1.00 49.41           N
ATOM    955  CA  ARG A  59      47.548  -7.899  33.607  1.00 50.31           C
ATOM    956  C   ARG A  59      46.296  -8.078  34.476  1.00 49.81           C
ATOM    957  O   ARG A  59      45.509  -7.156  34.639  1.00 46.13           O
ATOM    958  CB  ARG A  59      48.769  -7.544  34.463  1.00 48.53           C
ATOM    959  CG  ARG A  59      49.201  -8.599  35.426  1.00 50.02           C
ATOM    960  CD  ARG A  59      50.234  -8.003  36.343  1.00 51.64           C
ATOM    961  NE  ARG A  59      50.619  -8.947  37.381  1.00 59.53           N
ATOM    962  CZ  ARG A  59      51.350  -8.631  38.442  1.00 61.63           C
ATOM    963  NH1 ARG A  59      51.778  -7.381  38.611  1.00 65.52           N
ATOM    964  NH2 ARG A  59      51.657  -9.567  39.329  1.00 59.85           N
ATOM    965  N   LYS A  60      46.122  -9.284  35.010  1.00 52.41           N
ATOM    966  CA  LYS A  60      44.984  -9.626  35.862  1.00 49.79           C
ATOM    967  C   LYS A  60      45.520 -10.509  36.981  1.00 48.88           C
ATOM    968  O   LYS A  60      45.888 -11.658  36.749  1.00 51.54           O
ATOM    969  CB  LYS A  60      43.927 -10.401  35.065  1.00 55.68           C
ATOM    970  CG  LYS A  60      43.396  -9.690  33.819  1.00 63.84           C
ATOM    971  CD  LYS A  60      42.061  -8.970  34.070  1.00 69.39           C
ATOM    972  CE  LYS A  60      41.542  -8.304  32.779  1.00 71.76           C
ATOM    973  NZ  LYS A  60      40.217  -7.603  32.915  1.00 69.12           N
ATOM    974  N   LEU A  61      45.574  -9.970  38.192  1.00 43.65           N
ATOM    975  CA  LEU A  61      46.078 -10.717  39.338  1.00 46.27           C
ATOM    976  C   LEU A  61      44.912 -11.316  40.126  1.00 49.08           C
ATOM    977  O   LEU A  61      44.052 -10.593  40.627  1.00 56.58           O
ATOM    978  CB  LEU A  61      46.903  -9.780  40.223  1.00 49.73           C
ATOM    979  CG  LEU A  61      47.390 -10.326  41.563  1.00 53.84           C
ATOM    980  CD1 LEU A  61      48.550 -11.301  41.343  1.00 58.68           C
ATOM    981  CD2 LEU A  61      47.810  -9.172  42.447  1.00 48.64           C
ATOM    982  N   PHE A  62      44.893 -12.639  40.238  1.00 45.62           N
ATOM    983  CA  PHE A  62      43.829 -13.341  40.947  1.00 44.52           C
ATOM    984  C   PHE A  62      44.176 -13.595  42.401  1.00 45.14           C
ATOM    985  O   PHE A  62      45.349 -13.634  42.767  1.00 45.52           O
ATOM    986  CB  PHE A  62      43.519 -14.676  40.251  1.00 39.73           C
ATOM    987  CG  PHE A  62      43.220 -14.521  38.801  1.00 40.37           C
ATOM    988  CD1 PHE A  62      44.243 -14.258  37.884  1.00 45.04           C
ATOM    989  CD2 PHE A  62      41.910 -14.540  38.350  1.00 44.40           C
ATOM    990  CE1 PHE A  62      43.962 -14.007  36.526  1.00 39.32           C
ATOM    991  CE2 PHE A  62      41.613 -14.292  37.007  1.00 44.73           C
ATOM    992  CZ  PHE A  62      42.649 -14.022  36.087  1.00 45.31           C
ATOM    993  N   ALA A  63      43.138 -13.774  43.216  1.00 45.36           N
ATOM    994  CA  ALA A  63      43.284 -14.024  44.643  1.00 45.31           C
ATOM    995  C   ALA A  63      43.904 -15.382  44.913  1.00 45.66           C
ATOM    996  O   ALA A  63      44.713 -15.534  45.824  1.00 47.87           O
ATOM    997  CB  ALA A  63      41.921 -13.934  45.326  1.00 46.72           C
ATOM    998  N   ASN A  64      43.512 -16.371  44.120  1.00 48.05           N
ATOM    999  CA  ASN A  64      44.017 -17.732  44.271  1.00 45.65           C
ATOM   1000  C   ASN A  64      44.027 -18.403  42.906  1.00 44.78           C
ATOM   1001  O   ASN A  64      43.509 -17.847  41.931  1.00 39.28           O
ATOM   1002  CB  ASN A  64      43.127 -18.520  45.239  1.00 48.03           C
ATOM   1003  CG  ASN A  64      41.676 -18.505  44.824  1.00 47.89           C
ATOM   1004  OD1 ASN A  64      41.113 -19.524  44.434  1.00 54.01           O
ATOM   1005  ND2 ASN A  64      41.064 -17.337  44.887  1.00 58.39           N
ATOM   1006  N   MET A  65      44.605 -19.600  42.839  1.00 41.19           N
ATOM   1007  CA  MET A  65      44.687 -20.321  41.580  1.00 43.61           C
ATOM   1008  C   MET A  65      43.356 -20.858  41.076  1.00 43.94           C
ATOM   1009  O   MET A  65      43.136 -20.932  39.862  1.00 38.52           O
ATOM   1010  CB  MET A  65      45.728 -21.435  41.689  1.00 39.81           C
ATOM   1011  CG  MET A  65      47.165 -20.923  41.608  1.00 36.85           C
ATOM   1012  SD  MET A  65      48.352 -22.234  41.974  1.00 43.33           S
ATOM   1013  CE  MET A  65      48.327 -22.306  43.755  1.00 42.21           C
ATOM   1014  N   ARG A  66      42.458 -21.210  41.991  1.00 47.93           N
ATOM   1015  CA  ARG A  66      41.155 -21.708  41.566  1.00 52.48           C
ATOM   1016  C   ARG A  66      40.444 -20.621  40.778  1.00 49.76           C
ATOM   1017  O   ARG A  66      39.846 -20.893  39.740  1.00 51.00           O
ATOM   1018  CB  ARG A  66      40.289 -22.121  42.761  1.00 59.78           C
ATOM   1019  CG  ARG A  66      38.929 -22.714  42.348  1.00 70.39           C
ATOM   1020  CD  ARG A  66      38.041 -23.034  43.552  1.00 81.85           C
ATOM   1021  NE  ARG A  66      37.793 -21.848  44.370  1.00 92.22           N
ATOM   1022  CZ  ARG A  66      37.004 -20.836  44.012  1.00 94.63           C
ATOM   1023  NH1 ARG A  66      36.369 -20.863  42.841  1.00 90.41           N
ATOM   1024  NH2 ARG A  66      36.858 -19.788  44.822  1.00 94.77           N
ATOM   1025  N   ASP A  67      40.520 -19.384  41.259  1.00 47.01           N
ATOM   1026  CA  ASP A  67      39.861 -18.289  40.559  1.00 50.47           C
ATOM   1027  C   ASP A  67      40.443 -18.161  39.165  1.00 48.45           C
ATOM   1028  O   ASP A  67      39.711 -18.129  38.187  1.00 48.41           O
ATOM   1029  CB  ASP A  67      40.032 -16.963  41.309  1.00 57.75           C
ATOM   1030  CG  ASP A  67      39.195 -16.886  42.595  1.00 66.67           C
ATOM   1031  OD1 ASP A  67      38.535 -17.884  42.967  1.00 73.82           O
ATOM   1032  OD2 ASP A  67      39.207 -15.813  43.239  1.00 70.75           O
ATOM   1033  N   ALA A  68      41.771 -18.109  39.094  1.00 50.66           N
ATOM   1034  CA  ALA A  68      42.501 -17.970  37.839  1.00 43.82           C
ATOM   1035  C   ALA A  68      42.065 -19.007  36.812  1.00 43.62           C
ATOM   1036  O   ALA A  68      41.823 -18.678  35.645  1.00 40.44           O
ATOM   1037  CB  ALA A  68      43.989 -18.077  38.101  1.00 45.65           C
ATOM   1038  N   SER A  69      41.963 -20.260  37.237  1.00 42.22           N
ATOM   1039  CA  SER A  69      41.520 -21.304  36.320  1.00 47.09           C
ATOM   1040  C   SER A  69      40.091 -20.981  35.911  1.00 51.93           C
ATOM   1041  O   SER A  69      39.782 -20.882  34.723  1.00 55.71           O
ATOM   1042  CB  SER A  69      41.548 -22.676  36.989  1.00 40.50           C
ATOM   1043  OG  SER A  69      42.852 -23.024  37.386  1.00 52.59           O
ATOM   1044  N   GLN A  70      39.231 -20.807  36.911  1.00 51.64           N
ATOM   1045  CA  GLN A  70      37.824 -20.494  36.694  1.00 55.21           C
ATOM   1046  C   GLN A  70      37.648 -19.364  35.672  1.00 53.80           C
ATOM   1047  O   GLN A  70      36.730 -19.397  34.854  1.00 54.08           O
ATOM   1048  CB  GLN A  70      37.178 -20.122  38.041  1.00 60.43           C
ATOM   1049  CG  GLN A  70      35.889 -19.321  37.953  1.00 76.41           C
ATOM   1050  CD  GLN A  70      34.669 -20.175  37.674  1.00 86.47           C
ATOM   1051  OE1 GLN A  70      34.648 -20.961  36.726  1.00 91.74           O
ATOM   1052  NE2 GLN A  70      33.634 -20.017  38.501  1.00 87.32           N
ATOM   1053  N   TRP A  71      38.547 -18.384  35.711  1.00 48.43           N
ATOM   1054  CA  TRP A  71      38.498 -17.231  34.814  1.00 46.08           C
ATOM   1055  C   TRP A  71      38.870 -17.575  33.362  1.00 48.79           C
ATOM   1056  O   TRP A  71      38.499 -16.865  32.409  1.00 44.14           O
ATOM   1057  CB  TRP A  71      39.446 -16.146  35.335  1.00 46.23           C
ATOM   1058  CG  TRP A  71      39.542 -14.939  34.446  1.00 44.77           C
ATOM   1059  CD1 TRP A  71      38.713 -13.863  34.439  1.00 47.29           C
ATOM   1060  CD2 TRP A  71      40.500 -14.712  33.405  1.00 46.40           C
ATOM   1061  NE1 TRP A  71      39.084 -12.975  33.458  1.00 45.46           N
ATOM   1062  CE2 TRP A  71      40.178 -13.469  32.805  1.00 47.02           C
ATOM   1063  CE3 TRP A  71      41.595 -15.437  32.917  1.00 42.68           C
ATOM   1064  CZ2 TRP A  71      40.915 -12.929  31.742  1.00 48.00           C
ATOM   1065  CZ3 TRP A  71      42.333 -14.901  31.855  1.00 48.43           C
ATOM   1066  CH2 TRP A  71      41.985 -13.658  31.279  1.00 49.69           C
ATOM   1067  N   ILE A  72      39.620 -18.659  33.204  1.00 48.44           N
ATOM   1068  CA  ILE A  72      40.044 -19.090  31.890  1.00 48.08           C
ATOM   1069  C   ILE A  72      38.869 -19.775  31.214  1.00 49.37           C
ATOM   1070  O   ILE A  72      38.574 -19.527  30.047  1.00 45.85           O
ATOM   1071  CB  ILE A  72      41.239 -20.084  31.978  1.00 48.44           C
ATOM   1072  CG1 ILE A  72      42.457 -19.396  32.598  1.00 46.48           C
ATOM   1073  CG2 ILE A  72      41.599 -20.582  30.589  1.00 48.41           C
ATOM   1074  CD1 ILE A  72      43.717 -20.249  32.635  1.00 40.12           C
ATOM   1075  N   LYS A  73      38.196 -20.637  31.964  1.00 53.28           N
ATOM   1076  CA  LYS A  73      37.053 -21.354  31.433  1.00 56.53           C
ATOM   1077  C   LYS A  73      36.043 -20.303  31.024  1.00 55.50           C
ATOM   1078  O   LYS A  73      35.517 -20.326  29.917  1.00 57.51           O
ATOM   1079  CB  LYS A  73      36.466 -22.274  32.504  1.00 60.56           C
ATOM   1080  CG  LYS A  73      35.881 -23.593  31.988  1.00 69.69           C
ATOM   1081  CD  LYS A  73      34.522 -23.431  31.303  1.00 78.40           C
ATOM   1082  CE  LYS A  73      34.655 -23.061  29.830  1.00 79.55           C
ATOM   1083  NZ  LYS A  73      33.315 -22.885  29.182  1.00 77.57           N
ATOM   1084  N   ARG A  74      35.794 -19.361  31.918  1.00 56.57           N
ATOM   1085  CA  ARG A  74      34.839 -18.298  31.652  1.00 59.59           C
ATOM   1086  C   ARG A  74      35.230 -17.500  30.410  1.00 58.74           C
ATOM   1087  O   ARG A  74      34.384 -17.209  29.563  1.00 59.80           O
ATOM   1088  CB  ARG A  74      34.745 -17.392  32.882  1.00 69.02           C
ATOM   1089  CG  ARG A  74      33.661 -16.342  32.828  1.00 79.03           C
ATOM   1090  CD  ARG A  74      34.175 -15.042  32.255  1.00 85.78           C
ATOM   1091  NE  ARG A  74      33.271 -13.947  32.576  1.00 92.33           N
ATOM   1092  CZ  ARG A  74      33.584 -12.660  32.480  1.00 92.17           C
ATOM   1093  NH1 ARG A  74      34.793 -12.294  32.067  1.00 88.70           N
ATOM   1094  NH2 ARG A  74      32.686 -11.736  32.805  1.00 89.32           N
ATOM   1095  N   MET A  75      36.515 -17.159  30.303  1.00 56.97           N
ATOM   1096  CA  MET A  75      37.031 -16.393  29.167  1.00 53.04           C
ATOM   1097  C   MET A  75      36.837 -17.123  27.857  1.00 55.35           C
ATOM   1098  O   MET A  75      36.786 -16.512  26.791  1.00 54.07           O
ATOM   1099  CB  MET A  75      38.514 -16.101  29.346  1.00 52.61           C
ATOM   1100  CG  MET A  75      38.791 -14.758  29.979  1.00 51.46           C
ATOM   1101  SD  MET A  75      38.288 -13.400  28.932  1.00 48.13           S
ATOM   1102  CE  MET A  75      39.855 -12.930  28.179  1.00 48.52           C
ATOM   1103  N   GLU A  76      36.743 -18.440  27.954  1.00 59.29           N
ATOM   1104  CA  GLU A  76      36.545 -19.298  26.806  1.00 62.52           C
ATOM   1105  C   GLU A  76      35.206 -19.065  26.142  1.00 64.92           C
ATOM   1106  O   GLU A  76      35.157 -18.856  24.933  1.00 68.62           O
ATOM   1107  CB  GLU A  76      36.658 -20.755  27.226  1.00 68.35           C
ATOM   1108  CG  GLU A  76      36.099 -21.746  26.235  1.00 78.40           C
ATOM   1109  CD  GLU A  76      36.643 -23.138  26.483  1.00 87.74           C
ATOM   1110  OE1 GLU A  76      37.785 -23.239  26.986  1.00 91.33           O
ATOM   1111  OE2 GLU A  76      35.942 -24.124  26.170  1.00 92.45           O
ATOM   1112  N   ASP A  77      34.122 -19.119  26.918  1.00 64.92           N
ATOM   1113  CA  ASP A  77      32.783 -18.899  26.368  1.00 65.10           C
ATOM   1114  C   ASP A  77      32.728 -17.572  25.643  1.00 61.43           C
ATOM   1115  O   ASP A  77      32.422 -17.522  24.461  1.00 61.25           O
ATOM   1116  CB  ASP A  77      31.747 -18.916  27.476  1.00 71.98           C
ATOM   1117  CG  ASP A  77      31.783 -20.201  28.259  1.00 82.05           C
ATOM   1118  OD1 ASP A  77      31.766 -21.275  27.615  1.00 86.97           O
ATOM   1119  OD2 ASP A  77      31.837 -20.134  29.505  1.00 85.40           O
ATOM   1120  N   ILE A  78      33.023 -16.492  26.350  1.00 59.04           N
ATOM   1121  CA  ILE A  78      33.030 -15.174  25.726  1.00 59.66           C
ATOM   1122  C   ILE A  78      33.712 -15.229  24.338  1.00 59.35           C
ATOM   1123  O   ILE A  78      33.350 -14.481  23.434  1.00 59.08           O
ATOM   1124  CB  ILE A  78      33.803 -14.161  26.598  1.00 63.12           C
ATOM   1125  CG1 ILE A  78      33.308 -14.234  28.041  1.00 62.84           C
ATOM   1126  CG2 ILE A  78      33.655 -12.753  26.023  1.00 62.52           C
ATOM   1127  CD1 ILE A  78      34.132 -13.399  28.993  1.00 63.86           C
ATOM   1128  N   GLY A  79      34.706 -16.103  24.186  1.00 59.50           N
ATOM   1129  CA  GLY A  79      35.409 -16.226  22.919  1.00 56.18           C
ATOM   1130  C   GLY A  79      36.651 -15.359  22.818  1.00 58.25           C
ATOM   1131  O   GLY A  79      37.117 -15.060  21.716  1.00 55.47           O
ATOM   1132  N   LEU A  80      37.183 -14.952  23.972  1.00 58.41           N
ATOM   1133  CA  LEU A  80      38.385 -14.116  24.036  1.00 56.04           C
ATOM   1134  C   LEU A  80      39.606 -14.908  24.540  1.00 54.72           C
ATOM   1135  O   LEU A  80      39.513 -15.709  25.478  1.00 49.59           O
ATOM   1136  CB  LEU A  80      38.135 -12.918  24.959  1.00 56.92           C
ATOM   1137  CG  LEU A  80      36.981 -11.986  24.585  1.00 56.70           C
ATOM   1138  CD1 LEU A  80      36.544 -11.228  25.821  1.00 57.45           C
ATOM   1139  CD2 LEU A  80      37.399 -11.046  23.468  1.00 50.37           C
ATOM   1140  N   GLU A  81      40.755 -14.656  23.922  1.00 50.28           N
ATOM   1141  CA  GLU A  81      41.998 -15.324  24.285  1.00 44.24           C
ATOM   1142  C   GLU A  81      42.468 -15.076  25.726  1.00 42.68           C
ATOM   1143  O   GLU A  81      42.356 -13.969  26.258  1.00 39.72           O
ATOM   1144  CB  GLU A  81      43.101 -14.893  23.323  1.00 41.27           C
ATOM   1145  CG  GLU A  81      44.325 -15.791  23.369  1.00 52.58           C
ATOM   1146  CD  GLU A  81      45.429 -15.330  22.433  1.00 58.83           C
ATOM   1147  OE1 GLU A  81      45.103 -14.790  21.347  1.00 59.06           O
ATOM   1148  OE2 GLU A  81      46.619 -15.522  22.778  1.00 59.74           O
ATOM   1149  N   ALA A  82      42.997 -16.120  26.355  1.00 41.36           N
ATOM   1150  CA  ALA A  82      43.513 -16.007  27.709  1.00 39.77           C
ATOM   1151  C   ALA A  82      45.010 -16.234  27.660  1.00 42.36           C
ATOM   1152  O   ALA A  82      45.494 -17.352  27.836  1.00 46.35           O
ATOM   1153  CB  ALA A  82      42.868 -17.020  28.609  1.00 33.61           C
ATOM   1154  N   LEU A  83      45.743 -15.161  27.402  1.00 41.34           N
ATOM   1155  CA  LEU A  83      47.186 -15.242  27.321  1.00 40.16           C
ATOM   1156  C   LEU A  83      47.815 -15.478  28.683  1.00 40.05           C
ATOM   1157  O   LEU A  83      47.201 -15.215  29.718  1.00 40.19           O
ATOM   1158  CB  LEU A  83      47.744 -13.969  26.687  1.00 38.15           C
ATOM   1159  CG  LEU A  83      47.244 -13.747  25.254  1.00 38.69           C
ATOM   1160  CD1 LEU A  83      45.831 -13.206  25.315  1.00 41.33           C
ATOM   1161  CD2 LEU A  83      48.139 -12.784  24.499  1.00 44.90           C
ATOM   1162  N   GLY A  84      49.035 -16.008  28.672  1.00 35.31           N
ATOM   1163  CA  GLY A  84      49.736 -16.261  29.910  1.00 30.66           C
ATOM   1164  C   GLY A  84      49.983 -17.712  30.240  1.00 33.58           C
ATOM   1165  O   GLY A  84      49.291 -18.609  29.751  1.00 36.87           O
ATOM   1166  N   MET A  85      50.978 -17.929  31.094  1.00 32.03           N
ATOM   1167  CA  MET A  85      51.373 -19.253  31.543  1.00 32.05           C
ATOM   1168  C   MET A  85      50.286 -19.848  32.425  1.00 34.56           C
ATOM   1169  O   MET A  85      50.075 -19.392  33.541  1.00 34.01           O
ATOM   1170  CB  MET A  85      52.701 -19.152  32.309  1.00 32.78           C
ATOM   1171  CG  MET A  85      53.161 -20.454  32.975  1.00 37.28           C
ATOM   1172  SD  MET A  85      53.089 -21.887  31.871  1.00 36.92           S
ATOM   1173  CE  MET A  85      54.551 -21.535  30.744  1.00 36.58           C
ATOM   1174  N   ASP A  86      49.610 -20.877  31.913  1.00 41.48           N
ATOM   1175  CA  ASP A  86      48.520 -21.558  32.626  1.00 45.25           C
ATOM   1176  C   ASP A  86      48.973 -22.636  33.599  1.00 45.91           C
ATOM   1177  O   ASP A  86      48.201 -23.073  34.444  1.00 46.55           O
ATOM   1178  CB  ASP A  86      47.553 -22.164  31.623  1.00 49.09           C
ATOM   1179  CG  ASP A  86      48.262 -22.698  30.391  1.00 57.70           C
ATOM   1180  OD1 ASP A  86      49.235 -23.462  30.545  1.00 58.87           O
ATOM   1181  OD2 ASP A  86      47.843 -22.351  29.266  1.00 66.57           O
ATOM   1182  N   ASP A  87      50.210 -23.095  33.462  1.00 48.33           N
ATOM   1183  CA  ASP A  87      50.746 -24.081  34.396  1.00 48.24           C
ATOM   1184  C   ASP A  87      51.377 -23.203  35.486  1.00 50.17           C
ATOM   1185  O   ASP A  87      52.490 -22.704  35.333  1.00 53.95           O
ATOM   1186  CB  ASP A  87      51.808 -24.947  33.723  1.00 46.20           C
ATOM   1187  CG  ASP A  87      52.198 -26.131  34.567  1.00 45.24           C
ATOM   1188  OD1 ASP A  87      52.055 -26.041  35.801  1.00 54.32           O
ATOM   1189  OD2 ASP A  87      52.659 -27.146  34.011  1.00 52.25           O
ATOM   1190  N   PHE A  88      50.645 -23.012  36.578  1.00 48.89           N
ATOM   1191  CA  PHE A  88      51.081 -22.142  37.661  1.00 46.04           C
ATOM   1192  C   PHE A  88      52.312 -22.561  38.443  1.00 44.94           C
ATOM   1193  O   PHE A  88      52.863 -21.760  39.178  1.00 52.71           O
ATOM   1194  CB  PHE A  88      49.901 -21.886  38.605  1.00 43.48           C
ATOM   1195  CG  PHE A  88      48.640 -21.444  37.889  1.00 41.16           C
ATOM   1196  CD1 PHE A  88      48.688 -20.482  36.873  1.00 38.50           C
ATOM   1197  CD2 PHE A  88      47.409 -21.981  38.231  1.00 42.28           C
ATOM   1198  CE1 PHE A  88      47.529 -20.065  36.211  1.00 31.07           C
ATOM   1199  CE2 PHE A  88      46.239 -21.570  37.574  1.00 40.46           C
ATOM   1200  CZ  PHE A  88      46.305 -20.608  36.561  1.00 36.13           C
ATOM   1201  N   LYS A  89      52.756 -23.800  38.294  1.00 46.69           N
ATOM   1202  CA  LYS A  89      53.965 -24.240  38.996  1.00 45.76           C
ATOM   1203  C   LYS A  89      55.192 -23.579  38.373  1.00 45.67           C
ATOM   1204  O   LYS A  89      56.132 -23.214  39.081  1.00 40.86           O
ATOM   1205  CB  LYS A  89      54.171 -25.750  38.870  1.00 45.32           C
ATOM   1206  CG  LYS A  89      53.323 -26.598  39.767  1.00 56.73           C
ATOM   1207  CD  LYS A  89      53.594 -28.085  39.539  1.00 48.75           C
ATOM   1208  CE  LYS A  89      52.969 -28.603  38.253  1.00 41.11           C
ATOM   1209  NZ  LYS A  89      53.613 -28.024  37.056  1.00 48.21           N
ATOM   1210  N   LEU A  90      55.179 -23.465  37.043  1.00 38.61           N
ATOM   1211  CA  LEU A  90      56.288 -22.900  36.291  1.00 34.88           C
ATOM   1212  C   LEU A  90      56.347 -21.394  36.452  1.00 42.93           C
ATOM   1213  O   LEU A  90      57.417 -20.795  36.346  1.00 47.81           O
ATOM   1214  CB  LEU A  90      56.155 -23.260  34.802  1.00 27.91           C
ATOM   1215  CG  LEU A  90      55.957 -24.731  34.419  1.00 31.31           C
ATOM   1216  CD1 LEU A  90      56.143 -24.902  32.912  1.00 22.83           C
ATOM   1217  CD2 LEU A  90      56.936 -25.611  35.191  1.00 24.89           C
ATOM   1218  N   ALA A  91      55.199 -20.775  36.706  1.00 40.33           N
ATOM   1219  CA  ALA A  91      55.164 -19.328  36.861  1.00 37.30           C
ATOM   1220  C   ALA A  91      55.699 -19.003  38.243  1.00 37.78           C
ATOM   1221  O   ALA A  91      56.383 -18.009  38.457  1.00 35.18           O
ATOM   1222  CB  ALA A  91      53.740 -18.810  36.698  1.00 32.43           C
ATOM   1223  N   TYR A  92      55.394 -19.867  39.190  1.00 37.30           N
ATOM   1224  CA  TYR A  92      55.868 -19.640  40.521  1.00 38.79           C
ATOM   1225  C   TYR A  92      57.375 -19.864  40.590  1.00 41.74           C
ATOM   1226  O   TYR A  92      58.047 -19.211  41.377  1.00 47.62           O
ATOM   1227  CB  TYR A  92      55.120 -20.537  41.493  1.00 30.44           C
ATOM   1228  CG  TYR A  92      55.802 -20.664  42.820  1.00 35.00           C
ATOM   1229  CD1 TYR A  92      56.781 -21.626  43.023  1.00 33.85           C
ATOM   1230  CD2 TYR A  92      55.470 -19.831  43.880  1.00 32.82           C
ATOM   1231  CE1 TYR A  92      57.409 -21.762  44.248  1.00 35.28           C
ATOM   1232  CE2 TYR A  92      56.095 -19.963  45.110  1.00 32.67           C
ATOM   1233  CZ  TYR A  92      57.062 -20.930  45.285  1.00 30.58           C
ATOM   1234  OH  TYR A  92      57.675 -21.073  46.501  1.00 35.54           O
ATOM   1235  N   LEU A  93      57.916 -20.771  39.776  1.00 39.98           N
ATOM   1236  CA  LEU A  93      59.368 -21.023  39.794  1.00 38.16           C
ATOM   1237  C   LEU A  93      60.102 -19.867  39.125  1.00 38.02           C
ATOM   1238  O   LEU A  93      61.206 -19.471  39.525  1.00 34.40           O
ATOM   1239  CB  LEU A  93      59.720 -22.336  39.072  1.00 25.73           C
ATOM   1240  CG  LEU A  93      59.510 -23.642  39.855  1.00 31.76           C
ATOM   1241  CD1 LEU A  93      59.871 -24.830  38.981  1.00 21.46           C
ATOM   1242  CD2 LEU A  93      60.319 -23.629  41.155  1.00 24.08           C
ATOM   1243  N   SER A  94      59.471 -19.334  38.093  1.00 35.25           N
ATOM   1244  CA  SER A  94      60.020 -18.226  37.345  1.00 35.33           C
ATOM   1245  C   SER A  94      60.060 -16.962  38.223  1.00 36.21           C
ATOM   1246  O   SER A  94      60.914 -16.092  38.064  1.00 36.28           O
ATOM   1247  CB  SER A  94      59.146 -18.030  36.111  1.00 26.00           C
ATOM   1248  OG  SER A  94      59.524 -16.904  35.361  1.00 36.53           O
ATOM   1249  N   ASP A  95      59.152 -16.882  39.181  1.00 40.00           N
ATOM   1250  CA  ASP A  95      59.085 -15.706  40.045  1.00 43.94           C
ATOM   1251  C   ASP A  95      60.001 -15.810  41.258  1.00 37.03           C
ATOM   1252  O   ASP A  95      60.590 -14.823  41.682  1.00 40.91           O
ATOM   1253  CB  ASP A  95      57.636 -15.470  40.535  1.00 46.79           C
ATOM   1254  CG  ASP A  95      56.674 -14.973  39.426  1.00 50.56           C
ATOM   1255  OD1 ASP A  95      57.110 -14.590  38.312  1.00 47.43           O
ATOM   1256  OD2 ASP A  95      55.450 -14.952  39.698  1.00 51.60           O
ATOM   1257  N   THR A  96      60.106 -17.015  41.800  1.00 34.05           N
ATOM   1258  CA  THR A  96      60.908 -17.280  42.982  1.00 35.11           C
ATOM   1259  C   THR A  96      62.402 -17.455  42.739  1.00 35.43           C
ATOM   1260  O   THR A  96      63.201 -17.265  43.649  1.00 40.35           O
ATOM   1261  CB  THR A  96      60.383 -18.520  43.694  1.00 32.19           C
ATOM   1262  OG1 THR A  96      58.976 -18.372  43.904  1.00 44.19           O
ATOM   1263  CG2 THR A  96      61.073 -18.711  45.032  1.00 30.61           C
ATOM   1264  N   TYR A  97      62.777 -17.846  41.531  1.00 35.63           N
ATOM   1265  CA  TYR A  97      64.180 -18.033  41.201  1.00 37.49           C
ATOM   1266  C   TYR A  97      64.438 -17.269  39.926  1.00 43.66           C
ATOM   1267  O   TYR A  97      64.639 -17.862  38.877  1.00 42.82           O
ATOM   1268  CB  TYR A  97      64.504 -19.515  40.990  1.00 34.90           C
ATOM   1269  CG  TYR A  97      64.242 -20.368  42.211  1.00 44.51           C
ATOM   1270  CD1 TYR A  97      65.190 -20.462  43.232  1.00 45.96           C
ATOM   1271  CD2 TYR A  97      63.010 -21.003  42.403  1.00 42.84           C
ATOM   1272  CE1 TYR A  97      64.912 -21.159  44.424  1.00 43.01           C
ATOM   1273  CE2 TYR A  97      62.727 -21.702  43.595  1.00 41.32           C
ATOM   1274  CZ  TYR A  97      63.682 -21.767  44.598  1.00 38.78           C
ATOM   1275  OH  TYR A  97      63.409 -22.387  45.790  1.00 39.68           O
ATOM   1276  N   ASN A  98      64.411 -15.945  40.016  1.00 50.76           N
ATOM   1277  CA  ASN A  98      64.655 -15.104  38.855  1.00 54.07           C
ATOM   1278  C   ASN A  98      66.151 -14.843  38.717  1.00 53.74           C
ATOM   1279  O   ASN A  98      66.639 -13.751  38.989  1.00 51.00           O
ATOM   1280  CB  ASN A  98      63.872 -13.795  38.982  1.00 57.82           C
ATOM   1281  CG  ASN A  98      64.067 -13.123  40.334  1.00 70.92           C
ATOM   1282  OD1 ASN A  98      64.250 -13.790  41.366  1.00 66.93           O
ATOM   1283  ND2 ASN A  98      64.006 -11.793  40.341  1.00 74.37           N
ATOM   1284  N   TYR A  99      66.862 -15.884  38.297  1.00 53.17           N
ATOM   1285  CA  TYR A  99      68.303 -15.849  38.105  1.00 51.53           C
ATOM   1286  C   TYR A  99      68.775 -17.231  37.714  1.00 50.81           C
ATOM   1287  O   TYR A  99      68.102 -18.205  38.029  1.00 52.79           O
ATOM   1288  CB  TYR A  99      69.008 -15.462  39.397  1.00 43.56           C
ATOM   1289  CG  TYR A  99      68.610 -16.280  40.608  1.00 40.00           C
ATOM   1290  CD1 TYR A  99      69.266 -17.469  40.918  1.00 39.91           C
ATOM   1291  CD2 TYR A  99      67.631 -15.820  41.491  1.00 40.94           C
ATOM   1292  CE1 TYR A  99      68.971 -18.177  42.084  1.00 35.68           C
ATOM   1293  CE2 TYR A  99      67.327 -16.513  42.669  1.00 35.81           C
ATOM   1294  CZ  TYR A  99      68.005 -17.692  42.961  1.00 41.44           C
ATOM   1295  OH  TYR A  99      67.745 -18.375  44.135  1.00 36.13           O
ATOM   1296  N   GLU A 100      69.924 -17.322  37.043  1.00 48.67           N
ATOM   1297  CA  GLU A 100      70.457 -18.626  36.663  1.00 52.41           C
ATOM   1298  C   GLU A 100      70.583 -19.453  37.925  1.00 51.97           C
ATOM   1299  O   GLU A 100      71.143 -19.001  38.926  1.00 52.36           O
ATOM   1300  CB  GLU A 100      71.834 -18.518  36.026  1.00 51.96           C
ATOM   1301  CG  GLU A 100      71.843 -17.967  34.633  1.00 61.41           C
ATOM   1302  CD  GLU A 100      73.209 -18.095  33.996  1.00 67.59           C
ATOM   1303  OE1 GLU A 100      74.214 -17.780  34.674  1.00 62.54           O
ATOM   1304  OE2 GLU A 100      73.276 -18.505  32.818  1.00 73.46           O
ATOM   1305  N   ILE A 101      70.068 -20.671  37.881  1.00 50.58           N
ATOM   1306  CA  ILE A 101      70.143 -21.496  39.058  1.00 52.26           C
ATOM   1307  C   ILE A 101      71.465 -22.214  39.094  1.00 53.18           C
ATOM   1308  O   ILE A 101      71.910 -22.784  38.098  1.00 56.51           O
ATOM   1309  CB  ILE A 101      68.973 -22.511  39.120  1.00 52.74           C
ATOM   1310  CG1 ILE A 101      67.649 -21.740  39.136  1.00 50.32           C
ATOM   1311  CG2 ILE A 101      69.086 -23.388  40.379  1.00 43.09           C
ATOM   1312  CD1 ILE A 101      66.430 -22.598  39.307  1.00 59.34           C
ATOM   1313  N   LYS A 102      72.109 -22.137  40.248  1.00 50.39           N
ATOM   1314  CA  LYS A 102      73.372 -22.796  40.464  1.00 49.20           C
ATOM   1315  C   LYS A 102      73.050 -23.796  41.550  1.00 49.22           C
ATOM   1316  O   LYS A 102      72.799 -23.409  42.686  1.00 51.20           O
ATOM   1317  CB  LYS A 102      74.420 -21.789  40.947  1.00 54.18           C
ATOM   1318  CG  LYS A 102      75.615 -22.439  41.615  1.00 66.55           C
ATOM   1319  CD  LYS A 102      76.906 -21.666  41.391  1.00 73.13           C
ATOM   1320  CE  LYS A 102      78.102 -22.469  41.901  1.00 77.63           C
ATOM   1321  NZ  LYS A 102      79.408 -21.925  41.425  1.00 79.36           N
ATOM   1322  N   TYR A 103      73.031 -25.080  41.214  1.00 46.72           N
ATOM   1323  CA  TYR A 103      72.710 -26.078  42.227  1.00 45.63           C
ATOM   1324  C   TYR A 103      73.914 -26.862  42.700  1.00 45.04           C
ATOM   1325  O   TYR A 103      74.972 -26.820  42.089  1.00 50.25           O
ATOM   1326  CB  TYR A 103      71.655 -27.052  41.706  1.00 46.23           C
ATOM   1327  CG  TYR A 103      72.133 -27.924  40.578  1.00 41.82           C
ATOM   1328  CD1 TYR A 103      72.238 -27.435  39.278  1.00 46.92           C
ATOM   1329  CD2 TYR A 103      72.497 -29.242  40.812  1.00 44.85           C
ATOM   1330  CE1 TYR A 103      72.696 -28.249  38.232  1.00 39.14           C
ATOM   1331  CE2 TYR A 103      72.955 -30.057  39.783  1.00 42.72           C
ATOM   1332  CZ  TYR A 103      73.051 -29.559  38.501  1.00 41.70           C
ATOM   1333  OH  TYR A 103      73.505 -30.399  37.505  1.00 57.75           O
ATOM   1334  N   ASP A 104      73.739 -27.585  43.797  1.00 48.59           N
ATOM   1335  CA  ASP A 104      74.804 -28.393  44.381  1.00 46.81           C
ATOM   1336  C   ASP A 104      74.265 -29.801  44.637  1.00 48.50           C
ATOM   1337  O   ASP A 104      73.775 -30.112  45.728  1.00 39.94           O
ATOM   1338  CB  ASP A 104      75.276 -27.757  45.691  1.00 50.43           C
ATOM   1339  CG  ASP A 104      76.371 -28.560  46.368  1.00 53.32           C
ATOM   1340  OD1 ASP A 104      76.824 -29.561  45.764  1.00 49.69           O
ATOM   1341  OD2 ASP A 104      76.783 -28.198  47.499  1.00 54.89           O
ATOM   1342  N   HIS A 105      74.364 -30.646  43.615  1.00 51.86           N
ATOM   1343  CA  HIS A 105      73.881 -32.019  43.688  1.00 57.45           C
ATOM   1344  C   HIS A 105      74.259 -32.745  44.991  1.00 56.78           C
ATOM   1345  O   HIS A 105      73.577 -33.679  45.399  1.00 59.96           O
ATOM   1346  CB  HIS A 105      74.408 -32.815  42.492  1.00 64.39           C
ATOM   1347  CG  HIS A 105      75.807 -33.302  42.673  1.00 72.90           C
ATOM   1348  ND1 HIS A 105      76.872 -32.448  42.865  1.00 75.13           N
ATOM   1349  CD2 HIS A 105      76.307 -34.555  42.772  1.00 74.71           C
ATOM   1350  CE1 HIS A 105      77.966 -33.156  43.080  1.00 77.01           C
ATOM   1351  NE2 HIS A 105      77.649 -34.438  43.030  1.00 76.28           N
ATOM   1352  N   THR A 106      75.333 -32.324  45.648  1.00 51.10           N
ATOM   1353  CA  THR A 106      75.732 -32.977  46.884  1.00 50.54           C
ATOM   1354  C   THR A 106      74.741 -32.752  48.033  1.00 52.00           C
ATOM   1355  O   THR A 106      74.880 -33.336  49.114  1.00 54.15           O
ATOM   1356  CB  THR A 106      77.119 -32.504  47.363  1.00 52.61           C
ATOM   1357  OG1 THR A 106      77.621 -33.442  48.319  1.00 61.25           O
ATOM   1358  CG2 THR A 106      77.032 -31.162  48.054  1.00 46.02           C
ATOM   1359  N   LYS A 107      73.744 -31.907  47.812  1.00 47.59           N
ATOM   1360  CA  LYS A 107      72.778 -31.647  48.866  1.00 45.08           C
ATOM   1361  C   LYS A 107      71.410 -32.214  48.492  1.00 41.70           C
ATOM   1362  O   LYS A 107      70.464 -32.146  49.274  1.00 40.01           O
ATOM   1363  CB  LYS A 107      72.692 -30.139  49.136  1.00 44.30           C
ATOM   1364  CG  LYS A 107      74.038 -29.417  49.012  1.00 39.33           C
ATOM   1365  CD  LYS A 107      74.362 -28.532  50.201  1.00 43.44           C
ATOM   1366  CE  LYS A 107      74.724 -29.350  51.436  1.00 51.34           C
ATOM   1367  NZ  LYS A 107      75.044 -28.497  52.634  1.00 50.23           N
ATOM   1368  N   ILE A 108      71.340 -32.796  47.293  1.00 41.56           N
ATOM   1369  CA  ILE A 108      70.126 -33.395  46.732  1.00 37.66           C
ATOM   1370  C   ILE A 108      70.047 -34.896  47.051  1.00 38.33           C
ATOM   1371  O   ILE A 108      70.914 -35.663  46.660  1.00 38.04           O
ATOM   1372  CB  ILE A 108      70.090 -33.199  45.185  1.00 34.80           C
ATOM   1373  CG1 ILE A 108      70.047 -31.700  44.843  1.00 29.24           C
ATOM   1374  CG2 ILE A 108      68.887 -33.923  44.592  1.00 33.80           C
ATOM   1375  CD1 ILE A 108      69.969 -31.380  43.345  1.00 25.11           C
ATOM   1376  N   ARG A 109      69.005 -35.322  47.752  1.00 37.23           N
ATOM   1377  CA  ARG A 109      68.907 -36.733  48.090  1.00 40.96           C
ATOM   1378  C   ARG A 109      68.385 -37.638  46.960  1.00 41.81           C
ATOM   1379  O   ARG A 109      67.216 -37.583  46.569  1.00 43.56           O
ATOM   1380  CB  ARG A 109      68.060 -36.914  49.357  1.00 38.03           C
ATOM   1381  CG  ARG A 109      68.198 -38.302  49.977  1.00 44.79           C
ATOM   1382  CD  ARG A 109      67.302 -38.458  51.185  1.00 48.35           C
ATOM   1383  NE  ARG A 109      67.561 -37.401  52.157  1.00 53.83           N
ATOM   1384  CZ  ARG A 109      68.331 -37.534  53.232  1.00 54.02           C
ATOM   1385  NH1 ARG A 109      68.927 -38.691  53.501  1.00 50.86           N
ATOM   1386  NH2 ARG A 109      68.530 -36.491  54.024  1.00 58.47           N
ATOM   1387  N   VAL A 110      69.272 -38.464  46.424  1.00 40.48           N
ATOM   1388  CA  VAL A 110      68.895 -39.376  45.352  1.00 41.46           C
ATOM   1389  C   VAL A 110      68.827 -40.788  45.911  1.00 41.35           C
ATOM   1390  O   VAL A 110      69.825 -41.304  46.423  1.00 39.83           O
ATOM   1391  CB  VAL A 110      69.926 -39.364  44.172  1.00 39.30           C
ATOM   1392  CG1 VAL A 110      69.490 -40.366  43.085  1.00 27.40           C
ATOM   1393  CG2 VAL A 110      70.041 -37.959  43.585  1.00 36.05           C
ATOM   1394  N   ALA A 111      67.646 -41.395  45.823  1.00 40.78           N
ATOM   1395  CA  ALA A 111      67.440 -42.757  46.312  1.00 45.04           C
ATOM   1396  C   ALA A 111      67.380 -43.783  45.181  1.00 46.51           C
ATOM   1397  O   ALA A 111      66.831 -43.535  44.101  1.00 47.47           O
ATOM   1398  CB  ALA A 111      66.158 -42.842  47.150  1.00 48.13           C
ATOM   1399  N   ASN A 112      67.950 -44.945  45.455  1.00 44.99           N
ATOM   1400  CA  ASN A 112      68.000 -46.037  44.499  1.00 44.38           C
ATOM   1401  C   ASN A 112      67.549 -47.313  45.217  1.00 42.57           C
ATOM   1402  O   ASN A 112      68.189 -47.738  46.172  1.00 46.25           O
ATOM   1403  CB  ASN A 112      69.446 -46.159  44.006  1.00 45.47           C
ATOM   1404  CG  ASN A 112      69.613 -47.159  42.897  1.00 51.14           C
ATOM   1405  OD1 ASN A 112      70.635 -47.172  42.221  1.00 60.02           O
ATOM   1406  ND2 ASN A 112      68.619 -48.013  42.706  1.00 60.81           N
ATOM   1407  N   PHE A 113      66.450 -47.923  44.787  1.00 39.93           N
ATOM   1408  CA  PHE A 113      66.007 -49.132  45.475  1.00 44.83           C
ATOM   1409  C   PHE A 113      65.444 -50.269  44.609  1.00 45.02           C
ATOM   1410  O   PHE A 113      64.993 -50.051  43.482  1.00 42.23           O
ATOM   1411  CB  PHE A 113      64.984 -48.755  46.575  1.00 46.40           C
ATOM   1412  CG  PHE A 113      63.546 -48.621  46.087  1.00 41.00           C
ATOM   1413  CD1 PHE A 113      63.180 -47.653  45.157  1.00 41.11           C
ATOM   1414  CD2 PHE A 113      62.558 -49.467  46.581  1.00 36.64           C
ATOM   1415  CE1 PHE A 113      61.845 -47.539  44.731  1.00 39.88           C
ATOM   1416  CE2 PHE A 113      61.235 -49.356  46.161  1.00 33.94           C
ATOM   1417  CZ  PHE A 113      60.881 -48.393  45.238  1.00 33.04           C
ATOM   1418  N   ASP A 114      65.514 -51.489  45.144  1.00 49.85           N
ATOM   1419  CA  ASP A 114      64.965 -52.675  44.482  1.00 56.61           C
ATOM   1420  C   ASP A 114      64.367 -53.599  45.532  1.00 55.88           C
ATOM   1421  O   ASP A 114      64.891 -53.694  46.637  1.00 57.76           O
ATOM   1422  CB  ASP A 114      66.020 -53.459  43.688  1.00 64.19           C
ATOM   1423  CG  ASP A 114      65.421 -54.695  42.993  1.00 76.54           C
ATOM   1424  OD1 ASP A 114      64.252 -54.616  42.554  1.00 86.84           O
ATOM   1425  OD2 ASP A 114      66.107 -55.737  42.884  1.00 77.83           O
ATOM   1426  N   ILE A 115      63.259 -54.260  45.202  1.00 56.21           N
ATOM   1427  CA  ILE A 115      62.635 -55.190  46.136  1.00 56.87           C
ATOM   1428  C   ILE A 115      62.591 -56.602  45.548  1.00 60.75           C
ATOM   1429  O   ILE A 115      62.770 -56.802  44.339  1.00 62.86           O
ATOM   1430  CB  ILE A 115      61.211 -54.758  46.502  1.00 50.50           C
ATOM   1431  CG1 ILE A 115      60.253 -55.072  45.358  1.00 46.53           C
ATOM   1432  CG2 ILE A 115      61.196 -53.270  46.796  1.00 51.07           C
ATOM   1433  CD1 ILE A 115      58.849 -54.633  45.627  1.00 41.80           C
ATOM   1434  N   GLU A 116      62.365 -57.571  46.430  1.00 61.83           N
ATOM   1435  CA  GLU A 116      62.294 -58.982  46.081  1.00 60.31           C
ATOM   1436  C   GLU A 116      60.989 -59.540  46.644  1.00 62.07           C
ATOM   1437  O   GLU A 116      60.662 -59.316  47.808  1.00 64.43           O
ATOM   1438  CB  GLU A 116      63.492 -59.714  46.684  1.00 56.67           C
ATOM   1439  CG  GLU A 116      64.835 -59.166  46.223  1.00 63.73           C
ATOM   1440  CD  GLU A 116      65.042 -59.280  44.718  1.00 71.11           C
ATOM   1441  OE1 GLU A 116      64.204 -59.920  44.035  1.00 76.43           O
ATOM   1442  OE2 GLU A 116      66.049 -58.732  44.220  1.00 70.69           O
ATOM   1443  N   VAL A 117      60.242 -60.267  45.821  1.00 63.95           N
ATOM   1444  CA  VAL A 117      58.963 -60.817  46.255  1.00 64.94           C
ATOM   1445  C   VAL A 117      58.673 -62.220  45.717  1.00 66.48           C
ATOM   1446  O   VAL A 117      58.168 -62.383  44.606  1.00 70.46           O
ATOM   1447  CB  VAL A 117      57.805 -59.879  45.844  1.00 62.58           C
ATOM   1448  CG1 VAL A 117      56.477 -60.440  46.318  1.00 65.34           C
ATOM   1449  CG2 VAL A 117      58.027 -58.499  46.421  1.00 60.89           C
ATOM   1450  N   THR A 118      58.982 -63.221  46.536  1.00 67.48           N
ATOM   1451  CA  THR A 118      58.782 -64.634  46.225  1.00 67.38           C
ATOM   1452  C   THR A 118      57.381 -64.976  45.740  1.00 69.57           C
ATOM   1453  O   THR A 118      56.405 -64.697  46.428  1.00 68.62           O
ATOM   1454  CB  THR A 118      59.021 -65.471  47.467  1.00 65.83           C
ATOM   1455  OG1 THR A 118      60.193 -64.993  48.128  1.00 70.96           O
ATOM   1456  CG2 THR A 118      59.218 -66.926  47.105  1.00 70.18           C
ATOM   1457  N   SER A 119      57.279 -65.614  44.577  1.00 74.84           N
ATOM   1458  CA  SER A 119      55.969 -65.987  44.053  1.00 80.75           C
ATOM   1459  C   SER A 119      55.875 -67.400  43.489  1.00 83.12           C
ATOM   1460  O   SER A 119      56.555 -67.735  42.521  1.00 86.50           O
ATOM   1461  CB  SER A 119      55.521 -65.005  42.972  1.00 82.89           C
ATOM   1462  OG  SER A 119      54.372 -65.501  42.309  1.00 87.10           O
ATOM   1463  N   PRO A 120      55.017 -68.244  44.093  1.00 83.34           N
ATOM   1464  CA  PRO A 120      54.767 -69.636  43.706  1.00 82.10           C
ATOM   1465  C   PRO A 120      54.034 -69.660  42.370  1.00 80.88           C
ATOM   1466  O   PRO A 120      54.409 -70.387  41.447  1.00 80.77           O
ATOM   1467  CB  PRO A 120      53.885 -70.150  44.840  1.00 83.24           C
ATOM   1468  CG  PRO A 120      54.313 -69.324  46.000  1.00 82.62           C
ATOM   1469  CD  PRO A 120      54.390 -67.961  45.393  1.00 83.88           C
ATOM   1470  N   ASP A 121      52.976 -68.861  42.284  1.00 80.18           N
ATOM   1471  CA  ASP A 121      52.197 -68.765  41.058  1.00 82.47           C
ATOM   1472  C   ASP A 121      52.982 -67.923  40.071  1.00 81.77           C
ATOM   1473  O   ASP A 121      54.213 -67.983  40.044  1.00 82.49           O
ATOM   1474  CB  ASP A 121      50.839 -68.123  41.331  1.00 86.29           C
ATOM   1475  CG  ASP A 121      50.778 -67.459  42.689  1.00 94.70           C
ATOM   1476  OD1 ASP A 121      51.654 -66.611  42.962  1.00101.37           O
ATOM   1477  OD2 ASP A 121      49.867 -67.790  43.480  1.00 96.35           O
ATOM   1478  N   GLY A 122      52.285 -67.123  39.275  1.00 82.58           N
ATOM   1479  CA  GLY A 122      52.981 -66.311  38.293  1.00 84.98           C
ATOM   1480  C   GLY A 122      53.654 -65.045  38.802  1.00 83.46           C
ATOM   1481  O   GLY A 122      53.662 -64.747  39.999  1.00 84.56           O
ATOM   1482  N   PHE A 123      54.241 -64.307  37.868  1.00 80.10           N
ATOM   1483  CA  PHE A 123      54.899 -63.050  38.178  1.00 75.40           C
ATOM   1484  C   PHE A 123      53.933 -62.205  39.004  1.00 71.30           C
ATOM   1485  O   PHE A 123      52.787 -61.998  38.612  1.00 70.44           O
ATOM   1486  CB  PHE A 123      55.255 -62.323  36.873  1.00 74.59           C
ATOM   1487  CG  PHE A 123      55.535 -60.856  37.045  1.00 71.74           C
ATOM   1488  CD1 PHE A 123      56.737 -60.415  37.586  1.00 75.12           C
ATOM   1489  CD2 PHE A 123      54.577 -59.914  36.688  1.00 73.89           C
ATOM   1490  CE1 PHE A 123      56.980 -59.052  37.772  1.00 75.34           C
ATOM   1491  CE2 PHE A 123      54.809 -58.554  36.869  1.00 72.42           C
ATOM   1492  CZ  PHE A 123      56.015 -58.121  37.414  1.00 73.64           C
ATOM   1493  N   PRO A 124      54.386 -61.701  40.160  1.00 68.39           N
ATOM   1494  CA  PRO A 124      53.537 -60.879  41.026  1.00 67.29           C
ATOM   1495  C   PRO A 124      53.065 -59.569  40.399  1.00 65.72           C
ATOM   1496  O   PRO A 124      53.872 -58.714  40.045  1.00 68.14           O
ATOM   1497  CB  PRO A 124      54.426 -60.651  42.245  1.00 67.52           C
ATOM   1498  CG  PRO A 124      55.799 -60.611  41.639  1.00 66.02           C
ATOM   1499  CD  PRO A 124      55.753 -61.793  40.703  1.00 67.98           C
ATOM   1500  N   GLU A 125      51.753 -59.421  40.261  1.00 66.59           N
ATOM   1501  CA  GLU A 125      51.175 -58.205  39.708  1.00 70.69           C
ATOM   1502  C   GLU A 125      51.212 -57.118  40.778  1.00 72.99           C
ATOM   1503  O   GLU A 125      50.717 -57.308  41.895  1.00 74.50           O
ATOM   1504  CB  GLU A 125      49.731 -58.453  39.274  1.00 73.15           C
ATOM   1505  CG  GLU A 125      49.591 -58.965  37.857  1.00 77.83           C
ATOM   1506  CD  GLU A 125      49.742 -57.856  36.828  1.00 82.57           C
ATOM   1507  OE1 GLU A 125      50.284 -56.783  37.180  1.00 85.38           O
ATOM   1508  OE2 GLU A 125      49.326 -58.064  35.667  1.00 80.62           O
ATOM   1509  N   PRO A 126      51.798 -55.959  40.451  1.00 72.57           N
ATOM   1510  CA  PRO A 126      51.884 -54.864  41.417  1.00 70.61           C
ATOM   1511  C   PRO A 126      50.527 -54.325  41.855  1.00 70.28           C
ATOM   1512  O   PRO A 126      50.313 -54.073  43.041  1.00 74.43           O
ATOM   1513  CB  PRO A 126      52.698 -53.808  40.674  1.00 69.31           C
ATOM   1514  CG  PRO A 126      53.492 -54.613  39.674  1.00 69.27           C
ATOM   1515  CD  PRO A 126      52.467 -55.594  39.193  1.00 72.01           C
ATOM   1516  N   SER A 127      49.606 -54.158  40.909  1.00 67.48           N
ATOM   1517  CA  SER A 127      48.289 -53.606  41.234  1.00 65.61           C
ATOM   1518  C   SER A 127      47.487 -54.459  42.221  1.00 66.56           C
ATOM   1519  O   SER A 127      46.388 -54.078  42.631  1.00 61.07           O
ATOM   1520  CB  SER A 127      47.482 -53.374  39.949  1.00 63.60           C
ATOM   1521  OG  SER A 127      47.215 -54.586  39.263  1.00 65.97           O
ATOM   1522  N   GLN A 128      48.056 -55.595  42.619  1.00 67.09           N
ATOM   1523  CA  GLN A 128      47.392 -56.499  43.549  1.00 71.56           C
ATOM   1524  C   GLN A 128      48.199 -56.726  44.820  1.00 70.86           C
ATOM   1525  O   GLN A 128      47.639 -56.777  45.913  1.00 72.59           O
ATOM   1526  CB  GLN A 128      47.125 -57.847  42.877  1.00 77.63           C
ATOM   1527  CG  GLN A 128      46.272 -57.767  41.623  1.00 83.38           C
ATOM   1528  CD  GLN A 128      45.064 -56.866  41.796  1.00 89.41           C
ATOM   1529  OE1 GLN A 128      44.371 -56.918  42.821  1.00 89.60           O
ATOM   1530  NE2 GLN A 128      44.799 -56.035  40.787  1.00 89.90           N
ATOM   1531  N   ALA A 129      49.507 -56.893  44.666  1.00 69.82           N
ATOM   1532  CA  ALA A 129      50.398 -57.091  45.804  1.00 72.33           C
ATOM   1533  C   ALA A 129      49.905 -58.182  46.747  1.00 72.21           C
ATOM   1534  O   ALA A 129      49.782 -57.955  47.955  1.00 70.93           O
ATOM   1535  CB  ALA A 129      50.558 -55.773  46.572  1.00 70.20           C
ATOM   1536  N   LYS A 130      49.642 -59.360  46.190  1.00 71.62           N
ATOM   1537  CA  LYS A 130      49.165 -60.503  46.959  1.00 72.55           C
ATOM   1538  C   LYS A 130      50.295 -61.231  47.697  1.00 70.69           C
ATOM   1539  O   LYS A 130      50.069 -61.892  48.706  1.00 70.70           O
ATOM   1540  CB  LYS A 130      48.465 -61.485  46.026  1.00 74.43           C
ATOM   1541  CG  LYS A 130      47.321 -60.885  45.231  1.00 81.95           C
ATOM   1542  CD  LYS A 130      46.964 -61.785  44.049  1.00 90.71           C
ATOM   1543  CE  LYS A 130      46.629 -63.207  44.505  1.00 92.47           C
ATOM   1544  NZ  LYS A 130      46.513 -64.157  43.360  1.00 88.69           N
ATOM   1545  N   HIS A 131      51.512 -61.102  47.189  1.00 68.81           N
ATOM   1546  CA  HIS A 131      52.664 -61.761  47.785  1.00 70.52           C
ATOM   1547  C   HIS A 131      53.518 -60.816  48.624  1.00 70.48           C
ATOM   1548  O   HIS A 131      53.730 -59.666  48.263  1.00 75.19           O
ATOM   1549  CB  HIS A 131      53.519 -62.386  46.683  1.00 75.16           C
ATOM   1550  CG  HIS A 131      52.892 -63.585  46.041  1.00 82.10           C
ATOM   1551  ND1 HIS A 131      51.587 -63.594  45.595  1.00 82.98           N
ATOM   1552  CD2 HIS A 131      53.388 -64.816  45.779  1.00 81.58           C
ATOM   1553  CE1 HIS A 131      51.306 -64.781  45.087  1.00 81.01           C
ATOM   1554  NE2 HIS A 131      52.383 -65.540  45.187  1.00 82.52           N
ATOM   1555  N   PRO A 132      54.029 -61.301  49.760  1.00 70.12           N
ATOM   1556  CA  PRO A 132      54.867 -60.521  50.679  1.00 69.09           C
ATOM   1557  C   PRO A 132      56.226 -60.078  50.129  1.00 69.60           C
ATOM   1558  O   PRO A 132      56.800 -60.726  49.250  1.00 70.68           O
ATOM   1559  CB  PRO A 132      55.036 -61.461  51.868  1.00 69.76           C
ATOM   1560  CG  PRO A 132      53.795 -62.269  51.841  1.00 72.48           C
ATOM   1561  CD  PRO A 132      53.642 -62.579  50.376  1.00 72.69           C
ATOM   1562  N   ILE A 133      56.733 -58.973  50.673  1.00 65.64           N
ATOM   1563  CA  ILE A 133      58.030 -58.438  50.290  1.00 60.55           C
ATOM   1564  C   ILE A 133      59.025 -58.996  51.302  1.00 60.72           C
ATOM   1565  O   ILE A 133      58.947 -58.666  52.483  1.00 61.62           O
ATOM   1566  CB  ILE A 133      58.033 -56.902  50.385  1.00 58.20           C
ATOM   1567  CG1 ILE A 133      56.953 -56.330  49.469  1.00 56.96           C
ATOM   1568  CG2 ILE A 133      59.403 -56.354  50.024  1.00 57.41           C
ATOM   1569  CD1 ILE A 133      56.808 -54.829  49.550  1.00 55.95           C
ATOM   1570  N   ASP A 134      59.948 -59.844  50.861  1.00 61.96           N
ATOM   1571  CA  ASP A 134      60.914 -60.423  51.786  1.00 60.26           C
ATOM   1572  C   ASP A 134      62.273 -59.778  51.733  1.00 59.54           C
ATOM   1573  O   ASP A 134      63.195 -60.199  52.423  1.00 67.74           O
ATOM   1574  CB  ASP A 134      61.068 -61.938  51.568  1.00 67.62           C
ATOM   1575  CG  ASP A 134      61.073 -62.340  50.093  1.00 72.55           C
ATOM   1576  OD1 ASP A 134      61.855 -61.778  49.296  1.00 72.98           O
ATOM   1577  OD2 ASP A 134      60.289 -63.243  49.738  1.00 76.39           O
ATOM   1578  N   ALA A 135      62.418 -58.762  50.904  1.00 55.34           N
ATOM   1579  CA  ALA A 135      63.694 -58.080  50.830  1.00 51.27           C
ATOM   1580  C   ALA A 135      63.505 -56.724  50.200  1.00 52.59           C
ATOM   1581  O   ALA A 135      62.564 -56.488  49.444  1.00 50.03           O
ATOM   1582  CB  ALA A 135      64.682 -58.895  50.054  1.00 41.21           C
ATOM   1583  N   ILE A 136      64.410 -55.822  50.527  1.00 56.57           N
ATOM   1584  CA  ILE A 136      64.324 -54.475  50.014  1.00 58.88           C
ATOM   1585  C   ILE A 136      65.594 -53.721  50.409  1.00 54.49           C
ATOM   1586  O   ILE A 136      65.898 -53.532  51.585  1.00 58.61           O
ATOM   1587  CB  ILE A 136      63.024 -53.803  50.554  1.00 59.40           C
ATOM   1588  CG1 ILE A 136      62.843 -52.404  49.988  1.00 59.05           C
ATOM   1589  CG2 ILE A 136      63.043 -53.774  52.053  1.00 62.09           C
ATOM   1590  CD1 ILE A 136      61.441 -51.880  50.197  1.00 62.76           C
ATOM   1591  N   THR A 137      66.363 -53.344  49.402  1.00 47.22           N
ATOM   1592  CA  THR A 137      67.585 -52.628  49.636  1.00 46.00           C
ATOM   1593  C   THR A 137      67.390 -51.215  49.115  1.00 47.80           C
ATOM   1594  O   THR A 137      66.922 -51.009  47.996  1.00 45.28           O
ATOM   1595  CB  THR A 137      68.744 -53.326  48.952  1.00 46.94           C
ATOM   1596  OG1 THR A 137      68.839 -54.658  49.459  1.00 49.27           O
ATOM   1597  CG2 THR A 137      70.038 -52.605  49.227  1.00 53.35           C
ATOM   1598  N   HIS A 138      67.742 -50.251  49.963  1.00 47.29           N
ATOM   1599  CA  HIS A 138      67.583 -48.831  49.686  1.00 47.03           C
ATOM   1600  C   HIS A 138      68.925 -48.120  49.832  1.00 51.18           C
ATOM   1601  O   HIS A 138      69.492 -48.078  50.928  1.00 55.80           O
ATOM   1602  CB  HIS A 138      66.584 -48.259  50.699  1.00 42.54           C
ATOM   1603  CG  HIS A 138      66.095 -46.881  50.383  1.00 44.21           C
ATOM   1604  ND1 HIS A 138      64.899 -46.650  49.740  1.00 46.76           N
ATOM   1605  CD2 HIS A 138      66.622 -45.661  50.650  1.00 41.05           C
ATOM   1606  CE1 HIS A 138      64.708 -45.346  49.628  1.00 44.95           C
ATOM   1607  NE2 HIS A 138      65.739 -44.724  50.172  1.00 38.79           N
ATOM   1608  N   TYR A 139      69.440 -47.568  48.736  1.00 50.06           N
ATOM   1609  CA  TYR A 139      70.706 -46.841  48.794  1.00 48.58           C
ATOM   1610  C   TYR A 139      70.446 -45.335  48.792  1.00 50.87           C
ATOM   1611  O   TYR A 139      69.797 -44.807  47.885  1.00 49.28           O
ATOM   1612  CB  TYR A 139      71.614 -47.209  47.623  1.00 41.53           C
ATOM   1613  CG  TYR A 139      72.812 -46.295  47.517  1.00 42.28           C
ATOM   1614  CD1 TYR A 139      73.972 -46.533  48.263  1.00 43.65           C
ATOM   1615  CD2 TYR A 139      72.770 -45.151  46.721  1.00 42.05           C
ATOM   1616  CE1 TYR A 139      75.061 -45.647  48.222  1.00 32.92           C
ATOM   1617  CE2 TYR A 139      73.855 -44.262  46.670  1.00 39.59           C
ATOM   1618  CZ  TYR A 139      74.989 -44.519  47.425  1.00 36.79           C
ATOM   1619  OH  TYR A 139      76.043 -43.643  47.385  1.00 41.80           O
ATOM   1620  N   ASP A 140      70.958 -44.663  49.825  1.00 47.76           N
ATOM   1621  CA  ASP A 140      70.805 -43.223  50.014  1.00 39.84           C
ATOM   1622  C   ASP A 140      72.107 -42.520  49.678  1.00 41.92           C
ATOM   1623  O   ASP A 140      73.150 -42.787  50.281  1.00 38.95           O
ATOM   1624  CB  ASP A 140      70.419 -42.945  51.467  1.00 44.00           C
ATOM   1625  CG  ASP A 140      70.053 -41.502  51.709  1.00 55.67           C
ATOM   1626  OD1 ASP A 140      70.972 -40.650  51.778  1.00 61.67           O
ATOM   1627  OD2 ASP A 140      68.834 -41.219  51.824  1.00 62.59           O
ATOM   1628  N   SER A 141      72.048 -41.608  48.717  1.00 42.85           N
ATOM   1629  CA  SER A 141      73.244 -40.887  48.303  1.00 43.77           C
ATOM   1630  C   SER A 141      73.786 -39.951  49.356  1.00 45.37           C
ATOM   1631  O   SER A 141      74.997 -39.795  49.466  1.00 50.81           O
ATOM   1632  CB  SER A 141      72.985 -40.084  47.025  1.00 44.13           C
ATOM   1633  OG  SER A 141      72.194 -38.935  47.281  1.00 47.52           O
ATOM   1634  N   ILE A 142      72.909 -39.313  50.123  1.00 46.95           N
ATOM   1635  CA  ILE A 142      73.388 -38.387  51.144  1.00 48.45           C
ATOM   1636  C   ILE A 142      74.265 -39.149  52.130  1.00 48.78           C
ATOM   1637  O   ILE A 142      75.377 -38.712  52.420  1.00 48.41           O
ATOM   1638  CB  ILE A 142      72.232 -37.689  51.936  1.00 50.52           C
ATOM   1639  CG1 ILE A 142      71.436 -36.724  51.041  1.00 47.26           C
ATOM   1640  CG2 ILE A 142      72.817 -36.906  53.092  1.00 44.11           C
ATOM   1641  CD1 ILE A 142      72.227 -35.593  50.495  1.00 44.39           C
ATOM   1642  N   ASP A 143      73.780 -40.285  52.632  1.00 45.79           N
ATOM   1643  CA  ASP A 143      74.556 -41.077  53.595  1.00 50.89           C
ATOM   1644  C   ASP A 143      75.592 -42.033  52.997  1.00 51.27           C
ATOM   1645  O   ASP A 143      76.512 -42.463  53.694  1.00 46.50           O
ATOM   1646  CB  ASP A 143      73.635 -41.906  54.493  1.00 51.28           C
ATOM   1647  CG  ASP A 143      72.634 -41.063  55.251  1.00 55.17           C
ATOM   1648  OD1 ASP A 143      72.974 -39.916  55.618  1.00 58.59           O
ATOM   1649  OD2 ASP A 143      71.514 -41.565  55.492  1.00 53.87           O
ATOM   1650  N   ASP A 144      75.438 -42.356  51.714  1.00 53.97           N
ATOM   1651  CA  ASP A 144      76.328 -43.281  51.016  1.00 52.73           C
ATOM   1652  C   ASP A 144      76.299 -44.615  51.757  1.00 50.47           C
ATOM   1653  O   ASP A 144      77.322 -45.114  52.212  1.00 44.82           O
ATOM   1654  CB  ASP A 144      77.762 -42.734  50.964  1.00 57.21           C
ATOM   1655  CG  ASP A 144      78.671 -43.548  50.039  1.00 61.50           C
ATOM   1656  OD1 ASP A 144      78.413 -43.582  48.820  1.00 61.68           O
ATOM   1657  OD2 ASP A 144      79.644 -44.161  50.523  1.00 64.70           O
ATOM   1658  N   ARG A 145      75.105 -45.181  51.883  1.00 51.43           N
ATOM   1659  CA  ARG A 145      74.920 -46.453  52.572  1.00 52.52           C
ATOM   1660  C   ARG A 145      73.899 -47.309  51.840  1.00 52.53           C
ATOM   1661  O   ARG A 145      73.067 -46.800  51.088  1.00 57.36           O
ATOM   1662  CB  ARG A 145      74.418 -46.213  53.999  1.00 48.94           C
ATOM   1663  CG  ARG A 145      75.397 -45.501  54.926  1.00 50.16           C
ATOM   1664  CD  ARG A 145      76.612 -46.368  55.245  1.00 52.36           C
ATOM   1665  NE  ARG A 145      77.833 -45.881  54.610  1.00 58.30           N
ATOM   1666  CZ  ARG A 145      78.712 -45.069  55.193  1.00 60.55           C
ATOM   1667  NH1 ARG A 145      78.506 -44.655  56.437  1.00 58.69           N
ATOM   1668  NH2 ARG A 145      79.789 -44.658  54.525  1.00 55.92           N
ATOM   1669  N   PHE A 146      73.975 -48.614  52.056  1.00 49.98           N
ATOM   1670  CA  PHE A 146      73.031 -49.541  51.454  1.00 45.25           C
ATOM   1671  C   PHE A 146      72.194 -50.088  52.606  1.00 47.00           C
ATOM   1672  O   PHE A 146      72.664 -50.919  53.380  1.00 51.81           O
ATOM   1673  CB  PHE A 146      73.760 -50.694  50.763  1.00 40.84           C
ATOM   1674  CG  PHE A 146      74.422 -50.322  49.465  1.00 36.07           C
ATOM   1675  CD1 PHE A 146      75.652 -49.680  49.448  1.00 37.40           C
ATOM   1676  CD2 PHE A 146      73.840 -50.677  48.246  1.00 38.11           C
ATOM   1677  CE1 PHE A 146      76.303 -49.401  48.227  1.00 38.94           C
ATOM   1678  CE2 PHE A 146      74.483 -50.402  47.023  1.00 35.43           C
ATOM   1679  CZ  PHE A 146      75.715 -49.765  47.012  1.00 32.09           C
ATOM   1680  N   TYR A 147      70.961 -49.618  52.732  1.00 47.35           N
ATOM   1681  CA  TYR A 147      70.100 -50.074  53.812  1.00 50.94           C
ATOM   1682  C   TYR A 147      69.309 -51.294  53.383  1.00 54.16           C
ATOM   1683  O   TYR A 147      68.398 -51.189  52.563  1.00 54.10           O
ATOM   1684  CB  TYR A 147      69.150 -48.952  54.237  1.00 53.70           C
ATOM   1685  CG  TYR A 147      69.864 -47.721  54.775  1.00 56.82           C
ATOM   1686  CD1 TYR A 147      70.303 -46.709  53.918  1.00 57.85           C
ATOM   1687  CD2 TYR A 147      70.120 -47.581  56.140  1.00 54.15           C
ATOM   1688  CE1 TYR A 147      70.977 -45.586  54.410  1.00 54.51           C
ATOM   1689  CE2 TYR A 147      70.793 -46.466  56.642  1.00 50.06           C
ATOM   1690  CZ  TYR A 147      71.217 -45.471  55.777  1.00 54.89           C
ATOM   1691  OH  TYR A 147      71.847 -44.352  56.285  1.00 53.16           O
ATOM   1692  N   VAL A 148      69.655 -52.452  53.944  1.00 56.27           N
ATOM   1693  CA  VAL A 148      68.985 -53.705  53.599  1.00 55.00           C
ATOM   1694  C   VAL A 148      67.919 -54.147  54.603  1.00 56.75           C
ATOM   1695  O   VAL A 148      68.207 -54.395  55.770  1.00 56.34           O
ATOM   1696  CB  VAL A 148      70.004 -54.837  53.463  1.00 50.06           C
ATOM   1697  CG1 VAL A 148      69.333 -56.065  52.898  1.00 55.44           C
ATOM   1698  CG2 VAL A 148      71.151 -54.396  52.575  1.00 54.04           C
ATOM   1699  N   PHE A 149      66.683 -54.257  54.140  1.00 59.20           N
ATOM   1700  CA  PHE A 149      65.595 -54.682  55.004  1.00 62.45           C
ATOM   1701  C   PHE A 149      65.227 -56.113  54.633  1.00 67.63           C
ATOM   1702  O   PHE A 149      64.403 -56.350  53.746  1.00 68.60           O
ATOM   1703  CB  PHE A 149      64.395 -53.765  54.820  1.00 62.34           C
ATOM   1704  CG  PHE A 149      64.706 -52.318  55.052  1.00 67.05           C
ATOM   1705  CD1 PHE A 149      65.537 -51.616  54.184  1.00 66.38           C
ATOM   1706  CD2 PHE A 149      64.184 -51.657  56.154  1.00 67.79           C
ATOM   1707  CE1 PHE A 149      65.842 -50.270  54.417  1.00 69.30           C
ATOM   1708  CE2 PHE A 149      64.483 -50.315  56.394  1.00 69.35           C
ATOM   1709  CZ  PHE A 149      65.312 -49.621  55.525  1.00 67.37           C
ATOM   1710  N   ASP A 150      65.855 -57.056  55.332  1.00 69.16           N
ATOM   1711  CA  ASP A 150      65.673 -58.491  55.119  1.00 67.86           C
ATOM   1712  C   ASP A 150      64.620 -59.144  56.031  1.00 67.22           C
ATOM   1713  O   ASP A 150      64.771 -59.175  57.253  1.00 68.77           O
ATOM   1714  CB  ASP A 150      67.041 -59.170  55.293  1.00 68.10           C
ATOM   1715  CG  ASP A 150      66.978 -60.679  55.180  1.00 65.90           C
ATOM   1716  OD1 ASP A 150      66.141 -61.192  54.403  1.00 66.75           O
ATOM   1717  OD2 ASP A 150      67.788 -61.347  55.862  1.00 62.08           O
ATOM   1718  N   LEU A 151      63.557 -59.665  55.422  1.00 66.76           N
ATOM   1719  CA  LEU A 151      62.476 -60.332  56.151  1.00 67.14           C
ATOM   1720  C   LEU A 151      62.956 -61.710  56.612  1.00 70.15           C
ATOM   1721  O   LEU A 151      63.953 -62.211  56.098  1.00 71.08           O
ATOM   1722  CB  LEU A 151      61.267 -60.488  55.243  1.00 60.59           C
ATOM   1723  CG  LEU A 151      60.064 -61.132  55.901  1.00 59.39           C
ATOM   1724  CD1 LEU A 151      59.496 -60.205  56.971  1.00 55.26           C
ATOM   1725  CD2 LEU A 151      59.032 -61.427  54.830  1.00 59.74           C
ATOM   1726  N   LEU A 152      62.249 -62.339  57.553  1.00 72.08           N
ATOM   1727  CA  LEU A 152      62.695 -63.640  58.065  1.00 71.54           C
ATOM   1728  C   LEU A 152      61.683 -64.702  58.440  1.00 71.99           C
ATOM   1729  O   LEU A 152      62.082 -65.801  58.807  1.00 73.68           O
ATOM   1730  CB  LEU A 152      63.598 -63.443  59.283  1.00 68.84           C
ATOM   1731  CG  LEU A 152      65.065 -63.177  58.980  1.00 74.10           C
ATOM   1732  CD1 LEU A 152      65.885 -63.219  60.263  1.00 72.11           C
ATOM   1733  CD2 LEU A 152      65.555 -64.234  57.999  1.00 76.14           C
ATOM   1734  N   ASN A 153      60.394 -64.400  58.384  1.00 70.75           N
ATOM   1735  CA  ASN A 153      59.412 -65.404  58.760  1.00 74.45           C
ATOM   1736  C   ASN A 153      58.135 -65.267  57.965  1.00 76.70           C
ATOM   1737  O   ASN A 153      57.082 -64.915  58.492  1.00 81.65           O
ATOM   1738  CB  ASN A 153      59.127 -65.321  60.262  1.00 73.29           C
ATOM   1739  CG  ASN A 153      60.320 -65.739  61.097  1.00 75.42           C
ATOM   1740  OD1 ASN A 153      60.756 -66.892  61.046  1.00 75.55           O
ATOM   1741  ND2 ASN A 153      60.865 -64.801  61.861  1.00 75.79           N
ATOM   1742  N   SER A 154      58.251 -65.589  56.685  1.00 78.78           N
ATOM   1743  CA  SER A 154      57.155 -65.507  55.729  1.00 78.71           C
ATOM   1744  C   SER A 154      56.266 -66.744  55.664  1.00 76.72           C
ATOM   1745  O   SER A 154      56.585 -67.788  56.234  1.00 77.39           O
ATOM   1746  CB  SER A 154      57.737 -65.251  54.336  1.00 83.21           C
ATOM   1747  OG  SER A 154      58.735 -66.216  54.022  1.00 83.71           O
ATOM   1748  N   PRO A 155      55.122 -66.627  54.970  1.00 74.21           N
ATOM   1749  CA  PRO A 155      54.181 -67.736  54.812  1.00 74.63           C
ATOM   1750  C   PRO A 155      54.751 -68.690  53.770  1.00 71.83           C
ATOM   1751  O   PRO A 155      54.157 -69.717  53.449  1.00 75.89           O
ATOM   1752  CB  PRO A 155      52.902 -67.041  54.345  1.00 73.59           C
ATOM   1753  CG  PRO A 155      53.418 -65.866  53.602  1.00 73.21           C
ATOM   1754  CD  PRO A 155      54.518 -65.371  54.497  1.00 74.05           C
ATOM   1755  N   TYR A 156      55.915 -68.321  53.244  1.00 65.99           N
ATOM   1756  CA  TYR A 156      56.610 -69.126  52.251  1.00 62.27           C
ATOM   1757  C   TYR A 156      57.938 -69.623  52.809  1.00 58.92           C
ATOM   1758  O   TYR A 156      58.881 -69.843  52.055  1.00 62.07           O
ATOM   1759  CB  TYR A 156      56.908 -68.320  50.982  1.00 62.83           C
ATOM   1760  CG  TYR A 156      55.708 -67.779  50.246  1.00 63.71           C
ATOM   1761  CD1 TYR A 156      54.599 -68.575  49.987  1.00 64.31           C
ATOM   1762  CD2 TYR A 156      55.710 -66.478  49.759  1.00 65.71           C
ATOM   1763  CE1 TYR A 156      53.521 -68.086  49.257  1.00 68.67           C
ATOM   1764  CE2 TYR A 156      54.642 -65.980  49.028  1.00 69.08           C
ATOM   1765  CZ  TYR A 156      53.547 -66.791  48.778  1.00 69.56           C
ATOM   1766  OH  TYR A 156      52.482 -66.320  48.040  1.00 69.32           O
ATOM   1767  N   GLY A 157      58.023 -69.782  54.124  1.00 57.23           N
ATOM   1768  CA  GLY A 157      59.259 -70.258  54.720  1.00 56.96           C
ATOM   1769  C   GLY A 157      59.895 -69.277  55.682  1.00 61.78           C
ATOM   1770  O   GLY A 157      59.605 -68.076  55.647  1.00 61.56           O
ATOM   1771  N   ASN A 158      60.765 -69.802  56.543  1.00 62.01           N
ATOM   1772  CA  ASN A 158      61.481 -69.008  57.538  1.00 63.61           C
ATOM   1773  C   ASN A 158      62.950 -69.346  57.370  1.00 65.05           C
ATOM   1774  O   ASN A 158      63.285 -70.498  57.120  1.00 67.73           O
ATOM   1775  CB  ASN A 158      61.025 -69.380  58.954  1.00 64.19           C
ATOM   1776  CG  ASN A 158      59.577 -68.998  59.226  1.00 67.42           C
ATOM   1777  OD1 ASN A 158      59.076 -69.163  60.339  1.00 73.36           O
ATOM   1778  ND2 ASN A 158      58.898 -68.487  58.208  1.00 72.14           N
ATOM   1779  N   VAL A 159      63.829 -68.361  57.533  1.00 69.68           N
ATOM   1780  CA  VAL A 159      65.252 -68.606  57.326  1.00 70.82           C
ATOM   1781  C   VAL A 159      66.244 -67.903  58.238  1.00 70.59           C
ATOM   1782  O   VAL A 159      65.874 -67.152  59.132  1.00 70.78           O
ATOM   1783  CB  VAL A 159      65.632 -68.262  55.884  1.00 75.08           C
ATOM   1784  CG1 VAL A 159      65.088 -69.320  54.936  1.00 78.71           C
ATOM   1785  CG2 VAL A 159      65.050 -66.903  55.522  1.00 75.55           C
ATOM   1786  N   GLU A 160      67.519 -68.165  57.976  1.00 72.75           N
ATOM   1787  CA  GLU A 160      68.624 -67.602  58.739  1.00 78.66           C
ATOM   1788  C   GLU A 160      69.029 -66.240  58.203  1.00 79.92           C
ATOM   1789  O   GLU A 160      68.943 -65.990  56.997  1.00 82.31           O
ATOM   1790  CB  GLU A 160      69.835 -68.535  58.667  1.00 84.07           C
ATOM   1791  CG  GLU A 160      69.670 -69.849  59.405  1.00 92.82           C
ATOM   1792  CD  GLU A 160      69.752 -69.686  60.913  1.00 95.29           C
ATOM   1793  OE1 GLU A 160      70.856 -69.379  61.418  1.00 95.66           O
ATOM   1794  OE2 GLU A 160      68.712 -69.860  61.587  1.00 97.07           O
ATOM   1795  N   GLU A 161      69.491 -65.371  59.097  1.00 79.38           N
ATOM   1796  CA  GLU A 161      69.919 -64.040  58.704  1.00 79.66           C
ATOM   1797  C   GLU A 161      71.020 -64.100  57.662  1.00 78.34           C
ATOM   1798  O   GLU A 161      71.651 -65.136  57.457  1.00 81.31           O
ATOM   1799  CB  GLU A 161      70.422 -63.254  59.914  1.00 80.80           C
ATOM   1800  CG  GLU A 161      69.372 -63.059  60.987  1.00 88.32           C
ATOM   1801  CD  GLU A 161      69.805 -62.075  62.061  1.00 91.55           C
ATOM   1802  OE1 GLU A 161      70.942 -62.201  62.566  1.00 90.10           O
ATOM   1803  OE2 GLU A 161      69.000 -61.181  62.403  1.00 93.41           O
ATOM   1804  N   TRP A 162      71.226 -62.968  57.003  1.00 73.78           N
ATOM   1805  CA  TRP A 162      72.246 -62.816  55.980  1.00 64.35           C
ATOM   1806  C   TRP A 162      73.581 -62.648  56.698  1.00 63.71           C
ATOM   1807  O   TRP A 162      73.630 -62.116  57.809  1.00 66.06           O
ATOM   1808  CB  TRP A 162      71.927 -61.571  55.147  1.00 59.23           C
ATOM   1809  CG  TRP A 162      72.921 -61.242  54.076  1.00 54.84           C
ATOM   1810  CD1 TRP A 162      73.132 -61.929  52.918  1.00 55.48           C
ATOM   1811  CD2 TRP A 162      73.830 -60.131  54.054  1.00 55.47           C
ATOM   1812  NE1 TRP A 162      74.112 -61.319  52.173  1.00 57.06           N
ATOM   1813  CE2 TRP A 162      74.559 -60.213  52.846  1.00 54.72           C
ATOM   1814  CE3 TRP A 162      74.098 -59.073  54.937  1.00 53.48           C
ATOM   1815  CZ2 TRP A 162      75.541 -59.274  52.493  1.00 54.94           C
ATOM   1816  CZ3 TRP A 162      75.077 -58.136  54.582  1.00 57.26           C
ATOM   1817  CH2 TRP A 162      75.784 -58.247  53.371  1.00 54.54           C
ATOM   1818  N   SER A 163      74.659 -63.112  56.076  1.00 61.39           N
ATOM   1819  CA  SER A 163      75.983 -62.994  56.672  1.00 61.69           C
ATOM   1820  C   SER A 163      76.919 -62.232  55.749  1.00 64.64           C
ATOM   1821  O   SER A 163      77.246 -62.703  54.661  1.00 67.19           O
ATOM   1822  CB  SER A 163      76.564 -64.381  56.961  1.00 60.51           C
ATOM   1823  OG  SER A 163      77.946 -64.299  57.263  1.00 56.71           O
ATOM   1824  N   ILE A 164      77.350 -61.056  56.190  1.00 66.21           N
ATOM   1825  CA  ILE A 164      78.245 -60.217  55.404  1.00 67.46           C
ATOM   1826  C   ILE A 164      79.681 -60.761  55.294  1.00 68.61           C
ATOM   1827  O   ILE A 164      80.378 -60.526  54.298  1.00 64.24           O
ATOM   1828  CB  ILE A 164      78.295 -58.807  55.993  1.00 70.14           C
ATOM   1829  CG1 ILE A 164      79.140 -57.907  55.092  1.00 71.04           C
ATOM   1830  CG2 ILE A 164      78.846 -58.862  57.425  1.00 67.89           C
ATOM   1831  CD1 ILE A 164      79.066 -56.445  55.455  1.00 71.92           C
ATOM   1832  N   GLU A 165      80.127 -61.479  56.320  1.00 73.79           N
ATOM   1833  CA  GLU A 165      81.468 -62.051  56.312  1.00 75.04           C
ATOM   1834  C   GLU A 165      81.590 -62.965  55.092  1.00 75.82           C
ATOM   1835  O   GLU A 165      82.549 -62.852  54.325  1.00 76.29           O
ATOM   1836  CB  GLU A 165      81.728 -62.831  57.603  1.00 76.82           C
ATOM   1837  CG  GLU A 165      81.490 -62.014  58.864  1.00 86.19           C
ATOM   1838  CD  GLU A 165      80.018 -61.956  59.267  1.00 89.56           C
ATOM   1839  OE1 GLU A 165      79.150 -62.282  58.428  1.00 93.82           O
ATOM   1840  OE2 GLU A 165      79.728 -61.580  60.424  1.00 92.18           O
ATOM   1841  N   ILE A 166      80.612 -63.854  54.902  1.00 73.32           N
ATOM   1842  CA  ILE A 166      80.614 -64.762  53.749  1.00 70.74           C
ATOM   1843  C   ILE A 166      80.611 -63.946  52.462  1.00 70.52           C
ATOM   1844  O   ILE A 166      81.603 -63.891  51.736  1.00 70.48           O
ATOM   1845  CB  ILE A 166      79.359 -65.663  53.716  1.00 68.83           C
ATOM   1846  CG1 ILE A 166      79.409 -66.690  54.847  1.00 67.16           C
ATOM   1847  CG2 ILE A 166      79.265 -66.367  52.368  1.00 65.32           C
ATOM   1848  CD1 ILE A 166      78.195 -67.599  54.896  1.00 60.50           C
ATOM   1849  N   ALA A 167      79.462 -63.331  52.206  1.00 69.13           N
ATOM   1850  CA  ALA A 167      79.204 -62.484  51.050  1.00 67.68           C
ATOM   1851  C   ALA A 167      80.384 -61.970  50.221  1.00 67.73           C
ATOM   1852  O   ALA A 167      80.291 -61.926  48.994  1.00 70.14           O
ATOM   1853  CB  ALA A 167      78.356 -61.306  51.488  1.00 66.66           C
ATOM   1854  N   ALA A 168      81.482 -61.583  50.864  1.00 66.60           N
ATOM   1855  CA  ALA A 168      82.626 -61.044  50.131  1.00 68.08           C
ATOM   1856  C   ALA A 168      83.658 -62.046  49.611  1.00 71.39           C
ATOM   1857  O   ALA A 168      84.636 -61.655  48.959  1.00 69.15           O
ATOM   1858  CB  ALA A 168      83.320 -60.012  50.983  1.00 71.09           C
ATOM   1859  N   LYS A 169      83.455 -63.331  49.888  1.00 74.36           N
ATOM   1860  CA  LYS A 169      84.406 -64.348  49.436  1.00 77.36           C
ATOM   1861  C   LYS A 169      84.129 -64.846  48.020  1.00 77.55           C
ATOM   1862  O   LYS A 169      83.060 -64.598  47.461  1.00 77.93           O
ATOM   1863  CB  LYS A 169      84.413 -65.526  50.414  1.00 77.17           C
ATOM   1864  CG  LYS A 169      84.559 -65.084  51.854  1.00 81.04           C
ATOM   1865  CD  LYS A 169      85.673 -64.049  51.971  1.00 86.84           C
ATOM   1866  CE  LYS A 169      85.286 -62.927  52.924  1.00 85.51           C
ATOM   1867  NZ  LYS A 169      86.268 -61.810  52.913  1.00 82.48           N
ATOM   1868  N   LEU A 170      85.108 -65.532  47.438  1.00 76.09           N
ATOM   1869  CA  LEU A 170      84.964 -66.067  46.091  1.00 73.25           C
ATOM   1870  C   LEU A 170      83.806 -67.059  46.097  1.00 73.54           C
ATOM   1871  O   LEU A 170      83.619 -67.786  47.077  1.00 72.34           O
ATOM   1872  CB  LEU A 170      86.242 -66.793  45.671  1.00 73.80           C
ATOM   1873  CG  LEU A 170      87.563 -66.031  45.543  1.00 72.98           C
ATOM   1874  CD1 LEU A 170      87.457 -65.036  44.400  1.00 73.73           C
ATOM   1875  CD2 LEU A 170      87.909 -65.339  46.856  1.00 73.11           C
ATOM   1876  N   GLN A 171      83.028 -67.083  45.014  1.00 73.96           N
ATOM   1877  CA  GLN A 171      81.902 -68.009  44.913  1.00 72.34           C
ATOM   1878  C   GLN A 171      82.454 -69.419  45.023  1.00 69.50           C
ATOM   1879  O   GLN A 171      81.840 -70.288  45.643  1.00 68.80           O
ATOM   1880  CB  GLN A 171      81.164 -67.843  43.581  1.00 74.73           C
ATOM   1881  CG  GLN A 171      80.536 -66.474  43.373  1.00 78.33           C
ATOM   1882  CD  GLN A 171      79.110 -66.564  42.867  1.00 81.60           C
ATOM   1883  OE1 GLN A 171      78.773 -67.452  42.082  1.00 88.81           O
ATOM   1884  NE2 GLN A 171      78.265 -65.638  43.305  1.00 80.81           N
ATOM   1885  N   GLU A 172      83.622 -69.636  44.426  1.00 65.41           N
ATOM   1886  CA  GLU A 172      84.282 -70.935  44.468  1.00 65.60           C
ATOM   1887  C   GLU A 172      84.619 -71.345  45.901  1.00 64.30           C
ATOM   1888  O   GLU A 172      85.548 -72.111  46.138  1.00 59.85           O
ATOM   1889  CB  GLU A 172      85.552 -70.890  43.633  1.00 67.50           C
ATOM   1890  CG  GLU A 172      86.199 -69.527  43.639  1.00 79.05           C
ATOM   1891  CD  GLU A 172      87.464 -69.478  42.810  1.00 85.46           C
ATOM   1892  OE1 GLU A 172      88.139 -70.524  42.691  1.00 87.47           O
ATOM   1893  OE2 GLU A 172      87.781 -68.386  42.289  1.00 89.48           O
ATOM   1894  N   GLN A 173      83.851 -70.826  46.853  1.00 65.72           N
ATOM   1895  CA  GLN A 173      84.044 -71.130  48.261  1.00 65.20           C
ATOM   1896  C   GLN A 173      82.735 -71.021  49.021  1.00 63.41           C
ATOM   1897  O   GLN A 173      82.630 -71.459  50.163  1.00 60.90           O
ATOM   1898  CB  GLN A 173      85.086 -70.186  48.853  1.00 63.88           C
ATOM   1899  CG  GLN A 173      86.476 -70.770  48.797  1.00 74.01           C
ATOM   1900  CD  GLN A 173      87.536 -69.723  48.618  1.00 81.28           C
ATOM   1901  OE1 GLN A 173      88.730 -70.025  48.640  1.00 89.03           O
ATOM   1902  NE2 GLN A 173      87.113 -68.477  48.429  1.00 86.51           N
ATOM   1903  N   GLY A 174      81.732 -70.446  48.368  1.00 66.96           N
ATOM   1904  CA  GLY A 174      80.435 -70.281  48.998  1.00 69.25           C
ATOM   1905  C   GLY A 174      80.076 -68.813  49.087  1.00 70.49           C
ATOM   1906  O   GLY A 174      78.918 -68.456  49.328  1.00 68.37           O
ATOM   1907  N   GLY A 175      81.083 -67.964  48.883  1.00 71.65           N
ATOM   1908  CA  GLY A 175      80.883 -66.528  48.937  1.00 74.68           C
ATOM   1909  C   GLY A 175      79.960 -66.086  47.822  1.00 75.89           C
ATOM   1910  O   GLY A 175      79.578 -66.903  46.982  1.00 76.44           O
ATOM   1911  N   ASP A 176      79.607 -64.802  47.804  1.00 74.42           N
ATOM   1912  CA  ASP A 176      78.713 -64.272  46.785  1.00 69.22           C
ATOM   1913  C   ASP A 176      79.393 -63.222  45.926  1.00 65.88           C
ATOM   1914  O   ASP A 176      78.762 -62.592  45.090  1.00 64.88           O
ATOM   1915  CB  ASP A 176      77.467 -63.692  47.451  1.00 69.14           C
ATOM   1916  CG  ASP A 176      76.711 -64.730  48.265  1.00 72.07           C
ATOM   1917  OD1 ASP A 176      77.119 -65.909  48.244  1.00 77.79           O
ATOM   1918  OD2 ASP A 176      75.710 -64.375  48.919  1.00 75.30           O
ATOM   1919  N   GLU A 177      80.690 -63.049  46.135  1.00 67.76           N
ATOM   1920  CA  GLU A 177      81.471 -62.078  45.382  1.00 70.42           C
ATOM   1921  C   GLU A 177      80.954 -60.643  45.453  1.00 69.18           C
ATOM   1922  O   GLU A 177      81.018 -59.907  44.465  1.00 69.53           O
ATOM   1923  CB  GLU A 177      81.580 -62.504  43.916  1.00 75.88           C
ATOM   1924  CG  GLU A 177      82.802 -63.370  43.614  1.00 87.14           C
ATOM   1925  CD  GLU A 177      83.317 -63.164  42.193  1.00 95.41           C
ATOM   1926  OE1 GLU A 177      82.592 -63.517  41.233  1.00 99.76           O
ATOM   1927  OE2 GLU A 177      84.442 -62.631  42.039  1.00 97.53           O
ATOM   1928  N   VAL A 178      80.442 -60.243  46.616  1.00 66.64           N
ATOM   1929  CA  VAL A 178      79.947 -58.879  46.791  1.00 62.31           C
ATOM   1930  C   VAL A 178      81.161 -57.955  46.825  1.00 62.57           C
ATOM   1931  O   VAL A 178      82.019 -58.094  47.693  1.00 64.08           O
ATOM   1932  CB  VAL A 178      79.164 -58.727  48.106  1.00 59.76           C
ATOM   1933  CG1 VAL A 178      78.941 -57.258  48.412  1.00 55.07           C
ATOM   1934  CG2 VAL A 178      77.829 -59.446  48.003  1.00 56.95           C
ATOM   1935  N   PRO A 179      81.249 -57.002  45.877  1.00 62.28           N
ATOM   1936  CA  PRO A 179      82.375 -56.062  45.809  1.00 65.91           C
ATOM   1937  C   PRO A 179      82.942 -55.650  47.166  1.00 66.35           C
ATOM   1938  O   PRO A 179      82.213 -55.547  48.147  1.00 66.23           O
ATOM   1939  CB  PRO A 179      81.786 -54.887  45.040  1.00 65.47           C
ATOM   1940  CG  PRO A 179      80.928 -55.581  44.040  1.00 64.79           C
ATOM   1941  CD  PRO A 179      80.206 -56.614  44.909  1.00 61.16           C
ATOM   1942  N   SER A 180      84.249 -55.424  47.212  1.00 66.41           N
ATOM   1943  CA  SER A 180      84.919 -55.037  48.447  1.00 67.52           C
ATOM   1944  C   SER A 180      84.528 -53.633  48.929  1.00 66.90           C
ATOM   1945  O   SER A 180      84.032 -53.452  50.049  1.00 63.39           O
ATOM   1946  CB  SER A 180      86.439 -55.122  48.256  1.00 68.59           C
ATOM   1947  OG  SER A 180      86.886 -54.271  47.211  1.00 72.27           O
ATOM   1948  N   GLU A 181      84.757 -52.648  48.069  1.00 65.84           N
ATOM   1949  CA  GLU A 181      84.461 -51.257  48.365  1.00 67.79           C
ATOM   1950  C   GLU A 181      82.989 -50.986  48.633  1.00 69.35           C
ATOM   1951  O   GLU A 181      82.545 -49.843  48.538  1.00 76.69           O
ATOM   1952  CB  GLU A 181      84.905 -50.380  47.201  1.00 67.92           C
ATOM   1953  CG  GLU A 181      84.048 -50.536  45.957  1.00 69.24           C
ATOM   1954  CD  GLU A 181      84.283 -51.847  45.227  1.00 71.46           C
ATOM   1955  OE1 GLU A 181      84.933 -52.736  45.807  1.00 73.02           O
ATOM   1956  OE2 GLU A 181      83.813 -51.989  44.076  1.00 71.79           O
ATOM   1957  N   ILE A 182      82.231 -52.017  48.974  1.00 67.66           N
ATOM   1958  CA  ILE A 182      80.802 -51.849  49.224  1.00 68.89           C
ATOM   1959  C   ILE A 182      80.439 -52.504  50.557  1.00 67.33           C
ATOM   1960  O   ILE A 182      79.464 -52.132  51.210  1.00 65.06           O
ATOM   1961  CB  ILE A 182      79.982 -52.517  48.081  1.00 73.30           C
ATOM   1962  CG1 ILE A 182      78.558 -51.981  48.038  1.00 71.74           C
ATOM   1963  CG2 ILE A 182      79.913 -54.022  48.298  1.00 74.79           C
ATOM   1964  CD1 ILE A 182      77.679 -52.736  47.055  1.00 71.09           C
ATOM   1965  N   ILE A 183      81.259 -53.470  50.950  1.00 68.20           N
ATOM   1966  CA  ILE A 183      81.059 -54.239  52.168  1.00 70.93           C
ATOM   1967  C   ILE A 183      80.931 -53.421  53.448  1.00 71.56           C
ATOM   1968  O   ILE A 183      80.163 -53.788  54.339  1.00 72.89           O
ATOM   1969  CB  ILE A 183      82.197 -55.246  52.347  1.00 73.04           C
ATOM   1970  CG1 ILE A 183      82.516 -55.900  51.006  1.00 76.05           C
ATOM   1971  CG2 ILE A 183      81.785 -56.325  53.326  1.00 71.66           C
ATOM   1972  CD1 ILE A 183      83.844 -56.637  50.980  1.00 87.71           C
ATOM   1973  N   ASP A 184      81.678 -52.323  53.544  1.00 71.79           N
ATOM   1974  CA  ASP A 184      81.633 -51.469  54.734  1.00 71.70           C
ATOM   1975  C   ASP A 184      80.577 -50.362  54.675  1.00 68.87           C
ATOM   1976  O   ASP A 184      80.405 -49.602  55.631  1.00 67.88           O
ATOM   1977  CB  ASP A 184      83.012 -50.851  55.002  1.00 74.76           C
ATOM   1978  CG  ASP A 184      84.047 -51.889  55.436  1.00 79.97           C
ATOM   1979  OD1 ASP A 184      83.702 -52.767  56.261  1.00 76.45           O
ATOM   1980  OD2 ASP A 184      85.204 -51.818  54.961  1.00 82.00           O
ATOM   1981  N   LYS A 185      79.868 -50.278  53.552  1.00 64.45           N
ATOM   1982  CA  LYS A 185      78.819 -49.279  53.379  1.00 55.22           C
ATOM   1983  C   LYS A 185      77.438 -49.907  53.523  1.00 53.82           C
ATOM   1984  O   LYS A 185      76.442 -49.350  53.073  1.00 53.88           O
ATOM   1985  CB  LYS A 185      78.939 -48.615  52.011  1.00 46.64           C
ATOM   1986  CG  LYS A 185      80.189 -47.777  51.857  1.00 45.47           C
ATOM   1987  CD  LYS A 185      80.282 -47.126  50.486  1.00 44.02           C
ATOM   1988  CE  LYS A 185      81.582 -46.330  50.348  1.00 50.91           C
ATOM   1989  NZ  LYS A 185      81.827 -45.794  48.976  1.00 52.31           N
ATOM   1990  N   ILE A 186      77.375 -51.061  54.167  1.00 49.64           N
ATOM   1991  CA  ILE A 186      76.105 -51.738  54.340  1.00 52.45           C
ATOM   1992  C   ILE A 186      75.584 -51.697  55.772  1.00 55.93           C
ATOM   1993  O   ILE A 186      76.349 -51.812  56.731  1.00 54.55           O
ATOM   1994  CB  ILE A 186      76.206 -53.213  53.888  1.00 51.26           C
ATOM   1995  CG1 ILE A 186      76.510 -53.281  52.396  1.00 51.64           C
ATOM   1996  CG2 ILE A 186      74.909 -53.947  54.181  1.00 48.12           C
ATOM   1997  CD1 ILE A 186      76.566 -54.693  51.867  1.00 49.71           C
ATOM   1998  N   ILE A 187      74.268 -51.520  55.889  1.00 58.16           N
ATOM   1999  CA  ILE A 187      73.564 -51.484  57.169  1.00 57.11           C
ATOM   2000  C   ILE A 187      72.471 -52.537  57.032  1.00 60.14           C
ATOM   2001  O   ILE A 187      71.443 -52.294  56.395  1.00 60.82           O
ATOM   2002  CB  ILE A 187      72.893 -50.112  57.423  1.00 56.95           C
ATOM   2003  CG1 ILE A 187      73.902 -48.974  57.208  1.00 57.24           C
ATOM   2004  CG2 ILE A 187      72.332 -50.061  58.829  1.00 51.30           C
ATOM   2005  CD1 ILE A 187      75.168 -49.090  58.022  1.00 56.71           C
ATOM   2006  N   TYR A 188      72.711 -53.709  57.617  1.00 63.08           N
ATOM   2007  CA  TYR A 188      71.770 -54.825  57.545  1.00 62.90           C
ATOM   2008  C   TYR A 188      70.768 -54.849  58.694  1.00 61.11           C
ATOM   2009  O   TYR A 188      71.142 -54.913  59.865  1.00 58.16           O
ATOM   2010  CB  TYR A 188      72.546 -56.144  57.508  1.00 65.00           C
ATOM   2011  CG  TYR A 188      71.695 -57.395  57.540  1.00 66.51           C
ATOM   2012  CD1 TYR A 188      70.367 -57.382  57.127  1.00 64.32           C
ATOM   2013  CD2 TYR A 188      72.221 -58.593  58.007  1.00 68.01           C
ATOM   2014  CE1 TYR A 188      69.588 -58.528  57.188  1.00 65.49           C
ATOM   2015  CE2 TYR A 188      71.448 -59.740  58.072  1.00 66.55           C
ATOM   2016  CZ  TYR A 188      70.134 -59.703  57.665  1.00 63.37           C
ATOM   2017  OH  TYR A 188      69.358 -60.836  57.762  1.00 62.92           O
ATOM   2018  N   MET A 189      69.491 -54.826  58.334  1.00 61.08           N
ATOM   2019  CA  MET A 189      68.400 -54.837  59.297  1.00 63.15           C
ATOM   2020  C   MET A 189      67.465 -56.028  59.024  1.00 65.28           C
ATOM   2021  O   MET A 189      66.714 -56.021  58.045  1.00 67.04           O
ATOM   2022  CB  MET A 189      67.626 -53.526  59.172  1.00 67.80           C
ATOM   2023  CG  MET A 189      68.525 -52.294  59.141  1.00 71.69           C
ATOM   2024  SD  MET A 189      67.698 -50.806  58.517  1.00 78.74           S
ATOM   2025  CE  MET A 189      66.734 -50.307  59.934  1.00 77.79           C
ATOM   2026  N   PRO A 190      67.517 -57.072  59.876  1.00 63.41           N
ATOM   2027  CA  PRO A 190      66.705 -58.295  59.784  1.00 61.52           C
ATOM   2028  C   PRO A 190      65.400 -58.182  60.563  1.00 62.67           C
ATOM   2029  O   PRO A 190      65.391 -57.680  61.683  1.00 66.33           O
ATOM   2030  CB  PRO A 190      67.622 -59.342  60.381  1.00 64.52           C
ATOM   2031  CG  PRO A 190      68.260 -58.572  61.492  1.00 62.21           C
ATOM   2032  CD  PRO A 190      68.624 -57.264  60.830  1.00 61.62           C
ATOM   2033  N   PHE A 191      64.301 -58.662  59.992  1.00 65.17           N
ATOM   2034  CA  PHE A 191      63.009 -58.562  60.668  1.00 67.34           C
ATOM   2035  C   PHE A 191      62.323 -59.905  60.862  1.00 71.66           C
ATOM   2036  O   PHE A 191      62.615 -60.859  60.146  1.00 75.85           O
ATOM   2037  CB  PHE A 191      62.086 -57.624  59.890  1.00 67.04           C
ATOM   2038  CG  PHE A 191      62.654 -56.247  59.683  1.00 69.31           C
ATOM   2039  CD1 PHE A 191      63.705 -56.043  58.793  1.00 72.12           C
ATOM   2040  CD2 PHE A 191      62.143 -55.156  60.377  1.00 65.52           C
ATOM   2041  CE1 PHE A 191      64.239 -54.774  58.596  1.00 70.33           C
ATOM   2042  CE2 PHE A 191      62.671 -53.885  60.187  1.00 67.43           C
ATOM   2043  CZ  PHE A 191      63.722 -53.694  59.293  1.00 70.10           C
ATOM   2044  N   ASP A 192      61.401 -59.965  61.825  1.00 75.60           N
ATOM   2045  CA  ASP A 192      60.665 -61.194  62.156  1.00 77.83           C
ATOM   2046  C   ASP A 192      59.239 -61.238  61.610  1.00 79.24           C
ATOM   2047  O   ASP A 192      58.561 -62.260  61.718  1.00 82.03           O
ATOM   2048  CB  ASP A 192      60.597 -61.371  63.682  1.00 80.84           C
ATOM   2049  CG  ASP A 192      61.973 -61.481  64.331  1.00 83.46           C
ATOM   2050  OD1 ASP A 192      62.677 -62.491  64.100  1.00 83.20           O
ATOM   2051  OD2 ASP A 192      62.348 -60.552  65.078  1.00 83.76           O
ATOM   2052  N   ASN A 193      58.789 -60.136  61.024  1.00 80.22           N
ATOM   2053  CA  ASN A 193      57.435 -60.044  60.491  1.00 78.78           C
ATOM   2054  C   ASN A 193      57.416 -58.980  59.391  1.00 80.60           C
ATOM   2055  O   ASN A 193      58.183 -58.016  59.463  1.00 80.45           O
ATOM   2056  CB  ASN A 193      56.493 -59.639  61.625  1.00 80.84           C
ATOM   2057  CG  ASN A 193      55.107 -59.285  61.142  1.00 86.91           C
ATOM   2058  OD1 ASN A 193      54.941 -58.616  60.124  1.00 91.02           O
ATOM   2059  ND2 ASN A 193      54.096 -59.712  61.889  1.00 92.60           N
ATOM   2060  N   GLU A 194      56.553 -59.150  58.384  1.00 78.30           N
ATOM   2061  CA  GLU A 194      56.449 -58.178  57.290  1.00 75.11           C
ATOM   2062  C   GLU A 194      55.884 -56.839  57.762  1.00 73.05           C
ATOM   2063  O   GLU A 194      56.521 -55.804  57.569  1.00 73.67           O
ATOM   2064  CB  GLU A 194      55.579 -58.716  56.140  1.00 74.46           C
ATOM   2065  CG  GLU A 194      55.360 -57.699  55.014  1.00 73.63           C
ATOM   2066  CD  GLU A 194      54.429 -58.198  53.924  1.00 72.43           C
ATOM   2067  OE1 GLU A 194      53.537 -59.014  54.230  1.00 67.38           O
ATOM   2068  OE2 GLU A 194      54.574 -57.760  52.760  1.00 72.78           O
ATOM   2069  N   LYS A 195      54.691 -56.863  58.366  1.00 73.57           N
ATOM   2070  CA  LYS A 195      54.040 -55.646  58.871  1.00 71.30           C
ATOM   2071  C   LYS A 195      55.053 -54.834  59.674  1.00 66.26           C
ATOM   2072  O   LYS A 195      55.114 -53.620  59.555  1.00 65.54           O
ATOM   2073  CB  LYS A 195      52.817 -55.994  59.732  1.00 76.20           C
ATOM   2074  CG  LYS A 195      51.853 -56.975  59.055  1.00 84.32           C
ATOM   2075  CD  LYS A 195      50.462 -56.952  59.689  1.00 90.97           C
ATOM   2076  CE  LYS A 195      49.637 -58.203  59.324  1.00 94.94           C
ATOM   2077  NZ  LYS A 195      49.484 -58.465  57.852  1.00 94.37           N
ATOM   2078  N   GLU A 196      55.852 -55.521  60.478  1.00 63.61           N
ATOM   2079  CA  GLU A 196      56.908 -54.892  61.261  1.00 66.96           C
ATOM   2080  C   GLU A 196      57.814 -54.231  60.218  1.00 65.60           C
ATOM   2081  O   GLU A 196      57.790 -53.016  60.038  1.00 68.05           O
ATOM   2082  CB  GLU A 196      57.653 -55.983  62.033  1.00 74.61           C
ATOM   2083  CG  GLU A 196      58.953 -55.598  62.703  1.00 85.33           C
ATOM   2084  CD  GLU A 196      59.539 -56.782  63.481  1.00 95.15           C
ATOM   2085  OE1 GLU A 196      58.843 -57.284  64.394  1.00 96.07           O
ATOM   2086  OE2 GLU A 196      60.679 -57.216  63.180  1.00 98.30           O
ATOM   2087  N   LEU A 197      58.592 -55.055  59.523  1.00 65.45           N
ATOM   2088  CA  LEU A 197      59.492 -54.635  58.445  1.00 62.06           C
ATOM   2089  C   LEU A 197      58.978 -53.435  57.636  1.00 61.85           C
ATOM   2090  O   LEU A 197      59.704 -52.463  57.424  1.00 56.72           O
ATOM   2091  CB  LEU A 197      59.707 -55.827  57.505  1.00 59.08           C
ATOM   2092  CG  LEU A 197      60.387 -55.710  56.140  1.00 55.49           C
ATOM   2093  CD1 LEU A 197      59.524 -54.947  55.157  1.00 53.91           C
ATOM   2094  CD2 LEU A 197      61.721 -55.045  56.325  1.00 64.60           C
ATOM   2095  N   LEU A 198      57.733 -53.518  57.174  1.00 59.78           N
ATOM   2096  CA  LEU A 198      57.123 -52.444  56.391  1.00 62.12           C
ATOM   2097  C   LEU A 198      57.025 -51.123  57.144  1.00 63.40           C
ATOM   2098  O   LEU A 198      57.359 -50.074  56.600  1.00 64.46           O
ATOM   2099  CB  LEU A 198      55.721 -52.839  55.930  1.00 61.97           C
ATOM   2100  CG  LEU A 198      55.610 -53.954  54.898  1.00 64.50           C
ATOM   2101  CD1 LEU A 198      54.141 -54.212  54.570  1.00 64.56           C
ATOM   2102  CD2 LEU A 198      56.390 -53.558  53.659  1.00 61.05           C
ATOM   2103  N   MET A 199      56.538 -51.164  58.380  1.00 63.14           N
ATOM   2104  CA  MET A 199      56.418 -49.946  59.164  1.00 63.45           C
ATOM   2105  C   MET A 199      57.775 -49.289  59.324  1.00 63.20           C
ATOM   2106  O   MET A 199      57.903 -48.080  59.147  1.00 65.04           O
ATOM   2107  CB  MET A 199      55.809 -50.238  60.528  1.00 67.30           C
ATOM   2108  CG  MET A 199      54.345 -50.608  60.448  1.00 75.46           C
ATOM   2109  SD  MET A 199      53.589 -50.710  62.075  1.00 93.33           S
ATOM   2110  CE  MET A 199      54.253 -52.294  62.677  1.00 86.20           C
ATOM   2111  N   GLU A 200      58.789 -50.075  59.661  1.00 60.04           N
ATOM   2112  CA  GLU A 200      60.129 -49.521  59.797  1.00 60.03           C
ATOM   2113  C   GLU A 200      60.534 -48.836  58.494  1.00 58.23           C
ATOM   2114  O   GLU A 200      61.116 -47.753  58.504  1.00 58.46           O
ATOM   2115  CB  GLU A 200      61.132 -50.625  60.123  1.00 63.43           C
ATOM   2116  CG  GLU A 200      61.360 -50.840  61.602  1.00 76.75           C
ATOM   2117  CD  GLU A 200      62.241 -49.759  62.212  1.00 84.80           C
ATOM   2118  OE1 GLU A 200      63.358 -49.546  61.689  1.00 84.90           O
ATOM   2119  OE2 GLU A 200      61.818 -49.129  63.209  1.00 87.91           O
ATOM   2120  N   TYR A 201      60.209 -49.464  57.367  1.00 58.95           N
ATOM   2121  CA  TYR A 201      60.568 -48.902  56.071  1.00 55.15           C
ATOM   2122  C   TYR A 201      59.953 -47.543  55.810  1.00 56.01           C
ATOM   2123  O   TYR A 201      60.452 -46.783  54.984  1.00 60.40           O
ATOM   2124  CB  TYR A 201      60.179 -49.821  54.921  1.00 48.98           C
ATOM   2125  CG  TYR A 201      60.744 -49.310  53.625  1.00 41.25           C
ATOM   2126  CD1 TYR A 201      62.129 -49.200  53.451  1.00 44.76           C
ATOM   2127  CD2 TYR A 201      59.913 -48.877  52.595  1.00 37.09           C
ATOM   2128  CE1 TYR A 201      62.677 -48.666  52.278  1.00 42.90           C
ATOM   2129  CE2 TYR A 201      60.445 -48.341  51.413  1.00 41.62           C
ATOM   2130  CZ  TYR A 201      61.830 -48.240  51.261  1.00 47.16           C
ATOM   2131  OH  TYR A 201      62.375 -47.724  50.102  1.00 47.25           O
ATOM   2132  N   LEU A 202      58.853 -47.244  56.482  1.00 56.85           N
ATOM   2133  CA  LEU A 202      58.224 -45.948  56.315  1.00 55.37           C
ATOM   2134  C   LEU A 202      58.858 -44.889  57.231  1.00 57.39           C
ATOM   2135  O   LEU A 202      59.038 -43.734  56.820  1.00 51.14           O
ATOM   2136  CB  LEU A 202      56.723 -46.058  56.559  1.00 54.19           C
ATOM   2137  CG  LEU A 202      55.965 -46.118  55.235  1.00 53.86           C
ATOM   2138  CD1 LEU A 202      54.483 -46.190  55.498  1.00 47.04           C
ATOM   2139  CD2 LEU A 202      56.287 -44.868  54.413  1.00 58.87           C
ATOM   2140  N   ASN A 203      59.205 -45.279  58.460  1.00 59.36           N
ATOM   2141  CA  ASN A 203      59.841 -44.349  59.402  1.00 63.70           C
ATOM   2142  C   ASN A 203      61.136 -43.909  58.752  1.00 62.16           C
ATOM   2143  O   ASN A 203      61.535 -42.750  58.844  1.00 64.75           O
ATOM   2144  CB  ASN A 203      60.151 -45.028  60.741  1.00 66.24           C
ATOM   2145  CG  ASN A 203      58.909 -45.561  61.423  1.00 70.54           C
ATOM   2146  OD1 ASN A 203      57.896 -44.863  61.525  1.00 64.78           O
ATOM   2147  ND2 ASN A 203      58.981 -46.802  61.906  1.00 73.66           N
ATOM   2148  N   PHE A 204      61.776 -44.858  58.081  1.00 58.77           N
ATOM   2149  CA  PHE A 204      63.023 -44.611  57.376  1.00 53.93           C
ATOM   2150  C   PHE A 204      62.771 -43.592  56.268  1.00 51.83           C
ATOM   2151  O   PHE A 204      63.491 -42.607  56.148  1.00 51.28           O
ATOM   2152  CB  PHE A 204      63.527 -45.928  56.772  1.00 52.84           C
ATOM   2153  CG  PHE A 204      64.733 -45.782  55.880  1.00 46.81           C
ATOM   2154  CD1 PHE A 204      65.992 -45.570  56.419  1.00 43.57           C
ATOM   2155  CD2 PHE A 204      64.598 -45.861  54.490  1.00 43.67           C
ATOM   2156  CE1 PHE A 204      67.109 -45.440  55.590  1.00 50.59           C
ATOM   2157  CE2 PHE A 204      65.695 -45.733  53.654  1.00 43.82           C
ATOM   2158  CZ  PHE A 204      66.961 -45.522  54.199  1.00 48.76           C
ATOM   2159  N   TRP A 205      61.727 -43.838  55.481  1.00 47.21           N
ATOM   2160  CA  TRP A 205      61.363 -42.992  54.348  1.00 49.39           C
ATOM   2161  C   TRP A 205      60.949 -41.561  54.704  1.00 53.22           C
ATOM   2162  O   TRP A 205      61.139 -40.637  53.905  1.00 53.33           O
ATOM   2163  CB  TRP A 205      60.261 -43.692  53.550  1.00 42.18           C
ATOM   2164  CG  TRP A 205      59.923 -43.084  52.225  1.00 39.24           C
ATOM   2165  CD1 TRP A 205      59.129 -42.007  52.003  1.00 41.89           C
ATOM   2166  CD2 TRP A 205      60.261 -43.609  50.930  1.00 48.29           C
ATOM   2167  NE1 TRP A 205      58.930 -41.826  50.650  1.00 43.60           N
ATOM   2168  CE2 TRP A 205      59.617 -42.794  49.968  1.00 46.19           C
ATOM   2169  CE3 TRP A 205      61.046 -44.689  50.487  1.00 50.34           C
ATOM   2170  CZ2 TRP A 205      59.722 -43.029  48.587  1.00 45.99           C
ATOM   2171  CZ3 TRP A 205      61.152 -44.925  49.110  1.00 55.79           C
ATOM   2172  CH2 TRP A 205      60.491 -44.091  48.177  1.00 50.49           C
ATOM   2173  N   GLN A 206      60.381 -41.370  55.893  1.00 55.79           N
ATOM   2174  CA  GLN A 206      59.981 -40.031  56.324  1.00 57.59           C
ATOM   2175  C   GLN A 206      61.204 -39.300  56.865  1.00 55.50           C
ATOM   2176  O   GLN A 206      61.361 -38.094  56.678  1.00 52.64           O
ATOM   2177  CB  GLN A 206      58.892 -40.106  57.401  1.00 63.38           C
ATOM   2178  CG  GLN A 206      57.553 -40.627  56.894  1.00 76.56           C
ATOM   2179  CD  GLN A 206      57.019 -39.835  55.707  1.00 85.88           C
ATOM   2180  OE1 GLN A 206      57.710 -38.986  55.130  1.00 90.19           O
ATOM   2181  NE2 GLN A 206      55.783 -40.119  55.330  1.00 89.71           N
ATOM   2182  N   GLN A 207      62.081 -40.062  57.511  1.00 55.59           N
ATOM   2183  CA  GLN A 207      63.302 -39.533  58.101  1.00 59.15           C
ATOM   2184  C   GLN A 207      64.387 -39.262  57.053  1.00 54.07           C
ATOM   2185  O   GLN A 207      65.398 -38.626  57.341  1.00 56.16           O
ATOM   2186  CB  GLN A 207      63.818 -40.512  59.162  1.00 63.62           C
ATOM   2187  CG  GLN A 207      64.833 -39.941  60.142  1.00 75.43           C
ATOM   2188  CD  GLN A 207      66.212 -40.567  59.989  1.00 83.59           C
ATOM   2189  OE1 GLN A 207      66.338 -41.782  59.816  1.00 87.28           O
ATOM   2190  NE2 GLN A 207      67.255 -39.738  60.065  1.00 83.89           N
ATOM   2191  N   LYS A 208      64.163 -39.744  55.836  1.00 49.43           N
ATOM   2192  CA  LYS A 208      65.095 -39.571  54.725  1.00 45.27           C
ATOM   2193  C   LYS A 208      64.283 -39.617  53.433  1.00 45.45           C
ATOM   2194  O   LYS A 208      64.454 -40.503  52.610  1.00 49.31           O
ATOM   2195  CB  LYS A 208      66.125 -40.701  54.716  1.00 44.27           C
ATOM   2196  CG  LYS A 208      66.933 -40.840  55.989  1.00 47.21           C
ATOM   2197  CD  LYS A 208      67.802 -42.078  55.928  1.00 50.28           C
ATOM   2198  CE  LYS A 208      68.583 -42.267  57.209  1.00 47.44           C
ATOM   2199  NZ  LYS A 208      69.475 -41.115  57.486  1.00 57.15           N
ATOM   2200  N   THR A 209      63.393 -38.655  53.260  1.00 42.85           N
ATOM   2201  CA  THR A 209      62.562 -38.631  52.078  1.00 44.11           C
ATOM   2202  C   THR A 209      63.349 -38.304  50.804  1.00 41.57           C
ATOM   2203  O   THR A 209      63.948 -37.241  50.688  1.00 43.31           O
ATOM   2204  CB  THR A 209      61.409 -37.630  52.274  1.00 46.25           C
ATOM   2205  OG1 THR A 209      60.801 -37.877  53.545  1.00 45.73           O
ATOM   2206  CG2 THR A 209      60.351 -37.779  51.181  1.00 38.02           C
ATOM   2207  N   PRO A 210      63.343 -39.233  49.827  1.00 39.08           N
ATOM   2208  CA  PRO A 210      64.055 -39.046  48.561  1.00 35.18           C
ATOM   2209  C   PRO A 210      63.557 -37.794  47.870  1.00 34.96           C
ATOM   2210  O   PRO A 210      62.435 -37.364  48.114  1.00 36.08           O
ATOM   2211  CB  PRO A 210      63.676 -40.298  47.753  1.00 39.33           C
ATOM   2212  CG  PRO A 210      63.327 -41.326  48.791  1.00 39.82           C
ATOM   2213  CD  PRO A 210      62.581 -40.501  49.815  1.00 37.41           C
ATOM   2214  N   VAL A 211      64.399 -37.208  47.024  1.00 32.81           N
ATOM   2215  CA  VAL A 211      64.014 -36.036  46.243  1.00 32.53           C
ATOM   2216  C   VAL A 211      63.886 -36.585  44.835  1.00 34.75           C
ATOM   2217  O   VAL A 211      62.995 -36.216  44.073  1.00 38.13           O
ATOM   2218  CB  VAL A 211      65.070 -34.918  46.306  1.00 33.11           C
ATOM   2219  CG1 VAL A 211      64.779 -33.850  45.253  1.00 22.26           C
ATOM   2220  CG2 VAL A 211      65.035 -34.282  47.688  1.00 27.12           C
ATOM   2221  N   ILE A 212      64.788 -37.493  44.511  1.00 36.34           N
ATOM   2222  CA  ILE A 212      64.774 -38.166  43.228  1.00 35.67           C
ATOM   2223  C   ILE A 212      64.838 -39.643  43.555  1.00 35.23           C
ATOM   2224  O   ILE A 212      65.603 -40.059  44.423  1.00 34.50           O
ATOM   2225  CB  ILE A 212      65.966 -37.742  42.347  1.00 36.82           C
ATOM   2226  CG1 ILE A 212      65.739 -36.304  41.900  1.00 24.37           C
ATOM   2227  CG2 ILE A 212      66.111 -38.690  41.153  1.00 28.33           C
ATOM   2228  CD1 ILE A 212      66.612 -35.886  40.810  1.00 42.51           C
ATOM   2229  N   LEU A 213      64.006 -40.424  42.877  1.00 36.03           N
ATOM   2230  CA  LEU A 213      63.925 -41.860  43.106  1.00 34.76           C
ATOM   2231  C   LEU A 213      64.250 -42.635  41.841  1.00 39.30           C
ATOM   2232  O   LEU A 213      63.662 -42.392  40.788  1.00 36.03           O
ATOM   2233  CB  LEU A 213      62.521 -42.208  43.591  1.00 27.45           C
ATOM   2234  CG  LEU A 213      62.273 -43.535  44.295  1.00 31.90           C
ATOM   2235  CD1 LEU A 213      63.330 -43.791  45.383  1.00 24.76           C
ATOM   2236  CD2 LEU A 213      60.857 -43.500  44.873  1.00 24.55           C
ATOM   2237  N   THR A 214      65.201 -43.559  41.952  1.00 44.74           N
ATOM   2238  CA  THR A 214      65.619 -44.370  40.817  1.00 46.10           C
ATOM   2239  C   THR A 214      65.668 -45.864  41.158  1.00 47.34           C
ATOM   2240  O   THR A 214      65.440 -46.275  42.307  1.00 46.45           O
ATOM   2241  CB  THR A 214      67.009 -43.891  40.288  1.00 48.74           C
ATOM   2242  OG1 THR A 214      66.977 -43.806  38.855  1.00 47.48           O
ATOM   2243  CG2 THR A 214      68.115 -44.841  40.721  1.00 47.18           C
ATOM   2244  N   GLY A 215      65.978 -46.662  40.138  1.00 49.21           N
ATOM   2245  CA  GLY A 215      66.047 -48.107  40.261  1.00 47.40           C
ATOM   2246  C   GLY A 215      65.897 -48.616  38.845  1.00 48.36           C
ATOM   2247  O   GLY A 215      65.862 -47.818  37.908  1.00 49.36           O
ATOM   2248  N   TRP A 216      65.814 -49.927  38.659  1.00 51.54           N
ATOM   2249  CA  TRP A 216      65.666 -50.444  37.307  1.00 46.24           C
ATOM   2250  C   TRP A 216      64.242 -50.945  37.111  1.00 45.73           C
ATOM   2251  O   TRP A 216      63.943 -52.097  37.418  1.00 44.66           O
ATOM   2252  CB  TRP A 216      66.684 -51.559  37.037  1.00 38.24           C
ATOM   2253  CG  TRP A 216      66.913 -51.788  35.560  1.00 37.82           C
ATOM   2254  CD1 TRP A 216      66.307 -52.727  34.766  1.00 38.01           C
ATOM   2255  CD2 TRP A 216      67.730 -50.998  34.682  1.00 34.97           C
ATOM   2256  NE1 TRP A 216      66.696 -52.566  33.454  1.00 36.14           N
ATOM   2257  CE2 TRP A 216      67.569 -51.515  33.375  1.00 37.64           C
ATOM   2258  CE3 TRP A 216      68.578 -49.909  34.872  1.00 31.08           C
ATOM   2259  CZ2 TRP A 216      68.225 -50.968  32.263  1.00 40.92           C
ATOM   2260  CZ3 TRP A 216      69.233 -49.364  33.762  1.00 37.54           C
ATOM   2261  CH2 TRP A 216      69.054 -49.897  32.477  1.00 37.78           C
ATOM   2262  N   ASN A 217      63.382 -50.046  36.621  1.00 41.48           N
ATOM   2263  CA  ASN A 217      61.957 -50.288  36.348  1.00 39.72           C
ATOM   2264  C   ASN A 217      61.066 -50.161  37.587  1.00 42.28           C
ATOM   2265  O   ASN A 217      60.023 -50.814  37.682  1.00 39.78           O
ATOM   2266  CB  ASN A 217      61.756 -51.669  35.719  1.00 39.92           C
ATOM   2267  CG  ASN A 217      60.440 -51.786  34.963  1.00 41.74           C
ATOM   2268  OD1 ASN A 217      60.197 -51.061  33.993  1.00 42.48           O
ATOM   2269  ND2 ASN A 217      59.591 -52.704  35.394  1.00 43.03           N
ATOM   2270  N   VAL A 218      61.482 -49.305  38.525  1.00 42.21           N
ATOM   2271  CA  VAL A 218      60.764 -49.067  39.782  1.00 37.62           C
ATOM   2272  C   VAL A 218      59.428 -48.369  39.555  1.00 41.00           C
ATOM   2273  O   VAL A 218      58.539 -48.406  40.411  1.00 42.93           O
ATOM   2274  CB  VAL A 218      61.578 -48.165  40.743  1.00 40.54           C
ATOM   2275  CG1 VAL A 218      62.835 -48.860  41.226  1.00 38.49           C
ATOM   2276  CG2 VAL A 218      61.942 -46.895  40.031  1.00 37.92           C
ATOM   2277  N   GLU A 219      59.286 -47.717  38.407  1.00 38.64           N
ATOM   2278  CA  GLU A 219      58.051 -47.016  38.094  1.00 39.22           C
ATOM   2279  C   GLU A 219      56.868 -47.955  37.775  1.00 42.91           C
ATOM   2280  O   GLU A 219      55.767 -47.764  38.294  1.00 48.98           O
ATOM   2281  CB  GLU A 219      58.309 -46.041  36.947  1.00 33.97           C
ATOM   2282  CG  GLU A 219      57.082 -45.356  36.399  1.00 42.66           C
ATOM   2283  CD  GLU A 219      57.396 -44.565  35.135  1.00 57.46           C
ATOM   2284  OE1 GLU A 219      58.134 -45.097  34.272  1.00 66.80           O
ATOM   2285  OE2 GLU A 219      56.904 -43.422  34.989  1.00 61.90           O
ATOM   2286  N   SER A 220      57.084 -48.969  36.939  1.00 45.08           N
ATOM   2287  CA  SER A 220      56.009 -49.904  36.584  1.00 42.21           C
ATOM   2288  C   SER A 220      55.940 -51.172  37.448  1.00 42.08           C
ATOM   2289  O   SER A 220      55.107 -52.045  37.211  1.00 47.14           O
ATOM   2290  CB  SER A 220      56.129 -50.286  35.109  1.00 42.81           C
ATOM   2291  OG  SER A 220      57.438 -50.743  34.820  1.00 47.54           O
ATOM   2292  N   PHE A 221      56.797 -51.272  38.458  1.00 43.10           N
ATOM   2293  CA  PHE A 221      56.773 -52.436  39.330  1.00 44.53           C
ATOM   2294  C   PHE A 221      57.020 -52.196  40.836  1.00 48.40           C
ATOM   2295  O   PHE A 221      56.111 -52.365  41.644  1.00 55.00           O
ATOM   2296  CB  PHE A 221      57.744 -53.490  38.803  1.00 45.50           C
ATOM   2297  CG  PHE A 221      57.947 -54.631  39.741  1.00 48.09           C
ATOM   2298  CD1 PHE A 221      56.945 -55.574  39.938  1.00 45.89           C
ATOM   2299  CD2 PHE A 221      59.110 -54.728  40.481  1.00 43.77           C
ATOM   2300  CE1 PHE A 221      57.103 -56.593  40.865  1.00 45.56           C
ATOM   2301  CE2 PHE A 221      59.276 -55.743  41.408  1.00 43.64           C
ATOM   2302  CZ  PHE A 221      58.271 -56.677  41.602  1.00 43.33           C
ATOM   2303  N   ASP A 222      58.243 -51.826  41.211  1.00 49.30           N
ATOM   2304  CA  ASP A 222      58.612 -51.584  42.617  1.00 45.50           C
ATOM   2305  C   ASP A 222      57.754 -50.583  43.393  1.00 46.93           C
ATOM   2306  O   ASP A 222      57.279 -50.879  44.485  1.00 47.20           O
ATOM   2307  CB  ASP A 222      60.050 -51.114  42.679  1.00 48.71           C
ATOM   2308  CG  ASP A 222      61.012 -52.171  42.245  1.00 48.96           C
ATOM   2309  OD1 ASP A 222      61.311 -52.234  41.032  1.00 49.72           O
ATOM   2310  OD2 ASP A 222      61.459 -52.943  43.116  1.00 53.05           O
ATOM   2311  N   ILE A 223      57.574 -49.388  42.846  1.00 46.77           N
ATOM   2312  CA  ILE A 223      56.788 -48.371  43.528  1.00 48.35           C
ATOM   2313  C   ILE A 223      55.312 -48.764  43.661  1.00 51.82           C
ATOM   2314  O   ILE A 223      54.750 -48.731  44.756  1.00 54.89           O
ATOM   2315  CB  ILE A 223      56.942 -47.020  42.811  1.00 47.46           C
ATOM   2316  CG1 ILE A 223      58.414 -46.594  42.865  1.00 41.35           C
ATOM   2317  CG2 ILE A 223      56.050 -45.977  43.444  1.00 39.31           C
ATOM   2318  CD1 ILE A 223      58.736 -45.400  42.007  1.00 36.96           C
ATOM   2319  N   PRO A 224      54.658 -49.139  42.550  1.00 54.59           N
ATOM   2320  CA  PRO A 224      53.246 -49.524  42.680  1.00 51.82           C
ATOM   2321  C   PRO A 224      53.094 -50.732  43.600  1.00 49.78           C
ATOM   2322  O   PRO A 224      52.119 -50.858  44.337  1.00 50.97           O
ATOM   2323  CB  PRO A 224      52.841 -49.833  41.242  1.00 47.98           C
ATOM   2324  CG  PRO A 224      53.681 -48.868  40.456  1.00 56.79           C
ATOM   2325  CD  PRO A 224      55.036 -48.999  41.129  1.00 57.71           C
ATOM   2326  N   TYR A 225      54.077 -51.616  43.575  1.00 46.58           N
ATOM   2327  CA  TYR A 225      53.999 -52.794  44.415  1.00 48.34           C
ATOM   2328  C   TYR A 225      54.122 -52.452  45.897  1.00 47.54           C
ATOM   2329  O   TYR A 225      53.363 -52.959  46.716  1.00 48.31           O
ATOM   2330  CB  TYR A 225      55.062 -53.817  44.006  1.00 55.34           C
ATOM   2331  CG  TYR A 225      54.712 -55.208  44.469  1.00 57.90           C
ATOM   2332  CD1 TYR A 225      53.774 -55.964  43.773  1.00 58.39           C
ATOM   2333  CD2 TYR A 225      55.215 -55.714  45.665  1.00 58.28           C
ATOM   2334  CE1 TYR A 225      53.334 -57.170  44.258  1.00 63.55           C
ATOM   2335  CE2 TYR A 225      54.784 -56.929  46.159  1.00 61.67           C
ATOM   2336  CZ  TYR A 225      53.835 -57.648  45.456  1.00 62.24           C
ATOM   2337  OH  TYR A 225      53.333 -58.807  45.984  1.00 58.94           O
ATOM   2338  N   VAL A 226      55.081 -51.602  46.249  1.00 50.27           N
ATOM   2339  CA  VAL A 226      55.245 -51.199  47.642  1.00 46.51           C
ATOM   2340  C   VAL A 226      54.018 -50.402  48.107  1.00 48.77           C
ATOM   2341  O   VAL A 226      53.578 -50.517  49.257  1.00 40.13           O
ATOM   2342  CB  VAL A 226      56.470 -50.313  47.811  1.00 45.81           C
ATOM   2343  CG1 VAL A 226      56.567 -49.846  49.244  1.00 43.71           C
ATOM   2344  CG2 VAL A 226      57.713 -51.071  47.413  1.00 53.43           C
ATOM   2345  N   TYR A 227      53.471 -49.591  47.201  1.00 48.01           N
ATOM   2346  CA  TYR A 227      52.310 -48.768  47.512  1.00 48.99           C
ATOM   2347  C   TYR A 227      51.075 -49.613  47.790  1.00 54.18           C
ATOM   2348  O   TYR A 227      50.492 -49.532  48.875  1.00 58.30           O
ATOM   2349  CB  TYR A 227      52.014 -47.816  46.364  1.00 45.40           C
ATOM   2350  CG  TYR A 227      50.921 -46.818  46.673  1.00 50.37           C
ATOM   2351  CD1 TYR A 227      51.136 -45.781  47.580  1.00 53.66           C
ATOM   2352  CD2 TYR A 227      49.680 -46.886  46.028  1.00 51.15           C
ATOM   2353  CE1 TYR A 227      50.145 -44.824  47.836  1.00 52.74           C
ATOM   2354  CE2 TYR A 227      48.682 -45.939  46.270  1.00 53.32           C
ATOM   2355  CZ  TYR A 227      48.923 -44.905  47.175  1.00 57.21           C
ATOM   2356  OH  TYR A 227      47.962 -43.939  47.383  1.00 54.97           O
ATOM   2357  N   ASN A 228      50.683 -50.425  46.807  1.00 56.03           N
ATOM   2358  CA  ASN A 228      49.509 -51.280  46.939  1.00 47.18           C
ATOM   2359  C   ASN A 228      49.650 -52.256  48.081  1.00 48.82           C
ATOM   2360  O   ASN A 228      48.692 -52.510  48.799  1.00 47.62           O
ATOM   2361  CB  ASN A 228      49.253 -52.031  45.643  1.00 43.98           C
ATOM   2362  CG  ASN A 228      48.679 -51.138  44.576  1.00 45.77           C
ATOM   2363  OD1 ASN A 228      47.592 -50.605  44.732  1.00 48.86           O
ATOM   2364  ND2 ASN A 228      49.412 -50.959  43.489  1.00 46.02           N
ATOM   2365  N   ARG A 229      50.849 -52.792  48.265  1.00 49.09           N
ATOM   2366  CA  ARG A 229      51.075 -53.732  49.345  1.00 51.52           C
ATOM   2367  C   ARG A 229      50.741 -53.062  50.670  1.00 54.74           C
ATOM   2368  O   ARG A 229      49.818 -53.486  51.363  1.00 58.27           O
ATOM   2369  CB  ARG A 229      52.530 -54.200  49.345  1.00 55.60           C
ATOM   2370  CG  ARG A 229      52.815 -55.327  50.326  1.00 62.67           C
ATOM   2371  CD  ARG A 229      51.791 -56.444  50.176  1.00 66.42           C
ATOM   2372  NE  ARG A 229      52.181 -57.663  50.875  1.00 67.94           N
ATOM   2373  CZ  ARG A 229      51.391 -58.722  50.998  1.00 70.01           C
ATOM   2374  NH1 ARG A 229      50.176 -58.691  50.470  1.00 68.36           N
ATOM   2375  NH2 ARG A 229      51.813 -59.807  51.637  1.00 69.63           N
ATOM   2376  N   ILE A 230      51.489 -52.012  51.014  1.00 55.72           N
ATOM   2377  CA  ILE A 230      51.277 -51.280  52.260  1.00 49.82           C
ATOM   2378  C   ILE A 230      49.814 -50.880  52.348  1.00 50.96           C
ATOM   2379  O   ILE A 230      49.193 -50.984  53.405  1.00 46.93           O
ATOM   2380  CB  ILE A 230      52.158 -50.013  52.330  1.00 49.18           C
ATOM   2381  CG1 ILE A 230      53.625 -50.416  52.479  1.00 48.26           C
ATOM   2382  CG2 ILE A 230      51.749 -49.140  53.510  1.00 42.50           C
ATOM   2383  CD1 ILE A 230      54.551 -49.240  52.608  1.00 45.23           C
ATOM   2384  N   LYS A 231      49.267 -50.421  51.229  1.00 48.94           N
ATOM   2385  CA  LYS A 231      47.870 -50.046  51.190  1.00 52.26           C
ATOM   2386  C   LYS A 231      47.074 -51.228  51.738  1.00 59.08           C
ATOM   2387  O   LYS A 231      46.493 -51.147  52.815  1.00 64.37           O
ATOM   2388  CB  LYS A 231      47.433 -49.768  49.757  1.00 51.14           C
ATOM   2389  CG  LYS A 231      45.987 -49.340  49.647  1.00 51.59           C
ATOM   2390  CD  LYS A 231      45.535 -49.262  48.210  1.00 51.77           C
ATOM   2391  CE  LYS A 231      44.086 -48.836  48.156  1.00 56.49           C
ATOM   2392  NZ  LYS A 231      43.482 -49.044  46.815  1.00 61.92           N
ATOM   2393  N   ASN A 232      47.063 -52.326  50.987  1.00 63.24           N
ATOM   2394  CA  ASN A 232      46.359 -53.551  51.369  1.00 62.61           C
ATOM   2395  C   ASN A 232      46.374 -53.881  52.857  1.00 64.48           C
ATOM   2396  O   ASN A 232      45.342 -54.216  53.443  1.00 65.90           O
ATOM   2397  CB  ASN A 232      46.953 -54.747  50.625  1.00 60.06           C
ATOM   2398  CG  ASN A 232      46.330 -54.960  49.260  1.00 55.00           C
ATOM   2399  OD1 ASN A 232      46.776 -55.810  48.496  1.00 57.37           O
ATOM   2400  ND2 ASN A 232      45.288 -54.197  48.954  1.00 48.30           N
ATOM   2401  N   ILE A 233      47.554 -53.792  53.459  1.00 68.15           N
ATOM   2402  CA  ILE A 233      47.726 -54.110  54.875  1.00 69.96           C
ATOM   2403  C   ILE A 233      47.431 -52.995  55.884  1.00 71.28           C
ATOM   2404  O   ILE A 233      47.019 -53.281  57.005  1.00 72.64           O
ATOM   2405  CB  ILE A 233      49.160 -54.593  55.158  1.00 68.02           C
ATOM   2406  CG1 ILE A 233      49.510 -55.772  54.251  1.00 68.10           C
ATOM   2407  CG2 ILE A 233      49.290 -54.979  56.612  1.00 65.23           C
ATOM   2408  CD1 ILE A 233      50.983 -56.116  54.257  1.00 68.58           C
ATOM   2409  N   PHE A 234      47.641 -51.736  55.505  1.00 72.27           N
ATOM   2410  CA  PHE A 234      47.414 -50.642  56.443  1.00 68.21           C
ATOM   2411  C   PHE A 234      46.412 -49.586  56.003  1.00 68.47           C
ATOM   2412  O   PHE A 234      45.991 -48.774  56.817  1.00 72.89           O
ATOM   2413  CB  PHE A 234      48.727 -49.938  56.773  1.00 65.45           C
ATOM   2414  CG  PHE A 234      49.808 -50.853  57.272  1.00 67.60           C
ATOM   2415  CD1 PHE A 234      50.578 -51.604  56.386  1.00 74.48           C
ATOM   2416  CD2 PHE A 234      50.089 -50.933  58.630  1.00 68.31           C
ATOM   2417  CE1 PHE A 234      51.627 -52.423  56.856  1.00 78.40           C
ATOM   2418  CE2 PHE A 234      51.131 -51.747  59.112  1.00 71.26           C
ATOM   2419  CZ  PHE A 234      51.903 -52.492  58.225  1.00 73.31           C
ATOM   2420  N   GLY A 235      46.035 -49.573  54.730  1.00 67.62           N
ATOM   2421  CA  GLY A 235      45.077 -48.576  54.270  1.00 64.24           C
ATOM   2422  C   GLY A 235      45.706 -47.490  53.418  1.00 62.34           C
ATOM   2423  O   GLY A 235      46.790 -47.002  53.726  1.00 62.48           O
ATOM   2424  N   GLU A 236      45.014 -47.093  52.356  1.00 63.16           N
ATOM   2425  CA  GLU A 236      45.521 -46.079  51.438  1.00 66.68           C
ATOM   2426  C   GLU A 236      45.911 -44.749  52.080  1.00 69.36           C
ATOM   2427  O   GLU A 236      46.623 -43.943  51.474  1.00 72.63           O
ATOM   2428  CB  GLU A 236      44.507 -45.822  50.320  1.00 63.75           C
ATOM   2429  CG  GLU A 236      44.978 -44.792  49.314  1.00 68.86           C
ATOM   2430  CD  GLU A 236      44.026 -44.618  48.153  1.00 75.39           C
ATOM   2431  OE1 GLU A 236      42.797 -44.616  48.395  1.00 79.62           O
ATOM   2432  OE2 GLU A 236      44.510 -44.469  47.003  1.00 75.06           O
ATOM   2433  N   SER A 237      45.469 -44.517  53.308  1.00 67.33           N
ATOM   2434  CA  SER A 237      45.793 -43.258  53.958  1.00 68.84           C
ATOM   2435  C   SER A 237      47.013 -43.344  54.856  1.00 66.81           C
ATOM   2436  O   SER A 237      47.362 -42.376  55.525  1.00 72.42           O
ATOM   2437  CB  SER A 237      44.593 -42.739  54.755  1.00 72.61           C
ATOM   2438  OG  SER A 237      44.796 -41.386  55.145  1.00 71.55           O
ATOM   2439  N   THR A 238      47.652 -44.505  54.885  1.00 60.31           N
ATOM   2440  CA  THR A 238      48.855 -44.679  55.681  1.00 61.44           C
ATOM   2441  C   THR A 238      49.858 -45.289  54.731  1.00 61.78           C
ATOM   2442  O   THR A 238      50.905 -45.807  55.120  1.00 63.56           O
ATOM   2443  CB  THR A 238      48.621 -45.599  56.902  1.00 64.22           C
ATOM   2444  OG1 THR A 238      49.609 -46.639  56.925  1.00 60.56           O
ATOM   2445  CG2 THR A 238      47.215 -46.184  56.866  1.00 64.88           C
ATOM   2446  N   ALA A 239      49.491 -45.213  53.458  1.00 63.83           N
ATOM   2447  CA  ALA A 239      50.297 -45.707  52.354  1.00 61.20           C
ATOM   2448  C   ALA A 239      50.670 -44.445  51.608  1.00 59.11           C
ATOM   2449  O   ALA A 239      51.706 -44.375  50.965  1.00 61.88           O
ATOM   2450  CB  ALA A 239      49.475 -46.617  51.466  1.00 63.21           C
ATOM   2451  N   LYS A 240      49.802 -43.446  51.698  1.00 56.44           N
ATOM   2452  CA  LYS A 240      50.045 -42.165  51.056  1.00 52.98           C
ATOM   2453  C   LYS A 240      51.193 -41.445  51.768  1.00 52.48           C
ATOM   2454  O   LYS A 240      51.573 -40.339  51.387  1.00 54.21           O
ATOM   2455  CB  LYS A 240      48.778 -41.310  51.108  1.00 50.37           C
ATOM   2456  CG  LYS A 240      47.756 -41.603  50.013  1.00 47.59           C
ATOM   2457  CD  LYS A 240      46.380 -41.056  50.393  1.00 45.21           C
ATOM   2458  CE  LYS A 240      45.510 -40.731  49.179  1.00 49.23           C
ATOM   2459  NZ  LYS A 240      46.022 -39.540  48.413  1.00 52.52           N
ATOM   2460  N   ARG A 241      51.745 -42.079  52.798  1.00 50.32           N
ATOM   2461  CA  ARG A 241      52.842 -41.496  53.556  1.00 49.04           C
ATOM   2462  C   ARG A 241      54.196 -41.657  52.857  1.00 51.40           C
ATOM   2463  O   ARG A 241      55.251 -41.428  53.446  1.00 53.01           O
ATOM   2464  CB  ARG A 241      52.889 -42.113  54.955  1.00 49.91           C
ATOM   2465  CG  ARG A 241      51.598 -41.932  55.746  1.00 56.98           C
ATOM   2466  CD  ARG A 241      51.848 -41.370  57.140  1.00 62.51           C
ATOM   2467  NE  ARG A 241      51.924 -42.390  58.188  1.00 75.31           N
ATOM   2468  CZ  ARG A 241      52.881 -43.312  58.300  1.00 79.94           C
ATOM   2469  NH1 ARG A 241      53.876 -43.368  57.422  1.00 79.65           N
ATOM   2470  NH2 ARG A 241      52.847 -44.185  59.301  1.00 85.67           N
ATOM   2471  N   LEU A 242      54.167 -42.071  51.597  1.00 53.31           N
ATOM   2472  CA  LEU A 242      55.391 -42.216  50.818  1.00 50.00           C
ATOM   2473  C   LEU A 242      55.538 -40.882  50.111  1.00 53.35           C
ATOM   2474  O   LEU A 242      56.548 -40.609  49.464  1.00 57.88           O
ATOM   2475  CB  LEU A 242      55.248 -43.342  49.797  1.00 47.76           C
ATOM   2476  CG  LEU A 242      55.249 -44.749  50.386  1.00 47.44           C
ATOM   2477  CD1 LEU A 242      54.858 -45.755  49.324  1.00 44.30           C
ATOM   2478  CD2 LEU A 242      56.617 -45.060  50.943  1.00 48.21           C
ATOM   2479  N   SER A 243      54.494 -40.067  50.246  1.00 51.57           N
ATOM   2480  CA  SER A 243      54.430 -38.730  49.678  1.00 52.42           C
ATOM   2481  C   SER A 243      54.685 -37.723  50.806  1.00 52.37           C
ATOM   2482  O   SER A 243      53.907 -37.621  51.751  1.00 56.89           O
ATOM   2483  CB  SER A 243      53.047 -38.494  49.063  1.00 54.50           C
ATOM   2484  OG  SER A 243      52.862 -37.137  48.699  1.00 53.23           O
ATOM   2485  N   PRO A 244      55.789 -36.971  50.724  1.00 51.13           N
ATOM   2486  CA  PRO A 244      56.099 -35.987  51.765  1.00 49.39           C
ATOM   2487  C   PRO A 244      54.942 -35.023  52.049  1.00 50.43           C
ATOM   2488  O   PRO A 244      54.949 -34.340  53.071  1.00 53.56           O
ATOM   2489  CB  PRO A 244      57.330 -35.275  51.204  1.00 48.44           C
ATOM   2490  CG  PRO A 244      57.142 -35.388  49.702  1.00 48.30           C
ATOM   2491  CD  PRO A 244      56.674 -36.806  49.555  1.00 49.78           C
ATOM   2492  N   HIS A 245      53.959 -34.975  51.145  1.00 46.84           N
ATOM   2493  CA  HIS A 245      52.783 -34.098  51.291  1.00 43.72           C
ATOM   2494  C   HIS A 245      51.471 -34.872  51.462  1.00 44.44           C
ATOM   2495  O   HIS A 245      50.386 -34.301  51.346  1.00 39.64           O
ATOM   2496  CB  HIS A 245      52.634 -33.185  50.074  1.00 38.63           C
ATOM   2497  CG  HIS A 245      53.867 -32.414  49.743  1.00 41.86           C
ATOM   2498  ND1 HIS A 245      54.457 -31.538  50.629  1.00 45.38           N
ATOM   2499  CD2 HIS A 245      54.627 -32.390  48.624  1.00 47.18           C
ATOM   2500  CE1 HIS A 245      55.531 -31.008  50.069  1.00 42.02           C
ATOM   2501  NE2 HIS A 245      55.658 -31.510  48.853  1.00 47.45           N
ATOM   2502  N   ARG A 246      51.584 -36.171  51.716  1.00 48.02           N
ATOM   2503  CA  ARG A 246      50.430 -37.044  51.899  1.00 54.71           C
ATOM   2504  C   ARG A 246      49.454 -36.981  50.723  1.00 52.31           C
ATOM   2505  O   ARG A 246      48.245 -37.080  50.906  1.00 49.68           O
ATOM   2506  CB  ARG A 246      49.670 -36.693  53.186  1.00 66.77           C
ATOM   2507  CG  ARG A 246      50.515 -36.301  54.387  1.00 80.06           C
ATOM   2508  CD  ARG A 246      51.520 -37.366  54.775  1.00 89.88           C
ATOM   2509  NE  ARG A 246      52.135 -37.050  56.062  1.00 98.43           N
ATOM   2510  CZ  ARG A 246      53.183 -37.686  56.575  1.00102.77           C
ATOM   2511  NH1 ARG A 246      53.751 -38.682  55.910  1.00105.14           N
ATOM   2512  NH2 ARG A 246      53.656 -37.331  57.765  1.00105.68           N
ATOM   2513  N   LYS A 247      49.971 -36.796  49.516  1.00 48.89           N
ATOM   2514  CA  LYS A 247      49.110 -36.772  48.348  1.00 46.61           C
ATOM   2515  C   LYS A 247      49.699 -37.638  47.248  1.00 46.98           C
ATOM   2516  O   LYS A 247      50.886 -37.543  46.937  1.00 47.01           O
ATOM   2517  CB  LYS A 247      48.900 -35.352  47.818  1.00 42.16           C
ATOM   2518  CG  LYS A 247      48.055 -35.363  46.553  1.00 45.21           C
ATOM   2519  CD  LYS A 247      47.622 -33.994  46.058  1.00 50.80           C
ATOM   2520  CE  LYS A 247      46.603 -34.168  44.929  1.00 55.23           C
ATOM   2521  NZ  LYS A 247      46.087 -32.897  44.353  1.00 59.28           N
ATOM   2522  N   THR A 248      48.858 -38.494  46.674  1.00 46.39           N
ATOM   2523  CA  THR A 248      49.265 -39.377  45.589  1.00 45.38           C
ATOM   2524  C   THR A 248      48.170 -39.369  44.542  1.00 45.10           C
ATOM   2525  O   THR A 248      47.096 -38.839  44.770  1.00 47.78           O
ATOM   2526  CB  THR A 248      49.431 -40.811  46.055  1.00 43.36           C
ATOM   2527  OG1 THR A 248      48.135 -41.368  46.309  1.00 52.69           O
ATOM   2528  CG2 THR A 248      50.274 -40.869  47.317  1.00 45.67           C
ATOM   2529  N   ARG A 249      48.452 -39.952  43.389  1.00 45.46           N
ATOM   2530  CA  ARG A 249      47.482 -40.032  42.310  1.00 51.48           C
ATOM   2531  C   ARG A 249      47.747 -41.313  41.538  1.00 53.66           C
ATOM   2532  O   ARG A 249      48.763 -41.437  40.862  1.00 55.84           O
ATOM   2533  CB  ARG A 249      47.607 -38.832  41.367  1.00 54.94           C
ATOM   2534  CG  ARG A 249      46.977 -39.061  39.987  1.00 63.99           C
ATOM   2535  CD  ARG A 249      47.385 -37.988  38.987  1.00 75.72           C
ATOM   2536  NE  ARG A 249      46.447 -36.876  38.979  1.00 83.01           N
ATOM   2537  CZ  ARG A 249      46.807 -35.599  38.947  1.00 87.59           C
ATOM   2538  NH1 ARG A 249      48.096 -35.273  38.920  1.00 85.79           N
ATOM   2539  NH2 ARG A 249      45.877 -34.651  38.945  1.00 91.93           N
ATOM   2540  N   VAL A 250      46.819 -42.258  41.637  1.00 57.73           N
ATOM   2541  CA  VAL A 250      46.935 -43.547  40.960  1.00 54.82           C
ATOM   2542  C   VAL A 250      46.320 -43.617  39.574  1.00 52.62           C
ATOM   2543  O   VAL A 250      45.121 -43.434  39.413  1.00 52.87           O
ATOM   2544  CB  VAL A 250      46.275 -44.634  41.778  1.00 48.12           C
ATOM   2545  CG1 VAL A 250      46.513 -45.977  41.123  1.00 51.62           C
ATOM   2546  CG2 VAL A 250      46.814 -44.593  43.195  1.00 53.29           C
ATOM   2547  N   LYS A 251      47.137 -43.899  38.572  1.00 56.73           N
ATOM   2548  CA  LYS A 251      46.619 -44.010  37.213  1.00 62.49           C
ATOM   2549  C   LYS A 251      46.641 -45.481  36.815  1.00 64.18           C
ATOM   2550  O   LYS A 251      47.589 -46.197  37.133  1.00 67.32           O
ATOM   2551  CB  LYS A 251      47.469 -43.199  36.239  1.00 60.15           C
ATOM   2552  CG  LYS A 251      46.878 -43.160  34.852  1.00 61.97           C
ATOM   2553  CD  LYS A 251      47.816 -42.497  33.862  1.00 66.08           C
ATOM   2554  CE  LYS A 251      47.159 -42.345  32.498  1.00 69.58           C
ATOM   2555  NZ  LYS A 251      48.084 -41.732  31.504  1.00 73.80           N
ATOM   2556  N   VAL A 252      45.607 -45.932  36.115  1.00 65.62           N
ATOM   2557  CA  VAL A 252      45.529 -47.332  35.715  1.00 67.73           C
ATOM   2558  C   VAL A 252      45.485 -47.567  34.220  1.00 69.72           C
ATOM   2559  O   VAL A 252      44.942 -46.761  33.465  1.00 67.73           O
ATOM   2560  CB  VAL A 252      44.296 -48.011  36.344  1.00 64.70           C
ATOM   2561  CG1 VAL A 252      44.134 -49.423  35.789  1.00 61.59           C
ATOM   2562  CG2 VAL A 252      44.444 -48.034  37.869  1.00 63.33           C
ATOM   2563  N   ILE A 253      46.072 -48.683  33.796  1.00 76.73           N
ATOM   2564  CA  ILE A 253      46.088 -49.057  32.380  1.00 80.02           C
ATOM   2565  C   ILE A 253      46.063 -50.573  32.165  1.00 84.23           C
ATOM   2566  O   ILE A 253      46.547 -51.349  33.004  1.00 83.24           O
ATOM   2567  CB  ILE A 253      47.317 -48.517  31.682  1.00 79.93           C
ATOM   2568  CG1 ILE A 253      47.620 -47.093  32.142  1.00 73.13           C
ATOM   2569  CG2 ILE A 253      47.065 -48.548  30.193  1.00 81.43           C
ATOM   2570  CD1 ILE A 253      48.955 -46.574  31.651  1.00 68.58           C
ATOM   2571  N   GLU A 254      45.497 -50.990  31.038  1.00 91.87           N
ATOM   2572  CA  GLU A 254      45.416 -52.405  30.721  1.00 98.52           C
ATOM   2573  C   GLU A 254      45.018 -52.587  29.221  1.00100.47           C
ATOM   2574  O   GLU A 254      44.147 -51.889  28.719  1.00100.51           O
ATOM   2575  CB  GLU A 254      44.424 -53.136  31.667  1.00102.54           C
ATOM   2576  CG  GLU A 254      43.672 -52.188  32.618  1.00107.98           C
ATOM   2577  CD  GLU A 254      43.161 -52.875  33.926  1.00110.60           C
ATOM   2578  OE1 GLU A 254      43.996 -53.420  34.680  1.00111.31           O
ATOM   2579  OE2 GLU A 254      41.937 -52.844  34.153  1.00111.75           O
ATOM   2580  N   ASN A 255      45.729 -53.490  28.546  1.00103.73           N
ATOM   2581  CA  ASN A 255      45.481 -53.887  27.175  1.00106.27           C
ATOM   2582  C   ASN A 255      45.225 -55.389  27.146  1.00108.61           C
ATOM   2583  O   ASN A 255      45.963 -56.147  27.672  1.00108.96           O
ATOM   2584  CB  ASN A 255      46.714 -53.482  26.258  1.00103.77           C
ATOM   2585  CG  ASN A 255      48.002 -54.349  26.506  1.00104.34           C
ATOM   2586  OD1 ASN A 255      47.995 -55.259  27.394  1.00103.67           O
ATOM   2587  ND2 ASN A 255      49.047 -54.092  25.789  1.00101.97           N
ATOM   2588  N   MET A 256      44.089 -55.841  26.639  1.00110.89           N
ATOM   2589  CA  MET A 256      43.717 -57.185  26.477  1.00114.18           C
ATOM   2590  C   MET A 256      44.008 -58.044  27.668  1.00115.93           C
ATOM   2591  O   MET A 256      43.179 -58.273  28.515  1.00119.20           O
ATOM   2592  CB  MET A 256      44.382 -57.756  25.219  1.00115.04           C
ATOM   2593  CG  MET A 256      43.893 -57.200  23.911  1.00118.01           C
ATOM   2594  SD  MET A 256      43.995 -58.210  22.443  1.00122.09           S
ATOM   2595  CE  MET A 256      45.718 -58.604  22.425  1.00121.90           C
ATOM   2596  N   TYR A 257      45.258 -58.490  27.817  1.00114.29           N
ATOM   2597  CA  TYR A 257      45.590 -59.298  28.998  1.00114.07           C
ATOM   2598  C   TYR A 257      46.812 -58.800  29.814  1.00110.48           C
ATOM   2599  O   TYR A 257      47.595 -59.568  30.427  1.00110.92           O
ATOM   2600  CB  TYR A 257      45.785 -60.789  28.598  1.00118.65           C
ATOM   2601  CG  TYR A 257      45.855 -61.788  29.736  1.00121.95           C
ATOM   2602  CD1 TYR A 257      47.070 -62.070  30.349  1.00122.09           C
ATOM   2603  CD2 TYR A 257      44.712 -62.445  30.196  1.00122.09           C
ATOM   2604  CE1 TYR A 257      47.163 -62.977  31.396  1.00122.09           C
ATOM   2605  CE2 TYR A 257      44.789 -63.368  31.255  1.00122.09           C
ATOM   2606  CZ  TYR A 257      46.026 -63.632  31.847  1.00122.09           C
ATOM   2607  OH  TYR A 257      46.156 -64.579  32.843  1.00122.09           O
ATOM   2608  N   GLY A 258      47.006 -57.502  29.769  1.00105.59           N
ATOM   2609  CA  GLY A 258      48.114 -56.900  30.469  1.00 96.72           C
ATOM   2610  C   GLY A 258      47.532 -55.691  31.139  1.00 92.63           C
ATOM   2611  O   GLY A 258      46.691 -55.038  30.550  1.00 90.55           O
ATOM   2612  N   SER A 259      47.954 -55.402  32.360  1.00 88.33           N
ATOM   2613  CA  SER A 259      47.434 -54.260  33.087  1.00 84.41           C
ATOM   2614  C   SER A 259      48.463 -53.642  34.045  1.00 80.77           C
ATOM   2615  O   SER A 259      49.253 -54.360  34.660  1.00 83.11           O
ATOM   2616  CB  SER A 259      46.203 -54.656  33.898  1.00 87.76           C
ATOM   2617  OG  SER A 259      46.573 -55.261  35.130  1.00 93.25           O
ATOM   2618  N   ARG A 260      48.440 -52.319  34.206  1.00 72.46           N
ATOM   2619  CA  ARG A 260      49.409 -51.674  35.092  1.00 64.58           C
ATOM   2620  C   ARG A 260      48.960 -50.435  35.856  1.00 59.83           C
ATOM   2621  O   ARG A 260      48.008 -49.752  35.478  1.00 55.83           O
ATOM   2622  CB  ARG A 260      50.683 -51.333  34.306  1.00 63.04           C
ATOM   2623  CG  ARG A 260      51.636 -52.503  34.138  1.00 61.02           C
ATOM   2624  CD  ARG A 260      51.984 -53.095  35.496  1.00 67.92           C
ATOM   2625  NE  ARG A 260      52.726 -54.344  35.377  1.00 69.81           N
ATOM   2626  CZ  ARG A 260      53.978 -54.436  34.942  1.00 65.13           C
ATOM   2627  NH1 ARG A 260      54.642 -53.350  34.585  1.00 63.59           N
ATOM   2628  NH2 ARG A 260      54.566 -55.618  34.861  1.00 63.53           N
ATOM   2629  N   GLU A 261      49.680 -50.152  36.936  1.00 55.78           N
ATOM   2630  CA  GLU A 261      49.410 -48.994  37.786  1.00 56.03           C
ATOM   2631  C   GLU A 261      50.654 -48.135  37.956  1.00 52.22           C
ATOM   2632  O   GLU A 261      51.719 -48.656  38.254  1.00 56.14           O
ATOM   2633  CB  GLU A 261      48.981 -49.456  39.168  1.00 58.16           C
ATOM   2634  CG  GLU A 261      47.551 -49.192  39.517  1.00 63.34           C
ATOM   2635  CD  GLU A 261      47.247 -49.659  40.922  1.00 67.79           C
ATOM   2636  OE1 GLU A 261      48.192 -50.178  41.557  1.00 65.14           O
ATOM   2637  OE2 GLU A 261      46.088 -49.515  41.383  1.00 71.02           O
ATOM   2638  N   ILE A 262      50.526 -46.828  37.773  1.00 47.85           N
ATOM   2639  CA  ILE A 262      51.667 -45.929  37.959  1.00 51.09           C
ATOM   2640  C   ILE A 262      51.284 -44.878  39.001  1.00 47.93           C
ATOM   2641  O   ILE A 262      50.526 -43.942  38.748  1.00 46.80           O
ATOM   2642  CB  ILE A 262      52.092 -45.280  36.633  1.00 54.89           C
ATOM   2643  CG1 ILE A 262      50.884 -44.588  35.997  1.00 64.76           C
ATOM   2644  CG2 ILE A 262      52.656 -46.363  35.689  1.00 55.55           C
ATOM   2645  CD1 ILE A 262      51.130 -44.022  34.601  1.00 71.30           C
ATOM   2646  N   ILE A 263      51.822 -45.071  40.194  1.00 44.33           N
ATOM   2647  CA  ILE A 263      51.525 -44.215  41.318  1.00 46.47           C
ATOM   2648  C   ILE A 263      52.397 -42.980  41.439  1.00 44.54           C
ATOM   2649  O   ILE A 263      53.522 -43.061  41.910  1.00 45.78           O
ATOM   2650  CB  ILE A 263      51.603 -45.054  42.603  1.00 48.03           C
ATOM   2651  CG1 ILE A 263      50.483 -46.092  42.563  1.00 54.56           C
ATOM   2652  CG2 ILE A 263      51.481 -44.177  43.840  1.00 52.33           C
ATOM   2653  CD1 ILE A 263      50.826 -47.380  43.240  1.00 58.99           C
ATOM   2654  N   THR A 264      51.873 -41.836  41.015  1.00 39.57           N
ATOM   2655  CA  THR A 264      52.625 -40.596  41.116  1.00 44.68           C
ATOM   2656  C   THR A 264      52.629 -40.064  42.558  1.00 42.67           C
ATOM   2657  O   THR A 264      51.590 -39.759  43.131  1.00 43.95           O
ATOM   2658  CB  THR A 264      52.067 -39.509  40.158  1.00 46.38           C
ATOM   2659  OG1 THR A 264      51.541 -38.428  40.924  1.00 46.62           O
ATOM   2660  CG2 THR A 264      50.979 -40.081  39.248  1.00 50.14           C
ATOM   2661  N   LEU A 265      53.816 -39.977  43.143  1.00 43.51           N
ATOM   2662  CA  LEU A 265      53.971 -39.500  44.508  1.00 44.10           C
ATOM   2663  C   LEU A 265      54.228 -38.004  44.522  1.00 46.25           C
ATOM   2664  O   LEU A 265      55.250 -37.541  44.032  1.00 51.66           O
ATOM   2665  CB  LEU A 265      55.151 -40.196  45.174  1.00 38.72           C
ATOM   2666  CG  LEU A 265      55.145 -41.715  45.164  1.00 38.93           C
ATOM   2667  CD1 LEU A 265      56.540 -42.210  45.508  1.00 39.15           C
ATOM   2668  CD2 LEU A 265      54.100 -42.236  46.144  1.00 32.02           C
ATOM   2669  N   PHE A 266      53.305 -37.246  45.092  1.00 47.73           N
ATOM   2670  CA  PHE A 266      53.467 -35.803  45.158  1.00 46.03           C
ATOM   2671  C   PHE A 266      54.646 -35.403  46.037  1.00 43.72           C
ATOM   2672  O   PHE A 266      54.852 -35.960  47.112  1.00 45.48           O
ATOM   2673  CB  PHE A 266      52.181 -35.157  45.676  1.00 47.91           C
ATOM   2674  CG  PHE A 266      51.193 -34.837  44.598  1.00 42.23           C
ATOM   2675  CD1 PHE A 266      50.633 -35.836  43.827  1.00 44.06           C
ATOM   2676  CD2 PHE A 266      50.859 -33.524  44.325  1.00 40.34           C
ATOM   2677  CE1 PHE A 266      49.753 -35.521  42.791  1.00 47.60           C
ATOM   2678  CE2 PHE A 266      49.984 -33.203  43.294  1.00 43.93           C
ATOM   2679  CZ  PHE A 266      49.433 -34.199  42.528  1.00 41.84           C
ATOM   2680  N   GLY A 267      55.434 -34.444  45.576  1.00 41.24           N
ATOM   2681  CA  GLY A 267      56.558 -34.012  46.382  1.00 43.90           C
ATOM   2682  C   GLY A 267      57.859 -34.774  46.198  1.00 47.25           C
ATOM   2683  O   GLY A 267      58.819 -34.580  46.954  1.00 46.37           O
ATOM   2684  N   ILE A 268      57.904 -35.662  45.215  1.00 46.71           N
ATOM   2685  CA  ILE A 268      59.132 -36.389  44.950  1.00 46.59           C
ATOM   2686  C   ILE A 268      59.224 -36.727  43.475  1.00 43.94           C
ATOM   2687  O   ILE A 268      58.243 -37.128  42.874  1.00 46.53           O
ATOM   2688  CB  ILE A 268      59.245 -37.655  45.825  1.00 45.62           C
ATOM   2689  CG1 ILE A 268      59.799 -38.807  45.001  1.00 52.31           C
ATOM   2690  CG2 ILE A 268      57.926 -37.988  46.441  1.00 49.81           C
ATOM   2691  CD1 ILE A 268      60.038 -40.038  45.822  1.00 65.92           C
ATOM   2692  N   SER A 269      60.407 -36.529  42.897  1.00 47.09           N
ATOM   2693  CA  SER A 269      60.649 -36.798  41.474  1.00 45.96           C
ATOM   2694  C   SER A 269      61.173 -38.196  41.153  1.00 46.26           C
ATOM   2695  O   SER A 269      62.258 -38.582  41.588  1.00 49.10           O
ATOM   2696  CB  SER A 269      61.618 -35.767  40.906  1.00 42.53           C
ATOM   2697  OG  SER A 269      60.944 -34.555  40.618  1.00 47.72           O
ATOM   2698  N   VAL A 270      60.397 -38.940  40.369  1.00 42.66           N
ATOM   2699  CA  VAL A 270      60.757 -40.290  39.968  1.00 33.79           C
ATOM   2700  C   VAL A 270      61.364 -40.345  38.577  1.00 37.08           C
ATOM   2701  O   VAL A 270      60.693 -40.077  37.587  1.00 39.64           O
ATOM   2702  CB  VAL A 270      59.536 -41.206  39.991  1.00 34.76           C
ATOM   2703  CG1 VAL A 270      59.798 -42.484  39.167  1.00 31.47           C
ATOM   2704  CG2 VAL A 270      59.193 -41.536  41.428  1.00 32.32           C
ATOM   2705  N   LEU A 271      62.646 -40.699  38.528  1.00 40.28           N
ATOM   2706  CA  LEU A 271      63.417 -40.852  37.290  1.00 37.71           C
ATOM   2707  C   LEU A 271      63.897 -42.313  37.246  1.00 40.62           C
ATOM   2708  O   LEU A 271      64.997 -42.624  37.710  1.00 34.90           O
ATOM   2709  CB  LEU A 271      64.635 -39.929  37.296  1.00 33.72           C
ATOM   2710  CG  LEU A 271      64.384 -38.423  37.289  1.00 41.60           C
ATOM   2711  CD1 LEU A 271      65.686 -37.705  37.500  1.00 45.95           C
ATOM   2712  CD2 LEU A 271      63.762 -37.994  35.979  1.00 39.87           C
ATOM   2713  N   ASP A 272      63.046 -43.192  36.710  1.00 40.72           N
ATOM   2714  CA  ASP A 272      63.325 -44.626  36.582  1.00 40.64           C
ATOM   2715  C   ASP A 272      64.509 -44.703  35.639  1.00 41.14           C
ATOM   2716  O   ASP A 272      64.451 -44.162  34.530  1.00 41.09           O
ATOM   2717  CB  ASP A 272      62.098 -45.342  35.984  1.00 44.95           C
ATOM   2718  CG  ASP A 272      62.141 -46.850  36.168  1.00 44.47           C
ATOM   2719  OD1 ASP A 272      63.147 -47.458  35.777  1.00 49.90           O
ATOM   2720  OD2 ASP A 272      61.170 -47.434  36.693  1.00 46.10           O
ATOM   2721  N   TYR A 273      65.581 -45.369  36.058  1.00 39.62           N
ATOM   2722  CA  TYR A 273      66.760 -45.409  35.203  1.00 42.21           C
ATOM   2723  C   TYR A 273      66.570 -46.141  33.883  1.00 43.94           C
ATOM   2724  O   TYR A 273      67.232 -45.822  32.901  1.00 49.11           O
ATOM   2725  CB  TYR A 273      67.976 -45.968  35.954  1.00 42.07           C
ATOM   2726  CG  TYR A 273      69.247 -45.176  35.661  1.00 43.29           C
ATOM   2727  CD1 TYR A 273      69.924 -45.301  34.439  1.00 40.08           C
ATOM   2728  CD2 TYR A 273      69.735 -44.246  36.579  1.00 41.76           C
ATOM   2729  CE1 TYR A 273      71.050 -44.511  34.145  1.00 34.72           C
ATOM   2730  CE2 TYR A 273      70.854 -43.458  36.292  1.00 35.78           C
ATOM   2731  CZ  TYR A 273      71.504 -43.592  35.079  1.00 35.34           C
ATOM   2732  OH  TYR A 273      72.590 -42.790  34.800  1.00 31.34           O
ATOM   2733  N   ILE A 274      65.665 -47.104  33.830  1.00 38.76           N
ATOM   2734  CA  ILE A 274      65.483 -47.790  32.572  1.00 41.19           C
ATOM   2735  C   ILE A 274      64.823 -46.808  31.628  1.00 43.20           C
ATOM   2736  O   ILE A 274      65.190 -46.710  30.458  1.00 39.44           O
ATOM   2737  CB  ILE A 274      64.600 -49.050  32.709  1.00 39.84           C
ATOM   2738  CG1 ILE A 274      64.643 -49.847  31.398  1.00 32.63           C
ATOM   2739  CG2 ILE A 274      63.164 -48.658  33.031  1.00 35.46           C
ATOM   2740  CD1 ILE A 274      63.850 -51.137  31.416  1.00 31.19           C
ATOM   2741  N   ASP A 275      63.852 -46.068  32.151  1.00 45.78           N
ATOM   2742  CA  ASP A 275      63.129 -45.093  31.343  1.00 47.36           C
ATOM   2743  C   ASP A 275      64.149 -44.064  30.894  1.00 44.49           C
ATOM   2744  O   ASP A 275      64.107 -43.550  29.771  1.00 45.42           O
ATOM   2745  CB  ASP A 275      62.012 -44.415  32.165  1.00 48.52           C
ATOM   2746  CG  ASP A 275      60.770 -45.308  32.356  1.00 53.85           C
ATOM   2747  OD1 ASP A 275      60.878 -46.399  32.944  1.00 65.44           O
ATOM   2748  OD2 ASP A 275      59.669 -44.914  31.927  1.00 64.99           O
ATOM   2749  N   LEU A 276      65.090 -43.797  31.784  1.00 41.40           N
ATOM   2750  CA  LEU A 276      66.134 -42.814  31.547  1.00 42.74           C
ATOM   2751  C   LEU A 276      67.168 -43.341  30.565  1.00 44.96           C
ATOM   2752  O   LEU A 276      67.551 -42.659  29.615  1.00 42.58           O
ATOM   2753  CB  LEU A 276      66.799 -42.478  32.884  1.00 43.69           C
ATOM   2754  CG  LEU A 276      67.269 -41.057  33.175  1.00 42.69           C
ATOM   2755  CD1 LEU A 276      66.188 -40.055  32.874  1.00 33.08           C
ATOM   2756  CD2 LEU A 276      67.662 -40.979  34.634  1.00 41.28           C
ATOM   2757  N   TYR A 277      67.605 -44.575  30.789  1.00 45.76           N
ATOM   2758  CA  TYR A 277      68.605 -45.177  29.928  1.00 45.46           C
ATOM   2759  C   TYR A 277      68.128 -45.307  28.482  1.00 46.50           C
ATOM   2760  O   TYR A 277      68.927 -45.245  27.555  1.00 51.01           O
ATOM   2761  CB  TYR A 277      69.014 -46.541  30.465  1.00 45.48           C
ATOM   2762  CG  TYR A 277      70.155 -47.136  29.685  1.00 48.59           C
ATOM   2763  CD1 TYR A 277      69.922 -47.815  28.489  1.00 49.90           C
ATOM   2764  CD2 TYR A 277      71.476 -46.985  30.114  1.00 51.34           C
ATOM   2765  CE1 TYR A 277      70.979 -48.332  27.733  1.00 55.39           C
ATOM   2766  CE2 TYR A 277      72.541 -47.497  29.372  1.00 52.22           C
ATOM   2767  CZ  TYR A 277      72.285 -48.173  28.177  1.00 54.90           C
ATOM   2768  OH  TYR A 277      73.328 -48.705  27.438  1.00 52.20           O
ATOM   2769  N   LYS A 278      66.829 -45.475  28.286  1.00 44.94           N
ATOM   2770  CA  LYS A 278      66.300 -45.604  26.939  1.00 43.54           C
ATOM   2771  C   LYS A 278      66.228 -44.267  26.208  1.00 43.04           C
ATOM   2772  O   LYS A 278      66.199 -44.227  24.985  1.00 42.27           O
ATOM   2773  CB  LYS A 278      64.916 -46.254  26.974  1.00 41.77           C
ATOM   2774  CG  LYS A 278      64.953 -47.761  27.167  1.00 47.06           C
ATOM   2775  CD  LYS A 278      63.559 -48.356  27.384  1.00 50.66           C
ATOM   2776  CE  LYS A 278      62.648 -48.184  26.168  1.00 46.29           C
ATOM   2777  NZ  LYS A 278      61.294 -48.758  26.438  1.00 52.03           N
ATOM   2778  N   LYS A 279      66.228 -43.165  26.945  1.00 47.11           N
ATOM   2779  CA  LYS A 279      66.142 -41.873  26.282  1.00 49.59           C
ATOM   2780  C   LYS A 279      67.467 -41.238  25.861  1.00 51.09           C
ATOM   2781  O   LYS A 279      67.610 -40.788  24.718  1.00 51.43           O
ATOM   2782  CB  LYS A 279      65.370 -40.867  27.140  1.00 47.82           C
ATOM   2783  CG  LYS A 279      65.137 -39.562  26.401  1.00 51.06           C
ATOM   2784  CD  LYS A 279      64.253 -38.577  27.149  1.00 53.15           C
ATOM   2785  CE  LYS A 279      63.794 -37.459  26.203  1.00 53.40           C
ATOM   2786  NZ  LYS A 279      62.833 -36.487  26.800  1.00 62.81           N
ATOM   2787  N   PHE A 280      68.435 -41.192  26.770  1.00 47.36           N
ATOM   2788  CA  PHE A 280      69.712 -40.566  26.449  1.00 50.44           C
ATOM   2789  C   PHE A 280      70.800 -41.516  25.956  1.00 55.07           C
ATOM   2790  O   PHE A 280      71.903 -41.074  25.643  1.00 53.26           O
ATOM   2791  CB  PHE A 280      70.228 -39.788  27.665  1.00 43.10           C
ATOM   2792  CG  PHE A 280      69.242 -38.810  28.213  1.00 41.63           C
ATOM   2793  CD1 PHE A 280      68.766 -37.773  27.419  1.00 43.17           C
ATOM   2794  CD2 PHE A 280      68.740 -38.956  29.504  1.00 47.05           C
ATOM   2795  CE1 PHE A 280      67.795 -36.891  27.889  1.00 46.57           C
ATOM   2796  CE2 PHE A 280      67.762 -38.080  29.997  1.00 53.67           C
ATOM   2797  CZ  PHE A 280      67.286 -37.043  29.184  1.00 55.06           C
ATOM   2798  N   SER A 281      70.484 -42.805  25.868  1.00 58.97           N
ATOM   2799  CA  SER A 281      71.450 -43.807  25.434  1.00 61.24           C
ATOM   2800  C   SER A 281      71.821 -43.685  23.962  1.00 65.45           C
ATOM   2801  O   SER A 281      72.986 -43.833  23.585  1.00 65.93           O
ATOM   2802  CB  SER A 281      70.900 -45.202  25.705  1.00 63.67           C
ATOM   2803  OG  SER A 281      71.923 -46.059  26.170  1.00 70.03           O
ATOM   2804  N   PHE A 282      70.820 -43.422  23.130  1.00 71.22           N
ATOM   2805  CA  PHE A 282      71.030 -43.272  21.696  1.00 75.94           C
ATOM   2806  C   PHE A 282      71.682 -44.502  21.083  1.00 79.30           C
ATOM   2807  O   PHE A 282      72.410 -44.418  20.101  1.00 80.86           O
ATOM   2808  CB  PHE A 282      71.874 -42.030  21.442  1.00 74.28           C
ATOM   2809  CG  PHE A 282      71.198 -40.767  21.865  1.00 72.78           C
ATOM   2810  CD1 PHE A 282      69.846 -40.581  21.609  1.00 69.35           C
ATOM   2811  CD2 PHE A 282      71.898 -39.777  22.542  1.00 73.90           C
ATOM   2812  CE1 PHE A 282      69.197 -39.430  22.023  1.00 72.93           C
ATOM   2813  CE2 PHE A 282      71.257 -38.620  22.961  1.00 73.02           C
ATOM   2814  CZ  PHE A 282      69.902 -38.444  22.703  1.00 69.29           C
ATOM   2815  N   THR A 283      71.407 -45.647  21.685  1.00 83.98           N
ATOM   2816  CA  THR A 283      71.935 -46.912  21.217  1.00 90.86           C
ATOM   2817  C   THR A 283      70.810 -47.906  21.389  1.00 90.57           C
ATOM   2818  O   THR A 283      70.326 -48.100  22.509  1.00 90.49           O
ATOM   2819  CB  THR A 283      73.131 -47.391  22.066  1.00 95.13           C
ATOM   2820  OG1 THR A 283      74.200 -46.443  21.976  1.00101.36           O
ATOM   2821  CG2 THR A 283      73.624 -48.746  21.569  1.00 99.18           C
ATOM   2822  N   ASN A 284      70.373 -48.531  20.300  1.00 89.28           N
ATOM   2823  CA  ASN A 284      69.298 -49.490  20.451  1.00 87.08           C
ATOM   2824  C   ASN A 284      69.800 -50.833  20.925  1.00 80.57           C
ATOM   2825  O   ASN A 284      70.476 -51.566  20.199  1.00 78.95           O
ATOM   2826  CB  ASN A 284      68.504 -49.692  19.163  1.00 93.79           C
ATOM   2827  CG  ASN A 284      67.187 -50.419  19.416  1.00 99.82           C
ATOM   2828  OD1 ASN A 284      66.501 -50.850  18.484  1.00103.09           O
ATOM   2829  ND2 ASN A 284      66.825 -50.550  20.696  1.00100.94           N
ATOM   2830  N   GLN A 285      69.474 -51.140  22.167  1.00 73.38           N
ATOM   2831  CA  GLN A 285      69.854 -52.404  22.736  1.00 70.77           C
ATOM   2832  C   GLN A 285      68.741 -53.379  22.365  1.00 70.53           C
ATOM   2833  O   GLN A 285      67.551 -53.048  22.419  1.00 72.14           O
ATOM   2834  CB  GLN A 285      69.991 -52.268  24.251  1.00 73.15           C
ATOM   2835  CG  GLN A 285      71.088 -51.312  24.675  1.00 73.34           C
ATOM   2836  CD  GLN A 285      72.432 -51.720  24.129  1.00 74.28           C
ATOM   2837  OE1 GLN A 285      72.579 -52.801  23.565  1.00 73.23           O
ATOM   2838  NE2 GLN A 285      73.428 -50.861  24.299  1.00 80.11           N
ATOM   2839  N   PRO A 286      69.114 -54.591  21.950  1.00 65.31           N
ATOM   2840  CA  PRO A 286      68.122 -55.598  21.571  1.00 61.38           C
ATOM   2841  C   PRO A 286      67.347 -56.102  22.788  1.00 56.49           C
ATOM   2842  O   PRO A 286      66.360 -56.822  22.666  1.00 58.26           O
ATOM   2843  CB  PRO A 286      68.978 -56.677  20.921  1.00 62.02           C
ATOM   2844  CG  PRO A 286      70.268 -56.566  21.691  1.00 58.84           C
ATOM   2845  CD  PRO A 286      70.483 -55.090  21.749  1.00 60.43           C
ATOM   2846  N   SER A 287      67.806 -55.692  23.962  1.00 53.38           N
ATOM   2847  CA  SER A 287      67.210 -56.076  25.242  1.00 53.06           C
ATOM   2848  C   SER A 287      67.530 -54.961  26.238  1.00 55.52           C
ATOM   2849  O   SER A 287      68.504 -54.228  26.055  1.00 53.87           O
ATOM   2850  CB  SER A 287      67.835 -57.397  25.726  1.00 51.79           C
ATOM   2851  OG  SER A 287      67.503 -57.685  27.078  1.00 49.88           O
ATOM   2852  N   TYR A 288      66.720 -54.827  27.285  1.00 51.40           N
ATOM   2853  CA  TYR A 288      66.976 -53.797  28.288  1.00 46.77           C
ATOM   2854  C   TYR A 288      66.982 -54.324  29.712  1.00 44.46           C
ATOM   2855  O   TYR A 288      66.658 -53.614  30.657  1.00 41.53           O
ATOM   2856  CB  TYR A 288      65.972 -52.659  28.139  1.00 44.16           C
ATOM   2857  CG  TYR A 288      66.349 -51.713  27.027  1.00 48.08           C
ATOM   2858  CD1 TYR A 288      67.376 -50.790  27.205  1.00 50.48           C
ATOM   2859  CD2 TYR A 288      65.701 -51.744  25.790  1.00 45.90           C
ATOM   2860  CE1 TYR A 288      67.754 -49.915  26.177  1.00 55.09           C
ATOM   2861  CE2 TYR A 288      66.068 -50.870  24.752  1.00 45.53           C
ATOM   2862  CZ  TYR A 288      67.095 -49.957  24.949  1.00 52.50           C
ATOM   2863  OH  TYR A 288      67.468 -49.089  23.931  1.00 47.49           O
ATOM   2864  N   SER A 289      67.363 -55.582  29.864  1.00 44.95           N
ATOM   2865  CA  SER A 289      67.412 -56.167  31.186  1.00 44.33           C
ATOM   2866  C   SER A 289      68.631 -55.625  31.914  1.00 44.36           C
ATOM   2867  O   SER A 289      69.667 -55.342  31.302  1.00 45.54           O
ATOM   2868  CB  SER A 289      67.487 -57.692  31.098  1.00 44.36           C
ATOM   2869  OG  SER A 289      68.701 -58.111  30.505  1.00 42.34           O
ATOM   2870  N   LEU A 290      68.504 -55.475  33.224  1.00 44.18           N
ATOM   2871  CA  LEU A 290      69.603 -54.970  34.032  1.00 49.62           C
ATOM   2872  C   LEU A 290      70.830 -55.793  33.691  1.00 50.87           C
ATOM   2873  O   LEU A 290      71.934 -55.266  33.577  1.00 53.39           O
ATOM   2874  CB  LEU A 290      69.276 -55.115  35.524  1.00 46.05           C
ATOM   2875  CG  LEU A 290      70.277 -54.462  36.483  1.00 44.11           C
ATOM   2876  CD1 LEU A 290      70.421 -52.970  36.186  1.00 47.39           C
ATOM   2877  CD2 LEU A 290      69.794 -54.667  37.900  1.00 48.77           C
ATOM   2878  N   ASP A 291      70.604 -57.088  33.502  1.00 52.14           N
ATOM   2879  CA  ASP A 291      71.661 -58.039  33.183  1.00 55.03           C
ATOM   2880  C   ASP A 291      72.368 -57.764  31.860  1.00 53.70           C
ATOM   2881  O   ASP A 291      73.599 -57.776  31.789  1.00 48.68           O
ATOM   2882  CB  ASP A 291      71.075 -59.448  33.170  1.00 65.61           C
ATOM   2883  CG  ASP A 291      70.263 -59.752  34.424  1.00 79.01           C
ATOM   2884  OD1 ASP A 291      69.247 -59.052  34.663  1.00 83.49           O
ATOM   2885  OD2 ASP A 291      70.646 -60.685  35.167  1.00 77.84           O
ATOM   2886  N   TYR A 292      71.593 -57.515  30.810  1.00 54.44           N
ATOM   2887  CA  TYR A 292      72.172 -57.257  29.497  1.00 56.14           C
ATOM   2888  C   TYR A 292      72.873 -55.911  29.430  1.00 57.35           C
ATOM   2889  O   TYR A 292      74.011 -55.818  28.972  1.00 57.82           O
ATOM   2890  CB  TYR A 292      71.094 -57.324  28.416  1.00 58.72           C
ATOM   2891  CG  TYR A 292      71.629 -57.079  27.030  1.00 62.19           C
ATOM   2892  CD1 TYR A 292      72.736 -57.775  26.564  1.00 66.62           C
ATOM   2893  CD2 TYR A 292      71.023 -56.162  26.175  1.00 68.36           C
ATOM   2894  CE1 TYR A 292      73.229 -57.569  25.282  1.00 69.40           C
ATOM   2895  CE2 TYR A 292      71.509 -55.946  24.883  1.00 68.30           C
ATOM   2896  CZ  TYR A 292      72.612 -56.658  24.446  1.00 68.01           C
ATOM   2897  OH  TYR A 292      73.091 -56.484  23.170  1.00 68.07           O
ATOM   2898  N   ILE A 293      72.189 -54.871  29.892  1.00 56.60           N
ATOM   2899  CA  ILE A 293      72.765 -53.541  29.866  1.00 53.05           C
ATOM   2900  C   ILE A 293      73.980 -53.455  30.777  1.00 52.18           C
ATOM   2901  O   ILE A 293      74.949 -52.782  30.446  1.00 50.52           O
ATOM   2902  CB  ILE A 293      71.719 -52.463  30.267  1.00 51.60           C
ATOM   2903  CG1 ILE A 293      70.972 -51.973  29.021  1.00 49.35           C
ATOM   2904  CG2 ILE A 293      72.404 -51.269  30.927  1.00 44.50           C
ATOM   2905  CD1 ILE A 293      70.234 -53.028  28.290  1.00 51.35           C
ATOM   2906  N   SER A 294      73.943 -54.142  31.914  1.00 50.89           N
ATOM   2907  CA  SER A 294      75.071 -54.095  32.838  1.00 56.80           C
ATOM   2908  C   SER A 294      76.303 -54.748  32.207  1.00 56.85           C
ATOM   2909  O   SER A 294      77.442 -54.376  32.493  1.00 57.62           O
ATOM   2910  CB  SER A 294      74.703 -54.788  34.147  1.00 55.45           C
ATOM   2911  OG  SER A 294      74.467 -56.158  33.920  1.00 66.20           O
ATOM   2912  N   GLU A 295      76.064 -55.725  31.342  1.00 60.56           N
ATOM   2913  CA  GLU A 295      77.144 -56.412  30.643  1.00 58.65           C
ATOM   2914  C   GLU A 295      77.744 -55.443  29.626  1.00 53.88           C
ATOM   2915  O   GLU A 295      78.946 -55.215  29.596  1.00 52.76           O
ATOM   2916  CB  GLU A 295      76.599 -57.641  29.919  1.00 67.68           C
ATOM   2917  CG  GLU A 295      77.483 -58.126  28.780  1.00 82.33           C
ATOM   2918  CD  GLU A 295      76.690 -58.456  27.522  1.00 90.98           C
ATOM   2919  OE1 GLU A 295      75.861 -57.612  27.104  1.00 92.09           O
ATOM   2920  OE2 GLU A 295      76.903 -59.552  26.953  1.00 94.60           O
ATOM   2921  N   PHE A 296      76.881 -54.875  28.797  1.00 50.42           N
ATOM   2922  CA  PHE A 296      77.283 -53.930  27.772  1.00 51.68           C
ATOM   2923  C   PHE A 296      78.124 -52.776  28.296  1.00 55.28           C
ATOM   2924  O   PHE A 296      79.191 -52.486  27.758  1.00 56.54           O
ATOM   2925  CB  PHE A 296      76.038 -53.359  27.113  1.00 50.99           C
ATOM   2926  CG  PHE A 296      76.319 -52.370  26.023  1.00 55.23           C
ATOM   2927  CD1 PHE A 296      76.419 -51.008  26.305  1.00 54.00           C
ATOM   2928  CD2 PHE A 296      76.417 -52.789  24.699  1.00 55.69           C
ATOM   2929  CE1 PHE A 296      76.603 -50.071  25.278  1.00 51.65           C
ATOM   2930  CE2 PHE A 296      76.599 -51.863  23.665  1.00 56.09           C
ATOM   2931  CZ  PHE A 296      76.690 -50.501  23.956  1.00 52.05           C
ATOM   2932  N   GLU A 297      77.624 -52.121  29.344  1.00 57.40           N
ATOM   2933  CA  GLU A 297      78.269 -50.953  29.953  1.00 55.61           C
ATOM   2934  C   GLU A 297      79.365 -51.261  30.949  1.00 53.66           C
ATOM   2935  O   GLU A 297      80.209 -50.410  31.216  1.00 54.12           O
ATOM   2936  CB  GLU A 297      77.223 -50.087  30.673  1.00 57.46           C
ATOM   2937  CG  GLU A 297      76.079 -49.590  29.802  1.00 56.35           C
ATOM   2938  CD  GLU A 297      76.447 -48.365  28.987  1.00 60.39           C
ATOM   2939  OE1 GLU A 297      77.617 -48.254  28.575  1.00 70.21           O
ATOM   2940  OE2 GLU A 297      75.561 -47.519  28.746  1.00 59.97           O
ATOM   2941  N   LEU A 298      79.361 -52.465  31.501  1.00 52.31           N
ATOM   2942  CA  LEU A 298      80.350 -52.802  32.518  1.00 60.08           C
ATOM   2943  C   LEU A 298      81.175 -54.075  32.310  1.00 66.58           C
ATOM   2944  O   LEU A 298      82.029 -54.401  33.150  1.00 65.70           O
ATOM   2945  CB  LEU A 298      79.639 -52.912  33.865  1.00 54.58           C
ATOM   2946  CG  LEU A 298      78.630 -51.818  34.208  1.00 50.80           C
ATOM   2947  CD1 LEU A 298      77.818 -52.228  35.439  1.00 47.39           C
ATOM   2948  CD2 LEU A 298      79.369 -50.514  34.436  1.00 52.13           C
ATOM   2949  N   ASN A 299      80.930 -54.782  31.205  1.00 69.98           N
ATOM   2950  CA  ASN A 299      81.623 -56.041  30.917  1.00 69.15           C
ATOM   2951  C   ASN A 299      81.687 -56.845  32.201  1.00 67.79           C
ATOM   2952  O   ASN A 299      82.750 -57.262  32.657  1.00 65.15           O
ATOM   2953  CB  ASN A 299      83.024 -55.788  30.353  1.00 68.58           C
ATOM   2954  CG  ASN A 299      83.011 -55.551  28.845  1.00 74.27           C
ATOM   2955  OD1 ASN A 299      84.056 -55.324  28.232  1.00 77.36           O
ATOM   2956  ND2 ASN A 299      81.824 -55.608  28.241  1.00 75.27           N
ATOM   2957  N   VAL A 300      80.503 -57.032  32.769  1.00 67.60           N
ATOM   2958  CA  VAL A 300      80.291 -57.761  34.007  1.00 70.18           C
ATOM   2959  C   VAL A 300      79.304 -58.884  33.674  1.00 73.31           C
ATOM   2960  O   VAL A 300      78.342 -58.674  32.925  1.00 76.44           O
ATOM   2961  CB  VAL A 300      79.702 -56.812  35.074  1.00 69.59           C
ATOM   2962  CG1 VAL A 300      79.333 -57.580  36.310  1.00 68.71           C
ATOM   2963  CG2 VAL A 300      80.722 -55.730  35.415  1.00 66.70           C
ATOM   2964  N   GLY A 301      79.537 -60.068  34.230  1.00 72.93           N
ATOM   2965  CA  GLY A 301      78.677 -61.197  33.926  1.00 73.69           C
ATOM   2966  C   GLY A 301      77.411 -61.416  34.731  1.00 73.99           C
ATOM   2967  O   GLY A 301      77.310 -61.018  35.890  1.00 71.34           O
ATOM   2968  N   LYS A 302      76.446 -62.076  34.096  1.00 77.98           N
ATOM   2969  CA  LYS A 302      75.159 -62.396  34.710  1.00 83.08           C
ATOM   2970  C   LYS A 302      75.325 -63.291  35.935  1.00 84.68           C
ATOM   2971  O   LYS A 302      75.374 -64.511  35.812  1.00 87.68           O
ATOM   2972  CB  LYS A 302      74.251 -63.090  33.689  1.00 83.47           C
ATOM   2973  CG  LYS A 302      74.999 -63.972  32.689  1.00 93.01           C
ATOM   2974  CD  LYS A 302      74.035 -64.656  31.726  1.00 98.51           C
ATOM   2975  CE  LYS A 302      74.755 -65.200  30.499  1.00100.63           C
ATOM   2976  NZ  LYS A 302      73.791 -65.801  29.527  1.00100.25           N
ATOM   2977  N   LEU A 303      75.408 -62.680  37.112  1.00 84.90           N
ATOM   2978  CA  LEU A 303      75.570 -63.409  38.367  1.00 86.78           C
ATOM   2979  C   LEU A 303      74.842 -64.752  38.350  1.00 87.01           C
ATOM   2980  O   LEU A 303      73.625 -64.805  38.150  1.00 85.81           O
ATOM   2981  CB  LEU A 303      75.060 -62.545  39.516  1.00 87.93           C
ATOM   2982  CG  LEU A 303      75.651 -61.139  39.503  1.00 89.44           C
ATOM   2983  CD1 LEU A 303      75.163 -60.395  40.726  1.00 87.11           C
ATOM   2984  CD2 LEU A 303      77.187 -61.207  39.478  1.00 93.09           C
ATOM   2985  N   LYS A 304      75.596 -65.827  38.581  1.00 86.67           N
ATOM   2986  CA  LYS A 304      75.047 -67.186  38.554  1.00 85.98           C
ATOM   2987  C   LYS A 304      74.376 -67.642  39.843  1.00 81.76           C
ATOM   2988  O   LYS A 304      74.724 -67.204  40.936  1.00 81.58           O
ATOM   2989  CB  LYS A 304      76.145 -68.211  38.211  1.00 89.23           C
ATOM   2990  CG  LYS A 304      77.087 -67.822  37.074  1.00 95.81           C
ATOM   2991  CD  LYS A 304      76.344 -67.571  35.768  1.00100.18           C
ATOM   2992  CE  LYS A 304      77.281 -67.023  34.691  1.00 98.21           C
ATOM   2993  NZ  LYS A 304      76.566 -66.771  33.408  1.00 93.91           N
ATOM   2994  N   TYR A 305      73.416 -68.546  39.684  1.00 79.22           N
ATOM   2995  CA  TYR A 305      72.676 -69.150  40.785  1.00 78.19           C
ATOM   2996  C   TYR A 305      71.799 -70.209  40.130  1.00 80.09           C
ATOM   2997  O   TYR A 305      71.170 -69.949  39.096  1.00 81.49           O
ATOM   2998  CB  TYR A 305      71.813 -68.115  41.513  1.00 75.32           C
ATOM   2999  CG  TYR A 305      70.469 -67.833  40.872  1.00 78.83           C
ATOM   3000  CD1 TYR A 305      69.384 -68.694  41.058  1.00 76.85           C
ATOM   3001  CD2 TYR A 305      70.282 -66.704  40.074  1.00 80.59           C
ATOM   3002  CE1 TYR A 305      68.152 -68.435  40.465  1.00 74.15           C
ATOM   3003  CE2 TYR A 305      69.054 -66.438  39.479  1.00 77.62           C
ATOM   3004  CZ  TYR A 305      67.996 -67.305  39.678  1.00 76.38           C
ATOM   3005  OH  TYR A 305      66.787 -67.039  39.081  1.00 77.59           O
ATOM   3006  N   ASP A 306      71.758 -71.400  40.718  1.00 79.86           N
ATOM   3007  CA  ASP A 306      70.968 -72.480  40.145  1.00 80.64           C
ATOM   3008  C   ASP A 306      69.611 -72.709  40.809  1.00 76.72           C
ATOM   3009  O   ASP A 306      69.405 -72.372  41.976  1.00 72.76           O
ATOM   3010  CB  ASP A 306      71.773 -73.781  40.168  1.00 84.49           C
ATOM   3011  CG  ASP A 306      72.051 -74.262  41.574  1.00 87.25           C
ATOM   3012  OD1 ASP A 306      72.842 -73.613  42.294  1.00 86.44           O
ATOM   3013  OD2 ASP A 306      71.463 -75.292  41.960  1.00 93.58           O
ATOM   3014  N   GLY A 307      68.696 -73.297  40.044  1.00 75.91           N
ATOM   3015  CA  GLY A 307      67.366 -73.578  40.542  1.00 74.96           C
ATOM   3016  C   GLY A 307      66.329 -72.614  40.005  1.00 75.85           C
ATOM   3017  O   GLY A 307      66.673 -71.615  39.382  1.00 78.03           O
ATOM   3018  N   PRO A 308      65.039 -72.900  40.214  1.00 78.41           N
ATOM   3019  CA  PRO A 308      63.961 -72.028  39.744  1.00 80.21           C
ATOM   3020  C   PRO A 308      63.938 -70.752  40.602  1.00 83.61           C
ATOM   3021  O   PRO A 308      64.027 -70.814  41.838  1.00 84.02           O
ATOM   3022  CB  PRO A 308      62.721 -72.894  39.932  1.00 76.72           C
ATOM   3023  CG  PRO A 308      63.051 -73.648  41.172  1.00 79.37           C
ATOM   3024  CD  PRO A 308      64.492 -74.067  40.925  1.00 80.04           C
ATOM   3025  N   ILE A 309      63.820 -69.605  39.937  1.00 84.25           N
ATOM   3026  CA  ILE A 309      63.815 -68.296  40.596  1.00 82.59           C
ATOM   3027  C   ILE A 309      62.804 -68.127  41.734  1.00 77.38           C
ATOM   3028  O   ILE A 309      63.093 -67.473  42.737  1.00 74.51           O
ATOM   3029  CB  ILE A 309      63.579 -67.171  39.557  1.00 88.62           C
ATOM   3030  CG1 ILE A 309      63.877 -65.810  40.185  1.00 90.05           C
ATOM   3031  CG2 ILE A 309      62.137 -67.222  39.043  1.00 90.58           C
ATOM   3032  CD1 ILE A 309      63.786 -64.660  39.202  1.00 99.16           C
ATOM   3033  N   SER A 310      61.622 -68.713  41.575  1.00 74.49           N
ATOM   3034  CA  SER A 310      60.564 -68.613  42.578  1.00 73.09           C
ATOM   3035  C   SER A 310      60.845 -69.307  43.900  1.00 70.36           C
ATOM   3036  O   SER A 310      60.052 -69.211  44.833  1.00 67.01           O
ATOM   3037  CB  SER A 310      59.257 -69.175  42.025  1.00 78.63           C
ATOM   3038  OG  SER A 310      58.341 -69.422  43.083  1.00 87.54           O
ATOM   3039  N   LYS A 311      61.961 -70.013  43.991  1.00 70.64           N
ATOM   3040  CA  LYS A 311      62.266 -70.709  45.220  1.00 67.98           C
ATOM   3041  C   LYS A 311      63.688 -70.446  45.687  1.00 68.12           C
ATOM   3042  O   LYS A 311      64.149 -71.060  46.646  1.00 73.17           O
ATOM   3043  CB  LYS A 311      62.018 -72.213  45.034  1.00 72.80           C
ATOM   3044  CG  LYS A 311      60.532 -72.590  44.998  1.00 78.90           C
ATOM   3045  CD  LYS A 311      60.289 -74.066  44.687  1.00 79.80           C
ATOM   3046  CE  LYS A 311      60.502 -74.354  43.207  1.00 84.50           C
ATOM   3047  NZ  LYS A 311      60.151 -75.760  42.827  1.00 84.92           N
ATOM   3048  N   LEU A 312      64.380 -69.524  45.025  1.00 65.09           N
ATOM   3049  CA  LEU A 312      65.757 -69.199  45.398  1.00 62.13           C
ATOM   3050  C   LEU A 312      65.897 -68.711  46.844  1.00 62.49           C
ATOM   3051  O   LEU A 312      66.992 -68.734  47.414  1.00 60.80           O
ATOM   3052  CB  LEU A 312      66.334 -68.151  44.440  1.00 57.47           C
ATOM   3053  CG  LEU A 312      67.703 -67.522  44.751  1.00 54.87           C
ATOM   3054  CD1 LEU A 312      68.720 -68.569  45.150  1.00 53.79           C
ATOM   3055  CD2 LEU A 312      68.187 -66.774  43.530  1.00 49.47           C
ATOM   3056  N   ARG A 313      64.790 -68.283  47.442  1.00 63.82           N
ATOM   3057  CA  ARG A 313      64.826 -67.800  48.818  1.00 66.50           C
ATOM   3058  C   ARG A 313      64.844 -68.911  49.866  1.00 66.98           C
ATOM   3059  O   ARG A 313      65.656 -68.883  50.796  1.00 61.52           O
ATOM   3060  CB  ARG A 313      63.649 -66.866  49.096  1.00 66.81           C
ATOM   3061  CG  ARG A 313      63.559 -66.507  50.564  1.00 67.46           C
ATOM   3062  CD  ARG A 313      62.802 -65.224  50.808  1.00 69.69           C
ATOM   3063  NE  ARG A 313      62.777 -64.894  52.229  1.00 70.32           N
ATOM   3064  CZ  ARG A 313      62.052 -65.536  53.140  1.00 72.49           C
ATOM   3065  NH1 ARG A 313      61.275 -66.553  52.788  1.00 73.71           N
ATOM   3066  NH2 ARG A 313      62.109 -65.161  54.411  1.00 76.26           N
ATOM   3067  N   GLU A 314      63.938 -69.875  49.727  1.00 70.87           N
ATOM   3068  CA  GLU A 314      63.884 -70.984  50.670  1.00 76.08           C
ATOM   3069  C   GLU A 314      65.019 -71.970  50.381  1.00 76.13           C
ATOM   3070  O   GLU A 314      65.427 -72.746  51.250  1.00 77.07           O
ATOM   3071  CB  GLU A 314      62.510 -71.670  50.605  1.00 79.65           C
ATOM   3072  CG  GLU A 314      62.530 -73.170  50.409  1.00 85.05           C
ATOM   3073  CD  GLU A 314      62.530 -73.553  48.939  1.00 92.72           C
ATOM   3074  OE1 GLU A 314      63.457 -73.130  48.213  1.00 95.89           O
ATOM   3075  OE2 GLU A 314      61.600 -74.273  48.512  1.00 96.64           O
ATOM   3076  N   SER A 315      65.536 -71.914  49.158  1.00 73.67           N
ATOM   3077  CA  SER A 315      66.632 -72.777  48.738  1.00 70.99           C
ATOM   3078  C   SER A 315      67.930 -72.230  49.312  1.00 70.16           C
ATOM   3079  O   SER A 315      68.608 -72.888  50.098  1.00 67.78           O
ATOM   3080  CB  SER A 315      66.718 -72.804  47.209  1.00 74.44           C
ATOM   3081  OG  SER A 315      67.917 -73.410  46.760  1.00 77.22           O
ATOM   3082  N   ASN A 316      68.265 -71.012  48.905  1.00 72.07           N
ATOM   3083  CA  ASN A 316      69.471 -70.342  49.367  1.00 73.44           C
ATOM   3084  C   ASN A 316      69.162 -68.865  49.622  1.00 75.39           C
ATOM   3085  O   ASN A 316      68.973 -68.085  48.684  1.00 76.89           O
ATOM   3086  CB  ASN A 316      70.582 -70.489  48.325  1.00 67.78           C
ATOM   3087  CG  ASN A 316      71.741 -69.538  48.562  1.00 67.40           C
ATOM   3088  OD1 ASN A 316      72.890 -69.964  48.685  1.00 63.60           O
ATOM   3089  ND2 ASN A 316      71.449 -68.242  48.608  1.00 65.41           N
ATOM   3090  N   HIS A 317      69.104 -68.498  50.900  1.00 74.85           N
ATOM   3091  CA  HIS A 317      68.817 -67.131  51.321  1.00 72.74           C
ATOM   3092  C   HIS A 317      70.064 -66.248  51.246  1.00 70.47           C
ATOM   3093  O   HIS A 317      70.021 -65.152  50.687  1.00 69.60           O
ATOM   3094  CB  HIS A 317      68.252 -67.156  52.745  1.00 75.77           C
ATOM   3095  CG  HIS A 317      68.126 -65.805  53.374  1.00 77.04           C
ATOM   3096  ND1 HIS A 317      69.061 -65.307  54.254  1.00 78.88           N
ATOM   3097  CD2 HIS A 317      67.179 -64.847  53.246  1.00 76.75           C
ATOM   3098  CE1 HIS A 317      68.694 -64.098  54.644  1.00 82.89           C
ATOM   3099  NE2 HIS A 317      67.553 -63.797  54.044  1.00 79.43           N
ATOM   3100  N   GLN A 318      71.168 -66.729  51.808  1.00 66.90           N
ATOM   3101  CA  GLN A 318      72.433 -65.997  51.789  1.00 66.82           C
ATOM   3102  C   GLN A 318      72.629 -65.251  50.468  1.00 67.95           C
ATOM   3103  O   GLN A 318      72.679 -64.021  50.429  1.00 69.14           O
ATOM   3104  CB  GLN A 318      73.589 -66.971  51.983  1.00 64.31           C
ATOM   3105  CG  GLN A 318      74.972 -66.348  51.921  1.00 68.66           C
ATOM   3106  CD  GLN A 318      75.215 -65.326  53.021  1.00 72.67           C
ATOM   3107  OE1 GLN A 318      74.648 -65.421  54.114  1.00 72.48           O
ATOM   3108  NE2 GLN A 318      76.078 -64.351  52.742  1.00 74.33           N
ATOM   3109  N   ARG A 319      72.738 -66.018  49.388  1.00 69.03           N
ATOM   3110  CA  ARG A 319      72.928 -65.483  48.040  1.00 68.37           C
ATOM   3111  C   ARG A 319      71.726 -64.674  47.537  1.00 65.89           C
ATOM   3112  O   ARG A 319      71.878 -63.723  46.762  1.00 65.63           O
ATOM   3113  CB  ARG A 319      73.232 -66.632  47.071  1.00 67.66           C
ATOM   3114  CG  ARG A 319      73.251 -66.226  45.613  1.00 72.62           C
ATOM   3115  CD  ARG A 319      74.209 -67.084  44.849  1.00 75.09           C
ATOM   3116  NE  ARG A 319      75.479 -67.132  45.555  1.00 81.80           N
ATOM   3117  CZ  ARG A 319      76.542 -67.811  45.144  1.00 84.72           C
ATOM   3118  NH1 ARG A 319      76.493 -68.504  44.011  1.00 81.59           N
ATOM   3119  NH2 ARG A 319      77.646 -67.821  45.886  1.00 83.06           N
ATOM   3120  N   TYR A 320      70.535 -65.063  47.972  1.00 60.39           N
ATOM   3121  CA  TYR A 320      69.323 -64.362  47.587  1.00 57.77           C
ATOM   3122  C   TYR A 320      69.467 -62.870  47.896  1.00 59.88           C
ATOM   3123  O   TYR A 320      69.245 -62.024  47.030  1.00 59.78           O
ATOM   3124  CB  TYR A 320      68.139 -64.918  48.362  1.00 58.74           C
ATOM   3125  CG  TYR A 320      66.819 -64.319  47.950  1.00 58.82           C
ATOM   3126  CD1 TYR A 320      66.386 -64.407  46.633  1.00 60.04           C
ATOM   3127  CD2 TYR A 320      65.970 -63.718  48.882  1.00 56.59           C
ATOM   3128  CE1 TYR A 320      65.131 -63.924  46.245  1.00 56.76           C
ATOM   3129  CE2 TYR A 320      64.703 -63.228  48.499  1.00 53.98           C
ATOM   3130  CZ  TYR A 320      64.300 -63.345  47.173  1.00 55.72           C
ATOM   3131  OH  TYR A 320      63.056 -62.920  46.759  1.00 66.48           O
ATOM   3132  N   ILE A 321      69.834 -62.560  49.138  1.00 53.53           N
ATOM   3133  CA  ILE A 321      70.018 -61.188  49.590  1.00 48.47           C
ATOM   3134  C   ILE A 321      71.238 -60.517  48.952  1.00 52.86           C
ATOM   3135  O   ILE A 321      71.168 -59.363  48.532  1.00 56.49           O
ATOM   3136  CB  ILE A 321      70.141 -61.149  51.140  1.00 45.56           C
ATOM   3137  CG1 ILE A 321      68.755 -61.319  51.763  1.00 43.49           C
ATOM   3138  CG2 ILE A 321      70.809 -59.865  51.612  1.00 41.37           C
ATOM   3139  CD1 ILE A 321      67.720 -60.329  51.250  1.00 38.62           C
ATOM   3140  N   SER A 322      72.354 -61.235  48.872  1.00 52.24           N
ATOM   3141  CA  SER A 322      73.566 -60.668  48.288  1.00 51.86           C
ATOM   3142  C   SER A 322      73.398 -60.233  46.844  1.00 51.96           C
ATOM   3143  O   SER A 322      74.118 -59.362  46.373  1.00 52.78           O
ATOM   3144  CB  SER A 322      74.724 -61.663  48.363  1.00 52.28           C
ATOM   3145  OG  SER A 322      75.160 -61.853  49.696  1.00 52.03           O
ATOM   3146  N   TYR A 323      72.462 -60.849  46.136  1.00 53.06           N
ATOM   3147  CA  TYR A 323      72.233 -60.494  44.747  1.00 57.90           C
ATOM   3148  C   TYR A 323      71.248 -59.324  44.633  1.00 58.02           C
ATOM   3149  O   TYR A 323      71.034 -58.769  43.552  1.00 62.42           O
ATOM   3150  CB  TYR A 323      71.742 -61.726  43.972  1.00 62.06           C
ATOM   3151  CG  TYR A 323      72.859 -62.654  43.517  1.00 67.18           C
ATOM   3152  CD1 TYR A 323      74.202 -62.330  43.730  1.00 66.79           C
ATOM   3153  CD2 TYR A 323      72.570 -63.842  42.848  1.00 68.89           C
ATOM   3154  CE1 TYR A 323      75.224 -63.166  43.287  1.00 69.10           C
ATOM   3155  CE2 TYR A 323      73.584 -64.680  42.404  1.00 70.92           C
ATOM   3156  CZ  TYR A 323      74.908 -64.338  42.625  1.00 70.55           C
ATOM   3157  OH  TYR A 323      75.909 -65.164  42.170  1.00 72.76           O
ATOM   3158  N   ASN A 324      70.655 -58.952  45.762  1.00 56.63           N
ATOM   3159  CA  ASN A 324      69.718 -57.831  45.823  1.00 51.70           C
ATOM   3160  C   ASN A 324      70.597 -56.585  45.888  1.00 52.07           C
ATOM   3161  O   ASN A 324      70.425 -55.623  45.135  1.00 52.75           O
ATOM   3162  CB  ASN A 324      68.879 -57.915  47.098  1.00 54.56           C
ATOM   3163  CG  ASN A 324      67.739 -56.913  47.123  1.00 57.08           C
ATOM   3164  OD1 ASN A 324      67.169 -56.632  48.176  1.00 60.75           O
ATOM   3165  ND2 ASN A 324      67.387 -56.384  45.960  1.00 59.51           N
ATOM   3166  N   ILE A 325      71.558 -56.620  46.797  1.00 47.11           N
ATOM   3167  CA  ILE A 325      72.479 -55.521  46.959  1.00 47.11           C
ATOM   3168  C   ILE A 325      73.299 -55.289  45.683  1.00 48.29           C
ATOM   3169  O   ILE A 325      73.362 -54.169  45.175  1.00 53.98           O
ATOM   3170  CB  ILE A 325      73.455 -55.813  48.107  1.00 49.29           C
ATOM   3171  CG1 ILE A 325      72.685 -55.963  49.420  1.00 48.79           C
ATOM   3172  CG2 ILE A 325      74.513 -54.719  48.185  1.00 51.57           C
ATOM   3173  CD1 ILE A 325      73.606 -56.278  50.605  1.00 45.75           C
ATOM   3174  N   ILE A 326      73.927 -56.348  45.177  1.00 46.76           N
ATOM   3175  CA  ILE A 326      74.763 -56.256  43.978  1.00 49.77           C
ATOM   3176  C   ILE A 326      74.021 -55.527  42.867  1.00 53.82           C
ATOM   3177  O   ILE A 326      74.585 -54.684  42.158  1.00 53.84           O
ATOM   3178  CB  ILE A 326      75.126 -57.652  43.396  1.00 53.87           C
ATOM   3179  CG1 ILE A 326      75.806 -58.549  44.444  1.00 50.40           C
ATOM   3180  CG2 ILE A 326      75.990 -57.461  42.151  1.00 48.60           C
ATOM   3181  CD1 ILE A 326      77.251 -58.284  44.654  1.00 50.29           C
ATOM   3182  N   ASP A 327      72.752 -55.873  42.708  1.00 51.79           N
ATOM   3183  CA  ASP A 327      71.949 -55.273  41.664  1.00 53.54           C
ATOM   3184  C   ASP A 327      71.726 -53.782  41.857  1.00 51.64           C
ATOM   3185  O   ASP A 327      71.772 -53.022  40.889  1.00 51.32           O
ATOM   3186  CB  ASP A 327      70.610 -56.006  41.540  1.00 60.58           C
ATOM   3187  CG  ASP A 327      70.490 -56.800  40.234  1.00 65.38           C
ATOM   3188  OD1 ASP A 327      71.458 -56.799  39.445  1.00 66.21           O
ATOM   3189  OD2 ASP A 327      69.428 -57.422  39.996  1.00 67.09           O
ATOM   3190  N   VAL A 328      71.475 -53.355  43.092  1.00 48.87           N
ATOM   3191  CA  VAL A 328      71.283 -51.932  43.347  1.00 46.31           C
ATOM   3192  C   VAL A 328      72.601 -51.267  43.000  1.00 45.93           C
ATOM   3193  O   VAL A 328      72.632 -50.177  42.424  1.00 48.79           O
ATOM   3194  CB  VAL A 328      70.926 -51.653  44.821  1.00 47.23           C
ATOM   3195  CG1 VAL A 328      71.178 -50.199  45.158  1.00 39.56           C
ATOM   3196  CG2 VAL A 328      69.461 -51.965  45.057  1.00 48.92           C
ATOM   3197  N   TYR A 329      73.691 -51.946  43.334  1.00 42.22           N
ATOM   3198  CA  TYR A 329      75.020 -51.427  43.045  1.00 43.38           C
ATOM   3199  C   TYR A 329      75.303 -51.291  41.535  1.00 45.68           C
ATOM   3200  O   TYR A 329      75.920 -50.316  41.107  1.00 45.13           O
ATOM   3201  CB  TYR A 329      76.076 -52.322  43.705  1.00 42.78           C
ATOM   3202  CG  TYR A 329      77.503 -51.864  43.495  1.00 49.98           C
ATOM   3203  CD1 TYR A 329      77.870 -50.540  43.712  1.00 50.57           C
ATOM   3204  CD2 TYR A 329      78.492 -52.760  43.092  1.00 51.64           C
ATOM   3205  CE1 TYR A 329      79.182 -50.119  43.533  1.00 50.45           C
ATOM   3206  CE2 TYR A 329      79.807 -52.347  42.912  1.00 50.13           C
ATOM   3207  CZ  TYR A 329      80.143 -51.024  43.133  1.00 51.17           C
ATOM   3208  OH  TYR A 329      81.440 -50.597  42.945  1.00 55.34           O
ATOM   3209  N   ARG A 330      74.861 -52.265  40.736  1.00 46.29           N
ATOM   3210  CA  ARG A 330      75.078 -52.245  39.291  1.00 43.93           C
ATOM   3211  C   ARG A 330      74.444 -51.017  38.649  1.00 46.15           C
ATOM   3212  O   ARG A 330      74.946 -50.490  37.652  1.00 47.06           O
ATOM   3213  CB  ARG A 330      74.519 -53.519  38.656  1.00 53.23           C
ATOM   3214  CG  ARG A 330      75.490 -54.692  38.605  1.00 57.58           C
ATOM   3215  CD  ARG A 330      74.732 -55.979  38.374  1.00 65.10           C
ATOM   3216  NE  ARG A 330      75.564 -57.077  37.887  1.00 73.32           N
ATOM   3217  CZ  ARG A 330      76.725 -57.456  38.419  1.00 80.30           C
ATOM   3218  NH1 ARG A 330      77.239 -56.825  39.472  1.00 79.83           N
ATOM   3219  NH2 ARG A 330      77.360 -58.500  37.909  1.00 79.57           N
ATOM   3220  N   VAL A 331      73.341 -50.560  39.227  1.00 45.85           N
ATOM   3221  CA  VAL A 331      72.649 -49.378  38.734  1.00 45.72           C
ATOM   3222  C   VAL A 331      73.446 -48.096  39.040  1.00 44.96           C
ATOM   3223  O   VAL A 331      73.418 -47.142  38.257  1.00 45.99           O
ATOM   3224  CB  VAL A 331      71.254 -49.261  39.367  1.00 48.93           C
ATOM   3225  CG1 VAL A 331      70.493 -48.080  38.761  1.00 44.24           C
ATOM   3226  CG2 VAL A 331      70.502 -50.557  39.166  1.00 46.42           C
ATOM   3227  N   LEU A 332      74.139 -48.055  40.174  1.00 38.13           N
ATOM   3228  CA  LEU A 332      74.941 -46.883  40.507  1.00 42.09           C
ATOM   3229  C   LEU A 332      76.154 -46.819  39.568  1.00 47.15           C
ATOM   3230  O   LEU A 332      76.585 -45.745  39.131  1.00 47.22           O
ATOM   3231  CB  LEU A 332      75.417 -46.965  41.960  1.00 42.18           C
ATOM   3232  CG  LEU A 332      74.314 -46.844  43.022  1.00 49.11           C
ATOM   3233  CD1 LEU A 332      74.844 -47.121  44.443  1.00 41.94           C
ATOM   3234  CD2 LEU A 332      73.737 -45.432  42.918  1.00 46.53           C
ATOM   3235  N   GLN A 333      76.688 -47.987  39.243  1.00 46.97           N
ATOM   3236  CA  GLN A 333      77.844 -48.057  38.378  1.00 43.47           C
ATOM   3237  C   GLN A 333      77.482 -47.573  36.978  1.00 42.29           C
ATOM   3238  O   GLN A 333      78.318 -46.994  36.261  1.00 38.41           O
ATOM   3239  CB  GLN A 333      78.371 -49.488  38.344  1.00 40.70           C
ATOM   3240  CG  GLN A 333      78.679 -50.049  39.721  1.00 41.21           C
ATOM   3241  CD  GLN A 333      79.294 -51.429  39.652  1.00 45.09           C
ATOM   3242  OE1 GLN A 333      80.361 -51.610  39.081  1.00 50.78           O
ATOM   3243  NE2 GLN A 333      78.620 -52.412  40.230  1.00 46.72           N
ATOM   3244  N   ILE A 334      76.232 -47.789  36.588  1.00 37.48           N
ATOM   3245  CA  ILE A 334      75.822 -47.349  35.267  1.00 40.45           C
ATOM   3246  C   ILE A 334      75.613 -45.849  35.263  1.00 44.49           C
ATOM   3247  O   ILE A 334      75.884 -45.184  34.257  1.00 46.31           O
ATOM   3248  CB  ILE A 334      74.538 -48.048  34.796  1.00 34.51           C
ATOM   3249  CG1 ILE A 334      74.807 -49.547  34.685  1.00 32.42           C
ATOM   3250  CG2 ILE A 334      74.086 -47.468  33.443  1.00 33.22           C
ATOM   3251  CD1 ILE A 334      73.663 -50.343  34.173  1.00 31.10           C
ATOM   3252  N   ASP A 335      75.153 -45.310  36.389  1.00 41.30           N
ATOM   3253  CA  ASP A 335      74.931 -43.876  36.481  1.00 42.22           C
ATOM   3254  C   ASP A 335      76.278 -43.184  36.647  1.00 40.41           C
ATOM   3255  O   ASP A 335      76.517 -42.111  36.092  1.00 38.17           O
ATOM   3256  CB  ASP A 335      74.004 -43.538  37.659  1.00 40.74           C
ATOM   3257  CG  ASP A 335      73.886 -42.032  37.905  1.00 45.25           C
ATOM   3258  OD1 ASP A 335      73.462 -41.277  36.990  1.00 33.97           O
ATOM   3259  OD2 ASP A 335      74.222 -41.601  39.030  1.00 49.97           O
ATOM   3260  N   ALA A 336      77.157 -43.813  37.409  1.00 38.43           N
ATOM   3261  CA  ALA A 336      78.475 -43.261  37.630  1.00 43.92           C
ATOM   3262  C   ALA A 336      79.221 -43.216  36.292  1.00 45.63           C
ATOM   3263  O   ALA A 336      80.226 -42.524  36.132  1.00 45.53           O
ATOM   3264  CB  ALA A 336      79.221 -44.119  38.632  1.00 41.04           C
ATOM   3265  N   LYS A 337      78.697 -43.937  35.315  1.00 47.21           N
ATOM   3266  CA  LYS A 337      79.325 -43.983  34.014  1.00 50.30           C
ATOM   3267  C   LYS A 337      78.559 -43.171  32.971  1.00 48.89           C
ATOM   3268  O   LYS A 337      79.159 -42.431  32.192  1.00 44.76           O
ATOM   3269  CB  LYS A 337      79.459 -45.445  33.583  1.00 58.97           C
ATOM   3270  CG  LYS A 337      78.749 -45.798  32.297  1.00 72.63           C
ATOM   3271  CD  LYS A 337      79.633 -45.575  31.081  1.00 80.58           C
ATOM   3272  CE  LYS A 337      80.815 -46.530  31.075  1.00 83.48           C
ATOM   3273  NZ  LYS A 337      81.518 -46.527  29.757  1.00 87.02           N
ATOM   3274  N   ARG A 338      77.236 -43.300  32.956  1.00 50.39           N
ATOM   3275  CA  ARG A 338      76.435 -42.571  31.977  1.00 48.85           C
ATOM   3276  C   ARG A 338      76.067 -41.168  32.448  1.00 44.90           C
ATOM   3277  O   ARG A 338      75.839 -40.277  31.627  1.00 35.78           O
ATOM   3278  CB  ARG A 338      75.162 -43.356  31.617  1.00 48.96           C
ATOM   3279  CG  ARG A 338      75.409 -44.762  31.066  1.00 49.70           C
ATOM   3280  CD  ARG A 338      76.460 -44.796  29.944  1.00 45.68           C
ATOM   3281  NE  ARG A 338      76.063 -44.012  28.778  1.00 49.89           N
ATOM   3282  CZ  ARG A 338      75.902 -44.504  27.548  1.00 51.40           C
ATOM   3283  NH1 ARG A 338      76.109 -45.793  27.301  1.00 49.36           N
ATOM   3284  NH2 ARG A 338      75.512 -43.702  26.560  1.00 43.71           N
ATOM   3285  N   GLN A 339      76.022 -40.981  33.768  1.00 42.68           N
ATOM   3286  CA  GLN A 339      75.692 -39.689  34.376  1.00 40.06           C
ATOM   3287  C   GLN A 339      74.346 -39.117  33.946  1.00 40.83           C
ATOM   3288  O   GLN A 339      74.206 -37.900  33.828  1.00 34.95           O
ATOM   3289  CB  GLN A 339      76.797 -38.685  34.054  1.00 43.69           C
ATOM   3290  CG  GLN A 339      78.126 -39.007  34.728  1.00 58.04           C
ATOM   3291  CD  GLN A 339      78.141 -38.627  36.200  1.00 66.66           C
ATOM   3292  OE1 GLN A 339      78.297 -37.456  36.540  1.00 73.98           O
ATOM   3293  NE2 GLN A 339      77.970 -39.614  37.081  1.00 69.08           N
ATOM   3294  N   PHE A 340      73.350 -39.977  33.734  1.00 38.80           N
ATOM   3295  CA  PHE A 340      72.046 -39.497  33.284  1.00 38.36           C
ATOM   3296  C   PHE A 340      71.185 -38.722  34.282  1.00 39.55           C
ATOM   3297  O   PHE A 340      70.424 -37.843  33.875  1.00 36.25           O
ATOM   3298  CB  PHE A 340      71.235 -40.647  32.708  1.00 38.14           C
ATOM   3299  CG  PHE A 340      71.791 -41.189  31.433  1.00 39.99           C
ATOM   3300  CD1 PHE A 340      72.342 -40.337  30.493  1.00 34.59           C
ATOM   3301  CD2 PHE A 340      71.701 -42.546  31.133  1.00 40.92           C
ATOM   3302  CE1 PHE A 340      72.789 -40.823  29.268  1.00 36.49           C
ATOM   3303  CE2 PHE A 340      72.150 -43.040  29.903  1.00 35.81           C
ATOM   3304  CZ  PHE A 340      72.692 -42.174  28.972  1.00 31.97           C
ATOM   3305  N   ILE A 341      71.286 -39.041  35.571  1.00 37.16           N
ATOM   3306  CA  ILE A 341      70.518 -38.323  36.583  1.00 40.57           C
ATOM   3307  C   ILE A 341      71.073 -36.902  36.625  1.00 41.67           C
ATOM   3308  O   ILE A 341      70.339 -35.916  36.684  1.00 43.18           O
ATOM   3309  CB  ILE A 341      70.692 -38.966  37.979  1.00 46.48           C
ATOM   3310  CG1 ILE A 341      70.022 -40.344  38.004  1.00 42.83           C
ATOM   3311  CG2 ILE A 341      70.111 -38.053  39.057  1.00 45.00           C
ATOM   3312  CD1 ILE A 341      70.111 -41.047  39.345  1.00 39.82           C
ATOM   3313  N   ASN A 342      72.391 -36.814  36.569  1.00 43.72           N
ATOM   3314  CA  ASN A 342      73.074 -35.537  36.599  1.00 45.33           C
ATOM   3315  C   ASN A 342      72.719 -34.645  35.401  1.00 45.20           C
ATOM   3316  O   ASN A 342      72.750 -33.411  35.496  1.00 44.59           O
ATOM   3317  CB  ASN A 342      74.564 -35.794  36.650  1.00 53.76           C
ATOM   3318  CG  ASN A 342      75.284 -34.780  37.476  1.00 63.32           C
ATOM   3319  OD1 ASN A 342      74.879 -34.484  38.601  1.00 66.75           O
ATOM   3320  ND2 ASN A 342      76.367 -34.237  36.931  1.00 70.01           N
ATOM   3321  N   LEU A 343      72.382 -35.277  34.278  1.00 40.25           N
ATOM   3322  CA  LEU A 343      72.001 -34.560  33.065  1.00 39.73           C
ATOM   3323  C   LEU A 343      70.560 -34.082  33.273  1.00 40.36           C
ATOM   3324  O   LEU A 343      70.179 -33.007  32.829  1.00 39.03           O
ATOM   3325  CB  LEU A 343      72.081 -35.497  31.839  1.00 40.28           C
ATOM   3326  CG  LEU A 343      72.211 -34.916  30.414  1.00 36.05           C
ATOM   3327  CD1 LEU A 343      71.783 -35.965  29.408  1.00 36.77           C
ATOM   3328  CD2 LEU A 343      71.345 -33.691  30.238  1.00 45.77           C
ATOM   3329  N   SER A 344      69.767 -34.885  33.974  1.00 43.08           N
ATOM   3330  CA  SER A 344      68.374 -34.545  34.251  1.00 40.07           C
ATOM   3331  C   SER A 344      68.253 -33.270  35.067  1.00 37.67           C
ATOM   3332  O   SER A 344      67.508 -32.342  34.708  1.00 35.00           O
ATOM   3333  CB  SER A 344      67.700 -35.695  34.987  1.00 39.85           C
ATOM   3334  OG  SER A 344      67.349 -36.710  34.064  1.00 47.74           O
ATOM   3335  N   LEU A 345      68.976 -33.232  36.175  1.00 33.10           N
ATOM   3336  CA  LEU A 345      68.974 -32.059  37.030  1.00 39.55           C
ATOM   3337  C   LEU A 345      69.362 -30.812  36.221  1.00 41.80           C
ATOM   3338  O   LEU A 345      68.619 -29.830  36.174  1.00 45.79           O
ATOM   3339  CB  LEU A 345      69.965 -32.270  38.178  1.00 35.04           C
ATOM   3340  CG  LEU A 345      69.648 -33.434  39.121  1.00 32.58           C
ATOM   3341  CD1 LEU A 345      70.818 -33.705  40.021  1.00 26.44           C
ATOM   3342  CD2 LEU A 345      68.410 -33.099  39.934  1.00 33.79           C
ATOM   3343  N   ASP A 346      70.519 -30.872  35.566  1.00 37.03           N
ATOM   3344  CA  ASP A 346      71.026 -29.751  34.780  1.00 37.34           C
ATOM   3345  C   ASP A 346      70.012 -29.157  33.801  1.00 36.00           C
ATOM   3346  O   ASP A 346      69.822 -27.945  33.754  1.00 38.93           O
ATOM   3347  CB  ASP A 346      72.281 -30.182  34.027  1.00 40.54           C
ATOM   3348  CG  ASP A 346      73.044 -29.017  33.479  1.00 42.07           C
ATOM   3349  OD1 ASP A 346      73.679 -28.297  34.285  1.00 45.93           O
ATOM   3350  OD2 ASP A 346      72.993 -28.805  32.246  1.00 45.56           O
ATOM   3351  N   MET A 347      69.382 -30.013  33.007  1.00 39.68           N
ATOM   3352  CA  MET A 347      68.382 -29.588  32.033  1.00 38.78           C
ATOM   3353  C   MET A 347      67.157 -29.084  32.796  1.00 39.33           C
ATOM   3354  O   MET A 347      66.548 -28.081  32.437  1.00 33.98           O
ATOM   3355  CB  MET A 347      68.005 -30.779  31.168  1.00 45.08           C
ATOM   3356  CG  MET A 347      67.544 -30.469  29.766  1.00 53.79           C
ATOM   3357  SD  MET A 347      67.767 -32.003  28.771  1.00 74.75           S
ATOM   3358  CE  MET A 347      66.159 -32.733  28.867  1.00 69.05           C
ATOM   3359  N   GLY A 348      66.810 -29.786  33.867  1.00 38.17           N
ATOM   3360  CA  GLY A 348      65.666 -29.387  34.665  1.00 42.77           C
ATOM   3361  C   GLY A 348      65.803 -27.981  35.213  1.00 44.64           C
ATOM   3362  O   GLY A 348      64.930 -27.137  34.999  1.00 45.77           O
ATOM   3363  N   TYR A 349      66.896 -27.727  35.925  1.00 41.87           N
ATOM   3364  CA  TYR A 349      67.138 -26.409  36.505  1.00 40.97           C
ATOM   3365  C   TYR A 349      67.424 -25.330  35.470  1.00 40.35           C
ATOM   3366  O   TYR A 349      67.472 -24.140  35.800  1.00 43.66           O
ATOM   3367  CB  TYR A 349      68.305 -26.464  37.484  1.00 38.47           C
ATOM   3368  CG  TYR A 349      68.034 -27.217  38.769  1.00 34.67           C
ATOM   3369  CD1 TYR A 349      66.977 -26.865  39.598  1.00 32.45           C
ATOM   3370  CD2 TYR A 349      68.893 -28.227  39.200  1.00 35.45           C
ATOM   3371  CE1 TYR A 349      66.784 -27.493  40.829  1.00 27.06           C
ATOM   3372  CE2 TYR A 349      68.710 -28.854  40.427  1.00 35.83           C
ATOM   3373  CZ  TYR A 349      67.656 -28.480  41.236  1.00 31.20           C
ATOM   3374  OH  TYR A 349      67.506 -29.087  42.463  1.00 36.81           O
ATOM   3375  N   TYR A 350      67.616 -25.735  34.221  1.00 36.91           N
ATOM   3376  CA  TYR A 350      67.903 -24.774  33.164  1.00 40.42           C
ATOM   3377  C   TYR A 350      66.627 -24.179  32.645  1.00 37.02           C
ATOM   3378  O   TYR A 350      66.564 -22.999  32.338  1.00 38.86           O
ATOM   3379  CB  TYR A 350      68.645 -25.447  32.008  1.00 44.48           C
ATOM   3380  CG  TYR A 350      68.822 -24.553  30.789  1.00 42.02           C
ATOM   3381  CD1 TYR A 350      69.635 -23.424  30.836  1.00 45.80           C
ATOM   3382  CD2 TYR A 350      68.172 -24.838  29.593  1.00 43.70           C
ATOM   3383  CE1 TYR A 350      69.796 -22.595  29.708  1.00 46.72           C
ATOM   3384  CE2 TYR A 350      68.325 -24.022  28.467  1.00 43.41           C
ATOM   3385  CZ  TYR A 350      69.135 -22.903  28.530  1.00 45.08           C
ATOM   3386  OH  TYR A 350      69.275 -22.091  27.422  1.00 50.55           O
ATOM   3387  N   ALA A 351      65.612 -25.023  32.542  1.00 42.92           N
ATOM   3388  CA  ALA A 351      64.301 -24.624  32.054  1.00 44.89           C
ATOM   3389  C   ALA A 351      63.383 -24.228  33.216  1.00 43.37           C
ATOM   3390  O   ALA A 351      62.332 -23.626  33.005  1.00 40.93           O
ATOM   3391  CB  ALA A 351      63.685 -25.781  31.255  1.00 46.86           C
ATOM   3392  N   LYS A 352      63.793 -24.573  34.436  1.00 40.14           N
ATOM   3393  CA  LYS A 352      63.025 -24.268  35.645  1.00 38.51           C
ATOM   3394  C   LYS A 352      61.707 -25.001  35.623  1.00 35.91           C
ATOM   3395  O   LYS A 352      60.653 -24.397  35.513  1.00 38.66           O
ATOM   3396  CB  LYS A 352      62.792 -22.766  35.762  1.00 37.97           C
ATOM   3397  CG  LYS A 352      64.038 -21.980  36.111  1.00 35.57           C
ATOM   3398  CD  LYS A 352      63.782 -20.500  36.025  1.00 37.98           C
ATOM   3399  CE  LYS A 352      64.948 -19.723  36.584  1.00 44.00           C
ATOM   3400  NZ  LYS A 352      64.723 -18.254  36.452  1.00 53.02           N
ATOM   3401  N   ILE A 353      61.802 -26.321  35.719  1.00 34.23           N
ATOM   3402  CA  ILE A 353      60.660 -27.217  35.695  1.00 31.49           C
ATOM   3403  C   ILE A 353      60.850 -28.333  36.729  1.00 35.56           C
ATOM   3404  O   ILE A 353      61.864 -28.414  37.432  1.00 28.85           O
ATOM   3405  CB  ILE A 353      60.501 -27.907  34.316  1.00 31.18           C
ATOM   3406  CG1 ILE A 353      61.784 -28.655  33.991  1.00 32.13           C
ATOM   3407  CG2 ILE A 353      60.176 -26.890  33.210  1.00 32.08           C
ATOM   3408  CD1 ILE A 353      61.775 -29.300  32.638  1.00 44.91           C
ATOM   3409  N   GLN A 354      59.840 -29.185  36.835  1.00 35.11           N
ATOM   3410  CA  GLN A 354      59.936 -30.294  37.753  1.00 34.21           C
ATOM   3411  C   GLN A 354      60.967 -31.123  37.037  1.00 35.30           C
ATOM   3412  O   GLN A 354      60.954 -31.168  35.803  1.00 37.92           O
ATOM   3413  CB  GLN A 354      58.614 -31.038  37.834  1.00 33.44           C
ATOM   3414  CG  GLN A 354      57.457 -30.156  38.219  1.00 35.35           C
ATOM   3415  CD  GLN A 354      56.211 -30.941  38.540  1.00 38.81           C
ATOM   3416  OE1 GLN A 354      55.646 -31.621  37.690  1.00 40.04           O
ATOM   3417  NE2 GLN A 354      55.776 -30.854  39.780  1.00 47.37           N
ATOM   3418  N   ILE A 355      61.869 -31.757  37.779  1.00 33.76           N
ATOM   3419  CA  ILE A 355      62.917 -32.553  37.152  1.00 35.41           C
ATOM   3420  C   ILE A 355      62.385 -33.682  36.247  1.00 40.48           C
ATOM   3421  O   ILE A 355      62.962 -33.971  35.193  1.00 41.34           O
ATOM   3422  CB  ILE A 355      63.875 -33.135  38.215  1.00 32.21           C
ATOM   3423  CG1 ILE A 355      64.422 -32.004  39.081  1.00 34.03           C
ATOM   3424  CG2 ILE A 355      65.063 -33.797  37.543  1.00 38.57           C
ATOM   3425  CD1 ILE A 355      65.135 -30.902  38.275  1.00 29.36           C
ATOM   3426  N   GLN A 356      61.276 -34.302  36.629  1.00 35.01           N
ATOM   3427  CA  GLN A 356      60.734 -35.379  35.825  1.00 30.80           C
ATOM   3428  C   GLN A 356      60.149 -34.926  34.509  1.00 32.56           C
ATOM   3429  O   GLN A 356      59.929 -35.734  33.612  1.00 35.76           O
ATOM   3430  CB  GLN A 356      59.649 -36.123  36.589  1.00 32.62           C
ATOM   3431  CG  GLN A 356      58.387 -35.309  36.780  1.00 35.78           C
ATOM   3432  CD  GLN A 356      58.245 -34.796  38.191  1.00 45.49           C
ATOM   3433  OE1 GLN A 356      59.242 -34.506  38.870  1.00 46.77           O
ATOM   3434  NE2 GLN A 356      57.010 -34.660  38.643  1.00 48.15           N
ATOM   3435  N   SER A 357      59.873 -33.643  34.376  1.00 34.38           N
ATOM   3436  CA  SER A 357      59.276 -33.162  33.135  1.00 41.10           C
ATOM   3437  C   SER A 357      60.309 -33.155  32.025  1.00 41.43           C
ATOM   3438  O   SER A 357      60.069 -32.653  30.931  1.00 38.94           O
ATOM   3439  CB  SER A 357      58.720 -31.756  33.330  1.00 46.57           C
ATOM   3440  OG  SER A 357      57.754 -31.723  34.370  1.00 56.93           O
ATOM   3441  N   VAL A 358      61.462 -33.731  32.322  1.00 42.81           N
ATOM   3442  CA  VAL A 358      62.557 -33.787  31.376  1.00 46.36           C
ATOM   3443  C   VAL A 358      62.230 -34.805  30.292  1.00 45.41           C
ATOM   3444  O   VAL A 358      62.752 -34.734  29.179  1.00 44.42           O
ATOM   3445  CB  VAL A 358      63.867 -34.158  32.116  1.00 49.88           C
ATOM   3446  CG1 VAL A 358      64.278 -35.567  31.804  1.00 44.74           C
ATOM   3447  CG2 VAL A 358      64.952 -33.163  31.786  1.00 49.44           C
ATOM   3448  N   PHE A 359      61.348 -35.746  30.619  1.00 40.74           N
ATOM   3449  CA  PHE A 359      60.949 -36.771  29.660  1.00 39.02           C
ATOM   3450  C   PHE A 359      60.049 -36.166  28.605  1.00 39.52           C
ATOM   3451  O   PHE A 359      59.719 -36.818  27.625  1.00 42.91           O
ATOM   3452  CB  PHE A 359      60.209 -37.932  30.351  1.00 32.74           C
ATOM   3453  CG  PHE A 359      61.104 -38.840  31.167  1.00 36.55           C
ATOM   3454  CD1 PHE A 359      62.123 -39.560  30.570  1.00 31.08           C
ATOM   3455  CD2 PHE A 359      60.947 -38.942  32.550  1.00 36.32           C
ATOM   3456  CE1 PHE A 359      62.975 -40.360  31.335  1.00 35.31           C
ATOM   3457  CE2 PHE A 359      61.803 -39.748  33.321  1.00 36.40           C
ATOM   3458  CZ  PHE A 359      62.814 -40.451  32.711  1.00 30.96           C
ATOM   3459  N   SER A 360      59.658 -34.915  28.808  1.00 43.31           N
ATOM   3460  CA  SER A 360      58.777 -34.229  27.873  1.00 43.47           C
ATOM   3461  C   SER A 360      59.438 -33.025  27.229  1.00 49.83           C
ATOM   3462  O   SER A 360      59.730 -32.031  27.899  1.00 52.72           O
ATOM   3463  CB  SER A 360      57.508 -33.764  28.585  1.00 34.91           C
ATOM   3464  OG  SER A 360      56.699 -32.977  27.726  1.00 39.63           O
ATOM   3465  N   PRO A 361      59.700 -33.103  25.917  1.00 56.23           N
ATOM   3466  CA  PRO A 361      60.328 -32.004  25.176  1.00 58.73           C
ATOM   3467  C   PRO A 361      59.375 -30.811  25.157  1.00 59.00           C
ATOM   3468  O   PRO A 361      59.796 -29.654  25.110  1.00 60.84           O
ATOM   3469  CB  PRO A 361      60.545 -32.610  23.790  1.00 61.17           C
ATOM   3470  CG  PRO A 361      60.786 -34.056  24.099  1.00 59.35           C
ATOM   3471  CD  PRO A 361      59.682 -34.329  25.103  1.00 61.67           C
ATOM   3472  N   ILE A 362      58.083 -31.115  25.205  1.00 56.53           N
ATOM   3473  CA  ILE A 362      57.047 -30.096  25.218  1.00 55.07           C
ATOM   3474  C   ILE A 362      57.130 -29.173  26.435  1.00 48.09           C
ATOM   3475  O   ILE A 362      57.063 -27.964  26.279  1.00 48.36           O
ATOM   3476  CB  ILE A 362      55.641 -30.736  25.175  1.00 62.91           C
ATOM   3477  CG1 ILE A 362      55.239 -31.002  23.723  1.00 60.48           C
ATOM   3478  CG2 ILE A 362      54.623 -29.836  25.870  1.00 69.25           C
ATOM   3479  CD1 ILE A 362      55.248 -29.766  22.862  1.00 61.41           C
ATOM   3480  N   LYS A 363      57.255 -29.739  27.637  1.00 42.57           N
ATOM   3481  CA  LYS A 363      57.344 -28.944  28.868  1.00 41.85           C
ATOM   3482  C   LYS A 363      58.613 -28.111  28.923  1.00 45.40           C
ATOM   3483  O   LYS A 363      58.579 -26.897  29.158  1.00 38.63           O
ATOM   3484  CB  LYS A 363      57.310 -29.852  30.094  1.00 44.78           C
ATOM   3485  CG  LYS A 363      56.023 -29.751  30.892  1.00 52.28           C
ATOM   3486  CD  LYS A 363      55.947 -28.440  31.617  1.00 50.97           C
ATOM   3487  CE  LYS A 363      54.609 -28.289  32.301  1.00 59.40           C
ATOM   3488  NZ  LYS A 363      53.517 -28.127  31.299  1.00 62.74           N
ATOM   3489  N   THR A 364      59.738 -28.787  28.707  1.00 46.82           N
ATOM   3490  CA  THR A 364      61.036 -28.151  28.734  1.00 39.62           C
ATOM   3491  C   THR A 364      61.079 -26.925  27.850  1.00 37.48           C
ATOM   3492  O   THR A 364      61.312 -25.831  28.344  1.00 39.88           O
ATOM   3493  CB  THR A 364      62.129 -29.158  28.346  1.00 41.26           C
ATOM   3494  OG1 THR A 364      62.177 -30.178  29.348  1.00 46.07           O
ATOM   3495  CG2 THR A 364      63.504 -28.496  28.261  1.00 37.33           C
ATOM   3496  N   TRP A 365      60.831 -27.077  26.556  1.00 36.16           N
ATOM   3497  CA  TRP A 365      60.878 -25.909  25.681  1.00 37.98           C
ATOM   3498  C   TRP A 365      59.842 -24.846  26.028  1.00 38.81           C
ATOM   3499  O   TRP A 365      60.107 -23.640  25.943  1.00 40.66           O
ATOM   3500  CB  TRP A 365      60.743 -26.330  24.215  1.00 36.61           C
ATOM   3501  CG  TRP A 365      62.082 -26.479  23.551  1.00 42.62           C
ATOM   3502  CD1 TRP A 365      62.700 -27.641  23.207  1.00 50.47           C
ATOM   3503  CD2 TRP A 365      62.989 -25.426  23.203  1.00 40.65           C
ATOM   3504  NE1 TRP A 365      63.939 -27.385  22.668  1.00 46.89           N
ATOM   3505  CE2 TRP A 365      64.142 -26.032  22.655  1.00 42.73           C
ATOM   3506  CE3 TRP A 365      62.942 -24.032  23.303  1.00 41.59           C
ATOM   3507  CZ2 TRP A 365      65.236 -25.293  22.204  1.00 44.67           C
ATOM   3508  CZ3 TRP A 365      64.033 -23.295  22.853  1.00 46.36           C
ATOM   3509  CH2 TRP A 365      65.165 -23.930  22.312  1.00 46.39           C
ATOM   3510  N   ASP A 366      58.661 -25.295  26.430  1.00 36.25           N
ATOM   3511  CA  ASP A 366      57.601 -24.377  26.786  1.00 31.74           C
ATOM   3512  C   ASP A 366      58.091 -23.448  27.894  1.00 35.04           C
ATOM   3513  O   ASP A 366      57.836 -22.248  27.847  1.00 32.32           O
ATOM   3514  CB  ASP A 366      56.365 -25.156  27.233  1.00 32.15           C
ATOM   3515  CG  ASP A 366      55.138 -24.272  27.396  1.00 43.06           C
ATOM   3516  OD1 ASP A 366      54.867 -23.428  26.501  1.00 43.34           O
ATOM   3517  OD2 ASP A 366      54.426 -24.422  28.416  1.00 41.89           O
ATOM   3518  N   ALA A 367      58.804 -24.005  28.873  1.00 33.15           N
ATOM   3519  CA  ALA A 367      59.340 -23.240  29.998  1.00 36.61           C
ATOM   3520  C   ALA A 367      60.474 -22.280  29.590  1.00 41.54           C
ATOM   3521  O   ALA A 367      60.501 -21.124  30.007  1.00 38.34           O
ATOM   3522  CB  ALA A 367      59.826 -24.201  31.070  1.00 44.72           C
ATOM   3523  N   ILE A 368      61.405 -22.766  28.774  1.00 37.61           N
ATOM   3524  CA  ILE A 368      62.518 -21.959  28.285  1.00 36.15           C
ATOM   3525  C   ILE A 368      62.004 -20.706  27.577  1.00 38.47           C
ATOM   3526  O   ILE A 368      62.384 -19.592  27.934  1.00 45.89           O
ATOM   3527  CB  ILE A 368      63.424 -22.793  27.292  1.00 38.60           C
ATOM   3528  CG1 ILE A 368      64.103 -23.937  28.050  1.00 34.59           C
ATOM   3529  CG2 ILE A 368      64.499 -21.929  26.655  1.00 26.42           C
ATOM   3530  CD1 ILE A 368      64.729 -24.953  27.167  1.00 33.16           C
ATOM   3531  N   ILE A 369      61.139 -20.877  26.581  1.00 34.17           N
ATOM   3532  CA  ILE A 369      60.615 -19.732  25.826  1.00 34.44           C
ATOM   3533  C   ILE A 369      59.782 -18.776  26.672  1.00 34.37           C
ATOM   3534  O   ILE A 369      59.749 -17.577  26.414  1.00 31.84           O
ATOM   3535  CB  ILE A 369      59.795 -20.214  24.614  1.00 32.61           C
ATOM   3536  CG1 ILE A 369      60.719 -21.000  23.675  1.00 33.45           C
ATOM   3537  CG2 ILE A 369      59.178 -19.032  23.891  1.00 24.07           C
ATOM   3538  CD1 ILE A 369      60.014 -21.816  22.635  1.00 33.20           C
ATOM   3539  N   PHE A 370      59.123 -19.319  27.692  1.00 38.37           N
ATOM   3540  CA  PHE A 370      58.297 -18.534  28.601  1.00 36.64           C
ATOM   3541  C   PHE A 370      59.181 -17.626  29.441  1.00 38.95           C
ATOM   3542  O   PHE A 370      58.974 -16.412  29.507  1.00 41.73           O
ATOM   3543  CB  PHE A 370      57.511 -19.455  29.526  1.00 35.26           C
ATOM   3544  CG  PHE A 370      56.960 -18.768  30.740  1.00 34.33           C
ATOM   3545  CD1 PHE A 370      56.322 -17.538  30.628  1.00 31.43           C
ATOM   3546  CD2 PHE A 370      57.126 -19.324  32.002  1.00 29.52           C
ATOM   3547  CE1 PHE A 370      55.869 -16.878  31.758  1.00 35.39           C
ATOM   3548  CE2 PHE A 370      56.678 -18.673  33.137  1.00 31.19           C
ATOM   3549  CZ  PHE A 370      56.050 -17.449  33.022  1.00 28.77           C
ATOM   3550  N   ASN A 371      60.154 -18.235  30.102  1.00 35.33           N
ATOM   3551  CA  ASN A 371      61.086 -17.505  30.937  1.00 35.98           C
ATOM   3552  C   ASN A 371      61.855 -16.460  30.132  1.00 35.32           C
ATOM   3553  O   ASN A 371      62.106 -15.356  30.600  1.00 38.75           O
ATOM   3554  CB  ASN A 371      62.048 -18.490  31.594  1.00 31.58           C
ATOM   3555  CG  ASN A 371      61.431 -19.208  32.776  1.00 33.25           C
ATOM   3556  OD1 ASN A 371      61.305 -18.638  33.853  1.00 41.78           O
ATOM   3557  ND2 ASN A 371      61.039 -20.458  32.582  1.00 28.91           N
ATOM   3558  N   SER A 372      62.228 -16.802  28.912  1.00 40.19           N
ATOM   3559  CA  SER A 372      62.955 -15.858  28.075  1.00 44.14           C
ATOM   3560  C   SER A 372      62.040 -14.688  27.764  1.00 47.04           C
ATOM   3561  O   SER A 372      62.451 -13.536  27.841  1.00 54.50           O
ATOM   3562  CB  SER A 372      63.386 -16.535  26.773  1.00 46.40           C
ATOM   3563  OG  SER A 372      63.885 -15.589  25.845  1.00 46.52           O
ATOM   3564  N   LEU A 373      60.791 -14.991  27.425  1.00 49.00           N
ATOM   3565  CA  LEU A 373      59.817 -13.959  27.089  1.00 43.88           C
ATOM   3566  C   LEU A 373      59.379 -13.094  28.258  1.00 41.15           C
ATOM   3567  O   LEU A 373      59.156 -11.901  28.090  1.00 41.04           O
ATOM   3568  CB  LEU A 373      58.591 -14.596  26.430  1.00 32.97           C
ATOM   3569  CG  LEU A 373      58.399 -14.369  24.922  1.00 30.85           C
ATOM   3570  CD1 LEU A 373      59.719 -14.086  24.233  1.00 34.65           C
ATOM   3571  CD2 LEU A 373      57.736 -15.589  24.320  1.00 28.96           C
ATOM   3572  N   LYS A 374      59.257 -13.695  29.435  1.00 39.89           N
ATOM   3573  CA  LYS A 374      58.833 -12.976  30.628  1.00 39.86           C
ATOM   3574  C   LYS A 374      59.825 -11.886  31.027  1.00 45.51           C
ATOM   3575  O   LYS A 374      59.424 -10.830  31.520  1.00 41.47           O
ATOM   3576  CB  LYS A 374      58.647 -13.961  31.780  1.00 42.41           C
ATOM   3577  CG  LYS A 374      58.421 -13.320  33.135  1.00 40.59           C
ATOM   3578  CD  LYS A 374      58.121 -14.379  34.167  1.00 46.77           C
ATOM   3579  CE  LYS A 374      58.165 -13.846  35.600  1.00 53.01           C
ATOM   3580  NZ  LYS A 374      59.552 -13.663  36.145  1.00 44.23           N
ATOM   3581  N   GLU A 375      61.115 -12.129  30.810  1.00 47.40           N
ATOM   3582  CA  GLU A 375      62.106 -11.128  31.174  1.00 52.39           C
ATOM   3583  C   GLU A 375      62.099  -9.938  30.204  1.00 49.48           C
ATOM   3584  O   GLU A 375      63.018  -9.125  30.185  1.00 51.69           O
ATOM   3585  CB  GLU A 375      63.501 -11.757  31.256  1.00 56.02           C
ATOM   3586  CG  GLU A 375      64.240 -11.858  29.932  1.00 78.02           C
ATOM   3587  CD  GLU A 375      65.564 -11.094  29.945  1.00 88.45           C
ATOM   3588  OE1 GLU A 375      66.414 -11.392  30.815  1.00 93.09           O
ATOM   3589  OE2 GLU A 375      65.750 -10.196  29.088  1.00 94.65           O
ATOM   3590  N   GLN A 376      61.043  -9.827  29.410  1.00 45.76           N
ATOM   3591  CA  GLN A 376      60.927  -8.728  28.458  1.00 45.01           C
ATOM   3592  C   GLN A 376      59.532  -8.141  28.451  1.00 45.82           C
ATOM   3593  O   GLN A 376      59.187  -7.396  27.534  1.00 41.25           O
ATOM   3594  CB  GLN A 376      61.206  -9.204  27.050  1.00 46.57           C
ATOM   3595  CG  GLN A 376      62.564  -9.754  26.814  1.00 48.61           C
ATOM   3596  CD  GLN A 376      62.650 -10.306  25.424  1.00 53.70           C
ATOM   3597  OE1 GLN A 376      62.376  -9.600  24.453  1.00 56.02           O
ATOM   3598  NE2 GLN A 376      63.013 -11.574  25.308  1.00 59.26           N
ATOM   3599  N   ASN A 377      58.733  -8.506  29.452  1.00 44.32           N
ATOM   3600  CA  ASN A 377      57.370  -8.034  29.554  1.00 47.38           C
ATOM   3601  C   ASN A 377      56.591  -8.534  28.342  1.00 51.02           C
ATOM   3602  O   ASN A 377      55.790  -7.801  27.756  1.00 57.84           O
ATOM   3603  CB  ASN A 377      57.325  -6.505  29.597  1.00 46.09           C
ATOM   3604  CG  ASN A 377      58.115  -5.921  30.759  1.00 52.14           C
ATOM   3605  OD1 ASN A 377      58.089  -6.446  31.884  1.00 48.84           O
ATOM   3606  ND2 ASN A 377      58.805  -4.807  30.499  1.00 53.68           N
ATOM   3607  N   LYS A 378      56.843  -9.777  27.944  1.00 45.45           N
ATOM   3608  CA  LYS A 378      56.132 -10.361  26.810  1.00 40.89           C
ATOM   3609  C   LYS A 378      55.155 -11.404  27.351  1.00 41.68           C
ATOM   3610  O   LYS A 378      55.398 -12.024  28.385  1.00 37.22           O
ATOM   3611  CB  LYS A 378      57.120 -10.992  25.853  1.00 35.84           C
ATOM   3612  CG  LYS A 378      58.014 -10.003  25.176  1.00 34.80           C
ATOM   3613  CD  LYS A 378      57.451  -9.614  23.830  1.00 44.74           C
ATOM   3614  CE  LYS A 378      58.386 -10.008  22.680  1.00 55.06           C
ATOM   3615  NZ  LYS A 378      59.712  -9.301  22.668  1.00 51.37           N
ATOM   3616  N   VAL A 379      54.047 -11.593  26.652  1.00 40.04           N
ATOM   3617  CA  VAL A 379      53.023 -12.525  27.104  1.00 42.80           C
ATOM   3618  C   VAL A 379      52.819 -13.706  26.157  1.00 37.89           C
ATOM   3619  O   VAL A 379      52.448 -13.520  24.999  1.00 41.86           O
ATOM   3620  CB  VAL A 379      51.695 -11.763  27.299  1.00 44.09           C
ATOM   3621  CG1 VAL A 379      50.632 -12.700  27.781  1.00 46.90           C
ATOM   3622  CG2 VAL A 379      51.902 -10.615  28.297  1.00 41.92           C
ATOM   3623  N   ILE A 380      53.049 -14.920  26.651  1.00 34.91           N
ATOM   3624  CA  ILE A 380      52.914 -16.108  25.811  1.00 34.17           C
ATOM   3625  C   ILE A 380      51.498 -16.364  25.353  1.00 35.74           C
ATOM   3626  O   ILE A 380      50.550 -16.153  26.099  1.00 33.60           O
ATOM   3627  CB  ILE A 380      53.430 -17.385  26.516  1.00 34.31           C
ATOM   3628  CG1 ILE A 380      52.559 -17.724  27.728  1.00 29.96           C
ATOM   3629  CG2 ILE A 380      54.888 -17.185  26.910  1.00 46.90           C
ATOM   3630  CD1 ILE A 380      53.002 -18.963  28.482  1.00 21.55           C
ATOM   3631  N   PRO A 381      51.338 -16.841  24.108  1.00 42.29           N
ATOM   3632  CA  PRO A 381      50.050 -17.153  23.477  1.00 40.36           C
ATOM   3633  C   PRO A 381      49.328 -18.216  24.254  1.00 38.80           C
ATOM   3634  O   PRO A 381      49.952 -19.001  24.956  1.00 45.66           O
ATOM   3635  CB  PRO A 381      50.447 -17.685  22.112  1.00 39.67           C
ATOM   3636  CG  PRO A 381      51.805 -17.108  21.879  1.00 45.76           C
ATOM   3637  CD  PRO A 381      52.445 -17.227  23.221  1.00 42.53           C
ATOM   3638  N   GLN A 382      48.015 -18.262  24.138  1.00 40.48           N
ATOM   3639  CA  GLN A 382      47.294 -19.311  24.834  1.00 46.23           C
ATOM   3640  C   GLN A 382      47.361 -20.556  23.964  1.00 45.66           C
ATOM   3641  O   GLN A 382      47.304 -20.470  22.734  1.00 42.26           O
ATOM   3642  CB  GLN A 382      45.832 -18.931  25.045  1.00 50.18           C
ATOM   3643  CG  GLN A 382      44.968 -20.090  25.492  1.00 51.35           C
ATOM   3644  CD  GLN A 382      43.552 -19.667  25.786  1.00 56.90           C
ATOM   3645  OE1 GLN A 382      42.922 -18.964  24.990  1.00 51.35           O
ATOM   3646  NE2 GLN A 382      43.035 -20.099  26.935  1.00 51.03           N
ATOM   3647  N   GLY A 383      47.486 -21.710  24.604  1.00 46.80           N
ATOM   3648  CA  GLY A 383      47.539 -22.954  23.858  1.00 55.72           C
ATOM   3649  C   GLY A 383      46.177 -23.392  23.346  1.00 58.52           C
ATOM   3650  O   GLY A 383      45.264 -23.642  24.119  1.00 60.19           O
ATOM   3651  N   ARG A 384      46.035 -23.473  22.031  1.00 64.36           N
ATOM   3652  CA  ARG A 384      44.782 -23.897  21.428  1.00 70.80           C
ATOM   3653  C   ARG A 384      45.090 -25.242  20.778  1.00 72.93           C
ATOM   3654  O   ARG A 384      46.218 -25.467  20.351  1.00 78.63           O
ATOM   3655  CB  ARG A 384      44.331 -22.865  20.386  1.00 70.76           C
ATOM   3656  CG  ARG A 384      42.810 -22.740  20.295  1.00 85.83           C
ATOM   3657  CD  ARG A 384      42.355 -21.569  19.424  1.00 89.52           C
ATOM   3658  NE  ARG A 384      42.612 -20.254  20.022  1.00 93.48           N
ATOM   3659  CZ  ARG A 384      42.157 -19.853  21.210  1.00 92.16           C
ATOM   3660  NH1 ARG A 384      41.417 -20.663  21.959  1.00 88.71           N
ATOM   3661  NH2 ARG A 384      42.428 -18.626  21.641  1.00 88.01           N
ATOM   3662  N   SER A 385      44.117 -26.146  20.718  1.00 75.54           N
ATOM   3663  CA  SER A 385      44.366 -27.454  20.106  1.00 76.83           C
ATOM   3664  C   SER A 385      44.076 -27.450  18.604  1.00 73.06           C
ATOM   3665  O   SER A 385      43.340 -26.595  18.093  1.00 70.08           O
ATOM   3666  CB  SER A 385      43.533 -28.551  20.787  1.00 81.99           C
ATOM   3667  OG  SER A 385      42.158 -28.451  20.453  1.00 85.19           O
ATOM   3668  N   HIS A 386      44.676 -28.410  17.906  1.00 69.36           N
ATOM   3669  CA  HIS A 386      44.503 -28.549  16.467  1.00 69.17           C
ATOM   3670  C   HIS A 386      44.459 -30.044  16.143  1.00 72.39           C
ATOM   3671  O   HIS A 386      45.071 -30.858  16.843  1.00 73.96           O
ATOM   3672  CB  HIS A 386      45.664 -27.879  15.714  1.00 63.20           C
ATOM   3673  CG  HIS A 386      46.222 -26.671  16.405  1.00 62.98           C
ATOM   3674  ND1 HIS A 386      47.081 -26.760  17.482  1.00 62.60           N
ATOM   3675  CD2 HIS A 386      46.034 -25.347  16.186  1.00 61.07           C
ATOM   3676  CE1 HIS A 386      47.398 -25.545  17.894  1.00 57.31           C
ATOM   3677  NE2 HIS A 386      46.776 -24.670  17.126  1.00 59.64           N
ATOM   3678  N   PRO A 387      43.734 -30.422  15.077  1.00 70.93           N
ATOM   3679  CA  PRO A 387      43.584 -31.813  14.634  1.00 70.42           C
ATOM   3680  C   PRO A 387      44.909 -32.426  14.210  1.00 68.74           C
ATOM   3681  O   PRO A 387      45.625 -31.836  13.400  1.00 70.48           O
ATOM   3682  CB  PRO A 387      42.626 -31.701  13.449  1.00 73.19           C
ATOM   3683  CG  PRO A 387      41.915 -30.399  13.681  1.00 75.85           C
ATOM   3684  CD  PRO A 387      43.009 -29.514  14.176  1.00 71.18           C
ATOM   3685  N   VAL A 388      45.240 -33.601  14.745  1.00 67.64           N
ATOM   3686  CA  VAL A 388      46.492 -34.259  14.367  1.00 69.62           C
ATOM   3687  C   VAL A 388      46.396 -34.730  12.917  1.00 71.99           C
ATOM   3688  O   VAL A 388      45.441 -35.412  12.540  1.00 73.67           O
ATOM   3689  CB  VAL A 388      46.804 -35.500  15.243  1.00 67.14           C
ATOM   3690  CG1 VAL A 388      48.129 -36.132  14.794  1.00 68.42           C
ATOM   3691  CG2 VAL A 388      46.885 -35.107  16.702  1.00 63.52           C
ATOM   3692  N   GLN A 389      47.382 -34.365  12.108  1.00 74.37           N
ATOM   3693  CA  GLN A 389      47.403 -34.762  10.706  1.00 79.37           C
ATOM   3694  C   GLN A 389      48.816 -34.635  10.167  1.00 81.10           C
ATOM   3695  O   GLN A 389      49.464 -33.595  10.325  1.00 78.59           O
ATOM   3696  CB  GLN A 389      46.450 -33.892   9.887  1.00 83.16           C
ATOM   3697  CG  GLN A 389      46.729 -32.404   9.975  1.00 87.20           C
ATOM   3698  CD  GLN A 389      45.628 -31.579   9.336  1.00 90.50           C
ATOM   3699  OE1 GLN A 389      45.391 -31.658   8.128  1.00 91.70           O
ATOM   3700  NE2 GLN A 389      44.942 -30.785  10.150  1.00 93.33           N
ATOM   3701  N   PRO A 390      49.317 -35.706   9.532  1.00 85.03           N
ATOM   3702  CA  PRO A 390      50.668 -35.749   8.959  1.00 86.81           C
ATOM   3703  C   PRO A 390      50.938 -34.825   7.763  1.00 86.06           C
ATOM   3704  O   PRO A 390      50.018 -34.397   7.058  1.00 83.71           O
ATOM   3705  CB  PRO A 390      50.847 -37.232   8.605  1.00 87.18           C
ATOM   3706  CG  PRO A 390      49.954 -37.933   9.600  1.00 85.57           C
ATOM   3707  CD  PRO A 390      48.724 -37.056   9.564  1.00 83.41           C
ATOM   3708  N   TYR A 391      52.220 -34.527   7.566  1.00 87.31           N
ATOM   3709  CA  TYR A 391      52.712 -33.679   6.476  1.00 88.22           C
ATOM   3710  C   TYR A 391      53.965 -34.360   5.916  1.00 89.85           C
ATOM   3711  O   TYR A 391      54.510 -35.271   6.550  1.00 90.91           O
ATOM   3712  CB  TYR A 391      53.061 -32.277   6.999  1.00 86.76           C
ATOM   3713  CG  TYR A 391      53.516 -32.257   8.441  1.00 83.92           C
ATOM   3714  CD1 TYR A 391      52.599 -32.451   9.476  1.00 80.24           C
ATOM   3715  CD2 TYR A 391      54.869 -32.099   8.771  1.00 81.40           C
ATOM   3716  CE1 TYR A 391      53.006 -32.496  10.801  1.00 80.87           C
ATOM   3717  CE2 TYR A 391      55.294 -32.143  10.102  1.00 80.04           C
ATOM   3718  CZ  TYR A 391      54.352 -32.345  11.113  1.00 81.97           C
ATOM   3719  OH  TYR A 391      54.742 -32.409  12.434  1.00 80.87           O
ATOM   3720  N   PRO A 392      54.450 -33.924   4.736  1.00 90.30           N
ATOM   3721  CA  PRO A 392      55.648 -34.569   4.180  1.00 89.60           C
ATOM   3722  C   PRO A 392      56.721 -34.847   5.229  1.00 86.75           C
ATOM   3723  O   PRO A 392      56.841 -34.121   6.212  1.00 86.66           O
ATOM   3724  CB  PRO A 392      56.114 -33.581   3.099  1.00 91.21           C
ATOM   3725  CG  PRO A 392      55.553 -32.259   3.554  1.00 92.21           C
ATOM   3726  CD  PRO A 392      54.171 -32.659   4.034  1.00 89.61           C
ATOM   3727  N   GLY A 393      57.484 -35.914   5.022  1.00 85.90           N
ATOM   3728  CA  GLY A 393      58.528 -36.260   5.968  1.00 82.25           C
ATOM   3729  C   GLY A 393      59.921 -35.967   5.445  1.00 78.60           C
ATOM   3730  O   GLY A 393      60.126 -35.047   4.651  1.00 75.58           O
ATOM   3731  N   ALA A 394      60.885 -36.760   5.896  1.00 77.20           N
ATOM   3732  CA  ALA A 394      62.268 -36.597   5.480  1.00 76.72           C
ATOM   3733  C   ALA A 394      62.504 -37.280   4.139  1.00 75.33           C
ATOM   3734  O   ALA A 394      62.114 -38.435   3.945  1.00 74.96           O
ATOM   3735  CB  ALA A 394      63.195 -37.188   6.537  1.00 76.77           C
ATOM   3736  N   PHE A 395      63.132 -36.571   3.204  1.00 73.83           N
ATOM   3737  CA  PHE A 395      63.399 -37.188   1.912  1.00 70.11           C
ATOM   3738  C   PHE A 395      64.469 -38.243   2.077  1.00 62.42           C
ATOM   3739  O   PHE A 395      65.515 -37.997   2.671  1.00 56.40           O
ATOM   3740  CB  PHE A 395      63.877 -36.185   0.850  1.00 70.02           C
ATOM   3741  CG  PHE A 395      64.251 -36.842  -0.463  1.00 71.94           C
ATOM   3742  CD1 PHE A 395      63.304 -37.568  -1.194  1.00 70.46           C
ATOM   3743  CD2 PHE A 395      65.561 -36.785  -0.941  1.00 72.18           C
ATOM   3744  CE1 PHE A 395      63.659 -38.231  -2.379  1.00 67.70           C
ATOM   3745  CE2 PHE A 395      65.927 -37.446  -2.127  1.00 69.48           C
ATOM   3746  CZ  PHE A 395      64.973 -38.170  -2.845  1.00 68.72           C
ATOM   3747  N   VAL A 396      64.182 -39.429   1.558  1.00 59.92           N
ATOM   3748  CA  VAL A 396      65.122 -40.528   1.603  1.00 55.60           C
ATOM   3749  C   VAL A 396      65.170 -41.118   0.209  1.00 53.35           C
ATOM   3750  O   VAL A 396      64.181 -41.639  -0.290  1.00 46.95           O
ATOM   3751  CB  VAL A 396      64.692 -41.595   2.606  1.00 52.49           C
ATOM   3752  CG1 VAL A 396      65.788 -42.654   2.746  1.00 49.61           C
ATOM   3753  CG2 VAL A 396      64.410 -40.932   3.937  1.00 55.23           C
ATOM   3754  N   LYS A 397      66.335 -40.999  -0.416  1.00 54.90           N
ATOM   3755  CA  LYS A 397      66.558 -41.499  -1.764  1.00 55.01           C
ATOM   3756  C   LYS A 397      66.435 -43.027  -1.807  1.00 54.33           C
ATOM   3757  O   LYS A 397      66.920 -43.715  -0.906  1.00 56.82           O
ATOM   3758  CB  LYS A 397      67.956 -41.054  -2.223  1.00 51.03           C
ATOM   3759  CG  LYS A 397      68.302 -41.356  -3.670  1.00 50.49           C
ATOM   3760  CD  LYS A 397      69.663 -40.773  -4.028  1.00 48.72           C
ATOM   3761  CE  LYS A 397      70.128 -41.187  -5.419  1.00 48.57           C
ATOM   3762  NZ  LYS A 397      69.251 -40.673  -6.498  1.00 52.48           N
ATOM   3763  N   GLU A 398      65.760 -43.561  -2.823  1.00 50.71           N
ATOM   3764  CA  GLU A 398      65.660 -45.016  -2.954  1.00 50.75           C
ATOM   3765  C   GLU A 398      66.912 -45.403  -3.728  1.00 48.56           C
ATOM   3766  O   GLU A 398      67.024 -45.153  -4.928  1.00 47.09           O
ATOM   3767  CB  GLU A 398      64.422 -45.440  -3.738  1.00 53.83           C
ATOM   3768  CG  GLU A 398      64.254 -46.960  -3.843  1.00 61.82           C
ATOM   3769  CD  GLU A 398      63.828 -47.619  -2.531  1.00 73.40           C
ATOM   3770  OE1 GLU A 398      62.627 -47.540  -2.184  1.00 70.26           O
ATOM   3771  OE2 GLU A 398      64.695 -48.212  -1.845  1.00 77.73           O
ATOM   3772  N   PRO A 399      67.878 -46.020  -3.040  1.00 46.38           N
ATOM   3773  CA  PRO A 399      69.131 -46.427  -3.664  1.00 44.41           C
ATOM   3774  C   PRO A 399      68.974 -47.632  -4.552  1.00 46.22           C
ATOM   3775  O   PRO A 399      68.068 -48.439  -4.365  1.00 50.49           O
ATOM   3776  CB  PRO A 399      70.008 -46.729  -2.463  1.00 41.80           C
ATOM   3777  CG  PRO A 399      69.023 -47.405  -1.548  1.00 43.21           C
ATOM   3778  CD  PRO A 399      67.813 -46.493  -1.643  1.00 43.45           C
ATOM   3779  N   ILE A 400      69.846 -47.745  -5.540  1.00 46.53           N
ATOM   3780  CA  ILE A 400      69.819 -48.921  -6.392  1.00 46.45           C
ATOM   3781  C   ILE A 400      70.670 -49.929  -5.601  1.00 44.42           C
ATOM   3782  O   ILE A 400      71.833 -49.652  -5.314  1.00 42.96           O
ATOM   3783  CB  ILE A 400      70.494 -48.661  -7.770  1.00 44.51           C
ATOM   3784  CG1 ILE A 400      69.690 -47.644  -8.577  1.00 36.30           C
ATOM   3785  CG2 ILE A 400      70.608 -49.965  -8.534  1.00 34.73           C
ATOM   3786  CD1 ILE A 400      70.358 -47.288  -9.866  1.00 29.98           C
ATOM   3787  N   PRO A 401      70.093 -51.086  -5.208  1.00 43.34           N
ATOM   3788  CA  PRO A 401      70.856 -52.086  -4.449  1.00 41.24           C
ATOM   3789  C   PRO A 401      72.080 -52.504  -5.231  1.00 40.30           C
ATOM   3790  O   PRO A 401      71.986 -52.855  -6.407  1.00 46.18           O
ATOM   3791  CB  PRO A 401      69.858 -53.226  -4.278  1.00 34.04           C
ATOM   3792  CG  PRO A 401      68.556 -52.527  -4.235  1.00 36.74           C
ATOM   3793  CD  PRO A 401      68.700 -51.531  -5.373  1.00 42.01           C
ATOM   3794  N   ASN A 402      73.233 -52.469  -4.583  1.00 41.26           N
ATOM   3795  CA  ASN A 402      74.453 -52.829  -5.279  1.00 44.15           C
ATOM   3796  C   ASN A 402      75.652 -52.694  -4.342  1.00 45.16           C
ATOM   3797  O   ASN A 402      75.500 -52.374  -3.164  1.00 47.31           O
ATOM   3798  CB  ASN A 402      74.601 -51.899  -6.497  1.00 41.62           C
ATOM   3799  CG  ASN A 402      75.595 -52.403  -7.525  1.00 45.36           C
ATOM   3800  OD1 ASN A 402      75.611 -51.916  -8.650  1.00 51.04           O
ATOM   3801  ND2 ASN A 402      76.433 -53.363  -7.149  1.00 45.35           N
ATOM   3802  N   ARG A 403      76.839 -52.964  -4.877  1.00 47.22           N
ATOM   3803  CA  ARG A 403      78.083 -52.852  -4.132  1.00 45.05           C
ATOM   3804  C   ARG A 403      78.624 -51.480  -4.500  1.00 41.96           C
ATOM   3805  O   ARG A 403      78.376 -50.994  -5.611  1.00 42.57           O
ATOM   3806  CB  ARG A 403      79.066 -53.920  -4.590  1.00 38.49           C
ATOM   3807  CG  ARG A 403      79.372 -53.805  -6.065  1.00 46.29           C
ATOM   3808  CD  ARG A 403      79.661 -55.141  -6.685  1.00 50.83           C
ATOM   3809  NE  ARG A 403      80.906 -55.715  -6.202  1.00 57.48           N
ATOM   3810  CZ  ARG A 403      81.263 -56.977  -6.410  1.00 60.75           C
ATOM   3811  NH1 ARG A 403      80.457 -57.787  -7.082  1.00 58.59           N
ATOM   3812  NH2 ARG A 403      82.437 -57.419  -5.973  1.00 63.05           N
ATOM   3813  N   TYR A 404      79.345 -50.860  -3.573  1.00 38.82           N
ATOM   3814  CA  TYR A 404      79.939 -49.554  -3.809  1.00 42.09           C
ATOM   3815  C   TYR A 404      81.332 -49.541  -3.202  1.00 43.87           C
ATOM   3816  O   TYR A 404      81.483 -49.582  -1.977  1.00 41.79           O
ATOM   3817  CB  TYR A 404      79.063 -48.460  -3.215  1.00 41.58           C
ATOM   3818  CG  TYR A 404      77.726 -48.357  -3.916  1.00 41.41           C
ATOM   3819  CD1 TYR A 404      77.607 -47.663  -5.122  1.00 42.01           C
ATOM   3820  CD2 TYR A 404      76.579 -48.973  -3.390  1.00 44.50           C
ATOM   3821  CE1 TYR A 404      76.377 -47.573  -5.797  1.00 40.89           C
ATOM   3822  CE2 TYR A 404      75.335 -48.895  -4.063  1.00 39.33           C
ATOM   3823  CZ  TYR A 404      75.246 -48.191  -5.267  1.00 40.45           C
ATOM   3824  OH  TYR A 404      74.048 -48.116  -5.949  1.00 36.41           O
ATOM   3825  N   LYS A 405      82.336 -49.490  -4.086  1.00 46.05           N
ATOM   3826  CA  LYS A 405      83.762 -49.521  -3.739  1.00 45.92           C
ATOM   3827  C   LYS A 405      84.282 -48.360  -2.900  1.00 46.72           C
ATOM   3828  O   LYS A 405      84.756 -48.542  -1.773  1.00 48.08           O
ATOM   3829  CB  LYS A 405      84.583 -49.614  -5.025  1.00 51.89           C
ATOM   3830  CG  LYS A 405      85.935 -50.315  -4.882  1.00 57.52           C
ATOM   3831  CD  LYS A 405      86.558 -50.529  -6.258  1.00 64.68           C
ATOM   3832  CE  LYS A 405      87.592 -51.647  -6.259  1.00 67.11           C
ATOM   3833  NZ  LYS A 405      88.098 -51.906  -7.640  1.00 69.20           N
ATOM   3834  N   TYR A 406      84.226 -47.166  -3.468  1.00 48.29           N
ATOM   3835  CA  TYR A 406      84.691 -45.989  -2.764  1.00 44.13           C
ATOM   3836  C   TYR A 406      83.504 -45.103  -2.464  1.00 44.73           C
ATOM   3837  O   TYR A 406      82.713 -44.782  -3.351  1.00 41.19           O
ATOM   3838  CB  TYR A 406      85.728 -45.256  -3.607  1.00 45.30           C
ATOM   3839  CG  TYR A 406      86.969 -46.094  -3.823  1.00 47.41           C
ATOM   3840  CD1 TYR A 406      87.874 -46.312  -2.780  1.00 45.96           C
ATOM   3841  CD2 TYR A 406      87.206 -46.730  -5.043  1.00 46.18           C
ATOM   3842  CE1 TYR A 406      88.978 -47.150  -2.947  1.00 48.55           C
ATOM   3843  CE2 TYR A 406      88.308 -47.567  -5.221  1.00 44.48           C
ATOM   3844  CZ  TYR A 406      89.185 -47.777  -4.172  1.00 47.40           C
ATOM   3845  OH  TYR A 406      90.249 -48.631  -4.331  1.00 46.62           O
ATOM   3846  N   VAL A 407      83.368 -44.735  -1.195  1.00 41.80           N
ATOM   3847  CA  VAL A 407      82.263 -43.900  -0.770  1.00 39.82           C
ATOM   3848  C   VAL A 407      82.688 -42.938   0.319  1.00 42.14           C
ATOM   3849  O   VAL A 407      83.369 -43.327   1.268  1.00 40.67           O
ATOM   3850  CB  VAL A 407      81.102 -44.748  -0.197  1.00 38.74           C
ATOM   3851  CG1 VAL A 407      79.977 -43.834   0.238  1.00 33.71           C
ATOM   3852  CG2 VAL A 407      80.600 -45.744  -1.228  1.00 36.96           C
ATOM   3853  N   MET A 408      82.306 -41.675   0.156  1.00 41.73           N
ATOM   3854  CA  MET A 408      82.563 -40.653   1.163  1.00 42.53           C
ATOM   3855  C   MET A 408      81.262 -39.874   1.340  1.00 40.00           C
ATOM   3856  O   MET A 408      80.568 -39.569   0.373  1.00 38.81           O
ATOM   3857  CB  MET A 408      83.750 -39.748   0.786  1.00 47.87           C
ATOM   3858  CG  MET A 408      83.612 -38.852  -0.416  1.00 53.44           C
ATOM   3859  SD  MET A 408      85.213 -37.965  -0.714  1.00 59.54           S
ATOM   3860  CE  MET A 408      85.795 -37.627   1.009  1.00 41.77           C
ATOM   3861  N   SER A 409      80.906 -39.598   2.586  1.00 35.99           N
ATOM   3862  CA  SER A 409      79.662 -38.914   2.861  1.00 33.90           C
ATOM   3863  C   SER A 409      79.813 -37.516   3.430  1.00 38.55           C
ATOM   3864  O   SER A 409      80.824 -37.183   4.038  1.00 37.33           O
ATOM   3865  CB  SER A 409      78.836 -39.766   3.811  1.00 37.07           C
ATOM   3866  OG  SER A 409      79.505 -39.956   5.050  1.00 40.90           O
ATOM   3867  N   PHE A 410      78.777 -36.706   3.230  1.00 43.99           N
ATOM   3868  CA  PHE A 410      78.738 -35.329   3.714  1.00 39.22           C
ATOM   3869  C   PHE A 410      77.474 -35.119   4.538  1.00 39.33           C
ATOM   3870  O   PHE A 410      76.418 -35.609   4.171  1.00 38.57           O
ATOM   3871  CB  PHE A 410      78.736 -34.362   2.538  1.00 36.59           C
ATOM   3872  CG  PHE A 410      79.905 -34.525   1.626  1.00 36.42           C
ATOM   3873  CD1 PHE A 410      79.938 -35.564   0.703  1.00 29.89           C
ATOM   3874  CD2 PHE A 410      80.991 -33.651   1.704  1.00 28.44           C
ATOM   3875  CE1 PHE A 410      81.037 -35.732  -0.129  1.00 31.46           C
ATOM   3876  CE2 PHE A 410      82.089 -33.816   0.876  1.00 29.95           C
ATOM   3877  CZ  PHE A 410      82.111 -34.862  -0.045  1.00 26.01           C
ATOM   3878  N   ASP A 411      77.584 -34.385   5.645  1.00 41.89           N
ATOM   3879  CA  ASP A 411      76.444 -34.105   6.527  1.00 44.64           C
ATOM   3880  C   ASP A 411      76.229 -32.616   6.709  1.00 42.47           C
ATOM   3881  O   ASP A 411      77.194 -31.872   6.784  1.00 42.20           O
ATOM   3882  CB  ASP A 411      76.693 -34.707   7.909  1.00 51.62           C
ATOM   3883  CG  ASP A 411      76.474 -36.197   7.936  1.00 71.03           C
ATOM   3884  OD1 ASP A 411      75.943 -36.725   6.936  1.00 79.53           O
ATOM   3885  OD2 ASP A 411      76.824 -36.840   8.953  1.00 77.97           O
ATOM   3886  N   LEU A 412      74.982 -32.154   6.762  1.00 38.86           N
ATOM   3887  CA  LEU A 412      74.826 -30.739   7.031  1.00 41.48           C
ATOM   3888  C   LEU A 412      74.413 -30.540   8.476  1.00 37.85           C
ATOM   3889  O   LEU A 412      73.561 -31.245   8.989  1.00 38.13           O
ATOM   3890  CB  LEU A 412      73.900 -30.007   6.036  1.00 40.14           C
ATOM   3891  CG  LEU A 412      72.479 -30.208   5.549  1.00 42.48           C
ATOM   3892  CD1 LEU A 412      72.083 -28.872   4.955  1.00 46.22           C
ATOM   3893  CD2 LEU A 412      72.331 -31.311   4.502  1.00 42.54           C
ATOM   3894  N   THR A 413      75.082 -29.589   9.124  1.00 34.86           N
ATOM   3895  CA  THR A 413      74.910 -29.262  10.534  1.00 34.72           C
ATOM   3896  C   THR A 413      73.529 -28.903  11.043  1.00 38.77           C
ATOM   3897  O   THR A 413      72.877 -28.023  10.483  1.00 43.46           O
ATOM   3898  CB  THR A 413      75.822 -28.116  10.901  1.00 36.51           C
ATOM   3899  OG1 THR A 413      77.055 -28.245  10.189  1.00 45.56           O
ATOM   3900  CG2 THR A 413      76.101 -28.121  12.391  1.00 39.97           C
ATOM   3901  N   SER A 414      73.108 -29.561  12.129  1.00 40.13           N
ATOM   3902  CA  SER A 414      71.792 -29.330  12.769  1.00 40.89           C
ATOM   3903  C   SER A 414      70.744 -28.854  11.774  1.00 42.31           C
ATOM   3904  O   SER A 414      70.076 -27.848  11.993  1.00 47.51           O
ATOM   3905  CB  SER A 414      71.915 -28.271  13.868  1.00 41.25           C
ATOM   3906  OG  SER A 414      72.825 -28.658  14.882  1.00 47.50           O
ATOM   3907  N   LEU A 415      70.601 -29.593  10.687  1.00 42.78           N
ATOM   3908  CA  LEU A 415      69.689 -29.238   9.620  1.00 40.92           C
ATOM   3909  C   LEU A 415      68.423 -28.464   9.996  1.00 42.12           C
ATOM   3910  O   LEU A 415      68.279 -27.305   9.608  1.00 40.85           O
ATOM   3911  CB  LEU A 415      69.325 -30.492   8.823  1.00 37.66           C
ATOM   3912  CG  LEU A 415      68.465 -30.194   7.597  1.00 38.29           C
ATOM   3913  CD1 LEU A 415      69.201 -29.203   6.710  1.00 34.15           C
ATOM   3914  CD2 LEU A 415      68.138 -31.477   6.868  1.00 39.95           C
ATOM   3915  N   TYR A 416      67.517 -29.082  10.757  1.00 39.32           N
ATOM   3916  CA  TYR A 416      66.251 -28.436  11.120  1.00 31.59           C
ATOM   3917  C   TYR A 416      66.328 -27.177  11.968  1.00 31.65           C
ATOM   3918  O   TYR A 416      65.735 -26.167  11.620  1.00 31.76           O
ATOM   3919  CB  TYR A 416      65.303 -29.467  11.731  1.00 29.43           C
ATOM   3920  CG  TYR A 416      64.689 -30.370  10.677  1.00 36.25           C
ATOM   3921  CD1 TYR A 416      65.301 -30.527   9.435  1.00 38.50           C
ATOM   3922  CD2 TYR A 416      63.509 -31.067  10.916  1.00 38.68           C
ATOM   3923  CE1 TYR A 416      64.765 -31.343   8.464  1.00 36.94           C
ATOM   3924  CE2 TYR A 416      62.961 -31.893   9.943  1.00 44.70           C
ATOM   3925  CZ  TYR A 416      63.600 -32.025   8.715  1.00 44.72           C
ATOM   3926  OH  TYR A 416      63.079 -32.842   7.732  1.00 52.58           O
ATOM   3927  N   PRO A 417      67.031 -27.212  13.102  1.00 34.70           N
ATOM   3928  CA  PRO A 417      67.074 -25.952  13.855  1.00 34.06           C
ATOM   3929  C   PRO A 417      67.696 -24.881  12.956  1.00 35.19           C
ATOM   3930  O   PRO A 417      67.385 -23.701  13.059  1.00 37.90           O
ATOM   3931  CB  PRO A 417      67.961 -26.300  15.040  1.00 33.02           C
ATOM   3932  CG  PRO A 417      67.611 -27.767  15.286  1.00 36.54           C
ATOM   3933  CD  PRO A 417      67.600 -28.329  13.882  1.00 34.16           C
ATOM   3934  N   SER A 418      68.580 -25.320  12.065  1.00 34.02           N
ATOM   3935  CA  SER A 418      69.242 -24.424  11.131  1.00 36.44           C
ATOM   3936  C   SER A 418      68.306 -23.848  10.066  1.00 36.24           C
ATOM   3937  O   SER A 418      68.481 -22.716   9.637  1.00 32.70           O
ATOM   3938  CB  SER A 418      70.410 -25.136  10.478  1.00 39.16           C
ATOM   3939  OG  SER A 418      71.420 -25.344  11.444  1.00 48.14           O
ATOM   3940  N   ILE A 419      67.332 -24.623   9.615  1.00 34.34           N
ATOM   3941  CA  ILE A 419      66.380 -24.092   8.655  1.00 37.45           C
ATOM   3942  C   ILE A 419      65.559 -23.003   9.363  1.00 39.13           C
ATOM   3943  O   ILE A 419      65.441 -21.889   8.871  1.00 45.32           O
ATOM   3944  CB  ILE A 419      65.448 -25.188   8.158  1.00 36.66           C
ATOM   3945  CG1 ILE A 419      66.277 -26.245   7.440  1.00 33.17           C
ATOM   3946  CG2 ILE A 419      64.350 -24.593   7.278  1.00 32.38           C
ATOM   3947  CD1 ILE A 419      65.473 -27.382   6.947  1.00 32.41           C
ATOM   3948  N   ILE A 420      65.012 -23.333  10.531  1.00 37.79           N
ATOM   3949  CA  ILE A 420      64.221 -22.405  11.341  1.00 37.93           C
ATOM   3950  C   ILE A 420      64.935 -21.058  11.478  1.00 38.93           C
ATOM   3951  O   ILE A 420      64.295 -20.012  11.548  1.00 41.92           O
ATOM   3952  CB  ILE A 420      63.975 -22.992  12.761  1.00 38.24           C
ATOM   3953  CG1 ILE A 420      63.117 -24.263  12.663  1.00 39.17           C
ATOM   3954  CG2 ILE A 420      63.310 -21.969  13.652  1.00 35.87           C
ATOM   3955  CD1 ILE A 420      62.884 -24.964  14.007  1.00 32.71           C
ATOM   3956  N   ARG A 421      66.260 -21.080  11.511  1.00 38.72           N
ATOM   3957  CA  ARG A 421      67.035 -19.840  11.634  1.00 40.00           C
ATOM   3958  C   ARG A 421      67.308 -19.160  10.291  1.00 42.51           C
ATOM   3959  O   ARG A 421      67.472 -17.935  10.233  1.00 46.24           O
ATOM   3960  CB  ARG A 421      68.383 -20.107  12.306  1.00 33.87           C
ATOM   3961  CG  ARG A 421      68.310 -20.568  13.745  1.00 43.05           C
ATOM   3962  CD  ARG A 421      69.691 -20.959  14.252  1.00 45.88           C
ATOM   3963  NE  ARG A 421      70.563 -19.802  14.445  1.00 45.61           N
ATOM   3964  CZ  ARG A 421      71.892 -19.834  14.349  1.00 44.82           C
ATOM   3965  NH1 ARG A 421      72.519 -20.963  14.048  1.00 34.69           N
ATOM   3966  NH2 ARG A 421      72.598 -18.739  14.596  1.00 42.53           N
ATOM   3967  N   GLN A 422      67.363 -19.945   9.216  1.00 37.03           N
ATOM   3968  CA  GLN A 422      67.668 -19.382   7.910  1.00 37.89           C
ATOM   3969  C   GLN A 422      66.461 -18.719   7.290  1.00 41.16           C
ATOM   3970  O   GLN A 422      66.536 -17.592   6.800  1.00 39.79           O
ATOM   3971  CB  GLN A 422      68.196 -20.460   6.953  1.00 40.00           C
ATOM   3972  CG  GLN A 422      68.969 -19.840   5.802  1.00 41.84           C
ATOM   3973  CD  GLN A 422      69.347 -20.788   4.699  1.00 41.45           C
ATOM   3974  OE1 GLN A 422      68.565 -21.036   3.786  1.00 45.75           O
ATOM   3975  NE2 GLN A 422      70.561 -21.312   4.766  1.00 42.15           N
ATOM   3976  N   VAL A 423      65.345 -19.431   7.313  1.00 39.60           N
ATOM   3977  CA  VAL A 423      64.130 -18.913   6.742  1.00 39.40           C
ATOM   3978  C   VAL A 423      63.472 -17.931   7.694  1.00 40.16           C
ATOM   3979  O   VAL A 423      62.758 -17.030   7.259  1.00 38.63           O
ATOM   3980  CB  VAL A 423      63.151 -20.044   6.423  1.00 40.93           C
ATOM   3981  CG1 VAL A 423      61.960 -19.478   5.720  1.00 34.53           C
ATOM   3982  CG2 VAL A 423      63.816 -21.092   5.547  1.00 37.95           C
ATOM   3983  N   ASN A 424      63.731 -18.098   8.990  1.00 38.51           N
ATOM   3984  CA  ASN A 424      63.159 -17.236  10.032  1.00 39.47           C
ATOM   3985  C   ASN A 424      61.704 -17.647  10.296  1.00 34.75           C
ATOM   3986  O   ASN A 424      60.816 -16.817  10.379  1.00 40.58           O
ATOM   3987  CB  ASN A 424      63.230 -15.758   9.608  1.00 37.33           C
ATOM   3988  CG  ASN A 424      62.994 -14.799  10.769  1.00 39.59           C
ATOM   3989  OD1 ASN A 424      62.646 -13.639  10.566  1.00 32.14           O
ATOM   3990  ND2 ASN A 424      63.198 -15.282  11.991  1.00 38.39           N
ATOM   3991  N   ILE A 425      61.482 -18.944  10.444  1.00 35.69           N
ATOM   3992  CA  ILE A 425      60.154 -19.490  10.674  1.00 37.07           C
ATOM   3993  C   ILE A 425      59.727 -19.438  12.139  1.00 42.29           C
ATOM   3994  O   ILE A 425      60.373 -20.007  13.012  1.00 47.30           O
ATOM   3995  CB  ILE A 425      60.096 -20.946  10.167  1.00 34.68           C
ATOM   3996  CG1 ILE A 425      60.396 -20.960   8.666  1.00 34.20           C
ATOM   3997  CG2 ILE A 425      58.742 -21.561  10.470  1.00 30.95           C
ATOM   3998  CD1 ILE A 425      60.801 -22.306   8.131  1.00 38.56           C
ATOM   3999  N   SER A 426      58.634 -18.739  12.405  1.00 44.05           N
ATOM   4000  CA  SER A 426      58.107 -18.619  13.759  1.00 44.01           C
ATOM   4001  C   SER A 426      56.619 -18.322  13.595  1.00 44.80           C
ATOM   4002  O   SER A 426      56.160 -17.981  12.499  1.00 46.65           O
ATOM   4003  CB  SER A 426      58.833 -17.473  14.491  1.00 49.25           C
ATOM   4004  OG  SER A 426      58.433 -17.336  15.851  1.00 49.63           O
ATOM   4005  N   PRO A 427      55.833 -18.470  14.659  1.00 41.11           N
ATOM   4006  CA  PRO A 427      54.424 -18.165  14.417  1.00 41.34           C
ATOM   4007  C   PRO A 427      54.109 -16.695  14.106  1.00 46.33           C
ATOM   4008  O   PRO A 427      53.208 -16.409  13.315  1.00 49.86           O
ATOM   4009  CB  PRO A 427      53.732 -18.689  15.674  1.00 33.79           C
ATOM   4010  CG  PRO A 427      54.809 -18.683  16.707  1.00 43.05           C
ATOM   4011  CD  PRO A 427      56.030 -19.120  15.961  1.00 40.51           C
ATOM   4012  N   GLU A 428      54.861 -15.760  14.683  1.00 49.18           N
ATOM   4013  CA  GLU A 428      54.584 -14.348  14.437  1.00 46.94           C
ATOM   4014  C   GLU A 428      55.450 -13.694  13.370  1.00 45.32           C
ATOM   4015  O   GLU A 428      55.657 -12.480  13.381  1.00 45.99           O
ATOM   4016  CB  GLU A 428      54.668 -13.552  15.747  1.00 51.83           C
ATOM   4017  CG  GLU A 428      56.058 -13.127  16.166  1.00 57.73           C
ATOM   4018  CD  GLU A 428      57.020 -14.284  16.255  1.00 60.52           C
ATOM   4019  OE1 GLU A 428      56.608 -15.357  16.746  1.00 62.54           O
ATOM   4020  OE2 GLU A 428      58.189 -14.113  15.846  1.00 64.40           O
ATOM   4021  N   THR A 429      55.961 -14.498  12.445  1.00 43.89           N
ATOM   4022  CA  THR A 429      56.779 -13.972  11.353  1.00 40.83           C
ATOM   4023  C   THR A 429      56.126 -14.314  10.016  1.00 42.26           C
ATOM   4024  O   THR A 429      56.672 -13.986   8.964  1.00 43.77           O
ATOM   4025  CB  THR A 429      58.211 -14.546  11.368  1.00 38.71           C
ATOM   4026  OG1 THR A 429      58.161 -15.951  11.655  1.00 44.43           O
ATOM   4027  CG2 THR A 429      59.058 -13.846  12.404  1.00 31.17           C
ATOM   4028  N   ILE A 430      54.972 -14.988  10.062  1.00 41.44           N
ATOM   4029  CA  ILE A 430      54.235 -15.325   8.847  1.00 42.69           C
ATOM   4030  C   ILE A 430      53.906 -13.994   8.171  1.00 50.13           C
ATOM   4031  O   ILE A 430      53.505 -13.039   8.837  1.00 50.78           O
ATOM   4032  CB  ILE A 430      52.887 -15.996   9.138  1.00 40.75           C
ATOM   4033  CG1 ILE A 430      53.077 -17.301   9.915  1.00 42.90           C
ATOM   4034  CG2 ILE A 430      52.157 -16.220   7.836  1.00 32.19           C
ATOM   4035  CD1 ILE A 430      53.710 -18.406   9.111  1.00 56.45           C
ATOM   4036  N   ALA A 431      54.054 -13.923   6.852  1.00 51.03           N
ATOM   4037  CA  ALA A 431      53.789 -12.674   6.163  1.00 49.64           C
ATOM   4038  C   ALA A 431      52.956 -12.843   4.911  1.00 51.48           C
ATOM   4039  O   ALA A 431      52.504 -11.863   4.324  1.00 56.13           O
ATOM   4040  CB  ALA A 431      55.100 -12.001   5.822  1.00 51.81           C
ATOM   4041  N   GLY A 432      52.761 -14.081   4.485  1.00 52.43           N
ATOM   4042  CA  GLY A 432      51.979 -14.283   3.288  1.00 51.87           C
ATOM   4043  C   GLY A 432      52.048 -15.660   2.679  1.00 52.47           C
ATOM   4044  O   GLY A 432      52.432 -16.641   3.317  1.00 52.98           O
ATOM   4045  N   THR A 433      51.679 -15.712   1.407  1.00 53.64           N
ATOM   4046  CA  THR A 433      51.639 -16.953   0.647  1.00 51.22           C
ATOM   4047  C   THR A 433      52.014 -16.631  -0.783  1.00 49.39           C
ATOM   4048  O   THR A 433      51.920 -15.481  -1.200  1.00 53.74           O
ATOM   4049  CB  THR A 433      50.194 -17.537   0.664  1.00 53.38           C
ATOM   4050  OG1 THR A 433      49.902 -18.050   1.973  1.00 53.33           O
ATOM   4051  CG2 THR A 433      50.026 -18.651  -0.378  1.00 63.58           C
ATOM   4052  N   PHE A 434      52.462 -17.636  -1.525  1.00 48.17           N
ATOM   4053  CA  PHE A 434      52.777 -17.439  -2.933  1.00 51.95           C
ATOM   4054  C   PHE A 434      52.314 -18.660  -3.715  1.00 53.56           C
ATOM   4055  O   PHE A 434      52.219 -19.749  -3.153  1.00 53.35           O
ATOM   4056  CB  PHE A 434      54.275 -17.148  -3.139  1.00 55.39           C
ATOM   4057  CG  PHE A 434      55.188 -18.281  -2.777  1.00 60.34           C
ATOM   4058  CD1 PHE A 434      55.554 -19.223  -3.728  1.00 61.69           C
ATOM   4059  CD2 PHE A 434      55.724 -18.382  -1.494  1.00 60.19           C
ATOM   4060  CE1 PHE A 434      56.449 -20.252  -3.410  1.00 60.04           C
ATOM   4061  CE2 PHE A 434      56.615 -19.405  -1.170  1.00 57.49           C
ATOM   4062  CZ  PHE A 434      56.976 -20.339  -2.130  1.00 54.91           C
ATOM   4063  N   LYS A 435      51.964 -18.464  -4.989  1.00 57.69           N
ATOM   4064  CA  LYS A 435      51.504 -19.565  -5.842  1.00 59.86           C
ATOM   4065  C   LYS A 435      52.671 -20.521  -6.026  1.00 58.01           C
ATOM   4066  O   LYS A 435      53.698 -20.183  -6.626  1.00 49.59           O
ATOM   4067  CB  LYS A 435      50.995 -19.024  -7.185  1.00 69.93           C
ATOM   4068  CG  LYS A 435      49.760 -18.136  -7.024  1.00 78.97           C
ATOM   4069  CD  LYS A 435      49.197 -17.658  -8.354  1.00 82.82           C
ATOM   4070  CE  LYS A 435      47.983 -16.765  -8.135  1.00 84.04           C
ATOM   4071  NZ  LYS A 435      48.280 -15.624  -7.219  1.00 79.11           N
ATOM   4072  N   VAL A 436      52.503 -21.725  -5.498  1.00 56.71           N
ATOM   4073  CA  VAL A 436      53.566 -22.710  -5.525  1.00 56.81           C
ATOM   4074  C   VAL A 436      53.601 -23.727  -6.661  1.00 60.87           C
ATOM   4075  O   VAL A 436      52.602 -24.366  -6.999  1.00 59.06           O
ATOM   4076  CB  VAL A 436      53.607 -23.454  -4.175  1.00 53.32           C
ATOM   4077  CG1 VAL A 436      52.213 -23.915  -3.807  1.00 52.76           C
ATOM   4078  CG2 VAL A 436      54.575 -24.629  -4.243  1.00 59.69           C
ATOM   4079  N   ALA A 437      54.793 -23.860  -7.237  1.00 62.13           N
ATOM   4080  CA  ALA A 437      55.061 -24.795  -8.322  1.00 59.79           C
ATOM   4081  C   ALA A 437      55.411 -26.178  -7.749  1.00 57.64           C
ATOM   4082  O   ALA A 437      55.552 -26.348  -6.535  1.00 55.91           O
ATOM   4083  CB  ALA A 437      56.224 -24.277  -9.168  1.00 52.08           C
ATOM   4084  N   PRO A 438      55.532 -27.190  -8.620  1.00 54.67           N
ATOM   4085  CA  PRO A 438      55.875 -28.534  -8.146  1.00 56.60           C
ATOM   4086  C   PRO A 438      57.224 -28.440  -7.421  1.00 55.39           C
ATOM   4087  O   PRO A 438      57.984 -27.503  -7.666  1.00 55.19           O
ATOM   4088  CB  PRO A 438      55.947 -29.333  -9.444  1.00 59.44           C
ATOM   4089  CG  PRO A 438      54.897 -28.664 -10.292  1.00 52.89           C
ATOM   4090  CD  PRO A 438      55.207 -27.210 -10.055  1.00 50.32           C
ATOM   4091  N   LEU A 439      57.529 -29.389  -6.536  1.00 50.41           N
ATOM   4092  CA  LEU A 439      58.784 -29.304  -5.796  1.00 45.42           C
ATOM   4093  C   LEU A 439      59.975 -29.534  -6.697  1.00 41.28           C
ATOM   4094  O   LEU A 439      61.035 -28.953  -6.494  1.00 37.56           O
ATOM   4095  CB  LEU A 439      58.810 -30.291  -4.621  1.00 42.25           C
ATOM   4096  CG  LEU A 439      60.056 -30.100  -3.742  1.00 37.55           C
ATOM   4097  CD1 LEU A 439      60.017 -28.742  -3.067  1.00 31.40           C
ATOM   4098  CD2 LEU A 439      60.138 -31.199  -2.716  1.00 33.91           C
ATOM   4099  N   HIS A 440      59.786 -30.376  -7.703  1.00 44.71           N
ATOM   4100  CA  HIS A 440      60.838 -30.679  -8.661  1.00 50.13           C
ATOM   4101  C   HIS A 440      61.292 -29.396  -9.361  1.00 51.91           C
ATOM   4102  O   HIS A 440      62.478 -29.201  -9.640  1.00 50.19           O
ATOM   4103  CB  HIS A 440      60.326 -31.690  -9.697  1.00 59.93           C
ATOM   4104  CG  HIS A 440      60.549 -31.263 -11.116  1.00 75.71           C
ATOM   4105  ND1 HIS A 440      59.590 -30.601 -11.852  1.00 81.24           N
ATOM   4106  CD2 HIS A 440      61.650 -31.323 -11.902  1.00 79.64           C
ATOM   4107  CE1 HIS A 440      60.093 -30.267 -13.028  1.00 84.30           C
ATOM   4108  NE2 HIS A 440      61.343 -30.692 -13.083  1.00 82.95           N
ATOM   4109  N   ASP A 441      60.330 -28.528  -9.646  1.00 54.55           N
ATOM   4110  CA  ASP A 441      60.610 -27.273 -10.317  1.00 55.53           C
ATOM   4111  C   ASP A 441      61.525 -26.392  -9.492  1.00 55.33           C
ATOM   4112  O   ASP A 441      62.243 -25.558 -10.041  1.00 55.10           O
ATOM   4113  CB  ASP A 441      59.310 -26.536 -10.601  1.00 63.36           C
ATOM   4114  CG  ASP A 441      58.850 -26.693 -12.036  1.00 69.53           C
ATOM   4115  OD1 ASP A 441      58.735 -27.841 -12.508  1.00 70.32           O
ATOM   4116  OD2 ASP A 441      58.600 -25.660 -12.689  1.00 75.99           O
ATOM   4117  N   TYR A 442      61.501 -26.565  -8.173  1.00 53.68           N
ATOM   4118  CA  TYR A 442      62.365 -25.767  -7.309  1.00 54.46           C
ATOM   4119  C   TYR A 442      63.777 -26.342  -7.182  1.00 56.12           C
ATOM   4120  O   TYR A 442      64.749 -25.583  -7.259  1.00 55.74           O
ATOM   4121  CB  TYR A 442      61.730 -25.581  -5.923  1.00 48.36           C
ATOM   4122  CG  TYR A 442      60.523 -24.663  -5.934  1.00 42.05           C
ATOM   4123  CD1 TYR A 442      60.654 -23.305  -6.219  1.00 41.63           C
ATOM   4124  CD2 TYR A 442      59.244 -25.168  -5.722  1.00 40.69           C
ATOM   4125  CE1 TYR A 442      59.541 -22.480  -6.302  1.00 36.07           C
ATOM   4126  CE2 TYR A 442      58.128 -24.356  -5.802  1.00 36.86           C
ATOM   4127  CZ  TYR A 442      58.280 -23.013  -6.097  1.00 39.92           C
ATOM   4128  OH  TYR A 442      57.161 -22.219  -6.219  1.00 46.96           O
ATOM   4129  N   ILE A 443      63.913 -27.657  -7.009  1.00 47.19           N
ATOM   4130  CA  ILE A 443      65.254 -28.222  -6.881  1.00 50.28           C
ATOM   4131  C   ILE A 443      66.092 -27.961  -8.139  1.00 52.48           C
ATOM   4132  O   ILE A 443      67.323 -27.886  -8.073  1.00 49.25           O
ATOM   4133  CB  ILE A 443      65.226 -29.765  -6.605  1.00 54.08           C
ATOM   4134  CG1 ILE A 443      64.689 -30.508  -7.817  1.00 58.38           C
ATOM   4135  CG2 ILE A 443      64.363 -30.087  -5.394  1.00 51.50           C
ATOM   4136  CD1 ILE A 443      64.631 -32.018  -7.634  1.00 71.29           C
ATOM   4137  N   ASN A 444      65.415 -27.818  -9.280  1.00 56.60           N
ATOM   4138  CA  ASN A 444      66.082 -27.576 -10.566  1.00 61.79           C
ATOM   4139  C   ASN A 444      66.185 -26.106 -10.968  1.00 61.52           C
ATOM   4140  O   ASN A 444      66.663 -25.810 -12.057  1.00 60.30           O
ATOM   4141  CB  ASN A 444      65.370 -28.319 -11.704  1.00 62.58           C
ATOM   4142  CG  ASN A 444      65.458 -29.827 -11.568  1.00 68.72           C
ATOM   4143  OD1 ASN A 444      66.517 -30.380 -11.252  1.00 67.28           O
ATOM   4144  ND2 ASN A 444      64.346 -30.504 -11.827  1.00 71.34           N
ATOM   4145  N   ALA A 445      65.732 -25.199 -10.107  1.00 63.33           N
ATOM   4146  CA  ALA A 445      65.779 -23.764 -10.397  1.00 67.15           C
ATOM   4147  C   ALA A 445      65.075 -23.415 -11.717  1.00 69.09           C
ATOM   4148  O   ALA A 445      65.597 -22.661 -12.542  1.00 71.58           O
ATOM   4149  CB  ALA A 445      67.228 -23.278 -10.426  1.00 61.38           C
ATOM   4150  N   VAL A 446      63.883 -23.972 -11.903  1.00 68.53           N
ATOM   4151  CA  VAL A 446      63.081 -23.746 -13.096  1.00 65.32           C
ATOM   4152  C   VAL A 446      61.897 -22.833 -12.779  1.00 66.17           C
ATOM   4153  O   VAL A 446      61.459 -22.047 -13.620  1.00 68.75           O
ATOM   4154  CB  VAL A 446      62.593 -25.095 -13.659  1.00 65.84           C
ATOM   4155  CG1 VAL A 446      61.253 -24.947 -14.349  1.00 69.28           C
ATOM   4156  CG2 VAL A 446      63.633 -25.634 -14.621  1.00 68.04           C
ATOM   4157  N   ALA A 447      61.389 -22.935 -11.555  1.00 65.71           N
ATOM   4158  CA  ALA A 447      60.269 -22.112 -11.103  1.00 64.50           C
ATOM   4159  C   ALA A 447      60.673 -20.629 -10.987  1.00 65.02           C
ATOM   4160  O   ALA A 447      61.851 -20.282 -11.102  1.00 63.15           O
ATOM   4161  CB  ALA A 447      59.766 -22.637  -9.750  1.00 60.10           C
ATOM   4162  N   GLU A 448      59.696 -19.757 -10.763  1.00 64.59           N
ATOM   4163  CA  GLU A 448      59.973 -18.328 -10.631  1.00 64.31           C
ATOM   4164  C   GLU A 448      60.282 -17.972  -9.177  1.00 60.61           C
ATOM   4165  O   GLU A 448      59.679 -18.525  -8.258  1.00 60.37           O
ATOM   4166  CB  GLU A 448      58.770 -17.512 -11.104  1.00 69.60           C
ATOM   4167  CG  GLU A 448      59.062 -16.027 -11.240  1.00 86.31           C
ATOM   4168  CD  GLU A 448      57.801 -15.173 -11.270  1.00 91.79           C
ATOM   4169  OE1 GLU A 448      56.837 -15.545 -11.979  1.00 96.43           O
ATOM   4170  OE2 GLU A 448      57.781 -14.124 -10.586  1.00 92.26           O
ATOM   4171  N   ARG A 449      61.221 -17.053  -8.973  1.00 54.98           N
ATOM   4172  CA  ARG A 449      61.596 -16.624  -7.627  1.00 52.43           C
ATOM   4173  C   ARG A 449      60.336 -16.128  -6.914  1.00 57.49           C
ATOM   4174  O   ARG A 449      59.726 -15.143  -7.330  1.00 65.92           O
ATOM   4175  CB  ARG A 449      62.631 -15.511  -7.724  1.00 44.07           C
ATOM   4176  CG  ARG A 449      63.442 -15.258  -6.465  1.00 45.39           C
ATOM   4177  CD  ARG A 449      64.547 -14.239  -6.752  1.00 42.86           C
ATOM   4178  NE  ARG A 449      65.500 -14.042  -5.658  1.00 46.50           N
ATOM   4179  CZ  ARG A 449      65.529 -12.968  -4.873  1.00 46.69           C
ATOM   4180  NH1 ARG A 449      64.651 -12.001  -5.056  1.00 51.77           N
ATOM   4181  NH2 ARG A 449      66.452 -12.833  -3.933  1.00 43.86           N
ATOM   4182  N   PRO A 450      59.932 -16.804  -5.822  1.00 59.67           N
ATOM   4183  CA  PRO A 450      58.740 -16.466  -5.035  1.00 59.25           C
ATOM   4184  C   PRO A 450      58.600 -15.026  -4.559  1.00 60.27           C
ATOM   4185  O   PRO A 450      57.521 -14.453  -4.654  1.00 62.49           O
ATOM   4186  CB  PRO A 450      58.810 -17.448  -3.863  1.00 58.85           C
ATOM   4187  CG  PRO A 450      59.463 -18.618  -4.454  1.00 59.07           C
ATOM   4188  CD  PRO A 450      60.594 -17.985  -5.240  1.00 60.46           C
ATOM   4189  N   SER A 451      59.675 -14.445  -4.035  1.00 59.66           N
ATOM   4190  CA  SER A 451      59.607 -13.076  -3.539  1.00 55.19           C
ATOM   4191  C   SER A 451      60.942 -12.348  -3.485  1.00 59.70           C
ATOM   4192  O   SER A 451      62.013 -12.963  -3.479  1.00 63.33           O
ATOM   4193  CB  SER A 451      58.979 -13.063  -2.148  1.00 51.31           C
ATOM   4194  OG  SER A 451      59.174 -11.813  -1.517  1.00 53.90           O
ATOM   4195  N   ASP A 452      60.862 -11.023  -3.447  1.00 62.81           N
ATOM   4196  CA  ASP A 452      62.046 -10.193  -3.370  1.00 61.43           C
ATOM   4197  C   ASP A 452      61.987  -9.354  -2.096  1.00 57.85           C
ATOM   4198  O   ASP A 452      62.832  -8.489  -1.866  1.00 55.09           O
ATOM   4199  CB  ASP A 452      62.145  -9.287  -4.597  1.00 71.17           C
ATOM   4200  CG  ASP A 452      63.534  -8.713  -4.777  1.00 79.09           C
ATOM   4201  OD1 ASP A 452      64.465  -9.494  -5.062  1.00 87.14           O
ATOM   4202  OD2 ASP A 452      63.700  -7.485  -4.624  1.00 86.33           O
ATOM   4203  N   VAL A 453      60.982  -9.615  -1.263  1.00 54.93           N
ATOM   4204  CA  VAL A 453      60.852  -8.898   0.004  1.00 55.28           C
ATOM   4205  C   VAL A 453      60.711  -9.849   1.193  1.00 52.59           C
ATOM   4206  O   VAL A 453      61.007  -9.469   2.319  1.00 54.43           O
ATOM   4207  CB  VAL A 453      59.634  -7.912   0.011  1.00 56.02           C
ATOM   4208  CG1 VAL A 453      59.745  -6.930  -1.146  1.00 54.29           C
ATOM   4209  CG2 VAL A 453      58.335  -8.675  -0.066  1.00 56.41           C
ATOM   4210  N   TYR A 454      60.278 -11.084   0.949  1.00 55.11           N
ATOM   4211  CA  TYR A 454      60.111 -12.039   2.042  1.00 57.45           C
ATOM   4212  C   TYR A 454      60.962 -13.302   1.931  1.00 55.93           C
ATOM   4213  O   TYR A 454      61.403 -13.661   0.843  1.00 57.09           O
ATOM   4214  CB  TYR A 454      58.633 -12.415   2.180  1.00 60.12           C
ATOM   4215  CG  TYR A 454      57.738 -11.219   2.439  1.00 62.40           C
ATOM   4216  CD1 TYR A 454      57.907 -10.426   3.580  1.00 59.87           C
ATOM   4217  CD2 TYR A 454      56.757 -10.847   1.518  1.00 61.87           C
ATOM   4218  CE1 TYR A 454      57.128  -9.290   3.786  1.00 60.71           C
ATOM   4219  CE2 TYR A 454      55.974  -9.714   1.716  1.00 59.97           C
ATOM   4220  CZ  TYR A 454      56.163  -8.935   2.850  1.00 63.25           C
ATOM   4221  OH  TYR A 454      55.401  -7.799   3.039  1.00 61.36           O
ATOM   4222  N   SER A 455      61.189 -13.949   3.080  1.00 52.17           N
ATOM   4223  CA  SER A 455      61.980 -15.179   3.197  1.00 43.29           C
ATOM   4224  C   SER A 455      61.049 -16.365   2.984  1.00 45.74           C
ATOM   4225  O   SER A 455      60.128 -16.572   3.770  1.00 47.18           O
ATOM   4226  CB  SER A 455      62.596 -15.241   4.587  1.00 39.88           C
ATOM   4227  OG  SER A 455      63.418 -16.383   4.740  1.00 52.34           O
ATOM   4228  N   CYS A 456      61.304 -17.166   1.951  1.00 45.66           N
ATOM   4229  CA  CYS A 456      60.397 -18.272   1.630  1.00 47.38           C
ATOM   4230  C   CYS A 456      60.811 -19.740   1.758  1.00 47.69           C
ATOM   4231  O   CYS A 456      61.966 -20.079   1.995  1.00 49.33           O
ATOM   4232  CB  CYS A 456      59.858 -18.044   0.223  1.00 45.02           C
ATOM   4233  SG  CYS A 456      59.275 -16.365  -0.004  1.00 55.48           S
ATOM   4234  N   SER A 457      59.809 -20.596   1.593  1.00 45.13           N
ATOM   4235  CA  SER A 457      59.948 -22.040   1.649  1.00 47.12           C
ATOM   4236  C   SER A 457      59.190 -22.616   0.448  1.00 47.18           C
ATOM   4237  O   SER A 457      58.204 -22.051  -0.001  1.00 47.87           O
ATOM   4238  CB  SER A 457      59.350 -22.577   2.954  1.00 47.33           C
ATOM   4239  OG  SER A 457      59.345 -23.993   2.980  1.00 43.96           O
ATOM   4240  N   PRO A 458      59.642 -23.759  -0.077  1.00 48.39           N
ATOM   4241  CA  PRO A 458      59.012 -24.412  -1.228  1.00 46.93           C
ATOM   4242  C   PRO A 458      57.522 -24.745  -1.091  1.00 47.58           C
ATOM   4243  O   PRO A 458      56.872 -25.014  -2.097  1.00 48.91           O
ATOM   4244  CB  PRO A 458      59.844 -25.682  -1.408  1.00 49.32           C
ATOM   4245  CG  PRO A 458      61.154 -25.350  -0.786  1.00 49.65           C
ATOM   4246  CD  PRO A 458      60.762 -24.570   0.432  1.00 48.44           C
ATOM   4247  N   ASN A 459      56.978 -24.759   0.126  1.00 46.68           N
ATOM   4248  CA  ASN A 459      55.550 -25.079   0.300  1.00 48.09           C
ATOM   4249  C   ASN A 459      54.606 -23.912  -0.031  1.00 50.58           C
ATOM   4250  O   ASN A 459      53.454 -24.124  -0.408  1.00 54.92           O
ATOM   4251  CB  ASN A 459      55.270 -25.573   1.725  1.00 40.92           C
ATOM   4252  CG  ASN A 459      55.559 -24.527   2.771  1.00 41.93           C
ATOM   4253  OD1 ASN A 459      55.077 -24.616   3.898  1.00 40.31           O
ATOM   4254  ND2 ASN A 459      56.364 -23.535   2.413  1.00 40.80           N
ATOM   4255  N   GLY A 460      55.091 -22.684   0.117  1.00 52.71           N
ATOM   4256  CA  GLY A 460      54.267 -21.534  -0.199  1.00 52.13           C
ATOM   4257  C   GLY A 460      54.170 -20.473   0.875  1.00 49.64           C
ATOM   4258  O   GLY A 460      53.390 -19.538   0.741  1.00 54.81           O
ATOM   4259  N   MET A 461      54.950 -20.608   1.940  1.00 46.83           N
ATOM   4260  CA  MET A 461      54.931 -19.635   3.033  1.00 44.84           C
ATOM   4261  C   MET A 461      55.982 -18.558   2.849  1.00 46.31           C
ATOM   4262  O   MET A 461      56.990 -18.761   2.178  1.00 49.71           O
ATOM   4263  CB  MET A 461      55.201 -20.323   4.365  1.00 42.08           C
ATOM   4264  CG  MET A 461      54.117 -21.250   4.836  1.00 48.87           C
ATOM   4265  SD  MET A 461      52.694 -20.306   5.379  1.00 52.81           S
ATOM   4266  CE  MET A 461      51.416 -21.166   4.554  1.00 57.90           C
ATOM   4267  N   MET A 462      55.746 -17.409   3.464  1.00 45.36           N
ATOM   4268  CA  MET A 462      56.690 -16.310   3.386  1.00 43.01           C
ATOM   4269  C   MET A 462      56.827 -15.749   4.781  1.00 41.23           C
ATOM   4270  O   MET A 462      55.862 -15.705   5.535  1.00 44.38           O
ATOM   4271  CB  MET A 462      56.194 -15.237   2.425  1.00 44.12           C
ATOM   4272  CG  MET A 462      55.884 -15.759   1.032  1.00 54.23           C
ATOM   4273  SD  MET A 462      55.695 -14.417  -0.163  1.00 69.38           S
ATOM   4274  CE  MET A 462      54.013 -13.926   0.128  1.00 63.57           C
ATOM   4275  N   TYR A 463      58.032 -15.333   5.138  1.00 42.52           N
ATOM   4276  CA  TYR A 463      58.258 -14.812   6.468  1.00 42.49           C
ATOM   4277  C   TYR A 463      58.923 -13.469   6.407  1.00 46.53           C
ATOM   4278  O   TYR A 463      59.517 -13.112   5.388  1.00 49.57           O
ATOM   4279  CB  TYR A 463      59.114 -15.787   7.272  1.00 37.92           C
ATOM   4280  CG  TYR A 463      58.476 -17.143   7.365  1.00 37.86           C
ATOM   4281  CD1 TYR A 463      58.520 -18.020   6.291  1.00 30.14           C
ATOM   4282  CD2 TYR A 463      57.737 -17.514   8.491  1.00 37.58           C
ATOM   4283  CE1 TYR A 463      57.847 -19.220   6.327  1.00 37.89           C
ATOM   4284  CE2 TYR A 463      57.052 -18.721   8.534  1.00 35.27           C
ATOM   4285  CZ  TYR A 463      57.112 -19.568   7.445  1.00 37.50           C
ATOM   4286  OH  TYR A 463      56.445 -20.768   7.463  1.00 42.94           O
ATOM   4287  N   TYR A 464      58.810 -12.734   7.509  1.00 47.80           N
ATOM   4288  CA  TYR A 464      59.382 -11.401   7.633  1.00 51.85           C
ATOM   4289  C   TYR A 464      60.903 -11.436   7.790  1.00 49.50           C
ATOM   4290  O   TYR A 464      61.426 -12.061   8.710  1.00 48.85           O
ATOM   4291  CB  TYR A 464      58.714 -10.686   8.816  1.00 55.10           C
ATOM   4292  CG  TYR A 464      57.296 -10.236   8.508  1.00 63.29           C
ATOM   4293  CD1 TYR A 464      57.012  -9.541   7.332  1.00 66.61           C
ATOM   4294  CD2 TYR A 464      56.240 -10.491   9.391  1.00 64.70           C
ATOM   4295  CE1 TYR A 464      55.720  -9.106   7.037  1.00 65.89           C
ATOM   4296  CE2 TYR A 464      54.937 -10.060   9.103  1.00 61.00           C
ATOM   4297  CZ  TYR A 464      54.690  -9.367   7.922  1.00 66.26           C
ATOM   4298  OH  TYR A 464      53.425  -8.926   7.616  1.00 66.18           O
ATOM   4299  N   LYS A 465      61.607 -10.771   6.881  1.00 45.23           N
ATOM   4300  CA  LYS A 465      63.064 -10.734   6.930  1.00 51.14           C
ATOM   4301  C   LYS A 465      63.607  -9.595   7.781  1.00 58.07           C
ATOM   4302  O   LYS A 465      64.800  -9.558   8.084  1.00 56.66           O
ATOM   4303  CB  LYS A 465      63.645 -10.579   5.530  1.00 49.56           C
ATOM   4304  CG  LYS A 465      63.494 -11.771   4.628  1.00 48.06           C
ATOM   4305  CD  LYS A 465      64.252 -11.533   3.333  1.00 51.19           C
ATOM   4306  CE  LYS A 465      65.730 -11.238   3.568  1.00 47.59           C
ATOM   4307  NZ  LYS A 465      66.411 -10.977   2.264  1.00 57.42           N
ATOM   4308  N   ASP A 466      62.736  -8.664   8.160  1.00 65.47           N
ATOM   4309  CA  ASP A 466      63.163  -7.508   8.942  1.00 70.22           C
ATOM   4310  C   ASP A 466      63.080  -7.672  10.464  1.00 70.77           C
ATOM   4311  O   ASP A 466      63.609  -6.844  11.210  1.00 72.59           O
ATOM   4312  CB  ASP A 466      62.382  -6.256   8.497  1.00 75.31           C
ATOM   4313  CG  ASP A 466      60.987  -6.165   9.113  1.00 80.35           C
ATOM   4314  OD1 ASP A 466      60.136  -7.039   8.833  1.00 79.37           O
ATOM   4315  OD2 ASP A 466      60.749  -5.202   9.878  1.00 82.84           O
ATOM   4316  N   ARG A 467      62.442  -8.740  10.927  1.00 67.31           N
ATOM   4317  CA  ARG A 467      62.334  -8.959  12.358  1.00 65.41           C
ATOM   4318  C   ARG A 467      62.801 -10.356  12.731  1.00 65.12           C
ATOM   4319  O   ARG A 467      62.673 -11.295  11.950  1.00 67.78           O
ATOM   4320  CB  ARG A 467      60.893  -8.750  12.818  1.00 62.53           C
ATOM   4321  CG  ARG A 467      59.969  -9.919  12.551  1.00 66.83           C
ATOM   4322  CD  ARG A 467      58.511  -9.490  12.681  1.00 65.10           C
ATOM   4323  NE  ARG A 467      58.165  -8.493  11.671  1.00 66.30           N
ATOM   4324  CZ  ARG A 467      56.983  -7.891  11.578  1.00 67.10           C
ATOM   4325  NH1 ARG A 467      56.013  -8.173  12.440  1.00 65.27           N
ATOM   4326  NH2 ARG A 467      56.767  -7.017  10.604  1.00 65.29           N
ATOM   4327  N   ASP A 468      63.368 -10.486  13.922  1.00 64.97           N
ATOM   4328  CA  ASP A 468      63.834 -11.773  14.388  1.00 65.40           C
ATOM   4329  C   ASP A 468      62.627 -12.521  14.932  1.00 63.41           C
ATOM   4330  O   ASP A 468      61.673 -11.916  15.413  1.00 66.47           O
ATOM   4331  CB  ASP A 468      64.880 -11.592  15.487  1.00 74.02           C
ATOM   4332  CG  ASP A 468      65.971 -10.595  15.101  1.00 83.03           C
ATOM   4333  OD1 ASP A 468      66.302 -10.516  13.895  1.00 84.31           O
ATOM   4334  OD2 ASP A 468      66.499  -9.904  16.006  1.00 84.39           O
ATOM   4335  N   GLY A 469      62.661 -13.839  14.839  1.00 57.53           N
ATOM   4336  CA  GLY A 469      61.547 -14.612  15.334  1.00 49.58           C
ATOM   4337  C   GLY A 469      61.798 -15.073  16.749  1.00 46.37           C
ATOM   4338  O   GLY A 469      62.944 -15.212  17.157  1.00 47.16           O
ATOM   4339  N   VAL A 470      60.725 -15.309  17.494  1.00 41.84           N
ATOM   4340  CA  VAL A 470      60.815 -15.768  18.870  1.00 43.07           C
ATOM   4341  C   VAL A 470      61.578 -17.094  18.944  1.00 47.83           C
ATOM   4342  O   VAL A 470      62.539 -17.229  19.701  1.00 52.59           O
ATOM   4343  CB  VAL A 470      59.402 -15.995  19.467  1.00 47.02           C
ATOM   4344  CG1 VAL A 470      59.506 -16.406  20.919  1.00 46.92           C
ATOM   4345  CG2 VAL A 470      58.573 -14.743  19.331  1.00 47.72           C
ATOM   4346  N   VAL A 471      61.139 -18.072  18.156  1.00 44.27           N
ATOM   4347  CA  VAL A 471      61.770 -19.377  18.146  1.00 44.46           C
ATOM   4348  C   VAL A 471      63.227 -19.305  17.676  1.00 44.45           C
ATOM   4349  O   VAL A 471      64.131 -19.755  18.377  1.00 46.74           O
ATOM   4350  CB  VAL A 471      60.957 -20.363  17.274  1.00 46.78           C
ATOM   4351  CG1 VAL A 471      61.666 -21.695  17.175  1.00 48.79           C
ATOM   4352  CG2 VAL A 471      59.586 -20.558  17.878  1.00 45.18           C
ATOM   4353  N   PRO A 472      63.480 -18.737  16.485  1.00 42.98           N
ATOM   4354  CA  PRO A 472      64.871 -18.660  16.025  1.00 43.01           C
ATOM   4355  C   PRO A 472      65.804 -17.881  16.954  1.00 45.86           C
ATOM   4356  O   PRO A 472      66.987 -18.198  17.061  1.00 54.39           O
ATOM   4357  CB  PRO A 472      64.751 -18.041  14.622  1.00 39.20           C
ATOM   4358  CG  PRO A 472      63.365 -17.455  14.575  1.00 41.96           C
ATOM   4359  CD  PRO A 472      62.541 -18.368  15.410  1.00 40.04           C
ATOM   4360  N   THR A 473      65.280 -16.875  17.642  1.00 43.81           N
ATOM   4361  CA  THR A 473      66.109 -16.102  18.564  1.00 39.35           C
ATOM   4362  C   THR A 473      66.517 -16.967  19.736  1.00 40.07           C
ATOM   4363  O   THR A 473      67.603 -16.823  20.287  1.00 39.02           O
ATOM   4364  CB  THR A 473      65.350 -14.890  19.078  1.00 38.63           C
ATOM   4365  OG1 THR A 473      65.302 -13.911  18.037  1.00 46.25           O
ATOM   4366  CG2 THR A 473      66.016 -14.297  20.305  1.00 39.22           C
ATOM   4367  N   GLU A 474      65.627 -17.876  20.103  1.00 44.67           N
ATOM   4368  CA  GLU A 474      65.861 -18.776  21.212  1.00 46.09           C
ATOM   4369  C   GLU A 474      66.850 -19.879  20.865  1.00 47.25           C
ATOM   4370  O   GLU A 474      67.607 -20.325  21.723  1.00 46.78           O
ATOM   4371  CB  GLU A 474      64.541 -19.404  21.651  1.00 50.72           C
ATOM   4372  CG  GLU A 474      64.531 -19.803  23.104  1.00 61.83           C
ATOM   4373  CD  GLU A 474      64.973 -18.662  24.001  1.00 67.21           C
ATOM   4374  OE1 GLU A 474      64.561 -17.510  23.740  1.00 67.19           O
ATOM   4375  OE2 GLU A 474      65.724 -18.915  24.967  1.00 73.83           O
ATOM   4376  N   ILE A 475      66.823 -20.336  19.615  1.00 48.11           N
ATOM   4377  CA  ILE A 475      67.735 -21.389  19.172  1.00 50.43           C
ATOM   4378  C   ILE A 475      69.149 -20.829  19.201  1.00 48.17           C
ATOM   4379  O   ILE A 475      70.067 -21.460  19.722  1.00 51.50           O
ATOM   4380  CB  ILE A 475      67.426 -21.865  17.723  1.00 50.66           C
ATOM   4381  CG1 ILE A 475      66.023 -22.465  17.648  1.00 53.65           C
ATOM   4382  CG2 ILE A 475      68.419 -22.924  17.304  1.00 49.70           C
ATOM   4383  CD1 ILE A 475      65.655 -23.010  16.281  1.00 51.20           C
ATOM   4384  N   THR A 476      69.311 -19.637  18.640  1.00 44.56           N
ATOM   4385  CA  THR A 476      70.603 -18.966  18.602  1.00 41.25           C
ATOM   4386  C   THR A 476      71.177 -18.760  20.013  1.00 41.83           C
ATOM   4387  O   THR A 476      72.391 -18.897  20.230  1.00 42.69           O
ATOM   4388  CB  THR A 476      70.485 -17.606  17.896  1.00 32.33           C
ATOM   4389  OG1 THR A 476      69.929 -17.796  16.589  1.00 37.27           O
ATOM   4390  CG2 THR A 476      71.823 -16.977  17.756  1.00 30.17           C
ATOM   4391  N   LYS A 477      70.322 -18.444  20.979  1.00 35.35           N
ATOM   4392  CA  LYS A 477      70.819 -18.249  22.341  1.00 40.10           C
ATOM   4393  C   LYS A 477      71.445 -19.530  22.867  1.00 36.74           C
ATOM   4394  O   LYS A 477      72.551 -19.511  23.399  1.00 35.70           O
ATOM   4395  CB  LYS A 477      69.695 -17.811  23.280  1.00 40.94           C
ATOM   4396  CG  LYS A 477      69.180 -16.404  23.029  1.00 51.82           C
ATOM   4397  CD  LYS A 477      67.935 -16.118  23.864  1.00 58.30           C
ATOM   4398  CE  LYS A 477      68.184 -16.397  25.344  1.00 59.72           C
ATOM   4399  NZ  LYS A 477      66.928 -16.354  26.134  1.00 53.62           N
ATOM   4400  N   VAL A 478      70.728 -20.638  22.702  1.00 39.04           N
ATOM   4401  CA  VAL A 478      71.189 -21.940  23.160  1.00 40.15           C
ATOM   4402  C   VAL A 478      72.432 -22.399  22.423  1.00 40.68           C
ATOM   4403  O   VAL A 478      73.288 -23.052  23.003  1.00 41.25           O
ATOM   4404  CB  VAL A 478      70.085 -23.000  23.008  1.00 42.01           C
ATOM   4405  CG1 VAL A 478      70.623 -24.376  23.349  1.00 45.57           C
ATOM   4406  CG2 VAL A 478      68.932 -22.659  23.930  1.00 41.76           C
ATOM   4407  N   PHE A 479      72.541 -22.046  21.148  1.00 43.11           N
ATOM   4408  CA  PHE A 479      73.703 -22.433  20.362  1.00 47.56           C
ATOM   4409  C   PHE A 479      74.969 -21.720  20.862  1.00 48.41           C
ATOM   4410  O   PHE A 479      76.034 -22.324  20.982  1.00 48.99           O
ATOM   4411  CB  PHE A 479      73.446 -22.140  18.873  1.00 47.26           C
ATOM   4412  CG  PHE A 479      74.649 -22.333  18.002  1.00 52.26           C
ATOM   4413  CD1 PHE A 479      75.133 -23.609  17.732  1.00 60.51           C
ATOM   4414  CD2 PHE A 479      75.344 -21.231  17.505  1.00 58.51           C
ATOM   4415  CE1 PHE A 479      76.296 -23.783  16.986  1.00 68.01           C
ATOM   4416  CE2 PHE A 479      76.509 -21.390  16.755  1.00 62.64           C
ATOM   4417  CZ  PHE A 479      76.989 -22.670  16.496  1.00 65.62           C
ATOM   4418  N   ASN A 480      74.836 -20.440  21.181  1.00 50.40           N
ATOM   4419  CA  ASN A 480      75.967 -19.656  21.654  1.00 48.94           C
ATOM   4420  C   ASN A 480      76.373 -20.008  23.077  1.00 47.94           C
ATOM   4421  O   ASN A 480      77.491 -19.710  23.489  1.00 47.78           O
ATOM   4422  CB  ASN A 480      75.640 -18.162  21.551  1.00 47.31           C
ATOM   4423  CG  ASN A 480      75.498 -17.698  20.105  1.00 51.53           C
ATOM   4424  OD1 ASN A 480      75.166 -16.547  19.840  1.00 54.93           O
ATOM   4425  ND2 ASN A 480      75.755 -18.602  19.164  1.00 56.69           N
ATOM   4426  N   GLN A 481      75.466 -20.640  23.819  1.00 46.27           N
ATOM   4427  CA  GLN A 481      75.745 -21.034  25.190  1.00 45.79           C
ATOM   4428  C   GLN A 481      76.613 -22.292  25.227  1.00 47.98           C
ATOM   4429  O   GLN A 481      77.309 -22.550  26.209  1.00 42.86           O
ATOM   4430  CB  GLN A 481      74.443 -21.295  25.936  1.00 48.12           C
ATOM   4431  CG  GLN A 481      73.640 -20.062  26.259  1.00 50.54           C
ATOM   4432  CD  GLN A 481      72.332 -20.395  26.951  1.00 54.58           C
ATOM   4433  OE1 GLN A 481      71.626 -19.502  27.414  1.00 58.63           O
ATOM   4434  NE2 GLN A 481      71.997 -21.683  27.019  1.00 52.03           N
ATOM   4435  N   ARG A 482      76.557 -23.089  24.164  1.00 47.22           N
ATOM   4436  CA  ARG A 482      77.373 -24.292  24.109  1.00 50.97           C
ATOM   4437  C   ARG A 482      78.817 -23.875  23.948  1.00 50.41           C
ATOM   4438  O   ARG A 482      79.699 -24.382  24.644  1.00 52.03           O
ATOM   4439  CB  ARG A 482      77.003 -25.163  22.924  1.00 51.43           C
ATOM   4440  CG  ARG A 482      75.790 -25.994  23.106  1.00 49.72           C
ATOM   4441  CD  ARG A 482      75.779 -26.996  21.993  1.00 53.21           C
ATOM   4442  NE  ARG A 482      76.820 -27.999  22.172  1.00 54.01           N
ATOM   4443  CZ  ARG A 482      77.180 -28.863  21.230  1.00 56.48           C
ATOM   4444  NH1 ARG A 482      76.589 -28.824  20.045  1.00 50.91           N
ATOM   4445  NH2 ARG A 482      78.099 -29.789  21.486  1.00 53.46           N
ATOM   4446  N   LYS A 483      79.059 -22.966  23.010  1.00 44.59           N
ATOM   4447  CA  LYS A 483      80.404 -22.477  22.791  1.00 46.14           C
ATOM   4448  C   LYS A 483      80.980 -22.030  24.125  1.00 46.81           C
ATOM   4449  O   LYS A 483      82.147 -22.271  24.417  1.00 51.67           O
ATOM   4450  CB  LYS A 483      80.401 -21.287  21.839  1.00 49.14           C
ATOM   4451  CG  LYS A 483      79.892 -21.594  20.440  1.00 57.38           C
ATOM   4452  CD  LYS A 483      80.030 -20.363  19.539  1.00 62.80           C
ATOM   4453  CE  LYS A 483      79.573 -20.627  18.109  1.00 65.31           C
ATOM   4454  NZ  LYS A 483      79.959 -19.505  17.193  1.00 66.53           N
ATOM   4455  N   GLU A 484      80.142 -21.399  24.940  1.00 42.72           N
ATOM   4456  CA  GLU A 484      80.560 -20.892  26.235  1.00 46.63           C
ATOM   4457  C   GLU A 484      81.004 -21.992  27.203  1.00 46.58           C
ATOM   4458  O   GLU A 484      82.029 -21.863  27.867  1.00 47.40           O
ATOM   4459  CB  GLU A 484      79.427 -20.066  26.850  1.00 54.39           C
ATOM   4460  CG  GLU A 484      79.880 -19.064  27.898  1.00 67.57           C
ATOM   4461  CD  GLU A 484      78.735 -18.220  28.430  1.00 78.16           C
ATOM   4462  OE1 GLU A 484      77.567 -18.532  28.107  1.00 77.24           O
ATOM   4463  OE2 GLU A 484      79.006 -17.250  29.172  1.00 87.80           O
ATOM   4464  N   HIS A 485      80.239 -23.074  27.280  1.00 44.38           N
ATOM   4465  CA  HIS A 485      80.567 -24.166  28.178  1.00 42.26           C
ATOM   4466  C   HIS A 485      81.677 -25.044  27.638  1.00 42.67           C
ATOM   4467  O   HIS A 485      82.359 -25.731  28.389  1.00 40.97           O
ATOM   4468  CB  HIS A 485      79.303 -24.961  28.480  1.00 42.70           C
ATOM   4469  CG  HIS A 485      78.309 -24.184  29.286  1.00 47.82           C
ATOM   4470  ND1 HIS A 485      78.504 -23.889  30.619  1.00 48.83           N
ATOM   4471  CD2 HIS A 485      77.168 -23.551  28.928  1.00 49.07           C
ATOM   4472  CE1 HIS A 485      77.530 -23.106  31.045  1.00 46.12           C
ATOM   4473  NE2 HIS A 485      76.706 -22.886  30.037  1.00 47.17           N
ATOM   4474  N   LYS A 486      81.867 -25.014  26.327  1.00 49.25           N
ATOM   4475  CA  LYS A 486      82.947 -25.774  25.708  1.00 52.00           C
ATOM   4476  C   LYS A 486      84.206 -25.171  26.326  1.00 48.14           C
ATOM   4477  O   LYS A 486      84.997 -25.860  26.963  1.00 47.52           O
ATOM   4478  CB  LYS A 486      82.961 -25.530  24.203  1.00 56.68           C
ATOM   4479  CG  LYS A 486      83.853 -26.477  23.435  1.00 59.40           C
ATOM   4480  CD  LYS A 486      83.192 -27.827  23.282  1.00 61.48           C
ATOM   4481  CE  LYS A 486      81.912 -27.699  22.474  1.00 67.73           C
ATOM   4482  NZ  LYS A 486      81.256 -29.007  22.201  1.00 70.47           N
ATOM   4483  N   GLY A 487      84.355 -23.862  26.140  1.00 47.02           N
ATOM   4484  CA  GLY A 487      85.492 -23.138  26.673  1.00 43.09           C
ATOM   4485  C   GLY A 487      85.765 -23.407  28.140  1.00 41.33           C
ATOM   4486  O   GLY A 487      86.900 -23.658  28.513  1.00 47.60           O
ATOM   4487  N   TYR A 488      84.732 -23.342  28.974  1.00 38.18           N
ATOM   4488  CA  TYR A 488      84.888 -23.586  30.399  1.00 37.63           C
ATOM   4489  C   TYR A 488      85.453 -24.990  30.603  1.00 40.95           C
ATOM   4490  O   TYR A 488      86.358 -25.192  31.404  1.00 38.45           O
ATOM   4491  CB  TYR A 488      83.538 -23.477  31.121  1.00 38.11           C
ATOM   4492  CG  TYR A 488      82.867 -22.123  31.069  1.00 44.77           C
ATOM   4493  CD1 TYR A 488      83.599 -20.959  30.836  1.00 41.61           C
ATOM   4494  CD2 TYR A 488      81.489 -22.007  31.268  1.00 45.06           C
ATOM   4495  CE1 TYR A 488      82.978 -19.716  30.796  1.00 46.15           C
ATOM   4496  CE2 TYR A 488      80.856 -20.770  31.232  1.00 37.74           C
ATOM   4497  CZ  TYR A 488      81.607 -19.627  30.991  1.00 44.91           C
ATOM   4498  OH  TYR A 488      80.996 -18.394  30.912  1.00 38.23           O
ATOM   4499  N   MET A 489      84.903 -25.955  29.868  1.00 41.54           N
ATOM   4500  CA  MET A 489      85.327 -27.339  29.961  1.00 38.66           C
ATOM   4501  C   MET A 489      86.787 -27.487  29.564  1.00 42.40           C
ATOM   4502  O   MET A 489      87.589 -28.009  30.336  1.00 49.04           O
ATOM   4503  CB  MET A 489      84.466 -28.214  29.063  1.00 42.17           C
ATOM   4504  CG  MET A 489      84.816 -29.688  29.132  1.00 49.04           C
ATOM   4505  SD  MET A 489      84.138 -30.587  27.732  1.00 64.31           S
ATOM   4506  CE  MET A 489      85.366 -30.114  26.453  1.00 59.63           C
ATOM   4507  N   LEU A 490      87.133 -27.037  28.361  1.00 36.94           N
ATOM   4508  CA  LEU A 490      88.506 -27.121  27.885  1.00 34.22           C
ATOM   4509  C   LEU A 490      89.467 -26.433  28.825  1.00 37.28           C
ATOM   4510  O   LEU A 490      90.549 -26.945  29.081  1.00 44.64           O
ATOM   4511  CB  LEU A 490      88.647 -26.493  26.496  1.00 32.88           C
ATOM   4512  CG  LEU A 490      88.075 -27.324  25.344  1.00 34.91           C
ATOM   4513  CD1 LEU A 490      88.238 -26.592  24.021  1.00 30.57           C
ATOM   4514  CD2 LEU A 490      88.766 -28.671  25.320  1.00 27.65           C
ATOM   4515  N   ALA A 491      89.087 -25.273  29.344  1.00 33.51           N
ATOM   4516  CA  ALA A 491      89.974 -24.553  30.246  1.00 35.84           C
ATOM   4517  C   ALA A 491      90.128 -25.256  31.598  1.00 40.90           C
ATOM   4518  O   ALA A 491      91.175 -25.152  32.232  1.00 41.23           O
ATOM   4519  CB  ALA A 491      89.483 -23.131  30.440  1.00 26.47           C
ATOM   4520  N   ALA A 492      89.096 -25.979  32.031  1.00 41.56           N
ATOM   4521  CA  ALA A 492      89.149 -26.680  33.307  1.00 43.77           C
ATOM   4522  C   ALA A 492      89.919 -27.983  33.146  1.00 43.87           C
ATOM   4523  O   ALA A 492      90.638 -28.413  34.043  1.00 44.84           O
ATOM   4524  CB  ALA A 492      87.733 -26.964  33.816  1.00 40.81           C
ATOM   4525  N   GLN A 493      89.751 -28.613  31.994  1.00 44.58           N
ATOM   4526  CA  GLN A 493      90.429 -29.865  31.708  1.00 51.10           C
ATOM   4527  C   GLN A 493      91.889 -29.562  31.416  1.00 50.61           C
ATOM   4528  O   GLN A 493      92.735 -30.447  31.416  1.00 58.19           O
ATOM   4529  CB  GLN A 493      89.732 -30.573  30.533  1.00 55.45           C
ATOM   4530  CG  GLN A 493      90.594 -31.473  29.689  1.00 62.14           C
ATOM   4531  CD  GLN A 493      91.130 -30.743  28.481  1.00 78.29           C
ATOM   4532  OE1 GLN A 493      90.368 -30.374  27.579  1.00 81.79           O
ATOM   4533  NE2 GLN A 493      92.447 -30.513  28.457  1.00 80.92           N
ATOM   4534  N   ARG A 494      92.178 -28.287  31.215  1.00 47.94           N
ATOM   4535  CA  ARG A 494      93.528 -27.838  30.932  1.00 43.76           C
ATOM   4536  C   ARG A 494      94.207 -27.443  32.248  1.00 45.05           C
ATOM   4537  O   ARG A 494      95.367 -27.774  32.477  1.00 42.31           O
ATOM   4538  CB  ARG A 494      93.463 -26.639  29.991  1.00 45.60           C
ATOM   4539  CG  ARG A 494      94.441 -26.647  28.841  1.00 35.83           C
ATOM   4540  CD  ARG A 494      94.399 -25.299  28.135  1.00 43.55           C
ATOM   4541  NE  ARG A 494      93.314 -25.207  27.168  1.00 42.43           N
ATOM   4542  CZ  ARG A 494      92.394 -24.250  27.152  1.00 43.48           C
ATOM   4543  NH1 ARG A 494      92.413 -23.290  28.062  1.00 40.62           N
ATOM   4544  NH2 ARG A 494      91.460 -24.249  26.211  1.00 45.57           N
ATOM   4545  N   ASN A 495      93.480 -26.726  33.107  1.00 45.12           N
ATOM   4546  CA  ASN A 495      94.020 -26.317  34.405  1.00 44.64           C
ATOM   4547  C   ASN A 495      94.258 -27.593  35.208  1.00 46.47           C
ATOM   4548  O   ASN A 495      95.019 -27.601  36.177  1.00 45.98           O
ATOM   4549  CB  ASN A 495      93.037 -25.427  35.183  1.00 40.21           C
ATOM   4550  CG  ASN A 495      92.987 -23.993  34.670  1.00 43.01           C
ATOM   4551  OD1 ASN A 495      94.016 -23.391  34.380  1.00 39.20           O
ATOM   4552  ND2 ASN A 495      91.776 -23.433  34.581  1.00 36.89           N
ATOM   4553  N   GLY A 496      93.588 -28.664  34.791  1.00 44.05           N
ATOM   4554  CA  GLY A 496      93.718 -29.937  35.470  1.00 47.20           C
ATOM   4555  C   GLY A 496      95.087 -30.553  35.287  1.00 53.42           C
ATOM   4556  O   GLY A 496      95.659 -31.110  36.229  1.00 54.38           O
ATOM   4557  N   GLU A 497      95.617 -30.448  34.072  1.00 55.25           N
ATOM   4558  CA  GLU A 497      96.926 -30.999  33.766  1.00 53.18           C
ATOM   4559  C   GLU A 497      97.962 -30.231  34.570  1.00 48.88           C
ATOM   4560  O   GLU A 497      98.774 -30.828  35.273  1.00 47.77           O
ATOM   4561  CB  GLU A 497      97.206 -30.884  32.270  1.00 54.44           C
ATOM   4562  CG  GLU A 497      96.086 -31.429  31.402  1.00 66.39           C
ATOM   4563  CD  GLU A 497      95.784 -32.903  31.653  1.00 72.63           C
ATOM   4564  OE1 GLU A 497      96.615 -33.757  31.281  1.00 76.99           O
ATOM   4565  OE2 GLU A 497      94.712 -33.204  32.223  1.00 80.23           O
ATOM   4566  N   ILE A 498      97.916 -28.906  34.482  1.00 40.52           N
ATOM   4567  CA  ILE A 498      98.853 -28.077  35.224  1.00 38.06           C
ATOM   4568  C   ILE A 498      98.978 -28.598  36.648  1.00 43.49           C
ATOM   4569  O   ILE A 498     100.076 -28.899  37.117  1.00 46.49           O
ATOM   4570  CB  ILE A 498      98.401 -26.591  35.271  1.00 35.39           C
ATOM   4571  CG1 ILE A 498      98.703 -25.900  33.938  1.00 36.67           C
ATOM   4572  CG2 ILE A 498      99.160 -25.831  36.347  1.00 29.85           C
ATOM   4573  CD1 ILE A 498      98.047 -26.544  32.731  1.00 52.81           C
ATOM   4574  N   ILE A 499      97.839 -28.723  37.320  1.00 48.64           N
ATOM   4575  CA  ILE A 499      97.802 -29.190  38.700  1.00 46.59           C
ATOM   4576  C   ILE A 499      98.442 -30.566  38.908  1.00 47.48           C
ATOM   4577  O   ILE A 499      99.156 -30.779  39.886  1.00 47.74           O
ATOM   4578  CB  ILE A 499      96.341 -29.206  39.240  1.00 43.95           C
ATOM   4579  CG1 ILE A 499      95.782 -27.782  39.238  1.00 41.35           C
ATOM   4580  CG2 ILE A 499      96.297 -29.788  40.658  1.00 37.79           C
ATOM   4581  CD1 ILE A 499      94.413 -27.653  39.862  1.00 45.55           C
ATOM   4582  N   LYS A 500      98.195 -31.501  38.001  1.00 46.43           N
ATOM   4583  CA  LYS A 500      98.778 -32.825  38.146  1.00 53.39           C
ATOM   4584  C   LYS A 500     100.301 -32.771  38.083  1.00 58.96           C
ATOM   4585  O   LYS A 500     100.990 -33.333  38.946  1.00 62.41           O
ATOM   4586  CB  LYS A 500      98.226 -33.770  37.076  1.00 50.48           C
ATOM   4587  CG  LYS A 500      96.772 -34.136  37.308  1.00 50.18           C
ATOM   4588  CD  LYS A 500      96.442 -35.503  36.737  1.00 55.06           C
ATOM   4589  CE  LYS A 500      96.317 -35.498  35.220  1.00 57.24           C
ATOM   4590  NZ  LYS A 500      95.044 -34.878  34.780  1.00 58.68           N
ATOM   4591  N   GLU A 501     100.826 -32.100  37.064  1.00 60.32           N
ATOM   4592  CA  GLU A 501     102.262 -31.965  36.916  1.00 58.74           C
ATOM   4593  C   GLU A 501     102.838 -31.446  38.215  1.00 55.92           C
ATOM   4594  O   GLU A 501     103.894 -31.893  38.652  1.00 64.73           O
ATOM   4595  CB  GLU A 501     102.584 -31.000  35.786  1.00 64.50           C
ATOM   4596  CG  GLU A 501     102.319 -31.587  34.428  1.00 78.84           C
ATOM   4597  CD  GLU A 501     103.373 -32.614  34.039  1.00 86.98           C
ATOM   4598  OE1 GLU A 501     104.532 -32.202  33.803  1.00 87.92           O
ATOM   4599  OE2 GLU A 501     103.043 -33.823  33.984  1.00 89.48           O
ATOM   4600  N   ALA A 502     102.143 -30.506  38.841  1.00 47.66           N
ATOM   4601  CA  ALA A 502     102.613 -29.956  40.106  1.00 48.58           C
ATOM   4602  C   ALA A 502     102.739 -31.077  41.143  1.00 53.76           C
ATOM   4603  O   ALA A 502     103.718 -31.136  41.885  1.00 53.58           O
ATOM   4604  CB  ALA A 502     101.651 -28.893  40.597  1.00 40.01           C
ATOM   4605  N   LEU A 503     101.744 -31.966  41.167  1.00 57.81           N
ATOM   4606  CA  LEU A 503     101.694 -33.094  42.090  1.00 58.03           C
ATOM   4607  C   LEU A 503     102.902 -34.033  42.015  1.00 62.69           C
ATOM   4608  O   LEU A 503     103.149 -34.813  42.944  1.00 61.59           O
ATOM   4609  CB  LEU A 503     100.417 -33.899  41.853  1.00 57.46           C
ATOM   4610  CG  LEU A 503      99.103 -33.346  42.406  1.00 58.19           C
ATOM   4611  CD1 LEU A 503      97.951 -34.193  41.897  1.00 55.26           C
ATOM   4612  CD2 LEU A 503      99.137 -33.347  43.925  1.00 54.65           C
ATOM   4613  N   HIS A 504     103.642 -33.983  40.911  1.00 62.17           N
ATOM   4614  CA  HIS A 504     104.819 -34.831  40.781  1.00 58.94           C
ATOM   4615  C   HIS A 504     105.914 -34.343  41.735  1.00 59.72           C
ATOM   4616  O   HIS A 504     106.870 -35.063  42.016  1.00 64.91           O
ATOM   4617  CB  HIS A 504     105.336 -34.828  39.343  1.00 54.39           C
ATOM   4618  CG  HIS A 504     104.581 -35.741  38.421  1.00 62.98           C
ATOM   4619  ND1 HIS A 504     104.071 -36.958  38.826  1.00 67.15           N
ATOM   4620  CD2 HIS A 504     104.306 -35.640  37.097  1.00 59.83           C
ATOM   4621  CE1 HIS A 504     103.515 -37.568  37.792  1.00 60.21           C
ATOM   4622  NE2 HIS A 504     103.645 -36.791  36.732  1.00 56.75           N
ATOM   4623  N   ASN A 505     105.765 -33.119  42.234  1.00 56.13           N
ATOM   4624  CA  ASN A 505     106.728 -32.536  43.163  1.00 53.36           C
ATOM   4625  C   ASN A 505     106.022 -31.772  44.270  1.00 51.41           C
ATOM   4626  O   ASN A 505     106.116 -30.550  44.357  1.00 45.94           O
ATOM   4627  CB  ASN A 505     107.702 -31.612  42.421  1.00 61.62           C
ATOM   4628  CG  ASN A 505     108.957 -32.343  41.953  1.00 71.77           C
ATOM   4629  OD1 ASN A 505     109.827 -32.695  42.760  1.00 73.78           O
ATOM   4630  ND2 ASN A 505     109.051 -32.587  40.647  1.00 73.84           N
ATOM   4631  N   PRO A 506     105.292 -32.493  45.130  1.00 53.02           N
ATOM   4632  CA  PRO A 506     104.551 -31.917  46.252  1.00 55.40           C
ATOM   4633  C   PRO A 506     105.530 -31.262  47.214  1.00 57.27           C
ATOM   4634  O   PRO A 506     106.622 -31.790  47.438  1.00 61.29           O
ATOM   4635  CB  PRO A 506     103.874 -33.137  46.878  1.00 55.74           C
ATOM   4636  CG  PRO A 506     103.721 -34.070  45.731  1.00 58.23           C
ATOM   4637  CD  PRO A 506     105.049 -33.940  45.045  1.00 54.88           C
ATOM   4638  N   ASN A 507     105.148 -30.120  47.777  1.00 58.49           N
ATOM   4639  CA  ASN A 507     106.006 -29.415  48.724  1.00 64.24           C
ATOM   4640  C   ASN A 507     105.661 -29.768  50.166  1.00 67.74           C
ATOM   4641  O   ASN A 507     104.549 -29.521  50.627  1.00 70.14           O
ATOM   4642  CB  ASN A 507     105.901 -27.905  48.516  1.00 64.38           C
ATOM   4643  CG  ASN A 507     106.506 -27.463  47.194  1.00 66.80           C
ATOM   4644  OD1 ASN A 507     106.128 -27.956  46.126  1.00 69.92           O
ATOM   4645  ND2 ASN A 507     107.450 -26.531  47.259  1.00 64.90           N
ATOM   4646  N   LEU A 508     106.629 -30.360  50.863  1.00 70.83           N
ATOM   4647  CA  LEU A 508     106.476 -30.767  52.259  1.00 71.67           C
ATOM   4648  C   LEU A 508     106.191 -29.546  53.120  1.00 73.58           C
ATOM   4649  O   LEU A 508     107.103 -28.813  53.501  1.00 75.30           O
ATOM   4650  CB  LEU A 508     107.752 -31.457  52.752  1.00 65.87           C
ATOM   4651  CG  LEU A 508     108.218 -32.635  51.894  1.00 68.27           C
ATOM   4652  CD1 LEU A 508     109.594 -33.088  52.358  1.00 64.73           C
ATOM   4653  CD2 LEU A 508     107.197 -33.768  51.971  1.00 59.91           C
ATOM   4654  N   SER A 509     104.917 -29.337  53.425  1.00 75.69           N
ATOM   4655  CA  SER A 509     104.504 -28.201  54.231  1.00 79.57           C
ATOM   4656  C   SER A 509     102.992 -28.191  54.417  1.00 80.34           C
ATOM   4657  O   SER A 509     102.306 -29.159  54.070  1.00 81.20           O
ATOM   4658  CB  SER A 509     104.969 -26.893  53.572  1.00 80.29           C
ATOM   4659  OG  SER A 509     104.948 -26.986  52.156  1.00 82.68           O
ATOM   4660  N   VAL A 510     102.479 -27.098  54.977  1.00 78.84           N
ATOM   4661  CA  VAL A 510     101.046 -26.961  55.214  1.00 75.90           C
ATOM   4662  C   VAL A 510     100.538 -25.652  54.642  1.00 76.52           C
ATOM   4663  O   VAL A 510     100.963 -24.566  55.043  1.00 74.81           O
ATOM   4664  CB  VAL A 510     100.720 -27.017  56.714  1.00 71.61           C
ATOM   4665  CG1 VAL A 510     101.282 -28.301  57.298  1.00 67.07           C
ATOM   4666  CG2 VAL A 510     101.280 -25.792  57.423  1.00 66.80           C
ATOM   4667  N   ASP A 511      99.617 -25.770  53.697  1.00 77.70           N
ATOM   4668  CA  ASP A 511      99.057 -24.608  53.035  1.00 80.17           C
ATOM   4669  C   ASP A 511      97.570 -24.774  52.790  1.00 81.14           C
ATOM   4670  O   ASP A 511      96.905 -25.563  53.464  1.00 82.38           O
ATOM   4671  CB  ASP A 511      99.798 -24.371  51.713  1.00 81.16           C
ATOM   4672  CG  ASP A 511     100.149 -25.677  50.986  1.00 81.47           C
ATOM   4673  OD1 ASP A 511      99.495 -26.711  51.232  1.00 82.17           O
ATOM   4674  OD2 ASP A 511     101.083 -25.663  50.159  1.00 79.60           O
ATOM   4675  N   GLU A 512      97.059 -24.033  51.813  1.00 81.04           N
ATOM   4676  CA  GLU A 512      95.643 -24.069  51.471  1.00 79.60           C
ATOM   4677  C   GLU A 512      95.389 -24.172  49.970  1.00 76.76           C
ATOM   4678  O   GLU A 512      96.251 -23.827  49.155  1.00 77.89           O
ATOM   4679  CB  GLU A 512      94.966 -22.806  52.000  1.00 80.99           C
ATOM   4680  CG  GLU A 512      94.695 -22.833  53.480  1.00 85.52           C
ATOM   4681  CD  GLU A 512      93.535 -23.744  53.822  1.00 90.59           C
ATOM   4682  OE1 GLU A 512      92.406 -23.440  53.388  1.00 91.95           O
ATOM   4683  OE2 GLU A 512      93.750 -24.762  54.514  1.00 97.53           O
ATOM   4684  N   PRO A 513      94.203 -24.670  49.587  1.00 70.42           N
ATOM   4685  CA  PRO A 513      93.867 -24.791  48.169  1.00 67.81           C
ATOM   4686  C   PRO A 513      93.478 -23.391  47.702  1.00 65.46           C
ATOM   4687  O   PRO A 513      92.625 -22.736  48.303  1.00 65.07           O
ATOM   4688  CB  PRO A 513      92.699 -25.771  48.175  1.00 71.44           C
ATOM   4689  CG  PRO A 513      92.026 -25.467  49.477  1.00 72.04           C
ATOM   4690  CD  PRO A 513      93.189 -25.325  50.429  1.00 69.71           C
ATOM   4691  N   LEU A 514      94.133 -22.931  46.643  1.00 62.95           N
ATOM   4692  CA  LEU A 514      93.905 -21.598  46.106  1.00 58.09           C
ATOM   4693  C   LEU A 514      92.463 -21.296  45.713  1.00 60.13           C
ATOM   4694  O   LEU A 514      91.724 -22.170  45.246  1.00 63.62           O
ATOM   4695  CB  LEU A 514      94.838 -21.354  44.913  1.00 53.00           C
ATOM   4696  CG  LEU A 514      96.330 -21.180  45.227  1.00 55.68           C
ATOM   4697  CD1 LEU A 514      96.858 -22.453  45.859  1.00 62.13           C
ATOM   4698  CD2 LEU A 514      97.129 -20.872  43.968  1.00 53.87           C
ATOM   4699  N   ASP A 515      92.087 -20.036  45.917  1.00 61.89           N
ATOM   4700  CA  ASP A 515      90.760 -19.517  45.605  1.00 63.93           C
ATOM   4701  C   ASP A 515      90.763 -19.012  44.162  1.00 61.89           C
ATOM   4702  O   ASP A 515      91.007 -17.830  43.896  1.00 57.92           O
ATOM   4703  CB  ASP A 515      90.431 -18.369  46.562  1.00 73.44           C
ATOM   4704  CG  ASP A 515      88.970 -17.956  46.516  1.00 81.54           C
ATOM   4705  OD1 ASP A 515      88.520 -17.441  45.469  1.00 84.90           O
ATOM   4706  OD2 ASP A 515      88.272 -18.148  47.537  1.00 85.67           O
ATOM   4707  N   VAL A 516      90.486 -19.919  43.232  1.00 61.08           N
ATOM   4708  CA  VAL A 516      90.481 -19.585  41.812  1.00 61.63           C
ATOM   4709  C   VAL A 516      89.275 -20.154  41.066  1.00 58.30           C
ATOM   4710  O   VAL A 516      88.653 -21.125  41.502  1.00 60.39           O
ATOM   4711  CB  VAL A 516      91.787 -20.101  41.115  1.00 64.96           C
ATOM   4712  CG1 VAL A 516      93.013 -19.372  41.678  1.00 65.32           C
ATOM   4713  CG2 VAL A 516      91.926 -21.616  41.307  1.00 55.95           C
ATOM   4714  N   ASP A 517      88.947 -19.540  39.937  1.00 52.74           N
ATOM   4715  CA  ASP A 517      87.839 -20.014  39.121  1.00 51.18           C
ATOM   4716  C   ASP A 517      88.415 -20.888  37.997  1.00 46.51           C
ATOM   4717  O   ASP A 517      89.113 -20.405  37.110  1.00 43.86           O
ATOM   4718  CB  ASP A 517      87.066 -18.818  38.557  1.00 55.21           C
ATOM   4719  CG  ASP A 517      85.880 -19.235  37.715  1.00 61.62           C
ATOM   4720  OD1 ASP A 517      85.349 -20.347  37.952  1.00 63.93           O
ATOM   4721  OD2 ASP A 517      85.472 -18.448  36.828  1.00 60.13           O
ATOM   4722  N   TYR A 518      88.109 -22.177  38.036  1.00 44.67           N
ATOM   4723  CA  TYR A 518      88.634 -23.112  37.046  1.00 41.02           C
ATOM   4724  C   TYR A 518      88.140 -23.008  35.592  1.00 41.62           C
ATOM   4725  O   TYR A 518      88.741 -23.616  34.707  1.00 41.71           O
ATOM   4726  CB  TYR A 518      88.445 -24.536  37.551  1.00 36.87           C
ATOM   4727  CG  TYR A 518      89.059 -24.757  38.913  1.00 40.13           C
ATOM   4728  CD1 TYR A 518      88.427 -24.322  40.073  1.00 41.63           C
ATOM   4729  CD2 TYR A 518      90.290 -25.379  39.041  1.00 45.81           C
ATOM   4730  CE1 TYR A 518      89.021 -24.508  41.336  1.00 47.57           C
ATOM   4731  CE2 TYR A 518      90.891 -25.566  40.284  1.00 43.87           C
ATOM   4732  CZ  TYR A 518      90.263 -25.135  41.428  1.00 47.58           C
ATOM   4733  OH  TYR A 518      90.886 -25.332  42.653  1.00 39.84           O
ATOM   4734  N   ARG A 519      87.078 -22.242  35.334  1.00 40.38           N
ATOM   4735  CA  ARG A 519      86.565 -22.107  33.967  1.00 42.51           C
ATOM   4736  C   ARG A 519      87.502 -21.266  33.136  1.00 41.66           C
ATOM   4737  O   ARG A 519      87.325 -21.127  31.921  1.00 40.87           O
ATOM   4738  CB  ARG A 519      85.178 -21.444  33.928  1.00 43.60           C
ATOM   4739  CG  ARG A 519      84.013 -22.314  34.354  1.00 44.50           C
ATOM   4740  CD  ARG A 519      83.666 -22.064  35.794  1.00 48.31           C
ATOM   4741  NE  ARG A 519      83.467 -20.642  36.061  1.00 50.81           N
ATOM   4742  CZ  ARG A 519      82.500 -19.900  35.529  1.00 50.81           C
ATOM   4743  NH1 ARG A 519      81.634 -20.443  34.689  1.00 51.93           N
ATOM   4744  NH2 ARG A 519      82.385 -18.618  35.853  1.00 40.44           N
ATOM   4745  N   PHE A 520      88.491 -20.680  33.795  1.00 42.36           N
ATOM   4746  CA  PHE A 520      89.442 -19.843  33.084  1.00 46.83           C
ATOM   4747  C   PHE A 520      90.879 -20.275  33.311  1.00 48.88           C
ATOM   4748  O   PHE A 520      91.280 -20.561  34.448  1.00 48.55           O
ATOM   4749  CB  PHE A 520      89.221 -18.392  33.498  1.00 43.16           C
ATOM   4750  CG  PHE A 520      87.816 -17.923  33.254  1.00 47.16           C
ATOM   4751  CD1 PHE A 520      87.415 -17.524  31.981  1.00 45.58           C
ATOM   4752  CD2 PHE A 520      86.865 -17.965  34.275  1.00 45.40           C
ATOM   4753  CE1 PHE A 520      86.088 -17.178  31.724  1.00 46.82           C
ATOM   4754  CE2 PHE A 520      85.530 -17.622  34.031  1.00 41.77           C
ATOM   4755  CZ  PHE A 520      85.140 -17.229  32.753  1.00 43.11           C
ATOM   4756  N   ASP A 521      91.637 -20.344  32.214  1.00 48.63           N
ATOM   4757  CA  ASP A 521      93.049 -20.730  32.253  1.00 48.11           C
ATOM   4758  C   ASP A 521      93.777 -19.969  33.358  1.00 50.65           C
ATOM   4759  O   ASP A 521      93.697 -18.742  33.417  1.00 45.80           O
ATOM   4760  CB  ASP A 521      93.715 -20.424  30.912  1.00 49.01           C
ATOM   4761  CG  ASP A 521      93.270 -21.369  29.800  1.00 57.40           C
ATOM   4762  OD1 ASP A 521      93.644 -22.569  29.836  1.00 52.52           O
ATOM   4763  OD2 ASP A 521      92.547 -20.901  28.888  1.00 61.17           O
ATOM   4764  N   PHE A 522      94.480 -20.700  34.226  1.00 50.25           N
ATOM   4765  CA  PHE A 522      95.222 -20.106  35.341  1.00 51.28           C
ATOM   4766  C   PHE A 522      96.253 -19.059  34.938  1.00 51.31           C
ATOM   4767  O   PHE A 522      96.963 -19.220  33.947  1.00 50.51           O
ATOM   4768  CB  PHE A 522      95.980 -21.175  36.127  1.00 53.71           C
ATOM   4769  CG  PHE A 522      95.112 -22.115  36.885  1.00 49.49           C
ATOM   4770  CD1 PHE A 522      93.946 -21.679  37.489  1.00 47.80           C
ATOM   4771  CD2 PHE A 522      95.497 -23.436  37.040  1.00 49.69           C
ATOM   4772  CE1 PHE A 522      93.177 -22.549  38.237  1.00 48.54           C
ATOM   4773  CE2 PHE A 522      94.741 -24.313  37.783  1.00 51.36           C
ATOM   4774  CZ  PHE A 522      93.577 -23.872  38.384  1.00 52.85           C
ATOM   4775  N   SER A 523      96.356 -18.005  35.737  1.00 46.68           N
ATOM   4776  CA  SER A 523      97.321 -16.948  35.482  1.00 51.22           C
ATOM   4777  C   SER A 523      98.730 -17.421  35.871  1.00 55.83           C
ATOM   4778  O   SER A 523      98.885 -18.398  36.609  1.00 57.15           O
ATOM   4779  CB  SER A 523      96.974 -15.708  36.309  1.00 48.22           C
ATOM   4780  OG  SER A 523      97.202 -15.937  37.692  1.00 40.80           O
ATOM   4781  N   ASP A 524      99.749 -16.729  35.368  1.00 54.19           N
ATOM   4782  CA  ASP A 524     101.132 -17.048  35.690  1.00 57.22           C
ATOM   4783  C   ASP A 524     101.354 -16.929  37.212  1.00 58.32           C
ATOM   4784  O   ASP A 524     102.155 -17.664  37.798  1.00 54.92           O
ATOM   4785  CB  ASP A 524     102.067 -16.096  34.934  1.00 62.47           C
ATOM   4786  CG  ASP A 524     101.632 -14.637  35.040  1.00 67.98           C
ATOM   4787  OD1 ASP A 524     100.888 -14.293  35.992  1.00 68.84           O
ATOM   4788  OD2 ASP A 524     102.041 -13.832  34.171  1.00 66.47           O
ATOM   4789  N   GLU A 525     100.638 -16.008  37.851  1.00 57.96           N
ATOM   4790  CA  GLU A 525     100.757 -15.841  39.292  1.00 59.91           C
ATOM   4791  C   GLU A 525     100.306 -17.132  39.964  1.00 59.96           C
ATOM   4792  O   GLU A 525     101.026 -17.696  40.783  1.00 63.94           O
ATOM   4793  CB  GLU A 525      99.885 -14.680  39.771  1.00 66.04           C
ATOM   4794  CG  GLU A 525     100.237 -13.341  39.153  1.00 75.95           C
ATOM   4795  CD  GLU A 525     101.592 -12.826  39.606  1.00 82.47           C
ATOM   4796  OE1 GLU A 525     102.317 -13.564  40.317  1.00 84.53           O
ATOM   4797  OE2 GLU A 525     101.927 -11.679  39.241  1.00 85.62           O
ATOM   4798  N   ILE A 526      99.110 -17.595  39.606  1.00 56.68           N
ATOM   4799  CA  ILE A 526      98.560 -18.826  40.155  1.00 53.59           C
ATOM   4800  C   ILE A 526      99.503 -20.000  39.882  1.00 56.02           C
ATOM   4801  O   ILE A 526      99.898 -20.713  40.813  1.00 54.43           O
ATOM   4802  CB  ILE A 526      97.171 -19.139  39.538  1.00 54.28           C
ATOM   4803  CG1 ILE A 526      96.174 -18.067  39.960  1.00 55.65           C
ATOM   4804  CG2 ILE A 526      96.678 -20.518  39.974  1.00 50.05           C
ATOM   4805  CD1 ILE A 526      96.022 -17.959  41.464  1.00 60.49           C
ATOM   4806  N   LYS A 527      99.857 -20.192  38.608  1.00 53.43           N
ATOM   4807  CA  LYS A 527     100.750 -21.274  38.196  1.00 55.71           C
ATOM   4808  C   LYS A 527     101.988 -21.315  39.090  1.00 59.73           C
ATOM   4809  O   LYS A 527     102.455 -22.389  39.483  1.00 60.26           O
ATOM   4810  CB  LYS A 527     101.178 -21.076  36.737  1.00 52.31           C
ATOM   4811  CG  LYS A 527     100.043 -21.162  35.752  1.00 55.92           C
ATOM   4812  CD  LYS A 527     100.213 -20.181  34.595  1.00 61.96           C
ATOM   4813  CE  LYS A 527     100.956 -20.794  33.420  1.00 64.81           C
ATOM   4814  NZ  LYS A 527     101.275 -19.768  32.365  1.00 66.26           N
ATOM   4815  N   GLU A 528     102.504 -20.134  39.416  1.00 64.02           N
ATOM   4816  CA  GLU A 528     103.692 -20.019  40.248  1.00 67.71           C
ATOM   4817  C   GLU A 528     103.465 -20.438  41.705  1.00 66.20           C
ATOM   4818  O   GLU A 528     104.403 -20.866  42.375  1.00 69.56           O
ATOM   4819  CB  GLU A 528     104.237 -18.587  40.187  1.00 73.66           C
ATOM   4820  CG  GLU A 528     105.758 -18.505  40.149  1.00 84.13           C
ATOM   4821  CD  GLU A 528     106.355 -19.309  38.991  1.00 91.95           C
ATOM   4822  OE1 GLU A 528     105.908 -19.099  37.842  1.00 94.99           O
ATOM   4823  OE2 GLU A 528     107.264 -20.141  39.230  1.00 94.05           O
ATOM   4824  N   LYS A 529     102.236 -20.319  42.203  1.00 62.78           N
ATOM   4825  CA  LYS A 529     101.951 -20.726  43.575  1.00 57.60           C
ATOM   4826  C   LYS A 529     101.728 -22.231  43.586  1.00 58.43           C
ATOM   4827  O   LYS A 529     102.146 -22.931  44.507  1.00 56.33           O
ATOM   4828  CB  LYS A 529     100.709 -20.023  44.106  1.00 54.61           C
ATOM   4829  CG  LYS A 529     100.845 -18.525  44.221  1.00 58.98           C
ATOM   4830  CD  LYS A 529      99.601 -17.945  44.862  1.00 66.48           C
ATOM   4831  CE  LYS A 529      99.592 -16.428  44.828  1.00 71.70           C
ATOM   4832  NZ  LYS A 529      98.343 -15.890  45.446  1.00 78.85           N
ATOM   4833  N   ILE A 530     101.070 -22.726  42.546  1.00 56.71           N
ATOM   4834  CA  ILE A 530     100.802 -24.152  42.418  1.00 59.27           C
ATOM   4835  C   ILE A 530     102.057 -24.961  42.764  1.00 63.19           C
ATOM   4836  O   ILE A 530     102.021 -25.868  43.594  1.00 59.70           O
ATOM   4837  CB  ILE A 530     100.381 -24.503  40.968  1.00 60.19           C
ATOM   4838  CG1 ILE A 530      99.107 -23.742  40.587  1.00 60.84           C
ATOM   4839  CG2 ILE A 530     100.182 -25.999  40.818  1.00 58.71           C
ATOM   4840  CD1 ILE A 530      97.898 -24.087  41.406  1.00 55.01           C
ATOM   4841  N   LYS A 531     103.169 -24.610  42.120  1.00 65.92           N
ATOM   4842  CA  LYS A 531     104.445 -25.290  42.315  1.00 62.73           C
ATOM   4843  C   LYS A 531     104.935 -25.395  43.763  1.00 65.17           C
ATOM   4844  O   LYS A 531     105.747 -26.265  44.087  1.00 63.19           O
ATOM   4845  CB  LYS A 531     105.509 -24.605  41.472  1.00 55.33           C
ATOM   4846  CG  LYS A 531     105.193 -24.572  39.998  1.00 58.08           C
ATOM   4847  CD  LYS A 531     106.275 -23.802  39.265  1.00 67.38           C
ATOM   4848  CE  LYS A 531     105.957 -23.595  37.795  1.00 66.40           C
ATOM   4849  NZ  LYS A 531     107.032 -22.777  37.158  1.00 69.93           N
ATOM   4850  N   LYS A 532     104.454 -24.520  44.639  1.00 65.83           N
ATOM   4851  CA  LYS A 532     104.895 -24.583  46.021  1.00 66.00           C
ATOM   4852  C   LYS A 532     103.867 -25.216  46.956  1.00 65.87           C
ATOM   4853  O   LYS A 532     104.202 -25.587  48.079  1.00 71.30           O
ATOM   4854  CB  LYS A 532     105.277 -23.190  46.532  1.00 68.10           C
ATOM   4855  CG  LYS A 532     106.207 -23.227  47.749  1.00 76.58           C
ATOM   4856  CD  LYS A 532     105.610 -22.622  49.039  1.00 78.93           C
ATOM   4857  CE  LYS A 532     104.687 -23.576  49.828  1.00 79.07           C
ATOM   4858  NZ  LYS A 532     103.262 -23.612  49.363  1.00 67.29           N
ATOM   4859  N   LEU A 533     102.625 -25.365  46.501  1.00 63.97           N
ATOM   4860  CA  LEU A 533     101.590 -25.955  47.355  1.00 60.68           C
ATOM   4861  C   LEU A 533     101.945 -27.361  47.828  1.00 60.68           C
ATOM   4862  O   LEU A 533     102.827 -28.013  47.257  1.00 56.66           O
ATOM   4863  CB  LEU A 533     100.223 -25.984  46.642  1.00 56.75           C
ATOM   4864  CG  LEU A 533      99.347 -24.720  46.670  1.00 54.73           C
ATOM   4865  CD1 LEU A 533      99.050 -24.314  48.102  1.00 48.25           C
ATOM   4866  CD2 LEU A 533     100.046 -23.587  45.972  1.00 58.98           C
ATOM   4867  N   SER A 534     101.256 -27.811  48.880  1.00 60.33           N
ATOM   4868  CA  SER A 534     101.467 -29.138  49.449  1.00 63.04           C
ATOM   4869  C   SER A 534     100.668 -30.148  48.637  1.00 63.36           C
ATOM   4870  O   SER A 534     100.057 -29.790  47.630  1.00 66.71           O
ATOM   4871  CB  SER A 534     101.000 -29.179  50.903  1.00 63.15           C
ATOM   4872  OG  SER A 534      99.589 -29.104  50.994  1.00 69.67           O
ATOM   4873  N   ALA A 535     100.671 -31.404  49.070  1.00 61.54           N
ATOM   4874  CA  ALA A 535      99.932 -32.447  48.366  1.00 61.32           C
ATOM   4875  C   ALA A 535      98.449 -32.426  48.731  1.00 63.55           C
ATOM   4876  O   ALA A 535      97.598 -32.785  47.914  1.00 63.17           O
ATOM   4877  CB  ALA A 535     100.512 -33.810  48.687  1.00 57.44           C
ATOM   4878  N   LYS A 536      98.142 -32.028  49.963  1.00 63.69           N
ATOM   4879  CA  LYS A 536      96.753 -31.958  50.403  1.00 63.17           C
ATOM   4880  C   LYS A 536      96.059 -30.949  49.493  1.00 60.20           C
ATOM   4881  O   LYS A 536      95.283 -31.318  48.615  1.00 59.93           O
ATOM   4882  CB  LYS A 536      96.674 -31.470  51.852  1.00 65.90           C
ATOM   4883  CG  LYS A 536      95.806 -32.320  52.766  1.00 68.48           C
ATOM   4884  CD  LYS A 536      94.997 -31.452  53.725  1.00 70.94           C
ATOM   4885  CE  LYS A 536      93.712 -30.933  53.062  1.00 80.90           C
ATOM   4886  NZ  LYS A 536      93.920 -30.252  51.738  1.00 81.90           N
ATOM   4887  N   SER A 537      96.367 -29.674  49.709  1.00 53.78           N
ATOM   4888  CA  SER A 537      95.801 -28.591  48.919  1.00 57.41           C
ATOM   4889  C   SER A 537      95.727 -28.915  47.435  1.00 57.38           C
ATOM   4890  O   SER A 537      94.666 -28.814  46.826  1.00 60.03           O
ATOM   4891  CB  SER A 537      96.622 -27.320  49.111  1.00 52.80           C
ATOM   4892  OG  SER A 537      96.586 -26.920  50.463  1.00 52.94           O
ATOM   4893  N   LEU A 538      96.860 -29.291  46.857  1.00 56.84           N
ATOM   4894  CA  LEU A 538      96.918 -29.620  45.439  1.00 56.88           C
ATOM   4895  C   LEU A 538      95.858 -30.654  45.034  1.00 55.83           C
ATOM   4896  O   LEU A 538      95.090 -30.417  44.106  1.00 57.81           O
ATOM   4897  CB  LEU A 538      98.321 -30.127  45.080  1.00 59.02           C
ATOM   4898  CG  LEU A 538      99.063 -29.435  43.931  1.00 51.50           C
ATOM   4899  CD1 LEU A 538      99.228 -27.952  44.212  1.00 45.68           C
ATOM   4900  CD2 LEU A 538     100.409 -30.095  43.757  1.00 55.48           C
ATOM   4901  N   ASN A 539      95.822 -31.792  45.726  1.00 54.49           N
ATOM   4902  CA  ASN A 539      94.847 -32.851  45.447  1.00 54.31           C
ATOM   4903  C   ASN A 539      93.417 -32.347  45.534  1.00 55.56           C
ATOM   4904  O   ASN A 539      92.511 -32.884  44.889  1.00 55.61           O
ATOM   4905  CB  ASN A 539      95.020 -33.992  46.436  1.00 52.76           C
ATOM   4906  CG  ASN A 539      95.997 -35.016  45.959  1.00 53.64           C
ATOM   4907  OD1 ASN A 539      95.630 -35.963  45.267  1.00 56.33           O
ATOM   4908  ND2 ASN A 539      97.259 -34.830  46.306  1.00 61.31           N
ATOM   4909  N   GLU A 540      93.225 -31.328  46.363  1.00 53.82           N
ATOM   4910  CA  GLU A 540      91.927 -30.710  46.545  1.00 53.35           C
ATOM   4911  C   GLU A 540      91.618 -29.946  45.262  1.00 50.17           C
ATOM   4912  O   GLU A 540      90.592 -30.163  44.628  1.00 50.17           O
ATOM   4913  CB  GLU A 540      91.974 -29.758  47.746  1.00 57.42           C
ATOM   4914  CG  GLU A 540      90.690 -28.984  48.011  1.00 68.49           C
ATOM   4915  CD  GLU A 540      89.469 -29.881  48.057  1.00 72.53           C
ATOM   4916  OE1 GLU A 540      89.567 -30.989  48.625  1.00 72.78           O
ATOM   4917  OE2 GLU A 540      88.411 -29.476  47.529  1.00 76.51           O
ATOM   4918  N   MET A 541      92.534 -29.070  44.873  1.00 47.09           N
ATOM   4919  CA  MET A 541      92.364 -28.284  43.666  1.00 44.15           C
ATOM   4920  C   MET A 541      92.098 -29.167  42.458  1.00 40.52           C
ATOM   4921  O   MET A 541      91.378 -28.767  41.552  1.00 41.71           O
ATOM   4922  CB  MET A 541      93.596 -27.408  43.427  1.00 41.51           C
ATOM   4923  CG  MET A 541      93.679 -26.230  44.401  1.00 50.22           C
ATOM   4924  SD  MET A 541      94.971 -25.043  44.001  1.00 51.91           S
ATOM   4925  CE  MET A 541      94.342 -24.380  42.374  1.00 48.49           C
ATOM   4926  N   LEU A 542      92.655 -30.371  42.447  1.00 35.64           N
ATOM   4927  CA  LEU A 542      92.439 -31.256  41.317  1.00 44.37           C
ATOM   4928  C   LEU A 542      91.006 -31.738  41.325  1.00 44.18           C
ATOM   4929  O   LEU A 542      90.392 -31.919  40.273  1.00 40.65           O
ATOM   4930  CB  LEU A 542      93.403 -32.451  41.345  1.00 48.76           C
ATOM   4931  CG  LEU A 542      93.273 -33.476  40.201  1.00 51.43           C
ATOM   4932  CD1 LEU A 542      94.500 -34.360  40.147  1.00 50.84           C
ATOM   4933  CD2 LEU A 542      92.034 -34.326  40.410  1.00 59.48           C
ATOM   4934  N   PHE A 543      90.475 -31.969  42.517  1.00 47.45           N
ATOM   4935  CA  PHE A 543      89.096 -32.408  42.638  1.00 48.91           C
ATOM   4936  C   PHE A 543      88.218 -31.317  42.016  1.00 47.89           C
ATOM   4937  O   PHE A 543      87.495 -31.549  41.049  1.00 51.43           O
ATOM   4938  CB  PHE A 543      88.729 -32.582  44.110  1.00 50.78           C
ATOM   4939  CG  PHE A 543      87.319 -33.036  44.326  1.00 61.72           C
ATOM   4940  CD1 PHE A 543      86.896 -34.265  43.829  1.00 62.16           C
ATOM   4941  CD2 PHE A 543      86.406 -32.232  45.013  1.00 64.12           C
ATOM   4942  CE1 PHE A 543      85.593 -34.689  44.009  1.00 64.30           C
ATOM   4943  CE2 PHE A 543      85.095 -32.647  45.199  1.00 60.36           C
ATOM   4944  CZ  PHE A 543      84.688 -33.879  44.696  1.00 66.21           C
ATOM   4945  N   ARG A 544      88.315 -30.122  42.583  1.00 41.15           N
ATOM   4946  CA  ARG A 544      87.559 -28.975  42.140  1.00 41.80           C
ATOM   4947  C   ARG A 544      87.754 -28.613  40.667  1.00 45.74           C
ATOM   4948  O   ARG A 544      86.867 -28.044  40.033  1.00 45.53           O
ATOM   4949  CB  ARG A 544      87.922 -27.781  43.019  1.00 41.08           C
ATOM   4950  CG  ARG A 544      87.624 -27.991  44.496  1.00 37.45           C
ATOM   4951  CD  ARG A 544      88.155 -26.816  45.300  1.00 42.27           C
ATOM   4952  NE  ARG A 544      87.933 -26.949  46.740  1.00 40.57           N
ATOM   4953  CZ  ARG A 544      88.367 -26.064  47.637  1.00 47.61           C
ATOM   4954  NH1 ARG A 544      89.045 -24.996  47.239  1.00 40.70           N
ATOM   4955  NH2 ARG A 544      88.108 -26.230  48.927  1.00 51.85           N
ATOM   4956  N   ALA A 545      88.919 -28.922  40.118  1.00 47.53           N
ATOM   4957  CA  ALA A 545      89.167 -28.596  38.722  1.00 48.82           C
ATOM   4958  C   ALA A 545      88.486 -29.669  37.895  1.00 48.13           C
ATOM   4959  O   ALA A 545      87.981 -29.416  36.799  1.00 50.74           O
ATOM   4960  CB  ALA A 545      90.676 -28.558  38.439  1.00 47.18           C
ATOM   4961  N   GLN A 546      88.460 -30.868  38.451  1.00 47.15           N
ATOM   4962  CA  GLN A 546      87.846 -31.993  37.788  1.00 49.97           C
ATOM   4963  C   GLN A 546      86.326 -31.826  37.864  1.00 51.80           C
ATOM   4964  O   GLN A 546      85.610 -32.152  36.913  1.00 53.54           O
ATOM   4965  CB  GLN A 546      88.303 -33.279  38.471  1.00 54.10           C
ATOM   4966  CG  GLN A 546      88.404 -34.475  37.551  1.00 67.33           C
ATOM   4967  CD  GLN A 546      89.311 -35.567  38.111  1.00 75.70           C
ATOM   4968  OE1 GLN A 546      90.510 -35.345  38.332  1.00 64.46           O
ATOM   4969  NE2 GLN A 546      88.742 -36.753  38.342  1.00 81.61           N
ATOM   4970  N   ARG A 547      85.834 -31.298  38.985  1.00 50.82           N
ATOM   4971  CA  ARG A 547      84.398 -31.082  39.160  1.00 46.75           C
ATOM   4972  C   ARG A 547      83.907 -30.077  38.121  1.00 44.60           C
ATOM   4973  O   ARG A 547      82.892 -30.282  37.457  1.00 47.35           O
ATOM   4974  CB  ARG A 547      84.102 -30.542  40.564  1.00 48.52           C
ATOM   4975  CG  ARG A 547      82.659 -30.068  40.767  1.00 54.65           C
ATOM   4976  CD  ARG A 547      82.556 -29.069  41.923  1.00 64.83           C
ATOM   4977  NE  ARG A 547      82.710 -29.717  43.226  1.00 72.74           N
ATOM   4978  CZ  ARG A 547      83.230 -29.134  44.305  1.00 75.39           C
ATOM   4979  NH1 ARG A 547      83.657 -27.874  44.265  1.00 76.74           N
ATOM   4980  NH2 ARG A 547      83.343 -29.825  45.426  1.00 81.27           N
ATOM   4981  N   THR A 548      84.655 -28.997  37.979  1.00 35.87           N
ATOM   4982  CA  THR A 548      84.315 -27.952  37.042  1.00 35.41           C
ATOM   4983  C   THR A 548      84.297 -28.428  35.591  1.00 38.48           C
ATOM   4984  O   THR A 548      83.544 -27.924  34.760  1.00 40.95           O
ATOM   4985  CB  THR A 548      85.305 -26.803  37.177  1.00 31.80           C
ATOM   4986  OG1 THR A 548      85.215 -26.256  38.499  1.00 30.96           O
ATOM   4987  CG2 THR A 548      85.016 -25.726  36.152  1.00 36.11           C
ATOM   4988  N   GLU A 549      85.124 -29.411  35.287  1.00 44.90           N
ATOM   4989  CA  GLU A 549      85.219 -29.906  33.924  1.00 46.83           C
ATOM   4990  C   GLU A 549      83.998 -30.696  33.530  1.00 42.28           C
ATOM   4991  O   GLU A 549      83.474 -30.541  32.427  1.00 39.10           O
ATOM   4992  CB  GLU A 549      86.456 -30.793  33.769  1.00 51.67           C
ATOM   4993  CG  GLU A 549      86.796 -31.125  32.330  1.00 57.40           C
ATOM   4994  CD  GLU A 549      87.602 -32.404  32.204  1.00 63.27           C
ATOM   4995  OE1 GLU A 549      88.609 -32.545  32.939  1.00 69.45           O
ATOM   4996  OE2 GLU A 549      87.230 -33.264  31.367  1.00 65.46           O
ATOM   4997  N   VAL A 550      83.560 -31.559  34.438  1.00 43.68           N
ATOM   4998  CA  VAL A 550      82.395 -32.398  34.189  1.00 40.76           C
ATOM   4999  C   VAL A 550      81.178 -31.506  34.059  1.00 44.90           C
ATOM   5000  O   VAL A 550      80.337 -31.722  33.180  1.00 50.61           O
ATOM   5001  CB  VAL A 550      82.153 -33.392  35.336  1.00 34.84           C
ATOM   5002  CG1 VAL A 550      80.990 -34.285  34.988  1.00 38.80           C
ATOM   5003  CG2 VAL A 550      83.412 -34.223  35.597  1.00 34.81           C
ATOM   5004  N   ALA A 551      81.111 -30.498  34.932  1.00 38.35           N
ATOM   5005  CA  ALA A 551      80.013 -29.532  34.963  1.00 35.72           C
ATOM   5006  C   ALA A 551      79.798 -28.834  33.621  1.00 36.62           C
ATOM   5007  O   ALA A 551      78.674 -28.708  33.147  1.00 41.96           O
ATOM   5008  CB  ALA A 551      80.266 -28.498  36.048  1.00 28.48           C
ATOM   5009  N   GLY A 552      80.884 -28.370  33.018  1.00 39.14           N
ATOM   5010  CA  GLY A 552      80.793 -27.702  31.735  1.00 41.44           C
ATOM   5011  C   GLY A 552      80.467 -28.660  30.605  1.00 42.07           C
ATOM   5012  O   GLY A 552      79.932 -28.247  29.572  1.00 45.90           O
ATOM   5013  N   MET A 553      80.798 -29.935  30.793  1.00 43.04           N
ATOM   5014  CA  MET A 553      80.531 -30.964  29.788  1.00 46.23           C
ATOM   5015  C   MET A 553      79.043 -31.298  29.745  1.00 46.60           C
ATOM   5016  O   MET A 553      78.413 -31.316  28.679  1.00 42.34           O
ATOM   5017  CB  MET A 553      81.316 -32.240  30.112  1.00 47.80           C
ATOM   5018  CG  MET A 553      80.875 -33.455  29.301  1.00 50.14           C
ATOM   5019  SD  MET A 553      81.122 -33.306  27.499  1.00 65.02           S
ATOM   5020  CE  MET A 553      81.118 -35.068  26.989  1.00 57.81           C
ATOM   5021  N   THR A 554      78.489 -31.568  30.922  1.00 45.06           N
ATOM   5022  CA  THR A 554      77.080 -31.901  31.042  1.00 45.44           C
ATOM   5023  C   THR A 554      76.244 -30.725  30.533  1.00 44.33           C
ATOM   5024  O   THR A 554      75.238 -30.912  29.863  1.00 47.58           O
ATOM   5025  CB  THR A 554      76.728 -32.229  32.516  1.00 46.94           C
ATOM   5026  OG1 THR A 554      75.373 -32.676  32.599  1.00 54.95           O
ATOM   5027  CG2 THR A 554      76.902 -31.015  33.399  1.00 49.55           C
ATOM   5028  N   ALA A 555      76.691 -29.513  30.839  1.00 41.59           N
ATOM   5029  CA  ALA A 555      76.006 -28.304  30.423  1.00 37.96           C
ATOM   5030  C   ALA A 555      75.827 -28.248  28.904  1.00 43.25           C
ATOM   5031  O   ALA A 555      74.789 -27.807  28.399  1.00 42.45           O
ATOM   5032  CB  ALA A 555      76.784 -27.079  30.902  1.00 32.06           C
ATOM   5033  N   GLN A 556      76.828 -28.717  28.171  1.00 45.85           N
ATOM   5034  CA  GLN A 556      76.754 -28.671  26.723  1.00 48.17           C
ATOM   5035  C   GLN A 556      76.107 -29.890  26.077  1.00 45.55           C
ATOM   5036  O   GLN A 556      75.615 -29.803  24.950  1.00 45.70           O
ATOM   5037  CB  GLN A 556      78.140 -28.397  26.153  1.00 52.34           C
ATOM   5038  CG  GLN A 556      78.527 -29.269  25.008  1.00 60.39           C
ATOM   5039  CD  GLN A 556      79.842 -29.913  25.275  1.00 62.56           C
ATOM   5040  OE1 GLN A 556      80.855 -29.227  25.409  1.00 68.96           O
ATOM   5041  NE2 GLN A 556      79.846 -31.238  25.375  1.00 61.00           N
ATOM   5042  N   ILE A 557      76.108 -31.028  26.763  1.00 41.60           N
ATOM   5043  CA  ILE A 557      75.429 -32.201  26.216  1.00 39.57           C
ATOM   5044  C   ILE A 557      73.969 -31.793  26.319  1.00 43.60           C
ATOM   5045  O   ILE A 557      73.107 -32.185  25.524  1.00 47.54           O
ATOM   5046  CB  ILE A 557      75.630 -33.445  27.087  1.00 35.19           C
ATOM   5047  CG1 ILE A 557      77.077 -33.919  26.996  1.00 39.06           C
ATOM   5048  CG2 ILE A 557      74.706 -34.553  26.629  1.00 34.00           C
ATOM   5049  CD1 ILE A 557      77.549 -34.156  25.565  1.00 43.00           C
ATOM   5050  N   ASN A 558      73.712 -30.972  27.323  1.00 41.20           N
ATOM   5051  CA  ASN A 558      72.383 -30.497  27.579  1.00 42.51           C
ATOM   5052  C   ASN A 558      71.905 -29.584  26.458  1.00 40.31           C
ATOM   5053  O   ASN A 558      70.928 -29.897  25.783  1.00 42.81           O
ATOM   5054  CB  ASN A 558      72.359 -29.808  28.945  1.00 50.25           C
ATOM   5055  CG  ASN A 558      71.153 -28.921  29.137  1.00 61.42           C
ATOM   5056  OD1 ASN A 558      70.035 -29.273  28.754  1.00 67.63           O
ATOM   5057  ND2 ASN A 558      71.370 -27.761  29.754  1.00 60.72           N
ATOM   5058  N   ARG A 559      72.599 -28.476  26.230  1.00 36.88           N
ATOM   5059  CA  ARG A 559      72.187 -27.557  25.174  1.00 34.75           C
ATOM   5060  C   ARG A 559      72.136 -28.315  23.844  1.00 36.84           C
ATOM   5061  O   ARG A 559      71.385 -27.961  22.931  1.00 33.51           O
ATOM   5062  CB  ARG A 559      73.159 -26.384  25.039  1.00 30.88           C
ATOM   5063  CG  ARG A 559      73.771 -25.890  26.330  1.00 36.69           C
ATOM   5064  CD  ARG A 559      72.941 -24.850  27.061  1.00 38.68           C
ATOM   5065  NE  ARG A 559      73.123 -25.030  28.506  1.00 44.29           N
ATOM   5066  CZ  ARG A 559      73.258 -24.059  29.408  1.00 42.55           C
ATOM   5067  NH1 ARG A 559      73.239 -22.774  29.061  1.00 38.42           N
ATOM   5068  NH2 ARG A 559      73.408 -24.395  30.679  1.00 40.45           N
ATOM   5069  N   LYS A 560      72.934 -29.366  23.725  1.00 38.43           N
ATOM   5070  CA  LYS A 560      72.912 -30.117  22.484  1.00 43.52           C
ATOM   5071  C   LYS A 560      71.663 -30.975  22.389  1.00 38.61           C
ATOM   5072  O   LYS A 560      71.039 -31.055  21.341  1.00 40.47           O
ATOM   5073  CB  LYS A 560      74.153 -31.006  22.339  1.00 46.51           C
ATOM   5074  CG  LYS A 560      74.314 -31.541  20.913  1.00 51.90           C
ATOM   5075  CD  LYS A 560      75.368 -32.614  20.799  1.00 61.00           C
ATOM   5076  CE  LYS A 560      74.768 -33.995  20.952  1.00 60.33           C
ATOM   5077  NZ  LYS A 560      75.827 -35.047  21.004  1.00 60.83           N
ATOM   5078  N   LEU A 561      71.297 -31.633  23.476  1.00 38.18           N
ATOM   5079  CA  LEU A 561      70.103 -32.466  23.439  1.00 40.04           C
ATOM   5080  C   LEU A 561      68.858 -31.608  23.220  1.00 38.02           C
ATOM   5081  O   LEU A 561      67.909 -32.013  22.528  1.00 33.57           O
ATOM   5082  CB  LEU A 561      69.985 -33.260  24.736  1.00 31.77           C
ATOM   5083  CG  LEU A 561      70.914 -34.462  24.789  1.00 33.23           C
ATOM   5084  CD1 LEU A 561      70.686 -35.272  26.053  1.00 36.10           C
ATOM   5085  CD2 LEU A 561      70.642 -35.290  23.575  1.00 32.25           C
ATOM   5086  N   LEU A 562      68.895 -30.420  23.810  1.00 34.06           N
ATOM   5087  CA  LEU A 562      67.810 -29.453  23.736  1.00 39.73           C
ATOM   5088  C   LEU A 562      67.496 -29.066  22.297  1.00 38.69           C
ATOM   5089  O   LEU A 562      66.375 -29.240  21.824  1.00 41.26           O
ATOM   5090  CB  LEU A 562      68.205 -28.211  24.532  1.00 38.36           C
ATOM   5091  CG  LEU A 562      67.259 -27.709  25.621  1.00 37.37           C
ATOM   5092  CD1 LEU A 562      66.706 -28.855  26.453  1.00 32.77           C
ATOM   5093  CD2 LEU A 562      68.033 -26.735  26.481  1.00 35.31           C
ATOM   5094  N   ILE A 563      68.502 -28.524  21.624  1.00 37.87           N
ATOM   5095  CA  ILE A 563      68.403 -28.102  20.241  1.00 43.36           C
ATOM   5096  C   ILE A 563      67.858 -29.214  19.349  1.00 46.80           C
ATOM   5097  O   ILE A 563      67.057 -28.954  18.446  1.00 51.03           O
ATOM   5098  CB  ILE A 563      69.797 -27.680  19.704  1.00 48.63           C
ATOM   5099  CG1 ILE A 563      70.295 -26.440  20.455  1.00 55.55           C
ATOM   5100  CG2 ILE A 563      69.721 -27.373  18.230  1.00 50.14           C
ATOM   5101  CD1 ILE A 563      71.714 -26.039  20.106  1.00 53.05           C
ATOM   5102  N   ASN A 564      68.283 -30.450  19.590  1.00 45.33           N
ATOM   5103  CA  ASN A 564      67.810 -31.551  18.762  1.00 45.69           C
ATOM   5104  C   ASN A 564      66.378 -31.959  18.998  1.00 46.74           C
ATOM   5105  O   ASN A 564      65.774 -32.575  18.129  1.00 49.37           O
ATOM   5106  CB  ASN A 564      68.685 -32.790  18.922  1.00 52.82           C
ATOM   5107  CG  ASN A 564      69.940 -32.724  18.088  1.00 55.00           C
ATOM   5108  OD1 ASN A 564      69.947 -32.157  16.989  1.00 60.49           O
ATOM   5109  ND2 ASN A 564      71.009 -33.319  18.594  1.00 44.76           N
ATOM   5110  N   SER A 565      65.830 -31.628  20.165  1.00 43.02           N
ATOM   5111  CA  SER A 565      64.461 -32.012  20.480  1.00 37.47           C
ATOM   5112  C   SER A 565      63.446 -30.948  20.151  1.00 37.49           C
ATOM   5113  O   SER A 565      62.254 -31.158  20.342  1.00 42.33           O
ATOM   5114  CB  SER A 565      64.339 -32.373  21.957  1.00 30.57           C
ATOM   5115  OG  SER A 565      64.469 -31.218  22.758  1.00 44.83           O
ATOM   5116  N   LEU A 566      63.914 -29.811  19.654  1.00 41.77           N
ATOM   5117  CA  LEU A 566      63.022 -28.708  19.317  1.00 40.68           C
ATOM   5118  C   LEU A 566      62.048 -29.072  18.212  1.00 40.04           C
ATOM   5119  O   LEU A 566      60.839 -28.943  18.397  1.00 47.91           O
ATOM   5120  CB  LEU A 566      63.825 -27.465  18.916  1.00 39.97           C
ATOM   5121  CG  LEU A 566      62.987 -26.239  18.576  1.00 40.96           C
ATOM   5122  CD1 LEU A 566      62.068 -25.957  19.729  1.00 44.23           C
ATOM   5123  CD2 LEU A 566      63.860 -25.041  18.311  1.00 38.51           C
ATOM   5124  N   TYR A 567      62.553 -29.532  17.069  1.00 40.95           N
ATOM   5125  CA  TYR A 567      61.661 -29.889  15.969  1.00 43.53           C
ATOM   5126  C   TYR A 567      60.557 -30.828  16.457  1.00 44.20           C
ATOM   5127  O   TYR A 567      59.458 -30.850  15.913  1.00 42.69           O
ATOM   5128  CB  TYR A 567      62.413 -30.546  14.802  1.00 42.21           C
ATOM   5129  CG  TYR A 567      61.444 -30.971  13.735  1.00 48.80           C
ATOM   5130  CD1 TYR A 567      60.540 -30.051  13.208  1.00 57.28           C
ATOM   5131  CD2 TYR A 567      61.314 -32.306  13.366  1.00 50.53           C
ATOM   5132  CE1 TYR A 567      59.523 -30.442  12.362  1.00 64.05           C
ATOM   5133  CE2 TYR A 567      60.300 -32.713  12.514  1.00 59.75           C
ATOM   5134  CZ  TYR A 567      59.400 -31.776  12.022  1.00 67.55           C
ATOM   5135  OH  TYR A 567      58.336 -32.171  11.241  1.00 72.02           O
ATOM   5136  N   GLY A 568      60.858 -31.593  17.499  1.00 48.68           N
ATOM   5137  CA  GLY A 568      59.881 -32.514  18.057  1.00 47.12           C
ATOM   5138  C   GLY A 568      58.721 -31.787  18.723  1.00 45.46           C
ATOM   5139  O   GLY A 568      57.616 -32.308  18.816  1.00 42.11           O
ATOM   5140  N   ALA A 569      58.980 -30.574  19.188  1.00 42.64           N
ATOM   5141  CA  ALA A 569      57.962 -29.775  19.840  1.00 44.52           C
ATOM   5142  C   ALA A 569      57.161 -28.999  18.780  1.00 44.58           C
ATOM   5143  O   ALA A 569      55.930 -28.995  18.771  1.00 41.99           O
ATOM   5144  CB  ALA A 569      58.631 -28.824  20.825  1.00 46.64           C
ATOM   5145  N   LEU A 570      57.878 -28.366  17.863  1.00 43.14           N
ATOM   5146  CA  LEU A 570      57.252 -27.600  16.797  1.00 42.78           C
ATOM   5147  C   LEU A 570      56.357 -28.427  15.872  1.00 42.66           C
ATOM   5148  O   LEU A 570      55.575 -27.857  15.106  1.00 43.77           O
ATOM   5149  CB  LEU A 570      58.328 -26.914  15.956  1.00 41.51           C
ATOM   5150  CG  LEU A 570      58.973 -25.687  16.562  1.00 38.28           C
ATOM   5151  CD1 LEU A 570      59.855 -25.016  15.512  1.00 41.95           C
ATOM   5152  CD2 LEU A 570      57.884 -24.759  17.048  1.00 39.46           C
ATOM   5153  N   GLY A 571      56.482 -29.752  15.925  1.00 37.37           N
ATOM   5154  CA  GLY A 571      55.662 -30.605  15.080  1.00 33.68           C
ATOM   5155  C   GLY A 571      54.544 -31.291  15.846  1.00 40.76           C
ATOM   5156  O   GLY A 571      53.698 -31.986  15.275  1.00 41.93           O
ATOM   5157  N   ASN A 572      54.531 -31.080  17.157  1.00 41.91           N
ATOM   5158  CA  ASN A 572      53.529 -31.684  18.030  1.00 46.33           C
ATOM   5159  C   ASN A 572      52.353 -30.719  18.250  1.00 49.15           C
ATOM   5160  O   ASN A 572      52.530 -29.595  18.728  1.00 50.30           O
ATOM   5161  CB  ASN A 572      54.198 -32.058  19.360  1.00 43.72           C
ATOM   5162  CG  ASN A 572      53.245 -32.695  20.347  1.00 48.23           C
ATOM   5163  OD1 ASN A 572      52.098 -32.274  20.492  1.00 50.78           O
ATOM   5164  ND2 ASN A 572      53.727 -33.700  21.054  1.00 51.22           N
ATOM   5165  N   VAL A 573      51.155 -31.169  17.899  1.00 44.44           N
ATOM   5166  CA  VAL A 573      49.954 -30.353  18.027  1.00 45.67           C
ATOM   5167  C   VAL A 573      49.723 -29.781  19.418  1.00 46.64           C
ATOM   5168  O   VAL A 573      48.989 -28.812  19.573  1.00 49.51           O
ATOM   5169  CB  VAL A 573      48.675 -31.148  17.622  1.00 47.90           C
ATOM   5170  CG1 VAL A 573      48.715 -31.494  16.142  1.00 46.22           C
ATOM   5171  CG2 VAL A 573      48.546 -32.413  18.466  1.00 44.54           C
ATOM   5172  N   TRP A 574      50.340 -30.369  20.432  1.00 42.69           N
ATOM   5173  CA  TRP A 574      50.153 -29.866  21.781  1.00 45.91           C
ATOM   5174  C   TRP A 574      51.157 -28.805  22.227  1.00 47.72           C
ATOM   5175  O   TRP A 574      51.144 -28.382  23.383  1.00 49.02           O
ATOM   5176  CB  TRP A 574      50.163 -31.018  22.772  1.00 52.63           C
ATOM   5177  CG  TRP A 574      48.987 -31.900  22.625  1.00 62.55           C
ATOM   5178  CD1 TRP A 574      48.857 -32.960  21.782  1.00 66.81           C
ATOM   5179  CD2 TRP A 574      47.747 -31.781  23.322  1.00 68.14           C
ATOM   5180  NE1 TRP A 574      47.609 -33.519  21.912  1.00 71.04           N
ATOM   5181  CE2 TRP A 574      46.907 -32.817  22.857  1.00 71.79           C
ATOM   5182  CE3 TRP A 574      47.264 -30.906  24.308  1.00 71.89           C
ATOM   5183  CZ2 TRP A 574      45.601 -32.994  23.333  1.00 73.67           C
ATOM   5184  CZ3 TRP A 574      45.968 -31.083  24.782  1.00 73.18           C
ATOM   5185  CH2 TRP A 574      45.154 -32.125  24.297  1.00 72.75           C
ATOM   5186  N   PHE A 575      52.037 -28.380  21.327  1.00 45.13           N
ATOM   5187  CA  PHE A 575      53.002 -27.360  21.687  1.00 41.19           C
ATOM   5188  C   PHE A 575      52.330 -26.013  21.488  1.00 46.71           C
ATOM   5189  O   PHE A 575      51.685 -25.767  20.462  1.00 49.83           O
ATOM   5190  CB  PHE A 575      54.249 -27.460  20.809  1.00 38.00           C
ATOM   5191  CG  PHE A 575      55.403 -26.597  21.275  1.00 35.26           C
ATOM   5192  CD1 PHE A 575      55.730 -26.511  22.633  1.00 35.88           C
ATOM   5193  CD2 PHE A 575      56.205 -25.931  20.353  1.00 31.81           C
ATOM   5194  CE1 PHE A 575      56.840 -25.782  23.063  1.00 29.53           C
ATOM   5195  CE2 PHE A 575      57.315 -25.203  20.767  1.00 26.88           C
ATOM   5196  CZ  PHE A 575      57.637 -25.128  22.127  1.00 35.72           C
ATOM   5197  N   ARG A 576      52.485 -25.141  22.475  1.00 43.93           N
ATOM   5198  CA  ARG A 576      51.898 -23.808  22.439  1.00 41.07           C
ATOM   5199  C   ARG A 576      52.220 -22.963  21.204  1.00 41.76           C
ATOM   5200  O   ARG A 576      51.459 -22.066  20.858  1.00 44.33           O
ATOM   5201  CB  ARG A 576      52.313 -23.071  23.715  1.00 42.29           C
ATOM   5202  CG  ARG A 576      52.058 -21.586  23.723  1.00 43.49           C
ATOM   5203  CD  ARG A 576      52.410 -20.979  25.078  1.00 42.12           C
ATOM   5204  NE  ARG A 576      51.423 -21.298  26.121  1.00 41.11           N
ATOM   5205  CZ  ARG A 576      51.685 -22.010  27.212  1.00 38.97           C
ATOM   5206  NH1 ARG A 576      52.897 -22.496  27.421  1.00 42.46           N
ATOM   5207  NH2 ARG A 576      50.741 -22.216  28.102  1.00 35.75           N
ATOM   5208  N   TYR A 577      53.332 -23.251  20.530  1.00 44.41           N
ATOM   5209  CA  TYR A 577      53.721 -22.472  19.358  1.00 40.45           C
ATOM   5210  C   TYR A 577      53.630 -23.249  18.058  1.00 45.13           C
ATOM   5211  O   TYR A 577      54.257 -22.879  17.066  1.00 46.72           O
ATOM   5212  CB  TYR A 577      55.136 -21.933  19.521  1.00 40.05           C
ATOM   5213  CG  TYR A 577      55.342 -21.211  20.827  1.00 41.63           C
ATOM   5214  CD1 TYR A 577      55.456 -21.918  22.018  1.00 42.20           C
ATOM   5215  CD2 TYR A 577      55.394 -19.818  20.881  1.00 37.17           C
ATOM   5216  CE1 TYR A 577      55.616 -21.268  23.224  1.00 41.96           C
ATOM   5217  CE2 TYR A 577      55.554 -19.155  22.088  1.00 32.93           C
ATOM   5218  CZ  TYR A 577      55.662 -19.890  23.252  1.00 37.20           C
ATOM   5219  OH  TYR A 577      55.814 -19.256  24.457  1.00 38.18           O
ATOM   5220  N   TYR A 578      52.846 -24.323  18.059  1.00 45.29           N
ATOM   5221  CA  TYR A 578      52.672 -25.128  16.856  1.00 45.73           C
ATOM   5222  C   TYR A 578      51.807 -24.447  15.792  1.00 44.41           C
ATOM   5223  O   TYR A 578      50.868 -23.727  16.099  1.00 52.79           O
ATOM   5224  CB  TYR A 578      52.068 -26.484  17.232  1.00 48.25           C
ATOM   5225  CG  TYR A 578      51.477 -27.288  16.080  1.00 52.63           C
ATOM   5226  CD1 TYR A 578      50.270 -26.911  15.486  1.00 52.73           C
ATOM   5227  CD2 TYR A 578      52.109 -28.445  15.605  1.00 51.69           C
ATOM   5228  CE1 TYR A 578      49.705 -27.663  14.452  1.00 52.86           C
ATOM   5229  CE2 TYR A 578      51.549 -29.208  14.569  1.00 49.58           C
ATOM   5230  CZ  TYR A 578      50.346 -28.807  13.999  1.00 53.21           C
ATOM   5231  OH  TYR A 578      49.778 -29.539  12.980  1.00 50.51           O
ATOM   5232  N   ASP A 579      52.144 -24.683  14.534  1.00 41.18           N
ATOM   5233  CA  ASP A 579      51.398 -24.168  13.403  1.00 38.47           C
ATOM   5234  C   ASP A 579      51.697 -25.079  12.231  1.00 41.91           C
ATOM   5235  O   ASP A 579      52.788 -25.023  11.674  1.00 44.34           O
ATOM   5236  CB  ASP A 579      51.808 -22.752  13.046  1.00 41.46           C
ATOM   5237  CG  ASP A 579      50.998 -22.203  11.876  1.00 54.83           C
ATOM   5238  OD1 ASP A 579      51.099 -22.761  10.761  1.00 54.36           O
ATOM   5239  OD2 ASP A 579      50.246 -21.225  12.069  1.00 59.25           O
ATOM   5240  N   LEU A 580      50.725 -25.913  11.869  1.00 43.16           N
ATOM   5241  CA  LEU A 580      50.855 -26.864  10.765  1.00 43.94           C
ATOM   5242  C   LEU A 580      51.626 -26.333   9.556  1.00 45.33           C
ATOM   5243  O   LEU A 580      52.538 -26.990   9.065  1.00 49.80           O
ATOM   5244  CB  LEU A 580      49.474 -27.311  10.301  1.00 41.94           C
ATOM   5245  CG  LEU A 580      49.496 -28.336   9.170  1.00 48.22           C
ATOM   5246  CD1 LEU A 580      49.828 -29.720   9.741  1.00 51.51           C
ATOM   5247  CD2 LEU A 580      48.147 -28.355   8.481  1.00 48.50           C
ATOM   5248  N   ARG A 581      51.254 -25.153   9.072  1.00 45.53           N
ATOM   5249  CA  ARG A 581      51.917 -24.559   7.914  1.00 45.26           C
ATOM   5250  C   ARG A 581      53.431 -24.338   8.110  1.00 45.60           C
ATOM   5251  O   ARG A 581      54.196 -24.380   7.153  1.00 45.31           O
ATOM   5252  CB  ARG A 581      51.245 -23.224   7.543  1.00 47.94           C
ATOM   5253  CG  ARG A 581      49.745 -23.313   7.321  1.00 48.41           C
ATOM   5254  CD  ARG A 581      49.185 -22.114   6.545  1.00 54.76           C
ATOM   5255  NE  ARG A 581      49.370 -20.809   7.188  1.00 59.46           N
ATOM   5256  CZ  ARG A 581      49.094 -20.541   8.465  1.00 65.49           C
ATOM   5257  NH1 ARG A 581      48.625 -21.489   9.270  1.00 66.53           N
ATOM   5258  NH2 ARG A 581      49.258 -19.312   8.935  1.00 62.43           N
ATOM   5259  N   ASN A 582      53.860 -24.079   9.342  1.00 45.02           N
ATOM   5260  CA  ASN A 582      55.276 -23.864   9.610  1.00 44.36           C
ATOM   5261  C   ASN A 582      55.985 -25.212   9.658  1.00 44.93           C
ATOM   5262  O   ASN A 582      57.060 -25.388   9.084  1.00 44.58           O
ATOM   5263  CB  ASN A 582      55.492 -23.130  10.943  1.00 40.43           C
ATOM   5264  CG  ASN A 582      55.178 -21.638  10.864  1.00 44.44           C
ATOM   5265  OD1 ASN A 582      55.087 -21.065   9.780  1.00 41.08           O
ATOM   5266  ND2 ASN A 582      55.029 -21.001  12.026  1.00 38.66           N
ATOM   5267  N   ALA A 583      55.372 -26.168  10.343  1.00 45.31           N
ATOM   5268  CA  ALA A 583      55.951 -27.499  10.474  1.00 46.69           C
ATOM   5269  C   ALA A 583      56.217 -28.078   9.097  1.00 46.71           C
ATOM   5270  O   ALA A 583      57.203 -28.798   8.882  1.00 51.20           O
ATOM   5271  CB  ALA A 583      55.004 -28.407  11.257  1.00 43.99           C
ATOM   5272  N   THR A 584      55.332 -27.736   8.167  1.00 41.66           N
ATOM   5273  CA  THR A 584      55.425 -28.208   6.795  1.00 41.07           C
ATOM   5274  C   THR A 584      56.408 -27.381   5.962  1.00 39.33           C
ATOM   5275  O   THR A 584      56.954 -27.868   4.973  1.00 40.19           O
ATOM   5276  CB  THR A 584      54.038 -28.195   6.126  1.00 42.79           C
ATOM   5277  OG1 THR A 584      53.207 -29.206   6.714  1.00 45.02           O
ATOM   5278  CG2 THR A 584      54.172 -28.455   4.644  1.00 44.52           C
ATOM   5279  N   ALA A 585      56.625 -26.133   6.367  1.00 38.54           N
ATOM   5280  CA  ALA A 585      57.553 -25.250   5.678  1.00 37.92           C
ATOM   5281  C   ALA A 585      59.000 -25.695   5.953  1.00 39.68           C
ATOM   5282  O   ALA A 585      59.889 -25.516   5.120  1.00 39.57           O
ATOM   5283  CB  ALA A 585      57.334 -23.812   6.140  1.00 36.06           C
ATOM   5284  N   ILE A 586      59.222 -26.294   7.122  1.00 41.16           N
ATOM   5285  CA  ILE A 586      60.545 -26.779   7.535  1.00 37.61           C
ATOM   5286  C   ILE A 586      60.860 -28.092   6.847  1.00 37.03           C
ATOM   5287  O   ILE A 586      61.947 -28.299   6.321  1.00 36.87           O
ATOM   5288  CB  ILE A 586      60.579 -27.007   9.057  1.00 36.15           C
ATOM   5289  CG1 ILE A 586      60.459 -25.668   9.786  1.00 34.70           C
ATOM   5290  CG2 ILE A 586      61.847 -27.719   9.461  1.00 32.33           C
ATOM   5291  CD1 ILE A 586      60.151 -25.834  11.268  1.00 38.37           C
ATOM   5292  N   THR A 587      59.885 -28.984   6.845  1.00 42.30           N
ATOM   5293  CA  THR A 587      60.067 -30.280   6.227  1.00 41.73           C
ATOM   5294  C   THR A 587      60.204 -30.222   4.723  1.00 42.55           C
ATOM   5295  O   THR A 587      60.987 -30.972   4.153  1.00 45.38           O
ATOM   5296  CB  THR A 587      58.920 -31.204   6.574  1.00 42.56           C
ATOM   5297  OG1 THR A 587      58.917 -31.428   7.986  1.00 54.22           O
ATOM   5298  CG2 THR A 587      59.098 -32.524   5.885  1.00 59.16           C
ATOM   5299  N   THR A 588      59.439 -29.346   4.077  1.00 45.09           N
ATOM   5300  CA  THR A 588      59.508 -29.210   2.623  1.00 42.72           C
ATOM   5301  C   THR A 588      60.810 -28.527   2.210  1.00 42.75           C
ATOM   5302  O   THR A 588      61.329 -28.777   1.124  1.00 46.22           O
ATOM   5303  CB  THR A 588      58.314 -28.395   2.058  1.00 41.93           C
ATOM   5304  OG1 THR A 588      57.072 -29.021   2.425  1.00 45.30           O
ATOM   5305  CG2 THR A 588      58.395 -28.334   0.543  1.00 40.44           C
ATOM   5306  N   PHE A 589      61.332 -27.668   3.082  1.00 37.92           N
ATOM   5307  CA  PHE A 589      62.572 -26.953   2.816  1.00 31.59           C
ATOM   5308  C   PHE A 589      63.714 -27.957   2.888  1.00 34.73           C
ATOM   5309  O   PHE A 589      64.499 -28.073   1.962  1.00 38.27           O
ATOM   5310  CB  PHE A 589      62.762 -25.836   3.855  1.00 37.14           C
ATOM   5311  CG  PHE A 589      63.922 -24.917   3.565  1.00 39.48           C
ATOM   5312  CD1 PHE A 589      65.209 -25.244   3.972  1.00 34.71           C
ATOM   5313  CD2 PHE A 589      63.727 -23.742   2.837  1.00 37.19           C
ATOM   5314  CE1 PHE A 589      66.285 -24.419   3.654  1.00 37.22           C
ATOM   5315  CE2 PHE A 589      64.794 -22.914   2.515  1.00 32.83           C
ATOM   5316  CZ  PHE A 589      66.076 -23.250   2.921  1.00 37.44           C
ATOM   5317  N   GLY A 590      63.791 -28.687   3.994  1.00 33.62           N
ATOM   5318  CA  GLY A 590      64.822 -29.694   4.159  1.00 38.95           C
ATOM   5319  C   GLY A 590      64.890 -30.670   2.993  1.00 43.20           C
ATOM   5320  O   GLY A 590      65.977 -31.112   2.626  1.00 50.30           O
ATOM   5321  N   GLN A 591      63.745 -31.019   2.411  1.00 37.45           N
ATOM   5322  CA  GLN A 591      63.723 -31.926   1.266  1.00 37.62           C
ATOM   5323  C   GLN A 591      64.392 -31.263   0.083  1.00 41.70           C
ATOM   5324  O   GLN A 591      65.345 -31.789  -0.486  1.00 46.83           O
ATOM   5325  CB  GLN A 591      62.295 -32.267   0.856  1.00 38.85           C
ATOM   5326  CG  GLN A 591      61.664 -33.360   1.659  1.00 48.38           C
ATOM   5327  CD  GLN A 591      60.409 -33.871   1.010  1.00 59.38           C
ATOM   5328  OE1 GLN A 591      60.442 -34.340  -0.133  1.00 66.97           O
ATOM   5329  NE2 GLN A 591      59.286 -33.787   1.726  1.00 58.87           N
ATOM   5330  N   MET A 592      63.867 -30.102  -0.290  1.00 37.22           N
ATOM   5331  CA  MET A 592      64.395 -29.349  -1.405  1.00 39.52           C
ATOM   5332  C   MET A 592      65.904 -29.155  -1.294  1.00 42.61           C
ATOM   5333  O   MET A 592      66.637 -29.327  -2.264  1.00 47.31           O
ATOM   5334  CB  MET A 592      63.727 -27.983  -1.478  1.00 46.55           C
ATOM   5335  CG  MET A 592      64.138 -27.167  -2.692  1.00 47.07           C
ATOM   5336  SD  MET A 592      63.847 -25.412  -2.446  1.00 55.86           S
ATOM   5337  CE  MET A 592      65.487 -24.797  -2.455  1.00 55.07           C
ATOM   5338  N   ALA A 593      66.369 -28.786  -0.110  1.00 41.13           N
ATOM   5339  CA  ALA A 593      67.792 -28.563   0.109  1.00 41.94           C
ATOM   5340  C   ALA A 593      68.614 -29.781  -0.288  1.00 42.80           C
ATOM   5341  O   ALA A 593      69.566 -29.679  -1.069  1.00 45.12           O
ATOM   5342  CB  ALA A 593      68.046 -28.218   1.584  1.00 38.14           C
ATOM   5343  N   LEU A 594      68.242 -30.935   0.254  1.00 40.82           N
ATOM   5344  CA  LEU A 594      68.962 -32.161  -0.036  1.00 38.42           C
ATOM   5345  C   LEU A 594      69.017 -32.485  -1.505  1.00 36.20           C
ATOM   5346  O   LEU A 594      70.073 -32.818  -2.018  1.00 40.53           O
ATOM   5347  CB  LEU A 594      68.345 -33.340   0.712  1.00 42.08           C
ATOM   5348  CG  LEU A 594      69.098 -33.767   1.967  1.00 42.78           C
ATOM   5349  CD1 LEU A 594      70.340 -34.507   1.570  1.00 41.57           C
ATOM   5350  CD2 LEU A 594      69.449 -32.551   2.799  1.00 48.01           C
ATOM   5351  N   GLN A 595      67.892 -32.394  -2.193  1.00 32.69           N
ATOM   5352  CA  GLN A 595      67.895 -32.730  -3.607  1.00 39.02           C
ATOM   5353  C   GLN A 595      68.556 -31.671  -4.490  1.00 41.42           C
ATOM   5354  O   GLN A 595      68.923 -31.943  -5.632  1.00 42.27           O
ATOM   5355  CB  GLN A 595      66.475 -33.004  -4.068  1.00 41.68           C
ATOM   5356  CG  GLN A 595      65.845 -34.169  -3.336  1.00 45.30           C
ATOM   5357  CD  GLN A 595      64.470 -34.491  -3.863  1.00 48.36           C
ATOM   5358  OE1 GLN A 595      64.291 -34.640  -5.069  1.00 47.05           O
ATOM   5359  NE2 GLN A 595      63.490 -34.608  -2.967  1.00 44.03           N
ATOM   5360  N   TRP A 596      68.713 -30.471  -3.941  1.00 39.90           N
ATOM   5361  CA  TRP A 596      69.344 -29.364  -4.644  1.00 38.34           C
ATOM   5362  C   TRP A 596      70.861 -29.567  -4.595  1.00 42.04           C
ATOM   5363  O   TRP A 596      71.546 -29.465  -5.620  1.00 43.25           O
ATOM   5364  CB  TRP A 596      68.934 -28.033  -3.982  1.00 32.42           C
ATOM   5365  CG  TRP A 596      69.677 -26.802  -4.446  1.00 33.55           C
ATOM   5366  CD1 TRP A 596      70.936 -26.409  -4.081  1.00 32.34           C
ATOM   5367  CD2 TRP A 596      69.179 -25.780  -5.319  1.00 40.71           C
ATOM   5368  NE1 TRP A 596      71.255 -25.206  -4.669  1.00 34.55           N
ATOM   5369  CE2 TRP A 596      70.198 -24.801  -5.443  1.00 40.92           C
ATOM   5370  CE3 TRP A 596      67.982 -25.602  -6.024  1.00 37.72           C
ATOM   5371  CZ2 TRP A 596      70.037 -23.652  -6.223  1.00 33.72           C
ATOM   5372  CZ3 TRP A 596      67.826 -24.464  -6.795  1.00 34.91           C
ATOM   5373  CH2 TRP A 596      68.852 -23.508  -6.895  1.00 33.79           C
ATOM   5374  N   ILE A 597      71.385 -29.863  -3.405  1.00 42.05           N
ATOM   5375  CA  ILE A 597      72.815 -30.087  -3.252  1.00 43.56           C
ATOM   5376  C   ILE A 597      73.176 -31.372  -3.991  1.00 44.12           C
ATOM   5377  O   ILE A 597      74.318 -31.567  -4.377  1.00 47.81           O
ATOM   5378  CB  ILE A 597      73.213 -30.227  -1.768  1.00 44.83           C
ATOM   5379  CG1 ILE A 597      74.699 -29.898  -1.593  1.00 45.16           C
ATOM   5380  CG2 ILE A 597      72.974 -31.655  -1.302  1.00 44.01           C
ATOM   5381  CD1 ILE A 597      75.090 -28.492  -2.021  1.00 38.80           C
ATOM   5382  N   GLU A 598      72.195 -32.251  -4.177  1.00 42.88           N
ATOM   5383  CA  GLU A 598      72.415 -33.500  -4.895  1.00 40.84           C
ATOM   5384  C   GLU A 598      72.696 -33.150  -6.362  1.00 40.76           C
ATOM   5385  O   GLU A 598      73.731 -33.524  -6.917  1.00 39.56           O
ATOM   5386  CB  GLU A 598      71.178 -34.389  -4.801  1.00 45.25           C
ATOM   5387  CG  GLU A 598      71.456 -35.846  -5.117  1.00 56.39           C
ATOM   5388  CD  GLU A 598      70.230 -36.600  -5.609  1.00 64.33           C
ATOM   5389  OE1 GLU A 598      69.297 -35.956  -6.124  1.00 71.18           O
ATOM   5390  OE2 GLU A 598      70.206 -37.842  -5.499  1.00 72.27           O
ATOM   5391  N   ARG A 599      71.769 -32.423  -6.981  1.00 37.20           N
ATOM   5392  CA  ARG A 599      71.926 -32.000  -8.367  1.00 37.46           C
ATOM   5393  C   ARG A 599      73.268 -31.285  -8.549  1.00 40.65           C
ATOM   5394  O   ARG A 599      73.999 -31.577  -9.488  1.00 40.28           O
ATOM   5395  CB  ARG A 599      70.775 -31.064  -8.776  1.00 34.35           C
ATOM   5396  CG  ARG A 599      70.981 -30.331 -10.115  1.00 37.80           C
ATOM   5397  CD  ARG A 599      69.744 -29.515 -10.561  1.00 43.00           C
ATOM   5398  NE  ARG A 599      69.495 -28.316  -9.757  1.00 42.34           N
ATOM   5399  CZ  ARG A 599      70.279 -27.239  -9.745  1.00 48.99           C
ATOM   5400  NH1 ARG A 599      71.368 -27.195 -10.504  1.00 51.56           N
ATOM   5401  NH2 ARG A 599      69.992 -26.209  -8.953  1.00 45.42           N
ATOM   5402  N   LYS A 600      73.578 -30.360  -7.639  1.00 40.53           N
ATOM   5403  CA  LYS A 600      74.809 -29.581  -7.677  1.00 41.60           C
ATOM   5404  C   LYS A 600      76.077 -30.418  -7.605  1.00 46.86           C
ATOM   5405  O   LYS A 600      77.031 -30.182  -8.361  1.00 49.86           O
ATOM   5406  CB  LYS A 600      74.815 -28.565  -6.542  1.00 44.62           C
ATOM   5407  CG  LYS A 600      73.828 -27.433  -6.732  1.00 48.45           C
ATOM   5408  CD  LYS A 600      74.260 -26.508  -7.846  1.00 45.77           C
ATOM   5409  CE  LYS A 600      73.381 -25.285  -7.904  1.00 55.37           C
ATOM   5410  NZ  LYS A 600      74.034 -24.203  -8.690  1.00 62.02           N
ATOM   5411  N   VAL A 601      76.115 -31.379  -6.688  1.00 42.12           N
ATOM   5412  CA  VAL A 601      77.286 -32.225  -6.591  1.00 33.86           C
ATOM   5413  C   VAL A 601      77.355 -33.058  -7.868  1.00 38.00           C
ATOM   5414  O   VAL A 601      78.395 -33.094  -8.508  1.00 43.87           O
ATOM   5415  CB  VAL A 601      77.230 -33.133  -5.352  1.00 37.19           C
ATOM   5416  CG1 VAL A 601      78.367 -34.153  -5.388  1.00 34.30           C
ATOM   5417  CG2 VAL A 601      77.350 -32.286  -4.105  1.00 35.29           C
ATOM   5418  N   ASN A 602      76.261 -33.709  -8.265  1.00 35.21           N
ATOM   5419  CA  ASN A 602      76.277 -34.501  -9.506  1.00 39.85           C
ATOM   5420  C   ASN A 602      76.785 -33.651 -10.671  1.00 47.04           C
ATOM   5421  O   ASN A 602      77.372 -34.161 -11.622  1.00 46.68           O
ATOM   5422  CB  ASN A 602      74.878 -35.001  -9.867  1.00 38.47           C
ATOM   5423  CG  ASN A 602      74.549 -36.317  -9.222  1.00 40.67           C
ATOM   5424  OD1 ASN A 602      75.434 -37.022  -8.741  1.00 51.04           O
ATOM   5425  ND2 ASN A 602      73.278 -36.667  -9.216  1.00 43.43           N
ATOM   5426  N   GLU A 603      76.524 -32.351 -10.589  1.00 51.14           N
ATOM   5427  CA  GLU A 603      76.937 -31.407 -11.610  1.00 50.83           C
ATOM   5428  C   GLU A 603      78.437 -31.156 -11.527  1.00 50.22           C
ATOM   5429  O   GLU A 603      79.151 -31.231 -12.525  1.00 51.67           O
ATOM   5430  CB  GLU A 603      76.191 -30.081 -11.429  1.00 51.88           C
ATOM   5431  CG  GLU A 603      74.956 -29.918 -12.292  1.00 59.22           C
ATOM   5432  CD  GLU A 603      74.138 -28.668 -11.948  1.00 65.56           C
ATOM   5433  OE1 GLU A 603      74.732 -27.669 -11.465  1.00 65.06           O
ATOM   5434  OE2 GLU A 603      72.905 -28.688 -12.180  1.00 61.84           O
ATOM   5435  N   TYR A 604      78.912 -30.857 -10.327  1.00 49.50           N
ATOM   5436  CA  TYR A 604      80.320 -30.575 -10.126  1.00 49.33           C
ATOM   5437  C   TYR A 604      81.266 -31.752 -10.328  1.00 52.87           C
ATOM   5438  O   TYR A 604      82.387 -31.559 -10.787  1.00 53.77           O
ATOM   5439  CB  TYR A 604      80.537 -29.991  -8.740  1.00 46.83           C
ATOM   5440  CG  TYR A 604      81.986 -29.740  -8.437  1.00 46.39           C
ATOM   5441  CD1 TYR A 604      82.622 -28.609  -8.923  1.00 51.00           C
ATOM   5442  CD2 TYR A 604      82.716 -30.622  -7.651  1.00 48.51           C
ATOM   5443  CE1 TYR A 604      83.938 -28.352  -8.631  1.00 54.01           C
ATOM   5444  CE2 TYR A 604      84.039 -30.375  -7.350  1.00 51.67           C
ATOM   5445  CZ  TYR A 604      84.640 -29.234  -7.838  1.00 52.88           C
ATOM   5446  OH  TYR A 604      85.927 -28.935  -7.481  1.00 55.77           O
ATOM   5447  N   LEU A 605      80.842 -32.963  -9.983  1.00 53.14           N
ATOM   5448  CA  LEU A 605      81.725 -34.115 -10.164  1.00 54.84           C
ATOM   5449  C   LEU A 605      81.786 -34.587 -11.612  1.00 57.30           C
ATOM   5450  O   LEU A 605      82.822 -35.077 -12.068  1.00 61.48           O
ATOM   5451  CB  LEU A 605      81.307 -35.280  -9.257  1.00 50.05           C
ATOM   5452  CG  LEU A 605      81.629 -35.045  -7.774  1.00 51.62           C
ATOM   5453  CD1 LEU A 605      81.142 -36.215  -6.923  1.00 46.43           C
ATOM   5454  CD2 LEU A 605      83.134 -34.846  -7.617  1.00 44.86           C
ATOM   5455  N   ASN A 606      80.689 -34.422 -12.344  1.00 55.44           N
ATOM   5456  CA  ASN A 606      80.662 -34.850 -13.731  1.00 55.49           C
ATOM   5457  C   ASN A 606      81.493 -33.931 -14.595  1.00 59.92           C
ATOM   5458  O   ASN A 606      81.988 -34.329 -15.645  1.00 61.30           O
ATOM   5459  CB  ASN A 606      79.228 -34.891 -14.254  1.00 50.60           C
ATOM   5460  CG  ASN A 606      78.645 -36.280 -14.225  1.00 55.68           C
ATOM   5461  OD1 ASN A 606      79.182 -37.201 -14.836  1.00 67.03           O
ATOM   5462  ND2 ASN A 606      77.541 -36.443 -13.510  1.00 58.84           N
ATOM   5463  N   GLU A 607      81.653 -32.697 -14.141  1.00 62.32           N
ATOM   5464  CA  GLU A 607      82.411 -31.730 -14.903  1.00 64.01           C
ATOM   5465  C   GLU A 607      83.886 -31.906 -14.632  1.00 63.55           C
ATOM   5466  O   GLU A 607      84.715 -31.845 -15.536  1.00 68.79           O
ATOM   5467  CB  GLU A 607      81.986 -30.310 -14.532  1.00 66.03           C
ATOM   5468  CG  GLU A 607      82.374 -29.276 -15.580  1.00 72.85           C
ATOM   5469  CD  GLU A 607      81.818 -27.890 -15.299  1.00 74.19           C
ATOM   5470  OE1 GLU A 607      80.689 -27.791 -14.776  1.00 78.37           O
ATOM   5471  OE2 GLU A 607      82.506 -26.898 -15.623  1.00 70.82           O
ATOM   5472  N   VAL A 608      84.205 -32.142 -13.372  1.00 62.01           N
ATOM   5473  CA  VAL A 608      85.579 -32.312 -12.940  1.00 63.70           C
ATOM   5474  C   VAL A 608      86.233 -33.578 -13.468  1.00 66.44           C
ATOM   5475  O   VAL A 608      87.430 -33.583 -13.765  1.00 66.61           O
ATOM   5476  CB  VAL A 608      85.644 -32.301 -11.411  1.00 64.42           C
ATOM   5477  CG1 VAL A 608      87.016 -32.698 -10.941  1.00 61.97           C
ATOM   5478  CG2 VAL A 608      85.283 -30.915 -10.908  1.00 68.57           C
ATOM   5479  N   CYS A 609      85.457 -34.650 -13.580  1.00 68.95           N
ATOM   5480  CA  CYS A 609      85.993 -35.906 -14.091  1.00 70.36           C
ATOM   5481  C   CYS A 609      85.811 -35.933 -15.602  1.00 70.31           C
ATOM   5482  O   CYS A 609      86.241 -36.875 -16.273  1.00 71.24           O
ATOM   5483  CB  CYS A 609      85.258 -37.101 -13.475  1.00 72.16           C
ATOM   5484  SG  CYS A 609      85.419 -37.303 -11.677  1.00 75.93           S
ATOM   5485  N   GLY A 610      85.165 -34.890 -16.123  1.00 68.70           N
ATOM   5486  CA  GLY A 610      84.909 -34.798 -17.544  1.00 65.24           C
ATOM   5487  C   GLY A 610      84.023 -35.934 -18.022  1.00 67.89           C
ATOM   5488  O   GLY A 610      84.508 -36.892 -18.619  1.00 70.69           O
ATOM   5489  N   THR A 611      82.726 -35.844 -17.738  1.00 69.33           N
ATOM   5490  CA  THR A 611      81.753 -36.857 -18.161  1.00 68.92           C
ATOM   5491  C   THR A 611      80.381 -36.203 -18.218  1.00 67.41           C
ATOM   5492  O   THR A 611      80.268 -34.989 -18.050  1.00 63.18           O
ATOM   5493  CB  THR A 611      81.675 -38.074 -17.191  1.00 70.28           C
ATOM   5494  OG1 THR A 611      81.209 -37.647 -15.909  1.00 68.28           O
ATOM   5495  CG2 THR A 611      83.035 -38.728 -17.025  1.00 69.49           C
ATOM   5496  N   GLU A 612      79.343 -37.003 -18.446  1.00 69.02           N
ATOM   5497  CA  GLU A 612      77.990 -36.466 -18.529  1.00 72.77           C
ATOM   5498  C   GLU A 612      76.884 -37.435 -18.125  1.00 68.60           C
ATOM   5499  O   GLU A 612      76.907 -38.609 -18.490  1.00 69.15           O
ATOM   5500  CB  GLU A 612      77.723 -35.950 -19.951  1.00 81.39           C
ATOM   5501  CG  GLU A 612      77.382 -34.466 -20.013  1.00 93.39           C
ATOM   5502  CD  GLU A 612      77.753 -33.735 -18.720  1.00101.79           C
ATOM   5503  OE1 GLU A 612      77.083 -33.973 -17.686  1.00104.35           O
ATOM   5504  OE2 GLU A 612      78.719 -32.939 -18.734  1.00105.71           O
ATOM   5505  N   GLY A 613      75.919 -36.926 -17.366  1.00 63.80           N
ATOM   5506  CA  GLY A 613      74.798 -37.739 -16.935  1.00 62.53           C
ATOM   5507  C   GLY A 613      75.142 -38.754 -15.868  1.00 63.46           C
ATOM   5508  O   GLY A 613      74.261 -39.430 -15.338  1.00 64.41           O
ATOM   5509  N   GLU A 614      76.426 -38.885 -15.563  1.00 62.49           N
ATOM   5510  CA  GLU A 614      76.856 -39.819 -14.531  1.00 65.32           C
ATOM   5511  C   GLU A 614      76.222 -39.424 -13.188  1.00 62.19           C
ATOM   5512  O   GLU A 614      75.935 -38.247 -12.936  1.00 62.68           O
ATOM   5513  CB  GLU A 614      78.392 -39.810 -14.437  1.00 70.68           C
ATOM   5514  CG  GLU A 614      79.011 -40.570 -13.262  1.00 83.14           C
ATOM   5515  CD  GLU A 614      78.788 -42.076 -13.322  1.00 91.41           C
ATOM   5516  OE1 GLU A 614      78.530 -42.613 -14.429  1.00 92.03           O
ATOM   5517  OE2 GLU A 614      78.891 -42.726 -12.253  1.00 95.11           O
ATOM   5518  N   ALA A 615      75.971 -40.418 -12.342  1.00 56.72           N
ATOM   5519  CA  ALA A 615      75.392 -40.173 -11.021  1.00 53.47           C
ATOM   5520  C   ALA A 615      76.421 -40.535  -9.957  1.00 50.00           C
ATOM   5521  O   ALA A 615      76.859 -41.673  -9.854  1.00 49.24           O
ATOM   5522  CB  ALA A 615      74.122 -40.991 -10.832  1.00 49.36           C
ATOM   5523  N   PHE A 616      76.815 -39.545  -9.173  1.00 48.71           N
ATOM   5524  CA  PHE A 616      77.804 -39.754  -8.135  1.00 45.94           C
ATOM   5525  C   PHE A 616      77.154 -39.916  -6.773  1.00 44.59           C
ATOM   5526  O   PHE A 616      77.721 -40.531  -5.865  1.00 42.66           O
ATOM   5527  CB  PHE A 616      78.770 -38.587  -8.124  1.00 51.50           C
ATOM   5528  CG  PHE A 616      79.708 -38.575  -9.288  1.00 52.57           C
ATOM   5529  CD1 PHE A 616      79.376 -37.904 -10.460  1.00 52.71           C
ATOM   5530  CD2 PHE A 616      80.942 -39.201  -9.203  1.00 53.34           C
ATOM   5531  CE1 PHE A 616      80.261 -37.851 -11.523  1.00 49.40           C
ATOM   5532  CE2 PHE A 616      81.832 -39.152 -10.261  1.00 53.10           C
[truncated: 183,123 more chars]
