# Supplementary material for: Modeling of loops in proteins: a multi-method approach
Source: BMC Struct Biol. 2010 Feb 11;10:5. doi: 10.1186/1472-6807-10-5 (PMC2837870; doi:10.1186/1472-6807-10-5)
Supplement: Additional file 1 — Student t-test. Results from two sample paired t-test of Table 2. [file 1472-6807-10-5-S1.GZ › loop_test_data/1dad_116-122.pdb]

HEADER    LIGASE                                  08-MAY-95   1DAD              
TITLE     DETHIOBIOTIN SYNTHETASE COMPLEXED WITH ADP                            
COMPND    MOL_ID: 1;                                                            
COMPND   2 MOLECULE: DETHIOBIOTIN SYNTHETASE;                                   
COMPND   3 CHAIN: A;                                                            
COMPND   4 SYNONYM: DTBS;                                                       
COMPND   5 EC: 6.3.3.3;                                                         
COMPND   6 ENGINEERED: YES                                                      
SOURCE    MOL_ID: 1;                                                            
SOURCE   2 ORGANISM_SCIENTIFIC: ESCHERICHIA COLI;                               
SOURCE   3 EXPRESSION_SYSTEM: ESCHERICHIA COLI                                  
KEYWDS    LIGASE, BIOTIN BIOSYNTHESIS, MAGNESIUM, ATP-BINDING                   
EXPDTA    X-RAY DIFFRACTION                                                     
AUTHOR    W.HUANG,J.JIA,G.SCHNEIDER,Y.LINDQVIST                                 
REVDAT   1   20-JUN-96 1DAD    0                                                
JRNL        AUTH   W.HUANG,J.JIA,K.J.GIBSON,W.S.TAYLOR,A.R.RENDINA,             
JRNL        AUTH 2 G.SCHNEIDER,Y.LINDQVIST                                      
JRNL        TITL   MECHANISM OF AN ATP-DEPENDENT CARBOXYLASE,                   
JRNL        TITL 2 DETHIOBIOTIN SYNTHETASE, BASED ON CRYSTALLOGRAPHIC           
JRNL        TITL 3 STUDIES OF COMPLEXES WITH SUBSTRATES AND A                   
JRNL        TITL 4 REACTION INTERMEDIATE.                                       
JRNL        REF    BIOCHEMISTRY                  V.  34 10985 1995              
JRNL        REFN   ASTM BICHAW  US ISSN 0006-2960                               
REMARK   1                                                                      
REMARK   1 REFERENCE 1                                                          
REMARK   1  AUTH   W.HUANG,Y.LINDQVIST,G.SCHNEIDER,K.J.GIBSON,D.FLINT,          
REMARK   1  AUTH 2 G.LORIMER                                                    
REMARK   1  TITL   CRYSTAL STRUCTURE OF AN ATP-DEPENDENT CARBOXYLASE,           
REMARK   1  TITL 2 DETHIOBIOTIN SYNTHETASE, AT 1.65 A RESOLUTION                
REMARK   1  REF    STRUCTURE (LONDON)            V.   2   407 1994              
REMARK   1  REFN   ASTM STRUE6  UK ISSN 0969-2126                               
REMARK   2                                                                      
REMARK   2 RESOLUTION. 1.60 ANGSTROMS.                                          
REMARK   3                                                                      
REMARK   3 REFINEMENT.                                                          
REMARK   3   PROGRAM     : X-PLOR                                               
REMARK   3   AUTHORS     : BRUNGER                                              
REMARK   3                                                                      
REMARK   3  DATA USED IN REFINEMENT.                                            
REMARK   3   RESOLUTION RANGE HIGH (ANGSTROMS) : 1.60                           
REMARK   3   RESOLUTION RANGE LOW  (ANGSTROMS) : 6.00                           
REMARK   3   DATA CUTOFF            (SIGMA(F)) : 1.000                          
REMARK   3   DATA CUTOFF HIGH         (ABS(F)) : NULL                           
REMARK   3   DATA CUTOFF LOW          (ABS(F)) : NULL                           
REMARK   3   COMPLETENESS (WORKING+TEST)   (%) : NULL                           
REMARK   3   NUMBER OF REFLECTIONS             : 23581                          
REMARK   3                                                                      
REMARK   3  FIT TO DATA USED IN REFINEMENT.                                     
REMARK   3   CROSS-VALIDATION METHOD          : NULL                            
REMARK   3   FREE R VALUE TEST SET SELECTION  : NULL                            
REMARK   3   R VALUE            (WORKING SET) : 0.183                           
REMARK   3   FREE R VALUE                     : NULL                            
REMARK   3   FREE R VALUE TEST SET SIZE   (%) : NULL                            
REMARK   3   FREE R VALUE TEST SET COUNT      : NULL                            
REMARK   3   ESTIMATED ERROR OF FREE R VALUE  : NULL                            
REMARK   3                                                                      
REMARK   3  FIT IN THE HIGHEST RESOLUTION BIN.                                  
REMARK   3   TOTAL NUMBER OF BINS USED           : NULL                         
REMARK   3   BIN RESOLUTION RANGE HIGH       (A) : NULL                         
REMARK   3   BIN RESOLUTION RANGE LOW        (A) : NULL                         
REMARK   3   BIN COMPLETENESS (WORKING+TEST) (%) : NULL                         
REMARK   3   REFLECTIONS IN BIN    (WORKING SET) : NULL                         
REMARK   3   BIN R VALUE           (WORKING SET) : NULL                         
REMARK   3   BIN FREE R VALUE                    : NULL                         
REMARK   3   BIN FREE R VALUE TEST SET SIZE  (%) : NULL                         
REMARK   3   BIN FREE R VALUE TEST SET COUNT     : NULL                         
REMARK   3   ESTIMATED ERROR OF BIN FREE R VALUE : NULL                         
REMARK   3                                                                      
REMARK   3  NUMBER OF NON-HYDROGEN ATOMS USED IN REFINEMENT.                    
REMARK   3   PROTEIN ATOMS            : 1692                                    
REMARK   3   NUCLEIC ACID ATOMS       : 0                                       
REMARK   3   HETEROGEN ATOMS          : 0                                       
REMARK   3   SOLVENT ATOMS            : 165                                     
REMARK   3                                                                      
REMARK   3  B VALUES.                                                           
REMARK   3   FROM WILSON PLOT           (A**2) : NULL                           
REMARK   3   MEAN B VALUE      (OVERALL, A**2) : 27.10                          
REMARK   3   OVERALL ANISOTROPIC B VALUE.                                       
REMARK   3    B11 (A**2) : NULL                                                 
REMARK   3    B22 (A**2) : NULL                                                 
REMARK   3    B33 (A**2) : NULL                                                 
REMARK   3    B12 (A**2) : NULL                                                 
REMARK   3    B13 (A**2) : NULL                                                 
REMARK   3    B23 (A**2) : NULL                                                 
REMARK   3                                                                      
REMARK   3  ESTIMATED COORDINATE ERROR.                                         
REMARK   3   ESD FROM LUZZATI PLOT        (A) : NULL                            
REMARK   3   ESD FROM SIGMAA              (A) : NULL                            
REMARK   3   LOW RESOLUTION CUTOFF        (A) : NULL                            
REMARK   3                                                                      
REMARK   3  CROSS-VALIDATED ESTIMATED COORDINATE ERROR.                         
REMARK   3   ESD FROM C-V LUZZATI PLOT    (A) : NULL                            
REMARK   3   ESD FROM C-V SIGMAA          (A) : NULL                            
REMARK   3                                                                      
REMARK   3  RMS DEVIATIONS FROM IDEAL VALUES.                                   
REMARK   3   BOND LENGTHS                 (A) : 0.014                           
REMARK   3   BOND ANGLES            (DEGREES) : 2.60                            
REMARK   3   DIHEDRAL ANGLES        (DEGREES) : NULL                            
REMARK   3   IMPROPER ANGLES        (DEGREES) : NULL                            
REMARK   3                                                                      
REMARK   3  ISOTROPIC THERMAL MODEL : NULL                                      
REMARK   3                                                                      
REMARK   3  ISOTROPIC THERMAL FACTOR RESTRAINTS.    RMS    SIGMA                
REMARK   3   MAIN-CHAIN BOND              (A**2) : NULL  ; NULL                 
REMARK   3   MAIN-CHAIN ANGLE             (A**2) : NULL  ; NULL                 
REMARK   3   SIDE-CHAIN BOND              (A**2) : NULL  ; NULL                 
REMARK   3   SIDE-CHAIN ANGLE             (A**2) : NULL  ; NULL                 
REMARK   3                                                                      
REMARK   3  NCS MODEL : NULL                                                    
REMARK   3                                                                      
REMARK   3  NCS RESTRAINTS.                         RMS   SIGMA/WEIGHT          
REMARK   3   GROUP  1  POSITIONAL            (A) : NULL  ; NULL                 
REMARK   3   GROUP  1  B-FACTOR           (A**2) : NULL  ; NULL                 
REMARK   3                                                                      
REMARK   3  PARAMETER FILE  1  : NULL                                           
REMARK   3  TOPOLOGY FILE  1   : NULL                                           
REMARK   3                                                                      
REMARK   3  OTHER REFINEMENT REMARKS: NULL                                      
REMARK   4                                                                      
REMARK   4 1DAD COMPLIES WITH FORMAT V. 3.0, 1-DEC-2006                         
REMARK   4                                                                      
REMARK   4 THIS IS THE REMEDIATED VERSION OF THIS PDB ENTRY.                    
REMARK   4 REMEDIATED DATA FILE REVISION 3.101 (2007-05-29)                     
REMARK 200                                                                      
REMARK 200 EXPERIMENTAL DETAILS                                                 
REMARK 200  EXPERIMENT TYPE                : X-RAY DIFFRACTION                  
REMARK 200  DATE OF DATA COLLECTION        : 03-MAY-1994                        
REMARK 200  TEMPERATURE           (KELVIN) : NULL                               
REMARK 200  PH                             : NULL                               
REMARK 200  NUMBER OF CRYSTALS USED        : NULL                               
REMARK 200                                                                      
REMARK 200  SYNCHROTRON              (Y/N) : N                                  
REMARK 200  RADIATION SOURCE               : NULL                               
REMARK 200  BEAMLINE                       : NULL                               
REMARK 200  X-RAY GENERATOR MODEL          : NULL                               
REMARK 200  MONOCHROMATIC OR LAUE    (M/L) : M                                  
REMARK 200  WAVELENGTH OR RANGE        (A) : 1.5418                             
REMARK 200  MONOCHROMATOR                  : NULL                               
REMARK 200  OPTICS                         : NULL                               
REMARK 200                                                                      
REMARK 200  DETECTOR TYPE                  : IMAGE PLATE AREA DETECTOR          
REMARK 200  DETECTOR MANUFACTURER          : RIGAKU                             
REMARK 200  INTENSITY-INTEGRATION SOFTWARE : R-AXIS                             
REMARK 200  DATA SCALING SOFTWARE          : NULL                               
REMARK 200                                                                      
REMARK 200  NUMBER OF UNIQUE REFLECTIONS   : 25367                              
REMARK 200  RESOLUTION RANGE HIGH      (A) : NULL                               
REMARK 200  RESOLUTION RANGE LOW       (A) : NULL                               
REMARK 200  REJECTION CRITERIA  (SIGMA(I)) : 1.000                              
REMARK 200                                                                      
REMARK 200 OVERALL.                                                             
REMARK 200  COMPLETENESS FOR RANGE     (%) : 87.0                               
REMARK 200  DATA REDUNDANCY                : 3.600                              
REMARK 200  R MERGE                    (I) : 0.05100                            
REMARK 200  R SYM                      (I) : NULL                               
REMARK 200  <I/SIGMA(I)> FOR THE DATA SET  : NULL                               
REMARK 200                                                                      
REMARK 200 IN THE HIGHEST RESOLUTION SHELL.                                     
REMARK 200  HIGHEST RESOLUTION SHELL, RANGE HIGH (A) : NULL                     
REMARK 200  HIGHEST RESOLUTION SHELL, RANGE LOW  (A) : NULL                     
REMARK 200  COMPLETENESS FOR SHELL     (%) : NULL                               
REMARK 200  DATA REDUNDANCY IN SHELL       : NULL                               
REMARK 200  R MERGE FOR SHELL          (I) : NULL                               
REMARK 200  R SYM FOR SHELL            (I) : NULL                               
REMARK 200  <I/SIGMA(I)> FOR SHELL         : NULL                               
REMARK 200                                                                      
REMARK 200 DIFFRACTION PROTOCOL: NULL                                           
REMARK 200 METHOD USED TO DETERMINE THE STRUCTURE: NULL                         
REMARK 200 SOFTWARE USED: X-PLOR                                                
REMARK 200 STARTING MODEL: NULL                                                 
REMARK 200                                                                      
REMARK 200 REMARK: NULL                                                         
REMARK 280                                                                      
REMARK 280 CRYSTAL                                                              
REMARK 280 SOLVENT CONTENT, VS   (%): 34.00                                     
REMARK 280 MATTHEWS COEFFICIENT, VM (ANGSTROMS**3/DA): 2.21                     
REMARK 280                                                                      
REMARK 280 CRYSTALLIZATION CONDITIONS: NULL                                     
REMARK 290                                                                      
REMARK 290 CRYSTALLOGRAPHIC SYMMETRY                                            
REMARK 290 SYMMETRY OPERATORS FOR SPACE GROUP: C 1 2 1                          
REMARK 290                                                                      
REMARK 290      SYMOP   SYMMETRY                                                
REMARK 290     NNNMMM   OPERATOR                                                
REMARK 290       1555   X,Y,Z                                                   
REMARK 290       2555   -X,Y,-Z                                                 
REMARK 290       3555   1/2+X,1/2+Y,Z                                           
REMARK 290       4555   1/2-X,1/2+Y,-Z                                          
REMARK 290                                                                      
REMARK 290     WHERE NNN -> OPERATOR NUMBER                                     
REMARK 290           MMM -> TRANSLATION VECTOR                                  
REMARK 290                                                                      
REMARK 290 CRYSTALLOGRAPHIC SYMMETRY TRANSFORMATIONS                            
REMARK 290 THE FOLLOWING TRANSFORMATIONS OPERATE ON THE ATOM/HETATM             
REMARK 290 RECORDS IN THIS ENTRY TO PRODUCE CRYSTALLOGRAPHICALLY                
REMARK 290 RELATED MOLECULES.                                                   
REMARK 290   SMTRY1   1  1.000000  0.000000  0.000000        0.00000            
REMARK 290   SMTRY2   1  0.000000  1.000000  0.000000        0.00000            
REMARK 290   SMTRY3   1  0.000000  0.000000  1.000000        0.00000            
REMARK 290   SMTRY1   2 -1.000000  0.000000  0.000000        0.00000            
REMARK 290   SMTRY2   2  0.000000  1.000000  0.000000        0.00000            
REMARK 290   SMTRY3   2  0.000000  0.000000 -1.000000        0.00000            
REMARK 290   SMTRY1   3  1.000000  0.000000  0.000000       36.60000            
REMARK 290   SMTRY2   3  0.000000  1.000000  0.000000       24.60000            
REMARK 290   SMTRY3   3  0.000000  0.000000  1.000000        0.00000            
REMARK 290   SMTRY1   4 -1.000000  0.000000  0.000000       36.60000            
REMARK 290   SMTRY2   4  0.000000  1.000000  0.000000       24.60000            
REMARK 290   SMTRY3   4  0.000000  0.000000 -1.000000        0.00000            
REMARK 290                                                                      
REMARK 290 REMARK: NULL                                                         
REMARK 300                                                                      
REMARK 300 BIOMOLECULE: 1                                                       
REMARK 300 THIS ENTRY CONTAINS THE CRYSTALLOGRAPHIC ASYMMETRIC UNIT             
REMARK 300 WHICH CONSISTS OF 1 CHAIN(S). SEE REMARK 350 FOR                     
REMARK 300 INFORMATION ON GENERATING THE BIOLOGICAL MOLECULE(S).                
REMARK 350                                                                      
REMARK 350 GENERATING THE BIOMOLECULE                                           
REMARK 350 COORDINATES FOR A COMPLETE MULTIMER REPRESENTING THE KNOWN           
REMARK 350 BIOLOGICALLY SIGNIFICANT OLIGOMERIZATION STATE OF THE                
REMARK 350 MOLECULE CAN BE GENERATED BY APPLYING BIOMT TRANSFORMATIONS          
REMARK 350 GIVEN BELOW.  BOTH NON-CRYSTALLOGRAPHIC AND                          
REMARK 350 CRYSTALLOGRAPHIC OPERATIONS ARE GIVEN.                               
REMARK 350                                                                      
REMARK 350 BIOMOLECULE: 1                                                       
REMARK 350 APPLY THE FOLLOWING TO CHAINS: A                                     
REMARK 350   BIOMT1   1  1.000000  0.000000  0.000000        0.00000            
REMARK 350   BIOMT2   1  0.000000  1.000000  0.000000        0.00000            
REMARK 350   BIOMT3   1  0.000000  0.000000  1.000000        0.00000            
REMARK 350   BIOMT1   2 -1.000000  0.000000  0.000000        0.00000            
REMARK 350   BIOMT2   2  0.000000  1.000000  0.000000        0.00000            
REMARK 350   BIOMT3   2  0.000000  0.000000 -1.000000        0.00000            
REMARK 375                                                                      
REMARK 375 SPECIAL POSITION                                                     
REMARK 375 THE FOLLOWING ATOMS ARE FOUND TO BE WITHIN 0.15 ANGSTROMS            
REMARK 375 OF A SYMMETRY RELATED ATOM AND ARE ASSUMED TO BE ON SPECIAL          
REMARK 375 POSITIONS.                                                           
REMARK 375                                                                      
REMARK 375 ATOM RES CSSEQI                                                      
REMARK 375      HOH   364   LIES ON A SPECIAL POSITION.                         
REMARK 525                                                                      
REMARK 525 SOLVENT                                                              
REMARK 525 THE FOLLOWING SOLVENT MOLECULES LIE FARTHER THAN EXPECTED            
REMARK 525 FROM THE PROTEIN OR NUCLEIC ACID MOLECULE AND MAY BE                 
REMARK 525 ASSOCIATED WITH A SYMMETRY RELATED MOLECULE (M=MODEL                 
REMARK 525 NUMBER; RES=RESIDUE NAME; C=CHAIN IDENTIFIER; SSEQ=SEQUENCE          
REMARK 525 NUMBER; I=INSERTION CODE):                                           
REMARK 525                                                                      
REMARK 525  M RES CSSEQI                                                        
REMARK 525    HOH   361        DISTANCE =  5.85 ANGSTROMS                       
DBREF  1DAD A    1   224  UNP    P13000   BIOD_ECOLI       1    224             
SEQRES   1 A  224  SER LYS ARG TYR PHE VAL THR GLY THR ASP THR GLU VAL          
SEQRES   2 A  224  GLY LYS THR VAL ALA SER CYS ALA LEU LEU GLN ALA ALA          
SEQRES   3 A  224  LYS ALA ALA GLY TYR ARG THR ALA GLY TYR LYS PRO VAL          
SEQRES   4 A  224  ALA SER GLY SER GLU LYS THR PRO GLU GLY LEU ARG ASN          
SEQRES   5 A  224  SER ASP ALA LEU ALA LEU GLN ARG ASN SER SER LEU GLN          
SEQRES   6 A  224  LEU ASP TYR ALA THR VAL ASN PRO TYR THR PHE ALA GLU          
SEQRES   7 A  224  PRO THR SER PRO HIS ILE ILE SER ALA GLN GLU GLY ARG          
SEQRES   8 A  224  PRO ILE GLU SER LEU VAL MET SER ALA GLY LEU ARG ALA          
SEQRES   9 A  224  LEU GLU GLN GLN ALA ASP TRP VAL LEU VAL GLU GLY ALA          
SEQRES  10 A  224  GLY GLY TRP PHE THR PRO LEU SER ASP THR PHE THR PHE          
SEQRES  11 A  224  ALA ASP TRP VAL THR GLN GLU GLN LEU PRO VAL ILE LEU          
SEQRES  12 A  224  VAL VAL GLY VAL LYS LEU GLY CYS ILE ASN HIS ALA MET          
SEQRES  13 A  224  LEU THR ALA GLN VAL ILE GLN HIS ALA GLY LEU THR LEU          
SEQRES  14 A  224  ALA GLY TRP VAL ALA ASN ASP VAL THR PRO PRO GLY LYS          
SEQRES  15 A  224  ARG HIS ALA GLU TYR MET THR THR LEU THR ARG MET ILE          
SEQRES  16 A  224  PRO ALA PRO LEU LEU GLY GLU ILE PRO TRP LEU ALA GLU          
SEQRES  17 A  224  ASN PRO GLU ASN ALA ALA THR GLY LYS TYR ILE ASN LEU          
SEQRES  18 A  224  ALA LEU LEU                                                  
HET    ADP    225      27                                                       
HETNAM     ADP ADENOSINE-5'-DIPHOSPHATE                                         
FORMUL   2  ADP    C10 H15 N5 O10 P2                                            
FORMUL   3  HOH   *139(H2 O)                                                    
HELIX    1   1 LYS A   15  ALA A   29  1                                  15    
HELIX    2   2 SER A   53  ASN A   61  1                                   9    
HELIX    3   3 TYR A   68  VAL A   71  1                                   4    
HELIX    4   4 PRO A   82  GLU A   89  1                                   8    
HELIX    5   5 SER A   95  GLN A  107  1                                  13    
HELIX    6   6 PHE A  130  GLU A  137  1                                   8    
HELIX    7   7 CYS A  151  HIS A  164  1                                  14    
HELIX    8   8 HIS A  184  MET A  194  1                                  11    
HELIX    9   9 GLY A  216  TYR A  218  5                                   3    
SHEET    1   A 6 LEU A 199  ILE A 203  0                                        
SHEET    2   A 6 LEU A 169  ASN A 175  1  N  TRP A 172   O  LEU A 200           
SHEET    3   A 6 PRO A 140  GLY A 146  1  N  VAL A 141   O  ALA A 170           
SHEET    4   A 6 LYS A   2  GLY A   8  1  N  PHE A   5   O  PRO A 140           
SHEET    5   A 6 TRP A 111  GLU A 115  1  N  VAL A 112   O  LYS A   2           
SHEET    6   A 6 THR A  33  TYR A  36  1  N  ALA A  34   O  TRP A 111           
SHEET    1   B 2 VAL A  39  SER A  41  0                                        
SHEET    2   B 2 TYR A  74  PHE A  76  1  N  TYR A  74   O  ALA A  40           
SHEET    1   C 2 GLU A  44  THR A  46  0                                        
SHEET    2   C 2 GLY A  49  ARG A  51 -1  N  ARG A  51   O  GLU A  44           
CRYST1   73.200   49.200   61.800  90.00 107.10  90.00 C 1 2 1       4          
ORIGX1      1.000000  0.000000  0.000000        0.00000                         
ORIGX2      0.000000  1.000000  0.000000        0.00000                         
ORIGX3      0.000000  0.000000  1.000000        0.00000                         
SCALE1      0.013661  0.000000  0.004203        0.00000                         
SCALE2      0.000000  0.020325  0.000000        0.00000                         
SCALE3      0.000000  0.000000  0.016930        0.00000                         
ATOM      1  N   SER A   1      13.135  42.254  26.656  1.00 44.17           N  
ATOM      2  CA  SER A   1      13.015  40.873  26.234  1.00 42.99           C  
ATOM      3  C   SER A   1      13.058  40.870  24.707  1.00 40.03           C  
ATOM      4  O   SER A   1      12.466  41.789  24.129  1.00 39.73           O  
ATOM      5  CB  SER A   1      11.677  40.280  26.708  1.00 44.31           C  
ATOM      6  OG  SER A   1      11.719  38.862  26.719  1.00 45.94           O  
ATOM      7  N   LYS A   2      13.823  39.995  24.055  1.00 35.41           N  
ATOM      8  CA  LYS A   2      13.723  39.842  22.603  1.00 30.18           C  
ATOM      9  C   LYS A   2      12.506  38.956  22.388  1.00 26.14           C  
ATOM     10  O   LYS A   2      12.252  38.044  23.187  1.00 24.38           O  
ATOM     11  CB  LYS A   2      14.935  39.152  22.024  1.00 31.03           C  
ATOM     12  CG  LYS A   2      16.140  40.074  22.054  1.00 34.85           C  
ATOM     13  CD  LYS A   2      17.321  39.421  21.382  1.00 36.41           C  
ATOM     14  CE  LYS A   2      18.157  40.540  20.777  1.00 38.96           C  
ATOM     15  NZ  LYS A   2      19.421  40.702  21.464  1.00 42.87           N  
ATOM     16  N   ARG A   3      11.718  39.227  21.363  1.00 24.21           N  
ATOM     17  CA  ARG A   3      10.511  38.465  21.102  1.00 23.44           C  
ATOM     18  C   ARG A   3      10.408  38.322  19.582  1.00 21.82           C  
ATOM     19  O   ARG A   3      10.706  39.260  18.838  1.00 19.02           O  
ATOM     20  CB  ARG A   3       9.241  39.189  21.559  1.00 27.26           C  
ATOM     21  CG  ARG A   3       9.368  40.186  22.672  1.00 32.83           C  
ATOM     22  CD  ARG A   3       8.609  41.466  22.329  1.00 35.73           C  
ATOM     23  NE  ARG A   3       7.340  41.338  22.992  1.00 40.32           N  
ATOM     24  CZ  ARG A   3       6.303  42.159  22.857  1.00 41.76           C  
ATOM     25  NH1 ARG A   3       6.178  43.101  21.929  1.00 41.00           N  
ATOM     26  NH2 ARG A   3       5.262  41.864  23.604  1.00 44.14           N  
ATOM     27  N   TYR A   4      10.028  37.151  19.102  1.00 21.17           N  
ATOM     28  CA  TYR A   4       9.870  36.909  17.664  1.00 19.32           C  
ATOM     29  C   TYR A   4       8.627  36.067  17.449  1.00 20.03           C  
ATOM     30  O   TYR A   4       8.325  35.162  18.239  1.00 20.27           O  
ATOM     31  CB  TYR A   4      11.044  36.107  17.082  1.00 19.83           C  
ATOM     32  CG  TYR A   4      12.363  36.807  17.289  1.00 20.85           C  
ATOM     33  CD1 TYR A   4      12.716  37.849  16.424  1.00 20.87           C  
ATOM     34  CD2 TYR A   4      13.160  36.465  18.402  1.00 20.92           C  
ATOM     35  CE1 TYR A   4      13.893  38.565  16.660  1.00 22.43           C  
ATOM     36  CE2 TYR A   4      14.340  37.188  18.640  1.00 21.93           C  
ATOM     37  CZ  TYR A   4      14.685  38.242  17.773  1.00 23.22           C  
ATOM     38  OH  TYR A   4      15.803  38.999  18.027  1.00 25.27           O  
ATOM     39  N   PHE A   5       7.903  36.350  16.384  1.00 19.22           N  
ATOM     40  CA  PHE A   5       6.749  35.569  15.994  1.00 16.28           C  
ATOM     41  C   PHE A   5       7.191  34.658  14.855  1.00 16.60           C  
ATOM     42  O   PHE A   5       7.854  35.113  13.928  1.00 16.85           O  
ATOM     43  CB  PHE A   5       5.640  36.516  15.516  1.00 16.29           C  
ATOM     44  CG  PHE A   5       4.346  35.755  15.191  1.00 18.58           C  
ATOM     45  CD1 PHE A   5       3.560  35.216  16.217  1.00 19.30           C  
ATOM     46  CD2 PHE A   5       3.971  35.558  13.856  1.00 16.09           C  
ATOM     47  CE1 PHE A   5       2.405  34.502  15.913  1.00 20.27           C  
ATOM     48  CE2 PHE A   5       2.833  34.850  13.546  1.00 17.21           C  
ATOM     49  CZ  PHE A   5       2.052  34.336  14.570  1.00 19.86           C  
ATOM     50  N   VAL A   6       6.831  33.393  14.866  1.00 16.35           N  
ATOM     51  CA  VAL A   6       7.166  32.460  13.823  1.00 16.55           C  
ATOM     52  C   VAL A   6       5.904  32.075  13.057  1.00 18.18           C  
ATOM     53  O   VAL A   6       4.910  31.612  13.651  1.00 16.72           O  
ATOM     54  CB  VAL A   6       7.803  31.197  14.387  1.00 18.06           C  
ATOM     55  CG1 VAL A   6       8.156  30.239  13.251  1.00 19.62           C  
ATOM     56  CG2 VAL A   6       9.129  31.551  15.085  1.00 19.37           C  
ATOM     57  N   THR A   7       5.962  32.320  11.749  1.00 18.32           N  
ATOM     58  CA  THR A   7       4.883  31.907  10.866  1.00 19.44           C  
ATOM     59  C   THR A   7       5.443  30.988   9.761  1.00 19.54           C  
ATOM     60  O   THR A   7       6.662  30.800   9.634  1.00 18.05           O  
ATOM     61  CB  THR A   7       4.178  33.185  10.296  1.00 19.07           C  
ATOM     62  OG1 THR A   7       3.022  32.720   9.623  1.00 22.33           O  
ATOM     63  CG2 THR A   7       4.984  33.981   9.308  1.00 19.59           C  
ATOM     64  N   GLY A   8       4.575  30.355   8.963  1.00 18.59           N  
ATOM     65  CA  GLY A   8       4.968  29.406   7.936  1.00 19.78           C  
ATOM     66  C   GLY A   8       4.302  29.739   6.605  1.00 22.00           C  
ATOM     67  O   GLY A   8       3.325  30.495   6.574  1.00 20.19           O  
ATOM     68  N   THR A   9       4.825  29.231   5.483  1.00 23.41           N  
ATOM     69  CA  THR A   9       4.268  29.525   4.167  1.00 25.46           C  
ATOM     70  C   THR A   9       3.014  28.713   3.906  1.00 29.35           C  
ATOM     71  O   THR A   9       2.181  29.034   3.036  1.00 30.33           O  
ATOM     72  CB  THR A   9       5.296  29.221   3.059  1.00 23.79           C  
ATOM     73  OG1 THR A   9       5.843  27.953   3.409  1.00 25.53           O  
ATOM     74  CG2 THR A   9       6.366  30.279   2.879  1.00 21.71           C  
ATOM     75  N   ASP A  10       2.851  27.606   4.624  1.00 35.17           N  
ATOM     76  CA  ASP A  10       1.709  26.708   4.466  1.00 39.21           C  
ATOM     77  C   ASP A  10       1.608  25.847   5.737  1.00 41.27           C  
ATOM     78  O   ASP A  10       2.562  25.799   6.525  1.00 41.71           O  
ATOM     79  CB  ASP A  10       1.963  25.829   3.239  1.00 39.72           C  
ATOM     80  CG  ASP A  10       0.745  25.138   2.623  1.00 41.69           C  
ATOM     81  OD1 ASP A  10      -0.239  24.866   3.314  1.00 41.43           O  
ATOM     82  OD2 ASP A  10       0.780  24.909   1.411  1.00 42.92           O  
ATOM     83  N   THR A  11       0.463  25.209   6.010  1.00 43.59           N  
ATOM     84  CA  THR A  11       0.328  24.255   7.109  1.00 43.31           C  
ATOM     85  C   THR A  11       1.345  23.129   6.836  1.00 40.90           C  
ATOM     86  O   THR A  11       1.757  22.905   5.692  1.00 40.61           O  
ATOM     87  CB  THR A  11      -1.191  23.780   7.146  1.00 43.59           C  
ATOM     88  OG1 THR A  11      -1.694  23.477   5.839  1.00 43.95           O  
ATOM     89  CG2 THR A  11      -2.041  24.909   7.708  1.00 42.31           C  
ATOM     90  N   GLU A  12       1.878  22.530   7.905  1.00 41.55           N  
ATOM     91  CA  GLU A  12       2.802  21.423   7.773  1.00 43.00           C  
ATOM     92  C   GLU A  12       4.089  21.717   6.982  1.00 40.71           C  
ATOM     93  O   GLU A  12       4.607  20.881   6.242  1.00 42.45           O  
ATOM     94  CB  GLU A  12       2.022  20.237   7.156  1.00 46.19           C  
ATOM     95  CG  GLU A  12       1.702  19.052   8.068  1.00 51.43           C  
ATOM     96  CD  GLU A  12       0.851  19.316   9.310  1.00 54.78           C  
ATOM     97  OE1 GLU A  12      -0.355  19.565   9.177  1.00 56.99           O  
ATOM     98  OE2 GLU A  12       1.393  19.226  10.414  1.00 56.44           O  
ATOM     99  N   VAL A  13       4.687  22.912   7.139  1.00 36.12           N  
ATOM    100  CA  VAL A  13       6.000  23.195   6.515  1.00 32.38           C  
ATOM    101  C   VAL A  13       7.140  22.956   7.503  1.00 29.30           C  
ATOM    102  O   VAL A  13       8.304  23.194   7.185  1.00 27.59           O  
ATOM    103  CB  VAL A  13       6.189  24.680   6.007  1.00 30.99           C  
ATOM    104  CG1 VAL A  13       5.441  24.836   4.721  1.00 33.22           C  
ATOM    105  CG2 VAL A  13       5.690  25.694   6.999  1.00 29.49           C  
ATOM    106  N   GLY A  14       6.813  22.558   8.744  1.00 28.53           N  
ATOM    107  CA  GLY A  14       7.807  22.349   9.776  1.00 25.67           C  
ATOM    108  C   GLY A  14       7.997  23.585  10.626  1.00 26.30           C  
ATOM    109  O   GLY A  14       9.097  23.802  11.130  1.00 27.97           O  
ATOM    110  N   LYS A  15       6.978  24.423  10.820  1.00 24.50           N  
ATOM    111  CA  LYS A  15       7.085  25.583  11.676  1.00 25.21           C  
ATOM    112  C   LYS A  15       7.461  25.182  13.127  1.00 25.91           C  
ATOM    113  O   LYS A  15       8.294  25.845  13.760  1.00 24.12           O  
ATOM    114  CB  LYS A  15       5.756  26.270  11.584  1.00 28.51           C  
ATOM    115  CG  LYS A  15       5.529  27.509  12.382  1.00 33.63           C  
ATOM    116  CD  LYS A  15       4.150  28.115  12.052  1.00 37.57           C  
ATOM    117  CE  LYS A  15       2.925  27.196  12.223  1.00 38.84           C  
ATOM    118  NZ  LYS A  15       2.517  26.729  10.901  1.00 41.70           N  
ATOM    119  N   THR A  16       6.987  24.053  13.667  1.00 22.20           N  
ATOM    120  CA  THR A  16       7.411  23.671  15.007  1.00 22.90           C  
ATOM    121  C   THR A  16       8.852  23.152  15.027  1.00 21.73           C  
ATOM    122  O   THR A  16       9.607  23.454  15.964  1.00 21.27           O  
ATOM    123  CB  THR A  16       6.418  22.632  15.574  1.00 23.43           C  
ATOM    124  OG1 THR A  16       5.118  23.252  15.535  1.00 23.27           O  
ATOM    125  CG2 THR A  16       6.723  22.203  17.021  1.00 24.03           C  
ATOM    126  N   VAL A  17       9.302  22.432  13.986  1.00 21.59           N  
ATOM    127  CA  VAL A  17      10.664  21.924  13.921  1.00 22.35           C  
ATOM    128  C   VAL A  17      11.668  23.079  13.893  1.00 21.07           C  
ATOM    129  O   VAL A  17      12.671  23.082  14.628  1.00 19.88           O  
ATOM    130  CB  VAL A  17      10.815  21.016  12.656  1.00 22.54           C  
ATOM    131  CG1 VAL A  17      12.264  20.671  12.349  1.00 23.52           C  
ATOM    132  CG2 VAL A  17      10.072  19.712  12.943  1.00 22.60           C  
ATOM    133  N   ALA A  18      11.366  24.077  13.081  1.00 18.54           N  
ATOM    134  CA  ALA A  18      12.185  25.272  13.023  1.00 17.77           C  
ATOM    135  C   ALA A  18      12.097  26.040  14.360  1.00 16.43           C  
ATOM    136  O   ALA A  18      13.138  26.547  14.781  1.00 16.55           O  
ATOM    137  CB  ALA A  18      11.687  26.143  11.896  1.00 16.30           C  
ATOM    138  N   SER A  19      10.943  26.145  15.049  1.00 16.38           N  
ATOM    139  CA  SER A  19      10.839  26.808  16.351  1.00 19.08           C  
ATOM    140  C   SER A  19      11.715  26.137  17.403  1.00 18.02           C  
ATOM    141  O   SER A  19      12.405  26.825  18.160  1.00 16.98           O  
ATOM    142  CB  SER A  19       9.410  26.780  16.839  1.00 19.72           C  
ATOM    143  OG  SER A  19       8.691  27.766  16.102  1.00 21.24           O  
ATOM    144  N   CYS A  20      11.773  24.792  17.441  1.00 19.51           N  
ATOM    145  CA  CYS A  20      12.649  24.033  18.346  1.00 18.89           C  
ATOM    146  C   CYS A  20      14.110  24.282  17.988  1.00 18.12           C  
ATOM    147  O   CYS A  20      14.915  24.545  18.884  1.00 17.88           O  
ATOM    148  CB  CYS A  20      12.341  22.526  18.279  1.00 19.53           C  
ATOM    149  SG  CYS A  20      10.696  22.210  18.977  1.00 27.33           S  
ATOM    150  N   ALA A  21      14.499  24.340  16.713  1.00 15.01           N  
ATOM    151  CA  ALA A  21      15.869  24.669  16.343  1.00 16.98           C  
ATOM    152  C   ALA A  21      16.215  26.089  16.821  1.00 17.16           C  
ATOM    153  O   ALA A  21      17.281  26.302  17.402  1.00 17.04           O  
ATOM    154  CB  ALA A  21      16.069  24.625  14.817  1.00 14.35           C  
ATOM    155  N   LEU A  22      15.327  27.081  16.663  1.00 15.17           N  
ATOM    156  CA  LEU A  22      15.567  28.435  17.101  1.00 17.31           C  
ATOM    157  C   LEU A  22      15.722  28.520  18.624  1.00 16.51           C  
ATOM    158  O   LEU A  22      16.630  29.205  19.110  1.00 16.19           O  
ATOM    159  CB  LEU A  22      14.417  29.330  16.625  1.00 17.43           C  
ATOM    160  CG  LEU A  22      14.448  29.652  15.115  1.00 16.95           C  
ATOM    161  CD1 LEU A  22      13.058  30.074  14.669  1.00 18.90           C  
ATOM    162  CD2 LEU A  22      15.474  30.743  14.834  1.00 17.60           C  
ATOM    163  N   LEU A  23      14.887  27.806  19.371  1.00 16.81           N  
ATOM    164  CA  LEU A  23      14.972  27.784  20.817  1.00 18.31           C  
ATOM    165  C   LEU A  23      16.275  27.145  21.275  1.00 19.57           C  
ATOM    166  O   LEU A  23      16.915  27.667  22.203  1.00 19.12           O  
ATOM    167  CB  LEU A  23      13.789  27.021  21.424  1.00 17.81           C  
ATOM    168  CG  LEU A  23      12.486  27.850  21.521  1.00 18.37           C  
ATOM    169  CD1 LEU A  23      11.347  26.907  21.838  1.00 20.08           C  
ATOM    170  CD2 LEU A  23      12.620  28.953  22.565  1.00 17.70           C  
ATOM    171  N   GLN A  24      16.697  26.060  20.618  1.00 18.36           N  
ATOM    172  CA  GLN A  24      17.956  25.404  20.923  1.00 19.38           C  
ATOM    173  C   GLN A  24      19.151  26.330  20.708  1.00 19.22           C  
ATOM    174  O   GLN A  24      20.023  26.460  21.564  1.00 18.68           O  
ATOM    175  CB  GLN A  24      18.139  24.160  20.056  1.00 19.95           C  
ATOM    176  CG  GLN A  24      17.254  23.028  20.524  1.00 17.90           C  
ATOM    177  CD  GLN A  24      17.361  21.798  19.646  1.00 19.56           C  
ATOM    178  OE1 GLN A  24      18.366  21.545  18.979  1.00 19.58           O  
ATOM    179  NE2 GLN A  24      16.314  20.988  19.636  1.00 21.22           N  
ATOM    180  N   ALA A  25      19.181  27.063  19.595  1.00 19.93           N  
ATOM    181  CA  ALA A  25      20.256  28.001  19.272  1.00 21.51           C  
ATOM    182  C   ALA A  25      20.287  29.131  20.312  1.00 20.17           C  
ATOM    183  O   ALA A  25      21.370  29.549  20.726  1.00 22.62           O  
ATOM    184  CB  ALA A  25      20.059  28.681  17.881  1.00 19.71           C  
ATOM    185  N   ALA A  26      19.122  29.614  20.763  1.00 19.18           N  
ATOM    186  CA  ALA A  26      19.038  30.708  21.714  1.00 20.57           C  
ATOM    187  C   ALA A  26      19.560  30.248  23.080  1.00 20.56           C  
ATOM    188  O   ALA A  26      20.291  30.956  23.762  1.00 20.40           O  
ATOM    189  CB  ALA A  26      17.584  31.168  21.845  1.00 18.12           C  
ATOM    190  N   LYS A  27      19.218  29.037  23.480  1.00 24.02           N  
ATOM    191  CA  LYS A  27      19.681  28.415  24.706  1.00 26.37           C  
ATOM    192  C   LYS A  27      21.191  28.330  24.630  1.00 26.27           C  
ATOM    193  O   LYS A  27      21.877  28.708  25.584  1.00 25.37           O  
ATOM    194  CB  LYS A  27      19.117  27.010  24.840  1.00 29.16           C  
ATOM    195  CG  LYS A  27      19.547  26.343  26.119  1.00 33.91           C  
ATOM    196  CD  LYS A  27      18.841  25.030  26.393  1.00 37.06           C  
ATOM    197  CE  LYS A  27      19.316  24.580  27.788  1.00 40.85           C  
ATOM    198  NZ  LYS A  27      18.949  23.202  28.069  1.00 41.32           N  
ATOM    199  N   ALA A  28      21.714  27.919  23.475  1.00 25.19           N  
ATOM    200  CA  ALA A  28      23.149  27.790  23.300  1.00 26.24           C  
ATOM    201  C   ALA A  28      23.843  29.157  23.364  1.00 25.09           C  
ATOM    202  O   ALA A  28      25.002  29.259  23.753  1.00 25.15           O  
ATOM    203  CB  ALA A  28      23.415  27.094  21.950  1.00 25.85           C  
ATOM    204  N   ALA A  29      23.184  30.256  23.029  1.00 24.33           N  
ATOM    205  CA  ALA A  29      23.775  31.578  23.133  1.00 25.20           C  
ATOM    206  C   ALA A  29      23.708  32.127  24.563  1.00 24.56           C  
ATOM    207  O   ALA A  29      24.311  33.163  24.863  1.00 27.34           O  
ATOM    208  CB  ALA A  29      23.059  32.556  22.186  1.00 25.54           C  
ATOM    209  N   GLY A  30      23.014  31.472  25.484  1.00 24.51           N  
ATOM    210  CA  GLY A  30      22.984  31.871  26.877  1.00 24.14           C  
ATOM    211  C   GLY A  30      21.676  32.541  27.283  1.00 25.25           C  
ATOM    212  O   GLY A  30      21.569  33.082  28.397  1.00 23.06           O  
ATOM    213  N   TYR A  31      20.688  32.624  26.383  1.00 23.93           N  
ATOM    214  CA  TYR A  31      19.405  33.200  26.759  1.00 24.74           C  
ATOM    215  C   TYR A  31      18.565  32.278  27.636  1.00 23.72           C  
ATOM    216  O   TYR A  31      18.668  31.046  27.575  1.00 24.68           O  
ATOM    217  CB  TYR A  31      18.549  33.538  25.517  1.00 21.12           C  
ATOM    218  CG  TYR A  31      19.125  34.670  24.708  1.00 23.06           C  
ATOM    219  CD1 TYR A  31      18.858  35.995  25.115  1.00 22.42           C  
ATOM    220  CD2 TYR A  31      19.886  34.404  23.537  1.00 23.13           C  
ATOM    221  CE1 TYR A  31      19.354  37.067  24.346  1.00 22.73           C  
ATOM    222  CE2 TYR A  31      20.377  35.484  22.772  1.00 23.94           C  
ATOM    223  CZ  TYR A  31      20.101  36.810  23.188  1.00 23.68           C  
ATOM    224  OH  TYR A  31      20.557  37.894  22.467  1.00 25.12           O  
ATOM    225  N   ARG A  32      17.764  32.864  28.511  1.00 25.06           N  
ATOM    226  CA  ARG A  32      16.750  32.135  29.265  1.00 26.99           C  
ATOM    227  C   ARG A  32      15.515  32.160  28.346  1.00 26.13           C  
ATOM    228  O   ARG A  32      14.941  33.248  28.114  1.00 27.13           O  
ATOM    229  CB  ARG A  32      16.428  32.853  30.575  1.00 31.75           C  
ATOM    230  CG  ARG A  32      17.624  32.989  31.500  1.00 36.90           C  
ATOM    231  CD  ARG A  32      17.053  32.996  32.910  1.00 43.51           C  
ATOM    232  NE  ARG A  32      16.328  34.210  33.250  1.00 48.93           N  
ATOM    233  CZ  ARG A  32      15.438  34.246  34.263  1.00 53.07           C  
ATOM    234  NH1 ARG A  32      15.069  33.174  34.991  1.00 54.23           N  
ATOM    235  NH2 ARG A  32      14.832  35.407  34.530  1.00 55.94           N  
ATOM    236  N   THR A  33      15.105  31.008  27.827  1.00 23.43           N  
ATOM    237  CA  THR A  33      14.149  30.963  26.729  1.00 21.29           C  
ATOM    238  C   THR A  33      12.785  30.475  27.102  1.00 20.88           C  
ATOM    239  O   THR A  33      12.622  29.688  28.047  1.00 21.71           O  
ATOM    240  CB  THR A  33      14.682  30.065  25.599  1.00 21.50           C  
ATOM    241  OG1 THR A  33      14.891  28.777  26.140  1.00 23.62           O  
ATOM    242  CG2 THR A  33      16.016  30.556  25.023  1.00 23.15           C  
ATOM    243  N   ALA A  34      11.787  30.904  26.335  1.00 19.20           N  
ATOM    244  CA  ALA A  34      10.428  30.461  26.546  1.00 19.08           C  
ATOM    245  C   ALA A  34       9.788  30.437  25.183  1.00 18.56           C  
ATOM    246  O   ALA A  34       9.946  31.385  24.397  1.00 18.49           O  
ATOM    247  CB  ALA A  34       9.626  31.432  27.408  1.00 16.62           C  
ATOM    248  N   GLY A  35       9.159  29.295  24.885  1.00 19.88           N  
ATOM    249  CA  GLY A  35       8.282  29.155  23.715  1.00 18.21           C  
ATOM    250  C   GLY A  35       6.825  29.445  24.141  1.00 19.05           C  
ATOM    251  O   GLY A  35       6.389  29.114  25.266  1.00 18.65           O  
ATOM    252  N   TYR A  36       6.053  30.079  23.263  1.00 17.46           N  
ATOM    253  CA  TYR A  36       4.705  30.463  23.565  1.00 16.24           C  
ATOM    254  C   TYR A  36       3.854  30.089  22.373  1.00 16.66           C  
ATOM    255  O   TYR A  36       4.136  30.514  21.249  1.00 16.15           O  
ATOM    256  CB  TYR A  36       4.644  31.984  23.815  1.00 13.91           C  
ATOM    257  CG  TYR A  36       3.289  32.520  24.294  1.00 16.08           C  
ATOM    258  CD1 TYR A  36       2.495  31.825  25.238  1.00 15.28           C  
ATOM    259  CD2 TYR A  36       2.827  33.744  23.777  1.00 16.52           C  
ATOM    260  CE1 TYR A  36       1.261  32.340  25.663  1.00 15.56           C  
ATOM    261  CE2 TYR A  36       1.585  34.280  24.196  1.00 16.33           C  
ATOM    262  CZ  TYR A  36       0.818  33.569  25.130  1.00 16.03           C  
ATOM    263  OH  TYR A  36      -0.368  34.093  25.516  1.00 16.08           O  
ATOM    264  N   LYS A  37       2.844  29.282  22.583  1.00 18.09           N  
ATOM    265  CA  LYS A  37       1.906  28.955  21.515  1.00 20.50           C  
ATOM    266  C   LYS A  37       0.504  29.305  22.043  1.00 17.86           C  
ATOM    267  O   LYS A  37      -0.143  28.504  22.722  1.00 18.85           O  
ATOM    268  CB  LYS A  37       2.057  27.438  21.115  1.00 20.23           C  
ATOM    269  CG  LYS A  37       1.149  27.175  19.900  1.00 23.76           C  
ATOM    270  CD  LYS A  37       1.548  25.988  19.071  1.00 24.56           C  
ATOM    271  CE  LYS A  37       0.507  25.694  17.969  1.00 25.00           C  
ATOM    272  NZ  LYS A  37       1.037  26.035  16.667  1.00 24.16           N  
ATOM    273  N   PRO A  38       0.036  30.552  21.852  1.00 17.50           N  
ATOM    274  CA  PRO A  38      -1.139  31.031  22.530  1.00 17.41           C  
ATOM    275  C   PRO A  38      -2.355  30.220  22.116  1.00 18.04           C  
ATOM    276  O   PRO A  38      -3.154  29.877  22.980  1.00 15.38           O  
ATOM    277  CB  PRO A  38      -1.209  32.524  22.177  1.00 18.87           C  
ATOM    278  CG  PRO A  38      -0.269  32.767  21.045  1.00 18.69           C  
ATOM    279  CD  PRO A  38       0.750  31.653  21.171  1.00 17.09           C  
ATOM    280  N   VAL A  39      -2.480  29.842  20.816  1.00 17.11           N  
ATOM    281  CA  VAL A  39      -3.654  29.139  20.332  1.00 18.25           C  
ATOM    282  C   VAL A  39      -3.194  27.849  19.659  1.00 18.09           C  
ATOM    283  O   VAL A  39      -2.239  27.815  18.868  1.00 18.75           O  
ATOM    284  CB  VAL A  39      -4.457  30.052  19.319  1.00 17.93           C  
ATOM    285  CG1 VAL A  39      -5.679  29.297  18.797  1.00 18.73           C  
ATOM    286  CG2 VAL A  39      -5.048  31.276  20.003  1.00 15.54           C  
ATOM    287  N   ALA A  40      -3.871  26.750  19.996  1.00 18.76           N  
ATOM    288  CA  ALA A  40      -3.556  25.467  19.404  1.00 21.90           C  
ATOM    289  C   ALA A  40      -4.814  24.625  19.174  1.00 23.37           C  
ATOM    290  O   ALA A  40      -5.692  24.564  20.041  1.00 22.38           O  
ATOM    291  CB  ALA A  40      -2.593  24.682  20.335  1.00 19.15           C  
ATOM    292  N   SER A  41      -4.975  24.010  18.004  1.00 23.43           N  
ATOM    293  CA  SER A  41      -6.066  23.089  17.814  1.00 24.82           C  
ATOM    294  C   SER A  41      -5.450  21.759  17.376  1.00 24.56           C  
ATOM    295  O   SER A  41      -4.351  21.728  16.813  1.00 24.65           O  
ATOM    296  CB  SER A  41      -7.028  23.714  16.772  1.00 27.89           C  
ATOM    297  OG  SER A  41      -6.404  24.075  15.561  1.00 30.01           O  
ATOM    298  N   GLY A  42      -6.120  20.647  17.647  1.00 24.85           N  
ATOM    299  CA  GLY A  42      -5.543  19.358  17.326  1.00 25.56           C  
ATOM    300  C   GLY A  42      -4.739  18.911  18.551  1.00 28.37           C  
ATOM    301  O   GLY A  42      -3.517  19.030  18.644  1.00 27.68           O  
ATOM    302  N   SER A  43      -5.507  18.317  19.461  1.00 30.15           N  
ATOM    303  CA  SER A  43      -4.994  17.950  20.769  1.00 32.31           C  
ATOM    304  C   SER A  43      -5.443  16.626  21.360  1.00 31.87           C  
ATOM    305  O   SER A  43      -6.588  16.216  21.172  1.00 32.62           O  
ATOM    306  CB  SER A  43      -5.364  19.064  21.733  1.00 32.87           C  
ATOM    307  OG  SER A  43      -4.796  20.301  21.280  1.00 37.16           O  
ATOM    308  N   GLU A  44      -4.576  16.003  22.146  1.00 31.65           N  
ATOM    309  CA  GLU A  44      -4.861  14.770  22.845  1.00 35.41           C  
ATOM    310  C   GLU A  44      -5.457  14.948  24.237  1.00 33.16           C  
ATOM    311  O   GLU A  44      -5.142  15.888  24.961  1.00 29.84           O  
ATOM    312  CB  GLU A  44      -3.594  13.967  23.017  1.00 40.16           C  
ATOM    313  CG  GLU A  44      -3.065  13.416  21.724  1.00 49.86           C  
ATOM    314  CD  GLU A  44      -3.686  12.065  21.361  1.00 56.24           C  
ATOM    315  OE1 GLU A  44      -4.904  12.000  21.093  1.00 58.91           O  
ATOM    316  OE2 GLU A  44      -2.922  11.079  21.351  1.00 59.57           O  
ATOM    317  N   LYS A  45      -6.254  13.974  24.659  1.00 31.63           N  
ATOM    318  CA  LYS A  45      -6.849  13.907  25.982  1.00 30.88           C  
ATOM    319  C   LYS A  45      -5.799  13.293  26.917  1.00 28.66           C  
ATOM    320  O   LYS A  45      -5.103  12.344  26.542  1.00 28.41           O  
ATOM    321  CB  LYS A  45      -8.091  13.004  25.946  1.00 35.64           C  
ATOM    322  CG  LYS A  45      -9.141  13.473  24.936  1.00 42.91           C  
ATOM    323  CD  LYS A  45      -8.924  13.052  23.458  1.00 47.01           C  
ATOM    324  CE  LYS A  45      -9.914  13.648  22.438  1.00 48.77           C  
ATOM    325  NZ  LYS A  45      -9.761  15.090  22.329  1.00 50.78           N  
ATOM    326  N   THR A  46      -5.570  13.848  28.091  1.00 26.78           N  
ATOM    327  CA  THR A  46      -4.681  13.246  29.094  1.00 25.68           C  
ATOM    328  C   THR A  46      -5.428  13.399  30.449  1.00 26.41           C  
ATOM    329  O   THR A  46      -6.402  14.179  30.513  1.00 22.96           O  
ATOM    330  CB  THR A  46      -3.300  14.007  29.185  1.00 23.46           C  
ATOM    331  OG1 THR A  46      -3.451  15.217  29.950  1.00 22.07           O  
ATOM    332  CG2 THR A  46      -2.780  14.347  27.830  1.00 22.49           C  
ATOM    333  N   PRO A  47      -5.001  12.805  31.600  1.00 28.29           N  
ATOM    334  CA  PRO A  47      -5.588  13.072  32.912  1.00 28.51           C  
ATOM    335  C   PRO A  47      -5.578  14.550  33.305  1.00 28.38           C  
ATOM    336  O   PRO A  47      -6.381  14.977  34.137  1.00 29.25           O  
ATOM    337  CB  PRO A  47      -4.789  12.220  33.889  1.00 26.74           C  
ATOM    338  CG  PRO A  47      -4.263  11.144  33.010  1.00 26.38           C  
ATOM    339  CD  PRO A  47      -3.869  11.876  31.738  1.00 26.42           C  
ATOM    340  N   GLU A  48      -4.714  15.363  32.716  1.00 27.97           N  
ATOM    341  CA  GLU A  48      -4.630  16.733  33.137  1.00 31.12           C  
ATOM    342  C   GLU A  48      -5.406  17.699  32.243  1.00 29.65           C  
ATOM    343  O   GLU A  48      -5.503  18.885  32.543  1.00 27.46           O  
ATOM    344  CB  GLU A  48      -3.162  17.085  33.190  1.00 35.61           C  
ATOM    345  CG  GLU A  48      -2.496  16.256  34.260  1.00 42.82           C  
ATOM    346  CD  GLU A  48      -1.030  16.569  34.375  1.00 47.84           C  
ATOM    347  OE1 GLU A  48      -0.733  17.560  35.033  1.00 51.47           O  
ATOM    348  OE2 GLU A  48      -0.200  15.843  33.811  1.00 51.12           O  
ATOM    349  N   GLY A  49      -6.009  17.201  31.166  1.00 29.32           N  
ATOM    350  CA  GLY A  49      -6.684  18.015  30.158  1.00 25.03           C  
ATOM    351  C   GLY A  49      -6.039  17.783  28.780  1.00 21.23           C  
ATOM    352  O   GLY A  49      -5.180  16.916  28.578  1.00 21.42           O  
ATOM    353  N   LEU A  50      -6.503  18.573  27.814  1.00 22.81           N  
ATOM    354  CA  LEU A  50      -6.066  18.544  26.431  1.00 21.28           C  
ATOM    355  C   LEU A  50      -4.653  19.075  26.338  1.00 21.69           C  
ATOM    356  O   LEU A  50      -4.294  20.080  26.968  1.00 21.69           O  
ATOM    357  CB  LEU A  50      -7.035  19.404  25.565  1.00 23.00           C  
ATOM    358  CG  LEU A  50      -8.531  18.952  25.548  1.00 24.22           C  
ATOM    359  CD1 LEU A  50      -9.309  19.759  24.546  1.00 23.20           C  
ATOM    360  CD2 LEU A  50      -8.658  17.504  25.101  1.00 25.92           C  
ATOM    361  N   ARG A  51      -3.834  18.344  25.592  1.00 19.87           N  
ATOM    362  CA  ARG A  51      -2.453  18.712  25.382  1.00 21.01           C  
ATOM    363  C   ARG A  51      -2.147  18.616  23.895  1.00 22.37           C  
ATOM    364  O   ARG A  51      -2.504  17.635  23.247  1.00 21.85           O  
ATOM    365  CB  ARG A  51      -1.513  17.762  26.170  1.00 22.18           C  
ATOM    366  CG  ARG A  51      -1.675  17.845  27.701  1.00 22.55           C  
ATOM    367  CD  ARG A  51      -0.951  19.064  28.176  1.00 25.34           C  
ATOM    368  NE  ARG A  51      -0.975  19.337  29.611  1.00 30.62           N  
ATOM    369  CZ  ARG A  51      -2.051  19.749  30.286  1.00 32.73           C  
ATOM    370  NH1 ARG A  51      -3.234  19.962  29.692  1.00 34.60           N  
ATOM    371  NH2 ARG A  51      -1.920  19.958  31.595  1.00 35.35           N  
ATOM    372  N   ASN A  52      -1.543  19.674  23.355  1.00 21.27           N  
ATOM    373  CA  ASN A  52      -1.219  19.766  21.936  1.00 22.48           C  
ATOM    374  C   ASN A  52       0.237  19.395  21.763  1.00 20.51           C  
ATOM    375  O   ASN A  52       1.077  19.908  22.493  1.00 20.92           O  
ATOM    376  CB  ASN A  52      -1.479  21.212  21.468  1.00 22.45           C  
ATOM    377  CG  ASN A  52      -0.990  21.483  20.058  1.00 23.59           C  
ATOM    378  OD1 ASN A  52      -1.630  21.291  19.038  1.00 25.76           O  
ATOM    379  ND2 ASN A  52       0.188  22.032  19.933  1.00 19.99           N  
ATOM    380  N   SER A  53       0.632  18.602  20.776  1.00 21.19           N  
ATOM    381  CA  SER A  53       1.999  18.138  20.590  1.00 23.39           C  
ATOM    382  C   SER A  53       3.005  19.229  20.241  1.00 23.09           C  
ATOM    383  O   SER A  53       4.162  19.183  20.676  1.00 23.16           O  
ATOM    384  CB  SER A  53       2.069  17.071  19.485  1.00 27.01           C  
ATOM    385  OG  SER A  53       1.617  17.588  18.230  1.00 32.39           O  
ATOM    386  N   ASP A  54       2.592  20.236  19.458  1.00 22.09           N  
ATOM    387  CA  ASP A  54       3.496  21.336  19.144  1.00 22.11           C  
ATOM    388  C   ASP A  54       3.827  22.183  20.363  1.00 21.42           C  
ATOM    389  O   ASP A  54       4.995  22.477  20.608  1.00 19.95           O  
ATOM    390  CB  ASP A  54       2.897  22.248  18.057  1.00 24.74           C  
ATOM    391  CG  ASP A  54       2.742  21.477  16.735  1.00 28.08           C  
ATOM    392  OD1 ASP A  54       3.497  20.561  16.415  1.00 29.37           O  
ATOM    393  OD2 ASP A  54       1.867  21.804  15.970  1.00 29.44           O  
ATOM    394  N   ALA A  55       2.813  22.470  21.184  1.00 20.74           N  
ATOM    395  CA  ALA A  55       3.021  23.220  22.430  1.00 20.75           C  
ATOM    396  C   ALA A  55       3.896  22.401  23.371  1.00 20.31           C  
ATOM    397  O   ALA A  55       4.808  22.974  23.966  1.00 20.53           O  
ATOM    398  CB  ALA A  55       1.737  23.474  23.161  1.00 20.71           C  
ATOM    399  N   LEU A  56       3.688  21.070  23.483  1.00 20.10           N  
ATOM    400  CA  LEU A  56       4.553  20.182  24.275  1.00 19.91           C  
ATOM    401  C   LEU A  56       5.995  20.228  23.757  1.00 20.08           C  
ATOM    402  O   LEU A  56       6.956  20.217  24.533  1.00 19.66           O  
ATOM    403  CB  LEU A  56       4.051  18.731  24.215  1.00 20.36           C  
ATOM    404  CG  LEU A  56       2.805  18.393  25.038  1.00 20.93           C  
ATOM    405  CD1 LEU A  56       2.389  16.968  24.770  1.00 21.21           C  
ATOM    406  CD2 LEU A  56       3.091  18.518  26.521  1.00 21.85           C  
ATOM    407  N   ALA A  57       6.202  20.338  22.442  1.00 18.98           N  
ATOM    408  CA  ALA A  57       7.525  20.455  21.886  1.00 18.98           C  
ATOM    409  C   ALA A  57       8.203  21.771  22.314  1.00 18.91           C  
ATOM    410  O   ALA A  57       9.401  21.813  22.634  1.00 18.14           O  
ATOM    411  CB  ALA A  57       7.407  20.402  20.366  1.00 18.58           C  
ATOM    412  N   LEU A  58       7.446  22.867  22.371  1.00 18.26           N  
ATOM    413  CA  LEU A  58       7.944  24.189  22.717  1.00 17.88           C  
ATOM    414  C   LEU A  58       8.235  24.232  24.207  1.00 20.20           C  
ATOM    415  O   LEU A  58       9.248  24.810  24.621  1.00 22.53           O  
ATOM    416  CB  LEU A  58       6.929  25.297  22.406  1.00 18.08           C  
ATOM    417  CG  LEU A  58       6.557  25.568  20.932  1.00 19.73           C  
ATOM    418  CD1 LEU A  58       5.703  26.797  20.909  1.00 19.74           C  
ATOM    419  CD2 LEU A  58       7.746  25.844  20.046  1.00 19.49           C  
ATOM    420  N   GLN A  59       7.370  23.561  24.990  1.00 22.10           N  
ATOM    421  CA  GLN A  59       7.534  23.471  26.432  1.00 22.20           C  
ATOM    422  C   GLN A  59       8.866  22.775  26.741  1.00 23.60           C  
ATOM    423  O   GLN A  59       9.695  23.341  27.472  1.00 23.28           O  
ATOM    424  CB  GLN A  59       6.400  22.678  27.057  1.00 21.78           C  
ATOM    425  CG  GLN A  59       6.529  22.612  28.596  1.00 25.21           C  
ATOM    426  CD  GLN A  59       5.430  21.787  29.259  1.00 25.83           C  
ATOM    427  OE1 GLN A  59       4.911  20.802  28.726  1.00 26.87           O  
ATOM    428  NE2 GLN A  59       5.019  22.099  30.464  1.00 24.36           N  
ATOM    429  N   ARG A  60       9.171  21.611  26.164  1.00 25.11           N  
ATOM    430  CA  ARG A  60      10.427  20.991  26.542  1.00 29.03           C  
ATOM    431  C   ARG A  60      11.674  21.412  25.774  1.00 27.40           C  
ATOM    432  O   ARG A  60      12.759  20.890  26.015  1.00 26.76           O  
ATOM    433  CB  ARG A  60      10.256  19.511  26.479  1.00 34.04           C  
ATOM    434  CG  ARG A  60       9.954  19.035  25.121  1.00 38.62           C  
ATOM    435  CD  ARG A  60       9.082  17.808  25.248  1.00 42.34           C  
ATOM    436  NE  ARG A  60       8.673  17.634  23.892  1.00 43.76           N  
ATOM    437  CZ  ARG A  60       7.825  16.721  23.471  1.00 45.78           C  
ATOM    438  NH1 ARG A  60       7.051  15.937  24.253  1.00 46.20           N  
ATOM    439  NH2 ARG A  60       7.655  16.755  22.152  1.00 46.96           N  
ATOM    440  N   ASN A  61      11.540  22.326  24.806  1.00 26.49           N  
ATOM    441  CA  ASN A  61      12.717  22.943  24.212  1.00 25.50           C  
ATOM    442  C   ASN A  61      13.032  24.311  24.826  1.00 24.08           C  
ATOM    443  O   ASN A  61      14.040  24.919  24.453  1.00 24.89           O  
ATOM    444  CB  ASN A  61      12.564  23.122  22.695  1.00 23.95           C  
ATOM    445  CG  ASN A  61      12.972  21.831  22.031  1.00 24.71           C  
ATOM    446  OD1 ASN A  61      14.136  21.599  21.714  1.00 25.48           O  
ATOM    447  ND2 ASN A  61      12.037  20.916  21.828  1.00 24.41           N  
ATOM    448  N   SER A  62      12.167  24.800  25.742  1.00 23.88           N  
ATOM    449  CA  SER A  62      12.386  26.015  26.526  1.00 23.62           C  
ATOM    450  C   SER A  62      13.466  25.784  27.598  1.00 24.04           C  
ATOM    451  O   SER A  62      13.547  24.686  28.138  1.00 22.83           O  
ATOM    452  CB  SER A  62      11.099  26.387  27.197  1.00 23.19           C  
ATOM    453  OG  SER A  62      10.139  26.820  26.246  1.00 24.55           O  
ATOM    454  N   SER A  63      14.336  26.725  27.953  1.00 24.40           N  
ATOM    455  CA  SER A  63      15.366  26.415  28.909  1.00 25.03           C  
ATOM    456  C   SER A  63      14.763  26.509  30.287  1.00 30.23           C  
ATOM    457  O   SER A  63      15.257  25.843  31.198  1.00 35.36           O  
ATOM    458  CB  SER A  63      16.509  27.376  28.794  1.00 25.06           C  
ATOM    459  OG  SER A  63      16.197  28.719  29.116  1.00 24.21           O  
ATOM    460  N   LEU A  64      13.754  27.364  30.488  1.00 30.96           N  
ATOM    461  CA  LEU A  64      13.028  27.458  31.755  1.00 31.11           C  
ATOM    462  C   LEU A  64      12.059  26.286  31.900  1.00 32.56           C  
ATOM    463  O   LEU A  64      11.593  25.648  30.945  1.00 32.79           O  
ATOM    464  CB  LEU A  64      12.234  28.751  31.811  1.00 30.45           C  
ATOM    465  CG  LEU A  64      13.073  30.006  31.702  1.00 31.21           C  
ATOM    466  CD1 LEU A  64      12.254  31.198  31.317  1.00 31.13           C  
ATOM    467  CD2 LEU A  64      13.682  30.264  33.049  1.00 31.22           C  
ATOM    468  N   GLN A  65      11.703  26.006  33.127  1.00 31.73           N  
ATOM    469  CA  GLN A  65      10.760  24.948  33.410  1.00 34.32           C  
ATOM    470  C   GLN A  65       9.438  25.694  33.427  1.00 32.24           C  
ATOM    471  O   GLN A  65       9.266  26.640  34.191  1.00 33.05           O  
ATOM    472  CB  GLN A  65      11.082  24.283  34.759  1.00 39.15           C  
ATOM    473  CG  GLN A  65      11.670  25.162  35.893  1.00 46.34           C  
ATOM    474  CD  GLN A  65      13.039  25.776  35.560  1.00 49.44           C  
ATOM    475  OE1 GLN A  65      13.162  26.972  35.257  1.00 50.25           O  
ATOM    476  NE2 GLN A  65      14.088  24.966  35.460  1.00 51.35           N  
ATOM    477  N   LEU A  66       8.529  25.388  32.507  1.00 29.62           N  
ATOM    478  CA  LEU A  66       7.276  26.114  32.429  1.00 28.06           C  
ATOM    479  C   LEU A  66       6.073  25.199  32.529  1.00 25.61           C  
ATOM    480  O   LEU A  66       6.128  24.050  32.098  1.00 26.05           O  
ATOM    481  CB  LEU A  66       7.190  26.872  31.109  1.00 28.50           C  
ATOM    482  CG  LEU A  66       8.298  27.863  30.775  1.00 30.89           C  
ATOM    483  CD1 LEU A  66       8.332  28.068  29.256  1.00 30.24           C  
ATOM    484  CD2 LEU A  66       8.099  29.134  31.581  1.00 31.43           C  
ATOM    485  N   ASP A  67       4.967  25.672  33.097  1.00 24.44           N  
ATOM    486  CA  ASP A  67       3.712  24.944  33.136  1.00 21.85           C  
ATOM    487  C   ASP A  67       3.082  24.989  31.761  1.00 22.81           C  
ATOM    488  O   ASP A  67       3.246  25.944  30.991  1.00 22.60           O  
ATOM    489  CB  ASP A  67       2.753  25.580  34.096  1.00 25.50           C  
ATOM    490  CG  ASP A  67       3.354  25.587  35.489  1.00 31.26           C  
ATOM    491  OD1 ASP A  67       3.780  24.515  35.924  1.00 32.18           O  
ATOM    492  OD2 ASP A  67       3.428  26.657  36.113  1.00 33.44           O  
ATOM    493  N   TYR A  68       2.315  23.960  31.449  1.00 21.50           N  
ATOM    494  CA  TYR A  68       1.747  23.836  30.141  1.00 22.83           C  
ATOM    495  C   TYR A  68       0.840  25.010  29.819  1.00 22.80           C  
ATOM    496  O   TYR A  68       0.949  25.552  28.710  1.00 20.02           O  
ATOM    497  CB  TYR A  68       0.929  22.530  30.020  1.00 23.23           C  
ATOM    498  CG  TYR A  68       0.338  22.387  28.617  1.00 20.97           C  
ATOM    499  CD1 TYR A  68       1.159  21.884  27.589  1.00 21.06           C  
ATOM    500  CD2 TYR A  68      -0.984  22.811  28.355  1.00 20.08           C  
ATOM    501  CE1 TYR A  68       0.678  21.817  26.284  1.00 19.57           C  
ATOM    502  CE2 TYR A  68      -1.476  22.764  27.046  1.00 21.54           C  
ATOM    503  CZ  TYR A  68      -0.637  22.256  26.016  1.00 21.62           C  
ATOM    504  OH  TYR A  68      -1.099  22.180  24.705  1.00 21.05           O  
ATOM    505  N   ALA A  69      -0.051  25.396  30.742  1.00 20.76           N  
ATOM    506  CA  ALA A  69      -1.000  26.459  30.460  1.00 21.20           C  
ATOM    507  C   ALA A  69      -0.344  27.798  30.210  1.00 19.80           C  
ATOM    508  O   ALA A  69      -0.886  28.685  29.539  1.00 20.18           O  
ATOM    509  CB  ALA A  69      -1.948  26.582  31.620  1.00 20.39           C  
ATOM    510  N   THR A  70       0.886  27.940  30.703  1.00 18.63           N  
ATOM    511  CA  THR A  70       1.662  29.138  30.482  1.00 20.03           C  
ATOM    512  C   THR A  70       2.124  29.183  29.023  1.00 20.39           C  
ATOM    513  O   THR A  70       2.165  30.255  28.408  1.00 21.12           O  
ATOM    514  CB  THR A  70       2.893  29.163  31.388  1.00 20.75           C  
ATOM    515  OG1 THR A  70       2.458  28.960  32.729  1.00 25.29           O  
ATOM    516  CG2 THR A  70       3.611  30.492  31.302  1.00 21.53           C  
ATOM    517  N   VAL A  71       2.512  28.017  28.519  1.00 18.29           N  
ATOM    518  CA  VAL A  71       2.968  27.889  27.147  1.00 19.26           C  
ATOM    519  C   VAL A  71       1.756  27.953  26.232  1.00 19.08           C  
ATOM    520  O   VAL A  71       1.836  28.588  25.177  1.00 21.46           O  
ATOM    521  CB  VAL A  71       3.716  26.533  26.948  1.00 18.16           C  
ATOM    522  CG1 VAL A  71       4.067  26.272  25.470  1.00 20.50           C  
ATOM    523  CG2 VAL A  71       5.006  26.595  27.778  1.00 19.06           C  
ATOM    524  N   ASN A  72       0.644  27.328  26.571  1.00 17.72           N  
ATOM    525  CA  ASN A  72      -0.490  27.284  25.648  1.00 19.08           C  
ATOM    526  C   ASN A  72      -1.831  27.498  26.345  1.00 19.43           C  
ATOM    527  O   ASN A  72      -2.494  26.531  26.761  1.00 19.10           O  
ATOM    528  CB  ASN A  72      -0.442  25.936  24.907  1.00 19.63           C  
ATOM    529  CG  ASN A  72      -1.649  25.742  24.004  1.00 20.69           C  
ATOM    530  OD1 ASN A  72      -2.153  26.645  23.338  1.00 21.89           O  
ATOM    531  ND2 ASN A  72      -2.221  24.562  24.014  1.00 17.12           N  
ATOM    532  N   PRO A  73      -2.256  28.744  26.553  1.00 18.60           N  
ATOM    533  CA  PRO A  73      -3.504  29.036  27.219  1.00 20.70           C  
ATOM    534  C   PRO A  73      -4.718  28.538  26.477  1.00 19.41           C  
ATOM    535  O   PRO A  73      -5.603  28.082  27.167  1.00 19.50           O  
ATOM    536  CB  PRO A  73      -3.536  30.538  27.436  1.00 21.06           C  
ATOM    537  CG  PRO A  73      -2.456  31.114  26.563  1.00 22.23           C  
ATOM    538  CD  PRO A  73      -1.445  29.955  26.396  1.00 19.89           C  
ATOM    539  N   TYR A  74      -4.824  28.507  25.152  1.00 18.39           N  
ATOM    540  CA  TYR A  74      -6.026  28.080  24.446  1.00 19.35           C  
ATOM    541  C   TYR A  74      -5.779  26.771  23.725  1.00 19.27           C  
ATOM    542  O   TYR A  74      -4.996  26.732  22.779  1.00 18.89           O  
ATOM    543  CB  TYR A  74      -6.436  29.139  23.418  1.00 18.62           C  
ATOM    544  CG  TYR A  74      -6.974  30.371  24.068  1.00 16.81           C  
ATOM    545  CD1 TYR A  74      -8.255  30.313  24.626  1.00 19.40           C  
ATOM    546  CD2 TYR A  74      -6.237  31.563  24.057  1.00 19.12           C  
ATOM    547  CE1 TYR A  74      -8.854  31.459  25.186  1.00 20.13           C  
ATOM    548  CE2 TYR A  74      -6.836  32.736  24.618  1.00 19.21           C  
ATOM    549  CZ  TYR A  74      -8.142  32.674  25.180  1.00 20.14           C  
ATOM    550  OH  TYR A  74      -8.780  33.799  25.653  1.00 19.47           O  
ATOM    551  N   THR A  75      -6.417  25.693  24.145  1.00 18.94           N  
ATOM    552  CA  THR A  75      -6.203  24.371  23.572  1.00 20.51           C  
ATOM    553  C   THR A  75      -7.525  23.819  23.098  1.00 21.71           C  
ATOM    554  O   THR A  75      -8.481  23.753  23.890  1.00 20.60           O  
ATOM    555  CB  THR A  75      -5.659  23.388  24.599  1.00 21.09           C  
ATOM    556  OG1 THR A  75      -4.644  24.082  25.340  1.00 21.48           O  
ATOM    557  CG2 THR A  75      -5.096  22.143  23.933  1.00 20.08           C  
ATOM    558  N   PHE A  76      -7.618  23.397  21.838  1.00 22.61           N  
ATOM    559  CA  PHE A  76      -8.869  22.813  21.347  1.00 21.96           C  
ATOM    560  C   PHE A  76      -8.533  21.449  20.733  1.00 20.33           C  
ATOM    561  O   PHE A  76      -7.431  21.182  20.220  1.00 20.11           O  
ATOM    562  CB  PHE A  76      -9.496  23.734  20.318  1.00 22.27           C  
ATOM    563  CG  PHE A  76      -9.766  25.172  20.794  1.00 20.63           C  
ATOM    564  CD1 PHE A  76     -10.946  25.494  21.469  1.00 21.65           C  
ATOM    565  CD2 PHE A  76      -8.827  26.186  20.522  1.00 20.99           C  
ATOM    566  CE1 PHE A  76     -11.212  26.819  21.865  1.00 22.71           C  
ATOM    567  CE2 PHE A  76      -9.091  27.505  20.917  1.00 22.92           C  
ATOM    568  CZ  PHE A  76     -10.286  27.813  21.576  1.00 21.24           C  
ATOM    569  N   ALA A  77      -9.457  20.497  20.887  1.00 21.82           N  
ATOM    570  CA  ALA A  77      -9.196  19.124  20.465  1.00 22.25           C  
ATOM    571  C   ALA A  77      -9.209  18.950  18.936  1.00 24.10           C  
ATOM    572  O   ALA A  77      -8.267  18.404  18.350  1.00 24.20           O  
ATOM    573  CB  ALA A  77     -10.243  18.187  21.033  1.00 24.06           C  
ATOM    574  N   GLU A  78     -10.197  19.514  18.244  1.00 23.56           N  
ATOM    575  CA  GLU A  78     -10.333  19.330  16.827  1.00 24.43           C  
ATOM    576  C   GLU A  78      -9.330  20.151  16.017  1.00 23.60           C  
ATOM    577  O   GLU A  78      -9.227  21.371  16.205  1.00 22.77           O  
ATOM    578  CB  GLU A  78     -11.738  19.691  16.475  1.00 24.69           C  
ATOM    579  CG  GLU A  78     -12.051  19.317  15.054  1.00 25.66           C  
ATOM    580  CD  GLU A  78     -13.430  19.739  14.625  1.00 26.16           C  
ATOM    581  OE1 GLU A  78     -14.371  19.744  15.412  1.00 24.32           O  
ATOM    582  OE2 GLU A  78     -13.555  20.062  13.453  1.00 28.62           O  
ATOM    583  N   PRO A  79      -8.609  19.551  15.106  1.00 24.88           N  
ATOM    584  CA  PRO A  79      -7.650  20.189  14.217  1.00 26.77           C  
ATOM    585  C   PRO A  79      -8.228  21.087  13.090  1.00 27.12           C  
ATOM    586  O   PRO A  79      -7.968  20.834  11.892  1.00 30.82           O  
ATOM    587  CB  PRO A  79      -6.840  19.014  13.764  1.00 25.70           C  
ATOM    588  CG  PRO A  79      -7.904  17.985  13.543  1.00 23.74           C  
ATOM    589  CD  PRO A  79      -8.629  18.108  14.853  1.00 23.90           C  
ATOM    590  N   THR A  80      -9.014  22.097  13.378  1.00 25.65           N  
ATOM    591  CA  THR A  80      -9.565  22.971  12.346  1.00 25.36           C  
ATOM    592  C   THR A  80      -9.133  24.410  12.627  1.00 24.20           C  
ATOM    593  O   THR A  80      -8.304  24.649  13.524  1.00 24.12           O  
ATOM    594  CB  THR A  80     -11.118  22.773  12.330  1.00 24.79           C  
ATOM    595  OG1 THR A  80     -11.622  23.503  11.202  1.00 24.75           O  
ATOM    596  CG2 THR A  80     -11.766  23.185  13.647  1.00 20.97           C  
ATOM    597  N   SER A  81      -9.635  25.385  11.869  1.00 22.94           N  
ATOM    598  CA  SER A  81      -9.367  26.782  12.168  1.00 22.28           C  
ATOM    599  C   SER A  81      -9.897  27.159  13.577  1.00 21.73           C  
ATOM    600  O   SER A  81     -11.060  26.875  13.937  1.00 20.81           O  
ATOM    601  CB  SER A  81     -10.035  27.637  11.109  1.00 22.29           C  
ATOM    602  OG  SER A  81      -9.874  29.050  11.201  1.00 23.01           O  
ATOM    603  N   PRO A  82      -9.080  27.843  14.398  1.00 22.33           N  
ATOM    604  CA  PRO A  82      -9.411  28.316  15.736  1.00 21.36           C  
ATOM    605  C   PRO A  82     -10.749  29.010  15.803  1.00 22.40           C  
ATOM    606  O   PRO A  82     -11.509  28.708  16.740  1.00 20.61           O  
ATOM    607  CB  PRO A  82      -8.279  29.258  16.123  1.00 23.25           C  
ATOM    608  CG  PRO A  82      -7.090  28.762  15.331  1.00 22.82           C  
ATOM    609  CD  PRO A  82      -7.793  28.435  13.999  1.00 23.04           C  
ATOM    610  N   HIS A  83     -11.150  29.870  14.820  1.00 20.17           N  
ATOM    611  CA  HIS A  83     -12.412  30.609  14.976  1.00 19.89           C  
ATOM    612  C   HIS A  83     -13.635  29.687  14.901  1.00 19.27           C  
ATOM    613  O   HIS A  83     -14.677  29.981  15.471  1.00 19.49           O  
ATOM    614  CB  HIS A  83     -12.556  31.735  13.921  1.00 18.79           C  
ATOM    615  CG  HIS A  83     -12.837  31.307  12.492  1.00 19.03           C  
ATOM    616  ND1 HIS A  83     -12.072  30.572  11.701  1.00 18.48           N  
ATOM    617  CD2 HIS A  83     -14.003  31.591  11.820  1.00 18.18           C  
ATOM    618  CE1 HIS A  83     -12.740  30.377  10.576  1.00 19.13           C  
ATOM    619  NE2 HIS A  83     -13.880  31.013  10.649  1.00 20.40           N  
ATOM    620  N   ILE A  84     -13.519  28.528  14.242  1.00 18.46           N  
ATOM    621  CA  ILE A  84     -14.629  27.611  14.085  1.00 19.72           C  
ATOM    622  C   ILE A  84     -14.847  26.865  15.402  1.00 19.79           C  
ATOM    623  O   ILE A  84     -15.933  26.919  16.011  1.00 20.01           O  
ATOM    624  CB  ILE A  84     -14.299  26.627  12.932  1.00 17.82           C  
ATOM    625  CG1 ILE A  84     -14.415  27.368  11.606  1.00 20.45           C  
ATOM    626  CG2 ILE A  84     -15.285  25.470  12.883  1.00 21.26           C  
ATOM    627  CD1 ILE A  84     -13.914  26.534  10.388  1.00 19.52           C  
ATOM    628  N   ILE A  85     -13.796  26.181  15.860  1.00 20.13           N  
ATOM    629  CA  ILE A  85     -13.939  25.428  17.095  1.00 24.15           C  
ATOM    630  C   ILE A  85     -14.146  26.344  18.336  1.00 22.84           C  
ATOM    631  O   ILE A  85     -14.941  26.001  19.219  1.00 23.87           O  
ATOM    632  CB  ILE A  85     -12.692  24.470  17.211  1.00 23.68           C  
ATOM    633  CG1 ILE A  85     -12.948  23.416  18.308  1.00 25.26           C  
ATOM    634  CG2 ILE A  85     -11.437  25.240  17.561  1.00 26.43           C  
ATOM    635  CD1 ILE A  85     -14.159  22.449  18.063  1.00 24.45           C  
ATOM    636  N   SER A  86     -13.527  27.514  18.436  1.00 22.14           N  
ATOM    637  CA  SER A  86     -13.818  28.485  19.465  1.00 24.39           C  
ATOM    638  C   SER A  86     -15.329  28.819  19.534  1.00 26.13           C  
ATOM    639  O   SER A  86     -15.952  28.821  20.619  1.00 26.27           O  
ATOM    640  CB  SER A  86     -12.962  29.717  19.138  1.00 24.62           C  
ATOM    641  OG  SER A  86     -13.512  30.908  19.648  1.00 27.04           O  
ATOM    642  N   ALA A  87     -15.955  29.071  18.365  1.00 26.37           N  
ATOM    643  CA  ALA A  87     -17.371  29.385  18.281  1.00 25.81           C  
ATOM    644  C   ALA A  87     -18.179  28.146  18.672  1.00 26.64           C  
ATOM    645  O   ALA A  87     -19.112  28.246  19.464  1.00 28.64           O  
ATOM    646  CB  ALA A  87     -17.760  29.790  16.870  1.00 23.00           C  
ATOM    647  N   GLN A  88     -17.780  26.946  18.257  1.00 29.00           N  
ATOM    648  CA  GLN A  88     -18.495  25.724  18.546  1.00 30.86           C  
ATOM    649  C   GLN A  88     -18.566  25.447  20.049  1.00 30.01           C  
ATOM    650  O   GLN A  88     -19.606  25.076  20.606  1.00 28.60           O  
ATOM    651  CB  GLN A  88     -17.781  24.602  17.836  1.00 36.38           C  
ATOM    652  CG  GLN A  88     -18.453  23.264  17.998  1.00 43.49           C  
ATOM    653  CD  GLN A  88     -19.046  22.820  16.675  1.00 48.86           C  
ATOM    654  OE1 GLN A  88     -18.934  21.652  16.318  1.00 52.10           O  
ATOM    655  NE2 GLN A  88     -19.674  23.672  15.866  1.00 50.43           N  
ATOM    656  N   GLU A  89     -17.427  25.648  20.698  1.00 28.29           N  
ATOM    657  CA  GLU A  89     -17.264  25.373  22.114  1.00 29.27           C  
ATOM    658  C   GLU A  89     -17.727  26.457  23.058  1.00 28.11           C  
ATOM    659  O   GLU A  89     -17.838  26.186  24.256  1.00 29.55           O  
ATOM    660  CB  GLU A  89     -15.820  25.109  22.411  1.00 29.21           C  
ATOM    661  CG  GLU A  89     -15.462  23.706  22.025  1.00 34.38           C  
ATOM    662  CD  GLU A  89     -14.004  23.406  22.326  1.00 38.08           C  
ATOM    663  OE1 GLU A  89     -13.496  23.718  23.407  1.00 41.55           O  
ATOM    664  OE2 GLU A  89     -13.350  22.869  21.447  1.00 41.78           O  
ATOM    665  N   GLY A  90     -17.999  27.664  22.563  1.00 26.45           N  
ATOM    666  CA  GLY A  90     -18.380  28.790  23.397  1.00 25.76           C  
ATOM    667  C   GLY A  90     -17.181  29.278  24.222  1.00 26.05           C  
ATOM    668  O   GLY A  90     -17.325  29.665  25.385  1.00 25.84           O  
ATOM    669  N   ARG A  91     -15.976  29.278  23.657  1.00 23.68           N  
ATOM    670  CA  ARG A  91     -14.792  29.753  24.361  1.00 25.47           C  
ATOM    671  C   ARG A  91     -14.058  30.767  23.459  1.00 23.40           C  
ATOM    672  O   ARG A  91     -13.194  30.392  22.658  1.00 20.22           O  
ATOM    673  CB  ARG A  91     -13.920  28.559  24.690  1.00 26.40           C  
ATOM    674  CG  ARG A  91     -12.703  28.846  25.552  1.00 31.18           C  
ATOM    675  CD  ARG A  91     -12.037  27.484  25.883  1.00 35.83           C  
ATOM    676  NE  ARG A  91     -11.576  27.744  27.212  1.00 41.80           N  
ATOM    677  CZ  ARG A  91     -12.280  27.412  28.308  1.00 42.11           C  
ATOM    678  NH1 ARG A  91     -13.249  26.506  28.372  1.00 43.72           N  
ATOM    679  NH2 ARG A  91     -11.801  27.794  29.460  1.00 43.84           N  
ATOM    680  N   PRO A  92     -14.422  32.078  23.555  1.00 23.88           N  
ATOM    681  CA  PRO A  92     -13.796  33.195  22.824  1.00 21.78           C  
ATOM    682  C   PRO A  92     -12.292  33.245  22.993  1.00 20.69           C  
ATOM    683  O   PRO A  92     -11.777  33.061  24.105  1.00 19.40           O  
ATOM    684  CB  PRO A  92     -14.419  34.467  23.360  1.00 22.15           C  
ATOM    685  CG  PRO A  92     -15.702  34.023  24.008  1.00 26.36           C  
ATOM    686  CD  PRO A  92     -15.403  32.611  24.528  1.00 22.77           C  
ATOM    687  N   ILE A  93     -11.551  33.516  21.937  1.00 19.85           N  
ATOM    688  CA  ILE A  93     -10.131  33.719  22.057  1.00 19.72           C  
ATOM    689  C   ILE A  93      -9.955  35.217  22.223  1.00 21.72           C  
ATOM    690  O   ILE A  93     -10.227  36.034  21.330  1.00 23.88           O  
ATOM    691  CB  ILE A  93      -9.418  33.182  20.821  1.00 19.36           C  
ATOM    692  CG1 ILE A  93      -9.651  31.681  20.760  1.00 19.52           C  
ATOM    693  CG2 ILE A  93      -7.940  33.531  20.857  1.00 18.76           C  
ATOM    694  CD1 ILE A  93      -9.362  31.088  19.387  1.00 21.84           C  
ATOM    695  N   GLU A  94      -9.526  35.600  23.413  1.00 23.23           N  
ATOM    696  CA  GLU A  94      -9.380  36.983  23.782  1.00 23.91           C  
ATOM    697  C   GLU A  94      -7.963  37.521  23.572  1.00 22.30           C  
ATOM    698  O   GLU A  94      -6.970  36.967  24.061  1.00 22.95           O  
ATOM    699  CB  GLU A  94      -9.820  37.099  25.243  1.00 27.65           C  
ATOM    700  CG  GLU A  94      -9.696  38.546  25.763  1.00 35.02           C  
ATOM    701  CD  GLU A  94     -10.442  39.627  24.961  1.00 37.40           C  
ATOM    702  OE1 GLU A  94     -11.615  39.353  24.646  1.00 39.80           O  
ATOM    703  OE2 GLU A  94      -9.849  40.694  24.658  1.00 34.96           O  
ATOM    704  N   SER A  95      -7.857  38.651  22.891  1.00 20.79           N  
ATOM    705  CA  SER A  95      -6.596  39.318  22.649  1.00 22.51           C  
ATOM    706  C   SER A  95      -5.890  39.681  23.943  1.00 21.86           C  
ATOM    707  O   SER A  95      -4.679  39.503  24.054  1.00 20.92           O  
ATOM    708  CB  SER A  95      -6.855  40.565  21.849  1.00 24.35           C  
ATOM    709  OG  SER A  95      -5.721  41.357  21.573  1.00 29.38           O  
ATOM    710  N   LEU A  96      -6.652  40.119  24.962  1.00 22.59           N  
ATOM    711  CA  LEU A  96      -6.099  40.486  26.256  1.00 24.84           C  
ATOM    712  C   LEU A  96      -5.451  39.315  26.944  1.00 21.14           C  
ATOM    713  O   LEU A  96      -4.398  39.473  27.545  1.00 20.24           O  
ATOM    714  CB  LEU A  96      -7.186  41.030  27.171  1.00 31.09           C  
ATOM    715  CG  LEU A  96      -7.243  42.526  27.515  1.00 36.98           C  
ATOM    716  CD1 LEU A  96      -6.609  43.413  26.434  1.00 40.49           C  
ATOM    717  CD2 LEU A  96      -8.727  42.881  27.680  1.00 38.39           C  
ATOM    718  N   VAL A  97      -6.043  38.119  26.832  1.00 18.66           N  
ATOM    719  CA  VAL A  97      -5.468  36.919  27.437  1.00 19.75           C  
ATOM    720  C   VAL A  97      -4.172  36.521  26.709  1.00 19.19           C  
ATOM    721  O   VAL A  97      -3.158  36.225  27.338  1.00 18.48           O  
ATOM    722  CB  VAL A  97      -6.532  35.765  27.394  1.00 18.62           C  
ATOM    723  CG1 VAL A  97      -5.967  34.396  27.830  1.00 17.96           C  
ATOM    724  CG2 VAL A  97      -7.661  36.177  28.325  1.00 19.10           C  
ATOM    725  N   MET A  98      -4.192  36.545  25.360  1.00 19.49           N  
ATOM    726  CA  MET A  98      -3.013  36.240  24.552  1.00 18.92           C  
ATOM    727  C   MET A  98      -1.856  37.197  24.887  1.00 19.73           C  
ATOM    728  O   MET A  98      -0.736  36.726  25.123  1.00 17.25           O  
ATOM    729  CB  MET A  98      -3.361  36.352  23.070  1.00 21.34           C  
ATOM    730  CG  MET A  98      -4.393  35.357  22.524  1.00 23.13           C  
ATOM    731  SD  MET A  98      -4.853  35.749  20.802  1.00 23.04           S  
ATOM    732  CE  MET A  98      -3.516  35.097  19.879  1.00 23.37           C  
ATOM    733  N   SER A  99      -2.123  38.509  25.008  1.00 18.85           N  
ATOM    734  CA  SER A  99      -1.129  39.488  25.404  1.00 19.65           C  
ATOM    735  C   SER A  99      -0.710  39.327  26.871  1.00 20.47           C  
ATOM    736  O   SER A  99       0.505  39.390  27.125  1.00 19.52           O  
ATOM    737  CB  SER A  99      -1.679  40.875  25.184  1.00 19.74           C  
ATOM    738  OG  SER A  99      -1.842  41.072  23.782  1.00 23.58           O  
ATOM    739  N   ALA A 100      -1.624  39.031  27.836  1.00 19.94           N  
ATOM    740  CA  ALA A 100      -1.237  38.853  29.245  1.00 19.91           C  
ATOM    741  C   ALA A 100      -0.287  37.657  29.341  1.00 20.89           C  
ATOM    742  O   ALA A 100       0.712  37.692  30.076  1.00 22.10           O  
ATOM    743  CB  ALA A 100      -2.429  38.552  30.160  1.00 18.57           C  
ATOM    744  N   GLY A 101      -0.500  36.579  28.578  1.00 20.30           N  
ATOM    745  CA  GLY A 101       0.355  35.406  28.601  1.00 20.03           C  
ATOM    746  C   GLY A 101       1.778  35.709  28.139  1.00 20.80           C  
ATOM    747  O   GLY A 101       2.748  35.250  28.752  1.00 18.51           O  
ATOM    748  N   LEU A 102       1.907  36.514  27.071  1.00 21.28           N  
ATOM    749  CA  LEU A 102       3.197  36.916  26.585  1.00 23.27           C  
ATOM    750  C   LEU A 102       3.905  37.772  27.659  1.00 23.19           C  
ATOM    751  O   LEU A 102       5.093  37.526  27.906  1.00 18.70           O  
ATOM    752  CB  LEU A 102       3.012  37.699  25.302  1.00 23.65           C  
ATOM    753  CG  LEU A 102       4.296  38.255  24.663  1.00 26.31           C  
ATOM    754  CD1 LEU A 102       5.338  37.162  24.476  1.00 26.28           C  
ATOM    755  CD2 LEU A 102       3.932  38.913  23.332  1.00 27.33           C  
ATOM    756  N   ARG A 103       3.210  38.701  28.359  1.00 24.78           N  
ATOM    757  CA  ARG A 103       3.843  39.508  29.417  1.00 27.34           C  
ATOM    758  C   ARG A 103       4.296  38.609  30.562  1.00 24.11           C  
ATOM    759  O   ARG A 103       5.358  38.798  31.130  1.00 24.06           O  
ATOM    760  CB  ARG A 103       2.963  40.492  30.131  1.00 30.39           C  
ATOM    761  CG  ARG A 103       1.812  41.067  29.387  1.00 36.54           C  
ATOM    762  CD  ARG A 103       2.175  42.378  28.814  1.00 41.09           C  
ATOM    763  NE  ARG A 103       3.155  42.203  27.770  1.00 46.66           N  
ATOM    764  CZ  ARG A 103       2.830  42.211  26.470  1.00 49.02           C  
ATOM    765  NH1 ARG A 103       1.601  42.406  25.993  1.00 50.07           N  
ATOM    766  NH2 ARG A 103       3.837  42.152  25.627  1.00 48.98           N  
ATOM    767  N   ALA A 104       3.524  37.592  30.933  1.00 22.94           N  
ATOM    768  CA  ALA A 104       3.831  36.658  32.004  1.00 22.83           C  
ATOM    769  C   ALA A 104       5.159  35.941  31.721  1.00 25.27           C  
ATOM    770  O   ALA A 104       6.035  35.839  32.588  1.00 22.62           O  
ATOM    771  CB  ALA A 104       2.729  35.597  32.120  1.00 21.65           C  
ATOM    772  N   LEU A 105       5.357  35.517  30.467  1.00 24.95           N  
ATOM    773  CA  LEU A 105       6.586  34.874  30.074  1.00 25.43           C  
ATOM    774  C   LEU A 105       7.688  35.910  30.106  1.00 26.88           C  
ATOM    775  O   LEU A 105       8.781  35.562  30.553  1.00 28.70           O  
ATOM    776  CB  LEU A 105       6.483  34.302  28.666  1.00 24.99           C  
ATOM    777  CG  LEU A 105       5.587  33.081  28.608  1.00 25.31           C  
ATOM    778  CD1 LEU A 105       5.399  32.677  27.164  1.00 25.69           C  
ATOM    779  CD2 LEU A 105       6.216  31.921  29.389  1.00 27.20           C  
ATOM    780  N   GLU A 106       7.469  37.157  29.697  1.00 26.77           N  
ATOM    781  CA  GLU A 106       8.494  38.187  29.753  1.00 31.56           C  
ATOM    782  C   GLU A 106       9.002  38.517  31.165  1.00 32.14           C  
ATOM    783  O   GLU A 106      10.033  39.164  31.287  1.00 32.63           O  
ATOM    784  CB  GLU A 106       7.977  39.465  29.116  1.00 32.40           C  
ATOM    785  CG  GLU A 106       7.981  39.362  27.602  1.00 36.85           C  
ATOM    786  CD  GLU A 106       7.278  40.488  26.852  1.00 38.81           C  
ATOM    787  OE1 GLU A 106       6.310  41.067  27.345  1.00 40.86           O  
ATOM    788  OE2 GLU A 106       7.692  40.781  25.736  1.00 42.73           O  
ATOM    789  N   GLN A 107       8.373  38.041  32.244  1.00 34.48           N  
ATOM    790  CA  GLN A 107       8.842  38.248  33.607  1.00 37.70           C  
ATOM    791  C   GLN A 107       9.973  37.290  33.945  1.00 36.07           C  
ATOM    792  O   GLN A 107      10.699  37.505  34.917  1.00 37.81           O  
ATOM    793  CB  GLN A 107       7.805  37.950  34.660  1.00 41.35           C  
ATOM    794  CG  GLN A 107       6.472  38.607  34.473  1.00 45.74           C  
ATOM    795  CD  GLN A 107       5.455  37.976  35.415  1.00 49.37           C  
ATOM    796  OE1 GLN A 107       5.623  36.886  35.977  1.00 50.44           O  
ATOM    797  NE2 GLN A 107       4.352  38.685  35.633  1.00 51.34           N  
ATOM    798  N   GLN A 108      10.144  36.211  33.193  1.00 33.67           N  
ATOM    799  CA  GLN A 108      11.135  35.210  33.510  1.00 32.88           C  
ATOM    800  C   GLN A 108      12.010  34.865  32.348  1.00 30.55           C  
ATOM    801  O   GLN A 108      13.074  34.304  32.557  1.00 30.69           O  
ATOM    802  CB  GLN A 108      10.444  33.959  34.016  1.00 37.64           C  
ATOM    803  CG  GLN A 108       9.177  33.563  33.258  1.00 43.85           C  
ATOM    804  CD  GLN A 108       8.269  32.596  34.020  1.00 47.92           C  
ATOM    805  OE1 GLN A 108       7.052  32.775  34.067  1.00 50.76           O  
ATOM    806  NE2 GLN A 108       8.751  31.493  34.603  1.00 48.80           N  
ATOM    807  N   ALA A 109      11.616  35.111  31.109  1.00 28.09           N  
ATOM    808  CA  ALA A 109      12.491  34.820  29.993  1.00 26.44           C  
ATOM    809  C   ALA A 109      12.949  36.084  29.317  1.00 25.35           C  
ATOM    810  O   ALA A 109      12.222  37.077  29.250  1.00 25.56           O  
ATOM    811  CB  ALA A 109      11.798  33.991  28.932  1.00 27.33           C  
ATOM    812  N   ASP A 110      14.179  36.035  28.824  1.00 23.87           N  
ATOM    813  CA  ASP A 110      14.634  37.178  28.096  1.00 24.32           C  
ATOM    814  C   ASP A 110      14.683  36.925  26.587  1.00 22.57           C  
ATOM    815  O   ASP A 110      15.109  37.807  25.839  1.00 23.38           O  
ATOM    816  CB  ASP A 110      15.998  37.602  28.613  1.00 26.50           C  
ATOM    817  CG  ASP A 110      17.093  36.558  28.617  1.00 31.54           C  
ATOM    818  OD1 ASP A 110      16.916  35.471  28.065  1.00 32.35           O  
ATOM    819  OD2 ASP A 110      18.151  36.850  29.180  1.00 33.27           O  
ATOM    820  N   TRP A 111      14.293  35.741  26.120  1.00 21.83           N  
ATOM    821  CA  TRP A 111      14.234  35.460  24.695  1.00 20.73           C  
ATOM    822  C   TRP A 111      12.947  34.674  24.540  1.00 19.21           C  
ATOM    823  O   TRP A 111      12.846  33.556  25.053  1.00 19.43           O  
ATOM    824  CB  TRP A 111      15.432  34.633  24.279  1.00 19.20           C  
ATOM    825  CG  TRP A 111      15.690  34.667  22.753  1.00 21.18           C  
ATOM    826  CD1 TRP A 111      16.574  35.573  22.208  1.00 20.25           C  
ATOM    827  CD2 TRP A 111      15.146  33.800  21.780  1.00 20.04           C  
ATOM    828  NE1 TRP A 111      16.604  35.287  20.919  1.00 19.91           N  
ATOM    829  CE2 TRP A 111      15.785  34.270  20.609  1.00 20.40           C  
ATOM    830  CE3 TRP A 111      14.248  32.707  21.692  1.00 18.56           C  
ATOM    831  CZ2 TRP A 111      15.558  33.675  19.352  1.00 18.57           C  
ATOM    832  CZ3 TRP A 111      14.038  32.125  20.441  1.00 18.69           C  
ATOM    833  CH2 TRP A 111      14.678  32.601  19.301  1.00 19.13           C  
ATOM    834  N   VAL A 112      11.916  35.238  23.927  1.00 19.79           N  
ATOM    835  CA  VAL A 112      10.615  34.558  23.805  1.00 19.42           C  
ATOM    836  C   VAL A 112      10.237  34.318  22.322  1.00 18.89           C  
ATOM    837  O   VAL A 112      10.304  35.242  21.503  1.00 18.32           O  
ATOM    838  CB  VAL A 112       9.491  35.402  24.501  1.00 20.76           C  
ATOM    839  CG1 VAL A 112       8.180  34.619  24.427  1.00 21.41           C  
ATOM    840  CG2 VAL A 112       9.812  35.659  25.984  1.00 20.25           C  
ATOM    841  N   LEU A 113       9.859  33.092  21.960  1.00 20.01           N  
ATOM    842  CA  LEU A 113       9.497  32.766  20.586  1.00 19.12           C  
ATOM    843  C   LEU A 113       8.018  32.490  20.643  1.00 19.36           C  
ATOM    844  O   LEU A 113       7.589  31.596  21.399  1.00 18.40           O  
ATOM    845  CB  LEU A 113      10.243  31.511  20.101  1.00 20.94           C  
ATOM    846  CG  LEU A 113       9.955  30.893  18.704  1.00 24.43           C  
ATOM    847  CD1 LEU A 113      11.117  30.030  18.272  1.00 24.82           C  
ATOM    848  CD2 LEU A 113       8.716  29.980  18.753  1.00 25.62           C  
ATOM    849  N   VAL A 114       7.253  33.196  19.829  1.00 16.25           N  
ATOM    850  CA  VAL A 114       5.797  33.025  19.781  1.00 17.92           C  
ATOM    851  C   VAL A 114       5.437  32.279  18.469  1.00 17.84           C  
ATOM    852  O   VAL A 114       5.838  32.707  17.374  1.00 16.57           O  
ATOM    853  CB  VAL A 114       5.099  34.425  19.858  1.00 18.80           C  
ATOM    854  CG1 VAL A 114       3.567  34.248  19.871  1.00 17.52           C  
ATOM    855  CG2 VAL A 114       5.587  35.160  21.136  1.00 17.53           C  
ATOM    856  N   GLU A 115       4.732  31.163  18.551  1.00 16.60           N  
ATOM    857  CA  GLU A 115       4.430  30.382  17.385  1.00 19.79           C  
ATOM    858  C   GLU A 115       2.974  30.608  17.097  1.00 19.85           C  
ATOM    859  O   GLU A 115       2.138  30.539  18.011  1.00 21.38           O  
ATOM    860  CB  GLU A 115       4.715  28.900  17.674  1.00 21.62           C  
ATOM    861  CG  GLU A 115       4.778  28.100  16.406  1.00 26.57           C  
ATOM    862  CD  GLU A 115       5.038  26.618  16.642  1.00 30.88           C  
ATOM    863  OE1 GLU A 115       6.176  26.229  16.884  1.00 33.06           O  
ATOM    864  OE2 GLU A 115       4.095  25.843  16.578  1.00 34.06           O  
ATOM    865  N   GLY A 116       2.640  30.941  15.854  1.00 19.59           N  
ATOM    866  CA  GLY A 116       1.243  31.120  15.536  1.00 21.09           C  
ATOM    867  C   GLY A 116       0.574  29.778  15.261  1.00 25.21           C  
ATOM    868  O   GLY A 116       1.164  28.696  15.460  1.00 24.70           O  
ATOM    869  N   ALA A 117      -0.690  29.813  14.838  1.00 25.02           N  
ATOM    870  CA  ALA A 117      -1.347  28.574  14.444  1.00 26.67           C  
ATOM    871  C   ALA A 117      -1.565  28.649  12.935  1.00 26.96           C  
ATOM    872  O   ALA A 117      -1.955  29.712  12.458  1.00 28.23           O  
ATOM    873  CB  ALA A 117      -2.687  28.450  15.151  1.00 26.02           C  
ATOM    874  N   GLY A 118      -1.299  27.649  12.117  1.00 27.13           N  
ATOM    875  CA  GLY A 118      -1.546  27.735  10.674  1.00 28.75           C  
ATOM    876  C   GLY A 118      -0.661  28.777   9.981  1.00 29.28           C  
ATOM    877  O   GLY A 118       0.530  28.932  10.287  1.00 30.16           O  
ATOM    878  N   GLY A 119      -1.246  29.537   9.068  1.00 27.27           N  
ATOM    879  CA  GLY A 119      -0.481  30.485   8.273  1.00 23.65           C  
ATOM    880  C   GLY A 119      -0.738  31.883   8.785  1.00 22.49           C  
ATOM    881  O   GLY A 119      -1.420  32.023   9.804  1.00 22.17           O  
ATOM    882  N   TRP A 120      -0.330  32.893   8.008  1.00 18.76           N  
ATOM    883  CA  TRP A 120      -0.442  34.276   8.436  1.00 19.08           C  
ATOM    884  C   TRP A 120      -1.826  34.776   8.791  1.00 19.87           C  
ATOM    885  O   TRP A 120      -2.061  35.462   9.790  1.00 18.71           O  
ATOM    886  CB  TRP A 120       0.138  35.202   7.346  1.00 19.51           C  
ATOM    887  CG  TRP A 120       0.220  36.658   7.781  1.00 20.88           C  
ATOM    888  CD1 TRP A 120      -0.560  37.627   7.213  1.00 19.89           C  
ATOM    889  CD2 TRP A 120       1.029  37.126   8.788  1.00 22.64           C  
ATOM    890  NE1 TRP A 120      -0.268  38.717   7.865  1.00 20.83           N  
ATOM    891  CE2 TRP A 120       0.652  38.484   8.804  1.00 23.10           C  
ATOM    892  CE3 TRP A 120       1.985  36.636   9.689  1.00 20.23           C  
ATOM    893  CZ2 TRP A 120       1.235  39.389   9.716  1.00 24.50           C  
ATOM    894  CZ3 TRP A 120       2.544  37.534  10.582  1.00 23.53           C  
ATOM    895  CH2 TRP A 120       2.178  38.884  10.594  1.00 23.24           C  
ATOM    896  N   PHE A 121      -2.759  34.493   7.891  1.00 20.74           N  
ATOM    897  CA  PHE A 121      -4.107  34.959   8.046  1.00 22.27           C  
ATOM    898  C   PHE A 121      -5.050  34.026   8.803  1.00 23.94           C  
ATOM    899  O   PHE A 121      -6.265  34.063   8.573  1.00 28.26           O  
ATOM    900  CB  PHE A 121      -4.628  35.297   6.649  1.00 24.07           C  
ATOM    901  CG  PHE A 121      -4.224  36.712   6.218  1.00 25.56           C  
ATOM    902  CD1 PHE A 121      -4.481  37.830   7.036  1.00 25.27           C  
ATOM    903  CD2 PHE A 121      -3.589  36.915   4.996  1.00 25.76           C  
ATOM    904  CE1 PHE A 121      -4.065  39.102   6.655  1.00 26.87           C  
ATOM    905  CE2 PHE A 121      -3.200  38.200   4.599  1.00 26.93           C  
ATOM    906  CZ  PHE A 121      -3.427  39.286   5.433  1.00 26.61           C  
ATOM    907  N   THR A 122      -4.636  33.178   9.715  1.00 21.75           N  
ATOM    908  CA  THR A 122      -5.542  32.366  10.518  1.00 20.64           C  
ATOM    909  C   THR A 122      -6.555  33.193  11.375  1.00 20.21           C  
ATOM    910  O   THR A 122      -6.165  33.947  12.297  1.00 19.80           O  
ATOM    911  CB  THR A 122      -4.696  31.423  11.362  1.00 22.04           C  
ATOM    912  OG1 THR A 122      -3.864  30.664  10.475  1.00 24.14           O  
ATOM    913  CG2 THR A 122      -5.495  30.450  12.187  1.00 22.21           C  
ATOM    914  N   PRO A 123      -7.868  33.133  11.121  1.00 19.39           N  
ATOM    915  CA  PRO A 123      -8.885  33.831  11.896  1.00 18.68           C  
ATOM    916  C   PRO A 123      -9.007  33.250  13.316  1.00 19.26           C  
ATOM    917  O   PRO A 123      -9.031  32.016  13.503  1.00 19.36           O  
ATOM    918  CB  PRO A 123     -10.169  33.662  11.108  1.00 20.69           C  
ATOM    919  CG  PRO A 123      -9.744  33.132   9.744  1.00 20.12           C  
ATOM    920  CD  PRO A 123      -8.500  32.312  10.067  1.00 18.92           C  
ATOM    921  N   LEU A 124      -9.130  34.143  14.293  1.00 19.66           N  
ATOM    922  CA  LEU A 124      -9.374  33.813  15.688  1.00 18.33           C  
ATOM    923  C   LEU A 124     -10.816  34.108  16.048  1.00 21.45           C  
ATOM    924  O   LEU A 124     -11.355  33.444  16.947  1.00 21.75           O  
ATOM    925  CB  LEU A 124      -8.433  34.609  16.551  1.00 19.80           C  
ATOM    926  CG  LEU A 124      -6.952  34.237  16.410  1.00 20.59           C  
ATOM    927  CD1 LEU A 124      -6.099  35.157  17.282  1.00 21.95           C  
ATOM    928  CD2 LEU A 124      -6.753  32.795  16.820  1.00 21.93           C  
ATOM    929  N   SER A 125     -11.495  35.046  15.382  1.00 18.90           N  
ATOM    930  CA  SER A 125     -12.938  35.233  15.529  1.00 20.10           C  
ATOM    931  C   SER A 125     -13.428  35.671  14.153  1.00 20.97           C  
ATOM    932  O   SER A 125     -12.645  35.742  13.216  1.00 19.65           O  
ATOM    933  CB  SER A 125     -13.281  36.335  16.523  1.00 20.32           C  
ATOM    934  OG  SER A 125     -13.060  37.645  16.038  1.00 21.72           O  
ATOM    935  N   ASP A 126     -14.681  36.013  14.014  1.00 21.71           N  
ATOM    936  CA  ASP A 126     -15.134  36.526  12.738  1.00 24.92           C  
ATOM    937  C   ASP A 126     -14.626  37.917  12.407  1.00 25.36           C  
ATOM    938  O   ASP A 126     -14.684  38.278  11.244  1.00 25.78           O  
ATOM    939  CB  ASP A 126     -16.654  36.546  12.699  1.00 27.74           C  
ATOM    940  CG  ASP A 126     -17.248  35.140  12.737  1.00 33.50           C  
ATOM    941  OD1 ASP A 126     -16.535  34.150  12.479  1.00 33.48           O  
ATOM    942  OD2 ASP A 126     -18.444  35.043  13.052  1.00 37.49           O  
ATOM    943  N   THR A 127     -14.129  38.691  13.366  1.00 24.53           N  
ATOM    944  CA  THR A 127     -13.631  40.020  13.093  1.00 23.80           C  
ATOM    945  C   THR A 127     -12.167  40.189  13.459  1.00 24.44           C  
ATOM    946  O   THR A 127     -11.640  41.304  13.480  1.00 25.36           O  
ATOM    947  CB  THR A 127     -14.496  41.015  13.883  1.00 25.02           C  
ATOM    948  OG1 THR A 127     -14.405  40.685  15.276  1.00 24.08           O  
ATOM    949  CG2 THR A 127     -15.947  40.970  13.408  1.00 24.29           C  
ATOM    950  N   PHE A 128     -11.457  39.108  13.754  1.00 23.15           N  
ATOM    951  CA  PHE A 128     -10.111  39.221  14.296  1.00 23.83           C  
ATOM    952  C   PHE A 128      -9.233  38.054  13.847  1.00 22.13           C  
ATOM    953  O   PHE A 128      -9.580  36.885  14.006  1.00 21.82           O  
ATOM    954  CB  PHE A 128     -10.347  39.330  15.832  1.00 23.72           C  
ATOM    955  CG  PHE A 128      -9.155  39.174  16.765  1.00 27.58           C  
ATOM    956  CD1 PHE A 128      -7.976  39.934  16.601  1.00 28.67           C  
ATOM    957  CD2 PHE A 128      -9.241  38.239  17.816  1.00 29.09           C  
ATOM    958  CE1 PHE A 128      -6.889  39.759  17.469  1.00 29.84           C  
ATOM    959  CE2 PHE A 128      -8.157  38.071  18.687  1.00 29.64           C  
ATOM    960  CZ  PHE A 128      -6.997  38.826  18.499  1.00 29.76           C  
ATOM    961  N   THR A 129      -8.082  38.346  13.256  1.00 22.72           N  
ATOM    962  CA  THR A 129      -7.145  37.331  12.814  1.00 22.17           C  
ATOM    963  C   THR A 129      -5.902  37.374  13.658  1.00 18.35           C  
ATOM    964  O   THR A 129      -5.632  38.369  14.302  1.00 17.41           O  
ATOM    965  CB  THR A 129      -6.681  37.517  11.309  1.00 25.38           C  
ATOM    966  OG1 THR A 129      -5.924  38.727  11.213  1.00 25.53           O  
ATOM    967  CG2 THR A 129      -7.880  37.463  10.335  1.00 26.87           C  
ATOM    968  N   PHE A 130      -5.085  36.347  13.504  1.00 18.07           N  
ATOM    969  CA  PHE A 130      -3.807  36.248  14.167  1.00 20.76           C  
ATOM    970  C   PHE A 130      -2.923  37.402  13.756  1.00 20.57           C  
ATOM    971  O   PHE A 130      -2.294  38.030  14.598  1.00 18.31           O  
ATOM    972  CB  PHE A 130      -3.097  34.941  13.806  1.00 20.95           C  
ATOM    973  CG  PHE A 130      -2.545  34.248  15.046  1.00 21.38           C  
ATOM    974  CD1 PHE A 130      -1.634  34.870  15.919  1.00 24.52           C  
ATOM    975  CD2 PHE A 130      -2.983  32.950  15.315  1.00 24.64           C  
ATOM    976  CE1 PHE A 130      -1.188  34.205  17.065  1.00 25.33           C  
ATOM    977  CE2 PHE A 130      -2.535  32.277  16.458  1.00 26.03           C  
ATOM    978  CZ  PHE A 130      -1.651  32.920  17.325  1.00 25.75           C  
ATOM    979  N   ALA A 131      -2.908  37.733  12.474  1.00 19.82           N  
ATOM    980  CA  ALA A 131      -2.156  38.864  11.981  1.00 21.44           C  
ATOM    981  C   ALA A 131      -2.543  40.159  12.732  1.00 21.20           C  
ATOM    982  O   ALA A 131      -1.672  40.978  13.015  1.00 21.97           O  
ATOM    983  CB  ALA A 131      -2.409  39.072  10.462  1.00 19.56           C  
ATOM    984  N   ASP A 132      -3.798  40.355  13.139  1.00 20.93           N  
ATOM    985  CA  ASP A 132      -4.176  41.572  13.819  1.00 22.47           C  
ATOM    986  C   ASP A 132      -3.480  41.665  15.162  1.00 20.98           C  
ATOM    987  O   ASP A 132      -2.986  42.741  15.518  1.00 21.81           O  
ATOM    988  CB  ASP A 132      -5.678  41.634  14.055  1.00 22.20           C  
ATOM    989  CG  ASP A 132      -6.525  41.791  12.799  1.00 25.39           C  
ATOM    990  OD1 ASP A 132      -6.106  42.443  11.844  1.00 25.62           O  
ATOM    991  OD2 ASP A 132      -7.619  41.246  12.772  1.00 26.09           O  
ATOM    992  N   TRP A 133      -3.388  40.537  15.888  1.00 21.17           N  
ATOM    993  CA  TRP A 133      -2.733  40.497  17.197  1.00 21.04           C  
ATOM    994  C   TRP A 133      -1.225  40.756  17.050  1.00 19.21           C  
ATOM    995  O   TRP A 133      -0.674  41.570  17.794  1.00 18.51           O  
ATOM    996  CB  TRP A 133      -2.961  39.115  17.895  1.00 19.45           C  
ATOM    997  CG  TRP A 133      -2.283  38.976  19.262  1.00 19.93           C  
ATOM    998  CD1 TRP A 133      -2.781  39.609  20.379  1.00 20.57           C  
ATOM    999  CD2 TRP A 133      -1.131  38.261  19.532  1.00 20.77           C  
ATOM   1000  NE1 TRP A 133      -1.941  39.308  21.361  1.00 21.77           N  
ATOM   1001  CE2 TRP A 133      -0.943  38.515  20.930  1.00 21.62           C  
ATOM   1002  CE3 TRP A 133      -0.230  37.452  18.833  1.00 19.89           C  
ATOM   1003  CZ2 TRP A 133       0.138  37.958  21.637  1.00 19.93           C  
ATOM   1004  CZ3 TRP A 133       0.839  36.913  19.539  1.00 21.31           C  
ATOM   1005  CH2 TRP A 133       1.018  37.154  20.910  1.00 20.75           C  
ATOM   1006  N   VAL A 134      -0.550  40.124  16.080  1.00 17.13           N  
ATOM   1007  CA  VAL A 134       0.861  40.281  15.832  1.00 19.49           C  
ATOM   1008  C   VAL A 134       1.123  41.748  15.509  1.00 20.91           C  
ATOM   1009  O   VAL A 134       2.053  42.333  16.073  1.00 19.56           O  
ATOM   1010  CB  VAL A 134       1.297  39.377  14.653  1.00 21.18           C  
ATOM   1011  CG1 VAL A 134       2.780  39.564  14.403  1.00 21.66           C  
ATOM   1012  CG2 VAL A 134       1.088  37.905  14.978  1.00 19.65           C  
ATOM   1013  N   THR A 135       0.320  42.398  14.660  1.00 21.83           N  
ATOM   1014  CA  THR A 135       0.513  43.779  14.351  1.00 24.24           C  
ATOM   1015  C   THR A 135       0.324  44.644  15.592  1.00 25.85           C  
ATOM   1016  O   THR A 135       1.081  45.590  15.823  1.00 27.92           O  
ATOM   1017  CB  THR A 135      -0.461  44.156  13.227  1.00 25.35           C  
ATOM   1018  OG1 THR A 135      -0.191  43.319  12.082  1.00 24.48           O  
ATOM   1019  CG2 THR A 135      -0.310  45.631  12.880  1.00 24.47           C  
ATOM   1020  N   GLN A 136      -0.627  44.297  16.440  1.00 27.98           N  
ATOM   1021  CA  GLN A 136      -0.903  45.001  17.678  1.00 30.53           C  
ATOM   1022  C   GLN A 136       0.322  44.944  18.585  1.00 30.05           C  
ATOM   1023  O   GLN A 136       0.794  45.975  19.067  1.00 29.51           O  
ATOM   1024  CB  GLN A 136      -2.104  44.314  18.297  1.00 34.44           C  
ATOM   1025  CG  GLN A 136      -2.465  44.736  19.664  1.00 41.07           C  
ATOM   1026  CD  GLN A 136      -3.240  43.627  20.337  1.00 46.36           C  
ATOM   1027  OE1 GLN A 136      -2.933  43.299  21.481  1.00 49.70           O  
ATOM   1028  NE2 GLN A 136      -4.273  43.034  19.734  1.00 47.48           N  
ATOM   1029  N   GLU A 137       0.898  43.753  18.725  1.00 26.88           N  
ATOM   1030  CA  GLU A 137       2.056  43.579  19.557  1.00 24.79           C  
ATOM   1031  C   GLU A 137       3.324  44.080  18.908  1.00 23.22           C  
ATOM   1032  O   GLU A 137       4.338  44.119  19.590  1.00 24.74           O  
ATOM   1033  CB  GLU A 137       2.243  42.113  19.901  1.00 24.92           C  
ATOM   1034  CG  GLU A 137       1.259  41.689  20.975  1.00 27.27           C  
ATOM   1035  CD  GLU A 137       1.563  42.206  22.389  1.00 30.17           C  
ATOM   1036  OE1 GLU A 137       2.704  42.572  22.721  1.00 29.70           O  
ATOM   1037  OE2 GLU A 137       0.613  42.241  23.169  1.00 31.03           O  
ATOM   1038  N   GLN A 138       3.322  44.433  17.624  1.00 21.11           N  
ATOM   1039  CA  GLN A 138       4.517  44.849  16.924  1.00 23.02           C  
ATOM   1040  C   GLN A 138       5.659  43.834  17.034  1.00 21.01           C  
ATOM   1041  O   GLN A 138       6.828  44.154  17.245  1.00 23.04           O  
ATOM   1042  CB  GLN A 138       4.950  46.229  17.451  1.00 26.16           C  
ATOM   1043  CG  GLN A 138       4.006  47.351  17.015  1.00 31.91           C  
ATOM   1044  CD  GLN A 138       4.041  47.573  15.502  1.00 36.26           C  
ATOM   1045  OE1 GLN A 138       5.067  47.921  14.915  1.00 39.01           O  
ATOM   1046  NE2 GLN A 138       2.934  47.389  14.802  1.00 39.06           N  
ATOM   1047  N   LEU A 139       5.356  42.550  16.895  1.00 20.22           N  
ATOM   1048  CA  LEU A 139       6.364  41.501  16.938  1.00 18.99           C  
ATOM   1049  C   LEU A 139       7.135  41.411  15.620  1.00 20.27           C  
ATOM   1050  O   LEU A 139       6.501  41.435  14.549  1.00 20.63           O  
ATOM   1051  CB  LEU A 139       5.677  40.158  17.227  1.00 18.88           C  
ATOM   1052  CG  LEU A 139       5.024  40.003  18.597  1.00 21.15           C  
ATOM   1053  CD1 LEU A 139       4.247  38.698  18.728  1.00 20.45           C  
ATOM   1054  CD2 LEU A 139       6.151  40.018  19.616  1.00 23.16           C  
ATOM   1055  N   PRO A 140       8.478  41.339  15.594  1.00 20.14           N  
ATOM   1056  CA  PRO A 140       9.214  40.956  14.396  1.00 18.69           C  
ATOM   1057  C   PRO A 140       8.908  39.477  14.076  1.00 19.05           C  
ATOM   1058  O   PRO A 140       8.611  38.651  14.952  1.00 17.52           O  
ATOM   1059  CB  PRO A 140      10.659  41.253  14.731  1.00 18.43           C  
ATOM   1060  CG  PRO A 140      10.769  41.220  16.226  1.00 21.56           C  
ATOM   1061  CD  PRO A 140       9.360  41.545  16.755  1.00 20.50           C  
ATOM   1062  N   VAL A 141       8.905  39.202  12.772  1.00 19.82           N  
ATOM   1063  CA  VAL A 141       8.441  37.945  12.194  1.00 19.87           C  
ATOM   1064  C   VAL A 141       9.553  37.150  11.548  1.00 18.68           C  
ATOM   1065  O   VAL A 141      10.361  37.721  10.800  1.00 17.54           O  
ATOM   1066  CB  VAL A 141       7.319  38.198  11.109  1.00 19.14           C  
ATOM   1067  CG1 VAL A 141       6.800  36.850  10.556  1.00 17.13           C  
ATOM   1068  CG2 VAL A 141       6.106  38.933  11.727  1.00 18.83           C  
ATOM   1069  N   ILE A 142       9.580  35.854  11.822  1.00 16.55           N  
ATOM   1070  CA  ILE A 142      10.488  34.926  11.177  1.00 16.64           C  
ATOM   1071  C   ILE A 142       9.610  34.047  10.279  1.00 16.95           C  
ATOM   1072  O   ILE A 142       8.586  33.489  10.713  1.00 15.24           O  
ATOM   1073  CB  ILE A 142      11.228  34.110  12.240  1.00 17.47           C  
ATOM   1074  CG1 ILE A 142      12.233  35.026  12.966  1.00 17.85           C  
ATOM   1075  CG2 ILE A 142      11.967  32.936  11.571  1.00 17.08           C  
ATOM   1076  CD1 ILE A 142      12.792  34.337  14.230  1.00 17.90           C  
ATOM   1077  N   LEU A 143       9.935  33.922   9.009  1.00 16.33           N  
ATOM   1078  CA  LEU A 143       9.151  33.122   8.080  1.00 18.16           C  
ATOM   1079  C   LEU A 143       9.762  31.728   7.873  1.00 17.57           C  
ATOM   1080  O   LEU A 143      10.932  31.619   7.488  1.00 17.93           O  
ATOM   1081  CB  LEU A 143       9.074  33.889   6.755  1.00 18.41           C  
ATOM   1082  CG  LEU A 143       8.439  33.225   5.553  1.00 21.84           C  
ATOM   1083  CD1 LEU A 143       6.993  32.836   5.831  1.00 22.60           C  
ATOM   1084  CD2 LEU A 143       8.548  34.197   4.384  1.00 22.34           C  
ATOM   1085  N   VAL A 144       9.063  30.633   8.129  1.00 15.55           N  
ATOM   1086  CA  VAL A 144       9.601  29.305   7.828  1.00 16.16           C  
ATOM   1087  C   VAL A 144       9.062  28.857   6.467  1.00 14.96           C  
ATOM   1088  O   VAL A 144       7.857  28.897   6.198  1.00 16.08           O  
ATOM   1089  CB  VAL A 144       9.226  28.285   8.922  1.00 17.10           C  
ATOM   1090  CG1 VAL A 144       9.744  26.860   8.543  1.00 15.48           C  
ATOM   1091  CG2 VAL A 144       9.821  28.814  10.262  1.00 15.79           C  
ATOM   1092  N   VAL A 145       9.947  28.459   5.594  1.00 16.47           N  
ATOM   1093  CA  VAL A 145       9.608  28.053   4.230  1.00 16.78           C  
ATOM   1094  C   VAL A 145      10.003  26.581   4.020  1.00 16.93           C  
ATOM   1095  O   VAL A 145      11.169  26.191   4.165  1.00 16.18           O  
ATOM   1096  CB  VAL A 145      10.378  28.926   3.202  1.00 17.98           C  
ATOM   1097  CG1 VAL A 145       9.899  28.569   1.789  1.00 17.94           C  
ATOM   1098  CG2 VAL A 145      10.213  30.415   3.506  1.00 19.00           C  
ATOM   1099  N   GLY A 146       9.044  25.724   3.700  1.00 18.07           N  
ATOM   1100  CA  GLY A 146       9.356  24.361   3.311  1.00 22.63           C  
ATOM   1101  C   GLY A 146       9.920  24.407   1.896  1.00 24.78           C  
ATOM   1102  O   GLY A 146       9.298  25.046   1.051  1.00 28.43           O  
ATOM   1103  N   VAL A 147      11.066  23.844   1.557  1.00 26.15           N  
ATOM   1104  CA  VAL A 147      11.600  23.991   0.219  1.00 29.96           C  
ATOM   1105  C   VAL A 147      10.926  22.979  -0.720  1.00 34.31           C  
ATOM   1106  O   VAL A 147      11.299  21.806  -0.749  1.00 37.22           O  
ATOM   1107  CB  VAL A 147      13.143  23.796   0.254  1.00 29.52           C  
ATOM   1108  CG1 VAL A 147      13.753  24.059  -1.117  1.00 28.57           C  
ATOM   1109  CG2 VAL A 147      13.755  24.771   1.251  1.00 29.86           C  
ATOM   1110  N   LYS A 148       9.883  23.393  -1.424  1.00 35.28           N  
ATOM   1111  CA  LYS A 148       9.162  22.546  -2.343  1.00 36.34           C  
ATOM   1112  C   LYS A 148       8.565  23.396  -3.463  1.00 37.83           C  
ATOM   1113  O   LYS A 148       8.560  24.635  -3.379  1.00 35.96           O  
ATOM   1114  CB  LYS A 148       8.025  21.777  -1.614  1.00 36.42           C  
ATOM   1115  CG  LYS A 148       7.277  22.486  -0.512  1.00 38.73           C  
ATOM   1116  CD  LYS A 148       5.807  22.104  -0.407  1.00 41.60           C  
ATOM   1117  CE  LYS A 148       5.438  21.475   0.947  1.00 44.59           C  
ATOM   1118  NZ  LYS A 148       4.268  22.081   1.577  1.00 47.97           N  
ATOM   1119  N   LEU A 149       8.088  22.791  -4.563  1.00 38.31           N  
ATOM   1120  CA  LEU A 149       7.418  23.521  -5.640  1.00 38.17           C  
ATOM   1121  C   LEU A 149       6.111  24.096  -5.040  1.00 35.42           C  
ATOM   1122  O   LEU A 149       5.340  23.419  -4.323  1.00 34.17           O  
ATOM   1123  CB  LEU A 149       7.098  22.568  -6.821  1.00 42.06           C  
ATOM   1124  CG  LEU A 149       6.474  23.210  -8.087  1.00 44.97           C  
ATOM   1125  CD1 LEU A 149       7.551  23.713  -9.023  1.00 43.54           C  
ATOM   1126  CD2 LEU A 149       5.626  22.179  -8.823  1.00 46.89           C  
ATOM   1127  N   GLY A 150       5.877  25.370  -5.330  1.00 30.31           N  
ATOM   1128  CA  GLY A 150       4.761  26.087  -4.737  1.00 29.23           C  
ATOM   1129  C   GLY A 150       5.221  27.056  -3.650  1.00 26.25           C  
ATOM   1130  O   GLY A 150       4.654  28.136  -3.457  1.00 24.89           O  
ATOM   1131  N   CYS A 151       6.351  26.778  -3.002  1.00 27.09           N  
ATOM   1132  CA  CYS A 151       6.823  27.582  -1.899  1.00 26.41           C  
ATOM   1133  C   CYS A 151       7.326  28.924  -2.382  1.00 25.27           C  
ATOM   1134  O   CYS A 151       7.284  29.869  -1.600  1.00 22.95           O  
ATOM   1135  CB  CYS A 151       7.983  26.898  -1.158  1.00 29.18           C  
ATOM   1136  SG  CYS A 151       9.559  26.792  -2.049  1.00 32.05           S  
ATOM   1137  N   ILE A 152       7.805  29.088  -3.639  1.00 22.51           N  
ATOM   1138  CA  ILE A 152       8.305  30.390  -4.061  1.00 22.88           C  
ATOM   1139  C   ILE A 152       7.138  31.381  -4.027  1.00 22.06           C  
ATOM   1140  O   ILE A 152       7.218  32.468  -3.433  1.00 20.63           O  
ATOM   1141  CB  ILE A 152       8.923  30.281  -5.486  1.00 24.52           C  
ATOM   1142  CG1 ILE A 152      10.223  29.485  -5.412  1.00 25.04           C  
ATOM   1143  CG2 ILE A 152       9.191  31.666  -6.070  1.00 26.62           C  
ATOM   1144  CD1 ILE A 152      10.852  29.322  -6.806  1.00 27.85           C  
ATOM   1145  N   ASN A 153       6.008  30.930  -4.586  1.00 19.69           N  
ATOM   1146  CA  ASN A 153       4.833  31.763  -4.622  1.00 20.48           C  
ATOM   1147  C   ASN A 153       4.379  32.064  -3.180  1.00 19.21           C  
ATOM   1148  O   ASN A 153       4.258  33.217  -2.771  1.00 18.11           O  
ATOM   1149  CB  ASN A 153       3.712  31.051  -5.403  1.00 19.03           C  
ATOM   1150  CG  ASN A 153       2.400  31.804  -5.318  1.00 17.11           C  
ATOM   1151  OD1 ASN A 153       2.290  32.993  -5.586  1.00 17.86           O  
ATOM   1152  ND2 ASN A 153       1.334  31.134  -4.937  1.00 17.42           N  
ATOM   1153  N   HIS A 154       4.200  31.042  -2.352  1.00 20.41           N  
ATOM   1154  CA  HIS A 154       3.704  31.285  -1.004  1.00 20.84           C  
ATOM   1155  C   HIS A 154       4.670  32.130  -0.156  1.00 21.55           C  
ATOM   1156  O   HIS A 154       4.192  32.945   0.654  1.00 19.11           O  
ATOM   1157  CB  HIS A 154       3.443  29.971  -0.294  1.00 22.35           C  
ATOM   1158  CG  HIS A 154       2.271  29.167  -0.846  1.00 24.69           C  
ATOM   1159  ND1 HIS A 154       2.200  27.839  -0.877  1.00 26.49           N  
ATOM   1160  CD2 HIS A 154       1.090  29.680  -1.376  1.00 24.80           C  
ATOM   1161  CE1 HIS A 154       1.037  27.532  -1.384  1.00 26.64           C  
ATOM   1162  NE2 HIS A 154       0.366  28.629  -1.690  1.00 26.00           N  
ATOM   1163  N   ALA A 155       5.991  32.007  -0.349  1.00 18.75           N  
ATOM   1164  CA  ALA A 155       6.930  32.791   0.429  1.00 20.88           C  
ATOM   1165  C   ALA A 155       6.836  34.273   0.043  1.00 20.73           C  
ATOM   1166  O   ALA A 155       6.830  35.158   0.925  1.00 17.50           O  
ATOM   1167  CB  ALA A 155       8.369  32.323   0.184  1.00 20.17           C  
ATOM   1168  N   MET A 156       6.683  34.522  -1.274  1.00 19.28           N  
ATOM   1169  CA  MET A 156       6.543  35.870  -1.769  1.00 21.45           C  
ATOM   1170  C   MET A 156       5.253  36.516  -1.325  1.00 19.41           C  
ATOM   1171  O   MET A 156       5.260  37.673  -0.919  1.00 18.77           O  
ATOM   1172  CB  MET A 156       6.597  35.882  -3.265  1.00 28.14           C  
ATOM   1173  CG  MET A 156       8.034  36.198  -3.627  1.00 39.68           C  
ATOM   1174  SD  MET A 156       8.377  37.987  -3.552  1.00 49.82           S  
ATOM   1175  CE  MET A 156       7.584  38.414  -5.085  1.00 48.40           C  
ATOM   1176  N   LEU A 157       4.149  35.781  -1.311  1.00 17.32           N  
ATOM   1177  CA  LEU A 157       2.876  36.302  -0.881  1.00 17.93           C  
ATOM   1178  C   LEU A 157       2.955  36.693   0.583  1.00 17.22           C  
ATOM   1179  O   LEU A 157       2.588  37.823   0.916  1.00 16.69           O  
ATOM   1180  CB  LEU A 157       1.791  35.246  -1.045  1.00 19.64           C  
ATOM   1181  CG  LEU A 157       1.285  34.939  -2.475  1.00 21.19           C  
ATOM   1182  CD1 LEU A 157       0.609  33.578  -2.470  1.00 22.72           C  
ATOM   1183  CD2 LEU A 157       0.341  36.070  -2.941  1.00 22.28           C  
ATOM   1184  N   THR A 158       3.478  35.805   1.453  1.00 17.04           N  
ATOM   1185  CA  THR A 158       3.518  36.064   2.886  1.00 16.91           C  
ATOM   1186  C   THR A 158       4.456  37.250   3.207  1.00 17.68           C  
ATOM   1187  O   THR A 158       4.092  38.160   3.975  1.00 16.30           O  
ATOM   1188  CB  THR A 158       3.954  34.768   3.602  1.00 15.87           C  
ATOM   1189  OG1 THR A 158       3.074  33.701   3.237  1.00 18.44           O  
ATOM   1190  CG2 THR A 158       3.884  34.927   5.116  1.00 16.61           C  
ATOM   1191  N   ALA A 159       5.654  37.272   2.589  1.00 16.44           N  
ATOM   1192  CA  ALA A 159       6.616  38.339   2.786  1.00 17.25           C  
ATOM   1193  C   ALA A 159       6.027  39.695   2.417  1.00 19.43           C  
ATOM   1194  O   ALA A 159       6.193  40.691   3.139  1.00 20.58           O  
ATOM   1195  CB  ALA A 159       7.856  38.130   1.928  1.00 15.91           C  
ATOM   1196  N   GLN A 160       5.253  39.777   1.312  1.00 20.50           N  
ATOM   1197  CA  GLN A 160       4.681  41.037   0.877  1.00 22.69           C  
ATOM   1198  C   GLN A 160       3.600  41.526   1.804  1.00 19.28           C  
ATOM   1199  O   GLN A 160       3.505  42.731   2.074  1.00 20.53           O  
ATOM   1200  CB  GLN A 160       4.056  40.936  -0.482  1.00 26.44           C  
ATOM   1201  CG  GLN A 160       4.576  42.108  -1.260  1.00 34.64           C  
ATOM   1202  CD  GLN A 160       3.911  42.191  -2.612  1.00 38.17           C  
ATOM   1203  OE1 GLN A 160       2.759  42.660  -2.698  1.00 40.38           O  
ATOM   1204  NE2 GLN A 160       4.598  41.719  -3.652  1.00 39.50           N  
ATOM   1205  N   VAL A 161       2.769  40.625   2.303  1.00 18.06           N  
ATOM   1206  CA  VAL A 161       1.685  40.978   3.195  1.00 20.04           C  
ATOM   1207  C   VAL A 161       2.208  41.481   4.537  1.00 20.66           C  
ATOM   1208  O   VAL A 161       1.712  42.497   5.035  1.00 19.94           O  
ATOM   1209  CB  VAL A 161       0.825  39.740   3.283  1.00 21.83           C  
ATOM   1210  CG1 VAL A 161      -0.017  39.711   4.524  1.00 23.57           C  
ATOM   1211  CG2 VAL A 161      -0.123  39.744   2.076  1.00 19.85           C  
ATOM   1212  N   ILE A 162       3.247  40.847   5.092  1.00 21.78           N  
ATOM   1213  CA  ILE A 162       3.832  41.303   6.340  1.00 23.31           C  
ATOM   1214  C   ILE A 162       4.400  42.716   6.190  1.00 25.67           C  
ATOM   1215  O   ILE A 162       4.088  43.592   7.016  1.00 22.64           O  
ATOM   1216  CB  ILE A 162       4.921  40.279   6.743  1.00 24.52           C  
ATOM   1217  CG1 ILE A 162       4.225  39.008   7.210  1.00 24.68           C  
ATOM   1218  CG2 ILE A 162       5.817  40.798   7.875  1.00 23.47           C  
ATOM   1219  CD1 ILE A 162       5.240  37.850   7.331  1.00 26.13           C  
ATOM   1220  N   GLN A 163       5.161  42.975   5.116  1.00 26.38           N  
ATOM   1221  CA  GLN A 163       5.729  44.283   4.862  1.00 31.38           C  
ATOM   1222  C   GLN A 163       4.674  45.335   4.627  1.00 31.38           C  
ATOM   1223  O   GLN A 163       4.823  46.457   5.112  1.00 32.44           O  
ATOM   1224  CB  GLN A 163       6.634  44.257   3.668  1.00 34.82           C  
ATOM   1225  CG  GLN A 163       7.971  43.594   3.981  1.00 40.09           C  
ATOM   1226  CD  GLN A 163       8.852  43.588   2.740  1.00 44.22           C  
ATOM   1227  OE1 GLN A 163       9.948  44.142   2.739  1.00 46.62           O  
ATOM   1228  NE2 GLN A 163       8.405  43.001   1.626  1.00 46.79           N  
ATOM   1229  N   HIS A 164       3.570  45.027   3.948  1.00 32.83           N  
ATOM   1230  CA  HIS A 164       2.474  45.966   3.794  1.00 34.98           C  
ATOM   1231  C   HIS A 164       1.887  46.307   5.167  1.00 33.80           C  
ATOM   1232  O   HIS A 164       1.486  47.445   5.380  1.00 34.96           O  
ATOM   1233  CB  HIS A 164       1.332  45.408   2.940  1.00 39.60           C  
ATOM   1234  CG  HIS A 164       1.659  45.217   1.456  1.00 45.63           C  
ATOM   1235  ND1 HIS A 164       1.238  44.202   0.684  1.00 48.20           N  
ATOM   1236  CD2 HIS A 164       2.453  46.043   0.667  1.00 47.13           C  
ATOM   1237  CE1 HIS A 164       1.741  44.402  -0.526  1.00 48.81           C  
ATOM   1238  NE2 HIS A 164       2.467  45.499  -0.524  1.00 47.99           N  
ATOM   1239  N   ALA A 165       1.835  45.416   6.148  1.00 31.07           N  
ATOM   1240  CA  ALA A 165       1.324  45.765   7.456  1.00 31.82           C  
ATOM   1241  C   ALA A 165       2.307  46.601   8.293  1.00 31.64           C  
ATOM   1242  O   ALA A 165       2.060  46.881   9.459  1.00 33.75           O  
ATOM   1243  CB  ALA A 165       0.990  44.480   8.205  1.00 30.73           C  
ATOM   1244  N   GLY A 166       3.468  46.996   7.794  1.00 31.49           N  
ATOM   1245  CA  GLY A 166       4.420  47.796   8.527  1.00 30.24           C  
ATOM   1246  C   GLY A 166       5.198  46.978   9.550  1.00 31.21           C  
ATOM   1247  O   GLY A 166       5.756  47.564  10.489  1.00 31.20           O  
ATOM   1248  N   LEU A 167       5.256  45.652   9.386  1.00 27.17           N  
ATOM   1249  CA  LEU A 167       6.002  44.843  10.313  1.00 25.89           C  
ATOM   1250  C   LEU A 167       7.386  44.517   9.797  1.00 25.51           C  
ATOM   1251  O   LEU A 167       7.659  44.624   8.601  1.00 27.14           O  
ATOM   1252  CB  LEU A 167       5.249  43.539  10.595  1.00 26.58           C  
ATOM   1253  CG  LEU A 167       3.958  43.675  11.355  1.00 23.98           C  
ATOM   1254  CD1 LEU A 167       3.382  42.303  11.414  1.00 26.42           C  
ATOM   1255  CD2 LEU A 167       4.141  44.210  12.788  1.00 25.07           C  
ATOM   1256  N   THR A 168       8.292  44.158  10.686  1.00 22.54           N  
ATOM   1257  CA  THR A 168       9.632  43.765  10.337  1.00 24.17           C  
ATOM   1258  C   THR A 168       9.649  42.273  10.070  1.00 22.21           C  
ATOM   1259  O   THR A 168       9.200  41.469  10.897  1.00 23.17           O  
ATOM   1260  CB  THR A 168      10.632  44.055  11.467  1.00 25.74           C  
ATOM   1261  OG1 THR A 168      10.650  45.459  11.631  1.00 29.08           O  
ATOM   1262  CG2 THR A 168      12.044  43.579  11.180  1.00 26.10           C  
ATOM   1263  N   LEU A 169      10.155  41.894   8.906  1.00 21.91           N  
ATOM   1264  CA  LEU A 169      10.435  40.516   8.577  1.00 22.23           C  
ATOM   1265  C   LEU A 169      11.895  40.346   9.027  1.00 20.93           C  
ATOM   1266  O   LEU A 169      12.837  40.804   8.373  1.00 20.66           O  
ATOM   1267  CB  LEU A 169      10.308  40.304   7.068  1.00 22.56           C  
ATOM   1268  CG  LEU A 169      10.500  38.874   6.604  1.00 24.58           C  
ATOM   1269  CD1 LEU A 169       9.446  37.938   7.213  1.00 22.84           C  
ATOM   1270  CD2 LEU A 169      10.467  38.911   5.084  1.00 25.73           C  
ATOM   1271  N   ALA A 170      12.105  39.696  10.163  1.00 20.38           N  
ATOM   1272  CA  ALA A 170      13.425  39.504  10.741  1.00 19.71           C  
ATOM   1273  C   ALA A 170      14.326  38.523   9.990  1.00 20.70           C  
ATOM   1274  O   ALA A 170      15.557  38.577  10.056  1.00 18.27           O  
ATOM   1275  CB  ALA A 170      13.258  39.008  12.176  1.00 20.16           C  
ATOM   1276  N   GLY A 171      13.759  37.543   9.311  1.00 16.87           N  
ATOM   1277  CA  GLY A 171      14.568  36.545   8.648  1.00 16.37           C  
ATOM   1278  C   GLY A 171      13.683  35.393   8.241  1.00 16.80           C  
ATOM   1279  O   GLY A 171      12.481  35.379   8.531  1.00 16.96           O  
ATOM   1280  N   TRP A 172      14.271  34.440   7.532  1.00 17.05           N  
ATOM   1281  CA  TRP A 172      13.531  33.240   7.153  1.00 18.19           C  
ATOM   1282  C   TRP A 172      14.384  31.985   7.383  1.00 18.16           C  
ATOM   1283  O   TRP A 172      15.622  32.051   7.475  1.00 17.18           O  
ATOM   1284  CB  TRP A 172      13.105  33.294   5.665  1.00 16.99           C  
ATOM   1285  CG  TRP A 172      14.190  33.255   4.571  1.00 16.15           C  
ATOM   1286  CD1 TRP A 172      14.959  34.350   4.260  1.00 15.69           C  
ATOM   1287  CD2 TRP A 172      14.431  32.178   3.748  1.00 17.06           C  
ATOM   1288  NE1 TRP A 172      15.669  33.972   3.225  1.00 17.06           N  
ATOM   1289  CE2 TRP A 172      15.400  32.697   2.875  1.00 16.93           C  
ATOM   1290  CE3 TRP A 172      13.950  30.855   3.615  1.00 17.25           C  
ATOM   1291  CZ2 TRP A 172      15.909  31.880   1.842  1.00 17.66           C  
ATOM   1292  CZ3 TRP A 172      14.470  30.076   2.589  1.00 16.95           C  
ATOM   1293  CH2 TRP A 172      15.428  30.583   1.721  1.00 15.75           C  
ATOM   1294  N   VAL A 173      13.716  30.850   7.518  1.00 15.42           N  
ATOM   1295  CA  VAL A 173      14.398  29.609   7.737  1.00 18.07           C  
ATOM   1296  C   VAL A 173      13.962  28.650   6.619  1.00 18.98           C  
ATOM   1297  O   VAL A 173      12.746  28.512   6.415  1.00 17.12           O  
ATOM   1298  CB  VAL A 173      14.018  29.024   9.125  1.00 19.20           C  
ATOM   1299  CG1 VAL A 173      14.678  27.646   9.302  1.00 20.81           C  
ATOM   1300  CG2 VAL A 173      14.549  29.936  10.249  1.00 18.09           C  
ATOM   1301  N   ALA A 174      14.897  27.956   5.944  1.00 16.80           N  
ATOM   1302  CA  ALA A 174      14.550  26.955   4.955  1.00 16.59           C  
ATOM   1303  C   ALA A 174      14.477  25.595   5.657  1.00 19.05           C  
ATOM   1304  O   ALA A 174      15.361  25.199   6.417  1.00 17.76           O  
ATOM   1305  CB  ALA A 174      15.601  26.878   3.879  1.00 15.94           C  
ATOM   1306  N   ASN A 175      13.368  24.893   5.471  1.00 19.31           N  
ATOM   1307  CA  ASN A 175      13.173  23.606   6.060  1.00 19.26           C  
ATOM   1308  C   ASN A 175      13.013  22.524   4.988  1.00 18.94           C  
ATOM   1309  O   ASN A 175      12.136  22.611   4.124  1.00 18.99           O  
ATOM   1310  CB  ASN A 175      11.962  23.666   6.961  1.00 19.86           C  
ATOM   1311  CG  ASN A 175      11.826  22.381   7.776  1.00 20.55           C  
ATOM   1312  OD1 ASN A 175      12.772  21.652   8.020  1.00 19.79           O  
ATOM   1313  ND2 ASN A 175      10.663  21.978   8.232  1.00 24.72           N  
ATOM   1314  N   ASP A 176      13.857  21.505   4.943  1.00 18.89           N  
ATOM   1315  CA  ASP A 176      13.770  20.471   3.936  1.00 21.81           C  
ATOM   1316  C   ASP A 176      12.819  19.394   4.375  1.00 23.43           C  
ATOM   1317  O   ASP A 176      13.150  18.449   5.097  1.00 23.59           O  
ATOM   1318  CB  ASP A 176      15.131  19.869   3.672  1.00 23.05           C  
ATOM   1319  CG  ASP A 176      16.186  20.876   3.227  1.00 24.97           C  
ATOM   1320  OD1 ASP A 176      15.846  21.962   2.778  1.00 27.80           O  
ATOM   1321  OD2 ASP A 176      17.370  20.586   3.323  1.00 27.87           O  
ATOM   1322  N   VAL A 177      11.587  19.602   3.948  1.00 25.05           N  
ATOM   1323  CA  VAL A 177      10.529  18.652   4.257  1.00 28.88           C  
ATOM   1324  C   VAL A 177      10.567  17.370   3.420  1.00 28.81           C  
ATOM   1325  O   VAL A 177       9.981  16.354   3.825  1.00 29.67           O  
ATOM   1326  CB  VAL A 177       9.152  19.375   4.135  1.00 29.47           C  
ATOM   1327  CG1 VAL A 177       9.102  20.363   5.311  1.00 30.19           C  
ATOM   1328  CG2 VAL A 177       8.947  20.084   2.785  1.00 29.02           C  
ATOM   1329  N   THR A 178      11.247  17.334   2.281  1.00 26.11           N  
ATOM   1330  CA  THR A 178      11.369  16.068   1.575  1.00 28.26           C  
ATOM   1331  C   THR A 178      12.845  15.708   1.391  1.00 25.70           C  
ATOM   1332  O   THR A 178      13.723  16.548   1.634  1.00 26.47           O  
ATOM   1333  CB  THR A 178      10.638  16.194   0.213  1.00 29.69           C  
ATOM   1334  OG1 THR A 178      11.124  17.376  -0.425  1.00 32.40           O  
ATOM   1335  CG2 THR A 178       9.128  16.085   0.414  1.00 30.82           C  
ATOM   1336  N   PRO A 179      13.203  14.476   0.999  1.00 26.04           N  
ATOM   1337  CA  PRO A 179      14.527  14.086   0.549  1.00 25.21           C  
ATOM   1338  C   PRO A 179      15.101  14.986  -0.555  1.00 25.99           C  
ATOM   1339  O   PRO A 179      14.328  15.624  -1.284  1.00 24.07           O  
ATOM   1340  CB  PRO A 179      14.365  12.654   0.080  1.00 25.82           C  
ATOM   1341  CG  PRO A 179      13.332  12.153   1.018  1.00 27.51           C  
ATOM   1342  CD  PRO A 179      12.337  13.303   1.029  1.00 25.59           C  
ATOM   1343  N   PRO A 180      16.433  15.065  -0.709  1.00 26.64           N  
ATOM   1344  CA  PRO A 180      17.114  15.643  -1.862  1.00 27.74           C  
ATOM   1345  C   PRO A 180      16.395  15.396  -3.194  1.00 27.32           C  
ATOM   1346  O   PRO A 180      16.066  14.256  -3.570  1.00 26.74           O  
ATOM   1347  CB  PRO A 180      18.494  15.010  -1.761  1.00 26.50           C  
ATOM   1348  CG  PRO A 180      18.746  14.966  -0.282  1.00 25.72           C  
ATOM   1349  CD  PRO A 180      17.407  14.475   0.213  1.00 25.92           C  
ATOM   1350  N   GLY A 181      16.046  16.501  -3.844  1.00 26.65           N  
ATOM   1351  CA  GLY A 181      15.393  16.468  -5.145  1.00 26.34           C  
ATOM   1352  C   GLY A 181      16.201  17.209  -6.212  1.00 26.56           C  
ATOM   1353  O   GLY A 181      17.135  17.975  -5.896  1.00 25.79           O  
ATOM   1354  N   LYS A 182      15.775  17.070  -7.478  1.00 26.37           N  
ATOM   1355  CA  LYS A 182      16.530  17.648  -8.572  1.00 25.23           C  
ATOM   1356  C   LYS A 182      16.724  19.175  -8.530  1.00 24.53           C  
ATOM   1357  O   LYS A 182      17.817  19.637  -8.833  1.00 24.90           O  
ATOM   1358  CB  LYS A 182      15.835  17.236  -9.894  1.00 27.85           C  
ATOM   1359  CG  LYS A 182      16.490  17.835 -11.112  1.00 30.02           C  
ATOM   1360  CD  LYS A 182      15.838  17.400 -12.407  1.00 31.57           C  
ATOM   1361  CE  LYS A 182      16.690  18.034 -13.479  1.00 33.94           C  
ATOM   1362  NZ  LYS A 182      16.168  17.687 -14.788  1.00 36.76           N  
ATOM   1363  N   ARG A 183      15.788  20.066  -8.182  1.00 23.51           N  
ATOM   1364  CA  ARG A 183      16.130  21.492  -8.310  1.00 23.21           C  
ATOM   1365  C   ARG A 183      16.305  22.221  -6.974  1.00 23.00           C  
ATOM   1366  O   ARG A 183      16.038  23.426  -6.849  1.00 21.27           O  
ATOM   1367  CB  ARG A 183      15.059  22.219  -9.133  1.00 23.55           C  
ATOM   1368  CG  ARG A 183      14.888  21.781 -10.590  1.00 23.76           C  
ATOM   1369  CD  ARG A 183      16.130  22.049 -11.361  1.00 22.82           C  
ATOM   1370  NE  ARG A 183      15.890  21.698 -12.738  1.00 23.62           N  
ATOM   1371  CZ  ARG A 183      16.760  21.961 -13.704  1.00 25.38           C  
ATOM   1372  NH1 ARG A 183      17.910  22.594 -13.497  1.00 26.46           N  
ATOM   1373  NH2 ARG A 183      16.469  21.588 -14.939  1.00 28.87           N  
ATOM   1374  N   HIS A 184      16.876  21.532  -5.985  1.00 22.39           N  
ATOM   1375  CA  HIS A 184      17.021  22.094  -4.662  1.00 22.28           C  
ATOM   1376  C   HIS A 184      17.860  23.367  -4.634  1.00 21.46           C  
ATOM   1377  O   HIS A 184      17.423  24.369  -4.070  1.00 21.33           O  
ATOM   1378  CB  HIS A 184      17.637  21.066  -3.757  1.00 23.45           C  
ATOM   1379  CG  HIS A 184      17.651  21.513  -2.313  1.00 23.30           C  
ATOM   1380  ND1 HIS A 184      18.710  21.961  -1.671  1.00 25.23           N  
ATOM   1381  CD2 HIS A 184      16.567  21.570  -1.460  1.00 24.07           C  
ATOM   1382  CE1 HIS A 184      18.335  22.262  -0.459  1.00 23.12           C  
ATOM   1383  NE2 HIS A 184      17.053  22.023  -0.329  1.00 25.57           N  
ATOM   1384  N   ALA A 185      19.017  23.414  -5.273  1.00 19.64           N  
ATOM   1385  CA  ALA A 185      19.890  24.569  -5.280  1.00 21.10           C  
ATOM   1386  C   ALA A 185      19.268  25.776  -5.971  1.00 20.51           C  
ATOM   1387  O   ALA A 185      19.429  26.906  -5.518  1.00 18.75           O  
ATOM   1388  CB  ALA A 185      21.178  24.310  -6.019  1.00 23.15           C  
ATOM   1389  N   GLU A 186      18.533  25.566  -7.075  1.00 21.89           N  
ATOM   1390  CA  GLU A 186      17.927  26.674  -7.800  1.00 22.58           C  
ATOM   1391  C   GLU A 186      16.748  27.218  -6.997  1.00 20.32           C  
ATOM   1392  O   GLU A 186      16.510  28.430  -7.031  1.00 19.72           O  
ATOM   1393  CB  GLU A 186      17.453  26.229  -9.189  1.00 23.76           C  
ATOM   1394  CG  GLU A 186      18.522  25.830 -10.214  1.00 27.10           C  
ATOM   1395  CD  GLU A 186      18.944  24.355 -10.201  1.00 31.84           C  
ATOM   1396  OE1 GLU A 186      18.710  23.621  -9.226  1.00 30.00           O  
ATOM   1397  OE2 GLU A 186      19.511  23.924 -11.205  1.00 33.29           O  
ATOM   1398  N   TYR A 187      16.026  26.375  -6.246  1.00 20.26           N  
ATOM   1399  CA  TYR A 187      14.939  26.833  -5.393  1.00 21.91           C  
ATOM   1400  C   TYR A 187      15.549  27.663  -4.270  1.00 21.42           C  
ATOM   1401  O   TYR A 187      15.112  28.790  -4.034  1.00 19.89           O  
ATOM   1402  CB  TYR A 187      14.150  25.666  -4.760  1.00 25.02           C  
ATOM   1403  CG  TYR A 187      13.262  24.855  -5.702  1.00 32.57           C  
ATOM   1404  CD1 TYR A 187      12.932  25.303  -7.011  1.00 34.61           C  
ATOM   1405  CD2 TYR A 187      12.793  23.578  -5.262  1.00 36.12           C  
ATOM   1406  CE1 TYR A 187      12.181  24.486  -7.891  1.00 38.55           C  
ATOM   1407  CE2 TYR A 187      12.021  22.736  -6.134  1.00 39.53           C  
ATOM   1408  CZ  TYR A 187      11.725  23.213  -7.451  1.00 41.36           C  
ATOM   1409  OH  TYR A 187      11.051  22.392  -8.345  1.00 43.50           O  
ATOM   1410  N   MET A 188      16.639  27.204  -3.632  1.00 21.95           N  
ATOM   1411  CA  MET A 188      17.305  27.971  -2.584  1.00 19.18           C  
ATOM   1412  C   MET A 188      17.818  29.295  -3.133  1.00 19.10           C  
ATOM   1413  O   MET A 188      17.575  30.313  -2.481  1.00 20.46           O  
ATOM   1414  CB  MET A 188      18.489  27.193  -1.991  1.00 17.96           C  
ATOM   1415  CG  MET A 188      17.959  26.076  -1.107  1.00 20.48           C  
ATOM   1416  SD  MET A 188      17.075  26.645   0.372  1.00 29.45           S  
ATOM   1417  CE  MET A 188      18.361  27.437   1.286  1.00 19.03           C  
ATOM   1418  N   THR A 189      18.419  29.381  -4.332  1.00 16.82           N  
ATOM   1419  CA  THR A 189      18.914  30.641  -4.844  1.00 18.10           C  
ATOM   1420  C   THR A 189      17.756  31.634  -5.126  1.00 18.55           C  
ATOM   1421  O   THR A 189      17.850  32.839  -4.816  1.00 17.77           O  
ATOM   1422  CB  THR A 189      19.736  30.409  -6.151  1.00 18.72           C  
ATOM   1423  OG1 THR A 189      20.778  29.485  -5.867  1.00 22.15           O  
ATOM   1424  CG2 THR A 189      20.328  31.707  -6.699  1.00 20.13           C  
ATOM   1425  N   THR A 190      16.653  31.139  -5.710  1.00 19.05           N  
ATOM   1426  CA  THR A 190      15.518  32.000  -6.008  1.00 20.07           C  
ATOM   1427  C   THR A 190      14.927  32.572  -4.719  1.00 17.61           C  
ATOM   1428  O   THR A 190      14.635  33.761  -4.663  1.00 15.85           O  
ATOM   1429  CB  THR A 190      14.404  31.193  -6.772  1.00 21.68           C  
ATOM   1430  OG1 THR A 190      14.921  30.765  -8.034  1.00 20.65           O  
ATOM   1431  CG2 THR A 190      13.152  32.029  -7.017  1.00 21.29           C  
ATOM   1432  N   LEU A 191      14.720  31.702  -3.714  1.00 17.16           N  
ATOM   1433  CA  LEU A 191      14.170  32.097  -2.431  1.00 17.59           C  
ATOM   1434  C   LEU A 191      15.072  33.126  -1.741  1.00 16.78           C  
ATOM   1435  O   LEU A 191      14.587  34.143  -1.250  1.00 17.42           O  
ATOM   1436  CB  LEU A 191      14.001  30.856  -1.563  1.00 16.49           C  
ATOM   1437  CG  LEU A 191      12.846  29.888  -1.931  1.00 20.11           C  
ATOM   1438  CD1 LEU A 191      12.916  28.639  -1.080  1.00 20.19           C  
ATOM   1439  CD2 LEU A 191      11.503  30.570  -1.701  1.00 19.53           C  
ATOM   1440  N   THR A 192      16.384  32.937  -1.769  1.00 17.33           N  
ATOM   1441  CA  THR A 192      17.304  33.897  -1.198  1.00 20.34           C  
ATOM   1442  C   THR A 192      17.228  35.273  -1.910  1.00 22.69           C  
ATOM   1443  O   THR A 192      17.241  36.306  -1.229  1.00 20.62           O  
ATOM   1444  CB  THR A 192      18.733  33.316  -1.276  1.00 21.14           C  
ATOM   1445  OG1 THR A 192      18.717  32.086  -0.559  1.00 21.24           O  
ATOM   1446  CG2 THR A 192      19.796  34.224  -0.655  1.00 21.18           C  
ATOM   1447  N   ARG A 193      17.140  35.379  -3.256  1.00 24.26           N  
ATOM   1448  CA  ARG A 193      17.071  36.711  -3.788  1.00 25.11           C  
ATOM   1449  C   ARG A 193      15.684  37.291  -3.606  1.00 24.10           C  
ATOM   1450  O   ARG A 193      15.542  38.510  -3.527  1.00 25.04           O  
ATOM   1451  CB  ARG A 193      17.443  36.751  -5.269  1.00 27.69           C  
ATOM   1452  CG  ARG A 193      16.736  35.901  -6.255  1.00 34.81           C  
ATOM   1453  CD  ARG A 193      16.888  36.582  -7.643  1.00 39.72           C  
ATOM   1454  NE  ARG A 193      16.509  35.679  -8.719  1.00 41.39           N  
ATOM   1455  CZ  ARG A 193      15.247  35.347  -9.007  1.00 44.97           C  
ATOM   1456  NH1 ARG A 193      14.177  35.956  -8.491  1.00 46.44           N  
ATOM   1457  NH2 ARG A 193      15.046  34.488  -9.995  1.00 47.02           N  
ATOM   1458  N   MET A 194      14.625  36.497  -3.497  1.00 23.19           N  
ATOM   1459  CA  MET A 194      13.309  37.118  -3.425  1.00 26.06           C  
ATOM   1460  C   MET A 194      12.776  37.446  -2.035  1.00 25.88           C  
ATOM   1461  O   MET A 194      11.865  38.281  -1.933  1.00 25.17           O  
ATOM   1462  CB  MET A 194      12.258  36.257  -4.118  1.00 28.39           C  
ATOM   1463  CG  MET A 194      12.699  36.095  -5.550  1.00 33.36           C  
ATOM   1464  SD  MET A 194      11.460  35.253  -6.545  1.00 41.97           S  
ATOM   1465  CE  MET A 194      10.900  36.811  -7.189  1.00 42.93           C  
ATOM   1466  N   ILE A 195      13.262  36.830  -0.956  1.00 23.50           N  
ATOM   1467  CA  ILE A 195      12.748  37.144   0.361  1.00 21.50           C  
ATOM   1468  C   ILE A 195      13.590  38.300   0.903  1.00 21.56           C  
ATOM   1469  O   ILE A 195      14.803  38.124   1.015  1.00 20.40           O  
ATOM   1470  CB  ILE A 195      12.804  35.879   1.295  1.00 21.61           C  
ATOM   1471  CG1 ILE A 195      11.813  34.840   0.773  1.00 19.87           C  
ATOM   1472  CG2 ILE A 195      12.449  36.260   2.771  1.00 19.01           C  
ATOM   1473  CD1 ILE A 195      11.939  33.417   1.310  1.00 20.87           C  
ATOM   1474  N   PRO A 196      13.045  39.471   1.249  1.00 20.70           N  
ATOM   1475  CA  PRO A 196      13.819  40.633   1.641  1.00 20.75           C  
ATOM   1476  C   PRO A 196      14.214  40.524   3.119  1.00 20.35           C  
ATOM   1477  O   PRO A 196      13.793  41.348   3.916  1.00 20.89           O  
ATOM   1478  CB  PRO A 196      12.881  41.784   1.256  1.00 20.03           C  
ATOM   1479  CG  PRO A 196      11.509  41.281   1.604  1.00 18.98           C  
ATOM   1480  CD  PRO A 196      11.621  39.825   1.170  1.00 20.29           C  
ATOM   1481  N   ALA A 197      14.960  39.521   3.528  1.00 18.17           N  
ATOM   1482  CA  ALA A 197      15.359  39.359   4.910  1.00 18.62           C  
ATOM   1483  C   ALA A 197      16.426  38.278   4.909  1.00 18.98           C  
ATOM   1484  O   ALA A 197      16.425  37.459   3.978  1.00 19.87           O  
ATOM   1485  CB  ALA A 197      14.210  38.867   5.781  1.00 18.89           C  
ATOM   1486  N   PRO A 198      17.358  38.177   5.859  1.00 18.40           N  
ATOM   1487  CA  PRO A 198      18.383  37.163   5.858  1.00 18.29           C  
ATOM   1488  C   PRO A 198      17.892  35.724   6.072  1.00 17.19           C  
ATOM   1489  O   PRO A 198      16.970  35.448   6.847  1.00 16.49           O  
ATOM   1490  CB  PRO A 198      19.346  37.642   6.931  1.00 18.40           C  
ATOM   1491  CG  PRO A 198      18.494  38.327   7.937  1.00 17.49           C  
ATOM   1492  CD  PRO A 198      17.541  39.088   6.996  1.00 19.52           C  
ATOM   1493  N   LEU A 199      18.506  34.787   5.366  1.00 17.10           N  
ATOM   1494  CA  LEU A 199      18.281  33.370   5.579  1.00 16.36           C  
ATOM   1495  C   LEU A 199      19.055  33.019   6.851  1.00 17.46           C  
ATOM   1496  O   LEU A 199      20.282  33.165   6.916  1.00 16.33           O  
ATOM   1497  CB  LEU A 199      18.833  32.579   4.388  1.00 17.31           C  
ATOM   1498  CG  LEU A 199      19.058  31.064   4.535  1.00 17.35           C  
ATOM   1499  CD1 LEU A 199      17.755  30.332   4.818  1.00 15.64           C  
ATOM   1500  CD2 LEU A 199      19.760  30.582   3.271  1.00 16.30           C  
ATOM   1501  N   LEU A 200      18.337  32.569   7.870  1.00 16.80           N  
ATOM   1502  CA  LEU A 200      18.934  32.227   9.164  1.00 17.41           C  
ATOM   1503  C   LEU A 200      19.571  30.827   9.174  1.00 18.81           C  
ATOM   1504  O   LEU A 200      20.436  30.540  10.004  1.00 20.56           O  
ATOM   1505  CB  LEU A 200      17.847  32.319  10.258  1.00 17.41           C  
ATOM   1506  CG  LEU A 200      17.088  33.640  10.368  1.00 15.61           C  
ATOM   1507  CD1 LEU A 200      16.033  33.466  11.408  1.00 18.25           C  
ATOM   1508  CD2 LEU A 200      18.028  34.802  10.683  1.00 17.41           C  
ATOM   1509  N   GLY A 201      19.204  29.901   8.283  1.00 18.32           N  
ATOM   1510  CA  GLY A 201      19.769  28.570   8.249  1.00 17.52           C  
ATOM   1511  C   GLY A 201      18.825  27.637   7.527  1.00 18.19           C  
ATOM   1512  O   GLY A 201      17.691  28.005   7.203  1.00 18.57           O  
ATOM   1513  N   GLU A 202      19.307  26.453   7.253  1.00 17.32           N  
ATOM   1514  CA  GLU A 202      18.545  25.454   6.553  1.00 18.52           C  
ATOM   1515  C   GLU A 202      18.562  24.177   7.373  1.00 18.19           C  
ATOM   1516  O   GLU A 202      19.641  23.713   7.729  1.00 19.03           O  
ATOM   1517  CB  GLU A 202      19.162  25.197   5.177  1.00 19.21           C  
ATOM   1518  CG  GLU A 202      18.479  24.065   4.397  1.00 20.91           C  
ATOM   1519  CD  GLU A 202      19.009  23.836   2.981  1.00 24.15           C  
ATOM   1520  OE1 GLU A 202      19.951  24.490   2.529  1.00 23.24           O  
ATOM   1521  OE2 GLU A 202      18.482  22.957   2.319  1.00 25.94           O  
ATOM   1522  N   ILE A 203      17.401  23.604   7.665  1.00 16.97           N  
ATOM   1523  CA  ILE A 203      17.298  22.372   8.406  1.00 17.26           C  
ATOM   1524  C   ILE A 203      17.169  21.241   7.385  1.00 20.04           C  
ATOM   1525  O   ILE A 203      16.248  21.267   6.542  1.00 18.96           O  
ATOM   1526  CB  ILE A 203      16.089  22.431   9.317  1.00 17.80           C  
ATOM   1527  CG1 ILE A 203      16.315  23.602  10.271  1.00 21.24           C  
ATOM   1528  CG2 ILE A 203      15.879  21.136  10.112  1.00 17.50           C  
ATOM   1529  CD1 ILE A 203      14.975  24.045  10.857  1.00 24.03           C  
ATOM   1530  N   PRO A 204      18.040  20.231   7.403  1.00 21.67           N  
ATOM   1531  CA  PRO A 204      17.968  19.086   6.499  1.00 22.38           C  
ATOM   1532  C   PRO A 204      16.778  18.174   6.748  1.00 21.00           C  
ATOM   1533  O   PRO A 204      16.152  18.228   7.817  1.00 20.58           O  
ATOM   1534  CB  PRO A 204      19.312  18.396   6.683  1.00 22.31           C  
ATOM   1535  CG  PRO A 204      19.600  18.649   8.132  1.00 23.17           C  
ATOM   1536  CD  PRO A 204      19.185  20.111   8.297  1.00 21.06           C  
ATOM   1537  N   TRP A 205      16.542  17.274   5.787  1.00 22.44           N  
ATOM   1538  CA  TRP A 205      15.481  16.294   5.899  1.00 25.39           C  
ATOM   1539  C   TRP A 205      15.872  15.326   7.020  1.00 27.19           C  
ATOM   1540  O   TRP A 205      16.941  14.729   6.975  1.00 28.31           O  
ATOM   1541  CB  TRP A 205      15.334  15.583   4.523  1.00 25.47           C  
ATOM   1542  CG  TRP A 205      14.259  14.510   4.560  1.00 27.59           C  
ATOM   1543  CD1 TRP A 205      12.953  14.843   4.866  1.00 26.97           C  
ATOM   1544  CD2 TRP A 205      14.490  13.143   4.450  1.00 28.04           C  
ATOM   1545  NE1 TRP A 205      12.355  13.687   4.995  1.00 27.56           N  
ATOM   1546  CE2 TRP A 205      13.207  12.651   4.768  1.00 29.81           C  
ATOM   1547  CE3 TRP A 205      15.536  12.254   4.170  1.00 26.96           C  
ATOM   1548  CZ2 TRP A 205      12.971  11.263   4.794  1.00 30.92           C  
ATOM   1549  CZ3 TRP A 205      15.289  10.892   4.202  1.00 29.36           C  
ATOM   1550  CH2 TRP A 205      14.025  10.405   4.517  1.00 30.35           C  
ATOM   1551  N   LEU A 206      15.115  15.188   8.094  1.00 29.63           N  
ATOM   1552  CA  LEU A 206      15.476  14.306   9.193  1.00 34.96           C  
ATOM   1553  C   LEU A 206      14.291  13.376   9.448  1.00 41.79           C  
ATOM   1554  O   LEU A 206      13.246  13.684  10.036  1.00 46.75           O  
ATOM   1555  CB  LEU A 206      15.812  15.139  10.442  1.00 29.51           C  
ATOM   1556  CG  LEU A 206      17.031  16.056  10.385  1.00 28.79           C  
ATOM   1557  CD1 LEU A 206      16.838  17.154  11.370  1.00 28.23           C  
ATOM   1558  CD2 LEU A 206      18.296  15.317  10.652  1.00 28.27           C  
ATOM   1559  N   ALA A 207      14.473  12.161   8.957  1.00 48.95           N  
ATOM   1560  CA  ALA A 207      13.456  11.105   9.003  1.00 51.75           C  
ATOM   1561  C   ALA A 207      12.794  10.687  10.345  1.00 53.58           C  
ATOM   1562  O   ALA A 207      11.638  10.240  10.360  1.00 54.49           O  
ATOM   1563  CB  ALA A 207      14.110   9.903   8.345  1.00 51.90           C  
ATOM   1564  N   GLU A 208      13.519  10.776  11.479  1.00 53.40           N  
ATOM   1565  CA  GLU A 208      13.023  10.361  12.784  1.00 51.57           C  
ATOM   1566  C   GLU A 208      12.860  11.584  13.617  1.00 49.51           C  
ATOM   1567  O   GLU A 208      13.755  12.408  13.710  1.00 48.90           O  
ATOM   1568  CB  GLU A 208      14.012   9.439  13.515  1.00 54.28           C  
ATOM   1569  CG  GLU A 208      13.786   9.064  15.006  1.00 56.34           C  
ATOM   1570  CD  GLU A 208      14.614   9.823  16.064  1.00 57.90           C  
ATOM   1571  OE1 GLU A 208      15.771  10.185  15.782  1.00 59.46           O  
ATOM   1572  OE2 GLU A 208      14.100  10.040  17.172  1.00 56.15           O  
ATOM   1573  N   ASN A 209      11.689  11.641  14.214  1.00 50.79           N  
ATOM   1574  CA  ASN A 209      11.283  12.633  15.219  1.00 51.98           C  
ATOM   1575  C   ASN A 209      12.004  14.003  15.287  1.00 50.17           C  
ATOM   1576  O   ASN A 209      12.449  14.407  16.386  1.00 47.71           O  
ATOM   1577  CB  ASN A 209      11.352  11.949  16.631  1.00 55.39           C  
ATOM   1578  CG  ASN A 209      10.476  10.704  16.806  1.00 58.10           C  
ATOM   1579  OD1 ASN A 209      10.432   9.827  15.937  1.00 59.84           O  
ATOM   1580  ND2 ASN A 209       9.743  10.581  17.910  1.00 58.99           N  
ATOM   1581  N   PRO A 210      12.058  14.811  14.194  1.00 48.45           N  
ATOM   1582  CA  PRO A 210      12.963  15.960  14.055  1.00 46.07           C  
ATOM   1583  C   PRO A 210      12.769  17.027  15.138  1.00 45.45           C  
ATOM   1584  O   PRO A 210      13.622  17.895  15.309  1.00 45.24           O  
ATOM   1585  CB  PRO A 210      12.695  16.439  12.621  1.00 44.99           C  
ATOM   1586  CG  PRO A 210      11.254  16.101  12.368  1.00 44.35           C  
ATOM   1587  CD  PRO A 210      11.172  14.719  13.014  1.00 46.15           C  
ATOM   1588  N   GLU A 211      11.660  16.988  15.897  1.00 45.22           N  
ATOM   1589  CA  GLU A 211      11.385  17.900  17.024  1.00 44.96           C  
ATOM   1590  C   GLU A 211      12.333  17.629  18.207  1.00 43.31           C  
ATOM   1591  O   GLU A 211      12.671  18.515  18.991  1.00 41.95           O  
ATOM   1592  CB  GLU A 211       9.968  17.743  17.570  1.00 45.50           C  
ATOM   1593  CG  GLU A 211       8.880  17.651  16.520  1.00 50.47           C  
ATOM   1594  CD  GLU A 211       8.684  16.303  15.780  1.00 53.64           C  
ATOM   1595  OE1 GLU A 211       9.070  15.258  16.333  1.00 55.91           O  
ATOM   1596  OE2 GLU A 211       8.130  16.304  14.661  1.00 53.92           O  
ATOM   1597  N   ASN A 212      12.766  16.378  18.353  1.00 42.86           N  
ATOM   1598  CA  ASN A 212      13.660  16.001  19.448  1.00 42.29           C  
ATOM   1599  C   ASN A 212      15.116  15.943  18.975  1.00 40.88           C  
ATOM   1600  O   ASN A 212      16.032  15.661  19.755  1.00 41.65           O  
ATOM   1601  CB  ASN A 212      13.241  14.625  20.020  1.00 44.06           C  
ATOM   1602  CG  ASN A 212      11.777  14.505  20.506  1.00 44.71           C  
ATOM   1603  OD1 ASN A 212      11.200  15.353  21.211  1.00 44.21           O  
ATOM   1604  ND2 ASN A 212      11.089  13.444  20.074  1.00 43.97           N  
ATOM   1605  N   ALA A 213      15.338  16.137  17.652  1.00 38.47           N  
ATOM   1606  CA  ALA A 213      16.670  16.165  17.026  1.00 33.96           C  
ATOM   1607  C   ALA A 213      17.481  17.350  17.511  1.00 29.40           C  
ATOM   1608  O   ALA A 213      16.868  18.365  17.854  1.00 30.95           O  
ATOM   1609  CB  ALA A 213      16.560  16.280  15.496  1.00 29.03           C  
ATOM   1610  N   ALA A 214      18.819  17.296  17.563  1.00 27.12           N  
ATOM   1611  CA  ALA A 214      19.582  18.466  18.007  1.00 25.20           C  
ATOM   1612  C   ALA A 214      19.766  19.307  16.762  1.00 24.81           C  
ATOM   1613  O   ALA A 214      20.623  19.005  15.931  1.00 27.42           O  
ATOM   1614  CB  ALA A 214      20.945  18.074  18.525  1.00 24.66           C  
ATOM   1615  N   THR A 215      18.946  20.317  16.547  1.00 24.00           N  
ATOM   1616  CA  THR A 215      18.980  21.077  15.305  1.00 23.59           C  
ATOM   1617  C   THR A 215      19.423  22.523  15.467  1.00 22.29           C  
ATOM   1618  O   THR A 215      19.514  23.227  14.440  1.00 19.90           O  
ATOM   1619  CB  THR A 215      17.563  21.003  14.670  1.00 24.37           C  
ATOM   1620  OG1 THR A 215      16.670  21.425  15.718  1.00 23.19           O  
ATOM   1621  CG2 THR A 215      17.191  19.607  14.127  1.00 23.33           C  
ATOM   1622  N   GLY A 216      19.726  22.969  16.718  1.00 19.50           N  
ATOM   1623  CA  GLY A 216      20.186  24.328  16.959  1.00 17.46           C  
ATOM   1624  C   GLY A 216      21.389  24.719  16.084  1.00 18.83           C  
ATOM   1625  O   GLY A 216      21.498  25.891  15.682  1.00 18.24           O  
ATOM   1626  N   LYS A 217      22.291  23.783  15.731  1.00 17.35           N  
ATOM   1627  CA  LYS A 217      23.488  24.069  14.953  1.00 21.03           C  
ATOM   1628  C   LYS A 217      23.146  24.569  13.552  1.00 20.97           C  
ATOM   1629  O   LYS A 217      23.986  25.199  12.919  1.00 22.87           O  
ATOM   1630  CB  LYS A 217      24.396  22.817  14.777  1.00 22.46           C  
ATOM   1631  CG  LYS A 217      23.614  21.575  14.310  1.00 28.17           C  
ATOM   1632  CD  LYS A 217      24.362  20.506  13.521  1.00 34.00           C  
ATOM   1633  CE  LYS A 217      25.361  19.736  14.359  1.00 41.03           C  
ATOM   1634  NZ  LYS A 217      26.345  19.064  13.503  1.00 45.45           N  
ATOM   1635  N   TYR A 218      21.953  24.328  13.015  1.00 19.41           N  
ATOM   1636  CA  TYR A 218      21.642  24.765  11.665  1.00 19.75           C  
ATOM   1637  C   TYR A 218      21.238  26.236  11.610  1.00 19.98           C  
ATOM   1638  O   TYR A 218      21.108  26.822  10.521  1.00 21.91           O  
ATOM   1639  CB  TYR A 218      20.513  23.858  11.109  1.00 18.65           C  
ATOM   1640  CG  TYR A 218      20.947  22.407  11.030  1.00 19.96           C  
ATOM   1641  CD1 TYR A 218      22.095  22.055  10.307  1.00 20.28           C  
ATOM   1642  CD2 TYR A 218      20.240  21.420  11.731  1.00 22.35           C  
ATOM   1643  CE1 TYR A 218      22.557  20.728  10.276  1.00 18.95           C  
ATOM   1644  CE2 TYR A 218      20.702  20.077  11.706  1.00 21.99           C  
ATOM   1645  CZ  TYR A 218      21.863  19.757  10.971  1.00 20.31           C  
ATOM   1646  OH  TYR A 218      22.328  18.466  10.944  1.00 24.47           O  
ATOM   1647  N   ILE A 219      21.049  26.887  12.768  1.00 20.34           N  
ATOM   1648  CA  ILE A 219      20.586  28.265  12.849  1.00 19.73           C  
ATOM   1649  C   ILE A 219      21.701  29.245  13.214  1.00 22.92           C  
ATOM   1650  O   ILE A 219      22.359  29.076  14.259  1.00 24.14           O  
ATOM   1651  CB  ILE A 219      19.437  28.406  13.901  1.00 21.50           C  
ATOM   1652  CG1 ILE A 219      18.209  27.560  13.527  1.00 19.52           C  
ATOM   1653  CG2 ILE A 219      19.066  29.892  14.033  1.00 20.54           C  
ATOM   1654  CD1 ILE A 219      17.572  27.885  12.150  1.00 21.14           C  
ATOM   1655  N   ASN A 220      21.888  30.328  12.458  1.00 21.53           N  
ATOM   1656  CA  ASN A 220      22.853  31.333  12.790  1.00 23.12           C  
ATOM   1657  C   ASN A 220      22.118  32.475  13.473  1.00 24.83           C  
ATOM   1658  O   ASN A 220      21.641  33.435  12.857  1.00 24.75           O  
ATOM   1659  CB  ASN A 220      23.553  31.868  11.563  1.00 25.59           C  
ATOM   1660  CG  ASN A 220      24.689  32.820  11.946  1.00 31.12           C  
ATOM   1661  OD1 ASN A 220      25.354  33.394  11.091  1.00 34.73           O  
ATOM   1662  ND2 ASN A 220      25.082  33.114  13.182  1.00 30.90           N  
ATOM   1663  N   LEU A 221      22.006  32.408  14.808  1.00 25.03           N  
ATOM   1664  CA  LEU A 221      21.341  33.443  15.612  1.00 25.53           C  
ATOM   1665  C   LEU A 221      21.966  34.852  15.503  1.00 26.00           C  
ATOM   1666  O   LEU A 221      21.340  35.842  15.847  1.00 26.32           O  
ATOM   1667  CB  LEU A 221      21.330  33.000  17.084  1.00 25.83           C  
ATOM   1668  CG  LEU A 221      20.100  33.303  17.900  1.00 26.65           C  
ATOM   1669  CD1 LEU A 221      18.954  32.443  17.466  1.00 29.04           C  
ATOM   1670  CD2 LEU A 221      20.339  32.924  19.324  1.00 28.86           C  
ATOM   1671  N   ALA A 222      23.191  34.983  15.008  1.00 26.97           N  
ATOM   1672  CA  ALA A 222      23.830  36.266  14.832  1.00 30.07           C  
ATOM   1673  C   ALA A 222      23.192  37.098  13.745  1.00 32.13           C  
ATOM   1674  O   ALA A 222      23.600  38.239  13.575  1.00 35.72           O  
ATOM   1675  CB  ALA A 222      25.276  36.101  14.447  1.00 28.47           C  
ATOM   1676  N   LEU A 223      22.289  36.548  12.929  1.00 31.41           N  
ATOM   1677  CA  LEU A 223      21.686  37.368  11.886  1.00 32.37           C  
ATOM   1678  C   LEU A 223      20.347  37.953  12.328  1.00 32.37           C  
ATOM   1679  O   LEU A 223      19.697  38.724  11.613  1.00 32.90           O  
ATOM   1680  CB  LEU A 223      21.566  36.486  10.615  1.00 32.28           C  
ATOM   1681  CG  LEU A 223      22.814  35.721  10.104  1.00 31.90           C  
ATOM   1682  CD1 LEU A 223      22.355  34.696   9.113  1.00 32.46           C  
ATOM   1683  CD2 LEU A 223      23.834  36.635   9.456  1.00 31.38           C  
ATOM   1684  N   LEU A 224      19.910  37.526  13.496  1.00 33.36           N  
ATOM   1685  CA  LEU A 224      18.696  38.049  14.069  1.00 35.12           C  
ATOM   1686  C   LEU A 224      19.043  39.280  14.897  1.00 37.36           C  
ATOM   1687  O   LEU A 224      20.191  39.420  15.337  1.00 40.02           O  
ATOM   1688  CB  LEU A 224      18.037  37.033  14.990  1.00 31.97           C  
ATOM   1689  CG  LEU A 224      17.107  36.058  14.373  1.00 28.26           C  
ATOM   1690  CD1 LEU A 224      16.533  35.167  15.445  1.00 28.11           C  
ATOM   1691  CD2 LEU A 224      15.978  36.796  13.708  1.00 28.01           C  
ATOM   1692  OXT LEU A 224      18.137  40.079  15.098  1.00 40.72           O  
TER    1693      LEU A 224                                                      
MASTER      226    0    1    9   10    0    0    6 1858    1   27   18          
END                                                                             
