# Supplementary material for: Modeling of loops in proteins: a multi-method approach
Source: BMC Struct Biol. 2010 Feb 11;10:5. doi: 10.1186/1472-6807-10-5 (PMC2837870; doi:10.1186/1472-6807-10-5)
Supplement: Additional file 1 — Student t-test. Results from two sample paired t-test of Table 2. [file 1472-6807-10-5-S1.GZ › loop_test_data/1dhx_11-35.pdb]

ATOM      1  N   PHE A   1      84.598  79.066  39.182  1.00 39.05           N
ATOM      2  CA  PHE A   1      84.317  79.850  40.389  1.00 39.20           C
ATOM      3  C   PHE A   1      82.889  79.645  40.929  1.00 38.99           C
ATOM      4  O   PHE A   1      81.921  79.769  40.171  1.00 39.60           O
ATOM      5  CB  PHE A   1      84.607  81.352  40.137  1.00 40.26           C
ATOM      6  CG  PHE A   1      83.927  81.939  38.916  1.00 41.36           C
ATOM      7  CD1 PHE A   1      82.624  82.420  38.985  1.00 41.14           C
ATOM      8  CD2 PHE A   1      84.606  82.033  37.710  1.00 42.46           C
ATOM      9  CE1 PHE A   1      82.002  82.986  37.870  1.00 41.17           C
ATOM     10  CE2 PHE A   1      83.994  82.598  36.584  1.00 43.12           C
ATOM     11  CZ  PHE A   1      82.685  83.075  36.667  1.00 42.75           C
ATOM     12  N   ARG A   2      82.770  79.300  42.218  1.00 38.60           N
ATOM     13  CA  ARG A   2      81.452  79.094  42.844  1.00 38.37           C
ATOM     14  C   ARG A   2      80.647  80.401  42.684  1.00 38.10           C
ATOM     15  O   ARG A   2      80.940  81.418  43.357  1.00 37.89           O
ATOM     16  CB  ARG A   2      81.634  78.646  44.321  1.00 40.06           C
ATOM     17  CG  ARG A   2      81.967  77.145  44.410  1.00 42.66           C
ATOM     18  CD  ARG A   2      82.476  76.776  45.812  1.00 45.22           C
ATOM     19  NE  ARG A   2      81.403  76.556  46.779  1.00 49.58           N
ATOM     20  CZ  ARG A   2      80.575  75.512  46.760  1.00 51.51           C
ATOM     21  NH1 ARG A   2      80.671  74.592  45.811  1.00 53.95           N
ATOM     22  NH2 ARG A   2      79.636  75.398  47.684  1.00 50.70           N
ATOM     23  N   ASN A   3      79.578  80.281  41.883  1.00 36.54           N
ATOM     24  CA  ASN A   3      78.721  81.366  41.493  1.00 35.02           C
ATOM     25  C   ASN A   3      78.010  82.157  42.555  1.00 34.61           C
ATOM     26  O   ASN A   3      77.590  81.597  43.543  1.00 33.79           O
ATOM     27  CB  ASN A   3      77.665  80.844  40.521  1.00 35.70           C
ATOM     28  CG  ASN A   3      78.259  80.227  39.258  1.00 35.21           C
ATOM     29  OD1 ASN A   3      78.433  78.996  39.187  1.00 34.45           O
ATOM     30  ND2 ASN A   3      78.556  81.061  38.255  1.00 35.97           N
ATOM     31  N   PRO A   4      77.883  83.488  42.360  1.00 34.95           N
ATOM     32  CA  PRO A   4      77.225  84.499  43.193  1.00 34.47           C
ATOM     33  C   PRO A   4      76.315  85.264  42.246  1.00 34.33           C
ATOM     34  O   PRO A   4      75.624  86.200  42.644  1.00 34.02           O
ATOM     35  CB  PRO A   4      78.392  85.389  43.632  1.00 34.65           C
ATOM     36  CG  PRO A   4      79.593  84.482  43.525  1.00 35.10           C
ATOM     37  CD  PRO A   4      79.315  83.811  42.236  1.00 35.52           C
ATOM     38  N   THR A   5      76.321  84.822  40.987  1.00 34.38           N
ATOM     39  CA  THR A   5      75.539  85.408  39.916  1.00 32.17           C
ATOM     40  C   THR A   5      75.088  84.290  38.968  1.00 29.47           C
ATOM     41  O   THR A   5      75.664  83.207  38.981  1.00 28.25           O
ATOM     42  CB  THR A   5      76.413  86.415  39.138  1.00 34.37           C
ATOM     43  OG1 THR A   5      77.673  85.809  38.782  1.00 36.93           O
ATOM     44  CG2 THR A   5      76.674  87.638  39.981  1.00 33.86           C
ATOM     45  N   VAL A   6      74.029  84.535  38.203  1.00 27.29           N
ATOM     46  CA  VAL A   6      73.512  83.576  37.223  1.00 25.97           C
ATOM     47  C   VAL A   6      72.840  82.301  37.737  1.00 25.33           C
ATOM     48  O   VAL A   6      71.610  82.167  37.654  1.00 25.07           O
ATOM     49  CB  VAL A   6      74.576  83.240  36.132  1.00 24.86           C
ATOM     50  CG1 VAL A   6      74.566  81.751  35.748  1.00 22.19           C
ATOM     51  CG2 VAL A   6      74.296  84.066  34.913  1.00 25.99           C
ATOM     52  N   ALA A   7      73.625  81.427  38.359  1.00 25.33           N
ATOM     53  CA  ALA A   7      73.143  80.146  38.874  1.00 25.12           C
ATOM     54  C   ALA A   7      72.431  80.404  40.213  1.00 24.24           C
ATOM     55  O   ALA A   7      71.323  79.910  40.411  1.00 22.88           O
ATOM     56  CB  ALA A   7      74.312  79.156  39.012  1.00 24.76           C
ATOM     57  N   PRO A   8      73.054  81.188  41.137  1.00 23.95           N
ATOM     58  CA  PRO A   8      72.370  81.460  42.411  1.00 23.79           C
ATOM     59  C   PRO A   8      71.298  82.546  42.217  1.00 23.88           C
ATOM     60  O   PRO A   8      70.493  82.820  43.106  1.00 25.42           O
ATOM     61  CB  PRO A   8      73.474  81.949  43.353  1.00 23.96           C
ATOM     62  CG  PRO A   8      74.702  82.017  42.579  1.00 23.74           C
ATOM     63  CD  PRO A   8      74.476  81.574  41.182  1.00 23.72           C
ATOM     64  N   THR A   9      71.289  83.134  41.028  1.00 23.33           N
ATOM     65  CA  THR A   9      70.326  84.160  40.696  1.00 21.87           C
ATOM     66  C   THR A   9      68.998  83.471  40.487  1.00 23.38           C
ATOM     67  O   THR A   9      67.935  83.955  40.915  1.00 23.24           O
ATOM     68  CB  THR A   9      70.707  84.865  39.396  1.00 18.81           C
ATOM     69  OG1 THR A   9      72.073  85.293  39.470  1.00 13.45           O
ATOM     70  CG2 THR A   9      69.810  86.088  39.178  1.00 17.97           C
ATOM     71  N   HIS A  10      69.063  82.339  39.797  1.00 22.94           N
ATOM     72  CA  HIS A  10      67.870  81.556  39.518  1.00 23.16           C
ATOM     73  C   HIS A  10      67.737  80.362  40.448  1.00 24.74           C
ATOM     74  O   HIS A  10      66.768  79.593  40.376  1.00 28.36           O
ATOM     75  CB  HIS A  10      67.866  81.110  38.065  1.00 21.34           C
ATOM     76  CG  HIS A  10      66.987  81.944  37.198  1.00 22.64           C
ATOM     77  ND1 HIS A  10      66.637  81.581  35.921  1.00 22.09           N
ATOM     78  CD2 HIS A  10      66.412  83.151  37.417  1.00 23.55           C
ATOM     79  CE1 HIS A  10      65.891  82.528  35.382  1.00 22.45           C
ATOM     80  NE2 HIS A  10      65.741  83.490  36.274  1.00 23.90           N
ATOM     81  N   ASP A  11      68.744  80.208  41.301  1.00 25.11           N
ATOM     82  CA  ASP A  11      68.790  79.135  42.282  1.00 22.14           C
ATOM     83  C   ASP A  11      68.981  77.745  41.690  1.00 20.91           C
ATOM     84  O   ASP A  11      68.382  76.759  42.151  1.00 22.98           O
ATOM     85  CB  ASP A  11      67.587  79.198  43.219  1.00 19.22           C
ATOM     86  CG  ASP A  11      67.719  80.318  44.209  1.00 19.89           C
ATOM     87  OD1 ASP A  11      68.636  80.234  45.068  1.00 20.46           O
ATOM     88  OD2 ASP A  11      66.960  81.313  44.099  1.00 18.77           O
ATOM     89  N   VAL A  12      69.802  77.698  40.638  1.00 19.66           N
ATOM     90  CA  VAL A  12      70.169  76.445  39.987  1.00 19.91           C
ATOM     91  C   VAL A  12      71.303  75.894  40.875  1.00 19.68           C
ATOM     92  O   VAL A  12      71.389  74.690  41.135  1.00 18.96           O
ATOM     93  CB  VAL A  12      70.717  76.665  38.550  1.00 18.82           C
ATOM     94  CG1 VAL A  12      71.297  75.359  38.020  1.00 17.88           C
ATOM     95  CG2 VAL A  12      69.635  77.186  37.618  1.00 16.89           C
ATOM     96  N   THR A  13      72.182  76.797  41.307  1.00 20.76           N
ATOM     97  CA  THR A  13      73.294  76.445  42.178  1.00 20.50           C
ATOM     98  C   THR A  13      72.938  76.807  43.616  1.00 19.85           C
ATOM     99  O   THR A  13      72.342  77.847  43.881  1.00 19.67           O
ATOM    100  CB  THR A  13      74.592  77.116  41.736  1.00 22.72           C
ATOM    101  OG1 THR A  13      74.785  76.827  40.345  1.00 26.23           O
ATOM    102  CG2 THR A  13      75.776  76.553  42.513  1.00 21.73           C
ATOM    103  N   THR A  14      73.337  75.907  44.513  1.00 19.09           N
ATOM    104  CA  THR A  14      73.097  75.905  45.964  1.00 17.67           C
ATOM    105  C   THR A  14      73.004  77.136  46.867  1.00 19.33           C
ATOM    106  O   THR A  14      73.831  78.050  46.812  1.00 20.52           O
ATOM    107  CB  THR A  14      74.004  74.823  46.612  1.00 13.76           C
ATOM    108  OG1 THR A  14      73.539  73.532  46.194  1.00 12.38           O
ATOM    109  CG2 THR A  14      74.011  74.898  48.140  1.00 11.90           C
ATOM    110  N   ASP A  15      72.005  77.075  47.745  1.00 20.21           N
ATOM    111  CA  ASP A  15      71.710  78.101  48.747  1.00 21.29           C
ATOM    112  C   ASP A  15      70.231  77.895  49.056  1.00 23.47           C
ATOM    113  O   ASP A  15      69.377  78.506  48.401  1.00 25.60           O
ATOM    114  CB  ASP A  15      71.966  79.510  48.183  1.00 18.94           C
ATOM    115  CG  ASP A  15      71.911  80.584  49.241  1.00 16.98           C
ATOM    116  OD1 ASP A  15      72.566  80.380  50.286  1.00 15.38           O
ATOM    117  OD2 ASP A  15      71.238  81.623  49.027  1.00 12.65           O
ATOM    118  N   ARG A  16      69.924  76.961  49.968  1.00 25.40           N
ATOM    119  CA  ARG A  16      68.525  76.622  50.314  1.00 26.20           C
ATOM    120  C   ARG A  16      67.609  77.793  50.669  1.00 26.85           C
ATOM    121  O   ARG A  16      68.002  78.963  50.612  1.00 25.93           O
ATOM    122  CB  ARG A  16      68.453  75.552  51.420  1.00 26.56           C
ATOM    123  CG  ARG A  16      67.603  74.296  51.072  1.00 25.58           C
ATOM    124  CD  ARG A  16      68.314  73.388  50.062  1.00 23.81           C
ATOM    125  NE  ARG A  16      67.580  72.145  49.801  1.00 22.52           N
ATOM    126  CZ  ARG A  16      68.029  71.148  49.034  1.00 22.53           C
ATOM    127  NH1 ARG A  16      69.219  71.234  48.440  1.00 19.46           N
ATOM    128  NH2 ARG A  16      67.295  70.049  48.872  1.00 22.80           N
ATOM    129  N   SER A  17      66.378  77.464  51.050  1.00 27.87           N
ATOM    130  CA  SER A  17      65.379  78.478  51.396  1.00 28.68           C
ATOM    131  C   SER A  17      65.701  79.334  52.614  1.00 29.74           C
ATOM    132  O   SER A  17      65.647  80.566  52.512  1.00 29.57           O
ATOM    133  CB  SER A  17      63.993  77.850  51.539  1.00 24.51           C
ATOM    134  OG  SER A  17      64.070  76.437  51.393  1.00 20.73           O
ATOM    135  N   GLN A  18      66.087  78.705  53.735  1.00 30.10           N
ATOM    136  CA  GLN A  18      66.415  79.440  54.973  1.00 31.70           C
ATOM    137  C   GLN A  18      67.707  80.275  54.882  1.00 32.09           C
ATOM    138  O   GLN A  18      68.137  80.935  55.835  1.00 34.01           O
ATOM    139  CB  GLN A  18      66.416  78.502  56.191  1.00 32.82           C
ATOM    140  CG  GLN A  18      66.411  79.232  57.558  1.00 31.74           C
ATOM    141  CD  GLN A  18      65.737  78.455  58.703  1.00 32.57           C
ATOM    142  OE1 GLN A  18      64.903  77.561  58.486  1.00 33.43           O
ATOM    143  NE2 GLN A  18      66.073  78.833  59.935  1.00 30.83           N
ATOM    144  N   ARG A  19      68.288  80.276  53.690  1.00 30.91           N
ATOM    145  CA  ARG A  19      69.492  81.031  53.416  1.00 29.44           C
ATOM    146  C   ARG A  19      69.185  81.708  52.088  1.00 27.71           C
ATOM    147  O   ARG A  19      69.753  81.352  51.073  1.00 28.54           O
ATOM    148  CB  ARG A  19      70.659  80.050  53.255  1.00 31.29           C
ATOM    149  CG  ARG A  19      72.062  80.627  53.521  1.00 32.11           C
ATOM    150  CD  ARG A  19      72.383  80.786  55.012  1.00 33.03           C
ATOM    151  NE  ARG A  19      71.562  81.782  55.695  1.00 34.39           N
ATOM    152  CZ  ARG A  19      71.560  83.080  55.410  1.00 36.01           C
ATOM    153  NH1 ARG A  19      72.336  83.545  54.443  1.00 35.19           N
ATOM    154  NH2 ARG A  19      70.821  83.922  56.130  1.00 35.88           N
ATOM    155  N   LEU A  20      68.234  82.634  52.069  1.00 25.23           N
ATOM    156  CA  LEU A  20      67.842  83.289  50.807  1.00 24.67           C
ATOM    157  C   LEU A  20      66.758  84.246  51.205  1.00 24.57           C
ATOM    158  O   LEU A  20      66.851  85.459  51.045  1.00 25.80           O
ATOM    159  CB  LEU A  20      67.147  82.263  49.895  1.00 26.22           C
ATOM    160  CG  LEU A  20      67.071  82.363  48.370  1.00 23.94           C
ATOM    161  CD1 LEU A  20      68.277  81.584  47.887  1.00 24.89           C
ATOM    162  CD2 LEU A  20      65.802  81.704  47.782  1.00 18.49           C
ATOM    163  N   THR A  21      65.726  83.624  51.760  1.00 24.75           N
ATOM    164  CA  THR A  21      64.525  84.248  52.247  1.00 25.34           C
ATOM    165  C   THR A  21      64.870  84.866  53.589  1.00 25.44           C
ATOM    166  O   THR A  21      65.493  84.223  54.456  1.00 26.61           O
ATOM    167  CB  THR A  21      63.455  83.156  52.396  1.00 26.17           C
ATOM    168  OG1 THR A  21      63.429  82.359  51.197  1.00 28.00           O
ATOM    169  CG2 THR A  21      62.091  83.774  52.608  1.00 23.50           C
ATOM    170  N   LEU A  22      64.451  86.115  53.760  1.00 24.34           N
ATOM    171  CA  LEU A  22      64.726  86.847  54.987  1.00 21.56           C
ATOM    172  C   LEU A  22      63.735  86.558  56.089  1.00 21.04           C
ATOM    173  O   LEU A  22      63.586  87.362  57.023  1.00 21.30           O
ATOM    174  CB  LEU A  22      64.737  88.331  54.729  1.00 16.70           C
ATOM    175  CG  LEU A  22      65.553  88.981  55.830  1.00 11.40           C
ATOM    176  CD1 LEU A  22      66.767  89.660  55.208  1.00  9.88           C
ATOM    177  CD2 LEU A  22      64.679  89.953  56.635  1.00  4.31           C
ATOM    178  N   ARG A  23      62.996  85.462  55.948  1.00 20.11           N
ATOM    179  CA  ARG A  23      62.042  85.102  56.970  1.00 20.32           C
ATOM    180  C   ARG A  23      61.249  83.828  56.832  1.00 21.85           C
ATOM    181  O   ARG A  23      61.245  83.136  55.818  1.00 21.04           O
ATOM    182  CB  ARG A  23      61.100  86.266  57.329  1.00 19.83           C
ATOM    183  CG  ARG A  23      60.541  87.146  56.187  1.00 18.04           C
ATOM    184  CD  ARG A  23      60.556  86.500  54.780  1.00 15.70           C
ATOM    185  NE  ARG A  23      59.563  85.442  54.580  1.00 13.66           N
ATOM    186  CZ  ARG A  23      58.955  85.230  53.415  1.00 11.89           C
ATOM    187  NH1 ARG A  23      59.251  86.012  52.382  1.00  8.54           N
ATOM    188  NH2 ARG A  23      58.089  84.228  53.267  1.00 11.39           N
ATOM    189  N   PHE A  24      60.678  83.490  57.970  1.00 23.98           N
ATOM    190  CA  PHE A  24      59.841  82.342  58.148  1.00 24.72           C
ATOM    191  C   PHE A  24      58.730  82.860  58.979  1.00 26.09           C
ATOM    192  O   PHE A  24      58.782  84.002  59.478  1.00 23.60           O
ATOM    193  CB  PHE A  24      60.606  81.207  58.789  1.00 20.78           C
ATOM    194  CG  PHE A  24      61.572  80.609  57.840  1.00 18.20           C
ATOM    195  CD1 PHE A  24      61.102  79.771  56.838  1.00 16.92           C
ATOM    196  CD2 PHE A  24      62.898  81.038  57.804  1.00 15.76           C
ATOM    197  CE1 PHE A  24      61.925  79.381  55.809  1.00 15.88           C
ATOM    198  CE2 PHE A  24      63.732  80.657  56.778  1.00 14.51           C
ATOM    199  CZ  PHE A  24      63.253  79.830  55.775  1.00 16.01           C
ATOM    200  N   ILE A  25      57.707  82.029  59.051  1.00 27.84           N
ATOM    201  CA  ILE A  25      56.466  82.324  59.720  1.00 29.16           C
ATOM    202  C   ILE A  25      55.379  81.440  59.089  1.00 29.99           C
ATOM    203  O   ILE A  25      54.312  81.294  59.685  1.00 29.44           O
ATOM    204  CB  ILE A  25      56.062  83.812  59.554  1.00 29.60           C
ATOM    205  CG1 ILE A  25      55.245  84.274  60.769  1.00 28.54           C
ATOM    206  CG2 ILE A  25      55.337  84.032  58.216  1.00 32.43           C
ATOM    207  CD1 ILE A  25      55.315  85.752  61.059  1.00 29.69           C
ATOM    208  N   PRO A  26      55.634  80.824  57.890  1.00 30.95           N
ATOM    209  CA  PRO A  26      54.485  80.019  57.436  1.00 30.48           C
ATOM    210  C   PRO A  26      54.074  78.892  58.402  1.00 30.05           C
ATOM    211  O   PRO A  26      54.848  78.421  59.244  1.00 27.84           O
ATOM    212  CB  PRO A  26      54.923  79.463  56.069  1.00 30.56           C
ATOM    213  CG  PRO A  26      56.292  79.957  55.808  1.00 30.73           C
ATOM    214  CD  PRO A  26      56.657  80.969  56.831  1.00 30.57           C
ATOM    215  N   VAL A  27      52.804  78.534  58.317  1.00 29.90           N
ATOM    216  CA  VAL A  27      52.251  77.455  59.130  1.00 28.99           C
ATOM    217  C   VAL A  27      51.714  76.357  58.182  1.00 28.85           C
ATOM    218  O   VAL A  27      52.065  76.335  56.998  1.00 28.41           O
ATOM    219  CB  VAL A  27      51.181  78.032  60.104  1.00 28.02           C
ATOM    220  CG1 VAL A  27      50.794  77.054  61.218  1.00 25.43           C
ATOM    221  CG2 VAL A  27      51.712  79.313  60.657  1.00 24.19           C
ATOM    222  N   ASP A  28      50.872  75.457  58.655  1.00 28.84           N
ATOM    223  CA  ASP A  28      50.372  74.396  57.780  1.00 27.32           C
ATOM    224  C   ASP A  28      49.220  74.691  56.815  1.00 27.41           C
ATOM    225  O   ASP A  28      48.759  73.780  56.118  1.00 28.56           O
ATOM    226  CB  ASP A  28      50.072  73.125  58.582  1.00 27.93           C
ATOM    227  CG  ASP A  28      48.874  73.269  59.505  1.00 31.14           C
ATOM    228  OD1 ASP A  28      48.612  74.370  60.027  1.00 32.79           O
ATOM    229  OD2 ASP A  28      48.173  72.251  59.693  1.00 31.34           O
ATOM    230  N   ARG A  29      48.746  75.935  56.771  1.00 27.16           N
ATOM    231  CA  ARG A  29      47.655  76.283  55.851  1.00 27.51           C
ATOM    232  C   ARG A  29      48.235  76.639  54.498  1.00 28.46           C
ATOM    233  O   ARG A  29      48.062  75.906  53.522  1.00 29.16           O
ATOM    234  CB  ARG A  29      46.830  77.452  56.378  1.00 25.29           C
ATOM    235  CG  ARG A  29      46.229  77.221  57.769  1.00 24.23           C
ATOM    236  CD  ARG A  29      47.090  77.830  58.852  1.00 21.34           C
ATOM    237  NE  ARG A  29      47.319  79.245  58.581  1.00 21.35           N
ATOM    238  CZ  ARG A  29      47.620  80.151  59.506  1.00 21.57           C
ATOM    239  NH1 ARG A  29      47.736  79.789  60.784  1.00 21.48           N
ATOM    240  NH2 ARG A  29      47.805  81.422  59.151  1.00 21.70           N
ATOM    241  N   GLU A  30      48.922  77.775  54.448  1.00 29.14           N
ATOM    242  CA  GLU A  30      49.555  78.236  53.221  1.00 29.45           C
ATOM    243  C   GLU A  30      50.832  77.437  52.993  1.00 30.26           C
ATOM    244  O   GLU A  30      51.919  77.913  53.293  1.00 31.00           O
ATOM    245  CB  GLU A  30      49.872  79.730  53.324  1.00 28.89           C
ATOM    246  CG  GLU A  30      48.679  80.648  53.118  1.00 29.27           C
ATOM    247  CD  GLU A  30      48.341  80.869  51.648  1.00 30.59           C
ATOM    248  OE1 GLU A  30      49.258  81.137  50.839  1.00 29.51           O
ATOM    249  OE2 GLU A  30      47.147  80.780  51.303  1.00 29.80           O
ATOM    250  N   ASP A  31      50.685  76.225  52.461  1.00 31.44           N
ATOM    251  CA  ASP A  31      51.810  75.310  52.198  1.00 32.11           C
ATOM    252  C   ASP A  31      52.608  75.740  50.971  1.00 31.66           C
ATOM    253  O   ASP A  31      52.364  75.299  49.841  1.00 31.23           O
ATOM    254  CB  ASP A  31      51.308  73.874  52.024  1.00 33.40           C
ATOM    255  CG  ASP A  31      50.424  73.426  53.171  1.00 36.30           C
ATOM    256  OD1 ASP A  31      50.870  73.499  54.327  1.00 36.26           O
ATOM    257  OD2 ASP A  31      49.267  73.035  52.930  1.00 39.93           O
ATOM    258  N   THR A  32      53.589  76.591  51.221  1.00 31.47           N
ATOM    259  CA  THR A  32      54.429  77.133  50.179  1.00 30.23           C
ATOM    260  C   THR A  32      55.451  76.170  49.614  1.00 30.16           C
ATOM    261  O   THR A  32      56.194  75.509  50.348  1.00 30.63           O
ATOM    262  CB  THR A  32      55.115  78.433  50.659  1.00 26.68           C
ATOM    263  OG1 THR A  32      54.180  79.512  50.571  1.00 25.95           O
ATOM    264  CG2 THR A  32      56.318  78.761  49.831  1.00 25.11           C
ATOM    265  N   ALA A  33      55.433  76.085  48.289  1.00 29.48           N
ATOM    266  CA  ALA A  33      56.361  75.281  47.525  1.00 26.99           C
ATOM    267  C   ALA A  33      56.597  76.152  46.310  1.00 25.31           C
ATOM    268  O   ALA A  33      56.558  75.672  45.190  1.00 24.59           O
ATOM    269  CB  ALA A  33      55.718  73.966  47.118  1.00 24.42           C
ATOM    270  N   TYR A  34      56.740  77.455  46.537  1.00 24.25           N
ATOM    271  CA  TYR A  34      56.937  78.411  45.446  1.00 24.96           C
ATOM    272  C   TYR A  34      58.368  78.888  45.443  1.00 24.47           C
ATOM    273  O   TYR A  34      58.772  79.738  44.661  1.00 22.34           O
ATOM    274  CB  TYR A  34      56.003  79.612  45.629  1.00 25.97           C
ATOM    275  CG  TYR A  34      54.660  79.278  46.261  1.00 27.87           C
ATOM    276  CD1 TYR A  34      54.008  78.058  46.002  1.00 27.78           C
ATOM    277  CD2 TYR A  34      54.079  80.145  47.185  1.00 30.57           C
ATOM    278  CE1 TYR A  34      52.841  77.723  46.655  1.00 29.01           C
ATOM    279  CE2 TYR A  34      52.902  79.807  47.841  1.00 31.60           C
ATOM    280  CZ  TYR A  34      52.300  78.598  47.573  1.00 30.71           C
ATOM    281  OH  TYR A  34      51.177  78.252  48.270  1.00 29.16           O
ATOM    282  N   SER A  35      59.125  78.340  46.371  1.00 25.57           N
ATOM    283  CA  SER A  35      60.514  78.670  46.557  1.00 28.34           C
ATOM    284  C   SER A  35      61.384  77.505  46.064  1.00 28.16           C
ATOM    285  O   SER A  35      61.725  76.587  46.814  1.00 26.73           O
ATOM    286  CB  SER A  35      60.743  78.957  48.047  1.00 32.32           C
ATOM    287  OG  SER A  35      59.750  79.836  48.572  1.00 33.24           O
ATOM    288  N   TYR A  36      61.652  77.525  44.764  1.00 29.39           N
ATOM    289  CA  TYR A  36      62.491  76.519  44.109  1.00 30.45           C
ATOM    290  C   TYR A  36      63.884  76.648  44.730  1.00 31.41           C
ATOM    291  O   TYR A  36      64.445  77.744  44.756  1.00 32.10           O
ATOM    292  CB  TYR A  36      62.490  76.760  42.598  1.00 28.28           C
ATOM    293  CG  TYR A  36      63.580  76.079  41.806  1.00 26.00           C
ATOM    294  CD1 TYR A  36      63.625  74.691  41.677  1.00 26.28           C
ATOM    295  CD2 TYR A  36      64.565  76.827  41.165  1.00 26.37           C
ATOM    296  CE1 TYR A  36      64.630  74.062  40.929  1.00 27.34           C
ATOM    297  CE2 TYR A  36      65.568  76.215  40.419  1.00 26.54           C
ATOM    298  CZ  TYR A  36      65.596  74.836  40.308  1.00 29.83           C
ATOM    299  OH  TYR A  36      66.609  74.242  39.602  1.00 31.12           O
ATOM    300  N   LYS A  37      64.386  75.537  45.275  1.00 30.56           N
ATOM    301  CA  LYS A  37      65.676  75.462  45.927  1.00 30.53           C
ATOM    302  C   LYS A  37      66.749  74.810  45.100  1.00 30.50           C
ATOM    303  O   LYS A  37      66.467  74.292  44.021  1.00 31.06           O
ATOM    304  CB  LYS A  37      65.608  74.781  47.318  1.00 30.92           C
ATOM    305  CG  LYS A  37      65.196  75.691  48.466  1.00 29.66           C
ATOM    306  CD  LYS A  37      65.464  77.159  48.165  1.00 26.27           C
ATOM    307  CE  LYS A  37      64.159  77.876  47.871  1.00 24.29           C
ATOM    308  NZ  LYS A  37      64.321  79.148  47.122  1.00 22.70           N
ATOM    309  N   ALA A  38      67.986  74.894  45.594  1.00 29.14           N
ATOM    310  CA  ALA A  38      69.110  74.362  44.850  1.00 28.53           C
ATOM    311  C   ALA A  38      69.550  72.952  45.256  1.00 28.74           C
ATOM    312  O   ALA A  38      68.990  72.366  46.183  1.00 28.33           O
ATOM    313  CB  ALA A  38      70.249  75.356  44.905  1.00 27.32           C
ATOM    314  N   ARG A  39      70.528  72.410  44.531  1.00 29.57           N
ATOM    315  CA  ARG A  39      71.082  71.070  44.796  1.00 29.56           C
ATOM    316  C   ARG A  39      72.319  70.703  43.972  1.00 28.34           C
ATOM    317  O   ARG A  39      72.275  69.848  43.090  1.00 29.16           O
ATOM    318  CB  ARG A  39      69.998  69.984  44.678  1.00 31.30           C
ATOM    319  CG  ARG A  39      70.495  68.542  44.815  1.00 33.37           C
ATOM    320  CD  ARG A  39      69.386  67.596  45.175  1.00 37.01           C
ATOM    321  NE  ARG A  39      69.033  66.632  44.128  1.00 38.65           N
ATOM    322  CZ  ARG A  39      68.088  66.804  43.198  1.00 38.28           C
ATOM    323  NH1 ARG A  39      67.419  67.968  43.172  1.00 37.54           N
ATOM    324  NH2 ARG A  39      67.722  65.813  42.408  1.00 38.12           N
ATOM    325  N   PHE A  40      73.435  71.346  44.289  1.00 27.83           N
ATOM    326  CA  PHE A  40      74.671  71.078  43.584  1.00 28.73           C
ATOM    327  C   PHE A  40      75.095  69.622  43.835  1.00 29.29           C
ATOM    328  O   PHE A  40      74.481  68.941  44.649  1.00 30.77           O
ATOM    329  CB  PHE A  40      75.746  72.100  43.985  1.00 26.83           C
ATOM    330  CG  PHE A  40      76.231  71.994  45.422  1.00 27.69           C
ATOM    331  CD1 PHE A  40      75.574  71.205  46.373  1.00 28.84           C
ATOM    332  CD2 PHE A  40      77.381  72.682  45.811  1.00 30.53           C
ATOM    333  CE1 PHE A  40      76.054  71.100  47.678  1.00 30.38           C
ATOM    334  CE2 PHE A  40      77.872  72.586  47.107  1.00 31.58           C
ATOM    335  CZ  PHE A  40      77.207  71.792  48.042  1.00 30.49           C
ATOM    336  N   THR A  41      76.097  69.134  43.112  1.00 28.85           N
ATOM    337  CA  THR A  41      76.539  67.758  43.292  1.00 29.93           C
ATOM    338  C   THR A  41      77.869  67.701  44.015  1.00 31.04           C
ATOM    339  O   THR A  41      78.323  68.670  44.631  1.00 31.96           O
ATOM    340  CB  THR A  41      76.645  66.970  41.918  1.00 29.88           C
ATOM    341  OG1 THR A  41      76.845  65.572  42.169  1.00 28.04           O
ATOM    342  CG2 THR A  41      77.826  67.443  41.070  1.00 31.72           C
ATOM    343  N   LEU A  42      78.457  66.517  43.988  1.00 31.55           N
ATOM    344  CA  LEU A  42      79.749  66.287  44.582  1.00 30.78           C
ATOM    345  C   LEU A  42      80.761  66.183  43.429  1.00 32.17           C
ATOM    346  O   LEU A  42      80.921  65.137  42.788  1.00 33.71           O
ATOM    347  CB  LEU A  42      79.721  65.054  45.502  1.00 27.57           C
ATOM    348  CG  LEU A  42      78.457  64.167  45.496  1.00 26.24           C
ATOM    349  CD1 LEU A  42      77.163  64.946  45.938  1.00 27.05           C
ATOM    350  CD2 LEU A  42      78.355  63.554  44.142  1.00 26.72           C
ATOM    351  N   ALA A  43      81.466  67.294  43.211  1.00 31.93           N
ATOM    352  CA  ALA A  43      82.453  67.428  42.138  1.00 31.93           C
ATOM    353  C   ALA A  43      83.694  66.539  42.256  1.00 31.52           C
ATOM    354  O   ALA A  43      84.279  66.137  41.246  1.00 33.05           O
ATOM    355  CB  ALA A  43      82.842  68.898  41.959  1.00 30.56           C
ATOM    356  N   VAL A  44      84.090  66.232  43.482  1.00 30.08           N
ATOM    357  CA  VAL A  44      85.231  65.362  43.721  1.00 28.37           C
ATOM    358  C   VAL A  44      84.965  64.545  44.995  1.00 27.21           C
ATOM    359  O   VAL A  44      84.175  64.949  45.859  1.00 26.40           O
ATOM    360  CB  VAL A  44      86.551  66.141  43.921  1.00 29.22           C
ATOM    361  CG1 VAL A  44      87.263  66.458  42.604  1.00 29.43           C
ATOM    362  CG2 VAL A  44      86.350  67.487  44.620  1.00 27.27           C
ATOM    363  N   GLY A  45      85.612  63.393  45.089  1.00 27.47           N
ATOM    364  CA  GLY A  45      85.516  62.544  46.296  1.00 27.76           C
ATOM    365  C   GLY A  45      84.722  61.247  46.066  1.00 28.34           C
ATOM    366  O   GLY A  45      84.267  60.598  47.020  1.00 28.67           O
ATOM    367  N   ASP A  46      84.570  60.877  44.813  1.00 28.32           N
ATOM    368  CA  ASP A  46      83.862  59.637  44.449  1.00 27.48           C
ATOM    369  C   ASP A  46      83.973  59.386  42.952  1.00 26.41           C
ATOM    370  O   ASP A  46      83.262  58.542  42.388  1.00 26.07           O
ATOM    371  CB  ASP A  46      82.370  59.732  44.821  1.00 27.64           C
ATOM    372  CG  ASP A  46      81.581  60.738  43.967  1.00 26.88           C
ATOM    373  OD1 ASP A  46      82.143  61.828  43.569  1.00 26.82           O
ATOM    374  OD2 ASP A  46      80.350  60.499  43.651  1.00 24.11           O
ATOM    375  N   ASN A  47      84.878  60.115  42.325  1.00 25.61           N
ATOM    376  CA  ASN A  47      85.030  60.015  40.876  1.00 23.25           C
ATOM    377  C   ASN A  47      86.465  59.826  40.413  1.00 20.12           C
ATOM    378  O   ASN A  47      87.323  60.665  40.700  1.00 19.08           O
ATOM    379  CB  ASN A  47      84.505  61.273  40.177  1.00 24.79           C
ATOM    380  CG  ASN A  47      84.397  62.485  41.100  1.00 26.42           C
ATOM    381  OD1 ASN A  47      85.365  62.837  41.770  1.00 27.75           O
ATOM    382  ND2 ASN A  47      83.262  63.156  41.174  1.00 26.72           N
ATOM    383  N   ARG A  48      86.555  58.830  39.512  1.00 19.22           N
ATOM    384  CA  ARG A  48      87.870  58.575  38.915  1.00 19.22           C
ATOM    385  C   ARG A  48      87.924  58.661  37.398  1.00 17.87           C
ATOM    386  O   ARG A  48      87.185  57.998  36.675  1.00 18.46           O
ATOM    387  CB  ARG A  48      88.482  57.257  39.369  1.00 20.49           C
ATOM    388  CG  ARG A  48      89.953  57.147  38.991  1.00 22.60           C
ATOM    389  CD  ARG A  48      90.615  58.529  39.074  1.00 25.89           C
ATOM    390  NE  ARG A  48      91.568  58.635  40.160  1.00 28.30           N
ATOM    391  CZ  ARG A  48      91.527  59.554  41.126  1.00 28.78           C
ATOM    392  NH1 ARG A  48      90.572  60.466  41.171  1.00 29.82           N
ATOM    393  NH2 ARG A  48      92.492  59.600  42.023  1.00 28.23           N
ATOM    394  N   VAL A  49      88.793  59.532  36.916  1.00 15.63           N
ATOM    395  CA  VAL A  49      88.944  59.696  35.492  1.00 12.78           C
ATOM    396  C   VAL A  49      90.017  58.722  35.037  1.00 11.16           C
ATOM    397  O   VAL A  49      90.977  58.480  35.761  1.00  9.82           O
ATOM    398  CB  VAL A  49      89.345  61.139  35.152  1.00 11.86           C
ATOM    399  CG1 VAL A  49      89.459  61.297  33.620  1.00  8.72           C
ATOM    400  CG2 VAL A  49      88.339  62.142  35.793  1.00 13.56           C
ATOM    401  N   LEU A  50      89.777  58.114  33.878  1.00  8.25           N
ATOM    402  CA  LEU A  50      90.666  57.146  33.218  1.00  6.81           C
ATOM    403  C   LEU A  50      90.172  55.702  33.289  1.00  7.65           C
ATOM    404  O   LEU A  50      89.076  55.415  33.748  1.00  6.12           O
ATOM    405  CB  LEU A  50      92.127  57.231  33.701  1.00  5.36           C
ATOM    406  CG  LEU A  50      93.053  57.978  32.729  1.00  6.56           C
ATOM    407  CD1 LEU A  50      92.866  57.427  31.299  1.00  8.44           C
ATOM    408  CD2 LEU A  50      92.741  59.485  32.760  1.00  2.00           C
ATOM    409  N   ASP A  51      91.004  54.810  32.782  1.00  8.46           N
ATOM    410  CA  ASP A  51      90.733  53.391  32.731  1.00  8.61           C
ATOM    411  C   ASP A  51      90.438  52.763  34.081  1.00  7.51           C
ATOM    412  O   ASP A  51      91.257  52.793  34.991  1.00  7.14           O
ATOM    413  CB  ASP A  51      91.911  52.674  32.077  1.00  9.92           C
ATOM    414  CG  ASP A  51      92.107  53.086  30.647  1.00 15.72           C
ATOM    415  OD1 ASP A  51      91.096  53.373  29.977  1.00 11.20           O
ATOM    416  OD2 ASP A  51      93.268  53.138  30.190  1.00 16.69           O
ATOM    417  N   MET A  52      89.238  52.211  34.186  1.00  6.45           N
ATOM    418  CA  MET A  52      88.755  51.518  35.372  1.00  6.39           C
ATOM    419  C   MET A  52      87.374  51.008  34.953  1.00  5.44           C
ATOM    420  O   MET A  52      86.486  51.771  34.611  1.00  2.60           O
ATOM    421  CB  MET A  52      88.661  52.446  36.592  1.00 10.54           C
ATOM    422  CG  MET A  52      88.550  51.691  37.898  1.00 11.74           C
ATOM    423  SD  MET A  52      88.052  52.683  39.294  1.00 12.67           S
ATOM    424  CE  MET A  52      89.304  52.325  40.470  1.00 13.22           C
ATOM    425  N   ALA A  53      87.288  49.700  34.777  1.00  6.50           N
ATOM    426  CA  ALA A  53      86.033  49.044  34.396  1.00  8.19           C
ATOM    427  C   ALA A  53      85.167  48.810  35.618  1.00  8.03           C
ATOM    428  O   ALA A  53      85.656  48.493  36.696  1.00  7.61           O
ATOM    429  CB  ALA A  53      86.289  47.694  33.672  1.00  8.58           C
ATOM    430  N   SER A  54      83.875  49.020  35.432  1.00  8.32           N
ATOM    431  CA  SER A  54      82.859  48.861  36.475  1.00  8.11           C
ATOM    432  C   SER A  54      82.648  47.365  36.629  1.00  6.90           C
ATOM    433  O   SER A  54      83.081  46.739  37.613  1.00  6.17           O
ATOM    434  CB  SER A  54      81.554  49.531  36.019  1.00 10.39           C
ATOM    435  OG  SER A  54      81.813  50.627  35.147  1.00  6.56           O
ATOM    436  N   THR A  55      82.054  46.784  35.590  1.00  7.19           N
ATOM    437  CA  THR A  55      81.818  45.353  35.563  1.00  8.54           C
ATOM    438  C   THR A  55      83.065  44.703  34.947  1.00  8.21           C
ATOM    439  O   THR A  55      83.736  45.291  34.089  1.00 10.34           O
ATOM    440  CB  THR A  55      80.546  44.984  34.757  1.00  5.83           C
ATOM    441  OG1 THR A  55      79.477  45.874  35.109  1.00  7.97           O
ATOM    442  CG2 THR A  55      80.099  43.563  35.103  1.00  2.00           C
ATOM    443  N   TYR A  56      83.433  43.542  35.473  1.00  7.05           N
ATOM    444  CA  TYR A  56      84.594  42.814  34.983  1.00  8.36           C
ATOM    445  C   TYR A  56      84.251  41.361  35.030  1.00  9.34           C
ATOM    446  O   TYR A  56      83.675  40.874  35.994  1.00  9.07           O
ATOM    447  CB  TYR A  56      85.853  43.078  35.834  1.00 10.30           C
ATOM    448  CG  TYR A  56      87.140  42.521  35.234  1.00 10.32           C
ATOM    449  CD1 TYR A  56      87.282  42.373  33.850  1.00 12.72           C
ATOM    450  CD2 TYR A  56      88.213  42.139  36.052  1.00 13.44           C
ATOM    451  CE1 TYR A  56      88.456  41.861  33.289  1.00 19.54           C
ATOM    452  CE2 TYR A  56      89.403  41.619  35.500  1.00 19.95           C
ATOM    453  CZ  TYR A  56      89.515  41.485  34.114  1.00 23.50           C
ATOM    454  OH  TYR A  56      90.678  40.990  33.551  1.00 25.60           O
ATOM    455  N   PHE A  57      84.583  40.682  33.949  1.00  9.13           N
ATOM    456  CA  PHE A  57      84.317  39.270  33.839  1.00  9.62           C
ATOM    457  C   PHE A  57      85.582  38.454  34.101  1.00  9.69           C
ATOM    458  O   PHE A  57      86.660  38.746  33.568  1.00  9.76           O
ATOM    459  CB  PHE A  57      83.758  38.977  32.459  1.00 11.76           C
ATOM    460  CG  PHE A  57      83.441  37.541  32.225  1.00 14.73           C
ATOM    461  CD1 PHE A  57      84.455  36.606  32.029  1.00 14.45           C
ATOM    462  CD2 PHE A  57      82.121  37.129  32.150  1.00 14.95           C
ATOM    463  CE1 PHE A  57      84.153  35.284  31.759  1.00 13.04           C
ATOM    464  CE2 PHE A  57      81.803  35.814  31.879  1.00 14.30           C
ATOM    465  CZ  PHE A  57      82.819  34.882  31.680  1.00 11.99           C
ATOM    466  N   ASP A  58      85.427  37.444  34.949  1.00  9.88           N
ATOM    467  CA  ASP A  58      86.497  36.540  35.324  1.00  9.69           C
ATOM    468  C   ASP A  58      86.054  35.122  34.924  1.00 10.15           C
ATOM    469  O   ASP A  58      84.877  34.746  35.037  1.00  9.99           O
ATOM    470  CB  ASP A  58      86.770  36.621  36.836  1.00  6.32           C
ATOM    471  CG  ASP A  58      86.659  38.043  37.377  1.00  5.62           C
ATOM    472  OD1 ASP A  58      87.647  38.812  37.316  1.00  9.22           O
ATOM    473  OD2 ASP A  58      85.565  38.404  37.865  1.00  2.00           O
ATOM    474  N   ILE A  59      87.006  34.353  34.413  1.00  8.33           N
ATOM    475  CA  ILE A  59      86.748  32.996  33.980  1.00  7.45           C
ATOM    476  C   ILE A  59      87.230  31.983  35.024  1.00  9.61           C
ATOM    477  O   ILE A  59      87.252  32.285  36.225  1.00 11.00           O
ATOM    478  CB  ILE A  59      87.387  32.719  32.622  1.00  5.32           C
ATOM    479  CG1 ILE A  59      87.030  33.848  31.642  1.00  7.27           C
ATOM    480  CG2 ILE A  59      86.884  31.385  32.080  1.00  4.03           C
ATOM    481  CD1 ILE A  59      87.647  33.706  30.225  1.00  9.76           C
ATOM    482  N   ARG A  60      87.661  30.809  34.555  1.00 10.05           N
ATOM    483  CA  ARG A  60      88.081  29.695  35.404  1.00 11.39           C
ATOM    484  C   ARG A  60      89.505  29.247  35.088  1.00 13.56           C
ATOM    485  O   ARG A  60      90.027  29.507  34.005  1.00 13.51           O
ATOM    486  CB  ARG A  60      87.141  28.501  35.159  1.00 11.90           C
ATOM    487  CG  ARG A  60      85.875  28.829  34.351  1.00 14.23           C
ATOM    488  CD  ARG A  60      84.694  29.060  35.270  1.00 14.84           C
ATOM    489  NE  ARG A  60      84.876  30.254  36.081  1.00 15.85           N
ATOM    490  CZ  ARG A  60      84.249  30.497  37.224  1.00 13.48           C
ATOM    491  NH1 ARG A  60      83.385  29.614  37.716  1.00 11.37           N
ATOM    492  NH2 ARG A  60      84.477  31.637  37.863  1.00 11.70           N
ATOM    493  N   GLY A  61      90.134  28.612  36.066  1.00 15.11           N
ATOM    494  CA  GLY A  61      91.477  28.089  35.886  1.00 13.62           C
ATOM    495  C   GLY A  61      91.297  26.581  35.824  1.00 13.59           C
ATOM    496  O   GLY A  61      91.689  25.902  34.861  1.00 14.10           O
ATOM    497  N   VAL A  62      90.662  26.063  36.867  1.00 13.50           N
ATOM    498  CA  VAL A  62      90.367  24.647  36.955  1.00 14.77           C
ATOM    499  C   VAL A  62      88.869  24.549  36.709  1.00 16.63           C
ATOM    500  O   VAL A  62      88.180  25.569  36.622  1.00 14.97           O
ATOM    501  CB  VAL A  62      90.743  24.082  38.362  1.00 12.22           C
ATOM    502  CG1 VAL A  62      90.263  22.654  38.530  1.00 12.39           C
ATOM    503  CG2 VAL A  62      92.255  24.122  38.550  1.00  8.71           C
ATOM    504  N   LEU A  63      88.385  23.337  36.493  1.00 19.38           N
ATOM    505  CA  LEU A  63      86.961  23.100  36.291  1.00 21.81           C
ATOM    506  C   LEU A  63      86.741  21.605  36.440  1.00 23.55           C
ATOM    507  O   LEU A  63      87.540  20.798  35.965  1.00 25.69           O
ATOM    508  CB  LEU A  63      86.488  23.602  34.919  1.00 21.91           C
ATOM    509  CG  LEU A  63      85.025  24.050  34.948  1.00 21.42           C
ATOM    510  CD1 LEU A  63      84.834  25.283  34.091  1.00 20.82           C
ATOM    511  CD2 LEU A  63      84.103  22.935  34.542  1.00 23.04           C
ATOM    512  N   ASP A  64      85.672  21.235  37.131  1.00 25.01           N
ATOM    513  CA  ASP A  64      85.373  19.829  37.361  1.00 27.71           C
ATOM    514  C   ASP A  64      84.003  19.626  36.753  1.00 29.60           C
ATOM    515  O   ASP A  64      83.461  20.544  36.157  1.00 31.58           O
ATOM    516  CB  ASP A  64      85.358  19.475  38.871  1.00 28.75           C
ATOM    517  CG  ASP A  64      86.637  19.908  39.615  1.00 30.39           C
ATOM    518  OD1 ASP A  64      87.110  21.041  39.345  1.00 32.01           O
ATOM    519  OD2 ASP A  64      87.148  19.132  40.476  1.00 29.58           O
ATOM    520  N   ARG A  65      83.484  18.411  36.832  1.00 30.87           N
ATOM    521  CA  ARG A  65      82.155  18.110  36.310  1.00 31.87           C
ATOM    522  C   ARG A  65      81.684  16.755  36.779  1.00 31.70           C
ATOM    523  O   ARG A  65      81.567  15.865  35.960  1.00 32.10           O
ATOM    524  CB  ARG A  65      82.107  18.134  34.777  1.00 31.08           C
ATOM    525  CG  ARG A  65      80.868  18.801  34.224  1.00 29.22           C
ATOM    526  CD  ARG A  65      81.177  20.250  33.857  1.00 30.22           C
ATOM    527  NE  ARG A  65      80.019  21.135  33.988  1.00 28.85           N
ATOM    528  CZ  ARG A  65      80.079  22.464  33.941  1.00 28.18           C
ATOM    529  NH1 ARG A  65      81.228  23.104  33.750  1.00 25.73           N
ATOM    530  NH2 ARG A  65      78.979  23.165  34.112  1.00 27.31           N
ATOM    531  N   GLY A  66      81.514  16.542  38.081  1.00 31.66           N
ATOM    532  CA  GLY A  66      81.009  15.239  38.476  1.00 30.40           C
ATOM    533  C   GLY A  66      81.268  14.617  39.832  1.00 30.47           C
ATOM    534  O   GLY A  66      82.054  15.149  40.618  1.00 29.80           O
ATOM    535  N   PRO A  67      80.588  13.481  40.130  1.00 29.79           N
ATOM    536  CA  PRO A  67      79.655  12.879  39.144  1.00 28.47           C
ATOM    537  C   PRO A  67      78.237  13.475  39.291  1.00 28.59           C
ATOM    538  O   PRO A  67      77.374  13.310  38.430  1.00 28.56           O
ATOM    539  CB  PRO A  67      79.695  11.373  39.442  1.00 27.79           C
ATOM    540  CG  PRO A  67      80.288  11.268  40.829  1.00 28.34           C
ATOM    541  CD  PRO A  67      81.130  12.488  41.080  1.00 29.73           C
ATOM    542  N   THR A  68      78.069  14.300  40.315  1.00 29.79           N
ATOM    543  CA  THR A  68      76.792  14.907  40.622  1.00 30.41           C
ATOM    544  C   THR A  68      77.002  16.375  40.856  1.00 30.37           C
ATOM    545  O   THR A  68      76.074  17.168  40.785  1.00 30.12           O
ATOM    546  CB  THR A  68      76.222  14.287  41.878  1.00 30.85           C
ATOM    547  OG1 THR A  68      77.303  13.801  42.699  1.00 29.99           O
ATOM    548  CG2 THR A  68      75.324  13.149  41.510  1.00 29.10           C
ATOM    549  N   PHE A  69      78.214  16.732  41.232  1.00 32.32           N
ATOM    550  CA  PHE A  69      78.516  18.127  41.406  1.00 31.54           C
ATOM    551  C   PHE A  69      78.779  18.653  39.980  1.00 31.28           C
ATOM    552  O   PHE A  69      79.746  18.269  39.309  1.00 31.97           O
ATOM    553  CB  PHE A  69      79.774  18.335  42.281  1.00 28.94           C
ATOM    554  CG  PHE A  69      79.702  17.664  43.637  1.00 26.30           C
ATOM    555  CD1 PHE A  69      79.638  16.267  43.732  1.00 26.88           C
ATOM    556  CD2 PHE A  69      79.797  18.407  44.812  1.00 25.66           C
ATOM    557  CE1 PHE A  69      79.680  15.632  44.976  1.00 25.15           C
ATOM    558  CE2 PHE A  69      79.840  17.780  46.066  1.00 22.29           C
ATOM    559  CZ  PHE A  69      79.787  16.383  46.142  1.00 23.41           C
ATOM    560  N   LYS A  70      77.824  19.439  39.511  1.00 31.56           N
ATOM    561  CA  LYS A  70      77.847  20.106  38.215  1.00 32.02           C
ATOM    562  C   LYS A  70      79.283  20.555  37.916  1.00 31.89           C
ATOM    563  O   LYS A  70      79.861  20.124  36.917  1.00 31.61           O
ATOM    564  CB  LYS A  70      76.798  21.232  38.258  1.00 32.13           C
ATOM    565  CG  LYS A  70      76.882  22.363  37.300  1.00 32.06           C
ATOM    566  CD  LYS A  70      75.723  23.290  37.560  1.00 31.89           C
ATOM    567  CE  LYS A  70      75.786  24.587  36.775  1.00 33.80           C
ATOM    568  NZ  LYS A  70      76.786  25.507  37.353  1.00 36.38           N
ATOM    569  N   PRO A  71      79.814  21.518  38.674  1.00 32.93           N
ATOM    570  CA  PRO A  71      81.177  21.707  38.188  1.00 34.26           C
ATOM    571  C   PRO A  71      82.175  21.244  39.233  1.00 36.12           C
ATOM    572  O   PRO A  71      82.682  20.123  39.156  1.00 38.96           O
ATOM    573  CB  PRO A  71      81.245  23.190  37.876  1.00 33.73           C
ATOM    574  CG  PRO A  71      80.117  23.811  38.721  1.00 34.02           C
ATOM    575  CD  PRO A  71      79.303  22.730  39.328  1.00 34.18           C
ATOM    576  N   TYR A  72      82.204  22.003  40.320  1.00 36.69           N
ATOM    577  CA  TYR A  72      83.102  21.816  41.442  1.00 35.31           C
ATOM    578  C   TYR A  72      84.186  22.821  41.077  1.00 35.09           C
ATOM    579  O   TYR A  72      85.276  22.846  41.670  1.00 35.48           O
ATOM    580  CB  TYR A  72      83.641  20.378  41.523  1.00 35.27           C
ATOM    581  CG  TYR A  72      84.402  19.970  42.775  1.00 35.25           C
ATOM    582  CD1 TYR A  72      84.717  20.897  43.772  1.00 35.18           C
ATOM    583  CD2 TYR A  72      84.873  18.657  42.918  1.00 36.42           C
ATOM    584  CE1 TYR A  72      85.489  20.542  44.872  1.00 37.20           C
ATOM    585  CE2 TYR A  72      85.648  18.287  44.021  1.00 37.59           C
ATOM    586  CZ  TYR A  72      85.951  19.241  44.984  1.00 38.06           C
ATOM    587  OH  TYR A  72      86.741  18.890  46.039  1.00 37.32           O
ATOM    588  N   SER A  73      83.821  23.681  40.115  1.00 32.77           N
ATOM    589  CA  SER A  73      84.657  24.750  39.576  1.00 32.68           C
ATOM    590  C   SER A  73      85.149  25.701  40.638  1.00 32.57           C
ATOM    591  O   SER A  73      84.387  26.254  41.430  1.00 32.05           O
ATOM    592  CB  SER A  73      83.873  25.569  38.564  1.00 34.29           C
ATOM    593  OG  SER A  73      83.498  24.756  37.474  1.00 36.51           O
ATOM    594  N   GLY A  74      86.439  25.941  40.595  1.00 33.27           N
ATOM    595  CA  GLY A  74      87.022  26.831  41.555  1.00 33.52           C
ATOM    596  C   GLY A  74      88.391  27.152  41.043  1.00 32.53           C
ATOM    597  O   GLY A  74      88.650  26.996  39.847  1.00 32.59           O
ATOM    598  N   THR A  75      89.273  27.575  41.945  1.00 32.52           N
ATOM    599  CA  THR A  75      90.630  27.898  41.563  1.00 33.16           C
ATOM    600  C   THR A  75      90.516  28.984  40.488  1.00 33.04           C
ATOM    601  O   THR A  75      91.259  29.031  39.503  1.00 33.79           O
ATOM    602  CB  THR A  75      91.345  26.601  41.108  1.00 35.17           C
ATOM    603  OG1 THR A  75      91.219  25.640  42.167  1.00 37.08           O
ATOM    604  CG2 THR A  75      92.832  26.833  40.830  1.00 33.42           C
ATOM    605  N   ALA A  76      89.496  29.818  40.699  1.00 32.10           N
ATOM    606  CA  ALA A  76      89.168  30.970  39.866  1.00 30.23           C
ATOM    607  C   ALA A  76      89.664  32.210  40.633  1.00 28.85           C
ATOM    608  O   ALA A  76      89.206  32.490  41.744  1.00 26.49           O
ATOM    609  CB  ALA A  76      87.666  31.051  39.646  1.00 29.60           C
ATOM    610  N   TYR A  77      90.651  32.900  40.061  1.00 29.23           N
ATOM    611  CA  TYR A  77      91.246  34.103  40.666  1.00 30.48           C
ATOM    612  C   TYR A  77      90.272  35.290  40.563  1.00 28.94           C
ATOM    613  O   TYR A  77      89.900  35.721  39.465  1.00 29.69           O
ATOM    614  CB  TYR A  77      92.547  34.462  39.928  1.00 34.67           C
ATOM    615  CG  TYR A  77      93.853  34.439  40.713  1.00 34.41           C
ATOM    616  CD1 TYR A  77      93.947  34.951  42.016  1.00 33.76           C
ATOM    617  CD2 TYR A  77      95.024  33.967  40.105  1.00 35.74           C
ATOM    618  CE1 TYR A  77      95.207  34.996  42.693  1.00 36.69           C
ATOM    619  CE2 TYR A  77      96.259  34.013  40.748  1.00 38.18           C
ATOM    620  CZ  TYR A  77      96.354  34.528  42.037  1.00 37.96           C
ATOM    621  OH  TYR A  77      97.608  34.612  42.606  1.00 38.28           O
ATOM    622  N   ASN A  78      89.783  35.732  41.709  1.00 25.85           N
ATOM    623  CA  ASN A  78      88.876  36.863  41.800  1.00 22.38           C
ATOM    624  C   ASN A  78      89.774  37.982  42.319  1.00 21.08           C
ATOM    625  O   ASN A  78      89.909  38.175  43.532  1.00 20.75           O
ATOM    626  CB  ASN A  78      87.767  36.544  42.808  1.00 21.19           C
ATOM    627  CG  ASN A  78      86.762  37.641  42.919  1.00 21.45           C
ATOM    628  OD1 ASN A  78      86.250  38.122  41.909  1.00 18.15           O
ATOM    629  ND2 ASN A  78      86.476  38.061  44.143  1.00 21.81           N
ATOM    630  N   ALA A  79      90.452  38.664  41.403  1.00 19.54           N
ATOM    631  CA  ALA A  79      91.384  39.714  41.787  1.00 16.69           C
ATOM    632  C   ALA A  79      90.771  41.099  41.803  1.00 15.36           C
ATOM    633  O   ALA A  79      90.130  41.521  40.854  1.00 15.72           O
ATOM    634  CB  ALA A  79      92.616  39.673  40.883  1.00 15.79           C
ATOM    635  N   LEU A  80      91.000  41.811  42.896  1.00 14.80           N
ATOM    636  CA  LEU A  80      90.481  43.155  43.069  1.00 13.65           C
ATOM    637  C   LEU A  80      91.547  44.201  42.806  1.00 12.47           C
ATOM    638  O   LEU A  80      92.475  44.388  43.604  1.00 10.91           O
ATOM    639  CB  LEU A  80      89.931  43.328  44.474  1.00 14.05           C
ATOM    640  CG  LEU A  80      88.992  42.191  44.857  1.00 14.14           C
ATOM    641  CD1 LEU A  80      88.444  42.486  46.201  1.00 12.98           C
ATOM    642  CD2 LEU A  80      87.868  42.015  43.838  1.00 12.58           C
ATOM    643  N   ALA A  81      91.409  44.870  41.666  1.00 11.73           N
ATOM    644  CA  ALA A  81      92.335  45.916  41.266  1.00 12.46           C
ATOM    645  C   ALA A  81      92.634  46.891  42.409  1.00 15.21           C
ATOM    646  O   ALA A  81      91.775  47.176  43.249  1.00 11.94           O
ATOM    647  CB  ALA A  81      91.784  46.667  40.060  1.00 12.39           C
ATOM    648  N   PRO A  82      93.890  47.350  42.497  1.00 18.89           N
ATOM    649  CA  PRO A  82      94.232  48.296  43.568  1.00 18.15           C
ATOM    650  C   PRO A  82      93.414  49.589  43.433  1.00 17.20           C
ATOM    651  O   PRO A  82      93.240  50.115  42.324  1.00 17.62           O
ATOM    652  CB  PRO A  82      95.714  48.580  43.318  1.00 18.34           C
ATOM    653  CG  PRO A  82      96.221  47.297  42.677  1.00 18.53           C
ATOM    654  CD  PRO A  82      95.086  46.929  41.735  1.00 19.28           C
ATOM    655  N   LYS A  83      92.964  50.108  44.573  1.00 15.50           N
ATOM    656  CA  LYS A  83      92.180  51.337  44.647  1.00 14.57           C
ATOM    657  C   LYS A  83      90.747  51.137  44.165  1.00 16.14           C
ATOM    658  O   LYS A  83      89.967  52.090  44.064  1.00 18.11           O
ATOM    659  CB  LYS A  83      92.885  52.472  43.897  1.00  8.48           C
ATOM    660  CG  LYS A  83      94.227  52.829  44.507  1.00  2.96           C
ATOM    661  CD  LYS A  83      95.294  53.024  43.445  1.00  2.00           C
ATOM    662  CE  LYS A  83      96.694  52.835  44.022  1.00  2.00           C
ATOM    663  NZ  LYS A  83      96.973  51.405  44.397  1.00  4.42           N
ATOM    664  N   GLY A  84      90.401  49.882  43.890  1.00 16.10           N
ATOM    665  CA  GLY A  84      89.059  49.529  43.464  1.00 16.50           C
ATOM    666  C   GLY A  84      88.527  48.659  44.592  1.00 16.75           C
ATOM    667  O   GLY A  84      89.258  47.784  45.063  1.00 16.18           O
ATOM    668  N   ALA A  85      87.291  48.909  45.044  1.00 16.89           N
ATOM    669  CA  ALA A  85      86.663  48.153  46.149  1.00 15.22           C
ATOM    670  C   ALA A  85      85.311  47.542  45.781  1.00 15.10           C
ATOM    671  O   ALA A  85      84.382  48.247  45.340  1.00 13.40           O
ATOM    672  CB  ALA A  85      86.513  49.024  47.402  1.00 16.91           C
ATOM    673  N   PRO A  86      85.168  46.222  45.987  1.00 16.81           N
ATOM    674  CA  PRO A  86      83.916  45.523  45.667  1.00 17.74           C
ATOM    675  C   PRO A  86      83.032  44.944  46.785  1.00 15.44           C
ATOM    676  O   PRO A  86      83.493  44.502  47.841  1.00 14.23           O
ATOM    677  CB  PRO A  86      84.376  44.468  44.672  1.00 18.69           C
ATOM    678  CG  PRO A  86      85.744  44.138  45.222  1.00 19.66           C
ATOM    679  CD  PRO A  86      86.319  45.510  45.423  1.00 17.47           C
ATOM    680  N   ASN A  87      81.740  45.172  46.582  1.00 15.01           N
ATOM    681  CA  ASN A  87      80.693  44.708  47.472  1.00 16.12           C
ATOM    682  C   ASN A  87      80.184  43.402  46.857  1.00 17.55           C
ATOM    683  O   ASN A  87      79.355  43.424  45.956  1.00 17.29           O
ATOM    684  CB  ASN A  87      79.571  45.770  47.553  1.00 15.02           C
ATOM    685  CG  ASN A  87      78.390  45.328  48.399  1.00 15.35           C
ATOM    686  OD1 ASN A  87      78.244  45.743  49.545  1.00 16.08           O
ATOM    687  ND2 ASN A  87      77.521  44.510  47.817  1.00 13.15           N
ATOM    688  N   SER A  88      80.713  42.282  47.341  1.00 19.54           N
ATOM    689  CA  SER A  88      80.380  40.923  46.891  1.00 20.37           C
ATOM    690  C   SER A  88      79.007  40.655  46.272  1.00 21.40           C
ATOM    691  O   SER A  88      78.853  39.729  45.460  1.00 22.90           O
ATOM    692  CB  SER A  88      80.642  39.919  48.022  1.00 20.77           C
ATOM    693  OG  SER A  88      82.018  39.890  48.404  1.00 20.81           O
ATOM    694  N   CYS A  89      78.021  41.472  46.636  1.00 22.14           N
ATOM    695  CA  CYS A  89      76.667  41.341  46.110  1.00 23.45           C
ATOM    696  C   CYS A  89      76.626  41.791  44.656  1.00 23.54           C
ATOM    697  O   CYS A  89      75.602  41.676  43.983  1.00 22.67           O
ATOM    698  CB  CYS A  89      75.703  42.191  46.933  1.00 26.24           C
ATOM    699  SG  CYS A  89      75.218  41.486  48.517  1.00 27.68           S
ATOM    700  N   GLU A  90      77.738  42.369  44.217  1.00 24.56           N
ATOM    701  CA  GLU A  90      77.902  42.854  42.861  1.00 23.85           C
ATOM    702  C   GLU A  90      78.367  41.717  41.966  1.00 22.12           C
ATOM    703  O   GLU A  90      78.445  41.872  40.747  1.00 22.47           O
ATOM    704  CB  GLU A  90      78.909  44.007  42.817  1.00 25.36           C
ATOM    705  CG  GLU A  90      80.304  43.665  43.320  1.00 29.86           C
ATOM    706  CD  GLU A  90      81.273  44.832  43.203  1.00 33.86           C
ATOM    707  OE1 GLU A  90      81.005  45.905  43.808  1.00 33.77           O
ATOM    708  OE2 GLU A  90      82.302  44.684  42.494  1.00 35.47           O
ATOM    709  N   TRP A  91      78.710  40.598  42.598  1.00 19.98           N
ATOM    710  CA  TRP A  91      79.155  39.403  41.914  1.00 19.26           C
ATOM    711  C   TRP A  91      77.974  38.550  41.498  1.00 17.13           C
ATOM    712  O   TRP A  91      76.865  38.734  41.994  1.00 18.60           O
ATOM    713  CB  TRP A  91      80.057  38.573  42.821  1.00 24.16           C
ATOM    714  CG  TRP A  91      81.505  38.798  42.584  1.00 29.91           C
ATOM    715  CD1 TRP A  91      82.314  38.107  41.735  1.00 32.08           C
ATOM    716  CD2 TRP A  91      82.323  39.782  43.208  1.00 34.69           C
ATOM    717  NE1 TRP A  91      83.586  38.603  41.789  1.00 35.05           N
ATOM    718  CE2 TRP A  91      83.622  39.633  42.691  1.00 36.71           C
ATOM    719  CE3 TRP A  91      82.085  40.779  44.162  1.00 37.29           C
ATOM    720  CZ2 TRP A  91      84.684  40.444  43.095  1.00 38.32           C
ATOM    721  CZ3 TRP A  91      83.138  41.583  44.563  1.00 38.89           C
ATOM    722  CH2 TRP A  91      84.421  41.410  44.031  1.00 39.52           C
ATOM    723  N   GLU A  92      78.219  37.605  40.595  1.00 14.68           N
ATOM    724  CA  GLU A  92      77.172  36.715  40.104  1.00 13.03           C
ATOM    725  C   GLU A  92      77.668  35.608  39.151  1.00 11.68           C
ATOM    726  O   GLU A  92      78.518  35.849  38.281  1.00 10.54           O
ATOM    727  CB  GLU A  92      76.071  37.539  39.423  1.00 16.04           C
ATOM    728  CG  GLU A  92      76.573  38.542  38.386  1.00 17.75           C
ATOM    729  CD  GLU A  92      75.484  38.932  37.408  1.00 18.38           C
ATOM    730  OE1 GLU A  92      74.891  38.018  36.797  1.00 18.36           O
ATOM    731  OE2 GLU A  92      75.213  40.139  37.247  1.00 15.12           O
ATOM    732  N   GLN A  93      77.169  34.388  39.358  1.00 11.15           N
ATOM    733  CA  GLN A  93      77.521  33.255  38.500  1.00 10.17           C
ATOM    734  C   GLN A  93      76.545  33.295  37.316  1.00  9.37           C
ATOM    735  O   GLN A  93      75.313  33.306  37.509  1.00 10.13           O
ATOM    736  CB  GLN A  93      77.371  31.900  39.224  1.00  8.39           C
ATOM    737  CG  GLN A  93      78.191  31.697  40.516  1.00 10.67           C
ATOM    738  CD  GLN A  93      79.713  31.693  40.318  1.00 13.38           C
ATOM    739  OE1 GLN A  93      80.473  32.053  41.234  1.00 16.37           O
ATOM    740  NE2 GLN A  93      80.163  31.254  39.137  1.00 12.06           N
ATOM    741  N   THR A  94      77.094  33.325  36.105  1.00  7.03           N
ATOM    742  CA  THR A  94      76.289  33.359  34.898  1.00  5.63           C
ATOM    743  C   THR A  94      76.514  32.089  34.090  1.00  5.87           C
ATOM    744  O   THR A  94      77.644  31.783  33.690  1.00  6.51           O
ATOM    745  CB  THR A  94      76.664  34.540  34.038  1.00  2.80           C
ATOM    746  OG1 THR A  94      77.074  35.624  34.880  1.00  6.48           O
ATOM    747  CG2 THR A  94      75.480  34.975  33.220  1.00  2.00           C
ATOM    748  N   GLU A  95      75.441  31.348  33.847  1.00  5.03           N
ATOM    749  CA  GLU A  95      75.558  30.117  33.093  1.00  5.60           C
ATOM    750  C   GLU A  95      74.760  30.076  31.791  1.00  6.91           C
ATOM    751  O   GLU A  95      73.793  30.818  31.608  1.00  6.37           O
ATOM    752  CB  GLU A  95      75.260  28.900  33.982  1.00  7.71           C
ATOM    753  CG  GLU A  95      74.300  29.148  35.143  1.00  8.25           C
ATOM    754  CD  GLU A  95      74.977  29.161  36.522  1.00  8.42           C
ATOM    755  OE1 GLU A  95      76.120  29.644  36.644  1.00  9.50           O
ATOM    756  OE2 GLU A  95      74.360  28.685  37.506  1.00  6.76           O
ATOM    757  N   ASP A  96      75.287  29.306  30.844  1.00  6.67           N
ATOM    758  CA  ASP A  96      74.690  29.106  29.533  1.00  6.69           C
ATOM    759  C   ASP A  96      74.657  27.589  29.444  1.00  8.32           C
ATOM    760  O   ASP A  96      75.679  26.940  29.620  1.00  5.01           O
ATOM    761  CB  ASP A  96      75.579  29.704  28.422  1.00  5.41           C
ATOM    762  CG  ASP A  96      75.713  31.243  28.505  1.00  5.75           C
ATOM    763  OD1 ASP A  96      76.551  31.752  29.289  1.00  3.19           O
ATOM    764  OD2 ASP A  96      75.007  31.953  27.752  1.00  7.55           O
ATOM    765  N   SER A  97      73.475  27.013  29.278  1.00  9.78           N
ATOM    766  CA  SER A  97      73.363  25.561  29.203  1.00 10.25           C
ATOM    767  C   SER A  97      72.112  25.056  28.498  1.00 12.58           C
ATOM    768  O   SER A  97      71.160  25.802  28.257  1.00 14.68           O
ATOM    769  CB  SER A  97      73.417  24.932  30.603  1.00  8.71           C
ATOM    770  OG  SER A  97      74.173  25.686  31.539  1.00  9.33           O
ATOM    771  N   GLY A  98      72.114  23.755  28.233  1.00 12.95           N
ATOM    772  CA  GLY A  98      71.007  23.113  27.556  1.00 13.95           C
ATOM    773  C   GLY A  98      70.117  22.378  28.533  1.00 15.27           C
ATOM    774  O   GLY A  98      70.593  21.582  29.336  1.00 16.00           O
ATOM    775  N   ARG A  99      68.824  22.677  28.501  1.00 14.74           N
ATOM    776  CA  ARG A  99      67.900  22.001  29.384  1.00 12.98           C
ATOM    777  C   ARG A  99      66.875  21.163  28.629  1.00 12.37           C
ATOM    778  O   ARG A  99      66.674  21.348  27.435  1.00 10.97           O
ATOM    779  CB  ARG A  99      67.261  22.983  30.369  1.00 11.45           C
ATOM    780  CG  ARG A  99      67.354  22.463  31.799  1.00 10.89           C
ATOM    781  CD  ARG A  99      66.026  21.971  32.297  1.00 12.50           C
ATOM    782  NE  ARG A  99      65.225  23.140  32.573  1.00 16.13           N
ATOM    783  CZ  ARG A  99      63.917  23.161  32.776  1.00 18.75           C
ATOM    784  NH1 ARG A  99      63.171  22.069  32.724  1.00 21.33           N
ATOM    785  NH2 ARG A  99      63.370  24.316  33.062  1.00 15.21           N
ATOM    786  N   ALA A 100      66.319  20.180  29.329  1.00 11.64           N
ATOM    787  CA  ALA A 100      65.337  19.257  28.783  1.00 11.30           C
ATOM    788  C   ALA A 100      64.295  19.064  29.851  1.00 11.66           C
ATOM    789  O   ALA A 100      64.419  18.178  30.679  1.00 10.45           O
ATOM    790  CB  ALA A 100      65.988  17.923  28.461  1.00 12.95           C
ATOM    791  N   VAL A 101      63.271  19.905  29.826  1.00 12.28           N
ATOM    792  CA  VAL A 101      62.188  19.856  30.809  1.00 14.92           C
ATOM    793  C   VAL A 101      61.618  18.425  30.930  1.00 16.03           C
ATOM    794  O   VAL A 101      61.139  18.030  31.998  1.00 15.70           O
ATOM    795  CB  VAL A 101      61.033  20.899  30.474  1.00 15.63           C
ATOM    796  CG1 VAL A 101      61.532  22.012  29.529  1.00 14.43           C
ATOM    797  CG2 VAL A 101      59.823  20.195  29.889  1.00 14.81           C
ATOM    798  N   ALA A 102      61.648  17.696  29.809  1.00 16.75           N
ATOM    799  CA  ALA A 102      61.192  16.310  29.672  1.00 17.84           C
ATOM    800  C   ALA A 102      59.946  16.045  28.835  1.00 19.20           C
ATOM    801  O   ALA A 102      59.267  16.972  28.399  1.00 19.76           O
ATOM    802  CB  ALA A 102      61.071  15.627  31.017  1.00 19.02           C
ATOM    803  N   GLU A 103      59.625  14.754  28.718  1.00 19.67           N
ATOM    804  CA  GLU A 103      58.492  14.235  27.947  1.00 19.19           C
ATOM    805  C   GLU A 103      57.121  14.387  28.589  1.00 18.60           C
ATOM    806  O   GLU A 103      56.155  13.827  28.084  1.00 20.41           O
ATOM    807  CB  GLU A 103      58.716  12.747  27.639  1.00 23.26           C
ATOM    808  CG  GLU A 103      59.004  11.899  28.892  1.00 26.52           C
ATOM    809  CD  GLU A 103      59.427  10.466  28.587  1.00 29.80           C
ATOM    810  OE1 GLU A 103      60.600  10.253  28.213  1.00 32.66           O
ATOM    811  OE2 GLU A 103      58.589   9.544  28.723  1.00 28.17           O
ATOM    812  N   ASP A 104      57.013  15.161  29.669  1.00 17.27           N
ATOM    813  CA  ASP A 104      55.716  15.318  30.324  1.00 14.06           C
ATOM    814  C   ASP A 104      55.266  16.709  30.754  1.00 13.26           C
ATOM    815  O   ASP A 104      54.386  16.831  31.615  1.00 13.62           O
ATOM    816  CB  ASP A 104      55.595  14.351  31.500  1.00 12.28           C
ATOM    817  CG  ASP A 104      56.510  14.702  32.652  1.00 14.05           C
ATOM    818  OD1 ASP A 104      57.403  15.565  32.480  1.00 10.29           O
ATOM    819  OD2 ASP A 104      56.325  14.105  33.730  1.00 13.86           O
ATOM    820  N   GLU A 105      55.862  17.744  30.169  1.00 12.52           N
ATOM    821  CA  GLU A 105      55.494  19.130  30.471  1.00 11.49           C
ATOM    822  C   GLU A 105      54.207  19.545  29.718  1.00 12.53           C
ATOM    823  O   GLU A 105      54.035  19.191  28.552  1.00 12.20           O
ATOM    824  CB  GLU A 105      56.645  20.042  30.070  1.00  6.12           C
ATOM    825  CG  GLU A 105      56.421  21.493  30.402  1.00  2.62           C
ATOM    826  CD  GLU A 105      57.151  22.450  29.481  1.00  2.59           C
ATOM    827  OE1 GLU A 105      57.543  22.067  28.354  1.00  2.00           O
ATOM    828  OE2 GLU A 105      57.328  23.612  29.902  1.00  3.25           O
ATOM    829  N   GLU A 106      53.299  20.258  30.380  1.00 14.89           N
ATOM    830  CA  GLU A 106      52.063  20.682  29.724  1.00 15.22           C
ATOM    831  C   GLU A 106      51.479  21.990  30.265  1.00 15.27           C
ATOM    832  O   GLU A 106      52.225  22.871  30.697  1.00 13.80           O
ATOM    833  CB  GLU A 106      51.015  19.560  29.764  1.00 12.63           C
ATOM    834  CG  GLU A 106      50.306  19.366  28.414  1.00 11.42           C
ATOM    835  CD  GLU A 106      49.036  18.523  28.484  1.00 12.98           C
ATOM    836  OE1 GLU A 106      48.015  19.001  29.029  1.00 13.80           O
ATOM    837  OE2 GLU A 106      49.043  17.382  27.975  1.00 10.65           O
ATOM    838  N   GLU A 107      50.163  22.136  30.113  1.00 16.25           N
ATOM    839  CA  GLU A 107      49.341  23.275  30.561  1.00 15.62           C
ATOM    840  C   GLU A 107      47.895  22.711  30.579  1.00 17.11           C
ATOM    841  O   GLU A 107      47.672  21.567  30.181  1.00 18.93           O
ATOM    842  CB  GLU A 107      49.453  24.481  29.587  1.00 11.33           C
ATOM    843  CG  GLU A 107      49.090  24.234  28.096  1.00  7.24           C
ATOM    844  CD  GLU A 107      50.159  23.468  27.286  1.00  6.31           C
ATOM    845  OE1 GLU A 107      51.184  24.068  26.857  1.00  5.33           O
ATOM    846  OE2 GLU A 107      49.952  22.251  27.065  1.00  7.22           O
ATOM    847  N   GLU A 108      46.920  23.457  31.081  1.00 15.85           N
ATOM    848  CA  GLU A 108      45.524  22.961  31.096  1.00 15.88           C
ATOM    849  C   GLU A 108      44.972  23.054  29.664  1.00 16.05           C
ATOM    850  O   GLU A 108      44.721  24.184  29.207  1.00 15.00           O
ATOM    851  CB  GLU A 108      44.654  23.859  31.970  1.00 16.35           C
ATOM    852  CG  GLU A 108      45.431  24.797  32.854  1.00 18.91           C
ATOM    853  CD  GLU A 108      44.635  25.988  33.308  1.00 20.56           C
ATOM    854  OE1 GLU A 108      44.423  26.922  32.511  1.00 19.22           O
ATOM    855  OE2 GLU A 108      44.230  26.003  34.482  1.00 16.60           O
ATOM    856  N   ASP A 109      44.691  21.928  28.974  1.00 18.08           N
ATOM    857  CA  ASP A 109      44.252  22.061  27.565  1.00 17.77           C
ATOM    858  C   ASP A 109      44.062  20.874  26.594  1.00 16.65           C
ATOM    859  O   ASP A 109      44.012  19.691  26.931  1.00 15.86           O
ATOM    860  CB  ASP A 109      45.302  22.946  26.887  1.00 17.07           C
ATOM    861  CG  ASP A 109      46.623  22.193  26.613  1.00 15.60           C
ATOM    862  OD1 ASP A 109      46.821  21.023  27.043  1.00 15.67           O
ATOM    863  OD2 ASP A 109      47.472  22.792  25.934  1.00 12.87           O
ATOM    864  N   GLU A 110      44.063  21.293  25.338  1.00 17.26           N
ATOM    865  CA  GLU A 110      44.005  20.478  24.145  1.00 18.00           C
ATOM    866  C   GLU A 110      44.660  21.476  23.178  1.00 17.99           C
ATOM    867  O   GLU A 110      44.166  22.603  23.058  1.00 19.57           O
ATOM    868  CB  GLU A 110      42.543  20.229  23.717  1.00 17.27           C
ATOM    869  CG  GLU A 110      42.401  19.274  22.563  1.00 16.50           C
ATOM    870  CD  GLU A 110      43.267  18.055  22.787  1.00 17.84           C
ATOM    871  OE1 GLU A 110      42.894  17.190  23.633  1.00 16.45           O
ATOM    872  OE2 GLU A 110      44.350  17.994  22.150  1.00 22.91           O
ATOM    873  N   ASP A 111      45.798  21.129  22.576  1.00 18.61           N
ATOM    874  CA  ASP A 111      46.468  22.019  21.619  1.00 18.51           C
ATOM    875  C   ASP A 111      45.780  21.748  20.272  1.00 18.28           C
ATOM    876  O   ASP A 111      46.082  22.453  19.320  1.00 18.72           O
ATOM    877  CB  ASP A 111      47.918  21.602  21.374  1.00 21.88           C
ATOM    878  CG  ASP A 111      48.773  21.580  22.608  1.00 23.68           C
ATOM    879  OD1 ASP A 111      49.252  22.672  23.034  1.00 27.18           O
ATOM    880  OD2 ASP A 111      49.080  20.467  23.099  1.00 22.45           O
ATOM    881  N   GLU A 112      44.736  20.918  20.239  1.00 18.18           N
ATOM    882  CA  GLU A 112      44.214  20.461  18.939  1.00 17.02           C
ATOM    883  C   GLU A 112      42.809  19.905  19.010  1.00 15.92           C
ATOM    884  O   GLU A 112      42.604  18.732  19.397  1.00 17.36           O
ATOM    885  CB  GLU A 112      45.085  19.273  18.528  1.00 15.77           C
ATOM    886  CG  GLU A 112      46.611  19.483  18.551  1.00 18.50           C
ATOM    887  CD  GLU A 112      47.416  18.437  19.280  1.00 20.10           C
ATOM    888  OE1 GLU A 112      46.842  17.457  19.793  1.00 22.37           O
ATOM    889  OE2 GLU A 112      48.658  18.603  19.317  1.00 19.70           O
ATOM    890  N   GLU A 113      41.859  20.701  18.547  1.00 15.21           N
ATOM    891  CA  GLU A 113      40.493  20.268  18.510  1.00 13.89           C
ATOM    892  C   GLU A 113      39.930  20.010  19.872  1.00 14.27           C
ATOM    893  O   GLU A 113      40.066  18.916  20.404  1.00 13.57           O
ATOM    894  CB  GLU A 113      40.401  19.058  17.598  1.00  7.62           C
ATOM    895  CG  GLU A 113      40.771  19.466  16.209  1.00  7.31           C
ATOM    896  CD  GLU A 113      41.079  18.333  15.298  1.00  5.00           C
ATOM    897  OE1 GLU A 113      41.412  17.219  15.767  1.00  4.12           O
ATOM    898  OE2 GLU A 113      41.032  18.606  14.082  1.00  4.66           O
ATOM    899  N   GLU A 114      39.428  21.101  20.448  1.00 14.32           N
ATOM    900  CA  GLU A 114      38.814  21.176  21.766  1.00 12.51           C
ATOM    901  C   GLU A 114      37.329  20.832  21.772  1.00 11.46           C
ATOM    902  O   GLU A 114      36.732  20.701  22.840  1.00 12.31           O
ATOM    903  CB  GLU A 114      38.952  22.581  22.338  1.00 12.33           C
ATOM    904  CG  GLU A 114      40.322  22.947  22.850  1.00 14.25           C
ATOM    905  CD  GLU A 114      40.382  23.186  24.365  1.00 16.82           C
ATOM    906  OE1 GLU A 114      39.539  22.666  25.128  1.00 16.38           O
ATOM    907  OE2 GLU A 114      41.310  23.904  24.805  1.00 18.25           O
ATOM    908  N   GLU A 115      36.690  20.914  20.615  1.00 11.73           N
ATOM    909  CA  GLU A 115      35.288  20.542  20.515  1.00 12.90           C
ATOM    910  C   GLU A 115      35.138  19.110  19.997  1.00 14.55           C
ATOM    911  O   GLU A 115      35.783  18.731  19.013  1.00 15.56           O
ATOM    912  CB  GLU A 115      34.538  21.477  19.559  1.00  9.81           C
ATOM    913  CG  GLU A 115      34.546  22.961  19.954  1.00  8.07           C
ATOM    914  CD  GLU A 115      35.857  23.687  19.624  1.00  8.43           C
ATOM    915  OE1 GLU A 115      36.376  23.522  18.495  1.00  6.36           O
ATOM    916  OE2 GLU A 115      36.358  24.439  20.496  1.00  7.89           O
ATOM    917  N   GLU A 116      34.352  18.323  20.739  1.00 16.89           N
ATOM    918  CA  GLU A 116      33.959  16.937  20.425  1.00 19.06           C
ATOM    919  C   GLU A 116      34.787  15.705  20.754  1.00 21.07           C
ATOM    920  O   GLU A 116      35.596  15.235  19.959  1.00 23.41           O
ATOM    921  CB  GLU A 116      33.427  16.839  18.993  1.00 20.33           C
ATOM    922  CG  GLU A 116      31.920  17.005  18.911  1.00 23.60           C
ATOM    923  CD  GLU A 116      31.210  16.228  19.994  1.00 24.35           C
ATOM    924  OE1 GLU A 116      31.230  14.974  19.955  1.00 21.84           O
ATOM    925  OE2 GLU A 116      30.675  16.868  20.921  1.00 27.50           O
ATOM    926  N   GLU A 117      34.473  15.123  21.905  1.00 21.55           N
ATOM    927  CA  GLU A 117      35.167  13.940  22.373  1.00 21.15           C
ATOM    928  C   GLU A 117      34.801  12.633  21.673  1.00 22.20           C
ATOM    929  O   GLU A 117      35.342  11.588  22.041  1.00 21.42           O
ATOM    930  CB  GLU A 117      35.041  13.769  23.883  1.00 17.38           C
ATOM    931  CG  GLU A 117      35.758  14.818  24.713  1.00 16.86           C
ATOM    932  CD  GLU A 117      36.348  14.247  26.014  1.00 18.65           C
ATOM    933  OE1 GLU A 117      36.312  13.014  26.199  1.00 21.50           O
ATOM    934  OE2 GLU A 117      36.878  15.029  26.854  1.00 14.53           O
ATOM    935  N   GLU A 118      33.850  12.660  20.733  1.00 23.91           N
ATOM    936  CA  GLU A 118      33.509  11.457  19.946  1.00 25.49           C
ATOM    937  C   GLU A 118      33.607  12.012  18.533  1.00 26.26           C
ATOM    938  O   GLU A 118      33.053  13.097  18.283  1.00 25.09           O
ATOM    939  CB  GLU A 118      32.083  10.944  20.207  1.00 25.38           C
ATOM    940  CG  GLU A 118      31.850   9.523  19.647  1.00 27.53           C
ATOM    941  CD  GLU A 118      30.398   8.994  19.722  1.00 27.68           C
ATOM    942  OE1 GLU A 118      29.807   8.856  20.829  1.00 26.74           O
ATOM    943  OE2 GLU A 118      29.859   8.619  18.654  1.00 24.16           O
ATOM    944  N   GLN A 119      34.403  11.378  17.663  1.00 28.55           N
ATOM    945  CA  GLN A 119      34.532  11.912  16.310  1.00 31.41           C
ATOM    946  C   GLN A 119      35.382  11.188  15.270  1.00 32.56           C
ATOM    947  O   GLN A 119      35.528   9.983  15.315  1.00 32.71           O
ATOM    948  CB  GLN A 119      35.035  13.361  16.395  1.00 31.62           C
ATOM    949  CG  GLN A 119      36.473  13.479  16.937  1.00 32.51           C
ATOM    950  CD  GLN A 119      37.131  14.854  16.639  1.00 35.72           C
ATOM    951  OE1 GLN A 119      38.131  14.957  15.924  1.00 38.09           O
ATOM    952  NE2 GLN A 119      36.561  15.905  17.198  1.00 33.57           N
ATOM    953  N   ASN A 120      35.726  11.943  14.219  1.00 34.33           N
ATOM    954  CA  ASN A 120      36.604  11.560  13.095  1.00 35.54           C
ATOM    955  C   ASN A 120      36.291  10.432  12.104  1.00 34.83           C
ATOM    956  O   ASN A 120      35.316   9.671  12.243  1.00 35.98           O
ATOM    957  CB  ASN A 120      38.058  11.415  13.552  1.00 38.55           C
ATOM    958  CG  ASN A 120      38.800  12.729  13.566  1.00 39.17           C
ATOM    959  OD1 ASN A 120      39.088  13.280  14.618  1.00 39.49           O
ATOM    960  ND2 ASN A 120      39.116  13.235  12.397  1.00 35.60           N
ATOM    961  N   ALA A 121      37.178  10.384  11.109  1.00 33.78           N
ATOM    962  CA  ALA A 121      37.202   9.473   9.977  1.00 34.57           C
ATOM    963  C   ALA A 121      38.404   9.924   9.140  1.00 34.42           C
ATOM    964  O   ALA A 121      38.866  11.063   9.269  1.00 33.84           O
ATOM    965  CB  ALA A 121      35.928   9.594   9.160  1.00 35.93           C
ATOM    966  N   ARG A 122      38.915   9.030   8.301  1.00 34.87           N
ATOM    967  CA  ARG A 122      40.040   9.361   7.441  1.00 35.02           C
ATOM    968  C   ARG A 122      39.643   9.334   5.986  1.00 36.49           C
ATOM    969  O   ARG A 122      40.005   8.424   5.244  1.00 36.45           O
ATOM    970  CB  ARG A 122      41.220   8.443   7.687  1.00 32.52           C
ATOM    971  CG  ARG A 122      42.418   9.174   8.246  1.00 23.78           C
ATOM    972  CD  ARG A 122      42.061   9.722   9.591  1.00 21.57           C
ATOM    973  NE  ARG A 122      41.900   8.620  10.532  1.00 20.10           N
ATOM    974  CZ  ARG A 122      41.288   8.715  11.706  1.00 18.07           C
ATOM    975  NH1 ARG A 122      40.782   9.886  12.109  1.00 15.79           N
ATOM    976  NH2 ARG A 122      41.208   7.638  12.488  1.00 14.99           N
ATOM    977  N   ASP A 123      38.862  10.336   5.609  1.00 37.38           N
ATOM    978  CA  ASP A 123      38.363  10.476   4.261  1.00 38.65           C
ATOM    979  C   ASP A 123      38.056  11.955   4.038  1.00 38.92           C
ATOM    980  O   ASP A 123      37.371  12.556   4.861  1.00 40.60           O
ATOM    981  CB  ASP A 123      37.050   9.704   4.120  1.00 41.03           C
ATOM    982  CG  ASP A 123      37.194   8.206   4.334  1.00 41.37           C
ATOM    983  OD1 ASP A 123      37.720   7.513   3.432  1.00 42.98           O
ATOM    984  OD2 ASP A 123      36.735   7.716   5.390  1.00 40.27           O
ATOM    985  N   GLN A 124      38.597  12.554   2.977  1.00 38.54           N
ATOM    986  CA  GLN A 124      38.291  13.952   2.669  1.00 36.93           C
ATOM    987  C   GLN A 124      36.857  14.070   2.079  1.00 34.44           C
ATOM    988  O   GLN A 124      36.311  13.102   1.556  1.00 34.15           O
ATOM    989  CB  GLN A 124      39.349  14.578   1.756  1.00 37.55           C
ATOM    990  CG  GLN A 124      40.316  15.573   2.436  1.00 40.94           C
ATOM    991  CD  GLN A 124      41.410  14.911   3.270  1.00 43.62           C
ATOM    992  OE1 GLN A 124      41.445  15.049   4.498  1.00 44.40           O
ATOM    993  NE2 GLN A 124      42.322  14.208   2.598  1.00 44.22           N
ATOM    994  N   ALA A 125      36.336  15.296   2.037  1.00 32.21           N
ATOM    995  CA  ALA A 125      34.960  15.561   1.655  1.00 32.89           C
ATOM    996  C   ALA A 125      34.548  15.903   0.263  1.00 33.35           C
ATOM    997  O   ALA A 125      35.115  16.798  -0.367  1.00 33.88           O
ATOM    998  CB  ALA A 125      34.361  16.556   2.609  1.00 33.04           C
ATOM    999  N   THR A 126      33.419  15.313  -0.122  1.00 33.35           N
ATOM   1000  CA  THR A 126      32.846  15.526  -1.446  1.00 33.75           C
ATOM   1001  C   THR A 126      31.408  14.969  -1.585  1.00 33.45           C
ATOM   1002  O   THR A 126      31.087  13.932  -1.002  1.00 34.31           O
ATOM   1003  CB  THR A 126      33.798  14.943  -2.502  1.00 15.00           C
ATOM   1004  OG1 THR A 126      34.532  13.834  -1.953  1.00 15.00           O
ATOM   1005  CG2 THR A 126      34.778  16.041  -3.051  1.00 15.00           C
ATOM   1006  N   LYS A 127      30.518  15.681  -2.276  1.00 32.97           N
ATOM   1007  CA  LYS A 127      29.141  15.181  -2.416  1.00 33.48           C
ATOM   1008  C   LYS A 127      28.245  16.006  -3.368  1.00 34.10           C
ATOM   1009  O   LYS A 127      28.283  17.229  -3.280  1.00 34.61           O
ATOM   1010  CB  LYS A 127      28.475  15.064  -1.039  1.00 15.00           C
ATOM   1011  CG  LYS A 127      26.981  14.766  -1.129  1.00 15.00           C
ATOM   1012  CD  LYS A 127      26.648  13.325  -1.426  1.00 15.00           C
ATOM   1013  CE  LYS A 127      25.168  13.152  -1.649  1.00 15.00           C
ATOM   1014  NZ  LYS A 127      24.626  14.224  -2.552  1.00 15.00           N
ATOM   1015  N   LYS A 128      27.279  15.366  -4.050  1.00 35.18           N
ATOM   1016  CA  LYS A 128      26.440  15.998  -5.091  1.00 37.77           C
ATOM   1017  C   LYS A 128      25.199  16.852  -4.702  1.00 40.17           C
ATOM   1018  O   LYS A 128      24.618  16.661  -3.646  1.00 41.78           O
ATOM   1019  CB  LYS A 128      26.060  14.866  -6.049  1.00 15.00           C
ATOM   1020  CG  LYS A 128      24.645  14.864  -6.628  1.00 15.00           C
ATOM   1021  CD  LYS A 128      24.270  13.498  -7.267  1.00 15.00           C
ATOM   1022  CE  LYS A 128      22.778  13.415  -7.672  1.00 15.00           C
ATOM   1023  NZ  LYS A 128      22.351  11.994  -7.985  1.00 15.00           N
ATOM   1024  N   THR A 129      24.872  17.846  -5.533  1.00 41.92           N
ATOM   1025  CA  THR A 129      23.689  18.724  -5.353  1.00 43.72           C
ATOM   1026  C   THR A 129      23.164  19.277  -3.975  1.00 45.68           C
ATOM   1027  O   THR A 129      23.949  19.622  -3.097  1.00 46.19           O
ATOM   1028  CB  THR A 129      22.503  18.118  -6.130  1.00 15.00           C
ATOM   1029  OG1 THR A 129      22.516  16.690  -5.962  1.00 15.00           O
ATOM   1030  CG2 THR A 129      22.589  18.458  -7.613  1.00 15.00           C
ATOM   1031  N   HIS A 130      21.840  19.509  -3.884  1.00 47.63           N
ATOM   1032  CA  HIS A 130      21.149  20.076  -2.696  1.00 49.78           C
ATOM   1033  C   HIS A 130      21.210  21.638  -2.807  1.00 51.20           C
ATOM   1034  O   HIS A 130      20.865  22.186  -3.858  1.00 51.77           O
ATOM   1035  CB  HIS A 130      21.772  19.561  -1.388  1.00 15.00           C
ATOM   1036  CG  HIS A 130      20.998  19.934  -0.166  1.00 15.00           C
ATOM   1037  ND1 HIS A 130      21.385  19.578   1.112  1.00 15.00           N
ATOM   1038  CD2 HIS A 130      19.894  20.703  -0.021  1.00 15.00           C
ATOM   1039  CE1 HIS A 130      20.565  20.125   1.989  1.00 15.00           C
ATOM   1040  NE2 HIS A 130      19.653  20.813   1.324  1.00 15.00           N
ATOM   1041  N   VAL A 131      21.620  22.339  -1.748  1.00 52.61           N
ATOM   1042  CA  VAL A 131      21.816  23.819  -1.678  1.00 53.66           C
ATOM   1043  C   VAL A 131      21.855  24.056  -0.169  1.00 53.90           C
ATOM   1044  O   VAL A 131      20.861  23.776   0.533  1.00 54.54           O
ATOM   1045  CB  VAL A 131      20.683  24.767  -2.284  1.00 15.00           C
ATOM   1046  CG1 VAL A 131      20.872  26.220  -1.742  1.00 15.00           C
ATOM   1047  CG2 VAL A 131      20.725  24.814  -3.825  1.00 15.00           C
ATOM   1048  N   TYR A 132      23.035  24.436   0.330  1.00 53.21           N
ATOM   1049  CA  TYR A 132      23.273  24.694   1.758  1.00 52.22           C
ATOM   1050  C   TYR A 132      22.075  24.367   2.687  1.00 51.71           C
ATOM   1051  O   TYR A 132      22.075  23.354   3.404  1.00 51.54           O
ATOM   1052  CB  TYR A 132      23.753  26.120   1.965  1.00 15.00           C
ATOM   1053  CG  TYR A 132      25.143  26.402   1.401  1.00 15.00           C
ATOM   1054  CD1 TYR A 132      26.037  25.353   1.175  1.00 15.00           C
ATOM   1055  CD2 TYR A 132      25.516  27.720   1.114  1.00 15.00           C
ATOM   1056  CE1 TYR A 132      27.311  25.622   0.663  1.00 15.00           C
ATOM   1057  CE2 TYR A 132      26.788  27.989   0.603  1.00 15.00           C
ATOM   1058  CZ  TYR A 132      27.686  26.941   0.378  1.00 15.00           C
ATOM   1059  OH  TYR A 132      28.924  27.202  -0.118  1.00 15.00           O
ATOM   1060  N   ALA A 133      21.067  25.220   2.710  1.00 50.73           N
ATOM   1061  CA  ALA A 133      19.892  25.014   3.593  1.00 50.34           C
ATOM   1062  C   ALA A 133      20.162  25.640   4.964  1.00 30.84           C
ATOM   1063  O   ALA A 133      19.267  25.724   5.823  1.00 51.46           O
ATOM   1064  CB  ALA A 133      19.628  23.515   3.787  1.00 47.37           C
ATOM   1065  N   GLN A 134      21.405  26.057   5.112  1.00 50.51           N
ATOM   1066  CA  GLN A 134      21.882  26.701   6.334  1.00 49.32           C
ATOM   1067  C   GLN A 134      23.311  27.202   6.172  1.00 49.10           C
ATOM   1068  O   GLN A 134      24.256  26.557   6.626  1.00 49.16           O
ATOM   1069  CB  GLN A 134      21.843  25.719   7.504  1.00 15.00           C
ATOM   1070  CG  GLN A 134      21.321  26.355   8.795  1.00 15.00           C
ATOM   1071  CD  GLN A 134      20.411  25.420   9.593  1.00 15.00           C
ATOM   1072  OE1 GLN A 134      20.493  25.383  10.819  1.00 15.00           O
ATOM   1073  NE2 GLN A 134      19.541  24.652   8.964  1.00 15.00           N
ATOM   1074  N   ALA A 135      23.455  28.315   5.446  1.00 48.54           N
ATOM   1075  CA  ALA A 135      24.751  28.960   5.202  1.00 48.57           C
ATOM   1076  C   ALA A 135      25.827  28.063   4.543  1.00 48.23           C
ATOM   1077  O   ALA A 135      25.598  26.866   4.335  1.00 49.20           O
ATOM   1078  CB  ALA A 135      25.260  29.595   6.507  1.00 49.39           C
ATOM   1079  N   PRO A 136      27.005  28.638   4.188  1.00 47.18           N
ATOM   1080  CA  PRO A 136      28.129  27.925   3.542  1.00 46.11           C
ATOM   1081  C   PRO A 136      28.737  26.743   4.290  1.00 45.15           C
ATOM   1082  O   PRO A 136      28.827  26.743   5.505  1.00 44.80           O
ATOM   1083  CB  PRO A 136      29.181  29.007   3.267  1.00 15.00           C
ATOM   1084  CG  PRO A 136      28.637  30.265   3.781  1.00 15.00           C
ATOM   1085  CD  PRO A 136      27.206  30.095   4.203  1.00 15.00           C
ATOM   1086  N   LEU A 137      29.241  25.780   3.533  1.00 44.57           N
ATOM   1087  CA  LEU A 137      29.792  24.580   4.123  1.00 44.11           C
ATOM   1088  C   LEU A 137      31.259  24.302   3.842  1.00 44.13           C
ATOM   1089  O   LEU A 137      31.910  24.954   3.016  1.00 44.02           O
ATOM   1090  CB  LEU A 137      28.939  23.386   3.707  1.00 15.00           C
ATOM   1091  CG  LEU A 137      28.614  23.155   2.205  1.00 15.00           C
ATOM   1092  CD1 LEU A 137      29.807  22.546   1.468  1.00 15.00           C
ATOM   1093  CD2 LEU A 137      27.413  22.229   2.111  1.00 15.00           C
ATOM   1094  N   SER A 138      31.741  23.292   4.554  1.00 44.51           N
ATOM   1095  CA  SER A 138      33.090  22.767   4.501  1.00 43.98           C
ATOM   1096  C   SER A 138      34.246  23.737   4.528  1.00 43.91           C
ATOM   1097  O   SER A 138      34.684  24.281   3.498  1.00 43.09           O
ATOM   1098  CB  SER A 138      33.240  21.756   3.383  1.00 15.00           C
ATOM   1099  OG  SER A 138      33.863  20.582   3.873  1.00 15.00           O
ATOM   1100  N   GLY A 139      34.740  23.913   5.755  1.00 43.95           N
ATOM   1101  CA  GLY A 139      35.865  24.783   6.023  1.00 42.35           C
ATOM   1102  C   GLY A 139      37.006  24.336   5.135  1.00 40.99           C
ATOM   1103  O   GLY A 139      37.587  25.153   4.404  1.00 37.65           O
ATOM   1104  N   GLU A 140      37.330  23.042   5.201  1.00 41.36           N
ATOM   1105  CA  GLU A 140      38.393  22.488   4.375  1.00 40.49           C
ATOM   1106  C   GLU A 140      37.813  21.747   3.187  1.00 39.41           C
ATOM   1107  O   GLU A 140      36.598  21.771   2.953  1.00 40.37           O
ATOM   1108  CB  GLU A 140      39.331  21.587   5.179  1.00 15.00           C
ATOM   1109  CG  GLU A 140      40.226  22.356   6.159  1.00 15.00           C
ATOM   1110  CD  GLU A 140      40.881  23.590   5.534  1.00 15.00           C
ATOM   1111  OE1 GLU A 140      41.610  23.443   4.533  1.00 15.00           O
ATOM   1112  OE2 GLU A 140      40.658  24.712   6.049  1.00 15.00           O
ATOM   1113  N   THR A 141      38.679  21.081   2.434  1.00 38.46           N
ATOM   1114  CA  THR A 141      38.215  20.387   1.251  1.00 35.53           C
ATOM   1115  C   THR A 141      38.998  19.126   0.898  1.00 33.23           C
ATOM   1116  O   THR A 141      40.035  18.824   1.494  1.00 33.36           O
ATOM   1117  CB  THR A 141      38.159  21.370   0.037  1.00 15.00           C
ATOM   1118  OG1 THR A 141      37.767  20.662  -1.146  1.00 15.00           O
ATOM   1119  CG2 THR A 141      39.518  22.052  -0.179  1.00 15.00           C
ATOM   1120  N   ILE A 142      38.422  18.375  -0.041  1.00 30.78           N
ATOM   1121  CA  ILE A 142      38.978  17.128  -0.553  1.00 28.72           C
ATOM   1122  C   ILE A 142      40.214  17.435  -1.430  1.00 28.65           C
ATOM   1123  O   ILE A 142      41.029  16.561  -1.712  1.00 29.50           O
ATOM   1124  CB  ILE A 142      37.934  16.371  -1.340  1.00 15.00           C
ATOM   1125  N   THR A 143      40.271  18.671  -1.913  1.00 27.22           N
ATOM   1126  CA  THR A 143      41.369  19.153  -2.696  1.00 25.69           C
ATOM   1127  C   THR A 143      42.650  19.032  -1.838  1.00 25.88           C
ATOM   1128  O   THR A 143      42.965  19.917  -1.029  1.00 26.47           O
ATOM   1129  CB  THR A 143      41.204  20.655  -3.120  1.00 15.00           C
ATOM   1130  OG1 THR A 143      40.064  20.802  -3.954  1.00 15.00           O
ATOM   1131  CG2 THR A 143      42.409  21.193  -3.894  1.00 15.00           C
ATOM   1132  N   LYS A 144      43.348  17.918  -2.027  1.00 25.92           N
ATOM   1133  CA  LYS A 144      44.598  17.599  -1.294  1.00 24.07           C
ATOM   1134  C   LYS A 144      45.285  16.409  -1.964  1.00 23.63           C
ATOM   1135  O   LYS A 144      46.424  16.047  -1.615  1.00 22.78           O
ATOM   1136  CB  LYS A 144      44.272  17.228   0.156  1.00 15.00           C
ATOM   1137  CG  LYS A 144      45.194  17.901   1.175  1.00 15.00           C
ATOM   1138  CD  LYS A 144      46.047  19.014   0.565  1.00 15.00           C
ATOM   1139  CE  LYS A 144      45.265  20.308   0.335  1.00 15.00           C
ATOM   1140  NZ  LYS A 144      45.469  20.871  -1.007  1.00 15.00           N
ATOM   1141  N   SER A 145      44.529  15.871  -2.893  1.00 24.60           N
ATOM   1142  CA  SER A 145      44.898  14.715  -3.707  1.00 24.22           C
ATOM   1143  C   SER A 145      43.886  14.586  -4.847  1.00 25.23           C
ATOM   1144  O   SER A 145      44.060  13.773  -5.766  1.00 27.19           O
ATOM   1145  CB  SER A 145      44.874  13.442  -2.848  1.00 15.00           C
ATOM   1146  OG  SER A 145      43.600  13.288  -2.237  1.00 15.00           O
ATOM   1147  N   GLY A 146      42.848  15.419  -4.748  1.00 25.41           N
ATOM   1148  CA  GLY A 146      41.746  15.437  -5.730  1.00 23.31           C
ATOM   1149  C   GLY A 146      41.138  16.854  -5.915  1.00 22.16           C
ATOM   1150  O   GLY A 146      41.689  17.853  -5.427  1.00 19.27           O
ATOM   1151  N   LEU A 147      40.012  16.846  -6.652  1.00 22.40           N
ATOM   1152  CA  LEU A 147      39.169  18.037  -7.002  1.00 21.79           C
ATOM   1153  C   LEU A 147      39.755  18.820  -8.176  1.00 19.65           C
ATOM   1154  O   LEU A 147      40.907  19.239  -8.157  1.00 18.80           O
ATOM   1155  CB  LEU A 147      38.991  18.942  -5.782  1.00 15.00           C
ATOM   1156  CG  LEU A 147      38.233  18.252  -4.636  1.00 15.00           C
ATOM   1157  CD1 LEU A 147      37.668  19.233  -3.606  1.00 15.00           C
ATOM   1158  CD2 LEU A 147      37.036  17.419  -5.110  1.00 15.00           C
ATOM   1159  N   GLN A 148      38.925  19.030  -9.191  1.00 19.08           N
ATOM   1160  CA  GLN A 148      39.357  19.716 -10.392  1.00 21.20           C
ATOM   1161  C   GLN A 148      38.287  20.510 -11.169  1.00 22.21           C
ATOM   1162  O   GLN A 148      37.340  21.022 -10.582  1.00 23.64           O
ATOM   1163  CB  GLN A 148      40.099  18.717 -11.295  1.00 15.00           C
ATOM   1164  CG  GLN A 148      39.627  17.231 -11.198  1.00 15.00           C
ATOM   1165  CD  GLN A 148      38.258  16.951 -11.819  1.00 15.00           C
ATOM   1166  OE1 GLN A 148      37.834  17.622 -12.751  1.00 15.00           O
ATOM   1167  NE2 GLN A 148      37.568  15.953 -11.285  1.00 15.00           N
ATOM   1168  N   ILE A 149      38.537  20.679 -12.467  1.00 15.00           N
ATOM   1169  CA  ILE A 149      37.710  21.418 -13.428  1.00 15.00           C
ATOM   1170  C   ILE A 149      36.223  21.570 -13.066  1.00 15.00           C
ATOM   1171  O   ILE A 149      35.507  20.589 -12.904  1.00 15.00           O
ATOM   1172  CB  ILE A 149      37.934  20.833 -14.852  1.00 15.00           C
ATOM   1173  CG1 ILE A 149      37.130  19.542 -15.046  1.00 15.00           C
ATOM   1174  CG2 ILE A 149      39.459  20.595 -15.076  1.00 15.00           C
ATOM   1175  CD1 ILE A 149      37.690  18.573 -16.093  1.00 15.00           C
ATOM   1176  N   GLY A 150      35.762  22.814 -12.948  1.00 15.00           N
ATOM   1177  CA  GLY A 150      34.386  23.056 -12.538  1.00 15.00           C
ATOM   1178  C   GLY A 150      33.616  24.070 -13.351  1.00 15.00           C
ATOM   1179  O   GLY A 150      33.910  24.255 -14.533  1.00 15.00           O
ATOM   1180  N   SER A 151      32.658  24.748 -12.719  1.00 15.00           N
ATOM   1181  CA  SER A 151      31.832  25.735 -13.426  1.00 15.00           C
ATOM   1182  C   SER A 151      32.648  26.946 -13.931  1.00 15.00           C
ATOM   1183  O   SER A 151      32.720  28.002 -13.294  1.00 15.00           O
ATOM   1184  CB  SER A 151      30.643  26.176 -12.549  1.00 15.00           C
ATOM   1185  OG  SER A 151      29.500  26.521 -13.319  1.00 15.00           O
ATOM   1186  N   ASP A 152      33.222  26.786 -15.117  1.00 15.00           N
ATOM   1187  CA  ASP A 152      34.029  27.821 -15.731  1.00 15.00           C
ATOM   1188  C   ASP A 152      33.168  28.724 -16.627  1.00 15.00           C
ATOM   1189  O   ASP A 152      33.297  28.710 -17.861  1.00 15.00           O
ATOM   1190  CB  ASP A 152      35.144  27.173 -16.533  1.00 15.00           C
ATOM   1191  CG  ASP A 152      35.839  26.040 -15.775  1.00 15.00           C
ATOM   1192  OD1 ASP A 152      36.296  26.246 -14.586  1.00 15.00           O
ATOM   1193  OD2 ASP A 152      35.967  24.880 -16.323  1.00 15.00           O
ATOM   1194  N   ASN A 153      32.345  29.452 -15.916  1.00 15.00           N
ATOM   1195  CA  ASN A 153      31.402  30.463 -16.419  1.00 15.00           C
ATOM   1196  C   ASN A 153      31.032  31.270 -15.192  1.00 15.00           C
ATOM   1197  O   ASN A 153      31.177  32.502 -15.170  1.00 15.00           O
ATOM   1198  CB  ASN A 153      30.181  29.780 -17.036  1.00 15.00           C
ATOM   1199  CG  ASN A 153      29.756  28.521 -16.280  1.00 15.00           C
ATOM   1200  OD1 ASN A 153      28.603  28.105 -16.378  1.00 15.00           O
ATOM   1201  ND2 ASN A 153      30.628  27.881 -15.523  1.00 15.00           N
ATOM   1202  N   ALA A 154      30.584  30.482 -14.244  1.00 15.00           N
ATOM   1203  CA  ALA A 154      30.316  30.905 -12.881  1.00 15.00           C
ATOM   1204  C   ALA A 154      31.556  30.463 -12.124  1.00 15.00           C
ATOM   1205  O   ALA A 154      31.524  29.479 -11.367  1.00 15.00           O
ATOM   1206  CB  ALA A 154      29.048  30.223 -12.365  1.00 15.00           C
ATOM   1207  N   GLU A 155      32.665  31.144 -12.420  1.00 15.00           N
ATOM   1208  CA  GLU A 155      33.953  30.826 -11.830  1.00 15.00           C
ATOM   1209  C   GLU A 155      34.706  32.026 -11.259  1.00 15.00           C
ATOM   1210  O   GLU A 155      34.278  33.180 -11.414  1.00 15.00           O
ATOM   1211  CB  GLU A 155      34.849  30.136 -12.844  1.00 15.00           C
ATOM   1212  CG  GLU A 155      34.768  30.762 -14.236  1.00 15.00           C
ATOM   1213  CD  GLU A 155      34.872  32.287 -14.209  1.00 15.00           C
ATOM   1214  OE1 GLU A 155      35.956  32.851 -13.796  1.00 15.00           O
ATOM   1215  OE2 GLU A 155      33.876  33.009 -14.597  1.00 15.00           O
ATOM   1216  N   THR A 156      35.799  31.623 -10.624  1.00 15.00           N
ATOM   1217  CA  THR A 156      36.752  32.485  -9.913  1.00 15.00           C
ATOM   1218  C   THR A 156      38.148  32.367 -10.541  1.00 15.00           C
ATOM   1219  O   THR A 156      38.294  32.454 -11.774  1.00 15.00           O
ATOM   1220  CB  THR A 156      36.877  31.987  -8.469  1.00 15.00           C
ATOM   1221  OG1 THR A 156      37.063  30.572  -8.463  1.00 15.00           O
ATOM   1222  CG2 THR A 156      35.641  32.279  -7.619  1.00 15.00           C
ATOM   1223  N   GLN A 157      39.093  32.176  -9.624  1.00 15.00           N
ATOM   1224  CA  GLN A 157      40.528  31.955  -9.907  1.00 15.00           C
ATOM   1225  C   GLN A 157      41.117  31.031  -8.839  1.00 15.00           C
ATOM   1226  O   GLN A 157      41.696  29.993  -9.148  1.00 15.00           O
ATOM   1227  CB  GLN A 157      41.315  33.268  -9.910  1.00 15.00           C
ATOM   1228  CG  GLN A 157      40.431  34.507  -9.865  1.00 15.00           C
ATOM   1229  CD  GLN A 157      40.159  34.979  -8.440  1.00 15.00           C
ATOM   1230  OE1 GLN A 157      39.897  34.156  -7.565  1.00 15.00           O
ATOM   1231  NE2 GLN A 157      40.207  36.264  -8.150  1.00 15.00           N
ATOM   1232  N   ALA A 158      40.860  31.371  -7.579  1.00 15.00           N
ATOM   1233  CA  ALA A 158      41.420  30.637  -6.450  1.00 15.00           C
ATOM   1234  C   ALA A 158      40.595  29.480  -5.915  1.00 15.00           C
ATOM   1235  O   ALA A 158      39.399  29.622  -5.638  1.00 15.00           O
ATOM   1236  CB  ALA A 158      41.786  31.599  -5.335  1.00 15.00           C
ATOM   1237  N   LYS A 159      41.274  28.341  -5.754  1.00 15.00           N
ATOM   1238  CA  LYS A 159      40.679  27.083  -5.282  1.00 15.00           C
ATOM   1239  C   LYS A 159      39.616  26.599  -6.284  1.00 15.00           C
ATOM   1240  O   LYS A 159      38.607  25.989  -5.902  1.00 15.00           O
ATOM   1241  CB  LYS A 159      40.071  27.245  -3.880  1.00 15.00           C
ATOM   1242  CG  LYS A 159      41.018  27.855  -2.851  1.00 15.00           C
ATOM   1243  CD  LYS A 159      42.437  27.260  -2.913  1.00 15.00           C
ATOM   1244  CE  LYS A 159      42.502  25.812  -2.452  1.00 15.00           C
ATOM   1245  NZ  LYS A 159      43.918  25.355  -2.436  1.00 15.00           N
ATOM   1246  N   PRO A 160      39.906  26.744  -7.588  1.00 15.00           N
ATOM   1247  CA  PRO A 160      38.969  26.338  -8.632  1.00 15.00           C
ATOM   1248  C   PRO A 160      38.740  24.828  -8.826  1.00 15.00           C
ATOM   1249  O   PRO A 160      38.451  24.368  -9.933  1.00 15.00           O
ATOM   1250  CB  PRO A 160      39.558  27.008  -9.860  1.00 15.00           C
ATOM   1251  CG  PRO A 160      41.055  26.760  -9.654  1.00 15.00           C
ATOM   1252  CD  PRO A 160      41.271  26.871  -8.140  1.00 15.00           C
ATOM   1253  N   VAL A 161      38.876  24.072  -7.743  1.00 16.10           N
ATOM   1254  CA  VAL A 161      38.646  22.625  -7.730  1.00 18.21           C
ATOM   1255  C   VAL A 161      37.228  22.435  -7.205  1.00 19.88           C
ATOM   1256  O   VAL A 161      36.954  22.709  -6.047  1.00 19.41           O
ATOM   1257  CB  VAL A 161      39.630  21.946  -6.813  1.00 15.00           C
ATOM   1258  N   TYR A 162      36.353  21.887  -8.040  1.00 20.32           N
ATOM   1259  CA  TYR A 162      34.928  21.734  -7.709  1.00 21.61           C
ATOM   1260  C   TYR A 162      34.383  20.486  -8.420  1.00 22.77           C
ATOM   1261  O   TYR A 162      33.200  20.354  -8.659  1.00 22.11           O
ATOM   1262  CB  TYR A 162      34.280  23.036  -8.236  1.00 15.00           C
ATOM   1263  CG  TYR A 162      32.776  23.293  -8.134  1.00 15.00           C
ATOM   1264  CD1 TYR A 162      31.880  22.369  -7.590  1.00 15.00           C
ATOM   1265  CD2 TYR A 162      32.252  24.475  -8.666  1.00 15.00           C
ATOM   1266  CE1 TYR A 162      30.513  22.614  -7.595  1.00 15.00           C
ATOM   1267  CE2 TYR A 162      30.881  24.725  -8.673  1.00 15.00           C
ATOM   1268  CZ  TYR A 162      30.019  23.789  -8.143  1.00 15.00           C
ATOM   1269  OH  TYR A 162      28.660  24.004  -8.211  1.00 15.00           O
ATOM   1270  N   ALA A 163      35.249  19.520  -8.675  1.00 25.17           N
ATOM   1271  CA  ALA A 163      34.842  18.330  -9.402  1.00 26.72           C
ATOM   1272  C   ALA A 163      34.597  17.049  -8.586  1.00 27.40           C
ATOM   1273  O   ALA A 163      33.439  16.631  -8.412  1.00 27.61           O
ATOM   1274  CB  ALA A 163      35.816  18.070 -10.527  1.00 15.00           C
ATOM   1275  N   ASP A 164      35.677  16.477  -8.044  1.00 29.10           N
ATOM   1276  CA  ASP A 164      35.713  15.229  -7.246  1.00 29.63           C
ATOM   1277  C   ASP A 164      36.237  14.199  -8.296  1.00 29.44           C
ATOM   1278  O   ASP A 164      35.898  14.306  -9.480  1.00 31.00           O
ATOM   1279  CB  ASP A 164      34.351  14.854  -6.621  1.00 15.00           C
ATOM   1280  CG  ASP A 164      33.682  16.012  -5.854  1.00 15.00           C
ATOM   1281  OD1 ASP A 164      34.203  17.157  -5.833  1.00 15.00           O
ATOM   1282  OD2 ASP A 164      32.603  15.764  -5.262  1.00 15.00           O
ATOM   1283  N   PRO A 165      37.033  13.180  -7.891  1.00 30.95           N
ATOM   1284  CA  PRO A 165      37.583  12.211  -8.872  1.00 32.29           C
ATOM   1285  C   PRO A 165      36.968  11.941 -10.233  1.00 32.83           C
ATOM   1286  O   PRO A 165      37.534  12.367 -11.232  1.00 33.65           O
ATOM   1287  CB  PRO A 165      37.765  10.916  -8.086  1.00 32.02           C
ATOM   1288  CG  PRO A 165      37.442  11.237  -6.696  1.00 32.73           C
ATOM   1289  CD  PRO A 165      36.617  12.494  -6.661  1.00 32.03           C
ATOM   1290  N   SER A 166      35.965  11.063 -10.297  1.00 33.12           N
ATOM   1291  CA  SER A 166      35.243  10.728 -11.559  1.00 34.55           C
ATOM   1292  C   SER A 166      33.901  11.500 -11.563  1.00 35.62           C
ATOM   1293  O   SER A 166      33.542  12.039 -10.507  1.00 35.78           O
ATOM   1294  CB  SER A 166      35.007   9.211 -11.624  1.00 36.55           C
ATOM   1295  OG  SER A 166      35.520   8.659 -12.828  1.00 35.95           O
ATOM   1296  N   TYR A 167      33.179  11.578 -12.696  1.00 36.92           N
ATOM   1297  CA  TYR A 167      31.915  12.349 -12.723  1.00 38.36           C
ATOM   1298  C   TYR A 167      30.694  11.991 -11.850  1.00 39.41           C
ATOM   1299  O   TYR A 167      30.193  10.847 -11.795  1.00 40.09           O
ATOM   1300  CB  TYR A 167      31.495  12.893 -14.133  1.00 37.97           C
ATOM   1301  CG  TYR A 167      31.130  14.400 -14.139  1.00 38.81           C
ATOM   1302  CD1 TYR A 167      29.937  14.876 -13.542  1.00 39.27           C
ATOM   1303  CD2 TYR A 167      31.978  15.341 -14.734  1.00 39.71           C
ATOM   1304  CE1 TYR A 167      29.615  16.256 -13.542  1.00 39.71           C
ATOM   1305  CE2 TYR A 167      31.663  16.702 -14.747  1.00 40.44           C
ATOM   1306  CZ  TYR A 167      30.489  17.160 -14.147  1.00 39.55           C
ATOM   1307  OH  TYR A 167      30.216  18.521 -14.116  1.00 38.26           O
ATOM   1308  N   GLN A 168      30.763  12.850 -10.847  1.00 38.91           N
ATOM   1309  CA  GLN A 168      29.856  13.141  -9.753  1.00 40.56           C
ATOM   1310  C   GLN A 168      29.951  14.680  -9.452  1.00 41.29           C
ATOM   1311  O   GLN A 168      29.136  15.225  -8.633  1.00 42.62           O
ATOM   1312  CB  GLN A 168      30.241  12.277  -8.507  1.00 40.32           C
ATOM   1313  CG  GLN A 168      30.265  12.987  -7.158  1.00 41.32           C
ATOM   1314  CD  GLN A 168      30.980  12.211  -6.062  1.00 40.10           C
ATOM   1315  OE1 GLN A 168      30.613  12.303  -4.875  1.00 37.39           O
ATOM   1316  NE2 GLN A 168      32.026  11.461  -6.441  1.00 40.77           N
ATOM   1317  N   PRO A 169      30.936  15.391 -10.124  1.00 40.02           N
ATOM   1318  CA  PRO A 169      31.078  16.819  -9.900  1.00 40.95           C
ATOM   1319  C   PRO A 169      29.939  17.810  -9.946  1.00 42.84           C
ATOM   1320  O   PRO A 169      29.024  17.686 -10.755  1.00 44.01           O
ATOM   1321  CB  PRO A 169      31.996  17.205 -11.050  1.00 40.19           C
ATOM   1322  CG  PRO A 169      32.949  16.029 -11.072  1.00 39.32           C
ATOM   1323  CD  PRO A 169      31.969  14.945 -11.102  1.00 39.62           C
ATOM   1324  N   GLU A 170      30.381  19.008  -9.551  1.00 44.39           N
ATOM   1325  CA  GLU A 170      29.604  20.238  -9.370  1.00 45.30           C
ATOM   1326  C   GLU A 170      28.907  19.969  -8.077  1.00 45.46           C
ATOM   1327  O   GLU A 170      27.871  20.561  -7.776  1.00 45.70           O
ATOM   1328  CB  GLU A 170      28.656  20.475 -10.537  1.00 47.08           C
ATOM   1329  CG  GLU A 170      29.100  21.649 -11.473  1.00 48.06           C
ATOM   1330  CD  GLU A 170      30.605  21.612 -11.727  1.00 47.36           C
ATOM   1331  OE1 GLU A 170      31.071  20.734 -12.493  1.00 48.43           O
ATOM   1332  OE2 GLU A 170      31.336  22.401 -11.094  1.00 46.60           O
ATOM   1333  N   PRO A 171      29.672  19.324  -7.179  1.00 45.49           N
ATOM   1334  CA  PRO A 171      29.004  18.999  -5.939  1.00 44.89           C
ATOM   1335  C   PRO A 171      29.062  20.126  -4.964  1.00 44.13           C
ATOM   1336  O   PRO A 171      29.456  21.231  -5.305  1.00 44.46           O
ATOM   1337  CB  PRO A 171      29.845  17.826  -5.428  1.00 45.45           C
ATOM   1338  CG  PRO A 171      30.793  17.419  -6.665  1.00 45.37           C
ATOM   1339  CD  PRO A 171      31.049  18.743  -7.189  1.00 45.44           C
ATOM   1340  N   GLN A 172      29.005  19.636  -3.729  1.00 43.20           N
ATOM   1341  CA  GLN A 172      29.050  20.391  -2.492  1.00 40.77           C
ATOM   1342  C   GLN A 172      30.019  19.498  -1.780  1.00 39.63           C
ATOM   1343  O   GLN A 172      30.540  18.559  -2.408  1.00 40.64           O
ATOM   1344  CB  GLN A 172      27.730  20.362  -1.766  1.00 15.00           C
ATOM   1345  CG  GLN A 172      26.723  19.489  -2.395  1.00 15.00           C
ATOM   1346  CD  GLN A 172      26.280  18.410  -1.465  1.00 15.00           C
ATOM   1347  OE1 GLN A 172      25.110  18.312  -1.112  1.00 15.00           O
ATOM   1348  NE2 GLN A 172      27.221  17.600  -1.031  1.00 15.00           N
ATOM   1349  N   ILE A 173      30.123  19.620  -0.468  1.00 37.72           N
ATOM   1350  CA  ILE A 173      31.152  18.882   0.256  1.00 34.62           C
ATOM   1351  C   ILE A 173      30.833  18.952   1.738  1.00 35.29           C
ATOM   1352  O   ILE A 173      29.910  19.659   2.133  1.00 36.97           O
ATOM   1353  CB  ILE A 173      32.525  19.558  -0.102  1.00 31.82           C
ATOM   1354  CG1 ILE A 173      33.676  19.122   0.793  1.00 29.18           C
ATOM   1355  CG2 ILE A 173      32.380  21.084  -0.085  1.00 29.48           C
ATOM   1356  CD1 ILE A 173      34.899  20.039   0.691  1.00 27.94           C
ATOM   1357  N   GLY A 174      31.551  18.173   2.537  1.00 33.99           N
ATOM   1358  CA  GLY A 174      31.326  18.149   3.968  1.00 33.85           C
ATOM   1359  C   GLY A 174      31.779  16.774   4.376  1.00 32.99           C
ATOM   1360  O   GLY A 174      32.779  16.645   5.069  1.00 34.31           O
ATOM   1361  N   GLU A 175      31.132  15.764   3.791  1.00 31.69           N
ATOM   1362  CA  GLU A 175      31.385  14.330   4.032  1.00 31.24           C
ATOM   1363  C   GLU A 175      31.910  13.908   5.407  1.00 29.98           C
ATOM   1364  O   GLU A 175      33.112  13.855   5.670  1.00 27.86           O
ATOM   1365  CB  GLU A 175      32.135  13.676   2.845  1.00 32.09           C
ATOM   1366  CG  GLU A 175      33.582  13.243   3.067  1.00 30.53           C
ATOM   1367  CD  GLU A 175      33.747  11.810   3.472  1.00 31.40           C
ATOM   1368  OE1 GLU A 175      32.824  10.989   3.284  1.00 31.46           O
ATOM   1369  OE2 GLU A 175      34.827  11.502   3.999  1.00 32.07           O
ATOM   1370  N   SER A 176      30.951  13.645   6.288  1.00 29.20           N
ATOM   1371  CA  SER A 176      31.228  13.194   7.641  1.00 29.26           C
ATOM   1372  C   SER A 176      30.603  11.799   7.763  1.00 29.30           C
ATOM   1373  O   SER A 176      29.386  11.632   7.632  1.00 30.14           O
ATOM   1374  CB  SER A 176      30.650  14.194   8.636  1.00 28.53           C
ATOM   1375  OG  SER A 176      31.313  15.424   8.472  1.00 25.79           O
ATOM   1376  N   GLN A 177      31.441  10.791   7.997  1.00 28.84           N
ATOM   1377  CA  GLN A 177      30.948   9.419   8.053  1.00 29.09           C
ATOM   1378  C   GLN A 177      31.923   8.344   8.509  1.00 28.71           C
ATOM   1379  O   GLN A 177      33.111   8.596   8.740  1.00 27.74           O
ATOM   1380  CB  GLN A 177      30.464   9.047   6.668  1.00 31.01           C
ATOM   1381  CG  GLN A 177      31.390   9.544   5.560  1.00 34.17           C
ATOM   1382  CD  GLN A 177      32.392   8.509   5.115  1.00 37.26           C
ATOM   1383  OE1 GLN A 177      32.088   7.680   4.255  1.00 38.24           O
ATOM   1384  NE2 GLN A 177      33.608   8.567   5.668  1.00 37.20           N
ATOM   1385  N   TRP A 178      31.425   7.114   8.535  1.00 27.88           N
ATOM   1386  CA  TRP A 178      32.233   5.984   8.957  1.00 28.23           C
ATOM   1387  C   TRP A 178      31.953   4.810   8.027  1.00 28.13           C
ATOM   1388  O   TRP A 178      30.813   4.379   7.963  1.00 30.79           O
ATOM   1389  CB  TRP A 178      31.869   5.635  10.422  1.00 29.51           C
ATOM   1390  CG  TRP A 178      31.871   6.830  11.388  1.00 29.51           C
ATOM   1391  CD1 TRP A 178      32.972   7.495  11.872  1.00 31.16           C
ATOM   1392  CD2 TRP A 178      30.723   7.507  11.946  1.00 30.70           C
ATOM   1393  NE1 TRP A 178      32.584   8.544  12.682  1.00 33.23           N
ATOM   1394  CE2 TRP A 178      31.215   8.575  12.748  1.00 31.40           C
ATOM   1395  CE3 TRP A 178      29.331   7.321  11.846  1.00 30.74           C
ATOM   1396  CZ2 TRP A 178      30.360   9.455  13.448  1.00 30.75           C
ATOM   1397  CZ3 TRP A 178      28.480   8.205  12.545  1.00 30.94           C
ATOM   1398  CH2 TRP A 178      29.006   9.257  13.334  1.00 31.35           C
ATOM   1399  N   ASN A 179      32.934   4.387   7.224  1.00 25.60           N
ATOM   1400  CA  ASN A 179      32.749   3.242   6.308  1.00 23.67           C
ATOM   1401  C   ASN A 179      33.258   1.918   6.890  1.00 23.73           C
ATOM   1402  O   ASN A 179      34.258   1.876   7.596  1.00 23.37           O
ATOM   1403  CB  ASN A 179      33.504   3.448   4.985  1.00 23.75           C
ATOM   1404  CG  ASN A 179      33.181   4.779   4.308  1.00 23.81           C
ATOM   1405  OD1 ASN A 179      33.752   5.809   4.670  1.00 24.34           O
ATOM   1406  ND2 ASN A 179      32.331   4.749   3.270  1.00 23.28           N
ATOM   1407  N   GLU A 180      32.594   0.821   6.578  1.00 23.84           N
ATOM   1408  CA  GLU A 180      33.087  -0.455   7.055  1.00 24.72           C
ATOM   1409  C   GLU A 180      33.436  -1.340   5.853  1.00 26.22           C
ATOM   1410  O   GLU A 180      33.042  -1.049   4.711  1.00 24.47           O
ATOM   1411  CB  GLU A 180      32.062  -1.120   7.967  1.00 19.49           C
ATOM   1412  CG  GLU A 180      30.754  -1.427   7.311  1.00 14.59           C
ATOM   1413  CD  GLU A 180      29.650  -1.496   8.311  1.00 12.70           C
ATOM   1414  OE1 GLU A 180      29.807  -2.254   9.295  1.00 13.53           O
ATOM   1415  OE2 GLU A 180      28.646  -0.766   8.126  1.00 12.13           O
ATOM   1416  N   ALA A 181      34.220  -2.382   6.113  1.00 28.09           N
ATOM   1417  CA  ALA A 181      34.624  -3.324   5.086  1.00 29.82           C
ATOM   1418  C   ALA A 181      34.042  -4.702   5.412  1.00 29.63           C
ATOM   1419  O   ALA A 181      34.203  -5.193   6.520  1.00 28.02           O
ATOM   1420  CB  ALA A 181      36.167  -3.376   4.985  1.00 29.81           C
ATOM   1421  N   ASP A 182      33.371  -5.324   4.443  1.00 31.10           N
ATOM   1422  CA  ASP A 182      32.750  -6.637   4.635  1.00 33.02           C
ATOM   1423  C   ASP A 182      33.665  -7.728   4.043  1.00 34.17           C
ATOM   1424  O   ASP A 182      33.585  -8.036   2.853  1.00 33.56           O
ATOM   1425  CB  ASP A 182      31.358  -6.640   3.958  1.00 32.82           C
ATOM   1426  CG  ASP A 182      30.401  -7.677   4.551  1.00 31.75           C
ATOM   1427  OD1 ASP A 182      30.630  -8.895   4.329  1.00 31.46           O
ATOM   1428  OD2 ASP A 182      29.405  -7.279   5.215  1.00 31.06           O
ATOM   1429  N   ALA A 183      34.616  -8.213   4.835  1.00 35.72           N
ATOM   1430  CA  ALA A 183      35.514  -9.280   4.380  1.00 39.03           C
ATOM   1431  C   ALA A 183      35.040 -10.603   4.997  1.00 40.59           C
ATOM   1432  O   ALA A 183      34.833 -11.591   4.307  1.00 40.53           O
ATOM   1433  CB  ALA A 183      36.942  -8.977   4.785  1.00 40.09           C
ATOM   1434  N   ASN A 184      34.865 -10.597   6.307  1.00 41.85           N
ATOM   1435  CA  ASN A 184      34.399 -11.766   7.018  1.00 44.19           C
ATOM   1436  C   ASN A 184      33.328 -11.352   8.046  1.00 43.75           C
ATOM   1437  O   ASN A 184      33.375 -10.253   8.605  1.00 43.53           O
ATOM   1438  CB  ASN A 184      35.590 -12.424   7.727  1.00 48.18           C
ATOM   1439  CG  ASN A 184      35.173 -13.503   8.694  1.00 50.35           C
ATOM   1440  OD1 ASN A 184      34.228 -14.258   8.437  1.00 51.83           O
ATOM   1441  ND2 ASN A 184      35.886 -13.601   9.808  1.00 49.88           N
ATOM   1442  N   ALA A 185      32.394 -12.252   8.327  1.00 43.18           N
ATOM   1443  CA  ALA A 185      31.347 -11.990   9.315  1.00 42.69           C
ATOM   1444  C   ALA A 185      31.862 -12.479  10.678  1.00 42.06           C
ATOM   1445  O   ALA A 185      31.320 -13.420  11.256  1.00 41.80           O
ATOM   1446  CB  ALA A 185      30.043 -12.728   8.935  1.00 42.76           C
ATOM   1447  N   ALA A 186      32.884 -11.806  11.194  1.00 41.45           N
ATOM   1448  CA  ALA A 186      33.508 -12.154  12.467  1.00 40.96           C
ATOM   1449  C   ALA A 186      34.710 -11.237  12.551  1.00 41.25           C
ATOM   1450  O   ALA A 186      35.668 -11.409  11.801  1.00 40.98           O
ATOM   1451  CB  ALA A 186      33.961 -13.633  12.478  1.00 39.57           C
ATOM   1452  N   GLY A 187      34.584 -10.170  13.338  1.00 41.61           N
ATOM   1453  CA  GLY A 187      35.680  -9.233  13.487  1.00 40.94           C
ATOM   1454  C   GLY A 187      35.933  -8.444  12.223  1.00 40.40           C
ATOM   1455  O   GLY A 187      36.898  -7.688  12.162  1.00 40.28           O
ATOM   1456  N   GLY A 188      35.049  -8.596  11.236  1.00 40.16           N
ATOM   1457  CA  GLY A 188      35.171  -7.884   9.966  1.00 38.42           C
ATOM   1458  C   GLY A 188      35.247  -6.356  10.058  1.00 36.87           C
ATOM   1459  O   GLY A 188      34.283  -5.703  10.458  1.00 37.30           O
ATOM   1460  N   ARG A 189      36.383  -5.810   9.610  1.00 34.70           N
ATOM   1461  CA  ARG A 189      36.683  -4.372   9.626  1.00 32.92           C
ATOM   1462  C   ARG A 189      35.465  -3.493   9.787  1.00 32.52           C
ATOM   1463  O   ARG A 189      34.656  -3.320   8.883  1.00 33.14           O
ATOM   1464  CB  ARG A 189      37.618  -3.963   8.482  1.00 31.03           C
ATOM   1465  CG  ARG A 189      39.087  -4.386   8.764  1.00 28.97           C
ATOM   1466  CD  ARG A 189      40.078  -3.955   7.686  1.00 26.68           C
ATOM   1467  NE  ARG A 189      41.447  -3.799   8.219  1.00 24.85           N
ATOM   1468  CZ  ARG A 189      42.578  -3.980   7.521  1.00 23.28           C
ATOM   1469  NH1 ARG A 189      42.531  -4.336   6.237  1.00 20.82           N
ATOM   1470  NH2 ARG A 189      43.762  -3.777   8.102  1.00 23.88           N
ATOM   1471  N   VAL A 190      35.419  -2.906  10.982  1.00 31.15           N
ATOM   1472  CA  VAL A 190      34.315  -2.109  11.480  1.00 28.92           C
ATOM   1473  C   VAL A 190      34.297  -0.578  11.232  1.00 28.17           C
ATOM   1474  O   VAL A 190      35.348   0.078  11.186  1.00 28.04           O
ATOM   1475  CB  VAL A 190      34.140  -2.389  12.968  1.00 28.18           C
ATOM   1476  CG1 VAL A 190      32.703  -2.760  13.341  1.00 28.05           C
ATOM   1477  CG2 VAL A 190      35.010  -3.545  13.465  1.00 30.05           C
ATOM   1478  N   LEU A 191      33.004  -0.185  11.117  1.00 27.01           N
ATOM   1479  CA  LEU A 191      32.431   1.177  10.864  1.00 25.65           C
ATOM   1480  C   LEU A 191      33.380   2.329  11.217  1.00 24.45           C
ATOM   1481  O   LEU A 191      33.476   2.740  12.383  1.00 24.12           O
ATOM   1482  CB  LEU A 191      31.166   1.367  11.727  1.00 28.33           C
ATOM   1483  CG  LEU A 191      29.942   1.833  10.934  1.00 29.28           C
ATOM   1484  CD1 LEU A 191      28.836   2.406  11.827  1.00 28.83           C
ATOM   1485  CD2 LEU A 191      30.265   2.932   9.922  1.00 28.38           C
ATOM   1486  N   LYS A 192      34.029   2.834  10.175  1.00 24.40           N
ATOM   1487  CA  LYS A 192      34.986   3.960  10.273  1.00 22.60           C
ATOM   1488  C   LYS A 192      35.914   3.958   9.063  1.00 21.14           C
ATOM   1489  O   LYS A 192      35.875   4.863   8.250  1.00 18.87           O
ATOM   1490  CB  LYS A 192      35.829   3.823  11.543  1.00 22.19           C
ATOM   1491  CG  LYS A 192      36.016   5.149  12.286  1.00 18.00           C
ATOM   1492  CD  LYS A 192      36.714   6.216  11.440  1.00 19.38           C
ATOM   1493  CE  LYS A 192      38.209   5.949  11.252  1.00 21.91           C
ATOM   1494  NZ  LYS A 192      38.854   6.906  10.342  1.00 21.90           N
ATOM   1495  N   LYS A 193      36.665   2.870   8.935  1.00 21.24           N
ATOM   1496  CA  LYS A 193      37.620   2.637   7.868  1.00 21.24           C
ATOM   1497  C   LYS A 193      38.916   3.344   8.243  1.00 22.82           C
ATOM   1498  O   LYS A 193      38.959   4.137   9.188  1.00 21.94           O
ATOM   1499  CB  LYS A 193      37.094   3.106   6.491  1.00 15.39           C
ATOM   1500  CG  LYS A 193      37.888   2.585   5.299  1.00 12.24           C
ATOM   1501  CD  LYS A 193      37.153   2.856   3.976  1.00 14.92           C
ATOM   1502  CE  LYS A 193      38.032   2.557   2.739  1.00 13.54           C
ATOM   1503  NZ  LYS A 193      37.360   2.923   1.437  1.00  9.64           N
ATOM   1504  N   THR A 194      39.983   2.961   7.540  1.00 23.09           N
ATOM   1505  CA  THR A 194      41.338   3.492   7.690  1.00 20.49           C
ATOM   1506  C   THR A 194      42.059   3.010   8.955  1.00 19.52           C
ATOM   1507  O   THR A 194      41.824   3.485  10.094  1.00 19.18           O
ATOM   1508  CB  THR A 194      41.355   5.025   7.653  1.00 20.28           C
ATOM   1509  OG1 THR A 194      40.612   5.487   6.515  1.00 22.54           O
ATOM   1510  CG2 THR A 194      42.784   5.535   7.590  1.00 18.92           C
ATOM   1511  N   THR A 195      42.907   2.011   8.745  1.00 19.23           N
ATOM   1512  CA  THR A 195      43.745   1.405   9.798  1.00 18.38           C
ATOM   1513  C   THR A 195      45.267   1.844   9.592  1.00 17.08           C
ATOM   1514  O   THR A 195      45.779   2.002   8.461  1.00 17.51           O
ATOM   1515  CB  THR A 195      43.571  -0.147   9.723  1.00 18.39           C
ATOM   1516  OG1 THR A 195      42.430  -0.403   8.906  1.00 18.05           O
ATOM   1517  CG2 THR A 195      43.344  -0.852  11.058  1.00 15.08           C
ATOM   1518  N   PRO A 196      46.013   2.027  10.705  1.00 15.69           N
ATOM   1519  CA  PRO A 196      45.371   1.953  12.019  1.00 14.34           C
ATOM   1520  C   PRO A 196      45.454   3.299  12.683  1.00 12.41           C
ATOM   1521  O   PRO A 196      45.476   4.326  11.998  1.00 11.56           O
ATOM   1522  CB  PRO A 196      46.186   0.830  12.729  1.00 14.22           C
ATOM   1523  CG  PRO A 196      47.315   0.467  11.828  1.00 14.90           C
ATOM   1524  CD  PRO A 196      47.027   1.020  10.467  1.00 14.86           C
ATOM   1525  N   MET A 197      45.368   3.285  14.005  1.00  9.80           N
ATOM   1526  CA  MET A 197      45.457   4.469  14.831  1.00  8.51           C
ATOM   1527  C   MET A 197      44.092   5.127  14.929  1.00  7.25           C
ATOM   1528  O   MET A 197      43.698   5.943  14.084  1.00  6.92           O
ATOM   1529  CB  MET A 197      46.507   5.421  14.251  1.00  7.57           C
ATOM   1530  CG  MET A 197      47.940   5.102  14.685  1.00  4.56           C
ATOM   1531  SD  MET A 197      48.442   3.304  14.553  1.00  3.34           S
ATOM   1532  CE  MET A 197      47.934   2.670  16.104  1.00  2.00           C
ATOM   1533  N   LYS A 198      43.373   4.775  15.979  1.00  6.70           N
ATOM   1534  CA  LYS A 198      42.025   5.311  16.130  1.00  7.86           C
ATOM   1535  C   LYS A 198      41.621   5.939  17.478  1.00  9.03           C
ATOM   1536  O   LYS A 198      41.294   5.235  18.465  1.00 10.58           O
ATOM   1537  CB  LYS A 198      40.995   4.264  15.692  1.00  7.38           C
ATOM   1538  CG  LYS A 198      39.565   4.621  15.992  1.00  3.95           C
ATOM   1539  CD  LYS A 198      38.662   3.543  15.481  1.00  2.00           C
ATOM   1540  CE  LYS A 198      38.599   3.617  13.985  1.00  2.00           C
ATOM   1541  NZ  LYS A 198      37.639   2.650  13.457  1.00  5.96           N
ATOM   1542  N   PRO A 199      41.760   7.284  17.581  1.00  7.53           N
ATOM   1543  CA  PRO A 199      41.331   7.833  18.881  1.00  8.07           C
ATOM   1544  C   PRO A 199      40.006   8.595  18.736  1.00  8.25           C
ATOM   1545  O   PRO A 199      38.968   7.974  18.488  1.00  7.38           O
ATOM   1546  CB  PRO A 199      42.538   8.679  19.323  1.00  8.56           C
ATOM   1547  CG  PRO A 199      43.201   9.109  17.953  1.00  8.63           C
ATOM   1548  CD  PRO A 199      43.005   7.889  17.084  1.00  8.81           C
ATOM   1549  N   CYS A 200      40.006   9.904  18.942  1.00  9.17           N
ATOM   1550  CA  CYS A 200      38.781  10.696  18.831  1.00 10.36           C
ATOM   1551  C   CYS A 200      39.182  12.175  18.743  1.00 12.07           C
ATOM   1552  O   CYS A 200      39.733  12.574  17.726  1.00 13.31           O
ATOM   1553  CB  CYS A 200      37.852  10.388  20.010  1.00  9.18           C
ATOM   1554  SG  CYS A 200      38.536   9.089  21.114  1.00  7.32           S
ATOM   1555  N   TYR A 201      38.983  12.942  19.821  1.00  9.65           N
ATOM   1556  CA  TYR A 201      39.356  14.370  19.932  1.00  7.84           C
ATOM   1557  C   TYR A 201      40.789  14.518  20.478  1.00  7.99           C
ATOM   1558  O   TYR A 201      41.249  13.657  21.257  1.00  8.61           O
ATOM   1559  CB  TYR A 201      38.312  15.079  20.830  1.00  3.21           C
ATOM   1560  CG  TYR A 201      38.772  15.987  21.990  1.00  2.00           C
ATOM   1561  CD1 TYR A 201      39.387  15.467  23.146  1.00  2.00           C
ATOM   1562  CD2 TYR A 201      38.526  17.354  21.955  1.00  2.00           C
ATOM   1563  CE1 TYR A 201      39.742  16.298  24.230  1.00  2.00           C
ATOM   1564  CE2 TYR A 201      38.881  18.195  23.039  1.00  2.00           C
ATOM   1565  CZ  TYR A 201      39.489  17.662  24.163  1.00  2.00           C
ATOM   1566  OH  TYR A 201      39.890  18.493  25.187  1.00  2.16           O
ATOM   1567  N   GLY A 202      41.433  15.627  20.101  1.00  8.65           N
ATOM   1568  CA  GLY A 202      42.786  15.887  20.515  1.00 11.41           C
ATOM   1569  C   GLY A 202      43.706  15.190  19.542  1.00 13.79           C
ATOM   1570  O   GLY A 202      44.754  14.658  19.946  1.00 13.64           O
ATOM   1571  N   SER A 203      43.333  15.270  18.257  1.00 14.89           N
ATOM   1572  CA  SER A 203      44.041  14.633  17.130  1.00 15.51           C
ATOM   1573  C   SER A 203      44.804  15.592  16.206  1.00 15.92           C
ATOM   1574  O   SER A 203      44.313  16.686  15.884  1.00 18.04           O
ATOM   1575  CB  SER A 203      43.062  13.798  16.292  1.00 16.29           C
ATOM   1576  OG  SER A 203      42.714  12.590  16.944  1.00 15.61           O
ATOM   1577  N   TYR A 204      45.918  15.090  15.656  1.00 14.49           N
ATOM   1578  CA  TYR A 204      46.825  15.868  14.779  1.00 13.83           C
ATOM   1579  C   TYR A 204      47.306  15.183  13.451  1.00 15.10           C
ATOM   1580  O   TYR A 204      47.097  13.990  13.257  1.00 17.95           O
ATOM   1581  CB  TYR A 204      48.014  16.308  15.664  1.00  9.38           C
ATOM   1582  CG  TYR A 204      49.149  17.035  14.981  1.00  3.04           C
ATOM   1583  CD1 TYR A 204      48.985  18.322  14.470  1.00  2.00           C
ATOM   1584  CD2 TYR A 204      50.413  16.443  14.887  1.00  2.96           C
ATOM   1585  CE1 TYR A 204      50.057  18.999  13.892  1.00  2.00           C
ATOM   1586  CE2 TYR A 204      51.483  17.106  14.308  1.00  2.80           C
ATOM   1587  CZ  TYR A 204      51.305  18.380  13.816  1.00  2.00           C
ATOM   1588  OH  TYR A 204      52.384  19.033  13.267  1.00  2.24           O
ATOM   1589  N   ALA A 205      47.909  15.958  12.540  1.00 14.52           N
ATOM   1590  CA  ALA A 205      48.459  15.457  11.256  1.00 13.38           C
ATOM   1591  C   ALA A 205      49.701  16.274  10.791  1.00 13.11           C
ATOM   1592  O   ALA A 205      50.254  17.029  11.586  1.00 13.57           O
ATOM   1593  CB  ALA A 205      47.381  15.437  10.151  1.00 16.96           C
ATOM   1594  N   ARG A 206      50.143  16.138   9.524  1.00 13.81           N
ATOM   1595  CA  ARG A 206      51.335  16.907   9.090  1.00 13.25           C
ATOM   1596  C   ARG A 206      51.867  17.251   7.643  1.00 13.84           C
ATOM   1597  O   ARG A 206      51.802  18.406   7.238  1.00 13.98           O
ATOM   1598  CB  ARG A 206      52.509  16.511   9.992  1.00  9.13           C
ATOM   1599  CG  ARG A 206      52.620  15.028  10.214  1.00  2.00           C
ATOM   1600  CD  ARG A 206      53.932  14.682  10.879  1.00  2.00           C
ATOM   1601  NE  ARG A 206      54.872  14.072   9.937  1.00  2.00           N
ATOM   1602  CZ  ARG A 206      55.473  14.713   8.938  1.00  2.00           C
ATOM   1603  NH1 ARG A 206      55.241  15.992   8.723  1.00  2.00           N
ATOM   1604  NH2 ARG A 206      56.350  14.089   8.178  1.00  2.00           N
ATOM   1605  N   PRO A 207      52.368  16.258   6.866  1.00 14.91           N
ATOM   1606  CA  PRO A 207      52.945  16.402   5.504  1.00 17.02           C
ATOM   1607  C   PRO A 207      52.513  17.530   4.577  1.00 18.29           C
ATOM   1608  O   PRO A 207      51.381  18.012   4.610  1.00 19.10           O
ATOM   1609  CB  PRO A 207      52.660  15.047   4.834  1.00 16.53           C
ATOM   1610  CG  PRO A 207      52.479  14.089   6.033  1.00 16.11           C
ATOM   1611  CD  PRO A 207      51.641  14.985   6.965  1.00 15.97           C
ATOM   1612  N   THR A 208      53.474  17.859   3.716  1.00 18.27           N
ATOM   1613  CA  THR A 208      53.407  18.828   2.630  1.00 18.36           C
ATOM   1614  C   THR A 208      53.206  20.315   2.943  1.00 21.27           C
ATOM   1615  O   THR A 208      52.235  20.732   3.588  1.00 21.19           O
ATOM   1616  CB  THR A 208      52.432  18.355   1.552  1.00 14.27           C
ATOM   1617  OG1 THR A 208      52.752  17.010   1.167  1.00 12.46           O
ATOM   1618  CG2 THR A 208      52.512  19.255   0.359  1.00  6.86           C
ATOM   1619  N   ASN A 209      54.162  21.088   2.436  1.00 23.56           N
ATOM   1620  CA  ASN A 209      54.233  22.537   2.575  1.00 24.92           C
ATOM   1621  C   ASN A 209      52.867  23.228   2.444  1.00 26.01           C
ATOM   1622  O   ASN A 209      51.885  22.608   2.003  1.00 27.01           O
ATOM   1623  CB  ASN A 209      55.185  23.090   1.497  1.00 26.17           C
ATOM   1624  CG  ASN A 209      54.464  23.401   0.199  1.00 29.69           C
ATOM   1625  OD1 ASN A 209      53.849  24.467   0.051  1.00 30.59           O
ATOM   1626  ND2 ASN A 209      54.481  22.450  -0.725  1.00 31.75           N
ATOM   1627  N   PRO A 210      52.829  24.557   2.696  1.00 25.89           N
ATOM   1628  CA  PRO A 210      51.619  25.394   2.627  1.00 23.67           C
ATOM   1629  C   PRO A 210      50.798  25.342   1.351  1.00 20.58           C
ATOM   1630  O   PRO A 210      49.961  26.211   1.109  1.00 18.76           O
ATOM   1631  CB  PRO A 210      52.151  26.808   2.873  1.00 25.00           C
ATOM   1632  CG  PRO A 210      53.590  26.720   2.439  1.00 25.82           C
ATOM   1633  CD  PRO A 210      54.000  25.394   3.016  1.00 26.87           C
ATOM   1634  N   PHE A 211      51.098  24.378   0.498  1.00 20.13           N
ATOM   1635  CA  PHE A 211      50.349  24.184  -0.736  1.00 20.24           C
ATOM   1636  C   PHE A 211      49.172  23.272  -0.392  1.00 17.56           C
ATOM   1637  O   PHE A 211      48.048  23.485  -0.863  1.00 16.88           O
ATOM   1638  CB  PHE A 211      51.237  23.499  -1.774  1.00 25.47           C
ATOM   1639  CG  PHE A 211      50.709  23.566  -3.169  1.00 29.44           C
ATOM   1640  CD1 PHE A 211      50.984  24.669  -3.969  1.00 26.63           C
ATOM   1641  CD2 PHE A 211      49.982  22.510  -3.697  1.00 29.80           C
ATOM   1642  CE1 PHE A 211      50.550  24.730  -5.279  1.00 24.21           C
ATOM   1643  CE2 PHE A 211      49.532  22.544  -5.012  1.00 27.45           C
ATOM   1644  CZ  PHE A 211      49.817  23.663  -5.815  1.00 25.11           C
ATOM   1645  N   GLY A 212      49.429  22.324   0.508  1.00 15.46           N
ATOM   1646  CA  GLY A 212      48.414  21.375   0.893  1.00 15.19           C
ATOM   1647  C   GLY A 212      47.880  21.497   2.301  1.00 14.37           C
ATOM   1648  O   GLY A 212      47.489  22.579   2.736  1.00 13.32           O
ATOM   1649  N   GLY A 213      47.779  20.346   2.961  1.00 14.25           N
ATOM   1650  CA  GLY A 213      47.289  20.288   4.322  1.00 13.08           C
ATOM   1651  C   GLY A 213      46.966  18.880   4.780  1.00 11.61           C
ATOM   1652  O   GLY A 213      46.223  18.725   5.744  1.00 12.14           O
ATOM   1653  N   GLN A 214      47.541  17.859   4.135  1.00 10.29           N
ATOM   1654  CA  GLN A 214      47.266  16.455   4.496  1.00 10.19           C
ATOM   1655  C   GLN A 214      48.451  15.514   4.720  1.00 12.57           C
ATOM   1656  O   GLN A 214      49.543  15.767   4.215  1.00 15.53           O
ATOM   1657  CB  GLN A 214      46.292  15.825   3.502  1.00  6.05           C
ATOM   1658  CG  GLN A 214      44.846  15.894   3.966  1.00  3.60           C
ATOM   1659  CD  GLN A 214      44.692  15.486   5.424  1.00  2.90           C
ATOM   1660  OE1 GLN A 214      45.416  14.605   5.929  1.00  2.00           O
ATOM   1661  NE2 GLN A 214      43.757  16.132   6.115  1.00  6.93           N
ATOM   1662  N   SER A 215      48.171  14.359   5.334  1.00 12.24           N
ATOM   1663  CA  SER A 215      49.191  13.372   5.704  1.00 13.79           C
ATOM   1664  C   SER A 215      49.690  12.218   4.819  1.00 18.44           C
ATOM   1665  O   SER A 215      49.209  11.982   3.721  1.00 18.88           O
ATOM   1666  CB  SER A 215      48.849  12.821   7.090  1.00 10.10           C
ATOM   1667  OG  SER A 215      49.563  13.496   8.137  1.00  9.37           O
ATOM   1668  N   VAL A 216      50.742  11.580   5.344  1.00 22.81           N
ATOM   1669  CA  VAL A 216      51.462  10.424   4.794  1.00 25.03           C
ATOM   1670  C   VAL A 216      52.282  10.581   3.503  1.00 27.18           C
ATOM   1671  O   VAL A 216      51.759  10.611   2.376  1.00 29.16           O
ATOM   1672  CB  VAL A 216      50.599   9.135   4.839  1.00 25.32           C
ATOM   1673  CG1 VAL A 216      51.201   8.057   3.968  1.00 24.35           C
ATOM   1674  CG2 VAL A 216      50.539   8.631   6.278  1.00 26.42           C
ATOM   1675  N   LEU A 217      53.598  10.613   3.712  1.00 28.54           N
ATOM   1676  CA  LEU A 217      54.586  10.793   2.647  1.00 28.34           C
ATOM   1677  C   LEU A 217      54.185  11.604   1.406  1.00 28.07           C
ATOM   1678  O   LEU A 217      54.277  12.837   1.405  1.00 28.28           O
ATOM   1679  CB  LEU A 217      55.247   9.464   2.249  1.00 26.94           C
ATOM   1680  CG  LEU A 217      54.597   8.069   2.097  1.00 26.31           C
ATOM   1681  CD1 LEU A 217      54.325   7.458   3.484  1.00 27.80           C
ATOM   1682  CD2 LEU A 217      53.360   8.058   1.184  1.00 26.38           C
ATOM   1683  N   VAL A 218      53.867  10.901   0.320  1.00 28.28           N
ATOM   1684  CA  VAL A 218      53.430  11.470  -0.951  1.00 28.83           C
ATOM   1685  C   VAL A 218      53.405  10.341  -2.032  1.00 30.20           C
ATOM   1686  O   VAL A 218      54.386   9.698  -2.275  1.00 31.69           O
ATOM   1687  CB  VAL A 218      54.429  12.667  -1.376  1.00 27.73           C
ATOM   1688  CG1 VAL A 218      55.832  12.141  -1.740  1.00 23.51           C
ATOM   1689  CG2 VAL A 218      53.808  13.568  -2.446  1.00 26.12           C
ATOM   1690  N   PRO A 219      52.191   9.928  -2.509  1.00 30.39           N
ATOM   1691  CA  PRO A 219      50.848  10.429  -2.259  1.00 30.93           C
ATOM   1692  C   PRO A 219      50.217   9.703  -1.076  1.00 31.11           C
ATOM   1693  O   PRO A 219      50.276  10.200   0.034  1.00 30.65           O
ATOM   1694  CB  PRO A 219      50.148  10.151  -3.568  1.00 30.29           C
ATOM   1695  CG  PRO A 219      50.912   9.012  -4.179  1.00 31.13           C
ATOM   1696  CD  PRO A 219      52.315   9.406  -3.883  1.00 30.58           C
ATOM   1697  N   ASP A 220      49.507   8.603  -1.359  1.00 31.31           N
ATOM   1698  CA  ASP A 220      48.810   7.781  -0.351  1.00 31.03           C
ATOM   1699  C   ASP A 220      47.260   7.888  -0.333  1.00 30.47           C
ATOM   1700  O   ASP A 220      46.608   7.053   0.310  1.00 29.62           O
ATOM   1701  CB  ASP A 220      49.405   8.009   1.075  1.00 29.65           C
ATOM   1702  CG  ASP A 220      48.553   7.418   2.188  1.00 30.60           C
ATOM   1703  OD1 ASP A 220      47.582   8.087   2.640  1.00 30.51           O
ATOM   1704  OD2 ASP A 220      48.833   6.264   2.645  1.00 32.83           O
ATOM   1705  N   GLU A 221      46.655   8.750  -1.154  1.00 29.57           N
ATOM   1706  CA  GLU A 221      45.189   8.948  -1.164  1.00 27.99           C
ATOM   1707  C   GLU A 221      44.342   8.385  -2.331  1.00 26.54           C
ATOM   1708  O   GLU A 221      44.106   9.069  -3.343  1.00 26.91           O
ATOM   1709  CB  GLU A 221      44.855  10.441  -1.008  1.00 28.50           C
ATOM   1710  CG  GLU A 221      45.702  11.198   0.016  1.00 27.54           C
ATOM   1711  CD  GLU A 221      47.092  11.574  -0.476  1.00 29.81           C
ATOM   1712  OE1 GLU A 221      47.302  11.668  -1.708  1.00 29.96           O
ATOM   1713  OE2 GLU A 221      47.979  11.795   0.377  1.00 32.54           O
ATOM   1714  N   LYS A 222      43.836   7.165  -2.182  1.00 23.94           N
ATOM   1715  CA  LYS A 222      43.002   6.583  -3.231  1.00 22.11           C
ATOM   1716  C   LYS A 222      41.531   6.548  -2.835  1.00 21.36           C
ATOM   1717  O   LYS A 222      41.114   5.788  -1.961  1.00 24.12           O
ATOM   1718  CB  LYS A 222      43.520   5.221  -3.691  1.00 21.14           C
ATOM   1719  CG  LYS A 222      44.443   5.330  -4.911  1.00 19.40           C
ATOM   1720  CD  LYS A 222      44.728   3.963  -5.518  1.00 16.05           C
ATOM   1721  CE  LYS A 222      45.179   4.059  -6.961  1.00 15.90           C
ATOM   1722  NZ  LYS A 222      46.425   4.854  -7.108  1.00 16.91           N
ATOM   1723  N   GLY A 223      40.754   7.382  -3.516  1.00 19.10           N
ATOM   1724  CA  GLY A 223      39.343   7.513  -3.220  1.00 17.18           C
ATOM   1725  C   GLY A 223      38.428   6.474  -3.797  1.00 17.36           C
ATOM   1726  O   GLY A 223      38.752   5.792  -4.773  1.00 17.98           O
ATOM   1727  N   VAL A 224      37.245   6.418  -3.203  1.00 16.37           N
ATOM   1728  CA  VAL A 224      36.206   5.484  -3.592  1.00 16.40           C
ATOM   1729  C   VAL A 224      34.821   6.136  -3.445  1.00 16.85           C
ATOM   1730  O   VAL A 224      34.573   6.884  -2.487  1.00 18.79           O
ATOM   1731  CB  VAL A 224      36.288   4.172  -2.748  1.00 15.92           C
ATOM   1732  CG1 VAL A 224      37.444   3.297  -3.245  1.00 16.67           C
ATOM   1733  CG2 VAL A 224      36.454   4.522  -1.255  1.00 16.07           C
ATOM   1734  N   PRO A 225      33.957   5.967  -4.466  1.00 16.03           N
ATOM   1735  CA  PRO A 225      32.588   6.483  -4.578  1.00 16.49           C
ATOM   1736  C   PRO A 225      31.504   5.617  -3.907  1.00 16.77           C
ATOM   1737  O   PRO A 225      31.742   4.449  -3.568  1.00 15.80           O
ATOM   1738  CB  PRO A 225      32.396   6.595  -6.083  1.00 16.94           C
ATOM   1739  CG  PRO A 225      33.735   7.093  -6.515  1.00 16.56           C
ATOM   1740  CD  PRO A 225      34.678   6.169  -5.748  1.00 16.93           C
ATOM   1741  N   LEU A 226      30.334   6.228  -3.681  1.00 16.10           N
ATOM   1742  CA  LEU A 226      29.185   5.576  -3.027  1.00 15.63           C
ATOM   1743  C   LEU A 226      27.854   6.147  -3.595  1.00 17.65           C
ATOM   1744  O   LEU A 226      27.880   7.131  -4.341  1.00 17.45           O
ATOM   1745  CB  LEU A 226      29.219   5.823  -1.496  1.00 15.56           C
ATOM   1746  CG  LEU A 226      30.429   5.680  -0.537  1.00 15.10           C
ATOM   1747  CD1 LEU A 226      30.947   4.236  -0.391  1.00 15.85           C
ATOM   1748  CD2 LEU A 226      31.548   6.656  -0.931  1.00 14.86           C
ATOM   1749  N   PRO A 227      26.689   5.508  -3.299  1.00 15.00           N
ATOM   1750  CA  PRO A 227      25.387   5.995  -3.797  1.00 15.00           C
ATOM   1751  C   PRO A 227      24.213   5.938  -2.802  1.00 15.00           C
ATOM   1752  O   PRO A 227      24.067   4.968  -2.063  1.00 15.00           O
ATOM   1753  CB  PRO A 227      25.125   5.117  -5.023  1.00 15.00           C
ATOM   1754  CG  PRO A 227      25.756   3.858  -4.665  1.00 15.00           C
ATOM   1755  CD  PRO A 227      27.058   4.272  -4.024  1.00 15.00           C
ATOM   1756  N   LYS A 228      23.320   6.919  -2.849  1.00 15.00           N
ATOM   1757  CA  LYS A 228      22.195   6.926  -1.907  1.00 15.00           C
ATOM   1758  C   LYS A 228      21.049   6.090  -2.470  1.00 15.00           C
ATOM   1759  O   LYS A 228      20.001   6.614  -2.828  1.00 15.00           O
ATOM   1760  CB  LYS A 228      21.752   8.357  -1.573  1.00 15.00           C
ATOM   1761  CG  LYS A 228      21.426   8.552  -0.094  1.00 15.00           C
ATOM   1762  CD  LYS A 228      20.304   7.651   0.427  1.00 15.00           C
ATOM   1763  CE  LYS A 228      19.972   7.931   1.901  1.00 15.00           C
ATOM   1764  NZ  LYS A 228      19.768   9.395   2.222  1.00 15.00           N
ATOM   1765  N   VAL A 229      21.257   4.771  -2.491  1.00 15.00           N
ATOM   1766  CA  VAL A 229      20.285   3.795  -2.990  1.00 15.00           C
ATOM   1767  C   VAL A 229      19.651   4.240  -4.294  1.00 15.00           C
ATOM   1768  O   VAL A 229      20.334   4.768  -5.172  1.00 15.00           O
ATOM   1769  CB  VAL A 229      19.171   3.517  -1.942  1.00 15.00           C
ATOM   1770  CG1 VAL A 229      18.170   2.446  -2.457  1.00 15.00           C
ATOM   1771  CG2 VAL A 229      19.804   3.080  -0.637  1.00 15.00           C
ATOM   1772  N   LYS A 230      25.110   7.671 -10.286  1.00 12.64           N
ATOM   1773  CA  LYS A 230      25.236   6.775  -9.135  1.00 11.10           C
ATOM   1774  C   LYS A 230      26.129   7.326  -7.982  1.00 12.23           C
ATOM   1775  O   LYS A 230      25.664   7.458  -6.854  1.00 12.79           O
ATOM   1776  CB  LYS A 230      25.700   5.383  -9.613  1.00  7.29           C
ATOM   1777  CG  LYS A 230      25.470   4.286  -8.608  1.00  4.76           C
ATOM   1778  CD  LYS A 230      25.102   2.974  -9.276  1.00  2.28           C
ATOM   1779  CE  LYS A 230      24.659   1.949  -8.239  1.00  2.00           C
ATOM   1780  NZ  LYS A 230      24.498   0.593  -8.812  1.00  2.00           N
ATOM   1781  N   PRO A 231      27.417   7.642  -8.256  1.00 12.60           N
ATOM   1782  CA  PRO A 231      28.200   8.160  -7.122  1.00 13.49           C
ATOM   1783  C   PRO A 231      27.701   9.512  -6.623  1.00 14.16           C
ATOM   1784  O   PRO A 231      27.813  10.518  -7.319  1.00 13.24           O
ATOM   1785  CB  PRO A 231      29.610   8.278  -7.699  1.00 12.21           C
ATOM   1786  CG  PRO A 231      29.360   8.548  -9.141  1.00 12.42           C
ATOM   1787  CD  PRO A 231      28.258   7.577  -9.467  1.00 11.96           C
ATOM   1788  N   LYS A 232      27.096   9.521  -5.444  1.00 14.69           N
ATOM   1789  CA  LYS A 232      26.611  10.765  -4.879  1.00 15.74           C
ATOM   1790  C   LYS A 232      27.661  11.323  -3.911  1.00 15.51           C
ATOM   1791  O   LYS A 232      27.890  12.532  -3.852  1.00 15.76           O
ATOM   1792  CB  LYS A 232      25.250  10.554  -4.202  1.00 12.31           C
ATOM   1793  CG  LYS A 232      24.103  10.233  -5.181  1.00 12.49           C
ATOM   1794  CD  LYS A 232      22.755  10.681  -4.638  1.00 13.46           C
ATOM   1795  CE  LYS A 232      22.762  12.168  -4.338  1.00 11.99           C
ATOM   1796  NZ  LYS A 232      21.466  12.668  -3.825  1.00  7.63           N
ATOM   1797  N   VAL A 233      28.337  10.416  -3.209  1.00 14.10           N
ATOM   1798  CA  VAL A 233      29.380  10.762  -2.241  1.00 13.64           C
ATOM   1799  C   VAL A 233      30.696  10.076  -2.642  1.00 12.77           C
ATOM   1800  O   VAL A 233      30.693   9.061  -3.347  1.00 12.22           O
ATOM   1801  CB  VAL A 233      29.001  10.275  -0.802  1.00 13.49           C
ATOM   1802  CG1 VAL A 233      29.782  11.041   0.262  1.00 11.21           C
ATOM   1803  CG2 VAL A 233      27.502  10.344  -0.575  1.00 13.76           C
ATOM   1804  N   VAL A 234      31.812  10.609  -2.157  1.00 12.37           N
ATOM   1805  CA  VAL A 234      33.130  10.047  -2.441  1.00 11.36           C
ATOM   1806  C   VAL A 234      34.067  10.431  -1.328  1.00 12.35           C
ATOM   1807  O   VAL A 234      34.222  11.604  -1.054  1.00 11.58           O
ATOM   1808  CB  VAL A 234      33.708  10.567  -3.789  1.00  7.67           C
ATOM   1809  CG1 VAL A 234      33.533  12.101  -3.908  1.00  2.00           C
ATOM   1810  CG2 VAL A 234      35.173  10.105  -3.949  1.00  5.16           C
ATOM   1811  N   LEU A 235      34.641   9.437  -0.654  1.00 11.91           N
ATOM   1812  CA  LEU A 235      35.586   9.702   0.434  1.00 14.03           C
ATOM   1813  C   LEU A 235      37.016   9.587  -0.037  1.00 14.89           C
ATOM   1814  O   LEU A 235      37.343   8.719  -0.836  1.00 14.09           O
ATOM   1815  CB  LEU A 235      35.398   8.773   1.634  1.00 13.55           C
ATOM   1816  CG  LEU A 235      34.192   7.868   1.873  1.00 14.08           C
ATOM   1817  CD1 LEU A 235      32.901   8.626   1.602  1.00 12.62           C
ATOM   1818  CD2 LEU A 235      34.279   6.608   1.010  1.00 14.62           C
ATOM   1819  N   TYR A 236      37.871  10.475   0.448  1.00 15.60           N
ATOM   1820  CA  TYR A 236      39.270  10.440   0.072  1.00 16.51           C
ATOM   1821  C   TYR A 236      40.059   9.609   1.078  1.00 18.66           C
ATOM   1822  O   TYR A 236      40.602  10.134   2.055  1.00 19.81           O
ATOM   1823  CB  TYR A 236      39.817  11.852  -0.073  1.00 15.33           C
ATOM   1824  CG  TYR A 236      39.260  12.556  -1.278  1.00 16.53           C
ATOM   1825  CD1 TYR A 236      37.908  12.430  -1.617  1.00 16.85           C
ATOM   1826  CD2 TYR A 236      40.082  13.313  -2.122  1.00 16.53           C
ATOM   1827  CE1 TYR A 236      37.385  13.031  -2.766  1.00 17.14           C
ATOM   1828  CE2 TYR A 236      39.568  13.919  -3.270  1.00 18.32           C
ATOM   1829  CZ  TYR A 236      38.218  13.768  -3.580  1.00 17.54           C
ATOM   1830  OH  TYR A 236      37.688  14.347  -4.704  1.00 14.26           O
ATOM   1831  N   SER A 237      40.044   8.299   0.852  1.00 19.35           N
ATOM   1832  CA  SER A 237      40.721   7.327   1.702  1.00 18.45           C
ATOM   1833  C   SER A 237      42.239   7.482   1.750  1.00 20.18           C
ATOM   1834  O   SER A 237      42.877   7.716   0.727  1.00 19.96           O
ATOM   1835  CB  SER A 237      40.337   5.918   1.244  1.00 14.82           C
ATOM   1836  OG  SER A 237      39.438   5.975   0.148  1.00 13.52           O
ATOM   1837  N   GLU A 238      42.806   7.351   2.944  1.00 19.89           N
ATOM   1838  CA  GLU A 238      44.251   7.485   3.136  1.00 18.63           C
ATOM   1839  C   GLU A 238      44.627   7.326   4.612  1.00 18.59           C
ATOM   1840  O   GLU A 238      43.781   7.400   5.497  1.00 17.81           O
ATOM   1841  CB  GLU A 238      44.712   8.885   2.684  1.00 19.07           C
ATOM   1842  CG  GLU A 238      44.319  10.006   3.648  1.00 18.05           C
ATOM   1843  CD  GLU A 238      44.983  11.334   3.345  1.00 18.06           C
ATOM   1844  OE1 GLU A 238      46.159  11.343   2.944  1.00 16.18           O
ATOM   1845  OE2 GLU A 238      44.333  12.388   3.523  1.00 17.47           O
ATOM   1846  N   ASP A 239      45.907   7.092   4.851  1.00 19.34           N
ATOM   1847  CA  ASP A 239      46.438   6.980   6.193  1.00 18.65           C
ATOM   1848  C   ASP A 239      47.057   8.312   6.607  1.00 17.49           C
ATOM   1849  O   ASP A 239      47.506   9.077   5.748  1.00 18.43           O
ATOM   1850  CB  ASP A 239      47.503   5.913   6.237  1.00 19.97           C
ATOM   1851  CG  ASP A 239      46.952   4.556   5.989  1.00 19.99           C
ATOM   1852  OD1 ASP A 239      45.706   4.430   5.895  1.00 21.05           O
ATOM   1853  OD2 ASP A 239      47.775   3.613   5.910  1.00 19.38           O
ATOM   1854  N   VAL A 240      47.103   8.573   7.917  1.00 15.16           N
ATOM   1855  CA  VAL A 240      47.684   9.810   8.469  1.00 14.30           C
ATOM   1856  C   VAL A 240      48.521   9.554   9.724  1.00 15.16           C
ATOM   1857  O   VAL A 240      48.208   8.680  10.531  1.00 18.35           O
ATOM   1858  CB  VAL A 240      46.604  10.873   8.859  1.00 12.43           C
ATOM   1859  CG1 VAL A 240      45.793  11.295   7.641  1.00  9.42           C
ATOM   1860  CG2 VAL A 240      45.716  10.348   9.985  1.00 12.31           C
ATOM   1861  N   ASN A 241      49.571  10.347   9.898  1.00 13.87           N
ATOM   1862  CA  ASN A 241      50.446  10.225  11.070  1.00 12.91           C
ATOM   1863  C   ASN A 241      49.639  10.548  12.342  1.00 12.79           C
ATOM   1864  O   ASN A 241      49.378  11.722  12.636  1.00 13.97           O
ATOM   1865  CB  ASN A 241      51.643  11.193  10.931  1.00 14.64           C
ATOM   1866  CG  ASN A 241      52.491  10.909   9.701  1.00 16.46           C
ATOM   1867  OD1 ASN A 241      52.978   9.790   9.509  1.00 18.28           O
ATOM   1868  ND2 ASN A 241      52.668  11.917   8.861  1.00 17.58           N
ATOM   1869  N   MET A 242      49.240   9.530  13.104  1.00 12.01           N
ATOM   1870  CA  MET A 242      48.445   9.812  14.313  1.00 10.54           C
ATOM   1871  C   MET A 242      49.210  10.390  15.500  1.00  7.54           C
ATOM   1872  O   MET A 242      50.218   9.857  15.954  1.00  5.40           O
ATOM   1873  CB  MET A 242      47.620   8.607  14.752  1.00 12.92           C
ATOM   1874  CG  MET A 242      46.480   8.984  15.672  1.00 12.15           C
ATOM   1875  SD  MET A 242      45.545  10.377  15.019  1.00  9.31           S
ATOM   1876  CE  MET A 242      44.349   9.610  14.072  1.00 11.81           C
ATOM   1877  N   GLU A 243      48.739  11.530  15.965  1.00  7.72           N
ATOM   1878  CA  GLU A 243      49.385  12.201  17.067  1.00  9.02           C
ATOM   1879  C   GLU A 243      48.314  12.614  18.081  1.00  6.93           C
ATOM   1880  O   GLU A 243      47.234  13.055  17.717  1.00  6.77           O
ATOM   1881  CB  GLU A 243      50.167  13.417  16.555  1.00 12.32           C
ATOM   1882  CG  GLU A 243      51.174  13.094  15.442  1.00 15.39           C
ATOM   1883  CD  GLU A 243      52.577  12.838  15.962  1.00 19.38           C
ATOM   1884  OE1 GLU A 243      52.751  11.876  16.736  1.00 21.48           O
ATOM   1885  OE2 GLU A 243      53.513  13.599  15.607  1.00 17.29           O
ATOM   1886  N   THR A 244      48.585  12.327  19.345  1.00  3.51           N
ATOM   1887  CA  THR A 244      47.718  12.658  20.485  1.00  3.58           C
ATOM   1888  C   THR A 244      48.725  12.760  21.635  1.00  4.78           C
ATOM   1889  O   THR A 244      48.817  11.855  22.480  1.00  5.74           O
ATOM   1890  CB  THR A 244      46.668  11.518  20.816  1.00  2.00           C
ATOM   1891  OG1 THR A 244      47.315  10.240  20.885  1.00  2.00           O
ATOM   1892  CG2 THR A 244      45.550  11.446  19.753  1.00  2.32           C
ATOM   1893  N   PRO A 245      49.471  13.875  21.705  1.00  5.19           N
ATOM   1894  CA  PRO A 245      50.453  13.958  22.787  1.00  5.18           C
ATOM   1895  C   PRO A 245      50.115  14.931  23.885  1.00  6.73           C
ATOM   1896  O   PRO A 245      50.973  15.664  24.416  1.00  7.71           O
ATOM   1897  CB  PRO A 245      51.705  14.393  22.070  1.00  4.69           C
ATOM   1898  CG  PRO A 245      51.170  15.352  21.021  1.00  5.06           C
ATOM   1899  CD  PRO A 245      49.950  14.625  20.519  1.00  5.28           C
ATOM   1900  N   ASP A 246      48.848  14.929  24.238  1.00  8.43           N
ATOM   1901  CA  ASP A 246      48.380  15.816  25.282  1.00  8.68           C
ATOM   1902  C   ASP A 246      47.050  15.322  25.801  1.00 10.11           C
ATOM   1903  O   ASP A 246      46.392  16.013  26.559  1.00 12.11           O
ATOM   1904  CB  ASP A 246      48.301  17.261  24.756  1.00 10.40           C
ATOM   1905  CG  ASP A 246      47.428  17.387  23.497  1.00 11.32           C
ATOM   1906  OD1 ASP A 246      47.558  16.528  22.596  1.00 11.79           O
ATOM   1907  OD2 ASP A 246      46.608  18.330  23.429  1.00  8.30           O
ATOM   1908  N   THR A 247      46.700  14.098  25.404  1.00 10.26           N
ATOM   1909  CA  THR A 247      45.435  13.481  25.776  1.00  8.99           C
ATOM   1910  C   THR A 247      45.587  11.988  26.029  1.00  9.82           C
ATOM   1911  O   THR A 247      46.381  11.302  25.364  1.00  8.93           O
ATOM   1912  CB  THR A 247      44.356  13.569  24.632  1.00  5.13           C
ATOM   1913  OG1 THR A 247      44.995  13.719  23.355  1.00  3.01           O
ATOM   1914  CG2 THR A 247      43.402  14.706  24.888  1.00  3.15           C
ATOM   1915  N   HIS A 248      44.824  11.482  26.994  1.00 11.25           N
ATOM   1916  CA  HIS A 248      44.770  10.042  27.236  1.00 12.68           C
ATOM   1917  C   HIS A 248      43.286   9.650  27.162  1.00 12.26           C
ATOM   1918  O   HIS A 248      42.417  10.521  27.100  1.00 11.84           O
ATOM   1919  CB  HIS A 248      45.420   9.606  28.545  1.00 15.67           C
ATOM   1920  CG  HIS A 248      44.954  10.353  29.752  1.00 17.11           C
ATOM   1921  ND1 HIS A 248      44.130   9.798  30.702  1.00 18.60           N
ATOM   1922  CD2 HIS A 248      45.276  11.587  30.210  1.00 19.61           C
ATOM   1923  CE1 HIS A 248      43.967  10.651  31.698  1.00 19.52           C
ATOM   1924  NE2 HIS A 248      44.654  11.743  31.421  1.00 21.71           N
ATOM   1925  N   LEU A 249      42.996   8.354  27.139  1.00 12.11           N
ATOM   1926  CA  LEU A 249      41.616   7.872  27.049  1.00 12.14           C
ATOM   1927  C   LEU A 249      40.779   7.964  28.329  1.00 13.29           C
ATOM   1928  O   LEU A 249      41.275   7.722  29.438  1.00 13.72           O
ATOM   1929  CB  LEU A 249      41.588   6.433  26.521  1.00  9.20           C
ATOM   1930  CG  LEU A 249      42.066   6.140  25.087  1.00  7.87           C
ATOM   1931  CD1 LEU A 249      43.517   6.522  24.870  1.00  2.65           C
ATOM   1932  CD2 LEU A 249      41.902   4.659  24.795  1.00  2.77           C
ATOM   1933  N   SER A 250      39.543   8.424  28.157  1.00 14.83           N
ATOM   1934  CA  SER A 250      38.584   8.517  29.244  1.00 16.82           C
ATOM   1935  C   SER A 250      37.757   7.233  29.114  1.00 17.96           C
ATOM   1936  O   SER A 250      37.126   6.775  30.061  1.00 18.16           O
ATOM   1937  CB  SER A 250      37.659   9.731  29.081  1.00 18.95           C
ATOM   1938  OG  SER A 250      38.292  10.823  28.441  1.00 20.15           O
ATOM   1939  N   TYR A 251      37.802   6.631  27.933  1.00 18.70           N
ATOM   1940  CA  TYR A 251      37.054   5.412  27.681  1.00 19.80           C
ATOM   1941  C   TYR A 251      37.472   4.742  26.381  1.00 20.54           C
ATOM   1942  O   TYR A 251      37.730   5.419  25.390  1.00 20.77           O
ATOM   1943  CB  TYR A 251      35.555   5.728  27.653  1.00 15.13           C
ATOM   1944  CG  TYR A 251      34.652   4.549  27.376  1.00 12.96           C
ATOM   1945  CD1 TYR A 251      34.578   3.462  28.259  1.00 11.96           C
ATOM   1946  CD2 TYR A 251      33.882   4.510  26.221  1.00 13.73           C
ATOM   1947  CE1 TYR A 251      33.757   2.368  27.988  1.00 13.47           C
ATOM   1948  CE2 TYR A 251      33.057   3.419  25.937  1.00 12.83           C
ATOM   1949  CZ  TYR A 251      33.002   2.358  26.821  1.00 15.34           C
ATOM   1950  OH  TYR A 251      32.190   1.294  26.527  1.00 15.86           O
ATOM   1951  N   LYS A 252      37.652   3.425  26.440  1.00 22.74           N
ATOM   1952  CA  LYS A 252      38.007   2.616  25.277  1.00 25.34           C
ATOM   1953  C   LYS A 252      37.237   1.313  25.430  1.00 25.36           C
ATOM   1954  O   LYS A 252      37.233   0.708  26.504  1.00 25.58           O
ATOM   1955  CB  LYS A 252      39.520   2.324  25.186  1.00 25.49           C
ATOM   1956  CG  LYS A 252      39.903   1.406  23.988  1.00 26.65           C
ATOM   1957  CD  LYS A 252      41.421   1.210  23.768  1.00 28.07           C
ATOM   1958  CE  LYS A 252      42.138   0.480  24.932  1.00 28.17           C
ATOM   1959  NZ  LYS A 252      41.721  -0.928  25.196  1.00 29.37           N
ATOM   1960  N   PRO A 253      36.535   0.887  24.368  1.00 25.96           N
ATOM   1961  CA  PRO A 253      35.762  -0.355  24.429  1.00 27.87           C
ATOM   1962  C   PRO A 253      36.584  -1.658  24.381  1.00 30.08           C
ATOM   1963  O   PRO A 253      36.752  -2.267  23.312  1.00 31.05           O
ATOM   1964  CB  PRO A 253      34.826  -0.214  23.225  1.00 26.57           C
ATOM   1965  CG  PRO A 253      34.601   1.252  23.156  1.00 25.34           C
ATOM   1966  CD  PRO A 253      35.993   1.779  23.325  1.00 25.62           C
ATOM   1967  N   GLY A 254      37.076  -2.093  25.539  1.00 31.47           N
ATOM   1968  CA  GLY A 254      37.839  -3.333  25.602  1.00 33.61           C
ATOM   1969  C   GLY A 254      39.305  -3.314  25.183  1.00 37.23           C
ATOM   1970  O   GLY A 254      39.705  -2.571  24.280  1.00 37.52           O
ATOM   1971  N   LYS A 255      40.104  -4.175  25.808  1.00 39.80           N
ATOM   1972  CA  LYS A 255      41.523  -4.217  25.527  1.00 41.64           C
ATOM   1973  C   LYS A 255      41.853  -5.020  24.269  1.00 42.81           C
ATOM   1974  O   LYS A 255      42.659  -5.961  24.275  1.00 43.24           O
ATOM   1975  CB  LYS A 255      42.273  -4.745  26.745  1.00 41.41           C
ATOM   1976  CG  LYS A 255      43.792  -4.565  26.670  1.00 40.56           C
ATOM   1977  CD  LYS A 255      44.211  -3.192  27.103  1.00 38.59           C
ATOM   1978  CE  LYS A 255      45.403  -2.704  26.315  1.00 36.44           C
ATOM   1979  NZ  LYS A 255      45.043  -2.415  24.895  1.00 35.79           N
ATOM   1980  N   GLY A 256      41.221  -4.625  23.178  1.00 43.10           N
ATOM   1981  CA  GLY A 256      41.456  -5.280  21.906  1.00 43.99           C
ATOM   1982  C   GLY A 256      42.483  -4.466  21.143  1.00 44.84           C
ATOM   1983  O   GLY A 256      43.305  -5.022  20.381  1.00 44.44           O
ATOM   1984  N   ASP A 257      42.404  -3.141  21.311  1.00 45.69           N
ATOM   1985  CA  ASP A 257      43.343  -2.232  20.671  1.00 47.03           C
ATOM   1986  C   ASP A 257      43.339  -2.217  19.116  1.00 46.81           C
ATOM   1987  O   ASP A 257      44.366  -2.023  18.467  1.00 45.51           O
ATOM   1988  CB  ASP A 257      44.746  -2.515  21.231  1.00 51.30           C
ATOM   1989  CG  ASP A 257      45.768  -1.576  20.710  1.00 53.65           C
ATOM   1990  OD1 ASP A 257      45.622  -0.360  20.957  1.00 54.83           O
ATOM   1991  OD2 ASP A 257      46.703  -2.060  20.035  1.00 54.77           O
ATOM   1992  N   GLU A 258      42.176  -2.421  18.518  1.00 47.04           N
ATOM   1993  CA  GLU A 258      42.074  -2.392  17.067  1.00 47.95           C
ATOM   1994  C   GLU A 258      40.819  -1.652  16.598  1.00 46.97           C
ATOM   1995  O   GLU A 258      39.766  -1.666  17.254  1.00 47.81           O
ATOM   1996  CB  GLU A 258      42.161  -3.801  16.467  1.00 51.62           C
ATOM   1997  CG  GLU A 258      43.498  -4.085  15.757  1.00 54.89           C
ATOM   1998  CD  GLU A 258      43.729  -3.189  14.536  1.00 57.57           C
ATOM   1999  OE1 GLU A 258      43.114  -3.450  13.472  1.00 57.92           O
ATOM   2000  OE2 GLU A 258      44.510  -2.207  14.639  1.00 59.53           O
ATOM   2001  N   ASN A 259      40.967  -0.962  15.478  1.00 44.76           N
ATOM   2002  CA  ASN A 259      39.883  -0.184  14.910  1.00 43.03           C
ATOM   2003  C   ASN A 259      38.599  -0.975  14.778  1.00 41.82           C
ATOM   2004  O   ASN A 259      38.586  -2.057  14.196  1.00 42.02           O
ATOM   2005  CB  ASN A 259      40.296   0.378  13.552  1.00 42.00           C
ATOM   2006  CG  ASN A 259      41.483   1.326  13.647  1.00 40.17           C
ATOM   2007  OD1 ASN A 259      41.961   1.640  14.744  1.00 38.03           O
ATOM   2008  ND2 ASN A 259      41.984   1.759  12.496  1.00 40.21           N
ATOM   2009  N   SER A 260      37.526  -0.420  15.334  1.00 38.98           N
ATOM   2010  CA  SER A 260      36.202  -1.029  15.298  1.00 34.76           C
ATOM   2011  C   SER A 260      35.162   0.013  15.719  1.00 32.26           C
ATOM   2012  O   SER A 260      35.480   0.942  16.480  1.00 32.38           O
ATOM   2013  CB  SER A 260      36.146  -2.219  16.260  1.00 34.31           C
ATOM   2014  OG  SER A 260      37.156  -3.167  15.970  1.00 31.40           O
ATOM   2015  N   LYS A 261      33.917  -0.196  15.284  1.00 29.90           N
ATOM   2016  CA  LYS A 261      32.781   0.685  15.586  1.00 27.33           C
ATOM   2017  C   LYS A 261      32.548   0.781  17.099  1.00 25.64           C
ATOM   2018  O   LYS A 261      31.936   1.725  17.592  1.00 23.48           O
ATOM   2019  CB  LYS A 261      31.507   0.182  14.878  1.00 29.04           C
ATOM   2020  CG  LYS A 261      30.487  -0.556  15.758  1.00 30.88           C
ATOM   2021  CD  LYS A 261      29.472   0.394  16.422  1.00 32.08           C
ATOM   2022  CE  LYS A 261      28.583   1.098  15.389  1.00 30.94           C
ATOM   2023  NZ  LYS A 261      27.550   2.014  15.978  1.00 28.06           N
ATOM   2024  N   ALA A 262      33.008  -0.225  17.830  1.00 23.81           N
ATOM   2025  CA  ALA A 262      32.867  -0.227  19.283  1.00 20.99           C
ATOM   2026  C   ALA A 262      33.644   0.987  19.815  1.00 19.95           C
ATOM   2027  O   ALA A 262      33.087   1.863  20.491  1.00 20.03           O
ATOM   2028  CB  ALA A 262      33.424  -1.536  19.866  1.00 20.13           C
ATOM   2029  N   MET A 263      34.889   1.097  19.346  1.00 17.85           N
ATOM   2030  CA  MET A 263      35.801   2.170  19.719  1.00 15.11           C
ATOM   2031  C   MET A 263      35.446   3.506  19.057  1.00 13.07           C
ATOM   2032  O   MET A 263      36.245   4.424  19.049  1.00 13.92           O
ATOM   2033  CB  MET A 263      37.244   1.768  19.386  1.00 14.34           C
ATOM   2034  CG  MET A 263      37.793   0.656  20.265  1.00 12.70           C
ATOM   2035  SD  MET A 263      39.234  -0.215  19.624  1.00  8.77           S
ATOM   2036  CE  MET A 263      39.517  -1.367  20.967  1.00  9.13           C
ATOM   2037  N   LEU A 264      34.274   3.589  18.445  1.00 10.20           N
ATOM   2038  CA  LEU A 264      33.825   4.836  17.843  1.00  8.55           C
ATOM   2039  C   LEU A 264      33.416   5.789  18.971  1.00  7.32           C
ATOM   2040  O   LEU A 264      33.456   7.000  18.816  1.00  5.20           O
ATOM   2041  CB  LEU A 264      32.642   4.591  16.896  1.00  7.61           C
ATOM   2042  CG  LEU A 264      32.927   4.302  15.421  1.00  6.12           C
ATOM   2043  CD1 LEU A 264      31.628   4.000  14.744  1.00  5.02           C
ATOM   2044  CD2 LEU A 264      33.586   5.502  14.756  1.00  6.95           C
ATOM   2045  N   GLY A 265      33.065   5.221  20.118  1.00  6.99           N
ATOM   2046  CA  GLY A 265      32.670   6.025  21.265  1.00  6.43           C
ATOM   2047  C   GLY A 265      33.822   6.317  22.230  1.00  6.65           C
ATOM   2048  O   GLY A 265      33.604   6.628  23.406  1.00  7.87           O
ATOM   2049  N   GLN A 266      35.053   6.155  21.750  1.00  5.01           N
ATOM   2050  CA  GLN A 266      36.225   6.431  22.560  1.00  4.73           C
ATOM   2051  C   GLN A 266      36.192   7.880  23.042  1.00  4.94           C
ATOM   2052  O   GLN A 266      35.905   8.790  22.272  1.00  6.13           O
ATOM   2053  CB  GLN A 266      37.505   6.204  21.762  1.00  2.00           C
ATOM   2054  CG  GLN A 266      38.080   4.808  21.840  1.00  2.00           C
ATOM   2055  CD  GLN A 266      39.381   4.679  21.049  1.00  4.63           C
ATOM   2056  OE1 GLN A 266      40.435   4.412  21.617  1.00  4.45           O
ATOM   2057  NE2 GLN A 266      39.316   4.883  19.747  1.00  3.04           N
ATOM   2058  N   GLN A 267      36.453   8.078  24.329  1.00  3.94           N
ATOM   2059  CA  GLN A 267      36.463   9.404  24.917  1.00  4.61           C
ATOM   2060  C   GLN A 267      37.917   9.833  25.117  1.00  5.75           C
ATOM   2061  O   GLN A 267      38.784   9.005  25.435  1.00  6.03           O
ATOM   2062  CB  GLN A 267      35.679   9.391  26.227  1.00  3.34           C
ATOM   2063  CG  GLN A 267      34.179   9.286  26.013  1.00  2.58           C
ATOM   2064  CD  GLN A 267      33.436   8.610  27.153  1.00  2.00           C
ATOM   2065  OE1 GLN A 267      33.722   8.837  28.320  1.00  2.00           O
ATOM   2066  NE2 GLN A 267      32.458   7.782  26.809  1.00  2.00           N
ATOM   2067  N   SER A 268      38.199  11.113  24.898  1.00  7.04           N
ATOM   2068  CA  SER A 268      39.564  11.602  25.037  1.00  6.70           C
ATOM   2069  C   SER A 268      39.710  12.725  26.070  1.00  6.63           C
ATOM   2070  O   SER A 268      39.473  13.898  25.765  1.00  5.88           O
ATOM   2071  CB  SER A 268      40.085  12.088  23.681  1.00  3.39           C
ATOM   2072  OG  SER A 268      39.599  11.288  22.633  1.00  2.50           O
ATOM   2073  N   MET A 269      40.139  12.394  27.278  1.00  5.11           N
ATOM   2074  CA  MET A 269      40.293  13.427  28.280  1.00  3.87           C
ATOM   2075  C   MET A 269      41.654  14.082  28.113  1.00  3.35           C
ATOM   2076  O   MET A 269      42.582  13.464  27.580  1.00  2.91           O
ATOM   2077  CB  MET A 269      40.173  12.829  29.670  1.00  4.43           C
ATOM   2078  CG  MET A 269      39.849  13.834  30.721  1.00  6.90           C
ATOM   2079  SD  MET A 269      40.071  13.120  32.310  1.00 13.66           S
ATOM   2080  CE  MET A 269      41.700  13.628  32.602  1.00 12.36           C
ATOM   2081  N   PRO A 270      41.796  15.348  28.558  1.00  2.20           N
ATOM   2082  CA  PRO A 270      43.111  15.976  28.401  1.00  2.15           C
ATOM   2083  C   PRO A 270      44.082  15.450  29.410  1.00  3.08           C
ATOM   2084  O   PRO A 270      43.744  14.646  30.270  1.00  4.77           O
ATOM   2085  CB  PRO A 270      42.875  17.452  28.721  1.00  2.00           C
ATOM   2086  CG  PRO A 270      41.452  17.638  28.855  1.00  2.00           C
ATOM   2087  CD  PRO A 270      40.769  16.323  28.972  1.00  2.00           C
ATOM   2088  N   ASN A 271      45.292  15.975  29.337  1.00  3.43           N
ATOM   2089  CA  ASN A 271      46.326  15.614  30.289  1.00  3.81           C
ATOM   2090  C   ASN A 271      46.478  16.762  31.289  1.00  4.83           C
ATOM   2091  O   ASN A 271      46.038  17.892  31.041  1.00  4.31           O
ATOM   2092  CB  ASN A 271      47.656  15.315  29.589  1.00  2.00           C
ATOM   2093  CG  ASN A 271      47.658  13.989  28.838  1.00  2.12           C
ATOM   2094  OD1 ASN A 271      46.645  13.314  28.709  1.00  2.93           O
ATOM   2095  ND2 ASN A 271      48.812  13.626  28.324  1.00  2.13           N
ATOM   2096  N   ARG A 272      47.127  16.456  32.406  1.00  6.63           N
ATOM   2097  CA  ARG A 272      47.346  17.397  33.504  1.00  7.02           C
ATOM   2098  C   ARG A 272      48.483  18.393  33.314  1.00  7.20           C
ATOM   2099  O   ARG A 272      49.597  18.015  32.969  1.00  5.52           O
ATOM   2100  CB  ARG A 272      47.620  16.627  34.800  1.00  2.60           C
ATOM   2101  CG  ARG A 272      46.454  16.403  35.719  1.00  3.05           C
ATOM   2102  CD  ARG A 272      46.770  15.168  36.507  1.00  2.00           C
ATOM   2103  NE  ARG A 272      46.278  15.160  37.877  1.00  3.08           N
ATOM   2104  CZ  ARG A 272      46.927  15.674  38.918  1.00  4.32           C
ATOM   2105  NH1 ARG A 272      48.081  16.271  38.750  1.00  6.15           N
ATOM   2106  NH2 ARG A 272      46.464  15.518  40.145  1.00  2.00           N
ATOM   2107  N   PRO A 273      48.212  19.686  33.554  1.00  8.54           N
ATOM   2108  CA  PRO A 273      49.207  20.754  33.430  1.00  9.56           C
ATOM   2109  C   PRO A 273      50.367  20.580  34.416  1.00  8.96           C
ATOM   2110  O   PRO A 273      50.221  20.816  35.623  1.00  7.88           O
ATOM   2111  CB  PRO A 273      48.402  22.030  33.739  1.00  8.99           C
ATOM   2112  CG  PRO A 273      47.066  21.528  34.254  1.00  8.46           C
ATOM   2113  CD  PRO A 273      46.863  20.260  33.500  1.00  8.45           C
ATOM   2114  N   ASN A 274      51.521  20.190  33.882  1.00  7.48           N
ATOM   2115  CA  ASN A 274      52.716  19.972  34.683  1.00  6.03           C
ATOM   2116  C   ASN A 274      53.831  20.835  34.110  1.00  6.05           C
ATOM   2117  O   ASN A 274      54.325  20.575  33.013  1.00  6.30           O
ATOM   2118  CB  ASN A 274      53.092  18.483  34.653  1.00  5.30           C
ATOM   2119  CG  ASN A 274      54.281  18.151  35.531  1.00  3.53           C
ATOM   2120  OD1 ASN A 274      54.333  18.511  36.717  1.00  2.00           O
ATOM   2121  ND2 ASN A 274      55.237  17.428  34.960  1.00  2.00           N
ATOM   2122  N   TYR A 275      54.158  21.912  34.817  1.00  6.35           N
ATOM   2123  CA  TYR A 275      55.203  22.822  34.378  1.00  5.90           C
ATOM   2124  C   TYR A 275      56.505  22.397  35.071  1.00  5.31           C
ATOM   2125  O   TYR A 275      56.474  21.912  36.193  1.00  7.34           O
ATOM   2126  CB  TYR A 275      54.873  24.272  34.780  1.00  4.91           C
ATOM   2127  CG  TYR A 275      53.461  24.771  34.514  1.00  3.47           C
ATOM   2128  CD1 TYR A 275      53.122  25.356  33.292  1.00  2.00           C
ATOM   2129  CD2 TYR A 275      52.492  24.754  35.529  1.00  2.00           C
ATOM   2130  CE1 TYR A 275      51.857  25.927  33.083  1.00  2.00           C
ATOM   2131  CE2 TYR A 275      51.228  25.317  35.338  1.00  2.00           C
ATOM   2132  CZ  TYR A 275      50.912  25.908  34.111  1.00  2.00           C
ATOM   2133  OH  TYR A 275      49.667  26.484  33.911  1.00  2.00           O
ATOM   2134  N   ILE A 276      57.640  22.575  34.402  1.00  3.92           N
ATOM   2135  CA  ILE A 276      58.943  22.216  34.969  1.00  2.00           C
ATOM   2136  C   ILE A 276      59.874  23.413  34.719  1.00  2.17           C
ATOM   2137  O   ILE A 276      59.778  24.055  33.660  1.00  2.70           O
ATOM   2138  CB  ILE A 276      59.584  20.959  34.260  1.00  2.00           C
ATOM   2139  CG1 ILE A 276      58.529  19.898  33.915  1.00  2.00           C
ATOM   2140  CG2 ILE A 276      60.700  20.377  35.113  1.00  2.00           C
ATOM   2141  CD1 ILE A 276      58.015  19.072  35.084  1.00  2.00           C
ATOM   2142  N   ALA A 277      60.769  23.686  35.676  1.00  2.00           N
ATOM   2143  CA  ALA A 277      61.739  24.787  35.599  1.00  2.00           C
ATOM   2144  C   ALA A 277      62.610  24.920  36.861  1.00  2.11           C
ATOM   2145  O   ALA A 277      62.537  24.111  37.783  1.00  2.00           O
ATOM   2146  CB  ALA A 277      61.032  26.122  35.300  1.00  2.00           C
ATOM   2147  N   PHE A 278      63.464  25.930  36.877  1.00  3.04           N
ATOM   2148  CA  PHE A 278      64.345  26.173  38.011  1.00  2.73           C
ATOM   2149  C   PHE A 278      63.576  26.724  39.207  1.00  2.00           C
ATOM   2150  O   PHE A 278      62.536  27.368  39.051  1.00  2.00           O
ATOM   2151  CB  PHE A 278      65.438  27.151  37.619  1.00  2.00           C
ATOM   2152  CG  PHE A 278      66.238  26.716  36.446  1.00  2.00           C
ATOM   2153  CD1 PHE A 278      67.129  25.659  36.559  1.00  2.00           C
ATOM   2154  CD2 PHE A 278      66.161  27.413  35.243  1.00  2.00           C
ATOM   2155  CE1 PHE A 278      67.944  25.303  35.497  1.00  2.00           C
ATOM   2156  CE2 PHE A 278      66.969  27.071  34.178  1.00  2.00           C
ATOM   2157  CZ  PHE A 278      67.868  26.012  34.304  1.00  2.00           C
ATOM   2158  N   ARG A 279      64.175  26.577  40.382  1.00  2.00           N
ATOM   2159  CA  ARG A 279      63.566  26.991  41.635  1.00  3.79           C
ATOM   2160  C   ARG A 279      63.558  28.494  41.897  1.00  2.35           C
ATOM   2161  O   ARG A 279      64.362  29.245  41.328  1.00  2.00           O
ATOM   2162  CB  ARG A 279      64.299  26.308  42.781  1.00  6.66           C
ATOM   2163  CG  ARG A 279      64.872  24.956  42.422  1.00 11.58           C
ATOM   2164  CD  ARG A 279      63.783  23.932  42.239  1.00 16.26           C
ATOM   2165  NE  ARG A 279      63.232  23.571  43.525  1.00 17.57           N
ATOM   2166  CZ  ARG A 279      63.110  22.326  43.944  1.00 18.91           C
ATOM   2167  NH1 ARG A 279      63.468  21.332  43.160  1.00 20.43           N
ATOM   2168  NH2 ARG A 279      62.612  22.076  45.135  1.00 18.47           N
ATOM   2169  N   ASP A 280      62.651  28.915  42.779  1.00  2.00           N
ATOM   2170  CA  ASP A 280      62.531  30.305  43.187  1.00  3.62           C
ATOM   2171  C   ASP A 280      63.862  30.622  43.853  1.00  4.44           C
ATOM   2172  O   ASP A 280      64.330  29.870  44.704  1.00  5.78           O
ATOM   2173  CB  ASP A 280      61.376  30.429  44.176  1.00  2.97           C
ATOM   2174  CG  ASP A 280      61.278  31.796  44.823  1.00  2.82           C
ATOM   2175  OD1 ASP A 280      61.615  32.817  44.192  1.00  2.04           O
ATOM   2176  OD2 ASP A 280      60.831  31.836  45.982  1.00  2.00           O
ATOM   2177  N   ASN A 281      64.510  31.589  43.474  1.00  4.24           N
ATOM   2178  CA  ASN A 281      65.789  32.121  43.919  1.00  2.00           C
ATOM   2179  C   ASN A 281      66.861  31.033  43.681  1.00  2.00           C
ATOM   2180  O   ASN A 281      67.711  30.771  44.541  1.00  2.00           O
ATOM   2181  CB  ASN A 281      65.741  32.539  45.391  1.00  2.00           C
ATOM   2182  CG  ASN A 281      65.252  33.974  45.574  1.00  2.00           C
ATOM   2183  OD1 ASN A 281      64.149  34.188  46.073  1.00  2.00           O
ATOM   2184  ND2 ASN A 281      66.016  34.980  45.191  1.00  2.00           N
ATOM   2185  N   PHE A 282      66.735  30.440  42.499  1.00  2.00           N
ATOM   2186  CA  PHE A 282      67.627  29.383  41.960  1.00  2.12           C
ATOM   2187  C   PHE A 282      68.150  28.392  43.024  1.00  3.43           C
ATOM   2188  O   PHE A 282      69.311  27.977  43.010  1.00  3.48           O
ATOM   2189  CB  PHE A 282      68.876  30.014  41.324  1.00  2.00           C
ATOM   2190  CG  PHE A 282      68.633  30.524  39.904  1.00  2.00           C
ATOM   2191  CD1 PHE A 282      68.237  29.632  38.904  1.00  2.00           C
ATOM   2192  CD2 PHE A 282      68.803  31.883  39.602  1.00  2.00           C
ATOM   2193  CE1 PHE A 282      67.995  30.094  37.605  1.00  2.00           C
ATOM   2194  CE2 PHE A 282      68.565  32.345  38.300  1.00  2.30           C
ATOM   2195  CZ  PHE A 282      68.158  31.450  37.303  1.00  2.00           C
ATOM   2196  N   ILE A 283      67.328  27.949  43.968  1.00  3.91           N
ATOM   2197  CA  ILE A 283      67.858  27.023  45.001  1.00  4.80           C
ATOM   2198  C   ILE A 283      68.246  25.698  44.382  1.00  4.42           C
ATOM   2199  O   ILE A 283      67.671  25.268  43.373  1.00  6.57           O
ATOM   2200  CB  ILE A 283      66.851  26.719  46.113  1.00  7.99           C
ATOM   2201  CG1 ILE A 283      65.772  25.722  45.686  1.00 10.62           C
ATOM   2202  CG2 ILE A 283      66.127  27.966  46.611  1.00  6.78           C
ATOM   2203  CD1 ILE A 283      65.725  24.462  46.558  1.00 10.71           C
ATOM   2204  N   GLY A 284      69.222  25.106  45.005  1.00  4.55           N
ATOM   2205  CA  GLY A 284      69.685  23.803  44.606  1.00  6.50           C
ATOM   2206  C   GLY A 284      70.841  23.859  43.632  1.00  5.82           C
ATOM   2207  O   GLY A 284      71.723  22.998  43.644  1.00  4.35           O
ATOM   2208  N   LEU A 285      70.836  24.877  42.778  1.00  4.55           N
ATOM   2209  CA  LEU A 285      71.890  25.037  41.794  1.00  3.62           C
ATOM   2210  C   LEU A 285      73.205  25.087  42.502  1.00  3.22           C
ATOM   2211  O   LEU A 285      74.096  24.277  42.250  1.00  4.97           O
ATOM   2212  CB  LEU A 285      71.709  26.315  41.012  1.00  2.00           C
ATOM   2213  CG  LEU A 285      70.671  26.204  39.910  1.00  2.00           C
ATOM   2214  CD1 LEU A 285      69.252  26.302  40.484  1.00  2.00           C
ATOM   2215  CD2 LEU A 285      70.933  27.327  38.939  1.00  2.00           C
ATOM   2216  N   MET A 286      73.302  26.046  43.412  1.00  3.81           N
ATOM   2217  CA  MET A 286      74.494  26.212  44.224  1.00  5.23           C
ATOM   2218  C   MET A 286      74.383  25.330  45.468  1.00  6.27           C
ATOM   2219  O   MET A 286      73.331  25.222  46.118  1.00  8.00           O
ATOM   2220  CB  MET A 286      74.707  27.680  44.634  1.00  4.18           C
ATOM   2221  CG  MET A 286      75.448  28.503  43.608  1.00  2.00           C
ATOM   2222  SD  MET A 286      75.539  30.172  44.182  1.00  2.31           S
ATOM   2223  CE  MET A 286      76.611  29.974  45.600  1.00  2.70           C
ATOM   2224  N   TYR A 287      75.467  24.630  45.737  1.00  6.10           N
ATOM   2225  CA  TYR A 287      75.538  23.797  46.908  1.00  6.06           C
ATOM   2226  C   TYR A 287      75.623  24.707  48.105  1.00  9.01           C
ATOM   2227  O   TYR A 287      76.319  25.733  48.094  1.00  8.60           O
ATOM   2228  CB  TYR A 287      76.786  22.918  46.881  1.00  4.39           C
ATOM   2229  CG  TYR A 287      76.560  21.566  46.268  1.00  3.53           C
ATOM   2230  CD1 TYR A 287      76.554  21.404  44.891  1.00  2.00           C
ATOM   2231  CD2 TYR A 287      76.339  20.450  47.065  1.00  3.63           C
ATOM   2232  CE1 TYR A 287      76.336  20.175  44.322  1.00  2.00           C
ATOM   2233  CE2 TYR A 287      76.109  19.210  46.498  1.00  2.97           C
ATOM   2234  CZ  TYR A 287      76.105  19.085  45.118  1.00  2.00           C
ATOM   2235  OH  TYR A 287      75.802  17.892  44.510  1.00  2.95           O
ATOM   2236  N   TYR A 288      74.919  24.309  49.147  1.00 12.91           N
ATOM   2237  CA  TYR A 288      74.914  25.031  50.407  1.00 13.09           C
ATOM   2238  C   TYR A 288      75.188  23.954  51.441  1.00 16.71           C
ATOM   2239  O   TYR A 288      74.763  22.793  51.297  1.00 15.62           O
ATOM   2240  CB  TYR A 288      73.639  25.865  50.600  1.00  7.04           C
ATOM   2241  CG  TYR A 288      73.781  27.211  49.898  1.00  4.49           C
ATOM   2242  CD1 TYR A 288      74.882  28.048  50.160  1.00  3.64           C
ATOM   2243  CD2 TYR A 288      72.865  27.622  48.943  1.00  2.38           C
ATOM   2244  CE1 TYR A 288      75.055  29.249  49.485  1.00  2.00           C
ATOM   2245  CE2 TYR A 288      73.028  28.822  48.256  1.00  2.00           C
ATOM   2246  CZ  TYR A 288      74.118  29.630  48.528  1.00  2.00           C
ATOM   2247  OH  TYR A 288      74.260  30.821  47.839  1.00  2.00           O
ATOM   2248  N   ASN A 289      75.885  24.357  52.497  1.00 21.02           N
ATOM   2249  CA  ASN A 289      76.395  23.442  53.504  1.00 23.73           C
ATOM   2250  C   ASN A 289      77.479  22.593  52.802  1.00 24.62           C
ATOM   2251  O   ASN A 289      77.196  21.884  51.844  1.00 23.90           O
ATOM   2252  CB  ASN A 289      75.349  22.492  54.058  1.00 23.68           C
ATOM   2253  CG  ASN A 289      75.958  21.183  54.486  1.00 23.88           C
ATOM   2254  OD1 ASN A 289      77.017  21.152  55.123  1.00 26.63           O
ATOM   2255  ND2 ASN A 289      75.360  20.093  54.052  1.00 22.72           N
ATOM   2256  N   SER A 290      78.730  22.815  53.189  1.00 25.26           N
ATOM   2257  CA  SER A 290      79.892  22.091  52.693  1.00 26.36           C
ATOM   2258  C   SER A 290      80.485  22.733  51.462  1.00 28.11           C
ATOM   2259  O   SER A 290      79.843  23.561  50.788  1.00 29.19           O
ATOM   2260  CB  SER A 290      79.567  20.630  52.360  1.00 23.56           C
ATOM   2261  OG  SER A 290      79.356  19.857  53.512  1.00 22.23           O
ATOM   2262  N   THR A 291      81.766  22.406  51.279  1.00 27.57           N
ATOM   2263  CA  THR A 291      82.591  22.787  50.156  1.00 25.98           C
ATOM   2264  C   THR A 291      82.796  24.245  49.767  1.00 26.65           C
ATOM   2265  O   THR A 291      83.775  24.555  49.091  1.00 28.62           O
ATOM   2266  CB  THR A 291      82.174  21.962  48.933  1.00 24.49           C
ATOM   2267  OG1 THR A 291      80.771  21.647  49.000  1.00 23.69           O
ATOM   2268  CG2 THR A 291      82.966  20.685  48.891  1.00 20.89           C
ATOM   2269  N   GLY A 292      81.922  25.137  50.222  1.00 25.63           N
ATOM   2270  CA  GLY A 292      82.020  26.549  49.871  1.00 23.93           C
ATOM   2271  C   GLY A 292      83.448  27.015  50.008  1.00 22.11           C
ATOM   2272  O   GLY A 292      84.113  26.673  50.980  1.00 21.65           O
ATOM   2273  N   ASN A 293      83.935  27.800  49.061  1.00 21.93           N
ATOM   2274  CA  ASN A 293      85.326  28.198  49.140  1.00 22.59           C
ATOM   2275  C   ASN A 293      85.642  29.582  48.597  1.00 23.99           C
ATOM   2276  O   ASN A 293      85.268  29.934  47.482  1.00 24.13           O
ATOM   2277  CB  ASN A 293      86.172  27.126  48.431  1.00 20.67           C
ATOM   2278  CG  ASN A 293      87.661  27.280  48.670  1.00 19.59           C
ATOM   2279  OD1 ASN A 293      88.370  27.880  47.865  1.00 18.73           O
ATOM   2280  ND2 ASN A 293      88.149  26.694  49.751  1.00 18.29           N
ATOM   2281  N   MET A 294      86.295  30.375  49.433  1.00 23.80           N
ATOM   2282  CA  MET A 294      86.721  31.727  49.102  1.00 23.35           C
ATOM   2283  C   MET A 294      87.931  31.970  49.999  1.00 24.71           C
ATOM   2284  O   MET A 294      87.862  31.734  51.215  1.00 25.43           O
ATOM   2285  CB  MET A 294      85.633  32.775  49.388  1.00 19.85           C
ATOM   2286  CG  MET A 294      86.061  34.198  48.967  1.00 16.30           C
ATOM   2287  SD  MET A 294      84.943  35.583  49.394  1.00 13.22           S
ATOM   2288  CE  MET A 294      86.022  36.649  50.271  1.00 16.23           C
ATOM   2289  N   GLY A 295      89.049  32.370  49.389  1.00 25.16           N
ATOM   2290  CA  GLY A 295      90.275  32.619  50.133  1.00 26.81           C
ATOM   2291  C   GLY A 295      91.250  33.490  49.365  1.00 29.17           C
ATOM   2292  O   GLY A 295      90.885  34.102  48.378  1.00 29.82           O
ATOM   2293  N   VAL A 296      92.509  33.481  49.787  1.00 29.72           N
ATOM   2294  CA  VAL A 296      93.570  34.289  49.185  1.00 30.10           C
ATOM   2295  C   VAL A 296      94.760  33.417  48.763  1.00 30.85           C
ATOM   2296  O   VAL A 296      94.961  32.343  49.326  1.00 29.75           O
ATOM   2297  CB  VAL A 296      94.086  35.318  50.184  1.00 29.16           C
ATOM   2298  CG1 VAL A 296      94.432  36.563  49.470  1.00 28.32           C
ATOM   2299  CG2 VAL A 296      93.072  35.574  51.264  1.00 28.15           C
ATOM   2300  N   LEU A 297      95.602  33.907  47.850  1.00 30.70           N
ATOM   2301  CA  LEU A 297      96.738  33.118  47.366  1.00 30.50           C
ATOM   2302  C   LEU A 297      97.918  33.110  48.323  1.00 32.91           C
ATOM   2303  O   LEU A 297      98.585  32.081  48.525  1.00 33.61           O
ATOM   2304  CB  LEU A 297      97.168  33.616  45.976  1.00 22.55           C
ATOM   2305  CG  LEU A 297      98.119  32.807  45.068  1.00 17.42           C
ATOM   2306  CD1 LEU A 297      99.636  33.044  45.369  1.00 16.93           C
ATOM   2307  CD2 LEU A 297      97.719  31.318  45.134  1.00 15.96           C
ATOM   2308  N   ALA A 298      98.179  34.278  48.893  1.00 34.48           N
ATOM   2309  CA  ALA A 298      99.278  34.460  49.837  1.00 35.94           C
ATOM   2310  C   ALA A 298      98.797  34.234  51.267  1.00 37.70           C
ATOM   2311  O   ALA A 298      99.408  33.463  52.011  1.00 39.22           O
ATOM   2312  CB  ALA A 298      99.904  35.857  49.678  1.00 33.68           C
ATOM   2313  N   GLY A 299      97.653  34.825  51.612  1.00 37.25           N
ATOM   2314  CA  GLY A 299      97.099  34.685  52.953  1.00 35.87           C
ATOM   2315  C   GLY A 299      96.342  33.388  53.205  1.00 35.73           C
ATOM   2316  O   GLY A 299      95.331  33.379  53.921  1.00 36.19           O
ATOM   2317  N   GLN A 300      96.847  32.290  52.638  1.00 34.53           N
ATOM   2318  CA  GLN A 300      96.257  30.960  52.804  1.00 33.36           C
ATOM   2319  C   GLN A 300      96.616  30.326  54.156  1.00 32.43           C
ATOM   2320  O   GLN A 300      96.821  29.121  54.256  1.00 32.24           O
ATOM   2321  CB  GLN A 300      96.659  30.036  51.649  1.00 34.01           C
ATOM   2322  CG  GLN A 300      97.827  30.570  50.813  1.00 36.11           C
ATOM   2323  CD  GLN A 300      99.141  29.836  51.014  1.00 37.03           C
ATOM   2324  OE1 GLN A 300      99.255  28.940  51.852  1.00 37.35           O
ATOM   2325  NE2 GLN A 300     100.139  30.198  50.205  1.00 38.22           N
ATOM   2326  N   ALA A 301      96.694  31.159  55.189  1.00 30.76           N
ATOM   2327  CA  ALA A 301      96.949  30.690  56.543  1.00 29.23           C
ATOM   2328  C   ALA A 301      95.656  29.968  56.972  1.00 28.45           C
ATOM   2329  O   ALA A 301      95.663  29.097  57.865  1.00 27.66           O
ATOM   2330  CB  ALA A 301      97.243  31.885  57.476  1.00 27.11           C
ATOM   2331  N   SER A 302      94.566  30.345  56.298  1.00 28.26           N
ATOM   2332  CA  SER A 302      93.228  29.796  56.491  1.00 28.08           C
ATOM   2333  C   SER A 302      92.371  30.163  55.270  1.00 26.14           C
ATOM   2334  O   SER A 302      92.868  30.776  54.318  1.00 25.56           O
ATOM   2335  CB  SER A 302      92.602  30.332  57.796  1.00 31.02           C
ATOM   2336  OG  SER A 302      92.858  31.720  57.978  1.00 31.50           O
ATOM   2337  N   GLN A 303      91.104  29.742  55.293  1.00 24.50           N
ATOM   2338  CA  GLN A 303      90.126  30.002  54.222  1.00 23.77           C
ATOM   2339  C   GLN A 303      88.897  30.572  54.928  1.00 23.41           C
ATOM   2340  O   GLN A 303      88.289  29.906  55.756  1.00 22.46           O
ATOM   2341  CB  GLN A 303      89.749  28.704  53.489  1.00 20.75           C
ATOM   2342  CG  GLN A 303      88.779  28.893  52.313  1.00 19.65           C
ATOM   2343  CD  GLN A 303      87.609  27.890  52.302  1.00 20.44           C
ATOM   2344  OE1 GLN A 303      87.745  26.715  52.646  1.00 19.11           O
ATOM   2345  NE2 GLN A 303      86.465  28.364  51.876  1.00 18.77           N
ATOM   2346  N   LEU A 304      88.502  31.776  54.546  1.00 21.55           N
ATOM   2347  CA  LEU A 304      87.398  32.487  55.184  1.00 22.09           C
ATOM   2348  C   LEU A 304      86.035  31.822  55.192  1.00 22.00           C
ATOM   2349  O   LEU A 304      85.246  32.008  56.101  1.00 21.36           O
ATOM   2350  CB  LEU A 304      87.306  33.898  54.585  1.00 25.91           C
ATOM   2351  CG  LEU A 304      87.169  33.914  53.062  1.00 28.70           C
ATOM   2352  CD1 LEU A 304      85.704  33.999  52.701  1.00 29.71           C
ATOM   2353  CD2 LEU A 304      87.946  35.083  52.453  1.00 28.37           C
ATOM   2354  N   ASN A 305      85.791  31.002  54.191  1.00 21.92           N
ATOM   2355  CA  ASN A 305      84.510  30.342  54.031  1.00 20.94           C
ATOM   2356  C   ASN A 305      84.345  29.058  54.846  1.00 20.21           C
ATOM   2357  O   ASN A 305      84.929  28.030  54.516  1.00 19.92           O
ATOM   2358  CB  ASN A 305      84.310  30.074  52.548  1.00 20.30           C
ATOM   2359  CG  ASN A 305      82.891  30.179  52.136  1.00 22.58           C
ATOM   2360  OD1 ASN A 305      82.053  29.376  52.558  1.00 24.73           O
ATOM   2361  ND2 ASN A 305      82.593  31.177  51.286  1.00 19.40           N
ATOM   2362  N   ALA A 306      83.547  29.106  55.908  1.00 17.18           N
ATOM   2363  CA  ALA A 306      83.349  27.913  56.732  1.00 15.46           C
ATOM   2364  C   ALA A 306      81.913  27.407  56.652  1.00 15.80           C
ATOM   2365  O   ALA A 306      81.226  27.266  57.655  1.00 18.46           O
ATOM   2366  CB  ALA A 306      83.784  28.152  58.187  1.00 11.51           C
ATOM   2367  N   VAL A 307      81.491  27.080  55.436  1.00 14.75           N
ATOM   2368  CA  VAL A 307      80.133  26.568  55.169  1.00 12.43           C
ATOM   2369  C   VAL A 307      79.919  25.236  55.886  1.00 10.77           C
ATOM   2370  O   VAL A 307      78.804  24.731  55.956  1.00  9.79           O
ATOM   2371  CB  VAL A 307      79.950  26.251  53.669  1.00 13.49           C
ATOM   2372  CG1 VAL A 307      79.747  27.502  52.843  1.00  9.45           C
ATOM   2373  CG2 VAL A 307      81.188  25.487  53.197  1.00 15.76           C
ATOM   2374  N   VAL A 308      81.035  24.664  56.333  1.00 11.79           N
ATOM   2375  CA  VAL A 308      81.156  23.377  57.027  1.00 12.99           C
ATOM   2376  C   VAL A 308      79.938  22.920  57.833  1.00 13.61           C
ATOM   2377  O   VAL A 308      79.613  21.726  57.884  1.00 12.06           O
ATOM   2378  CB  VAL A 308      82.436  23.399  57.952  1.00 10.75           C
ATOM   2379  CG1 VAL A 308      82.693  22.055  58.583  1.00 10.59           C
ATOM   2380  CG2 VAL A 308      83.664  23.822  57.146  1.00  8.92           C
ATOM   2381  N   ASP A 309      79.208  23.878  58.389  1.00 14.71           N
ATOM   2382  CA  ASP A 309      78.062  23.557  59.231  1.00 14.99           C
ATOM   2383  C   ASP A 309      76.924  22.872  58.471  1.00 15.26           C
ATOM   2384  O   ASP A 309      76.299  23.471  57.590  1.00 14.84           O
ATOM   2385  CB  ASP A 309      77.523  24.830  59.908  1.00 14.99           C
ATOM   2386  CG  ASP A 309      78.265  25.202  61.184  1.00 18.53           C
ATOM   2387  OD1 ASP A 309      79.443  24.839  61.344  1.00 16.38           O
ATOM   2388  OD2 ASP A 309      77.658  25.893  62.031  1.00 20.27           O
ATOM   2389  N   LEU A 310      76.623  21.644  58.877  1.00 14.43           N
ATOM   2390  CA  LEU A 310      75.529  20.880  58.306  1.00 12.75           C
ATOM   2391  C   LEU A 310      74.253  21.336  59.024  1.00 12.45           C
ATOM   2392  O   LEU A 310      73.189  21.426  58.422  1.00 10.83           O
ATOM   2393  CB  LEU A 310      75.756  19.397  58.569  1.00 11.69           C
ATOM   2394  CG  LEU A 310      74.974  18.382  57.741  1.00 13.19           C
ATOM   2395  CD1 LEU A 310      75.749  18.120  56.452  1.00 11.79           C
ATOM   2396  CD2 LEU A 310      74.748  17.074  58.516  1.00 12.65           C
ATOM   2397  N   GLN A 311      74.387  21.640  60.317  1.00 11.94           N
ATOM   2398  CA  GLN A 311      73.279  22.081  61.169  1.00 12.50           C
ATOM   2399  C   GLN A 311      72.825  23.485  60.787  1.00 11.84           C
ATOM   2400  O   GLN A 311      71.696  23.892  61.073  1.00 12.89           O
ATOM   2401  CB  GLN A 311      73.723  22.069  62.636  1.00 16.38           C
ATOM   2402  CG  GLN A 311      74.508  20.810  63.080  1.00 20.64           C
ATOM   2403  CD  GLN A 311      73.656  19.528  63.159  1.00 21.66           C
ATOM   2404  OE1 GLN A 311      74.175  18.418  62.990  1.00 21.17           O
ATOM   2405  NE2 GLN A 311      72.354  19.680  63.424  1.00 23.34           N
ATOM   2406  N   ASP A 312      73.753  24.243  60.203  1.00  8.69           N
ATOM   2407  CA  ASP A 312      73.504  25.622  59.747  1.00  4.81           C
ATOM   2408  C   ASP A 312      72.861  25.500  58.362  1.00  2.00           C
ATOM   2409  O   ASP A 312      71.930  26.218  58.039  1.00  2.00           O
ATOM   2410  CB  ASP A 312      74.837  26.392  59.682  1.00  7.63           C
ATOM   2411  CG  ASP A 312      74.708  27.808  59.111  1.00  8.88           C
ATOM   2412  OD1 ASP A 312      73.654  28.176  58.540  1.00  2.46           O
ATOM   2413  OD2 ASP A 312      75.698  28.569  59.225  1.00  7.56           O
ATOM   2414  N   ARG A 313      73.467  24.641  57.545  1.00  3.52           N
ATOM   2415  CA  ARG A 313      73.059  24.284  56.183  1.00  6.88           C
ATOM   2416  C   ARG A 313      72.135  25.253  55.406  1.00  8.65           C
ATOM   2417  O   ARG A 313      72.457  25.655  54.281  1.00  8.94           O
ATOM   2418  CB  ARG A 313      72.436  22.873  56.234  1.00  7.12           C
ATOM   2419  CG  ARG A 313      72.457  22.089  54.920  1.00  4.64           C
ATOM   2420  CD  ARG A 313      72.654  20.586  55.165  1.00  7.27           C
ATOM   2421  NE  ARG A 313      71.381  19.885  55.171  1.00 10.13           N
ATOM   2422  CZ  ARG A 313      71.079  18.850  55.950  1.00  9.58           C
ATOM   2423  NH1 ARG A 313      71.967  18.366  56.807  1.00  9.43           N
ATOM   2424  NH2 ARG A 313      69.862  18.323  55.896  1.00  9.09           N
ATOM   2425  N   ASN A 314      70.992  25.600  56.013  1.00  8.33           N
ATOM   2426  CA  ASN A 314      69.962  26.485  55.443  1.00  8.17           C
ATOM   2427  C   ASN A 314      70.355  27.930  55.200  1.00  8.21           C
ATOM   2428  O   ASN A 314      69.904  28.866  55.887  1.00  9.53           O
ATOM   2429  CB  ASN A 314      68.669  26.438  56.256  1.00  8.57           C
ATOM   2430  CG  ASN A 314      67.603  25.579  55.601  1.00 12.03           C
ATOM   2431  OD1 ASN A 314      67.778  25.097  54.479  1.00 15.04           O
ATOM   2432  ND2 ASN A 314      66.481  25.404  56.292  1.00 11.19           N
ATOM   2433  N   THR A 315      71.130  28.085  54.135  1.00  6.76           N
ATOM   2434  CA  THR A 315      71.639  29.365  53.682  1.00  4.76           C
ATOM   2435  C   THR A 315      70.560  30.028  52.827  1.00  4.42           C
ATOM   2436  O   THR A 315      70.501  31.246  52.721  1.00  5.09           O
ATOM   2437  CB  THR A 315      72.888  29.144  52.845  1.00  3.47           C
ATOM   2438  OG1 THR A 315      73.832  28.359  53.589  1.00  2.23           O
ATOM   2439  CG2 THR A 315      73.491  30.465  52.473  1.00  2.01           C
ATOM   2440  N   GLU A 316      69.723  29.175  52.234  1.00  3.42           N
ATOM   2441  CA  GLU A 316      68.604  29.532  51.372  1.00  2.00           C
ATOM   2442  C   GLU A 316      67.327  29.831  52.173  1.00  2.00           C
ATOM   2443  O   GLU A 316      66.478  30.615  51.717  1.00  2.00           O
ATOM   2444  CB  GLU A 316      68.344  28.395  50.370  1.00  2.00           C
ATOM   2445  CG  GLU A 316      69.260  28.401  49.132  1.00  2.00           C
ATOM   2446  CD  GLU A 316      69.533  27.008  48.560  1.00  2.00           C
ATOM   2447  OE1 GLU A 316      69.190  26.009  49.235  1.00  2.00           O
ATOM   2448  OE2 GLU A 316      70.114  26.904  47.444  1.00  2.00           O
ATOM   2449  N   LEU A 317      67.167  29.198  53.343  1.00  2.00           N
ATOM   2450  CA  LEU A 317      65.981  29.476  54.161  1.00  2.00           C
ATOM   2451  C   LEU A 317      66.170  30.857  54.773  1.00  2.00           C
ATOM   2452  O   LEU A 317      65.201  31.610  54.959  1.00  2.00           O
ATOM   2453  CB  LEU A 317      65.764  28.455  55.284  1.00  2.00           C
ATOM   2454  CG  LEU A 317      64.510  28.758  56.136  1.00  3.24           C
ATOM   2455  CD1 LEU A 317      63.265  28.669  55.251  1.00  2.18           C
ATOM   2456  CD2 LEU A 317      64.370  27.845  57.369  1.00  3.92           C
ATOM   2457  N   SER A 318      67.425  31.183  55.087  1.00  2.00           N
ATOM   2458  CA  SER A 318      67.734  32.482  55.653  1.00  2.00           C
ATOM   2459  C   SER A 318      67.348  33.513  54.623  1.00  2.16           C
ATOM   2460  O   SER A 318      66.671  34.496  54.940  1.00  2.58           O
ATOM   2461  CB  SER A 318      69.213  32.589  55.968  1.00  2.00           C
ATOM   2462  OG  SER A 318      69.486  32.024  57.233  1.00  3.09           O
ATOM   2463  N   TYR A 319      67.740  33.232  53.378  1.00  2.25           N
ATOM   2464  CA  TYR A 319      67.470  34.089  52.232  1.00  2.00           C
ATOM   2465  C   TYR A 319      65.965  34.244  52.062  1.00  2.00           C
ATOM   2466  O   TYR A 319      65.460  35.363  51.982  1.00  2.00           O
ATOM   2467  CB  TYR A 319      68.093  33.488  50.967  1.00  2.00           C
ATOM   2468  CG  TYR A 319      68.325  34.491  49.855  1.00  2.00           C
ATOM   2469  CD1 TYR A 319      69.183  35.579  50.044  1.00  2.00           C
ATOM   2470  CD2 TYR A 319      67.687  34.367  48.623  1.00  2.00           C
ATOM   2471  CE1 TYR A 319      69.399  36.517  49.044  1.00  2.98           C
ATOM   2472  CE2 TYR A 319      67.897  35.299  47.613  1.00  4.31           C
ATOM   2473  CZ  TYR A 319      68.757  36.381  47.832  1.00  5.35           C
ATOM   2474  OH  TYR A 319      68.957  37.345  46.851  1.00  2.19           O
ATOM   2475  N   GLN A 320      65.259  33.115  52.095  1.00  2.00           N
ATOM   2476  CA  GLN A 320      63.806  33.061  51.949  1.00  2.00           C
ATOM   2477  C   GLN A 320      63.107  34.103  52.783  1.00  3.22           C
ATOM   2478  O   GLN A 320      62.304  34.901  52.288  1.00  4.01           O
ATOM   2479  CB  GLN A 320      63.286  31.690  52.387  1.00  2.49           C
ATOM   2480  CG  GLN A 320      62.413  31.037  51.355  1.00  2.00           C
ATOM   2481  CD  GLN A 320      63.171  30.804  50.061  1.00  2.00           C
ATOM   2482  OE1 GLN A 320      64.299  30.299  50.086  1.00  2.00           O
ATOM   2483  NE2 GLN A 320      62.582  31.211  48.927  1.00  2.00           N
ATOM   2484  N   LEU A 321      63.431  34.080  54.064  1.00  3.51           N
ATOM   2485  CA  LEU A 321      62.831  34.983  55.024  1.00  2.00           C
ATOM   2486  C   LEU A 321      63.541  36.317  55.038  1.00  2.00           C
ATOM   2487  O   LEU A 321      62.977  37.303  55.489  1.00  2.00           O
ATOM   2488  CB  LEU A 321      62.871  34.343  56.407  1.00  3.90           C
ATOM   2489  CG  LEU A 321      62.436  32.870  56.434  1.00  5.32           C
ATOM   2490  CD1 LEU A 321      62.639  32.293  57.812  1.00  2.00           C
ATOM   2491  CD2 LEU A 321      60.989  32.736  56.014  1.00  4.35           C
ATOM   2492  N   LEU A 322      64.768  36.337  54.519  1.00  2.00           N
ATOM   2493  CA  LEU A 322      65.594  37.542  54.455  1.00  2.00           C
ATOM   2494  C   LEU A 322      64.926  38.547  53.532  1.00  2.00           C
ATOM   2495  O   LEU A 322      64.884  39.748  53.818  1.00  2.00           O
ATOM   2496  CB  LEU A 322      66.977  37.179  53.910  1.00  2.00           C
ATOM   2497  CG  LEU A 322      68.129  38.165  53.754  1.00  2.00           C
ATOM   2498  CD1 LEU A 322      68.390  38.913  55.057  1.00  2.00           C
ATOM   2499  CD2 LEU A 322      69.351  37.368  53.319  1.00  2.00           C
ATOM   2500  N   LEU A 323      64.409  38.036  52.420  1.00  2.00           N
ATOM   2501  CA  LEU A 323      63.722  38.846  51.425  1.00  2.00           C
ATOM   2502  C   LEU A 323      62.394  39.395  51.918  1.00  2.00           C
ATOM   2503  O   LEU A 323      61.997  40.503  51.548  1.00  2.00           O
ATOM   2504  CB  LEU A 323      63.506  38.012  50.169  1.00  2.00           C
ATOM   2505  CG  LEU A 323      64.788  37.329  49.714  1.00  2.00           C
ATOM   2506  CD1 LEU A 323      64.498  36.533  48.461  1.00  2.00           C
ATOM   2507  CD2 LEU A 323      65.884  38.368  49.479  1.00  2.00           C
ATOM   2508  N   ASP A 324      61.755  38.638  52.801  1.00  2.00           N
ATOM   2509  CA  ASP A 324      60.460  39.000  53.354  1.00  2.00           C
ATOM   2510  C   ASP A 324      60.528  40.003  54.518  1.00  2.00           C
ATOM   2511  O   ASP A 324      59.733  39.938  55.476  1.00  2.00           O
ATOM   2512  CB  ASP A 324      59.684  37.714  53.737  1.00  2.00           C
ATOM   2513  CG  ASP A 324      58.160  37.862  53.549  1.00  5.77           C
ATOM   2514  OD1 ASP A 324      57.714  38.248  52.432  1.00  7.47           O
ATOM   2515  OD2 ASP A 324      57.410  37.590  54.507  1.00  6.76           O
ATOM   2516  N   SER A 325      61.429  40.967  54.378  1.00  2.00           N
ATOM   2517  CA  SER A 325      61.610  41.997  55.379  1.00  2.00           C
ATOM   2518  C   SER A 325      62.143  43.245  54.691  1.00  3.90           C
ATOM   2519  O   SER A 325      61.902  44.376  55.137  1.00  7.41           O
ATOM   2520  CB  SER A 325      62.600  41.541  56.454  1.00  2.00           C
ATOM   2521  OG  SER A 325      63.837  41.208  55.844  1.00  2.00           O
ATOM   2522  N   ILE A 326      62.768  43.032  53.532  1.00  3.51           N
ATOM   2523  CA  ILE A 326      63.388  44.102  52.748  1.00  3.49           C
ATOM   2524  C   ILE A 326      62.659  44.380  51.449  1.00  4.51           C
ATOM   2525  O   ILE A 326      63.039  45.293  50.714  1.00  3.44           O
ATOM   2526  CB  ILE A 326      64.878  43.792  52.411  1.00  2.00           C
ATOM   2527  CG1 ILE A 326      64.998  42.542  51.557  1.00  2.00           C
ATOM   2528  CG2 ILE A 326      65.689  43.675  53.679  1.00  3.78           C
ATOM   2529  CD1 ILE A 326      66.409  42.327  51.034  1.00  2.00           C
ATOM   2530  N   GLY A 327      61.648  43.571  51.148  1.00  4.88           N
ATOM   2531  CA  GLY A 327      60.899  43.760  49.926  1.00  5.00           C
ATOM   2532  C   GLY A 327      59.637  42.940  49.888  1.00  2.79           C
ATOM   2533  O   GLY A 327      59.343  42.164  50.800  1.00  2.00           O
ATOM   2534  N   ASP A 328      58.924  43.095  48.778  1.00  3.49           N
ATOM   2535  CA  ASP A 328      57.643  42.433  48.525  1.00  4.69           C
ATOM   2536  C   ASP A 328      57.844  41.175  47.680  1.00  4.32           C
ATOM   2537  O   ASP A 328      58.321  41.249  46.554  1.00  5.35           O
ATOM   2538  CB  ASP A 328      56.711  43.433  47.812  1.00  4.46           C
ATOM   2539  CG  ASP A 328      55.308  42.897  47.580  1.00  2.00           C
ATOM   2540  OD1 ASP A 328      54.892  41.932  48.261  1.00  2.00           O
ATOM   2541  OD2 ASP A 328      54.611  43.455  46.702  1.00  2.00           O
ATOM   2542  N   ARG A 329      57.457  40.022  48.216  1.00  4.52           N
ATOM   2543  CA  ARG A 329      57.617  38.760  47.489  1.00  4.74           C
ATOM   2544  C   ARG A 329      56.549  38.551  46.435  1.00  4.88           C
ATOM   2545  O   ARG A 329      56.672  37.706  45.561  1.00  4.38           O
ATOM   2546  CB  ARG A 329      57.662  37.566  48.442  1.00  7.24           C
ATOM   2547  CG  ARG A 329      58.849  37.585  49.370  1.00 11.05           C
ATOM   2548  CD  ARG A 329      60.121  37.897  48.590  1.00 14.45           C
ATOM   2549  NE  ARG A 329      60.921  36.709  48.307  1.00 21.83           N
ATOM   2550  CZ  ARG A 329      60.654  35.808  47.370  1.00 22.76           C
ATOM   2551  NH1 ARG A 329      59.600  35.932  46.583  1.00 18.93           N
ATOM   2552  NH2 ARG A 329      61.475  34.791  47.203  1.00 20.61           N
ATOM   2553  N   THR A 330      55.476  39.311  46.522  1.00  5.39           N
ATOM   2554  CA  THR A 330      54.440  39.203  45.522  1.00  4.66           C
ATOM   2555  C   THR A 330      54.783  40.191  44.398  1.00  4.30           C
ATOM   2556  O   THR A 330      53.933  40.928  43.914  1.00  6.39           O
ATOM   2557  CB  THR A 330      53.043  39.491  46.127  1.00  4.67           C
ATOM   2558  OG1 THR A 330      53.188  40.185  47.373  1.00  5.49           O
ATOM   2559  CG2 THR A 330      52.282  38.186  46.357  1.00  3.76           C
ATOM   2560  N   ARG A 331      56.048  40.192  44.002  1.00  2.57           N
ATOM   2561  CA  ARG A 331      56.574  41.064  42.958  1.00  3.07           C
ATOM   2562  C   ARG A 331      57.823  40.344  42.423  1.00  4.32           C
ATOM   2563  O   ARG A 331      58.660  39.843  43.178  1.00  5.03           O
ATOM   2564  CB  ARG A 331      56.912  42.443  43.553  1.00  6.21           C
ATOM   2565  CG  ARG A 331      56.657  43.614  42.636  1.00  5.63           C
ATOM   2566  CD  ARG A 331      57.705  43.743  41.534  1.00  6.26           C
ATOM   2567  NE  ARG A 331      58.517  44.939  41.739  1.00  9.25           N
ATOM   2568  CZ  ARG A 331      58.325  46.119  41.150  1.00 11.33           C
ATOM   2569  NH1 ARG A 331      57.351  46.314  40.280  1.00  8.12           N
ATOM   2570  NH2 ARG A 331      59.116  47.124  41.446  1.00 13.45           N
ATOM   2571  N   TYR A 332      57.902  40.227  41.111  1.00  3.10           N
ATOM   2572  CA  TYR A 332      58.996  39.513  40.472  1.00  2.00           C
ATOM   2573  C   TYR A 332      60.216  40.320  40.035  1.00  2.00           C
ATOM   2574  O   TYR A 332      60.176  41.553  39.929  1.00  2.00           O
ATOM   2575  CB  TYR A 332      58.432  38.713  39.285  1.00  2.00           C
ATOM   2576  CG  TYR A 332      57.285  37.794  39.659  1.00  2.00           C
ATOM   2577  CD1 TYR A 332      57.179  37.284  40.948  1.00  2.00           C
ATOM   2578  CD2 TYR A 332      56.325  37.413  38.728  1.00  2.00           C
ATOM   2579  CE1 TYR A 332      56.160  36.422  41.305  1.00  2.00           C
ATOM   2580  CE2 TYR A 332      55.293  36.541  39.080  1.00  2.00           C
ATOM   2581  CZ  TYR A 332      55.231  36.053  40.376  1.00  2.00           C
ATOM   2582  OH  TYR A 332      54.263  35.167  40.758  1.00  2.00           O
ATOM   2583  N   PHE A 333      61.302  39.584  39.800  1.00  2.16           N
ATOM   2584  CA  PHE A 333      62.589  40.117  39.361  1.00  4.43           C
ATOM   2585  C   PHE A 333      63.269  38.924  38.688  1.00  3.78           C
ATOM   2586  O   PHE A 333      64.010  38.176  39.308  1.00  5.06           O
ATOM   2587  CB  PHE A 333      63.404  40.603  40.563  1.00  4.92           C
ATOM   2588  CG  PHE A 333      64.760  41.181  40.215  1.00  3.53           C
ATOM   2589  CD1 PHE A 333      65.059  41.648  38.925  1.00  5.97           C
ATOM   2590  CD2 PHE A 333      65.730  41.287  41.200  1.00  4.19           C
ATOM   2591  CE1 PHE A 333      66.293  42.209  38.641  1.00  8.82           C
ATOM   2592  CE2 PHE A 333      66.960  41.844  40.925  1.00  2.00           C
ATOM   2593  CZ  PHE A 333      67.249  42.309  39.651  1.00  5.34           C
ATOM   2594  N   SER A 334      62.971  38.748  37.410  1.00  4.54           N
ATOM   2595  CA  SER A 334      63.496  37.657  36.592  1.00  3.25           C
ATOM   2596  C   SER A 334      64.983  37.334  36.720  1.00  2.58           C
ATOM   2597  O   SER A 334      65.370  36.156  36.715  1.00  2.00           O
ATOM   2598  CB  SER A 334      63.153  37.930  35.125  1.00  2.00           C
ATOM   2599  OG  SER A 334      63.344  39.311  34.838  1.00  2.00           O
ATOM   2600  N   MET A 335      65.806  38.373  36.852  1.00  2.47           N
ATOM   2601  CA  MET A 335      67.244  38.216  36.971  1.00  3.51           C
ATOM   2602  C   MET A 335      67.679  37.184  38.021  1.00  3.01           C
ATOM   2603  O   MET A 335      68.636  36.443  37.802  1.00  2.52           O
ATOM   2604  CB  MET A 335      67.906  39.566  37.249  1.00  9.67           C
ATOM   2605  CG  MET A 335      69.435  39.489  37.179  1.00 14.01           C
ATOM   2606  SD  MET A 335      70.423  40.683  38.085  1.00 13.11           S
ATOM   2607  CE  MET A 335      72.022  40.195  37.558  1.00 11.59           C
ATOM   2608  N   TRP A 336      67.006  37.154  39.167  1.00  2.70           N
ATOM   2609  CA  TRP A 336      67.359  36.199  40.217  1.00  2.58           C
ATOM   2610  C   TRP A 336      66.386  35.000  40.350  1.00  3.76           C
ATOM   2611  O   TRP A 336      66.499  34.193  41.286  1.00  5.12           O
ATOM   2612  CB  TRP A 336      67.511  36.934  41.565  1.00  2.00           C
ATOM   2613  CG  TRP A 336      68.701  37.906  41.723  1.00  2.83           C
ATOM   2614  CD1 TRP A 336      68.705  39.070  42.444  1.00  3.21           C
ATOM   2615  CD2 TRP A 336      70.025  37.779  41.179  1.00  4.09           C
ATOM   2616  NE1 TRP A 336      69.942  39.678  42.381  1.00  2.00           N
ATOM   2617  CE2 TRP A 336      70.779  38.899  41.604  1.00  3.83           C
ATOM   2618  CE3 TRP A 336      70.662  36.830  40.363  1.00  2.74           C
ATOM   2619  CZ2 TRP A 336      72.107  39.105  41.257  1.00  3.23           C
ATOM   2620  CZ3 TRP A 336      71.994  37.032  40.010  1.00  2.00           C
ATOM   2621  CH2 TRP A 336      72.702  38.162  40.457  1.00  2.74           C
ATOM   2622  N   ASN A 337      65.448  34.895  39.402  1.00  3.69           N
ATOM   2623  CA  ASN A 337      64.394  33.869  39.354  1.00  4.17           C
ATOM   2624  C   ASN A 337      63.533  34.061  40.588  1.00  5.70           C
ATOM   2625  O   ASN A 337      63.152  33.093  41.262  1.00  5.85           O
ATOM   2626  CB  ASN A 337      64.938  32.444  39.325  1.00  4.51           C
ATOM   2627  CG  ASN A 337      64.109  31.526  38.420  1.00  3.98           C
ATOM   2628  OD1 ASN A 337      63.753  31.907  37.304  1.00  4.60           O
ATOM   2629  ND2 ASN A 337      63.765  30.331  38.916  1.00  2.00           N
ATOM   2630  N   GLN A 338      63.328  35.339  40.925  1.00  6.85           N
ATOM   2631  CA  GLN A 338      62.517  35.755  42.065  1.00  7.56           C
ATOM   2632  C   GLN A 338      61.059  35.811  41.677  1.00  7.05           C
ATOM   2633  O   GLN A 338      60.623  36.718  40.946  1.00  7.78           O
ATOM   2634  CB  GLN A 338      62.945  37.122  42.601  1.00  6.44           C
ATOM   2635  CG  GLN A 338      64.173  37.057  43.457  1.00  6.29           C
ATOM   2636  CD  GLN A 338      64.436  38.324  44.255  1.00  8.52           C
ATOM   2637  OE1 GLN A 338      64.520  39.428  43.697  1.00  6.07           O
ATOM   2638  NE2 GLN A 338      64.596  38.167  45.577  1.00  9.70           N
ATOM   2639  N   ALA A 339      60.319  34.851  42.219  1.00  4.76           N
ATOM   2640  CA  ALA A 339      58.896  34.651  42.003  1.00  3.73           C
ATOM   2641  C   ALA A 339      58.585  33.527  42.970  1.00  3.54           C
ATOM   2642  O   ALA A 339      59.052  32.420  42.785  1.00  2.92           O
ATOM   2643  CB  ALA A 339      58.607  34.185  40.581  1.00  2.00           C
ATOM   2644  N   VAL A 340      57.753  33.791  43.968  1.00  2.11           N
ATOM   2645  CA  VAL A 340      57.429  32.777  44.966  1.00  2.35           C
ATOM   2646  C   VAL A 340      56.366  31.767  44.608  1.00  3.63           C
ATOM   2647  O   VAL A 340      55.533  31.983  43.714  1.00  5.98           O
ATOM   2648  CB  VAL A 340      56.962  33.369  46.335  1.00  2.00           C
ATOM   2649  CG1 VAL A 340      58.029  33.179  47.365  1.00  2.00           C
ATOM   2650  CG2 VAL A 340      56.493  34.817  46.215  1.00  2.00           C
ATOM   2651  N   ASP A 341      56.388  30.685  45.385  1.00  3.22           N
ATOM   2652  CA  ASP A 341      55.424  29.612  45.282  1.00  2.00           C
ATOM   2653  C   ASP A 341      54.243  29.982  46.136  1.00  2.00           C
ATOM   2654  O   ASP A 341      54.400  30.416  47.274  1.00  2.00           O
ATOM   2655  CB  ASP A 341      56.023  28.291  45.737  1.00  2.99           C
ATOM   2656  CG  ASP A 341      57.074  27.821  44.795  1.00  3.49           C
ATOM   2657  OD1 ASP A 341      58.190  28.390  44.845  1.00  2.00           O
ATOM   2658  OD2 ASP A 341      56.765  26.960  43.940  1.00  4.12           O
ATOM   2659  N   SER A 342      53.069  29.876  45.538  1.00  2.00           N
ATOM   2660  CA  SER A 342      51.833  30.183  46.210  1.00  2.00           C
ATOM   2661  C   SER A 342      50.694  29.499  45.468  1.00  2.00           C
ATOM   2662  O   SER A 342      50.884  28.970  44.380  1.00  2.00           O
ATOM   2663  CB  SER A 342      51.638  31.693  46.257  1.00  2.00           C
ATOM   2664  OG  SER A 342      52.687  32.309  46.984  1.00  2.07           O
ATOM   2665  N   TYR A 343      49.511  29.504  46.066  1.00  2.00           N
ATOM   2666  CA  TYR A 343      48.350  28.873  45.463  1.00  2.00           C
ATOM   2667  C   TYR A 343      47.140  29.788  45.402  1.00  4.15           C
ATOM   2668  O   TYR A 343      47.140  30.895  45.940  1.00  5.55           O
ATOM   2669  CB  TYR A 343      47.981  27.645  46.273  1.00  2.00           C
ATOM   2670  CG  TYR A 343      47.986  27.918  47.750  1.00  3.44           C
ATOM   2671  CD1 TYR A 343      47.039  28.762  48.336  1.00  3.64           C
ATOM   2672  CD2 TYR A 343      48.933  27.327  48.568  1.00  4.82           C
ATOM   2673  CE1 TYR A 343      47.042  28.999  49.706  1.00  3.92           C
ATOM   2674  CE2 TYR A 343      48.942  27.550  49.926  1.00  6.13           C
ATOM   2675  CZ  TYR A 343      48.000  28.377  50.494  1.00  3.18           C
ATOM   2676  OH  TYR A 343      48.003  28.516  51.856  1.00  2.00           O
ATOM   2677  N   ASP A 344      46.098  29.285  44.756  1.00  4.88           N
ATOM   2678  CA  ASP A 344      44.835  29.981  44.632  1.00  2.48           C
ATOM   2679  C   ASP A 344      44.168  29.699  45.982  1.00  3.35           C
ATOM   2680  O   ASP A 344      43.936  28.537  46.336  1.00  2.00           O
ATOM   2681  CB  ASP A 344      44.032  29.359  43.474  1.00  2.00           C
ATOM   2682  CG  ASP A 344      42.824  30.180  43.084  1.00  3.90           C
ATOM   2683  OD1 ASP A 344      42.980  31.179  42.349  1.00  5.37           O
ATOM   2684  OD2 ASP A 344      41.712  29.820  43.500  1.00  5.76           O
ATOM   2685  N   PRO A 345      43.903  30.750  46.777  1.00  3.91           N
ATOM   2686  CA  PRO A 345      43.267  30.545  48.083  1.00  4.03           C
ATOM   2687  C   PRO A 345      41.904  29.858  48.043  1.00  5.17           C
ATOM   2688  O   PRO A 345      41.557  29.139  48.987  1.00  6.31           O
ATOM   2689  CB  PRO A 345      43.169  31.965  48.645  1.00  3.48           C
ATOM   2690  CG  PRO A 345      44.410  32.587  48.134  1.00  4.14           C
ATOM   2691  CD  PRO A 345      44.436  32.120  46.681  1.00  4.69           C
ATOM   2692  N   ASP A 346      41.152  30.036  46.956  1.00  5.85           N
ATOM   2693  CA  ASP A 346      39.836  29.420  46.869  1.00  5.84           C
ATOM   2694  C   ASP A 346      39.966  27.917  46.996  1.00  5.17           C
ATOM   2695  O   ASP A 346      39.263  27.277  47.780  1.00  7.07           O
ATOM   2696  CB  ASP A 346      39.154  29.759  45.551  1.00  6.10           C
ATOM   2697  CG  ASP A 346      37.620  29.730  45.659  1.00  4.84           C
ATOM   2698  OD1 ASP A 346      37.025  28.622  45.761  1.00  2.00           O
ATOM   2699  OD2 ASP A 346      37.019  30.832  45.651  1.00  4.79           O
ATOM   2700  N   VAL A 347      40.882  27.367  46.210  1.00  4.48           N
ATOM   2701  CA  VAL A 347      41.161  25.939  46.211  1.00  5.69           C
ATOM   2702  C   VAL A 347      41.628  25.449  47.574  1.00  6.37           C
ATOM   2703  O   VAL A 347      41.314  24.328  47.968  1.00  8.07           O
ATOM   2704  CB  VAL A 347      42.206  25.571  45.137  1.00  4.45           C
ATOM   2705  CG1 VAL A 347      42.625  24.095  45.267  1.00  2.00           C
ATOM   2706  CG2 VAL A 347      41.645  25.859  43.763  1.00  3.28           C
ATOM   2707  N   ARG A 348      42.347  26.302  48.297  1.00  5.32           N
ATOM   2708  CA  ARG A 348      42.855  25.960  49.623  1.00  7.92           C
ATOM   2709  C   ARG A 348      41.748  25.869  50.661  1.00  9.37           C
ATOM   2710  O   ARG A 348      41.729  24.947  51.490  1.00 12.02           O
ATOM   2711  CB  ARG A 348      43.853  27.013  50.114  1.00  9.23           C
ATOM   2712  CG  ARG A 348      45.265  26.519  50.214  1.00 10.69           C
ATOM   2713  CD  ARG A 348      45.363  25.089  50.681  1.00 11.26           C
ATOM   2714  NE  ARG A 348      45.932  24.984  52.020  1.00 10.40           N
ATOM   2715  CZ  ARG A 348      46.273  23.828  52.584  1.00  7.55           C
ATOM   2716  NH1 ARG A 348      46.117  22.698  51.918  1.00  6.31           N
ATOM   2717  NH2 ARG A 348      46.700  23.784  53.829  1.00  6.24           N
ATOM   2718  N   ILE A 349      40.897  26.893  50.671  1.00  8.62           N
ATOM   2719  CA  ILE A 349      39.791  26.977  51.618  1.00  6.75           C
ATOM   2720  C   ILE A 349      38.501  27.255  50.861  1.00  6.16           C
ATOM   2721  O   ILE A 349      37.970  28.374  50.924  1.00  4.45           O
ATOM   2722  CB  ILE A 349      39.976  28.127  52.614  1.00  6.11           C
ATOM   2723  CG1 ILE A 349      41.445  28.527  52.733  1.00  5.18           C
ATOM   2724  CG2 ILE A 349      39.451  27.714  53.963  1.00  8.41           C
ATOM   2725  CD1 ILE A 349      41.681  29.750  53.611  1.00  5.37           C
ATOM   2726  N   ILE A 350      37.969  26.226  50.201  1.00  7.50           N
ATOM   2727  CA  ILE A 350      36.745  26.368  49.404  1.00  8.88           C
ATOM   2728  C   ILE A 350      35.628  27.168  50.092  1.00 10.59           C
ATOM   2729  O   ILE A 350      35.253  26.905  51.240  1.00 11.11           O
ATOM   2730  CB  ILE A 350      36.166  24.998  48.985  1.00  7.20           C
ATOM   2731  CG1 ILE A 350      37.231  24.160  48.267  1.00  7.31           C
ATOM   2732  CG2 ILE A 350      34.944  25.186  48.091  1.00  5.29           C
ATOM   2733  CD1 ILE A 350      37.709  24.737  46.963  1.00  6.57           C
ATOM   2734  N   GLU A 351      35.092  28.137  49.361  1.00 10.38           N
ATOM   2735  CA  GLU A 351      34.015  28.984  49.856  1.00 11.58           C
ATOM   2736  C   GLU A 351      32.858  28.736  48.899  1.00 10.93           C
ATOM   2737  O   GLU A 351      32.778  29.326  47.817  1.00 11.64           O
ATOM   2738  CB  GLU A 351      34.451  30.440  49.805  1.00 14.12           C
ATOM   2739  CG  GLU A 351      33.904  31.333  50.891  1.00 17.46           C
ATOM   2740  CD  GLU A 351      34.621  32.683  50.934  1.00 17.91           C
ATOM   2741  OE1 GLU A 351      35.165  33.111  49.886  1.00 18.87           O
ATOM   2742  OE2 GLU A 351      34.670  33.314  52.022  1.00 15.93           O
ATOM   2743  N   ASN A 352      31.993  27.815  49.283  1.00  8.57           N
ATOM   2744  CA  ASN A 352      30.875  27.459  48.453  1.00  8.22           C
ATOM   2745  C   ASN A 352      29.740  28.452  48.544  1.00  8.42           C
ATOM   2746  O   ASN A 352      28.984  28.469  49.503  1.00  7.26           O
ATOM   2747  CB  ASN A 352      30.390  26.055  48.791  1.00  7.86           C
ATOM   2748  CG  ASN A 352      29.609  25.436  47.662  1.00  4.70           C
ATOM   2749  OD1 ASN A 352      28.751  26.090  47.056  1.00  2.43           O
ATOM   2750  ND2 ASN A 352      29.911  24.178  47.347  1.00  2.63           N
ATOM   2751  N   HIS A 353      29.654  29.312  47.542  1.00  9.58           N
ATOM   2752  CA  HIS A 353      28.601  30.314  47.482  1.00 10.99           C
ATOM   2753  C   HIS A 353      27.562  29.753  46.513  1.00 11.03           C
ATOM   2754  O   HIS A 353      26.402  30.164  46.530  1.00 10.10           O
ATOM   2755  CB  HIS A 353      29.155  31.645  46.957  1.00 12.75           C
ATOM   2756  CG  HIS A 353      30.369  32.121  47.688  1.00 13.29           C
ATOM   2757  ND1 HIS A 353      31.545  32.440  47.047  1.00 13.01           N
ATOM   2758  CD2 HIS A 353      30.605  32.287  49.010  1.00 11.47           C
ATOM   2759  CE1 HIS A 353      32.453  32.783  47.942  1.00 11.71           C
ATOM   2760  NE2 HIS A 353      31.911  32.699  49.141  1.00  9.58           N
ATOM   2761  N   GLY A 354      27.992  28.827  45.655  1.00 14.07           N
ATOM   2762  CA  GLY A 354      27.079  28.217  44.707  1.00 14.92           C
ATOM   2763  C   GLY A 354      27.027  28.929  43.374  1.00 15.23           C
ATOM   2764  O   GLY A 354      28.020  29.541  42.969  1.00 15.08           O
ATOM   2765  N   THR A 355      25.878  28.839  42.699  1.00 17.07           N
ATOM   2766  CA  THR A 355      25.676  29.460  41.390  1.00 19.40           C
ATOM   2767  C   THR A 355      24.468  30.419  41.270  1.00 21.80           C
ATOM   2768  O   THR A 355      23.387  30.162  41.786  1.00 24.21           O
ATOM   2769  CB  THR A 355      25.555  28.363  40.256  1.00 17.89           C
ATOM   2770  OG1 THR A 355      24.715  27.292  40.695  1.00 17.18           O
ATOM   2771  CG2 THR A 355      26.925  27.791  39.855  1.00 16.98           C
ATOM   2772  N   GLU A 356      24.642  31.523  40.561  1.00 21.65           N
ATOM   2773  CA  GLU A 356      23.541  32.459  40.361  1.00 21.79           C
ATOM   2774  C   GLU A 356      22.660  31.959  39.223  1.00 18.88           C
ATOM   2775  O   GLU A 356      22.367  32.680  38.281  1.00 18.54           O
ATOM   2776  CB  GLU A 356      24.063  33.858  40.034  1.00 32.39           C
ATOM   2777  CG  GLU A 356      24.935  34.443  41.138  1.00 41.29           C
ATOM   2778  CD  GLU A 356      24.451  35.779  41.635  1.00 46.44           C
ATOM   2779  OE1 GLU A 356      23.399  35.823  42.312  1.00 50.05           O
ATOM   2780  OE2 GLU A 356      25.104  36.795  41.339  1.00 48.87           O
ATOM   2781  N   ASP A 357      22.220  30.716  39.340  1.00 17.52           N
ATOM   2782  CA  ASP A 357      21.375  30.087  38.327  1.00 15.83           C
ATOM   2783  C   ASP A 357      19.868  30.287  38.579  1.00 14.15           C
ATOM   2784  O   ASP A 357      19.264  29.561  39.354  1.00 14.42           O
ATOM   2785  CB  ASP A 357      21.708  28.583  38.247  1.00 14.53           C
ATOM   2786  CG  ASP A 357      21.457  27.854  39.557  1.00 13.36           C
ATOM   2787  OD1 ASP A 357      22.299  27.934  40.467  1.00 12.30           O
ATOM   2788  OD2 ASP A 357      20.394  27.213  39.692  1.00 13.75           O
ATOM   2789  N   GLU A 358      19.258  31.277  37.950  1.00 12.40           N
ATOM   2790  CA  GLU A 358      17.833  31.480  38.160  1.00 10.79           C
ATOM   2791  C   GLU A 358      17.140  31.557  36.830  1.00  9.82           C
ATOM   2792  O   GLU A 358      15.973  31.196  36.704  1.00 10.97           O
ATOM   2793  CB  GLU A 358      17.544  32.727  38.993  1.00  9.00           C
ATOM   2794  CG  GLU A 358      18.000  32.628  40.444  1.00  5.16           C
ATOM   2795  CD  GLU A 358      19.446  33.039  40.642  1.00  6.32           C
ATOM   2796  OE1 GLU A 358      19.818  34.115  40.167  1.00  7.17           O
ATOM   2797  OE2 GLU A 358      20.232  32.296  41.253  1.00  3.44           O
ATOM   2798  N   LEU A 359      17.865  32.053  35.841  1.00  5.49           N
ATOM   2799  CA  LEU A 359      17.347  32.154  34.496  1.00  3.36           C
ATOM   2800  C   LEU A 359      17.903  30.955  33.735  1.00  3.71           C
ATOM   2801  O   LEU A 359      19.125  30.734  33.715  1.00  4.62           O
ATOM   2802  CB  LEU A 359      17.806  33.451  33.832  1.00  2.00           C
ATOM   2803  CG  LEU A 359      17.392  34.774  34.479  1.00  3.92           C
ATOM   2804  CD1 LEU A 359      17.798  35.952  33.577  1.00  6.40           C
ATOM   2805  CD2 LEU A 359      15.898  34.780  34.715  1.00  2.77           C
ATOM   2806  N   PRO A 360      17.017  30.136  33.144  1.00  2.51           N
ATOM   2807  CA  PRO A 360      17.532  28.982  32.407  1.00  2.00           C
ATOM   2808  C   PRO A 360      18.243  29.406  31.133  1.00  2.00           C
ATOM   2809  O   PRO A 360      17.861  30.375  30.491  1.00  2.48           O
ATOM   2810  CB  PRO A 360      16.267  28.191  32.110  1.00  2.00           C
ATOM   2811  CG  PRO A 360      15.429  28.459  33.322  1.00  2.00           C
ATOM   2812  CD  PRO A 360      15.596  29.946  33.475  1.00  2.00           C
ATOM   2813  N   ASN A 361      19.320  28.722  30.796  1.00  2.00           N
ATOM   2814  CA  ASN A 361      20.043  29.054  29.575  1.00  2.00           C
ATOM   2815  C   ASN A 361      19.552  28.051  28.549  1.00  3.61           C
ATOM   2816  O   ASN A 361      19.036  27.005  28.918  1.00  2.59           O
ATOM   2817  CB  ASN A 361      21.559  28.917  29.773  1.00  2.00           C
ATOM   2818  CG  ASN A 361      22.076  29.720  30.970  1.00  2.00           C
ATOM   2819  OD1 ASN A 361      22.658  29.153  31.901  1.00  2.00           O
ATOM   2820  ND2 ASN A 361      21.886  31.038  30.943  1.00  2.00           N
ATOM   2821  N   TYR A 362      19.620  28.387  27.270  1.00  5.57           N
ATOM   2822  CA  TYR A 362      19.186  27.439  26.246  1.00  5.60           C
ATOM   2823  C   TYR A 362      20.024  27.620  24.994  1.00  5.77           C
ATOM   2824  O   TYR A 362      20.704  28.643  24.837  1.00  4.67           O
ATOM   2825  CB  TYR A 362      17.707  27.629  25.822  1.00  8.24           C
ATOM   2826  CG  TYR A 362      16.721  28.144  26.850  1.00 14.36           C
ATOM   2827  CD1 TYR A 362      16.001  27.265  27.656  1.00 15.02           C
ATOM   2828  CD2 TYR A 362      16.479  29.511  26.984  1.00 15.96           C
ATOM   2829  CE1 TYR A 362      15.057  27.732  28.576  1.00 13.71           C
ATOM   2830  CE2 TYR A 362      15.543  29.991  27.894  1.00 15.63           C
ATOM   2831  CZ  TYR A 362      14.839  29.095  28.686  1.00 14.07           C
ATOM   2832  OH  TYR A 362      13.923  29.565  29.589  1.00 15.34           O
ATOM   2833  N   CYS A 363      19.954  26.615  24.116  1.00  5.17           N
ATOM   2834  CA  CYS A 363      20.619  26.629  22.812  1.00  4.08           C
ATOM   2835  C   CYS A 363      19.482  26.590  21.790  1.00  5.05           C
ATOM   2836  O   CYS A 363      18.479  25.913  22.002  1.00  5.63           O
ATOM   2837  CB  CYS A 363      21.550  25.428  22.634  1.00  3.08           C
ATOM   2838  SG  CYS A 363      23.158  25.664  23.396  1.00  9.20           S
ATOM   2839  N   PHE A 364      19.639  27.310  20.687  1.00  4.64           N
ATOM   2840  CA  PHE A 364      18.591  27.370  19.679  1.00  4.87           C
ATOM   2841  C   PHE A 364      19.054  26.976  18.284  1.00  3.64           C
ATOM   2842  O   PHE A 364      20.263  26.947  18.007  1.00  3.49           O
ATOM   2843  CB  PHE A 364      17.975  28.779  19.674  1.00  7.37           C
ATOM   2844  CG  PHE A 364      17.496  29.230  21.035  1.00  5.85           C
ATOM   2845  CD1 PHE A 364      16.483  28.537  21.705  1.00  5.91           C
ATOM   2846  CD2 PHE A 364      18.096  30.305  21.677  1.00  4.50           C
ATOM   2847  CE1 PHE A 364      16.086  28.910  22.987  1.00  4.67           C
ATOM   2848  CE2 PHE A 364      17.700  30.679  22.966  1.00  5.61           C
ATOM   2849  CZ  PHE A 364      16.700  29.981  23.615  1.00  6.32           C
ATOM   2850  N   PRO A 365      18.094  26.610  17.402  1.00  4.80           N
ATOM   2851  CA  PRO A 365      18.331  26.202  16.013  1.00  4.96           C
ATOM   2852  C   PRO A 365      18.656  27.404  15.138  1.00  6.01           C
ATOM   2853  O   PRO A 365      18.005  28.438  15.201  1.00  5.01           O
ATOM   2854  CB  PRO A 365      17.015  25.527  15.614  1.00  3.64           C
ATOM   2855  CG  PRO A 365      16.010  26.223  16.443  1.00  5.02           C
ATOM   2856  CD  PRO A 365      16.706  26.305  17.787  1.00  5.74           C
ATOM   2857  N   LEU A 366      19.718  27.258  14.362  1.00  5.72           N
ATOM   2858  CA  LEU A 366      20.225  28.293  13.467  1.00  5.23           C
ATOM   2859  C   LEU A 366      19.147  28.578  12.427  1.00  5.23           C
ATOM   2860  O   LEU A 366      19.005  27.863  11.440  1.00  8.70           O
ATOM   2861  CB  LEU A 366      21.545  27.810  12.831  1.00  2.23           C
ATOM   2862  CG  LEU A 366      22.750  27.499  13.758  1.00  2.00           C
ATOM   2863  CD1 LEU A 366      22.373  26.640  14.934  1.00  2.00           C
ATOM   2864  CD2 LEU A 366      23.892  26.816  12.999  1.00  2.00           C
ATOM   2865  N   GLY A 367      18.347  29.594  12.707  1.00  4.22           N
ATOM   2866  CA  GLY A 367      17.254  29.950  11.829  1.00  4.50           C
ATOM   2867  C   GLY A 367      16.027  30.157  12.696  1.00  6.92           C
ATOM   2868  O   GLY A 367      15.022  30.675  12.228  1.00  8.25           O
ATOM   2869  N   GLY A 368      16.118  29.743  13.963  1.00  6.21           N
ATOM   2870  CA  GLY A 368      15.028  29.896  14.916  1.00  6.14           C
ATOM   2871  C   GLY A 368      14.040  28.740  14.966  1.00  8.65           C
ATOM   2872  O   GLY A 368      13.819  28.139  16.024  1.00  9.37           O
ATOM   2873  N   ILE A 369      13.404  28.462  13.833  1.00  9.23           N
ATOM   2874  CA  ILE A 369      12.447  27.361  13.714  1.00  9.17           C
ATOM   2875  C   ILE A 369      13.302  26.083  13.580  1.00  9.92           C
ATOM   2876  O   ILE A 369      14.348  26.104  12.911  1.00 12.15           O
ATOM   2877  CB  ILE A 369      11.562  27.536  12.405  1.00  8.64           C
ATOM   2878  CG1 ILE A 369      10.715  28.817  12.436  1.00  8.58           C
ATOM   2879  CG2 ILE A 369      10.658  26.341  12.192  1.00  8.82           C
ATOM   2880  CD1 ILE A 369      11.483  30.159  12.426  1.00  8.76           C
ATOM   2881  N   GLY A 370      12.903  25.008  14.258  1.00  9.45           N
ATOM   2882  CA  GLY A 370      13.643  23.755  14.166  1.00 11.14           C
ATOM   2883  C   GLY A 370      12.831  22.855  13.264  1.00 12.89           C
ATOM   2884  O   GLY A 370      13.018  22.820  12.062  1.00 12.97           O
ATOM   2885  N   VAL A 371      11.820  22.223  13.831  1.00 15.06           N
ATOM   2886  CA  VAL A 371      10.958  21.356  13.040  1.00 18.73           C
ATOM   2887  C   VAL A 371       9.812  22.144  12.424  1.00 21.24           C
ATOM   2888  O   VAL A 371       8.912  22.633  13.126  1.00 21.25           O
ATOM   2889  CB  VAL A 371      10.400  20.210  13.859  1.00 16.32           C
ATOM   2890  CG1 VAL A 371      11.211  18.947  13.574  1.00 17.28           C
ATOM   2891  CG2 VAL A 371      10.409  20.576  15.368  1.00 18.92           C
ATOM   2892  N   THR A 372       9.867  22.261  11.103  1.00 23.47           N
ATOM   2893  CA  THR A 372       8.883  22.999  10.326  1.00 26.27           C
ATOM   2894  C   THR A 372       8.348  22.134   9.178  1.00 27.28           C
ATOM   2895  O   THR A 372       9.095  21.438   8.490  1.00 27.74           O
ATOM   2896  CB  THR A 372       9.482  24.290   9.750  1.00 27.83           C
ATOM   2897  OG1 THR A 372       8.587  24.824   8.773  1.00 27.84           O
ATOM   2898  CG2 THR A 372      10.821  24.030   9.095  1.00 26.29           C
ATOM   2899  N   ASP A 373       7.035  22.167   9.007  1.00 27.10           N
ATOM   2900  CA  ASP A 373       6.355  21.392   7.976  1.00 27.80           C
ATOM   2901  C   ASP A 373       5.653  22.395   7.038  1.00 27.96           C
ATOM   2902  O   ASP A 373       5.612  23.598   7.332  1.00 28.97           O
ATOM   2903  CB  ASP A 373       5.361  20.410   8.614  1.00 29.79           C
ATOM   2904  CG  ASP A 373       5.469  20.362  10.137  1.00 28.71           C
ATOM   2905  OD1 ASP A 373       6.285  19.565  10.670  1.00 27.50           O
ATOM   2906  OD2 ASP A 373       4.748  21.151  10.803  1.00 26.73           O
ATOM   2907  N   THR A 374       5.086  21.911   5.936  1.00 26.81           N
ATOM   2908  CA  THR A 374       4.448  22.787   4.954  1.00 26.90           C
ATOM   2909  C   THR A 374       2.977  23.143   5.171  1.00 25.83           C
ATOM   2910  O   THR A 374       2.164  22.307   5.562  1.00 26.07           O
ATOM   2911  CB  THR A 374       4.633  22.246   3.497  1.00 27.94           C
ATOM   2912  OG1 THR A 374       3.998  20.973   3.343  1.00 28.25           O
ATOM   2913  CG2 THR A 374       6.093  22.052   3.174  1.00 27.41           C
ATOM   2914  N   TYR A 375       2.653  24.405   4.917  1.00 25.52           N
ATOM   2915  CA  TYR A 375       1.298  24.910   5.058  1.00 23.69           C
ATOM   2916  C   TYR A 375       1.011  25.748   3.790  1.00 22.57           C
ATOM   2917  O   TYR A 375       1.810  26.616   3.424  1.00 20.89           O
ATOM   2918  CB  TYR A 375       1.180  25.759   6.334  1.00 23.39           C
ATOM   2919  CG  TYR A 375       1.455  25.027   7.653  1.00 23.98           C
ATOM   2920  CD1 TYR A 375       2.759  24.697   8.035  1.00 24.13           C
ATOM   2921  CD2 TYR A 375       0.410  24.711   8.538  1.00 21.51           C
ATOM   2922  CE1 TYR A 375       3.027  24.066   9.267  1.00 22.88           C
ATOM   2923  CE2 TYR A 375       0.661  24.098   9.772  1.00 22.35           C
ATOM   2924  CZ  TYR A 375       1.980  23.774  10.130  1.00 22.57           C
ATOM   2925  OH  TYR A 375       2.257  23.161  11.344  1.00 22.69           O
ATOM   2926  N   GLN A 376      -0.077  25.422   3.083  1.00 22.51           N
ATOM   2927  CA  GLN A 376      -0.478  26.103   1.841  1.00 22.81           C
ATOM   2928  C   GLN A 376      -1.225  27.401   2.128  1.00 22.84           C
ATOM   2929  O   GLN A 376      -1.600  27.637   3.263  1.00 21.27           O
ATOM   2930  CB  GLN A 376      -1.354  25.163   0.976  1.00 23.29           C
ATOM   2931  CG  GLN A 376      -2.556  24.512   1.712  1.00 23.66           C
ATOM   2932  CD  GLN A 376      -3.540  23.765   0.802  1.00 22.62           C
ATOM   2933  OE1 GLN A 376      -3.168  22.833   0.082  1.00 21.80           O
ATOM   2934  NE2 GLN A 376      -4.810  24.140   0.878  1.00 20.08           N
ATOM   2935  N   ALA A 377      -1.425  28.240   1.109  1.00 23.88           N
ATOM   2936  CA  ALA A 377      -2.146  29.523   1.272  1.00 24.45           C
ATOM   2937  C   ALA A 377      -3.656  29.428   0.983  1.00 24.21           C
ATOM   2938  O   ALA A 377      -4.072  28.663   0.113  1.00 23.90           O
ATOM   2939  CB  ALA A 377      -1.524  30.594   0.367  1.00 25.07           C
ATOM   2940  N   ILE A 378      -4.463  30.240   1.668  1.00 26.27           N
ATOM   2941  CA  ILE A 378      -5.916  30.233   1.446  1.00 27.76           C
ATOM   2942  C   ILE A 378      -6.663  31.583   1.332  1.00 27.69           C
ATOM   2943  O   ILE A 378      -6.443  32.515   2.115  1.00 26.41           O
ATOM   2944  CB  ILE A 378      -6.651  29.360   2.474  1.00 27.95           C
ATOM   2945  CG1 ILE A 378      -6.252  29.744   3.890  1.00 27.29           C
ATOM   2946  CG2 ILE A 378      -6.437  27.890   2.168  1.00 26.54           C
ATOM   2947  CD1 ILE A 378      -7.046  29.010   4.930  1.00 22.90           C
ATOM   2948  N   LYS A 379      -7.527  31.674   0.322  1.00 28.59           N
ATOM   2949  CA  LYS A 379      -8.334  32.867   0.077  1.00 29.23           C
ATOM   2950  C   LYS A 379      -9.747  32.638   0.599  1.00 29.51           C
ATOM   2951  O   LYS A 379     -10.234  31.525   0.551  1.00 28.38           O
ATOM   2952  CB  LYS A 379      -8.416  33.156  -1.427  1.00 27.09           C
ATOM   2953  CG  LYS A 379      -7.360  34.101  -1.970  1.00 26.63           C
ATOM   2954  CD  LYS A 379      -7.547  34.348  -3.472  1.00 26.14           C
ATOM   2955  CE  LYS A 379      -8.941  34.885  -3.816  1.00 26.61           C
ATOM   2956  NZ  LYS A 379      -8.955  35.511  -5.176  1.00 23.31           N
ATOM   2957  N   ALA A 380     -10.409  33.714   1.015  1.00 30.91           N
ATOM   2958  CA  ALA A 380     -11.790  33.713   1.540  1.00 33.19           C
ATOM   2959  C   ALA A 380     -11.936  33.672   3.077  1.00 34.23           C
ATOM   2960  O   ALA A 380     -12.821  33.010   3.605  1.00 34.89           O
ATOM   2961  CB  ALA A 380     -12.663  32.609   0.866  1.00 33.83           C
ATOM   2962  N   ASN A 381     -11.109  34.444   3.783  1.00 35.77           N
ATOM   2963  CA  ASN A 381     -11.151  34.485   5.243  1.00 38.23           C
ATOM   2964  C   ASN A 381     -11.238  35.924   5.726  1.00 38.81           C
ATOM   2965  O   ASN A 381     -10.262  36.669   5.626  1.00 38.96           O
ATOM   2966  CB  ASN A 381      -9.905  33.820   5.844  1.00 41.59           C
ATOM   2967  CG  ASN A 381      -9.917  32.314   5.710  1.00 43.28           C
ATOM   2968  OD1 ASN A 381      -9.593  31.781   4.655  1.00 45.29           O
ATOM   2969  ND2 ASN A 381     -10.319  31.625   6.775  1.00 43.66           N
ATOM   2970  N   GLY A 382     -12.399  36.301   6.260  1.00 15.00           N
ATOM   2971  CA  GLY A 382     -12.614  37.660   6.745  1.00 15.00           C
ATOM   2972  C   GLY A 382     -13.188  38.571   5.652  1.00 15.00           C
ATOM   2973  O   GLY A 382     -12.454  39.291   4.964  1.00 15.00           O
ATOM   2974  N   ASN A 383     -14.506  38.540   5.515  1.00 15.00           N
ATOM   2975  CA  ASN A 383     -15.203  39.374   4.519  1.00 15.00           C
ATOM   2976  C   ASN A 383     -15.849  40.590   5.202  1.00 15.00           C
ATOM   2977  O   ASN A 383     -15.149  41.480   5.710  1.00 15.00           O
ATOM   2978  CB  ASN A 383     -16.284  38.564   3.796  1.00 15.00           C
ATOM   2979  CG  ASN A 383     -16.497  39.018   2.346  1.00 15.00           C
ATOM   2980  OD1 ASN A 383     -15.649  39.714   1.787  1.00 15.00           O
ATOM   2981  ND2 ASN A 383     -17.590  38.665   1.695  1.00 15.00           N
ATOM   2982  N   GLY A 384     -17.172  40.575   5.189  1.00 15.00           N
ATOM   2983  CA  GLY A 384     -18.015  41.644   5.763  1.00 15.00           C
ATOM   2984  C   GLY A 384     -17.825  41.757   7.255  1.00 15.00           C
ATOM   2985  O   GLY A 384     -17.948  42.813   7.861  1.00 15.00           O
ATOM   2986  N   SER A 385     -17.649  40.597   7.846  1.00 15.00           N
ATOM   2987  CA  SER A 385     -17.424  40.453   9.263  1.00 15.00           C
ATOM   2988  C   SER A 385     -16.459  39.267   9.306  1.00 15.00           C
ATOM   2989  O   SER A 385     -16.214  38.620   8.265  1.00 15.00           O
ATOM   2990  CB  SER A 385     -18.743  40.113   9.974  1.00 15.00           C
ATOM   2991  OG  SER A 385     -19.416  39.017   9.348  1.00 15.00           O
ATOM   2992  N   GLY A 386     -15.907  38.981  10.482  1.00 15.00           N
ATOM   2993  CA  GLY A 386     -14.993  37.858  10.603  1.00 15.00           C
ATOM   2994  C   GLY A 386     -15.732  36.540  10.603  1.00 15.00           C
ATOM   2995  O   GLY A 386     -15.115  35.464  10.627  1.00 15.00           O
ATOM   2996  N   ASP A 387     -17.059  36.641  10.601  1.00 15.00           N
ATOM   2997  CA  ASP A 387     -17.928  35.481  10.630  1.00 15.00           C
ATOM   2998  C   ASP A 387     -18.728  35.358   9.346  1.00 15.00           C
ATOM   2999  O   ASP A 387     -19.472  34.396   9.139  1.00 15.00           O
ATOM   3000  CB  ASP A 387     -18.811  35.539  11.868  1.00 15.00           C
ATOM   3001  CG  ASP A 387     -17.988  35.595  13.144  1.00 15.00           C
ATOM   3002  OD1 ASP A 387     -17.157  34.679  13.346  1.00 15.00           O
ATOM   3003  OD2 ASP A 387     -18.127  36.575  13.922  1.00 15.00           O
ATOM   3004  N   ASN A 388     -18.509  36.314   8.454  1.00 15.00           N
ATOM   3005  CA  ASN A 388     -19.163  36.302   7.157  1.00 15.00           C
ATOM   3006  C   ASN A 388     -18.326  35.311   6.356  1.00 15.00           C
ATOM   3007  O   ASN A 388     -17.228  35.658   5.908  1.00 15.00           O
ATOM   3008  CB  ASN A 388     -19.087  37.678   6.494  1.00 15.00           C
ATOM   3009  CG  ASN A 388     -19.828  37.727   5.171  1.00 15.00           C
ATOM   3010  OD1 ASN A 388     -19.212  37.718   4.102  1.00 15.00           O
ATOM   3011  ND2 ASN A 388     -21.168  37.815   5.239  1.00 15.00           N
ATOM   3012  N   GLY A 389     -18.798  34.063   6.280  1.00 15.00           N
ATOM   3013  CA  GLY A 389     -18.098  33.030   5.541  1.00 15.00           C
ATOM   3014  C   GLY A 389     -18.047  31.739   6.321  1.00 15.00           C
ATOM   3015  O   GLY A 389     -17.101  31.451   7.041  1.00 15.00           O
ATOM   3016  N   ASP A 390     -19.129  30.990   6.246  1.00 15.00           N
ATOM   3017  CA  ASP A 390     -19.184  29.723   6.940  1.00 15.00           C
ATOM   3018  C   ASP A 390     -18.075  28.842   6.408  1.00 15.00           C
ATOM   3019  O   ASP A 390     -18.036  28.521   5.224  1.00 15.00           O
ATOM   3020  CB  ASP A 390     -20.535  29.058   6.730  1.00 15.00           C
ATOM   3021  CG  ASP A 390     -21.465  29.295   7.887  1.00 15.00           C
ATOM   3022  OD1 ASP A 390     -21.367  28.525   8.874  1.00 15.00           O
ATOM   3023  OD2 ASP A 390     -22.266  30.265   7.828  1.00 15.00           O
ATOM   3024  N   THR A 391     -17.171  28.462   7.293  1.00 15.00           N
ATOM   3025  CA  THR A 391     -16.033  27.626   6.949  1.00 15.00           C
ATOM   3026  C   THR A 391     -16.382  26.373   6.147  1.00 15.00           C
ATOM   3027  O   THR A 391     -16.694  25.324   6.707  1.00 15.00           O
ATOM   3028  CB  THR A 391     -15.301  27.204   8.231  1.00 15.00           C
ATOM   3029  OG1 THR A 391     -15.522  28.198   9.243  1.00 15.00           O
ATOM   3030  CG2 THR A 391     -13.804  27.064   7.982  1.00 15.00           C
ATOM   3031  N   THR A 392     -16.364  26.511   4.831  1.00 48.03           N
ATOM   3032  CA  THR A 392     -16.618  25.393   3.940  1.00 47.55           C
ATOM   3033  C   THR A 392     -15.752  25.649   2.729  1.00 47.15           C
ATOM   3034  O   THR A 392     -14.993  24.774   2.306  1.00 47.96           O
ATOM   3035  CB  THR A 392     -18.092  25.322   3.467  1.00 15.00           C
ATOM   3036  OG1 THR A 392     -18.967  25.763   4.512  1.00 15.00           O
ATOM   3037  CG2 THR A 392     -18.469  23.880   3.073  1.00 15.00           C
ATOM   3038  N   TRP A 393     -15.800  26.878   2.224  1.00 45.79           N
ATOM   3039  CA  TRP A 393     -15.029  27.202   1.042  1.00 43.23           C
ATOM   3040  C   TRP A 393     -13.936  28.223   1.212  1.00 40.65           C
ATOM   3041  O   TRP A 393     -14.211  29.388   1.448  1.00 38.01           O
ATOM   3042  CB  TRP A 393     -15.899  27.640  -0.140  1.00 15.00           C
ATOM   3043  CG  TRP A 393     -14.982  28.053  -1.262  1.00 15.00           C
ATOM   3044  CD1 TRP A 393     -14.173  27.230  -1.999  1.00 15.00           C
ATOM   3045  CD2 TRP A 393     -14.655  29.398  -1.659  1.00 15.00           C
ATOM   3046  NE1 TRP A 393     -13.353  27.975  -2.813  1.00 15.00           N
ATOM   3047  CE2 TRP A 393     -13.628  29.304  -2.635  1.00 15.00           C
ATOM   3048  CE3 TRP A 393     -15.125  30.668  -1.281  1.00 15.00           C
ATOM   3049  CZ2 TRP A 393     -13.064  30.433  -3.243  1.00 15.00           C
ATOM   3050  CZ3 TRP A 393     -14.562  31.788  -1.884  1.00 15.00           C
ATOM   3051  CH2 TRP A 393     -13.537  31.659  -2.860  1.00 15.00           C
ATOM   3052  N   THR A 394     -12.715  27.796   0.912  1.00 38.91           N
ATOM   3053  CA  THR A 394     -11.543  28.638   1.014  1.00 36.94           C
ATOM   3054  C   THR A 394     -10.669  28.246  -0.162  1.00 36.39           C
ATOM   3055  O   THR A 394     -10.349  27.069  -0.329  1.00 36.81           O
ATOM   3056  CB  THR A 394     -10.785  28.351   2.318  1.00 15.00           C
ATOM   3057  OG1 THR A 394     -11.723  28.262   3.404  1.00 15.00           O
ATOM   3058  CG2 THR A 394      -9.778  29.457   2.611  1.00 15.00           C
ATOM   3059  N   LYS A 395     -10.410  29.216  -1.039  1.00 34.39           N
ATOM   3060  CA  LYS A 395      -9.558  29.033  -2.220  1.00 31.56           C
ATOM   3061  C   LYS A 395      -8.102  28.961  -1.715  1.00 31.13           C
ATOM   3062  O   LYS A 395      -7.869  28.717  -0.536  1.00 30.77           O
ATOM   3063  CB  LYS A 395      -9.759  30.234  -3.177  1.00 28.70           C
ATOM   3064  CG  LYS A 395      -9.123  30.144  -4.581  1.00 27.23           C
ATOM   3065  CD  LYS A 395      -9.777  29.055  -5.436  1.00 26.11           C
ATOM   3066  CE  LYS A 395      -9.282  29.088  -6.894  1.00 26.05           C
ATOM   3067  NZ  LYS A 395      -7.794  29.077  -7.051  1.00 24.92           N
ATOM   3068  N   ASP A 396      -7.132  29.137  -2.604  1.00 30.67           N
ATOM   3069  CA  ASP A 396      -5.729  29.129  -2.217  1.00 28.76           C
ATOM   3070  C   ASP A 396      -5.162  30.453  -2.699  1.00 29.46           C
ATOM   3071  O   ASP A 396      -5.667  31.015  -3.667  1.00 29.17           O
ATOM   3072  CB  ASP A 396      -4.969  27.961  -2.876  1.00 24.60           C
ATOM   3073  CG  ASP A 396      -5.301  26.588  -2.251  1.00 23.28           C
ATOM   3074  OD1 ASP A 396      -5.178  26.407  -1.006  1.00 17.21           O
ATOM   3075  OD2 ASP A 396      -5.669  25.683  -3.030  1.00 23.59           O
ATOM   3076  N   GLU A 397      -4.157  30.979  -1.999  1.00 29.83           N
ATOM   3077  CA  GLU A 397      -3.529  32.248  -2.383  1.00 29.35           C
ATOM   3078  C   GLU A 397      -2.350  32.068  -3.351  1.00 30.11           C
ATOM   3079  O   GLU A 397      -1.778  30.977  -3.458  1.00 30.61           O
ATOM   3080  CB  GLU A 397      -3.074  33.006  -1.141  1.00 29.82           C
ATOM   3081  CG  GLU A 397      -4.230  33.438  -0.239  1.00 30.86           C
ATOM   3082  CD  GLU A 397      -3.803  33.970   1.137  1.00 31.52           C
ATOM   3083  OE1 GLU A 397      -3.072  33.273   1.882  1.00 31.01           O
ATOM   3084  OE2 GLU A 397      -4.236  35.085   1.495  1.00 32.97           O
ATOM   3085  N   THR A 398      -1.945  33.173  -3.982  1.00 29.99           N
ATOM   3086  CA  THR A 398      -0.839  33.218  -4.967  1.00 28.34           C
ATOM   3087  C   THR A 398       0.555  32.960  -4.364  1.00 28.74           C
ATOM   3088  O   THR A 398       1.568  33.531  -4.779  1.00 28.77           O
ATOM   3089  CB  THR A 398      -0.811  34.587  -5.652  1.00 27.78           C
ATOM   3090  OG1 THR A 398      -1.317  35.558  -4.729  1.00 29.51           O
ATOM   3091  CG2 THR A 398      -1.661  34.585  -6.920  1.00 28.51           C
ATOM   3092  N   PHE A 399       0.585  32.121  -3.351  1.00 29.44           N
ATOM   3093  CA  PHE A 399       1.805  31.762  -2.684  1.00 29.50           C
ATOM   3094  C   PHE A 399       1.977  30.338  -3.131  1.00 28.94           C
ATOM   3095  O   PHE A 399       1.031  29.555  -3.070  1.00 28.92           O
ATOM   3096  CB  PHE A 399       1.606  31.830  -1.170  1.00 29.40           C
ATOM   3097  CG  PHE A 399       0.966  33.116  -0.702  1.00 29.26           C
ATOM   3098  CD1 PHE A 399       0.831  34.205  -1.577  1.00 29.28           C
ATOM   3099  CD2 PHE A 399       0.522  33.254   0.609  1.00 29.18           C
ATOM   3100  CE1 PHE A 399       0.269  35.402  -1.155  1.00 29.78           C
ATOM   3101  CE2 PHE A 399      -0.046  34.455   1.048  1.00 29.23           C
ATOM   3102  CZ  PHE A 399      -0.175  35.531   0.171  1.00 30.43           C
ATOM   3103  N   ALA A 400       3.145  30.030  -3.680  1.00 27.20           N
ATOM   3104  CA  ALA A 400       3.447  28.677  -4.140  1.00 27.50           C
ATOM   3105  C   ALA A 400       3.065  27.755  -3.002  1.00 28.29           C
ATOM   3106  O   ALA A 400       3.034  28.174  -1.850  1.00 29.67           O
ATOM   3107  CB  ALA A 400       4.932  28.540  -4.392  1.00 28.57           C
ATOM   3108  N   THR A 401       2.924  26.472  -3.277  1.00 28.09           N
ATOM   3109  CA  THR A 401       2.547  25.582  -2.206  1.00 27.66           C
ATOM   3110  C   THR A 401       3.715  24.825  -1.595  1.00 28.07           C
ATOM   3111  O   THR A 401       4.727  24.549  -2.266  1.00 28.03           O
ATOM   3112  CB  THR A 401       1.414  24.660  -2.640  1.00 29.27           C
ATOM   3113  OG1 THR A 401       1.673  24.175  -3.966  1.00 30.58           O
ATOM   3114  CG2 THR A 401       0.105  25.439  -2.623  1.00 27.02           C
ATOM   3115  N   ARG A 402       3.588  24.631  -0.278  1.00 29.18           N
ATOM   3116  CA  ARG A 402       4.547  23.944   0.586  1.00 29.25           C
ATOM   3117  C   ARG A 402       5.535  24.936   1.239  1.00 27.79           C
ATOM   3118  O   ARG A 402       6.754  24.706   1.332  1.00 26.89           O
ATOM   3119  CB  ARG A 402       5.222  22.758  -0.135  1.00 32.35           C
ATOM   3120  CG  ARG A 402       4.227  21.601  -0.356  1.00 33.47           C
ATOM   3121  CD  ARG A 402       4.790  20.410  -1.143  1.00 32.95           C
ATOM   3122  NE  ARG A 402       5.883  19.732  -0.454  1.00 32.27           N
ATOM   3123  CZ  ARG A 402       5.841  18.486   0.006  1.00 31.45           C
ATOM   3124  NH1 ARG A 402       4.753  17.743  -0.125  1.00 30.45           N
ATOM   3125  NH2 ARG A 402       6.930  17.952   0.535  1.00 31.04           N
ATOM   3126  N   ASN A 403       4.979  26.063   1.676  1.00 26.74           N
ATOM   3127  CA  ASN A 403       5.764  27.086   2.352  1.00 26.15           C
ATOM   3128  C   ASN A 403       6.077  26.480   3.730  1.00 25.61           C
ATOM   3129  O   ASN A 403       5.443  25.503   4.140  1.00 26.82           O
ATOM   3130  CB  ASN A 403       4.936  28.375   2.557  1.00 24.91           C
ATOM   3131  CG  ASN A 403       4.141  28.793   1.328  1.00 21.10           C
ATOM   3132  OD1 ASN A 403       4.608  29.583   0.512  1.00 20.94           O
ATOM   3133  ND2 ASN A 403       2.889  28.359   1.264  1.00 20.63           N
ATOM   3134  N   GLU A 404       7.022  27.056   4.463  1.00 25.57           N
ATOM   3135  CA  GLU A 404       7.358  26.532   5.792  1.00 26.38           C
ATOM   3136  C   GLU A 404       6.810  27.366   6.950  1.00 25.07           C
ATOM   3137  O   GLU A 404       6.820  28.591   6.882  1.00 26.29           O
ATOM   3138  CB  GLU A 404       8.871  26.413   5.940  1.00 30.22           C
ATOM   3139  CG  GLU A 404       9.515  25.438   4.968  1.00 34.11           C
ATOM   3140  CD  GLU A 404       8.827  24.090   4.951  1.00 36.34           C
ATOM   3141  OE1 GLU A 404       8.586  23.497   6.034  1.00 35.73           O
ATOM   3142  OE2 GLU A 404       8.512  23.624   3.839  1.00 40.28           O
ATOM   3143  N   ILE A 405       6.355  26.705   8.014  1.00 21.97           N
ATOM   3144  CA  ILE A 405       5.814  27.391   9.199  1.00 20.15           C
ATOM   3145  C   ILE A 405       5.906  26.490  10.435  1.00 20.35           C
ATOM   3146  O   ILE A 405       5.399  25.362  10.444  1.00 20.31           O
ATOM   3147  CB  ILE A 405       4.297  27.812   9.048  1.00 19.57           C
ATOM   3148  CG1 ILE A 405       4.063  28.716   7.830  1.00 17.97           C
ATOM   3149  CG2 ILE A 405       3.818  28.540  10.313  1.00 19.84           C
ATOM   3150  CD1 ILE A 405       2.604  29.043   7.564  1.00 19.84           C
ATOM   3151  N   GLY A 406       6.586  26.972  11.463  1.00 19.54           N
ATOM   3152  CA  GLY A 406       6.693  26.201  12.682  1.00 17.64           C
ATOM   3153  C   GLY A 406       5.564  26.602  13.613  1.00 16.61           C
ATOM   3154  O   GLY A 406       5.334  27.799  13.846  1.00 16.52           O
ATOM   3155  N   VAL A 407       4.853  25.621  14.158  1.00 15.20           N
ATOM   3156  CA  VAL A 407       3.741  25.942  15.042  1.00 13.47           C
ATOM   3157  C   VAL A 407       4.116  25.986  16.519  1.00 13.79           C
ATOM   3158  O   VAL A 407       4.583  24.999  17.105  1.00 13.06           O
ATOM   3159  CB  VAL A 407       2.533  25.014  14.808  1.00  9.94           C
ATOM   3160  CG1 VAL A 407       1.484  25.235  15.880  1.00  6.45           C
ATOM   3161  CG2 VAL A 407       1.945  25.275  13.443  1.00  5.77           C
ATOM   3162  N   GLY A 408       3.902  27.149  17.112  1.00 12.77           N
ATOM   3163  CA  GLY A 408       4.203  27.315  18.512  1.00 10.69           C
ATOM   3164  C   GLY A 408       5.640  27.683  18.774  1.00  9.16           C
ATOM   3165  O   GLY A 408       6.307  28.283  17.938  1.00  7.07           O
ATOM   3166  N   ASN A 409       6.105  27.334  19.963  1.00  9.51           N
ATOM   3167  CA  ASN A 409       7.466  27.637  20.379  1.00  9.00           C
ATOM   3168  C   ASN A 409       8.500  26.853  19.608  1.00  8.34           C
ATOM   3169  O   ASN A 409       8.221  25.797  19.041  1.00  6.66           O
ATOM   3170  CB  ASN A 409       7.642  27.347  21.855  1.00  9.74           C
ATOM   3171  CG  ASN A 409       7.618  28.589  22.705  1.00 13.75           C
ATOM   3172  OD1 ASN A 409       7.070  29.632  22.323  1.00 13.53           O
ATOM   3173  ND2 ASN A 409       8.189  28.475  23.895  1.00 16.02           N
ATOM   3174  N   ASN A 410       9.709  27.383  19.607  1.00  9.55           N
ATOM   3175  CA  ASN A 410      10.822  26.759  18.919  1.00 10.83           C
ATOM   3176  C   ASN A 410      11.382  25.612  19.754  1.00 12.03           C
ATOM   3177  O   ASN A 410      10.942  25.376  20.886  1.00 12.23           O
ATOM   3178  CB  ASN A 410      11.934  27.785  18.657  1.00 11.32           C
ATOM   3179  CG  ASN A 410      12.635  28.244  19.933  1.00 15.33           C
ATOM   3180  OD1 ASN A 410      12.032  28.361  21.000  1.00 17.60           O
ATOM   3181  ND2 ASN A 410      13.895  28.563  19.803  1.00 15.04           N
ATOM   3182  N   PHE A 411      12.320  24.872  19.165  1.00 11.49           N
ATOM   3183  CA  PHE A 411      12.959  23.788  19.880  1.00 10.69           C
ATOM   3184  C   PHE A 411      14.212  24.353  20.531  1.00 10.74           C
ATOM   3185  O   PHE A 411      15.021  25.011  19.876  1.00 11.51           O
ATOM   3186  CB  PHE A 411      13.333  22.641  18.946  1.00  6.55           C
ATOM   3187  CG  PHE A 411      14.115  21.557  19.626  1.00  4.78           C
ATOM   3188  CD1 PHE A 411      13.863  21.245  20.961  1.00  2.00           C
ATOM   3189  CD2 PHE A 411      15.151  20.904  18.965  1.00  5.52           C
ATOM   3190  CE1 PHE A 411      14.636  20.307  21.631  1.00  2.26           C
ATOM   3191  CE2 PHE A 411      15.934  19.960  19.625  1.00  3.50           C
ATOM   3192  CZ  PHE A 411      15.675  19.661  20.966  1.00  4.10           C
ATOM   3193  N   ALA A 412      14.376  24.083  21.815  1.00 10.75           N
ATOM   3194  CA  ALA A 412      15.532  24.571  22.528  1.00 11.68           C
ATOM   3195  C   ALA A 412      16.179  23.479  23.394  1.00 12.54           C
ATOM   3196  O   ALA A 412      15.503  22.565  23.871  1.00 14.96           O
ATOM   3197  CB  ALA A 412      15.135  25.759  23.368  1.00 10.36           C
ATOM   3198  N   MET A 413      17.502  23.525  23.503  1.00 13.67           N
ATOM   3199  CA  MET A 413      18.242  22.580  24.325  1.00 13.98           C
ATOM   3200  C   MET A 413      18.706  23.391  25.533  1.00 12.96           C
ATOM   3201  O   MET A 413      19.705  24.121  25.486  1.00 12.89           O
ATOM   3202  CB  MET A 413      19.434  21.994  23.554  1.00 17.18           C
ATOM   3203  CG  MET A 413      19.122  20.688  22.821  1.00 21.22           C
ATOM   3204  SD  MET A 413      18.878  19.329  23.996  1.00 23.12           S
ATOM   3205  CE  MET A 413      20.176  18.129  23.448  1.00 23.14           C
ATOM   3206  N   GLU A 414      17.932  23.288  26.603  1.00 11.86           N
ATOM   3207  CA  GLU A 414      18.190  24.020  27.829  1.00  8.30           C
ATOM   3208  C   GLU A 414      19.384  23.506  28.612  1.00  7.40           C
ATOM   3209  O   GLU A 414      19.706  22.313  28.570  1.00  7.11           O
ATOM   3210  CB  GLU A 414      16.960  23.985  28.701  1.00  4.97           C
ATOM   3211  CG  GLU A 414      16.943  25.067  29.720  1.00  4.90           C
ATOM   3212  CD  GLU A 414      16.514  24.595  31.063  1.00  5.64           C
ATOM   3213  OE1 GLU A 414      15.439  23.957  31.174  1.00  4.78           O
ATOM   3214  OE2 GLU A 414      17.267  24.870  32.013  1.00  5.22           O
ATOM   3215  N   ILE A 415      19.946  24.411  29.412  1.00  7.41           N
ATOM   3216  CA  ILE A 415      21.134  24.164  30.224  1.00  7.28           C
ATOM   3217  C   ILE A 415      21.291  25.108  31.447  1.00  8.85           C
ATOM   3218  O   ILE A 415      20.541  26.060  31.658  1.00  9.48           O
ATOM   3219  CB  ILE A 415      22.390  24.313  29.344  1.00  4.13           C
ATOM   3220  CG1 ILE A 415      23.617  23.754  30.063  1.00  2.31           C
ATOM   3221  CG2 ILE A 415      22.557  25.744  28.942  1.00  3.89           C
ATOM   3222  CD1 ILE A 415      24.926  24.050  29.379  1.00  2.23           C
ATOM   3223  N   ASN A 416      22.191  24.717  32.326  1.00  8.97           N
ATOM   3224  CA  ASN A 416      22.542  25.498  33.483  1.00  9.51           C
ATOM   3225  C   ASN A 416      24.026  25.589  33.209  1.00 11.45           C
ATOM   3226  O   ASN A 416      24.775  24.676  33.574  1.00 11.46           O
ATOM   3227  CB  ASN A 416      22.305  24.709  34.770  1.00  9.55           C
ATOM   3228  CG  ASN A 416      22.635  25.509  36.010  1.00 10.71           C
ATOM   3229  OD1 ASN A 416      23.586  26.309  36.043  1.00  9.35           O
ATOM   3230  ND2 ASN A 416      21.860  25.287  37.047  1.00 11.07           N
ATOM   3231  N   LEU A 417      24.412  26.583  32.407  1.00 10.61           N
ATOM   3232  CA  LEU A 417      25.811  26.782  32.044  1.00  9.41           C
ATOM   3233  C   LEU A 417      26.640  27.333  33.211  1.00  9.46           C
ATOM   3234  O   LEU A 417      27.826  27.025  33.356  1.00 12.07           O
ATOM   3235  CB  LEU A 417      25.926  27.664  30.791  1.00 11.80           C
ATOM   3236  CG  LEU A 417      25.471  29.128  30.725  1.00 11.01           C
ATOM   3237  CD1 LEU A 417      26.407  30.021  31.525  1.00 12.06           C
ATOM   3238  CD2 LEU A 417      25.412  29.603  29.278  1.00  8.64           C
ATOM   3239  N   ASN A 418      25.986  28.101  34.073  1.00  8.34           N
ATOM   3240  CA  ASN A 418      26.630  28.691  35.236  1.00 10.38           C
ATOM   3241  C   ASN A 418      27.043  27.580  36.216  1.00 13.29           C
ATOM   3242  O   ASN A 418      27.976  27.763  37.022  1.00 15.80           O
ATOM   3243  CB  ASN A 418      25.675  29.688  35.918  1.00  6.05           C
ATOM   3244  CG  ASN A 418      26.360  30.974  36.326  1.00  4.39           C
ATOM   3245  OD1 ASN A 418      26.082  32.037  35.790  1.00  4.58           O
ATOM   3246  ND2 ASN A 418      27.250  30.885  37.283  1.00  4.04           N
ATOM   3247  N   ALA A 419      26.363  26.434  36.156  1.00 14.27           N
ATOM   3248  CA  ALA A 419      26.686  25.319  37.055  1.00 13.66           C
ATOM   3249  C   ALA A 419      27.847  24.515  36.480  1.00 14.05           C
ATOM   3250  O   ALA A 419      28.645  23.904  37.202  1.00 16.71           O
ATOM   3251  CB  ALA A 419      25.484  24.427  37.251  1.00 12.20           C
ATOM   3252  N   ASN A 420      27.900  24.504  35.158  1.00 12.86           N
ATOM   3253  CA  ASN A 420      28.932  23.823  34.421  1.00 12.87           C
ATOM   3254  C   ASN A 420      30.263  24.533  34.663  1.00 11.16           C
ATOM   3255  O   ASN A 420      31.328  23.939  34.510  1.00 11.12           O
ATOM   3256  CB  ASN A 420      28.583  23.844  32.928  1.00 12.27           C
ATOM   3257  CG  ASN A 420      27.996  22.546  32.453  1.00 11.26           C
ATOM   3258  OD1 ASN A 420      28.607  21.491  32.604  1.00 13.50           O
ATOM   3259  ND2 ASN A 420      26.802  22.605  31.879  1.00  8.70           N
ATOM   3260  N   LEU A 421      30.206  25.805  35.036  1.00  9.50           N
ATOM   3261  CA  LEU A 421      31.424  26.561  35.258  1.00  8.83           C
ATOM   3262  C   LEU A 421      31.990  26.299  36.639  1.00  9.47           C
ATOM   3263  O   LEU A 421      33.197  26.380  36.852  1.00  9.88           O
ATOM   3264  CB  LEU A 421      31.167  28.052  35.029  1.00  7.75           C
ATOM   3265  CG  LEU A 421      31.270  28.577  33.587  1.00  6.01           C
ATOM   3266  CD1 LEU A 421      30.796  30.048  33.489  1.00  5.15           C
ATOM   3267  CD2 LEU A 421      32.716  28.445  33.111  1.00  3.39           C
ATOM   3268  N   TRP A 422      31.095  25.972  37.564  1.00 10.82           N
ATOM   3269  CA  TRP A 422      31.417  25.652  38.961  1.00 13.09           C
ATOM   3270  C   TRP A 422      32.001  24.224  39.009  1.00 13.53           C
ATOM   3271  O   TRP A 422      33.008  23.943  39.682  1.00 13.51           O
ATOM   3272  CB  TRP A 422      30.113  25.737  39.773  1.00 14.61           C
ATOM   3273  CG  TRP A 422      30.187  25.481  41.242  1.00 17.86           C
ATOM   3274  CD1 TRP A 422      29.245  24.857  41.988  1.00 17.48           C
ATOM   3275  CD2 TRP A 422      31.198  25.924  42.158  1.00 18.65           C
ATOM   3276  NE1 TRP A 422      29.585  24.891  43.309  1.00 17.01           N
ATOM   3277  CE2 TRP A 422      30.781  25.543  43.446  1.00 17.27           C
ATOM   3278  CE3 TRP A 422      32.414  26.611  42.015  1.00 18.01           C
ATOM   3279  CZ2 TRP A 422      31.532  25.828  44.595  1.00 16.39           C
ATOM   3280  CZ3 TRP A 422      33.161  26.894  43.157  1.00 15.91           C
ATOM   3281  CH2 TRP A 422      32.714  26.504  44.431  1.00 17.06           C
ATOM   3282  N   ARG A 423      31.395  23.344  38.223  1.00 14.05           N
ATOM   3283  CA  ARG A 423      31.829  21.960  38.152  1.00 14.33           C
ATOM   3284  C   ARG A 423      33.259  21.812  37.584  1.00 13.33           C
ATOM   3285  O   ARG A 423      34.104  21.113  38.155  1.00 14.07           O
ATOM   3286  CB  ARG A 423      30.815  21.140  37.335  1.00 12.56           C
ATOM   3287  CG  ARG A 423      30.481  19.790  37.964  1.00 10.02           C
ATOM   3288  CD  ARG A 423      29.333  19.086  37.253  1.00  9.83           C
ATOM   3289  NE  ARG A 423      28.912  17.870  37.958  1.00 12.98           N
ATOM   3290  CZ  ARG A 423      29.530  16.690  37.882  1.00 14.91           C
ATOM   3291  NH1 ARG A 423      30.604  16.541  37.120  1.00 10.06           N
ATOM   3292  NH2 ARG A 423      29.066  15.653  38.570  1.00 14.86           N
ATOM   3293  N   ASN A 424      33.543  22.481  36.477  1.00 10.29           N
ATOM   3294  CA  ASN A 424      34.864  22.371  35.885  1.00  9.03           C
ATOM   3295  C   ASN A 424      35.977  22.870  36.800  1.00  8.88           C
ATOM   3296  O   ASN A 424      37.101  22.384  36.742  1.00 10.34           O
ATOM   3297  CB  ASN A 424      34.902  23.043  34.510  1.00  7.23           C
ATOM   3298  CG  ASN A 424      34.369  22.141  33.424  1.00  7.42           C
ATOM   3299  OD1 ASN A 424      35.054  21.238  32.977  1.00  9.52           O
ATOM   3300  ND2 ASN A 424      33.118  22.336  33.044  1.00  5.15           N
ATOM   3301  N   PHE A 425      35.665  23.819  37.672  1.00  7.95           N
ATOM   3302  CA  PHE A 425      36.671  24.332  38.592  1.00  6.13           C
ATOM   3303  C   PHE A 425      37.052  23.258  39.627  1.00  4.74           C
ATOM   3304  O   PHE A 425      38.190  22.777  39.652  1.00  2.47           O
ATOM   3305  CB  PHE A 425      36.149  25.604  39.274  1.00  2.00           C
ATOM   3306  CG  PHE A 425      37.082  26.172  40.312  1.00  2.00           C
ATOM   3307  CD1 PHE A 425      38.206  26.900  39.941  1.00  2.00           C
ATOM   3308  CD2 PHE A 425      36.812  26.003  41.671  1.00  2.00           C
ATOM   3309  CE1 PHE A 425      39.041  27.454  40.908  1.00  2.00           C
ATOM   3310  CE2 PHE A 425      37.639  26.553  42.634  1.00  2.00           C
ATOM   3311  CZ  PHE A 425      38.760  27.284  42.248  1.00  2.00           C
ATOM   3312  N   LEU A 426      36.075  22.841  40.430  1.00  4.09           N
ATOM   3313  CA  LEU A 426      36.292  21.844  41.476  1.00  4.09           C
ATOM   3314  C   LEU A 426      37.146  20.647  41.098  1.00  4.53           C
ATOM   3315  O   LEU A 426      38.093  20.309  41.805  1.00  6.50           O
ATOM   3316  CB  LEU A 426      34.959  21.329  42.018  1.00  6.76           C
ATOM   3317  CG  LEU A 426      34.410  21.957  43.299  1.00 11.01           C
ATOM   3318  CD1 LEU A 426      35.547  22.280  44.270  1.00 11.05           C
ATOM   3319  CD2 LEU A 426      33.635  23.210  42.954  1.00 11.45           C
ATOM   3320  N   TYR A 427      36.780  19.993  40.002  1.00  2.53           N
ATOM   3321  CA  TYR A 427      37.467  18.808  39.509  1.00  2.00           C
ATOM   3322  C   TYR A 427      38.903  19.061  39.063  1.00  2.00           C
ATOM   3323  O   TYR A 427      39.839  18.341  39.456  1.00  2.00           O
ATOM   3324  CB  TYR A 427      36.669  18.214  38.346  1.00  4.57           C
ATOM   3325  CG  TYR A 427      37.115  16.835  37.963  1.00  3.85           C
ATOM   3326  CD1 TYR A 427      36.908  15.767  38.832  1.00  6.24           C
ATOM   3327  CD2 TYR A 427      37.803  16.602  36.765  1.00  2.00           C
ATOM   3328  CE1 TYR A 427      37.377  14.495  38.538  1.00  6.00           C
ATOM   3329  CE2 TYR A 427      38.278  15.331  36.453  1.00  3.47           C
ATOM   3330  CZ  TYR A 427      38.057  14.280  37.355  1.00  5.49           C
ATOM   3331  OH  TYR A 427      38.505  13.011  37.085  1.00  5.67           O
ATOM   3332  N   SER A 428      39.087  20.173  38.372  1.00  2.00           N
ATOM   3333  CA  SER A 428      40.373  20.541  37.810  1.00  2.00           C
ATOM   3334  C   SER A 428      41.347  21.221  38.756  1.00  2.00           C
ATOM   3335  O   SER A 428      42.352  21.779  38.312  1.00  2.00           O
ATOM   3336  CB  SER A 428      40.094  21.453  36.620  1.00  2.00           C
ATOM   3337  OG  SER A 428      38.917  21.006  35.950  1.00  2.00           O
ATOM   3338  N   ASN A 429      41.081  21.157  40.054  1.00  2.00           N
ATOM   3339  CA  ASN A 429      41.930  21.854  41.011  1.00  2.60           C
ATOM   3340  C   ASN A 429      41.922  21.272  42.384  1.00  3.81           C
ATOM   3341  O   ASN A 429      42.820  21.566  43.177  1.00  5.50           O
ATOM   3342  CB  ASN A 429      41.483  23.304  41.172  1.00  3.09           C
ATOM   3343  CG  ASN A 429      41.472  24.049  39.894  1.00  4.36           C
ATOM   3344  OD1 ASN A 429      42.520  24.371  39.336  1.00  3.01           O
ATOM   3345  ND2 ASN A 429      40.286  24.304  39.391  1.00  4.79           N
ATOM   3346  N   ILE A 430      40.848  20.545  42.687  1.00  3.18           N
ATOM   3347  CA  ILE A 430      40.649  19.893  43.974  1.00  2.86           C
ATOM   3348  C   ILE A 430      40.704  18.383  43.721  1.00  3.51           C
ATOM   3349  O   ILE A 430      41.660  17.712  44.109  1.00  3.38           O
ATOM   3350  CB  ILE A 430      39.261  20.281  44.636  1.00  2.00           C
ATOM   3351  CG1 ILE A 430      39.296  21.713  45.177  1.00  2.00           C
ATOM   3352  CG2 ILE A 430      38.907  19.333  45.807  1.00  2.00           C
ATOM   3353  CD1 ILE A 430      39.275  22.792  44.127  1.00  2.00           C
ATOM   3354  N   ALA A 431      39.682  17.875  43.037  1.00  2.00           N
ATOM   3355  CA  ALA A 431      39.535  16.456  42.713  1.00  2.00           C
ATOM   3356  C   ALA A 431      40.786  15.748  42.243  1.00  2.00           C
ATOM   3357  O   ALA A 431      41.269  14.819  42.898  1.00  2.00           O
ATOM   3358  CB  ALA A 431      38.447  16.275  41.691  1.00  3.00           C
ATOM   3359  N   LEU A 432      41.291  16.192  41.095  1.00  2.66           N
ATOM   3360  CA  LEU A 432      42.483  15.637  40.483  1.00  2.00           C
ATOM   3361  C   LEU A 432      43.735  15.669  41.379  1.00  2.00           C
ATOM   3362  O   LEU A 432      44.544  14.735  41.299  1.00  2.00           O
ATOM   3363  CB  LEU A 432      42.729  16.331  39.127  1.00  2.00           C
ATOM   3364  CG  LEU A 432      41.592  16.277  38.071  1.00  2.00           C
ATOM   3365  CD1 LEU A 432      41.588  17.519  37.200  1.00  2.00           C
ATOM   3366  CD2 LEU A 432      41.723  15.056  37.169  1.00  2.00           C
ATOM   3367  N   TYR A 433      43.760  16.588  42.349  1.00  2.00           N
ATOM   3368  CA  TYR A 433      44.919  16.765  43.217  1.00  2.00           C
ATOM   3369  C   TYR A 433      44.882  16.112  44.600  1.00  2.72           C
ATOM   3370  O   TYR A 433      45.845  16.207  45.370  1.00  6.36           O
ATOM   3371  CB  TYR A 433      45.191  18.256  43.390  1.00  2.00           C
ATOM   3372  CG  TYR A 433      45.847  18.943  42.230  1.00  2.00           C
ATOM   3373  CD1 TYR A 433      45.085  19.451  41.179  1.00  2.00           C
ATOM   3374  CD2 TYR A 433      47.229  19.149  42.213  1.00  2.00           C
ATOM   3375  CE1 TYR A 433      45.677  20.164  40.130  1.00  2.00           C
ATOM   3376  CE2 TYR A 433      47.838  19.865  41.168  1.00  2.00           C
ATOM   3377  CZ  TYR A 433      47.054  20.373  40.135  1.00  2.00           C
ATOM   3378  OH  TYR A 433      47.649  21.125  39.148  1.00  2.00           O
ATOM   3379  N   LEU A 434      43.762  15.486  44.932  1.00  2.34           N
ATOM   3380  CA  LEU A 434      43.558  14.797  46.223  1.00  3.08           C
ATOM   3381  C   LEU A 434      44.394  13.526  46.493  1.00  4.52           C
ATOM   3382  O   LEU A 434      45.117  13.038  45.618  1.00  5.35           O
ATOM   3383  CB  LEU A 434      42.122  14.323  46.318  1.00  2.00           C
ATOM   3384  CG  LEU A 434      40.853  15.127  46.280  1.00  2.00           C
ATOM   3385  CD1 LEU A 434      39.975  14.323  45.332  1.00  2.00           C
ATOM   3386  CD2 LEU A 434      40.218  15.171  47.663  1.00  2.00           C
ATOM   3387  N   PRO A 435      44.302  12.977  47.731  1.00  4.73           N
ATOM   3388  CA  PRO A 435      45.040  11.756  48.081  1.00  5.32           C
ATOM   3389  C   PRO A 435      44.673  10.657  47.085  1.00  6.58           C
ATOM   3390  O   PRO A 435      43.494  10.383  46.835  1.00  8.63           O
ATOM   3391  CB  PRO A 435      44.485  11.394  49.450  1.00  4.74           C
ATOM   3392  CG  PRO A 435      44.061  12.705  50.047  1.00  4.68           C
ATOM   3393  CD  PRO A 435      43.944  13.739  48.944  1.00  5.26           C
ATOM   3394  N   ASP A 436      45.700   9.990  46.586  1.00  5.33           N
ATOM   3395  CA  ASP A 436      45.572   8.918  45.612  1.00  5.17           C
ATOM   3396  C   ASP A 436      44.839   7.658  46.113  1.00  7.07           C
ATOM   3397  O   ASP A 436      44.324   6.861  45.319  1.00 10.04           O
ATOM   3398  CB  ASP A 436      46.972   8.563  45.123  1.00  4.33           C
ATOM   3399  CG  ASP A 436      46.958   7.637  43.942  1.00  4.43           C
ATOM   3400  OD1 ASP A 436      46.079   7.790  43.074  1.00  2.00           O
ATOM   3401  OD2 ASP A 436      47.843   6.763  43.873  1.00  2.16           O
ATOM   3402  N   LYS A 437      44.805   7.491  47.430  1.00  6.38           N
ATOM   3403  CA  LYS A 437      44.164   6.349  48.076  1.00  5.35           C
ATOM   3404  C   LYS A 437      42.632   6.225  47.856  1.00  6.83           C
ATOM   3405  O   LYS A 437      42.012   5.214  48.205  1.00  7.81           O
ATOM   3406  CB  LYS A 437      44.534   6.346  49.565  1.00  2.89           C
ATOM   3407  CG  LYS A 437      44.181   7.631  50.294  1.00  2.18           C
ATOM   3408  CD  LYS A 437      42.789   7.586  50.849  1.00  3.42           C
ATOM   3409  CE  LYS A 437      42.703   6.599  52.006  1.00  3.25           C
ATOM   3410  NZ  LYS A 437      42.898   5.175  51.595  1.00  2.00           N
ATOM   3411  N   LEU A 438      42.028   7.244  47.263  1.00  6.94           N
ATOM   3412  CA  LEU A 438      40.605   7.205  47.003  1.00  8.41           C
ATOM   3413  C   LEU A 438      40.289   7.090  45.507  1.00  9.47           C
ATOM   3414  O   LEU A 438      39.122   6.987  45.116  1.00  9.59           O
ATOM   3415  CB  LEU A 438      39.956   8.443  47.597  1.00  6.97           C
ATOM   3416  CG  LEU A 438      40.110   8.594  49.112  1.00  6.95           C
ATOM   3417  CD1 LEU A 438      39.457   9.921  49.514  1.00  9.15           C
ATOM   3418  CD2 LEU A 438      39.487   7.405  49.886  1.00  6.99           C
ATOM   3419  N   LYS A 439      41.335   7.058  44.682  1.00  8.56           N
ATOM   3420  CA  LYS A 439      41.207   6.958  43.229  1.00  8.21           C
ATOM   3421  C   LYS A 439      41.371   5.506  42.774  1.00  9.13           C
ATOM   3422  O   LYS A 439      41.554   4.609  43.588  1.00  8.68           O
ATOM   3423  CB  LYS A 439      42.313   7.772  42.553  1.00  7.02           C
ATOM   3424  CG  LYS A 439      42.592   9.122  43.143  1.00  6.09           C
ATOM   3425  CD  LYS A 439      43.547   9.881  42.250  1.00  3.18           C
ATOM   3426  CE  LYS A 439      43.833  11.268  42.780  1.00  2.00           C
ATOM   3427  NZ  LYS A 439      42.616  12.092  42.952  1.00  2.00           N
ATOM   3428  N   TYR A 440      41.307   5.285  41.461  1.00 11.64           N
ATOM   3429  CA  TYR A 440      41.514   3.955  40.878  1.00 13.99           C
ATOM   3430  C   TYR A 440      42.226   4.053  39.554  1.00 14.07           C
ATOM   3431  O   TYR A 440      42.251   5.104  38.940  1.00 13.47           O
ATOM   3432  CB  TYR A 440      40.227   3.133  40.739  1.00 19.55           C
ATOM   3433  CG  TYR A 440      39.126   3.723  39.880  1.00 23.78           C
ATOM   3434  CD1 TYR A 440      38.671   5.015  40.095  1.00 24.74           C
ATOM   3435  CD2 TYR A 440      38.482   2.948  38.908  1.00 24.64           C
ATOM   3436  CE1 TYR A 440      37.611   5.522  39.386  1.00 26.24           C
ATOM   3437  CE2 TYR A 440      37.418   3.447  38.190  1.00 24.52           C
ATOM   3438  CZ  TYR A 440      36.984   4.742  38.435  1.00 26.08           C
ATOM   3439  OH  TYR A 440      35.924   5.273  37.725  1.00 25.54           O
ATOM   3440  N   ASN A 441      42.830   2.953  39.133  1.00 15.41           N
ATOM   3441  CA  ASN A 441      43.592   2.897  37.882  1.00 15.64           C
ATOM   3442  C   ASN A 441      42.702   2.786  36.640  1.00 16.21           C
ATOM   3443  O   ASN A 441      41.487   2.606  36.752  1.00 14.55           O
ATOM   3444  CB  ASN A 441      44.547   1.699  37.893  1.00 17.95           C
ATOM   3445  CG  ASN A 441      45.125   1.422  39.253  1.00 19.32           C
ATOM   3446  OD1 ASN A 441      46.149   1.988  39.636  1.00 18.19           O
ATOM   3447  ND2 ASN A 441      44.477   0.530  39.996  1.00 17.94           N
ATOM   3448  N   PRO A 442      43.300   2.915  35.437  1.00 16.83           N
ATOM   3449  CA  PRO A 442      42.401   2.793  34.288  1.00 15.83           C
ATOM   3450  C   PRO A 442      42.124   1.337  34.011  1.00 15.56           C
ATOM   3451  O   PRO A 442      42.969   0.459  34.224  1.00 15.53           O
ATOM   3452  CB  PRO A 442      43.191   3.372  33.115  1.00 16.02           C
ATOM   3453  CG  PRO A 442      44.298   4.145  33.721  1.00 16.88           C
ATOM   3454  CD  PRO A 442      44.601   3.477  35.036  1.00 16.87           C
ATOM   3455  N   THR A 443      40.945   1.114  33.458  1.00 16.01           N
ATOM   3456  CA  THR A 443      40.479  -0.204  33.090  1.00 15.71           C
ATOM   3457  C   THR A 443      40.989  -0.536  31.677  1.00 16.59           C
ATOM   3458  O   THR A 443      40.344  -0.163  30.709  1.00 17.12           O
ATOM   3459  CB  THR A 443      38.926  -0.193  33.174  1.00 15.43           C
ATOM   3460  OG1 THR A 443      38.549   0.155  34.518  1.00 14.02           O
ATOM   3461  CG2 THR A 443      38.307  -1.543  32.769  1.00 16.01           C
ATOM   3462  N   ASN A 444      42.215  -1.074  31.593  1.00 17.61           N
ATOM   3463  CA  ASN A 444      42.916  -1.514  30.353  1.00 18.38           C
ATOM   3464  C   ASN A 444      44.438  -1.170  30.235  1.00 19.47           C
ATOM   3465  O   ASN A 444      45.208  -1.949  29.662  1.00 18.68           O
ATOM   3466  CB  ASN A 444      42.197  -1.087  29.050  1.00 17.87           C
ATOM   3467  CG  ASN A 444      40.974  -1.951  28.738  1.00 18.52           C
ATOM   3468  OD1 ASN A 444      40.680  -2.934  29.444  1.00 18.20           O
ATOM   3469  ND2 ASN A 444      40.262  -1.593  27.682  1.00 18.89           N
ATOM   3470  N   VAL A 445      44.867  -0.025  30.774  1.00 21.84           N
ATOM   3471  CA  VAL A 445      46.275   0.415  30.705  1.00 24.03           C
ATOM   3472  C   VAL A 445      46.712   1.138  31.990  1.00 26.12           C
ATOM   3473  O   VAL A 445      45.991   1.090  32.986  1.00 25.67           O
ATOM   3474  CB  VAL A 445      46.531   1.357  29.486  1.00 23.50           C
ATOM   3475  CG1 VAL A 445      46.934   0.541  28.274  1.00 25.36           C
ATOM   3476  CG2 VAL A 445      45.287   2.179  29.180  1.00 23.82           C
ATOM   3477  N   GLU A 446      47.885   1.786  31.928  1.00 27.31           N
ATOM   3478  CA  GLU A 446      48.551   2.558  32.997  1.00 27.96           C
ATOM   3479  C   GLU A 446      50.007   2.118  33.044  1.00 28.27           C
ATOM   3480  O   GLU A 446      50.364   1.125  32.413  1.00 28.69           O
ATOM   3481  CB  GLU A 446      47.954   2.332  34.381  1.00 29.18           C
ATOM   3482  CG  GLU A 446      48.276   3.455  35.351  1.00 27.72           C
ATOM   3483  CD  GLU A 446      47.675   3.214  36.698  1.00 25.60           C
ATOM   3484  OE1 GLU A 446      47.861   2.078  37.200  1.00 24.90           O
ATOM   3485  OE2 GLU A 446      46.983   4.120  37.239  1.00 23.79           O
ATOM   3486  N   ILE A 447      50.858   2.864  33.748  1.00 27.61           N
ATOM   3487  CA  ILE A 447      52.265   2.492  33.857  1.00 27.94           C
ATOM   3488  C   ILE A 447      52.699   2.360  35.326  1.00 27.54           C
ATOM   3489  O   ILE A 447      52.221   3.084  36.196  1.00 27.53           O
ATOM   3490  CB  ILE A 447      53.183   3.489  33.075  1.00 27.80           C
ATOM   3491  CG1 ILE A 447      52.743   3.539  31.595  1.00 27.25           C
ATOM   3492  CG2 ILE A 447      54.651   3.057  33.171  1.00 25.97           C
ATOM   3493  CD1 ILE A 447      53.527   4.526  30.680  1.00 26.53           C
ATOM   3494  N   SER A 448      53.547   1.377  35.596  1.00 26.92           N
ATOM   3495  CA  SER A 448      54.056   1.124  36.929  1.00 27.03           C
ATOM   3496  C   SER A 448      54.847   2.296  37.493  1.00 27.61           C
ATOM   3497  O   SER A 448      55.483   3.046  36.751  1.00 27.73           O
ATOM   3498  CB  SER A 448      54.906  -0.150  36.923  1.00 26.29           C
ATOM   3499  OG  SER A 448      54.161  -1.251  36.404  1.00 24.64           O
ATOM   3500  N   ASP A 449      54.779   2.444  38.814  1.00 27.15           N
ATOM   3501  CA  ASP A 449      55.455   3.506  39.571  1.00 26.01           C
ATOM   3502  C   ASP A 449      54.645   4.790  39.757  1.00 26.66           C
ATOM   3503  O   ASP A 449      54.178   5.457  38.836  1.00 27.27           O
ATOM   3504  CB  ASP A 449      56.880   3.781  39.081  1.00 21.91           C
ATOM   3505  CG  ASP A 449      57.788   4.270  40.189  1.00 21.59           C
ATOM   3506  OD1 ASP A 449      57.319   4.331  41.338  1.00 17.60           O
ATOM   3507  OD2 ASP A 449      58.972   4.596  39.917  1.00 22.16           O
ATOM   3508  N   ASN A 450      54.464   5.047  41.035  1.00 26.26           N
ATOM   3509  CA  ASN A 450      53.694   6.125  41.570  1.00 26.92           C
ATOM   3510  C   ASN A 450      54.561   7.383  41.610  1.00 28.14           C
ATOM   3511  O   ASN A 450      54.163   8.395  41.047  1.00 27.30           O
ATOM   3512  CB  ASN A 450      53.196   5.704  42.939  1.00 25.11           C
ATOM   3513  CG  ASN A 450      53.282   4.211  43.142  1.00 23.33           C
ATOM   3514  OD1 ASN A 450      52.261   3.552  43.336  1.00 25.43           O
ATOM   3515  ND2 ASN A 450      54.511   3.652  43.072  1.00 17.98           N
ATOM   3516  N   PRO A 451      55.720   7.366  42.316  1.00 29.44           N
ATOM   3517  CA  PRO A 451      56.513   8.609  42.293  1.00 29.93           C
ATOM   3518  C   PRO A 451      56.994   8.791  40.862  1.00 31.08           C
ATOM   3519  O   PRO A 451      57.869   8.051  40.401  1.00 32.12           O
ATOM   3520  CB  PRO A 451      57.715   8.298  43.164  1.00 29.80           C
ATOM   3521  CG  PRO A 451      57.258   7.242  44.071  1.00 30.28           C
ATOM   3522  CD  PRO A 451      56.127   6.487  43.422  1.00 30.44           C
ATOM   3523  N   ASN A 452      56.474   9.842  40.229  1.00 31.11           N
ATOM   3524  CA  ASN A 452      56.727  10.221  38.839  1.00 31.36           C
ATOM   3525  C   ASN A 452      55.754   9.429  37.982  1.00 31.48           C
ATOM   3526  O   ASN A 452      54.583   9.407  38.282  1.00 31.82           O
ATOM   3527  CB  ASN A 452      58.189  10.021  38.357  1.00 29.22           C
ATOM   3528  CG  ASN A 452      58.398  10.457  36.895  1.00 27.32           C
ATOM   3529  OD1 ASN A 452      59.115   9.805  36.145  1.00 28.55           O
ATOM   3530  ND2 ASN A 452      57.696  11.502  36.475  1.00 23.21           N
ATOM   3531  N   THR A 453      56.243   8.824  36.901  1.00 30.58           N
ATOM   3532  CA  THR A 453      55.443   8.053  35.969  1.00 29.69           C
ATOM   3533  C   THR A 453      54.174   8.849  35.743  1.00 28.93           C
ATOM   3534  O   THR A 453      53.074   8.437  36.096  1.00 29.62           O
ATOM   3535  CB  THR A 453      55.220   6.624  36.504  1.00 29.44           C
ATOM   3536  OG1 THR A 453      56.501   6.078  36.851  1.00 31.74           O
ATOM   3537  CG2 THR A 453      54.587   5.712  35.447  1.00 28.65           C
ATOM   3538  N   TYR A 454      54.378  10.038  35.179  1.00 26.68           N
ATOM   3539  CA  TYR A 454      53.321  10.998  34.866  1.00 24.79           C
ATOM   3540  C   TYR A 454      52.046  10.335  34.393  1.00 25.11           C
ATOM   3541  O   TYR A 454      50.958  10.824  34.651  1.00 27.50           O
ATOM   3542  CB  TYR A 454      53.835  11.987  33.827  1.00 20.48           C
ATOM   3543  CG  TYR A 454      52.806  12.933  33.281  1.00 17.21           C
ATOM   3544  CD1 TYR A 454      52.075  12.600  32.147  1.00 18.28           C
ATOM   3545  CD2 TYR A 454      52.624  14.198  33.841  1.00 14.63           C
ATOM   3546  CE1 TYR A 454      51.197  13.494  31.573  1.00 15.83           C
ATOM   3547  CE2 TYR A 454      51.749  15.103  33.271  1.00 13.34           C
ATOM   3548  CZ  TYR A 454      51.044  14.742  32.139  1.00 13.64           C
ATOM   3549  OH  TYR A 454      50.186  15.638  31.560  1.00 15.47           O
ATOM   3550  N   ASP A 455      52.182   9.179  33.768  1.00 23.36           N
ATOM   3551  CA  ASP A 455      51.037   8.448  33.278  1.00 20.02           C
ATOM   3552  C   ASP A 455      50.195   7.868  34.403  1.00 19.49           C
ATOM   3553  O   ASP A 455      48.976   7.756  34.290  1.00 20.60           O
ATOM   3554  CB  ASP A 455      51.508   7.344  32.357  1.00 17.49           C
ATOM   3555  CG  ASP A 455      51.173   7.619  30.915  1.00 16.95           C
ATOM   3556  OD1 ASP A 455      50.726   8.752  30.578  1.00 19.34           O
ATOM   3557  OD2 ASP A 455      51.349   6.678  30.116  1.00 14.84           O
ATOM   3558  N   TYR A 456      50.873   7.465  35.469  1.00 16.64           N
ATOM   3559  CA  TYR A 456      50.238   6.905  36.642  1.00 14.39           C
ATOM   3560  C   TYR A 456      49.366   7.982  37.289  1.00 14.18           C
ATOM   3561  O   TYR A 456      48.151   7.807  37.448  1.00 17.21           O
ATOM   3562  CB  TYR A 456      51.306   6.433  37.623  1.00 10.05           C
ATOM   3563  CG  TYR A 456      50.733   5.903  38.918  1.00  7.97           C
ATOM   3564  CD1 TYR A 456      50.362   4.563  39.039  1.00  7.89           C
ATOM   3565  CD2 TYR A 456      50.544   6.749  40.021  1.00  3.82           C
ATOM   3566  CE1 TYR A 456      49.816   4.073  40.216  1.00  4.82           C
ATOM   3567  CE2 TYR A 456      49.995   6.271  41.204  1.00  2.30           C
ATOM   3568  CZ  TYR A 456      49.633   4.928  41.291  1.00  2.65           C
ATOM   3569  OH  TYR A 456      49.086   4.422  42.447  1.00  2.00           O
ATOM   3570  N   MET A 457      49.994   9.114  37.607  1.00 12.16           N
ATOM   3571  CA  MET A 457      49.328  10.248  38.255  1.00 10.61           C
ATOM   3572  C   MET A 457      48.264  10.887  37.367  1.00 11.50           C
ATOM   3573  O   MET A 457      47.155  11.204  37.837  1.00 11.43           O
ATOM   3574  CB  MET A 457      50.343  11.329  38.650  1.00  7.54           C
ATOM   3575  CG  MET A 457      51.508  10.816  39.450  1.00  9.64           C
ATOM   3576  SD  MET A 457      52.266  11.997  40.547  1.00 12.24           S
ATOM   3577  CE  MET A 457      52.624  10.879  41.869  1.00 12.47           C
ATOM   3578  N   ASN A 458      48.625  11.103  36.097  1.00 11.90           N
ATOM   3579  CA  ASN A 458      47.738  11.722  35.121  1.00 11.75           C
ATOM   3580  C   ASN A 458      46.641  10.784  34.632  1.00 12.51           C
ATOM   3581  O   ASN A 458      45.529  11.222  34.349  1.00 12.47           O
ATOM   3582  CB  ASN A 458      48.559  12.276  33.949  1.00 10.66           C
ATOM   3583  CG  ASN A 458      47.695  12.808  32.802  1.00  8.54           C
ATOM   3584  OD1 ASN A 458      47.064  13.858  32.899  1.00  4.20           O
ATOM   3585  ND2 ASN A 458      47.725  12.105  31.686  1.00  7.31           N
ATOM   3586  N   LYS A 459      46.917   9.492  34.560  1.00 12.51           N
ATOM   3587  CA  LYS A 459      45.897   8.579  34.079  1.00 11.79           C
ATOM   3588  C   LYS A 459      45.073   7.880  35.161  1.00 11.21           C
ATOM   3589  O   LYS A 459      44.158   7.101  34.842  1.00  9.57           O
ATOM   3590  CB  LYS A 459      46.497   7.560  33.100  1.00 10.01           C
ATOM   3591  CG  LYS A 459      46.402   7.946  31.621  1.00 10.24           C
ATOM   3592  CD  LYS A 459      47.572   7.430  30.785  1.00  9.61           C
ATOM   3593  CE  LYS A 459      48.034   6.038  31.211  1.00 10.18           C
ATOM   3594  NZ  LYS A 459      48.834   5.394  30.146  1.00  8.87           N
ATOM   3595  N   ARG A 460      45.390   8.118  36.432  1.00  9.64           N
ATOM   3596  CA  ARG A 460      44.597   7.477  37.488  1.00  7.98           C
ATOM   3597  C   ARG A 460      43.252   8.193  37.466  1.00  6.39           C
ATOM   3598  O   ARG A 460      43.194   9.418  37.342  1.00  5.65           O
ATOM   3599  CB  ARG A 460      45.254   7.602  38.883  1.00  6.04           C
ATOM   3600  CG  ARG A 460      46.133   6.423  39.356  1.00  7.23           C
ATOM   3601  CD  ARG A 460      45.314   5.296  39.992  1.00  7.28           C
ATOM   3602  NE  ARG A 460      45.617   5.108  41.413  1.00  7.31           N
ATOM   3603  CZ  ARG A 460      45.160   4.117  42.189  1.00  7.52           C
ATOM   3604  NH1 ARG A 460      44.363   3.174  41.713  1.00  5.58           N
ATOM   3605  NH2 ARG A 460      45.529   4.049  43.459  1.00 10.56           N
ATOM   3606  N   VAL A 461      42.170   7.441  37.584  1.00  5.05           N
ATOM   3607  CA  VAL A 461      40.847   8.034  37.547  1.00  4.35           C
ATOM   3608  C   VAL A 461      40.276   8.442  38.915  1.00  3.99           C
ATOM   3609  O   VAL A 461      40.206   7.649  39.853  1.00  4.37           O
ATOM   3610  CB  VAL A 461      39.879   7.155  36.679  1.00  2.00           C
ATOM   3611  CG1 VAL A 461      40.086   5.673  36.983  1.00  2.00           C
ATOM   3612  CG2 VAL A 461      38.423   7.562  36.852  1.00  2.00           C
ATOM   3613  N   VAL A 462      39.977   9.737  39.024  1.00  3.18           N
ATOM   3614  CA  VAL A 462      39.392  10.339  40.211  1.00  3.69           C
ATOM   3615  C   VAL A 462      37.930  10.698  39.896  1.00  4.53           C
ATOM   3616  O   VAL A 462      37.648  11.388  38.920  1.00  2.00           O
ATOM   3617  CB  VAL A 462      40.184  11.579  40.648  1.00  5.77           C
ATOM   3618  CG1 VAL A 462      40.367  12.542  39.495  1.00  4.51           C
ATOM   3619  CG2 VAL A 462      39.482  12.245  41.806  1.00  4.48           C
ATOM   3620  N   ALA A 463      37.009  10.160  40.699  1.00  5.43           N
ATOM   3621  CA  ALA A 463      35.568  10.383  40.535  1.00  5.93           C
ATOM   3622  C   ALA A 463      35.140  11.810  40.844  1.00  6.34           C
ATOM   3623  O   ALA A 463      35.489  12.354  41.886  1.00  6.74           O
ATOM   3624  CB  ALA A 463      34.780   9.408  41.399  1.00  5.30           C
ATOM   3625  N   PRO A 464      34.269  12.387  39.998  1.00  6.32           N
ATOM   3626  CA  PRO A 464      33.821  13.765  40.237  1.00  5.55           C
ATOM   3627  C   PRO A 464      32.777  13.874  41.330  1.00  6.19           C
ATOM   3628  O   PRO A 464      32.156  14.914  41.485  1.00  8.12           O
ATOM   3629  CB  PRO A 464      33.225  14.176  38.889  1.00  6.36           C
ATOM   3630  CG  PRO A 464      33.902  13.265  37.889  1.00  5.84           C
ATOM   3631  CD  PRO A 464      33.901  11.956  38.637  1.00  6.44           C
ATOM   3632  N   GLY A 465      32.585  12.797  42.083  1.00  6.66           N
ATOM   3633  CA  GLY A 465      31.595  12.789  43.146  1.00  3.68           C
ATOM   3634  C   GLY A 465      32.128  13.152  44.512  1.00  2.74           C
ATOM   3635  O   GLY A 465      31.423  13.762  45.324  1.00  4.34           O
ATOM   3636  N   LEU A 466      33.383  12.799  44.757  1.00  2.00           N
ATOM   3637  CA  LEU A 466      34.021  13.086  46.041  1.00  3.71           C
ATOM   3638  C   LEU A 466      34.085  14.600  46.245  1.00  7.20           C
ATOM   3639  O   LEU A 466      34.159  15.102  47.369  1.00  7.36           O
ATOM   3640  CB  LEU A 466      35.418  12.456  46.065  1.00  4.64           C
ATOM   3641  CG  LEU A 466      35.375  10.954  45.718  1.00  4.29           C
ATOM   3642  CD1 LEU A 466      36.709  10.443  45.174  1.00  3.42           C
ATOM   3643  CD2 LEU A 466      34.915  10.156  46.936  1.00  3.50           C
ATOM   3644  N   VAL A 467      34.045  15.312  45.126  1.00  7.54           N
ATOM   3645  CA  VAL A 467      34.089  16.757  45.098  1.00  5.71           C
ATOM   3646  C   VAL A 467      33.233  17.167  43.914  1.00  4.10           C
ATOM   3647  O   VAL A 467      33.561  16.887  42.763  1.00  2.00           O
ATOM   3648  CB  VAL A 467      35.536  17.270  44.939  1.00  7.16           C
ATOM   3649  CG1 VAL A 467      36.232  16.521  43.835  1.00  4.71           C
ATOM   3650  CG2 VAL A 467      35.547  18.759  44.674  1.00  6.27           C
ATOM   3651  N   ASP A 468      32.102  17.787  44.212  1.00  4.33           N
ATOM   3652  CA  ASP A 468      31.199  18.220  43.167  1.00  5.41           C
ATOM   3653  C   ASP A 468      30.420  19.424  43.659  1.00  4.78           C
ATOM   3654  O   ASP A 468      30.380  19.686  44.850  1.00  5.17           O
ATOM   3655  CB  ASP A 468      30.243  17.088  42.768  1.00  7.10           C
ATOM   3656  CG  ASP A 468      29.672  17.286  41.391  1.00  8.37           C
ATOM   3657  OD1 ASP A 468      30.476  17.476  40.452  1.00  9.23           O
ATOM   3658  OD2 ASP A 468      28.432  17.275  41.245  1.00  9.99           O
ATOM   3659  N   CYS A 469      29.779  20.121  42.730  1.00  7.08           N
ATOM   3660  CA  CYS A 469      28.979  21.315  42.984  1.00  8.21           C
ATOM   3661  C   CYS A 469      28.284  21.536  44.325  1.00  7.64           C
ATOM   3662  O   CYS A 469      27.966  22.675  44.664  1.00  9.75           O
ATOM   3663  CB  CYS A 469      27.943  21.462  41.877  1.00 12.74           C
ATOM   3664  SG  CYS A 469      28.024  20.128  40.711  1.00 11.24           S
ATOM   3665  N   TYR A 470      28.045  20.469  45.077  1.00  7.84           N
ATOM   3666  CA  TYR A 470      27.344  20.564  46.352  1.00  7.49           C
ATOM   3667  C   TYR A 470      28.239  20.206  47.541  1.00  9.29           C
ATOM   3668  O   TYR A 470      27.772  19.782  48.602  1.00 11.61           O
ATOM   3669  CB  TYR A 470      26.055  19.714  46.308  1.00  6.91           C
ATOM   3670  CG  TYR A 470      26.242  18.275  45.884  1.00  7.47           C
ATOM   3671  CD1 TYR A 470      26.572  17.947  44.564  1.00 10.23           C
ATOM   3672  CD2 TYR A 470      26.115  17.239  46.811  1.00  3.70           C
ATOM   3673  CE1 TYR A 470      26.773  16.616  44.185  1.00 10.82           C
ATOM   3674  CE2 TYR A 470      26.311  15.919  46.444  1.00  8.72           C
ATOM   3675  CZ  TYR A 470      26.637  15.618  45.135  1.00 12.23           C
ATOM   3676  OH  TYR A 470      26.800  14.313  44.763  1.00 14.51           O
ATOM   3677  N   ILE A 471      29.528  20.456  47.362  1.00  8.17           N
ATOM   3678  CA  ILE A 471      30.527  20.164  48.366  1.00  9.48           C
ATOM   3679  C   ILE A 471      30.547  21.279  49.417  1.00 11.91           C
ATOM   3680  O   ILE A 471      31.046  22.389  49.175  1.00 13.64           O
ATOM   3681  CB  ILE A 471      31.944  19.898  47.703  1.00  9.00           C
ATOM   3682  CG1 ILE A 471      32.975  19.531  48.777  1.00  8.64           C
ATOM   3683  CG2 ILE A 471      32.363  21.055  46.768  1.00  9.36           C
ATOM   3684  CD1 ILE A 471      32.619  18.238  49.529  1.00  9.12           C
ATOM   3685  N   ASN A 472      29.924  20.974  50.557  1.00 11.47           N
ATOM   3686  CA  ASN A 472      29.805  21.869  51.707  1.00 11.54           C
ATOM   3687  C   ASN A 472      29.130  23.186  51.306  1.00 11.39           C
ATOM   3688  O   ASN A 472      29.580  24.285  51.649  1.00 11.66           O
ATOM   3689  CB  ASN A 472      31.170  22.099  52.384  1.00 13.25           C
ATOM   3690  CG  ASN A 472      31.875  20.786  52.790  1.00 15.15           C
ATOM   3691  OD1 ASN A 472      31.369  19.683  52.564  1.00 16.69           O
ATOM   3692  ND2 ASN A 472      33.073  20.916  53.350  1.00 13.16           N
ATOM   3693  N   LEU A 473      28.016  23.043  50.597  1.00 10.53           N
ATOM   3694  CA  LEU A 473      27.232  24.174  50.126  1.00  7.42           C
ATOM   3695  C   LEU A 473      26.941  25.229  51.176  1.00  6.02           C
ATOM   3696  O   LEU A 473      26.266  24.973  52.177  1.00  4.90           O
ATOM   3697  CB  LEU A 473      25.936  23.680  49.487  1.00  6.14           C
ATOM   3698  CG  LEU A 473      26.105  23.126  48.072  1.00  7.55           C
ATOM   3699  CD1 LEU A 473      24.845  22.500  47.587  1.00  6.11           C
ATOM   3700  CD2 LEU A 473      26.486  24.241  47.129  1.00  7.86           C
ATOM   3701  N   GLY A 474      27.478  26.417  50.931  1.00  4.56           N
ATOM   3702  CA  GLY A 474      27.299  27.537  51.834  1.00  4.58           C
ATOM   3703  C   GLY A 474      28.341  27.607  52.936  1.00  3.98           C
ATOM   3704  O   GLY A 474      28.144  28.306  53.920  1.00  4.25           O
ATOM   3705  N   ALA A 475      29.477  26.945  52.768  1.00  3.44           N
ATOM   3706  CA  ALA A 475      30.485  26.977  53.810  1.00  4.89           C
ATOM   3707  C   ALA A 475      31.898  27.245  53.322  1.00  6.87           C
ATOM   3708  O   ALA A 475      32.249  26.890  52.197  1.00  7.29           O
ATOM   3709  CB  ALA A 475      30.448  25.669  54.592  1.00  2.00           C
ATOM   3710  N   ARG A 476      32.694  27.907  54.160  1.00  6.53           N
ATOM   3711  CA  ARG A 476      34.091  28.163  53.835  1.00  6.86           C
ATOM   3712  C   ARG A 476      34.857  27.054  54.570  1.00  8.53           C
ATOM   3713  O   ARG A 476      35.093  27.149  55.784  1.00  8.36           O
ATOM   3714  CB  ARG A 476      34.522  29.539  54.342  1.00  4.45           C
ATOM   3715  CG  ARG A 476      35.933  29.939  53.939  1.00  2.00           C
ATOM   3716  CD  ARG A 476      36.304  31.278  54.522  1.00  2.00           C
ATOM   3717  NE  ARG A 476      36.139  31.295  55.974  1.00  2.00           N
ATOM   3718  CZ  ARG A 476      37.095  30.981  56.854  1.00  2.58           C
ATOM   3719  NH1 ARG A 476      38.312  30.620  56.436  1.00  2.00           N
ATOM   3720  NH2 ARG A 476      36.833  31.031  58.162  1.00  2.00           N
ATOM   3721  N   TRP A 477      35.260  26.015  53.840  1.00  9.83           N
ATOM   3722  CA  TRP A 477      35.934  24.885  54.464  1.00 11.49           C
ATOM   3723  C   TRP A 477      36.990  24.206  53.613  1.00 12.03           C
ATOM   3724  O   TRP A 477      36.842  24.061  52.399  1.00 12.72           O
ATOM   3725  CB  TRP A 477      34.879  23.850  54.864  1.00 10.59           C
ATOM   3726  CG  TRP A 477      35.393  22.604  55.536  1.00  9.72           C
ATOM   3727  CD1 TRP A 477      35.602  21.393  54.951  1.00  8.89           C
ATOM   3728  CD2 TRP A 477      35.632  22.421  56.938  1.00  9.00           C
ATOM   3729  NE1 TRP A 477      35.937  20.465  55.899  1.00  8.69           N
ATOM   3730  CE2 TRP A 477      35.962  21.068  57.129  1.00  9.24           C
ATOM   3731  CE3 TRP A 477      35.583  23.270  58.052  1.00  5.60           C
ATOM   3732  CZ2 TRP A 477      36.243  20.537  58.389  1.00  6.36           C
ATOM   3733  CZ3 TRP A 477      35.859  22.743  59.304  1.00  4.49           C
ATOM   3734  CH2 TRP A 477      36.185  21.389  59.462  1.00  3.65           C
ATOM   3735  N   SER A 478      38.029  23.731  54.286  1.00 12.90           N
ATOM   3736  CA  SER A 478      39.133  23.038  53.644  1.00 13.81           C
ATOM   3737  C   SER A 478      38.932  21.528  53.792  1.00 14.37           C
ATOM   3738  O   SER A 478      38.642  21.031  54.877  1.00 15.65           O
ATOM   3739  CB  SER A 478      40.446  23.454  54.303  1.00 15.76           C
ATOM   3740  OG  SER A 478      40.499  24.858  54.439  1.00 15.53           O
ATOM   3741  N   LEU A 479      39.024  20.796  52.689  1.00 13.45           N
ATOM   3742  CA  LEU A 479      38.875  19.352  52.768  1.00 13.84           C
ATOM   3743  C   LEU A 479      40.019  18.824  53.621  1.00 15.08           C
ATOM   3744  O   LEU A 479      41.186  18.973  53.293  1.00 14.52           O
ATOM   3745  CB  LEU A 479      38.887  18.698  51.375  1.00 14.28           C
ATOM   3746  CG  LEU A 479      38.141  19.371  50.202  1.00 15.53           C
ATOM   3747  CD1 LEU A 479      37.745  18.321  49.166  1.00 13.53           C
ATOM   3748  CD2 LEU A 479      36.901  20.124  50.671  1.00 15.00           C
ATOM   3749  N   ASP A 480      39.664  18.201  54.725  1.00 16.72           N
ATOM   3750  CA  ASP A 480      40.640  17.653  55.650  1.00 16.15           C
ATOM   3751  C   ASP A 480      41.675  16.734  54.957  1.00 16.44           C
ATOM   3752  O   ASP A 480      42.807  16.586  55.441  1.00 17.76           O
ATOM   3753  CB  ASP A 480      39.915  16.921  56.794  1.00 16.30           C
ATOM   3754  CG  ASP A 480      38.780  17.749  57.408  1.00 17.06           C
ATOM   3755  OD1 ASP A 480      38.641  18.945  57.095  1.00 15.11           O
ATOM   3756  OD2 ASP A 480      38.014  17.199  58.222  1.00 17.74           O
ATOM   3757  N   TYR A 481      41.293  16.112  53.842  1.00 15.42           N
ATOM   3758  CA  TYR A 481      42.219  15.248  53.132  1.00 15.94           C
ATOM   3759  C   TYR A 481      43.304  16.141  52.509  1.00 15.73           C
ATOM   3760  O   TYR A 481      44.512  15.922  52.667  1.00 18.00           O
ATOM   3761  CB  TYR A 481      41.524  14.463  51.993  1.00 15.68           C
ATOM   3762  CG  TYR A 481      40.099  13.938  52.187  1.00 16.50           C
ATOM   3763  CD1 TYR A 481      39.066  14.782  52.632  1.00 16.00           C
ATOM   3764  CD2 TYR A 481      39.747  12.643  51.747  1.00 18.92           C
ATOM   3765  CE1 TYR A 481      37.714  14.367  52.615  1.00 16.81           C
ATOM   3766  CE2 TYR A 481      38.389  12.216  51.727  1.00 19.41           C
ATOM   3767  CZ  TYR A 481      37.381  13.093  52.162  1.00 18.34           C
ATOM   3768  OH  TYR A 481      36.047  12.730  52.145  1.00 19.65           O
ATOM   3769  N   MET A 482      42.830  17.231  51.919  1.00 12.92           N
ATOM   3770  CA  MET A 482      43.650  18.196  51.187  1.00  8.71           C
ATOM   3771  C   MET A 482      44.465  19.150  52.037  1.00  8.40           C
ATOM   3772  O   MET A 482      45.296  19.892  51.521  1.00 10.19           O
ATOM   3773  CB  MET A 482      42.749  18.997  50.241  1.00  3.04           C
ATOM   3774  CG  MET A 482      42.222  18.203  49.062  1.00  2.00           C
ATOM   3775  SD  MET A 482      43.533  17.648  47.961  1.00  2.00           S
ATOM   3776  CE  MET A 482      44.380  19.197  47.648  1.00  2.00           C
ATOM   3777  N   ASP A 483      44.245  19.102  53.343  1.00  6.54           N
ATOM   3778  CA  ASP A 483      44.931  19.977  54.283  1.00  4.49           C
ATOM   3779  C   ASP A 483      46.287  19.445  54.618  1.00  2.20           C
ATOM   3780  O   ASP A 483      47.033  20.023  55.385  1.00  2.00           O
ATOM   3781  CB  ASP A 483      44.098  20.116  55.543  1.00  6.41           C
ATOM   3782  CG  ASP A 483      42.776  20.762  55.272  1.00  6.38           C
ATOM   3783  OD1 ASP A 483      42.527  21.133  54.100  1.00  4.56           O
ATOM   3784  OD2 ASP A 483      41.988  20.907  56.222  1.00  8.87           O
ATOM   3785  N   ASN A 484      46.586  18.302  54.042  1.00  2.00           N
ATOM   3786  CA  ASN A 484      47.847  17.648  54.272  1.00  2.00           C
ATOM   3787  C   ASN A 484      48.506  17.360  52.962  1.00  2.00           C
ATOM   3788  O   ASN A 484      49.467  16.654  52.924  1.00  2.00           O
ATOM   3789  CB  ASN A 484      47.638  16.342  55.030  1.00  2.00           C
ATOM   3790  CG  ASN A 484      47.523  16.560  56.508  1.00  2.43           C
ATOM   3791  OD1 ASN A 484      48.253  17.371  57.094  1.00  2.00           O
ATOM   3792  ND2 ASN A 484      46.586  15.871  57.128  1.00  6.94           N
ATOM   3793  N   VAL A 485      47.954  17.903  51.887  1.00  2.00           N
ATOM   3794  CA  VAL A 485      48.474  17.685  50.545  1.00  2.00           C
ATOM   3795  C   VAL A 485      49.146  18.994  50.120  1.00  2.00           C
ATOM   3796  O   VAL A 485      48.497  20.028  50.079  1.00  2.00           O
ATOM   3797  CB  VAL A 485      47.296  17.302  49.569  1.00  2.00           C
ATOM   3798  CG1 VAL A 485      47.763  17.269  48.139  1.00  2.00           C
ATOM   3799  CG2 VAL A 485      46.692  15.933  49.954  1.00  2.00           C
ATOM   3800  N   ASN A 486      50.450  18.945  49.844  1.00  2.00           N
ATOM   3801  CA  ASN A 486      51.220  20.122  49.436  1.00  2.00           C
ATOM   3802  C   ASN A 486      50.428  20.982  48.469  1.00  2.34           C
ATOM   3803  O   ASN A 486      50.296  20.632  47.288  1.00  5.34           O
ATOM   3804  CB  ASN A 486      52.566  19.731  48.800  1.00  2.62           C
ATOM   3805  CG  ASN A 486      53.557  20.912  48.719  1.00  5.61           C
ATOM   3806  OD1 ASN A 486      53.494  21.736  47.814  1.00  8.15           O
ATOM   3807  ND2 ASN A 486      54.456  20.991  49.675  1.00  5.04           N
ATOM   3808  N   PRO A 487      49.881  22.121  48.969  1.00  2.00           N
ATOM   3809  CA  PRO A 487      49.076  23.105  48.236  1.00  2.00           C
ATOM   3810  C   PRO A 487      49.864  23.773  47.139  1.00  2.00           C
ATOM   3811  O   PRO A 487      49.295  24.275  46.165  1.00  2.43           O
ATOM   3812  CB  PRO A 487      48.617  24.086  49.319  1.00  2.00           C
ATOM   3813  CG  PRO A 487      49.504  23.875  50.486  1.00  2.00           C
ATOM   3814  CD  PRO A 487      50.337  22.642  50.271  1.00  2.00           C
ATOM   3815  N   PHE A 488      51.175  23.605  47.211  1.00  2.00           N
ATOM   3816  CA  PHE A 488      52.062  24.222  46.254  1.00  2.00           C
ATOM   3817  C   PHE A 488      52.368  23.320  45.068  1.00  2.00           C
ATOM   3818  O   PHE A 488      53.106  23.698  44.162  1.00  2.00           O
ATOM   3819  CB  PHE A 488      53.299  24.691  47.012  1.00  2.00           C
ATOM   3820  CG  PHE A 488      52.957  25.499  48.239  1.00  2.00           C
ATOM   3821  CD1 PHE A 488      52.578  26.838  48.119  1.00  2.00           C
ATOM   3822  CD2 PHE A 488      52.982  24.917  49.506  1.00  2.00           C
ATOM   3823  CE1 PHE A 488      52.231  27.591  49.241  1.00  3.45           C
ATOM   3824  CE2 PHE A 488      52.635  25.658  50.643  1.00  2.00           C
ATOM   3825  CZ  PHE A 488      52.258  27.003  50.511  1.00  2.42           C
ATOM   3826  N   ASN A 489      51.776  22.133  45.074  1.00  2.00           N
ATOM   3827  CA  ASN A 489      51.953  21.185  43.986  1.00  2.00           C
ATOM   3828  C   ASN A 489      50.666  21.378  43.200  1.00  2.00           C
ATOM   3829  O   ASN A 489      49.724  20.601  43.328  1.00  2.03           O
ATOM   3830  CB  ASN A 489      52.062  19.739  44.515  1.00  4.84           C
ATOM   3831  CG  ASN A 489      53.300  19.509  45.388  1.00  9.16           C
ATOM   3832  OD1 ASN A 489      54.166  20.386  45.512  1.00 11.57           O
ATOM   3833  ND2 ASN A 489      53.388  18.314  45.997  1.00  6.27           N
ATOM   3834  N   HIS A 490      50.593  22.470  42.455  1.00  2.00           N
ATOM   3835  CA  HIS A 490      49.390  22.772  41.705  1.00  2.00           C
ATOM   3836  C   HIS A 490      49.752  23.524  40.450  1.00  3.28           C
ATOM   3837  O   HIS A 490      50.835  24.092  40.365  1.00  4.06           O
ATOM   3838  CB  HIS A 490      48.480  23.659  42.569  1.00  2.00           C
ATOM   3839  CG  HIS A 490      47.021  23.520  42.273  1.00  2.00           C
ATOM   3840  ND1 HIS A 490      46.324  24.417  41.495  1.00  2.00           N
ATOM   3841  CD2 HIS A 490      46.115  22.610  42.702  1.00  2.00           C
ATOM   3842  CE1 HIS A 490      45.053  24.070  41.453  1.00  2.00           C
ATOM   3843  NE2 HIS A 490      44.902  22.977  42.177  1.00  2.00           N
ATOM   3844  N   HIS A 491      48.823  23.560  39.497  1.00  2.40           N
ATOM   3845  CA  HIS A 491      49.029  24.275  38.245  1.00  2.00           C
ATOM   3846  C   HIS A 491      48.714  25.742  38.410  1.00  2.42           C
ATOM   3847  O   HIS A 491      48.841  26.508  37.466  1.00  2.00           O
ATOM   3848  CB  HIS A 491      48.191  23.677  37.097  1.00  2.00           C
ATOM   3849  CG  HIS A 491      46.707  23.826  37.261  1.00  2.00           C
ATOM   3850  ND1 HIS A 491      45.940  22.928  37.967  1.00  2.00           N
ATOM   3851  CD2 HIS A 491      45.850  24.770  36.801  1.00  2.00           C
ATOM   3852  CE1 HIS A 491      44.678  23.309  37.945  1.00  2.00           C
ATOM   3853  NE2 HIS A 491      44.596  24.424  37.245  1.00  2.00           N
ATOM   3854  N   ARG A 492      48.276  26.122  39.607  1.00  2.00           N
ATOM   3855  CA  ARG A 492      47.942  27.513  39.888  1.00  2.00           C
ATOM   3856  C   ARG A 492      48.968  28.112  40.860  1.00  2.10           C
ATOM   3857  O   ARG A 492      48.613  28.944  41.695  1.00  2.81           O
ATOM   3858  CB  ARG A 492      46.502  27.650  40.426  1.00  2.00           C
ATOM   3859  CG  ARG A 492      45.434  27.053  39.523  1.00  2.00           C
ATOM   3860  CD  ARG A 492      43.972  27.347  39.956  1.00  2.00           C
ATOM   3861  NE  ARG A 492      43.451  28.487  39.209  1.00  2.00           N
ATOM   3862  CZ  ARG A 492      42.190  28.661  38.818  1.00  2.00           C
ATOM   3863  NH1 ARG A 492      41.252  27.769  39.067  1.00  2.00           N
ATOM   3864  NH2 ARG A 492      41.849  29.774  38.200  1.00  2.00           N
ATOM   3865  N   ASN A 493      50.215  27.627  40.789  1.00  2.00           N
ATOM   3866  CA  ASN A 493      51.337  28.125  41.614  1.00  2.66           C
ATOM   3867  C   ASN A 493      52.023  29.266  40.829  1.00  3.39           C
ATOM   3868  O   ASN A 493      53.031  29.054  40.133  1.00  2.56           O
ATOM   3869  CB  ASN A 493      52.340  26.985  41.892  1.00  2.00           C
ATOM   3870  CG  ASN A 493      53.437  27.366  42.898  1.00  2.64           C
ATOM   3871  OD1 ASN A 493      53.609  26.689  43.912  1.00  2.49           O
ATOM   3872  ND2 ASN A 493      54.233  28.379  42.582  1.00  3.22           N
ATOM   3873  N   ALA A 494      51.468  30.467  40.950  1.00  3.71           N
ATOM   3874  CA  ALA A 494      51.952  31.657  40.244  1.00  5.65           C
ATOM   3875  C   ALA A 494      53.437  31.724  39.890  1.00  7.00           C
ATOM   3876  O   ALA A 494      53.811  31.904  38.732  1.00  7.14           O
ATOM   3877  CB  ALA A 494      51.545  32.904  41.006  1.00  8.72           C
ATOM   3878  N   GLY A 495      54.278  31.585  40.904  1.00  8.13           N
ATOM   3879  CA  GLY A 495      55.716  31.634  40.697  1.00  8.21           C
ATOM   3880  C   GLY A 495      56.264  30.554  39.783  1.00  6.77           C
ATOM   3881  O   GLY A 495      57.053  30.834  38.874  1.00  6.16           O
ATOM   3882  N   LEU A 496      55.831  29.316  39.997  1.00  4.30           N
ATOM   3883  CA  LEU A 496      56.314  28.234  39.152  1.00  4.19           C
ATOM   3884  C   LEU A 496      55.765  28.335  37.735  1.00  5.51           C
ATOM   3885  O   LEU A 496      56.417  27.927  36.778  1.00  6.03           O
ATOM   3886  CB  LEU A 496      56.031  26.851  39.742  1.00  4.67           C
ATOM   3887  CG  LEU A 496      56.580  25.733  38.840  1.00  2.00           C
ATOM   3888  CD1 LEU A 496      58.081  25.945  38.616  1.00  2.00           C
ATOM   3889  CD2 LEU A 496      56.324  24.357  39.420  1.00  2.00           C
ATOM   3890  N   ARG A 497      54.579  28.895  37.593  1.00  6.64           N
ATOM   3891  CA  ARG A 497      54.026  29.048  36.270  1.00  5.16           C
ATOM   3892  C   ARG A 497      54.837  30.128  35.555  1.00  4.52           C
ATOM   3893  O   ARG A 497      55.210  29.956  34.393  1.00  5.56           O
ATOM   3894  CB  ARG A 497      52.555  29.442  36.360  1.00  2.00           C
ATOM   3895  CG  ARG A 497      51.855  29.569  35.019  1.00  2.75           C
ATOM   3896  CD  ARG A 497      50.626  30.418  35.156  1.00  2.01           C
ATOM   3897  NE  ARG A 497      49.740  29.947  36.218  1.00  4.23           N
ATOM   3898  CZ  ARG A 497      48.598  30.544  36.554  1.00  7.55           C
ATOM   3899  NH1 ARG A 497      48.197  31.641  35.918  1.00  4.28           N
ATOM   3900  NH2 ARG A 497      47.850  30.044  37.531  1.00  8.17           N
ATOM   3901  N   TYR A 498      55.119  31.223  36.268  1.00  5.14           N
ATOM   3902  CA  TYR A 498      55.886  32.364  35.754  1.00  5.14           C
ATOM   3903  C   TYR A 498      57.317  31.968  35.436  1.00  5.86           C
ATOM   3904  O   TYR A 498      57.855  32.337  34.377  1.00  6.12           O
ATOM   3905  CB  TYR A 498      55.884  33.510  36.776  1.00  2.00           C
ATOM   3906  CG  TYR A 498      56.864  34.653  36.487  1.00  2.00           C
ATOM   3907  CD1 TYR A 498      56.564  35.630  35.532  1.00  2.00           C
ATOM   3908  CD2 TYR A 498      58.078  34.769  37.194  1.00  5.99           C
ATOM   3909  CE1 TYR A 498      57.437  36.691  35.288  1.00  4.42           C
ATOM   3910  CE2 TYR A 498      58.960  35.827  36.959  1.00  7.50           C
ATOM   3911  CZ  TYR A 498      58.632  36.791  36.000  1.00  9.16           C
ATOM   3912  OH  TYR A 498      59.473  37.865  35.745  1.00 15.24           O
ATOM   3913  N   ARG A 499      57.912  31.221  36.364  1.00  5.45           N
ATOM   3914  CA  ARG A 499      59.275  30.735  36.237  1.00  2.91           C
ATOM   3915  C   ARG A 499      59.466  29.829  35.021  1.00  3.83           C
ATOM   3916  O   ARG A 499      60.459  29.940  34.287  1.00  2.60           O
ATOM   3917  CB  ARG A 499      59.698  30.037  37.526  1.00  2.00           C
ATOM   3918  CG  ARG A 499      60.448  30.960  38.491  1.00  2.00           C
ATOM   3919  CD  ARG A 499      59.982  30.802  39.924  1.00  2.00           C
ATOM   3920  NE  ARG A 499      60.313  29.494  40.488  1.00  2.00           N
ATOM   3921  CZ  ARG A 499      59.561  28.827  41.364  1.00  2.00           C
ATOM   3922  NH1 ARG A 499      58.400  29.318  41.785  1.00  2.00           N
ATOM   3923  NH2 ARG A 499      59.976  27.652  41.816  1.00  2.00           N
ATOM   3924  N   SER A 500      58.480  28.977  34.774  1.00  2.24           N
ATOM   3925  CA  SER A 500      58.500  28.062  33.644  1.00  2.00           C
ATOM   3926  C   SER A 500      58.214  28.766  32.309  1.00  2.00           C
ATOM   3927  O   SER A 500      58.753  28.381  31.262  1.00  2.00           O
ATOM   3928  CB  SER A 500      57.463  26.985  33.890  1.00  2.00           C
ATOM   3929  OG  SER A 500      57.637  26.484  35.188  1.00  2.00           O
ATOM   3930  N   MET A 501      57.334  29.767  32.350  1.00  2.00           N
ATOM   3931  CA  MET A 501      56.970  30.539  31.169  1.00  2.00           C
ATOM   3932  C   MET A 501      58.132  31.397  30.708  1.00  2.23           C
ATOM   3933  O   MET A 501      58.255  31.723  29.527  1.00  2.00           O
ATOM   3934  CB  MET A 501      55.750  31.425  31.446  1.00  2.00           C
ATOM   3935  CG  MET A 501      54.433  30.667  31.505  1.00  2.00           C
ATOM   3936  SD  MET A 501      53.081  31.523  30.691  1.00  5.59           S
ATOM   3937  CE  MET A 501      51.920  30.226  30.467  1.00  3.86           C
ATOM   3938  N   LEU A 502      58.997  31.736  31.655  1.00  2.01           N
ATOM   3939  CA  LEU A 502      60.187  32.544  31.392  1.00  2.00           C
ATOM   3940  C   LEU A 502      61.182  31.806  30.495  1.00  2.00           C
ATOM   3941  O   LEU A 502      62.076  32.400  29.913  1.00  2.00           O
ATOM   3942  CB  LEU A 502      60.850  32.889  32.720  1.00  2.00           C
ATOM   3943  CG  LEU A 502      60.730  34.314  33.260  1.00  3.43           C
ATOM   3944  CD1 LEU A 502      59.380  34.925  32.942  1.00  4.67           C
ATOM   3945  CD2 LEU A 502      60.975  34.304  34.756  1.00  3.28           C
ATOM   3946  N   LEU A 503      61.064  30.487  30.473  1.00  2.00           N
ATOM   3947  CA  LEU A 503      61.906  29.651  29.646  1.00  2.00           C
ATOM   3948  C   LEU A 503      61.162  29.473  28.336  1.00  2.97           C
ATOM   3949  O   LEU A 503      61.726  29.688  27.248  1.00  3.36           O
ATOM   3950  CB  LEU A 503      62.133  28.305  30.310  1.00  2.00           C
ATOM   3951  CG  LEU A 503      63.430  28.149  31.107  1.00  2.00           C
ATOM   3952  CD1 LEU A 503      63.617  29.227  32.190  1.00  2.00           C
ATOM   3953  CD2 LEU A 503      63.400  26.778  31.721  1.00  2.00           C
ATOM   3954  N   GLY A 504      59.879  29.125  28.454  1.00  3.83           N
ATOM   3955  CA  GLY A 504      59.038  28.944  27.286  1.00  4.93           C
ATOM   3956  C   GLY A 504      57.828  28.050  27.479  1.00  6.11           C
ATOM   3957  O   GLY A 504      57.110  28.123  28.477  1.00  5.56           O
ATOM   3958  N   ASN A 505      57.597  27.206  26.483  1.00  5.34           N
ATOM   3959  CA  ASN A 505      56.480  26.269  26.484  1.00  2.85           C
ATOM   3960  C   ASN A 505      56.901  24.971  25.782  1.00  2.10           C
ATOM   3961  O   ASN A 505      56.069  24.243  25.247  1.00  2.00           O
ATOM   3962  CB  ASN A 505      55.249  26.893  25.791  1.00  2.87           C
ATOM   3963  CG  ASN A 505      55.486  27.237  24.311  1.00  4.97           C
ATOM   3964  OD1 ASN A 505      56.471  27.899  23.954  1.00  2.00           O
ATOM   3965  ND2 ASN A 505      54.568  26.796  23.449  1.00  5.89           N
ATOM   3966  N   GLY A 506      58.187  24.640  25.859  1.00  2.51           N
ATOM   3967  CA  GLY A 506      58.663  23.453  25.180  1.00  3.65           C
ATOM   3968  C   GLY A 506      59.664  22.571  25.884  1.00  2.19           C
ATOM   3969  O   GLY A 506      60.422  23.011  26.729  1.00  3.28           O
ATOM   3970  N   ARG A 507      59.649  21.303  25.496  1.00  2.00           N
ATOM   3971  CA  ARG A 507      60.522  20.243  26.016  1.00  3.64           C
ATOM   3972  C   ARG A 507      62.004  20.647  26.022  1.00  4.42           C
ATOM   3973  O   ARG A 507      62.721  20.446  26.993  1.00  5.13           O
ATOM   3974  CB  ARG A 507      60.303  19.010  25.128  1.00  4.37           C
ATOM   3975  CG  ARG A 507      60.840  17.674  25.584  1.00  4.60           C
ATOM   3976  CD  ARG A 507      60.300  16.616  24.627  1.00  6.41           C
ATOM   3977  NE  ARG A 507      60.761  15.267  24.933  1.00  8.98           N
ATOM   3978  CZ  ARG A 507      60.626  14.218  24.118  1.00  8.19           C
ATOM   3979  NH1 ARG A 507      60.014  14.345  22.939  1.00  6.30           N
ATOM   3980  NH2 ARG A 507      61.090  13.028  24.490  1.00  8.72           N
ATOM   3981  N   TYR A 508      62.445  21.212  24.913  1.00  3.81           N
ATOM   3982  CA  TYR A 508      63.819  21.646  24.738  1.00  4.03           C
ATOM   3983  C   TYR A 508      63.945  23.161  24.958  1.00  3.53           C
ATOM   3984  O   TYR A 508      63.080  23.935  24.546  1.00  4.00           O
ATOM   3985  CB  TYR A 508      64.281  21.226  23.337  1.00  5.24           C
ATOM   3986  CG  TYR A 508      64.138  19.734  23.116  1.00  5.18           C
ATOM   3987  CD1 TYR A 508      64.934  18.828  23.830  1.00  5.13           C
ATOM   3988  CD2 TYR A 508      63.167  19.219  22.255  1.00  6.16           C
ATOM   3989  CE1 TYR A 508      64.762  17.446  23.697  1.00  3.49           C
ATOM   3990  CE2 TYR A 508      62.983  17.838  22.108  1.00  5.39           C
ATOM   3991  CZ  TYR A 508      63.784  16.955  22.833  1.00  5.14           C
ATOM   3992  OH  TYR A 508      63.623  15.585  22.696  1.00  7.65           O
ATOM   3993  N   VAL A 509      65.019  23.581  25.611  1.00  3.69           N
ATOM   3994  CA  VAL A 509      65.216  24.991  25.906  1.00  4.52           C
ATOM   3995  C   VAL A 509      66.621  25.339  26.436  1.00  5.63           C
ATOM   3996  O   VAL A 509      67.162  24.650  27.311  1.00  6.80           O
ATOM   3997  CB  VAL A 509      64.147  25.484  26.936  1.00  3.64           C
ATOM   3998  CG1 VAL A 509      64.129  24.582  28.161  1.00  2.00           C
ATOM   3999  CG2 VAL A 509      64.423  26.925  27.368  1.00  2.67           C
ATOM   4000  N   PRO A 510      67.272  26.352  25.827  1.00  5.43           N
ATOM   4001  CA  PRO A 510      68.600  26.708  26.331  1.00  6.43           C
ATOM   4002  C   PRO A 510      68.358  27.806  27.368  1.00  6.25           C
ATOM   4003  O   PRO A 510      67.308  28.476  27.331  1.00  9.63           O
ATOM   4004  CB  PRO A 510      69.296  27.261  25.090  1.00  5.74           C
ATOM   4005  CG  PRO A 510      68.680  26.486  24.001  1.00  5.84           C
ATOM   4006  CD  PRO A 510      67.225  26.530  24.365  1.00  4.38           C
ATOM   4007  N   PHE A 511      69.302  27.992  28.288  1.00  5.40           N
ATOM   4008  CA  PHE A 511      69.138  29.015  29.314  1.00  6.02           C
ATOM   4009  C   PHE A 511      70.423  29.749  29.586  1.00  6.25           C
ATOM   4010  O   PHE A 511      71.500  29.216  29.397  1.00  7.44           O
ATOM   4011  CB  PHE A 511      68.579  28.413  30.621  1.00  5.97           C
ATOM   4012  CG  PHE A 511      69.476  27.373  31.273  1.00  4.24           C
ATOM   4013  CD1 PHE A 511      70.505  27.754  32.124  1.00  2.00           C
ATOM   4014  CD2 PHE A 511      69.249  26.020  31.075  1.00  4.22           C
ATOM   4015  CE1 PHE A 511      71.295  26.813  32.774  1.00  2.00           C
ATOM   4016  CE2 PHE A 511      70.033  25.065  31.722  1.00  2.70           C
ATOM   4017  CZ  PHE A 511      71.060  25.469  32.577  1.00  2.00           C
ATOM   4018  N   HIS A 512      70.289  30.974  30.062  1.00  5.51           N
ATOM   4019  CA  HIS A 512      71.427  31.816  30.383  1.00  5.68           C
ATOM   4020  C   HIS A 512      71.094  32.501  31.699  1.00  6.80           C
ATOM   4021  O   HIS A 512      70.919  33.712  31.754  1.00  4.81           O
ATOM   4022  CB  HIS A 512      71.605  32.854  29.282  1.00  7.24           C
ATOM   4023  CG  HIS A 512      72.757  33.777  29.496  1.00  7.54           C
ATOM   4024  ND1 HIS A 512      72.921  34.932  28.765  1.00  6.62           N
ATOM   4025  CD2 HIS A 512      73.825  33.699  30.324  1.00  6.40           C
ATOM   4026  CE1 HIS A 512      74.041  35.525  29.131  1.00  6.43           C
ATOM   4027  NE2 HIS A 512      74.609  34.796  30.074  1.00  7.15           N
ATOM   4028  N   ILE A 513      71.028  31.714  32.761  1.00  7.19           N
ATOM   4029  CA  ILE A 513      70.662  32.211  34.077  1.00  7.92           C
ATOM   4030  C   ILE A 513      71.798  32.773  34.919  1.00  8.41           C
ATOM   4031  O   ILE A 513      72.975  32.613  34.576  1.00  8.54           O
ATOM   4032  CB  ILE A 513      70.004  31.088  34.877  1.00  8.70           C
ATOM   4033  CG1 ILE A 513      71.036  29.998  35.175  1.00  7.59           C
ATOM   4034  CG2 ILE A 513      68.834  30.496  34.087  1.00 10.37           C
ATOM   4035  CD1 ILE A 513      70.509  28.872  36.015  1.00  4.05           C
ATOM   4036  N   GLN A 514      71.430  33.443  36.013  1.00 10.38           N
ATOM   4037  CA  GLN A 514      72.397  33.997  36.969  1.00 10.62           C
ATOM   4038  C   GLN A 514      71.991  33.680  38.410  1.00 11.35           C
ATOM   4039  O   GLN A 514      70.853  33.933  38.829  1.00  9.68           O
ATOM   4040  CB  GLN A 514      72.619  35.515  36.802  1.00  7.63           C
ATOM   4041  CG  GLN A 514      71.626  36.255  35.919  1.00  3.90           C
ATOM   4042  CD  GLN A 514      72.239  36.691  34.605  1.00  2.59           C
ATOM   4043  OE1 GLN A 514      72.617  35.873  33.769  1.00  2.00           O
ATOM   4044  NE2 GLN A 514      72.331  37.991  34.416  1.00  6.05           N
ATOM   4045  N   VAL A 515      72.941  33.117  39.155  1.00 11.17           N
ATOM   4046  CA  VAL A 515      72.719  32.732  40.547  1.00 11.66           C
ATOM   4047  C   VAL A 515      73.437  33.700  41.497  1.00 11.65           C
ATOM   4048  O   VAL A 515      74.552  34.140  41.205  1.00 11.93           O
ATOM   4049  CB  VAL A 515      73.214  31.267  40.792  1.00 12.42           C
ATOM   4050  CG1 VAL A 515      72.792  30.771  42.161  1.00 12.65           C
ATOM   4051  CG2 VAL A 515      72.650  30.342  39.732  1.00 16.02           C
ATOM   4052  N   PRO A 516      72.785  34.081  42.621  1.00 11.51           N
ATOM   4053  CA  PRO A 516      73.387  34.999  43.596  1.00 10.80           C
ATOM   4054  C   PRO A 516      74.142  34.241  44.692  1.00 11.64           C
ATOM   4055  O   PRO A 516      74.080  33.009  44.763  1.00 13.62           O
ATOM   4056  CB  PRO A 516      72.168  35.716  44.165  1.00 10.77           C
ATOM   4057  CG  PRO A 516      71.124  34.655  44.147  1.00  8.91           C
ATOM   4058  CD  PRO A 516      71.321  34.028  42.800  1.00 10.38           C
ATOM   4059  N   GLN A 517      74.902  34.966  45.504  1.00 10.98           N
ATOM   4060  CA  GLN A 517      75.639  34.356  46.622  1.00  9.95           C
ATOM   4061  C   GLN A 517      74.845  34.646  47.910  1.00 10.40           C
ATOM   4062  O   GLN A 517      74.638  35.801  48.283  1.00 10.95           O
ATOM   4063  CB  GLN A 517      77.092  34.902  46.701  1.00  8.69           C
ATOM   4064  CG  GLN A 517      77.761  34.951  48.108  1.00  6.82           C
ATOM   4065  CD  GLN A 517      77.896  33.595  48.759  1.00  7.32           C
ATOM   4066  OE1 GLN A 517      76.919  33.022  49.201  1.00  8.07           O
ATOM   4067  NE2 GLN A 517      79.111  33.076  48.817  1.00  6.06           N
ATOM   4068  N   LYS A 518      74.410  33.589  48.580  1.00 10.11           N
ATOM   4069  CA  LYS A 518      73.630  33.732  49.798  1.00  8.28           C
ATOM   4070  C   LYS A 518      74.376  33.555  51.136  1.00  7.48           C
ATOM   4071  O   LYS A 518      73.915  34.070  52.148  1.00  9.51           O
ATOM   4072  CB  LYS A 518      72.439  32.780  49.762  1.00  6.21           C
ATOM   4073  CG  LYS A 518      71.552  32.903  48.548  1.00  5.04           C
ATOM   4074  CD  LYS A 518      70.439  31.864  48.603  1.00  3.69           C
ATOM   4075  CE  LYS A 518      69.490  32.018  47.423  1.00  2.00           C
ATOM   4076  NZ  LYS A 518      68.278  31.147  47.581  1.00  2.00           N
ATOM   4077  N   PHE A 519      75.473  32.796  51.162  1.00  4.82           N
ATOM   4078  CA  PHE A 519      76.243  32.553  52.394  1.00  3.58           C
ATOM   4079  C   PHE A 519      76.601  33.850  53.120  1.00  5.02           C
ATOM   4080  O   PHE A 519      77.650  34.444  52.892  1.00  5.31           O
ATOM   4081  CB  PHE A 519      77.504  31.717  52.083  1.00  2.17           C
ATOM   4082  CG  PHE A 519      78.195  31.144  53.304  1.00  2.58           C
ATOM   4083  CD1 PHE A 519      77.525  30.280  54.167  1.00  2.74           C
ATOM   4084  CD2 PHE A 519      79.525  31.465  53.582  1.00  3.99           C
ATOM   4085  CE1 PHE A 519      78.169  29.745  55.294  1.00  2.44           C
ATOM   4086  CE2 PHE A 519      80.176  30.936  54.704  1.00  7.11           C
ATOM   4087  CZ  PHE A 519      79.495  30.076  55.561  1.00  6.79           C
ATOM   4088  N   PHE A 520      75.700  34.265  54.002  1.00  5.47           N
ATOM   4089  CA  PHE A 520      75.810  35.479  54.802  1.00  5.25           C
ATOM   4090  C   PHE A 520      77.229  35.955  55.092  1.00  6.09           C
ATOM   4091  O   PHE A 520      77.495  37.159  55.091  1.00  5.61           O
ATOM   4092  CB  PHE A 520      75.085  35.269  56.129  1.00  4.29           C
ATOM   4093  CG  PHE A 520      75.753  34.265  57.027  1.00  6.79           C
ATOM   4094  CD1 PHE A 520      76.122  33.012  56.538  1.00  6.75           C
ATOM   4095  CD2 PHE A 520      76.074  34.595  58.341  1.00  6.68           C
ATOM   4096  CE1 PHE A 520      76.802  32.108  57.338  1.00  5.64           C
ATOM   4097  CE2 PHE A 520      76.756  33.696  59.154  1.00  5.94           C
ATOM   4098  CZ  PHE A 520      77.125  32.448  58.654  1.00  5.23           C
ATOM   4099  N   ALA A 521      78.137  34.998  55.288  1.00  7.53           N
ATOM   4100  CA  ALA A 521      79.538  35.258  55.622  1.00  8.82           C
ATOM   4101  C   ALA A 521      80.307  36.092  54.622  1.00  9.02           C
ATOM   4102  O   ALA A 521      81.179  36.861  55.011  1.00  9.45           O
ATOM   4103  CB  ALA A 521      80.275  33.954  55.875  1.00 10.04           C
ATOM   4104  N   ILE A 522      80.000  35.939  53.341  1.00  8.77           N
ATOM   4105  CA  ILE A 522      80.699  36.692  52.309  1.00  9.01           C
ATOM   4106  C   ILE A 522      79.769  37.343  51.291  1.00  9.38           C
ATOM   4107  O   ILE A 522      80.242  37.943  50.322  1.00  8.73           O
ATOM   4108  CB  ILE A 522      81.766  35.819  51.549  1.00  8.35           C
ATOM   4109  CG1 ILE A 522      81.099  34.703  50.740  1.00  7.43           C
ATOM   4110  CG2 ILE A 522      82.710  35.161  52.531  1.00  3.91           C
ATOM   4111  CD1 ILE A 522      82.017  34.018  49.766  1.00  6.55           C
ATOM   4112  N   LYS A 523      78.458  37.268  51.510  1.00  9.49           N
ATOM   4113  CA  LYS A 523      77.530  37.859  50.549  1.00  7.80           C
ATOM   4114  C   LYS A 523      77.609  39.376  50.519  1.00  8.26           C
ATOM   4115  O   LYS A 523      77.880  39.959  49.477  1.00  9.10           O
ATOM   4116  CB  LYS A 523      76.091  37.375  50.760  1.00  7.35           C
ATOM   4117  CG  LYS A 523      75.395  37.874  52.013  1.00  8.28           C
ATOM   4118  CD  LYS A 523      73.998  37.275  52.166  1.00 10.21           C
ATOM   4119  CE  LYS A 523      73.085  37.630  50.986  1.00 11.11           C
ATOM   4120  NZ  LYS A 523      71.798  36.882  50.994  1.00 10.06           N
ATOM   4121  N   ASN A 524      77.470  40.015  51.675  1.00  9.39           N
ATOM   4122  CA  ASN A 524      77.536  41.474  51.730  1.00  8.23           C
ATOM   4123  C   ASN A 524      78.956  41.929  52.061  1.00  6.22           C
ATOM   4124  O   ASN A 524      79.155  42.986  52.646  1.00  3.68           O
ATOM   4125  CB  ASN A 524      76.544  42.030  52.758  1.00  8.42           C
ATOM   4126  CG  ASN A 524      75.104  41.905  52.314  1.00  9.32           C
ATOM   4127  OD1 ASN A 524      74.732  42.390  51.260  1.00  8.92           O
ATOM   4128  ND2 ASN A 524      74.283  41.266  53.134  1.00  9.24           N
ATOM   4129  N   LEU A 525      79.940  41.155  51.614  1.00  5.71           N
ATOM   4130  CA  LEU A 525      81.345  41.444  51.878  1.00  5.31           C
ATOM   4131  C   LEU A 525      82.083  42.402  50.933  1.00  5.52           C
ATOM   4132  O   LEU A 525      82.177  42.183  49.735  1.00  4.06           O
ATOM   4133  CB  LEU A 525      82.119  40.139  52.030  1.00  2.45           C
ATOM   4134  CG  LEU A 525      82.191  39.637  53.471  1.00  2.00           C
ATOM   4135  CD1 LEU A 525      83.238  38.512  53.548  1.00  2.00           C
ATOM   4136  CD2 LEU A 525      82.589  40.792  54.403  1.00  2.00           C
ATOM   4137  N   LEU A 526      82.559  43.499  51.502  1.00  5.89           N
ATOM   4138  CA  LEU A 526      83.296  44.498  50.756  1.00  6.32           C
ATOM   4139  C   LEU A 526      84.752  44.017  50.803  1.00  6.61           C
ATOM   4140  O   LEU A 526      85.438  44.150  51.811  1.00  6.95           O
ATOM   4141  CB  LEU A 526      83.135  45.862  51.424  1.00  2.00           C
ATOM   4142  CG  LEU A 526      83.401  47.126  50.585  1.00  2.00           C
ATOM   4143  CD1 LEU A 526      84.808  47.097  49.986  1.00  2.00           C
ATOM   4144  CD2 LEU A 526      82.351  47.288  49.479  1.00  2.00           C
ATOM   4145  N   LEU A 527      85.208  43.460  49.691  1.00  4.38           N
ATOM   4146  CA  LEU A 527      86.540  42.895  49.575  1.00  5.94           C
ATOM   4147  C   LEU A 527      87.624  43.889  49.150  1.00  5.65           C
ATOM   4148  O   LEU A 527      87.534  44.507  48.093  1.00  5.28           O
ATOM   4149  CB  LEU A 527      86.438  41.731  48.606  1.00  8.44           C
ATOM   4150  CG  LEU A 527      87.449  40.604  48.705  1.00 10.10           C
ATOM   4151  CD1 LEU A 527      87.645  40.169  50.178  1.00  9.11           C
ATOM   4152  CD2 LEU A 527      86.960  39.465  47.801  1.00  8.14           C
ATOM   4153  N   LEU A 528      88.647  44.061  49.978  1.00  3.42           N
ATOM   4154  CA  LEU A 528      89.705  45.011  49.651  1.00  2.08           C
ATOM   4155  C   LEU A 528      90.707  44.480  48.609  1.00  2.59           C
ATOM   4156  O   LEU A 528      90.682  43.294  48.268  1.00  2.00           O
ATOM   4157  CB  LEU A 528      90.390  45.500  50.935  1.00  2.00           C
ATOM   4158  CG  LEU A 528      89.482  46.280  51.911  1.00  2.22           C
ATOM   4159  CD1 LEU A 528      90.294  46.860  53.052  1.00  2.00           C
ATOM   4160  CD2 LEU A 528      88.744  47.392  51.191  1.00  2.00           C
ATOM   4161  N   PRO A 529      91.558  45.366  48.046  1.00  2.00           N
ATOM   4162  CA  PRO A 529      92.534  44.929  47.045  1.00  2.00           C
ATOM   4163  C   PRO A 529      93.348  43.699  47.410  1.00  2.00           C
ATOM   4164  O   PRO A 529      93.867  43.580  48.515  1.00  2.00           O
ATOM   4165  CB  PRO A 529      93.395  46.169  46.867  1.00  2.00           C
ATOM   4166  CG  PRO A 529      92.358  47.223  46.849  1.00  2.00           C
ATOM   4167  CD  PRO A 529      91.451  46.837  48.022  1.00  2.00           C
ATOM   4168  N   GLY A 530      93.458  42.793  46.447  1.00  2.00           N
ATOM   4169  CA  GLY A 530      94.191  41.563  46.640  1.00  2.00           C
ATOM   4170  C   GLY A 530      93.647  40.567  45.644  1.00  2.00           C
ATOM   4171  O   GLY A 530      92.871  40.943  44.762  1.00  2.00           O
ATOM   4172  N   SER A 531      94.062  39.309  45.762  1.00  2.72           N
ATOM   4173  CA  SER A 531      93.585  38.270  44.857  1.00  4.92           C
ATOM   4174  C   SER A 531      92.913  37.154  45.627  1.00  5.52           C
ATOM   4175  O   SER A 531      93.395  36.732  46.678  1.00  5.82           O
ATOM   4176  CB  SER A 531      94.723  37.740  44.000  1.00  7.27           C
ATOM   4177  OG  SER A 531      94.873  38.501  42.801  1.00 10.90           O
ATOM   4178  N   TYR A 532      91.806  36.659  45.087  1.00  5.57           N
ATOM   4179  CA  TYR A 532      91.049  35.630  45.778  1.00  5.10           C
ATOM   4180  C   TYR A 532      90.712  34.350  45.007  1.00  5.52           C
ATOM   4181  O   TYR A 532      90.500  34.358  43.802  1.00  3.48           O
ATOM   4182  CB  TYR A 532      89.785  36.276  46.384  1.00  4.60           C
ATOM   4183  CG  TYR A 532      90.113  37.555  47.140  1.00  2.29           C
ATOM   4184  CD1 TYR A 532      90.212  38.785  46.467  1.00  2.00           C
ATOM   4185  CD2 TYR A 532      90.457  37.515  48.495  1.00  2.00           C
ATOM   4186  CE1 TYR A 532      90.657  39.924  47.116  1.00  2.93           C
ATOM   4187  CE2 TYR A 532      90.907  38.646  49.150  1.00  2.00           C
ATOM   4188  CZ  TYR A 532      91.009  39.848  48.458  1.00  3.67           C
ATOM   4189  OH  TYR A 532      91.498  40.956  49.113  1.00  2.46           O
ATOM   4190  N   THR A 533      90.769  33.237  45.721  1.00  6.29           N
ATOM   4191  CA  THR A 533      90.436  31.941  45.167  1.00  7.49           C
ATOM   4192  C   THR A 533      88.973  31.652  45.531  1.00  9.28           C
ATOM   4193  O   THR A 533      88.626  31.454  46.702  1.00 10.22           O
ATOM   4194  CB  THR A 533      91.351  30.826  45.719  1.00  7.83           C
ATOM   4195  OG1 THR A 533      92.722  31.103  45.378  1.00  9.15           O
ATOM   4196  CG2 THR A 533      90.944  29.492  45.126  1.00  5.38           C
ATOM   4197  N   TYR A 534      88.124  31.670  44.512  1.00  9.42           N
ATOM   4198  CA  TYR A 534      86.706  31.432  44.671  1.00  9.75           C
ATOM   4199  C   TYR A 534      86.330  30.053  44.084  1.00 10.36           C
ATOM   4200  O   TYR A 534      86.519  29.810  42.897  1.00 12.90           O
ATOM   4201  CB  TYR A 534      85.960  32.588  43.971  1.00  7.47           C
ATOM   4202  CG  TYR A 534      84.626  32.999  44.586  1.00  5.75           C
ATOM   4203  CD1 TYR A 534      84.333  32.726  45.928  1.00  3.26           C
ATOM   4204  CD2 TYR A 534      83.651  33.635  43.814  1.00  5.80           C
ATOM   4205  CE1 TYR A 534      83.110  33.070  46.479  1.00  2.00           C
ATOM   4206  CE2 TYR A 534      82.420  33.977  44.352  1.00  4.58           C
ATOM   4207  CZ  TYR A 534      82.153  33.694  45.687  1.00  3.13           C
ATOM   4208  OH  TYR A 534      80.929  34.023  46.230  1.00  4.00           O
ATOM   4209  N   GLU A 535      85.878  29.138  44.942  1.00  8.54           N
ATOM   4210  CA  GLU A 535      85.469  27.789  44.530  1.00  9.15           C
ATOM   4211  C   GLU A 535      84.065  27.483  45.044  1.00  9.23           C
ATOM   4212  O   GLU A 535      83.791  27.693  46.226  1.00  7.15           O
ATOM   4213  CB  GLU A 535      86.411  26.709  45.089  1.00 11.86           C
ATOM   4214  CG  GLU A 535      87.877  26.805  44.669  1.00 13.68           C
ATOM   4215  CD  GLU A 535      88.583  25.442  44.577  1.00 13.05           C
ATOM   4216  OE1 GLU A 535      87.901  24.400  44.694  1.00 10.96           O
ATOM   4217  OE2 GLU A 535      89.825  25.408  44.375  1.00 12.65           O
ATOM   4218  N   TRP A 536      83.192  26.965  44.175  1.00  8.50           N
ATOM   4219  CA  TRP A 536      81.816  26.637  44.565  1.00  8.72           C
ATOM   4220  C   TRP A 536      81.151  25.506  43.787  1.00  7.80           C
ATOM   4221  O   TRP A 536      81.085  25.525  42.556  1.00  9.66           O
ATOM   4222  CB  TRP A 536      80.916  27.882  44.520  1.00 10.37           C
ATOM   4223  CG  TRP A 536      81.073  28.776  45.706  1.00 12.89           C
ATOM   4224  CD1 TRP A 536      82.040  29.726  45.900  1.00 16.05           C
ATOM   4225  CD2 TRP A 536      80.250  28.795  46.877  1.00 12.62           C
ATOM   4226  NE1 TRP A 536      81.874  30.325  47.120  1.00 16.28           N
ATOM   4227  CE2 TRP A 536      80.781  29.781  47.743  1.00 12.84           C
ATOM   4228  CE3 TRP A 536      79.107  28.084  47.277  1.00 12.23           C
ATOM   4229  CZ2 TRP A 536      80.211  30.076  48.989  1.00 10.70           C
ATOM   4230  CZ3 TRP A 536      78.536  28.379  48.520  1.00 14.31           C
ATOM   4231  CH2 TRP A 536      79.094  29.369  49.360  1.00 12.66           C
ATOM   4232  N   ASN A 537      80.598  24.557  44.540  1.00  5.57           N
ATOM   4233  CA  ASN A 537      79.917  23.388  43.984  1.00  5.29           C
ATOM   4234  C   ASN A 537      78.490  23.686  43.543  1.00  7.10           C
ATOM   4235  O   ASN A 537      77.760  24.412  44.220  1.00  9.35           O
ATOM   4236  CB  ASN A 537      79.881  22.240  45.005  1.00  4.53           C
ATOM   4237  CG  ASN A 537      81.191  21.467  45.083  1.00  2.77           C
ATOM   4238  OD1 ASN A 537      81.965  21.428  44.131  1.00  2.00           O
ATOM   4239  ND2 ASN A 537      81.428  20.823  46.212  1.00  2.00           N
ATOM   4240  N   PHE A 538      78.087  23.087  42.427  1.00  6.31           N
ATOM   4241  CA  PHE A 538      76.734  23.256  41.903  1.00  2.97           C
ATOM   4242  C   PHE A 538      76.164  21.856  41.730  1.00  3.36           C
ATOM   4243  O   PHE A 538      76.924  20.889  41.612  1.00  3.65           O
ATOM   4244  CB  PHE A 538      76.725  23.976  40.560  1.00  3.33           C
ATOM   4245  CG  PHE A 538      77.278  25.379  40.595  1.00  3.87           C
ATOM   4246  CD1 PHE A 538      78.649  25.606  40.625  1.00  2.00           C
ATOM   4247  CD2 PHE A 538      76.419  26.476  40.475  1.00  2.56           C
ATOM   4248  CE1 PHE A 538      79.157  26.889  40.521  1.00  2.21           C
ATOM   4249  CE2 PHE A 538      76.917  27.765  40.373  1.00  2.00           C
ATOM   4250  CZ  PHE A 538      78.288  27.975  40.392  1.00  2.50           C
ATOM   4251  N   ARG A 539      74.842  21.735  41.715  1.00  2.95           N
ATOM   4252  CA  ARG A 539      74.219  20.419  41.612  1.00  2.73           C
ATOM   4253  C   ARG A 539      73.806  20.007  40.208  1.00  3.95           C
ATOM   4254  O   ARG A 539      73.479  20.849  39.362  1.00  3.46           O
ATOM   4255  CB  ARG A 539      73.020  20.305  42.578  1.00  4.25           C
ATOM   4256  CG  ARG A 539      73.362  20.588  44.055  1.00  5.00           C
ATOM   4257  CD  ARG A 539      72.198  20.385  45.044  1.00  5.78           C
ATOM   4258  NE  ARG A 539      72.030  21.559  45.906  1.00  2.00           N
ATOM   4259  CZ  ARG A 539      72.701  21.790  47.034  1.00  2.00           C
ATOM   4260  NH1 ARG A 539      73.580  20.915  47.500  1.00  2.00           N
ATOM   4261  NH2 ARG A 539      72.474  22.901  47.718  1.00  2.00           N
ATOM   4262  N   LYS A 540      73.861  18.700  39.967  1.00  5.11           N
ATOM   4263  CA  LYS A 540      73.474  18.117  38.689  1.00  4.52           C
ATOM   4264  C   LYS A 540      72.226  17.240  38.847  1.00  4.26           C
ATOM   4265  O   LYS A 540      72.014  16.282  38.079  1.00  2.00           O
ATOM   4266  CB  LYS A 540      74.618  17.283  38.103  1.00  4.67           C
ATOM   4267  CG  LYS A 540      75.652  18.066  37.350  1.00  3.44           C
ATOM   4268  CD  LYS A 540      76.683  17.154  36.715  1.00  2.00           C
ATOM   4269  CE  LYS A 540      77.720  17.918  35.889  1.00  2.00           C
ATOM   4270  NZ  LYS A 540      77.193  18.492  34.620  1.00  7.25           N
ATOM   4271  N   ASP A 541      71.406  17.544  39.846  1.00  6.20           N
ATOM   4272  CA  ASP A 541      70.199  16.767  40.051  1.00 10.33           C
ATOM   4273  C   ASP A 541      68.906  17.524  39.732  1.00 12.26           C
ATOM   4274  O   ASP A 541      68.564  18.530  40.364  1.00 12.48           O
ATOM   4275  CB  ASP A 541      70.152  16.189  41.460  1.00 11.16           C
ATOM   4276  CG  ASP A 541      69.107  15.103  41.599  1.00 12.86           C
ATOM   4277  OD1 ASP A 541      69.095  14.183  40.745  1.00 15.02           O
ATOM   4278  OD2 ASP A 541      68.299  15.176  42.550  1.00 11.82           O
ATOM   4279  N   VAL A 542      68.177  17.003  38.753  1.00 13.30           N
ATOM   4280  CA  VAL A 542      66.909  17.586  38.318  1.00 12.15           C
ATOM   4281  C   VAL A 542      65.822  17.612  39.406  1.00 11.87           C
ATOM   4282  O   VAL A 542      64.906  18.427  39.351  1.00 12.94           O
ATOM   4283  CB  VAL A 542      66.369  16.878  37.055  1.00 11.18           C
ATOM   4284  CG1 VAL A 542      67.258  17.206  35.878  1.00  9.40           C
ATOM   4285  CG2 VAL A 542      66.266  15.356  37.277  1.00 10.62           C
ATOM   4286  N   ASN A 543      65.897  16.692  40.358  1.00 10.63           N
ATOM   4287  CA  ASN A 543      64.942  16.660  41.457  1.00  9.25           C
ATOM   4288  C   ASN A 543      65.387  17.745  42.461  1.00  8.31           C
ATOM   4289  O   ASN A 543      64.583  18.239  43.258  1.00  8.25           O
ATOM   4290  CB  ASN A 543      64.979  15.285  42.163  1.00  5.64           C
ATOM   4291  CG  ASN A 543      63.979  14.279  41.603  1.00  4.24           C
ATOM   4292  OD1 ASN A 543      63.741  14.197  40.399  1.00  2.00           O
ATOM   4293  ND2 ASN A 543      63.425  13.471  42.485  1.00  8.17           N
ATOM   4294  N   MET A 544      66.665  18.130  42.389  1.00  7.26           N
ATOM   4295  CA  MET A 544      67.245  19.112  43.306  1.00  6.15           C
ATOM   4296  C   MET A 544      67.543  20.495  42.719  1.00  5.95           C
ATOM   4297  O   MET A 544      68.037  21.367  43.408  1.00  4.61           O
ATOM   4298  CB  MET A 544      68.511  18.530  43.962  1.00  2.73           C
ATOM   4299  CG  MET A 544      68.246  17.764  45.238  1.00  2.00           C
ATOM   4300  SD  MET A 544      67.528  18.831  46.480  1.00  2.00           S
ATOM   4301  CE  MET A 544      68.911  19.249  47.347  1.00  2.00           C
ATOM   4302  N   VAL A 545      67.181  20.704  41.463  1.00  6.00           N
ATOM   4303  CA  VAL A 545      67.430  21.966  40.766  1.00  4.18           C
ATOM   4304  C   VAL A 545      66.154  22.404  40.025  1.00  3.47           C
ATOM   4305  O   VAL A 545      65.962  23.593  39.720  1.00  4.08           O
ATOM   4306  CB  VAL A 545      68.654  21.804  39.771  1.00  2.51           C
ATOM   4307  CG1 VAL A 545      68.798  23.011  38.848  1.00  4.49           C
ATOM   4308  CG2 VAL A 545      69.946  21.591  40.548  1.00  2.96           C
ATOM   4309  N   LEU A 546      65.269  21.444  39.764  1.00  2.91           N
ATOM   4310  CA  LEU A 546      64.032  21.734  39.063  1.00  2.00           C
ATOM   4311  C   LEU A 546      62.826  21.386  39.916  1.00  2.12           C
ATOM   4312  O   LEU A 546      62.947  20.681  40.909  1.00  2.08           O
ATOM   4313  CB  LEU A 546      63.958  20.943  37.766  1.00  2.00           C
ATOM   4314  CG  LEU A 546      64.974  21.148  36.658  1.00  2.00           C
ATOM   4315  CD1 LEU A 546      64.500  20.349  35.474  1.00  2.00           C
ATOM   4316  CD2 LEU A 546      65.071  22.597  36.282  1.00  2.00           C
ATOM   4317  N   GLN A 547      61.658  21.870  39.511  1.00  2.97           N
ATOM   4318  CA  GLN A 547      60.431  21.599  40.236  1.00  4.34           C
ATOM   4319  C   GLN A 547      59.380  21.073  39.256  1.00  3.00           C
ATOM   4320  O   GLN A 547      59.510  21.249  38.044  1.00  4.59           O
ATOM   4321  CB  GLN A 547      59.928  22.892  40.904  1.00  6.91           C
ATOM   4322  CG  GLN A 547      59.045  22.683  42.148  1.00  5.90           C
ATOM   4323  CD  GLN A 547      58.462  23.977  42.715  1.00  4.39           C
ATOM   4324  OE1 GLN A 547      59.183  24.920  43.039  1.00  3.63           O
ATOM   4325  NE2 GLN A 547      57.149  24.012  42.852  1.00  2.03           N
ATOM   4326  N   SER A 548      58.370  20.396  39.793  1.00  3.21           N
ATOM   4327  CA  SER A 548      57.252  19.865  39.013  1.00  3.12           C
ATOM   4328  C   SER A 548      55.976  20.334  39.724  1.00  2.51           C
ATOM   4329  O   SER A 548      56.007  20.662  40.915  1.00  2.00           O
ATOM   4330  CB  SER A 548      57.274  18.331  38.995  1.00  2.00           C
ATOM   4331  OG  SER A 548      58.466  17.803  38.442  1.00  2.00           O
ATOM   4332  N   SER A 549      54.869  20.403  38.997  1.00  2.11           N
ATOM   4333  CA  SER A 549      53.584  20.798  39.586  1.00  2.01           C
ATOM   4334  C   SER A 549      52.981  19.530  40.224  1.00  2.36           C
ATOM   4335  O   SER A 549      52.187  19.578  41.165  1.00  2.46           O
ATOM   4336  CB  SER A 549      52.637  21.325  38.502  1.00  2.00           C
ATOM   4337  OG  SER A 549      53.263  22.313  37.705  1.00  5.47           O
ATOM   4338  N   LEU A 550      53.408  18.391  39.703  1.00  2.00           N
ATOM   4339  CA  LEU A 550      52.954  17.117  40.187  1.00  2.00           C
ATOM   4340  C   LEU A 550      53.853  16.574  41.297  1.00  2.33           C
ATOM   4341  O   LEU A 550      53.391  15.854  42.189  1.00  2.33           O
ATOM   4342  CB  LEU A 550      52.886  16.147  39.007  1.00  2.00           C
ATOM   4343  CG  LEU A 550      51.483  16.025  38.406  1.00  3.04           C
ATOM   4344  CD1 LEU A 550      50.604  15.681  39.564  1.00  4.39           C
ATOM   4345  CD2 LEU A 550      50.960  17.288  37.721  1.00  2.00           C
ATOM   4346  N   GLY A 551      55.138  16.916  41.225  1.00  3.73           N
ATOM   4347  CA  GLY A 551      56.102  16.442  42.201  1.00  5.33           C
ATOM   4348  C   GLY A 551      56.761  15.153  41.733  1.00  5.30           C
ATOM   4349  O   GLY A 551      57.631  14.605  42.399  1.00  5.93           O
ATOM   4350  N   ASN A 552      56.352  14.701  40.554  1.00  6.98           N
ATOM   4351  CA  ASN A 552      56.834  13.477  39.926  1.00  7.28           C
ATOM   4352  C   ASN A 552      58.361  13.391  39.772  1.00  7.32           C
ATOM   4353  O   ASN A 552      59.006  14.388  39.469  1.00  6.76           O
ATOM   4354  CB  ASN A 552      56.117  13.307  38.570  1.00  8.52           C
ATOM   4355  CG  ASN A 552      56.653  14.234  37.486  1.00 11.87           C
ATOM   4356  OD1 ASN A 552      56.970  15.380  37.739  1.00 17.04           O
ATOM   4357  ND2 ASN A 552      56.714  13.735  36.263  1.00 12.40           N
ATOM   4358  N   ASP A 553      58.938  12.210  40.003  1.00  8.01           N
ATOM   4359  CA  ASP A 553      60.400  12.017  39.882  1.00  9.65           C
ATOM   4360  C   ASP A 553      60.934  12.292  38.478  1.00  9.38           C
ATOM   4361  O   ASP A 553      60.854  11.445  37.607  1.00 10.50           O
ATOM   4362  CB  ASP A 553      60.819  10.588  40.321  1.00 13.34           C
ATOM   4363  CG  ASP A 553      62.332  10.455  40.586  1.00 17.28           C
ATOM   4364  OD1 ASP A 553      63.010  11.487  40.773  1.00 18.51           O
ATOM   4365  OD2 ASP A 553      62.848   9.318  40.616  1.00 18.83           O
ATOM   4366  N   LEU A 554      61.565  13.442  38.290  1.00  8.67           N
ATOM   4367  CA  LEU A 554      62.109  13.802  36.983  1.00  7.61           C
ATOM   4368  C   LEU A 554      63.347  12.992  36.593  1.00  7.67           C
ATOM   4369  O   LEU A 554      63.920  13.197  35.524  1.00  7.31           O
ATOM   4370  CB  LEU A 554      62.420  15.307  36.934  1.00  7.67           C
ATOM   4371  CG  LEU A 554      61.369  16.331  36.449  1.00  8.44           C
ATOM   4372  CD1 LEU A 554      59.911  15.874  36.637  1.00  6.69           C
ATOM   4373  CD2 LEU A 554      61.632  17.658  37.169  1.00  7.94           C
ATOM   4374  N   ARG A 555      63.731  12.060  37.457  1.00  7.68           N
ATOM   4375  CA  ARG A 555      64.896  11.214  37.230  1.00  4.57           C
ATOM   4376  C   ARG A 555      64.526  10.000  36.373  1.00  2.82           C
ATOM   4377  O   ARG A 555      65.335   9.491  35.591  1.00  3.10           O
ATOM   4378  CB  ARG A 555      65.498  10.799  38.577  1.00  4.03           C
ATOM   4379  CG  ARG A 555      66.501  11.830  39.101  1.00  2.00           C
ATOM   4380  CD  ARG A 555      66.543  11.933  40.618  1.00  2.00           C
ATOM   4381  NE  ARG A 555      66.834  10.651  41.228  1.00  2.00           N
ATOM   4382  CZ  ARG A 555      67.283  10.502  42.464  1.00  4.34           C
ATOM   4383  NH1 ARG A 555      67.489  11.564  43.228  1.00  2.45           N
ATOM   4384  NH2 ARG A 555      67.511   9.290  42.936  1.00  3.06           N
ATOM   4385  N   VAL A 556      63.325   9.479  36.599  1.00  2.14           N
ATOM   4386  CA  VAL A 556      62.846   8.362  35.809  1.00  2.35           C
ATOM   4387  C   VAL A 556      62.273   8.979  34.524  1.00  2.98           C
ATOM   4388  O   VAL A 556      62.271   8.369  33.449  1.00  4.19           O
ATOM   4389  CB  VAL A 556      61.810   7.486  36.558  1.00  3.14           C
ATOM   4390  CG1 VAL A 556      61.979   6.035  36.080  1.00  7.00           C
ATOM   4391  CG2 VAL A 556      62.004   7.562  38.066  1.00  2.34           C
ATOM   4392  N   ASP A 557      61.891  10.245  34.628  1.00  3.43           N
ATOM   4393  CA  ASP A 557      61.363  11.022  33.505  1.00  2.39           C
ATOM   4394  C   ASP A 557      62.558  11.644  32.733  1.00  2.41           C
ATOM   4395  O   ASP A 557      63.611  11.958  33.313  1.00  4.48           O
ATOM   4396  CB  ASP A 557      60.396  12.080  34.055  1.00  2.00           C
ATOM   4397  CG  ASP A 557      60.096  13.196  33.079  1.00  2.00           C
ATOM   4398  OD1 ASP A 557      59.884  12.958  31.869  1.00  2.00           O
ATOM   4399  OD2 ASP A 557      60.062  14.352  33.561  1.00  3.81           O
ATOM   4400  N   GLY A 558      62.375  11.845  31.430  1.00  2.00           N
ATOM   4401  CA  GLY A 558      63.447  12.367  30.601  1.00  2.00           C
ATOM   4402  C   GLY A 558      63.869  13.814  30.760  1.00  2.00           C
ATOM   4403  O   GLY A 558      64.023  14.505  29.759  1.00  2.00           O
ATOM   4404  N   ALA A 559      64.070  14.273  31.991  1.00  2.00           N
ATOM   4405  CA  ALA A 559      64.484  15.658  32.251  1.00  2.03           C
ATOM   4406  C   ALA A 559      66.001  15.758  32.319  1.00  2.32           C
ATOM   4407  O   ALA A 559      66.624  15.068  33.122  1.00  2.00           O
ATOM   4408  CB  ALA A 559      63.884  16.154  33.561  1.00  2.00           C
ATOM   4409  N   SER A 560      66.604  16.639  31.529  1.00  3.62           N
ATOM   4410  CA  SER A 560      68.053  16.756  31.568  1.00  4.99           C
ATOM   4411  C   SER A 560      68.619  18.147  31.332  1.00  7.73           C
ATOM   4412  O   SER A 560      68.445  18.749  30.273  1.00  8.72           O
ATOM   4413  CB  SER A 560      68.711  15.762  30.605  1.00  2.00           C
ATOM   4414  OG  SER A 560      68.558  14.422  31.055  1.00  5.55           O
ATOM   4415  N   ILE A 561      69.322  18.635  32.345  1.00  7.60           N
ATOM   4416  CA  ILE A 561      69.987  19.917  32.308  1.00  6.58           C
ATOM   4417  C   ILE A 561      71.490  19.617  32.162  1.00  7.19           C
ATOM   4418  O   ILE A 561      72.042  18.822  32.913  1.00  7.12           O
ATOM   4419  CB  ILE A 561      69.720  20.671  33.614  1.00  4.26           C
ATOM   4420  CG1 ILE A 561      70.450  22.017  33.621  1.00  2.00           C
ATOM   4421  CG2 ILE A 561      70.107  19.795  34.807  1.00  4.44           C
ATOM   4422  CD1 ILE A 561      70.251  22.822  34.882  1.00  2.00           C
ATOM   4423  N   LYS A 562      72.137  20.231  31.181  1.00  7.83           N
ATOM   4424  CA  LYS A 562      73.561  20.028  30.930  1.00  6.67           C
ATOM   4425  C   LYS A 562      74.216  21.398  30.830  1.00  7.90           C
ATOM   4426  O   LYS A 562      73.906  22.184  29.941  1.00  8.61           O
ATOM   4427  CB  LYS A 562      73.755  19.256  29.617  1.00  6.07           C
ATOM   4428  CG  LYS A 562      75.123  18.593  29.453  1.00  5.38           C
ATOM   4429  CD  LYS A 562      75.378  18.141  28.012  1.00  5.19           C
ATOM   4430  CE  LYS A 562      75.887  19.281  27.128  1.00  8.82           C
ATOM   4431  NZ  LYS A 562      77.103  19.967  27.667  1.00  9.19           N
ATOM   4432  N   PHE A 563      75.169  21.647  31.712  1.00  8.69           N
ATOM   4433  CA  PHE A 563      75.873  22.929  31.796  1.00 10.27           C
ATOM   4434  C   PHE A 563      77.015  23.076  30.789  1.00 10.22           C
ATOM   4435  O   PHE A 563      77.802  22.142  30.570  1.00 11.43           O
ATOM   4436  CB  PHE A 563      76.343  23.134  33.228  1.00 13.25           C
ATOM   4437  CG  PHE A 563      75.486  22.410  34.237  1.00 16.44           C
ATOM   4438  CD1 PHE A 563      74.278  22.952  34.666  1.00 17.65           C
ATOM   4439  CD2 PHE A 563      75.811  21.119  34.642  1.00 17.11           C
ATOM   4440  CE1 PHE A 563      73.408  22.215  35.477  1.00 19.62           C
ATOM   4441  CE2 PHE A 563      74.948  20.383  35.444  1.00 18.09           C
ATOM   4442  CZ  PHE A 563      73.745  20.925  35.860  1.00 19.04           C
ATOM   4443  N   ASP A 564      77.117  24.269  30.206  1.00 11.35           N
ATOM   4444  CA  ASP A 564      78.112  24.533  29.185  1.00 10.92           C
ATOM   4445  C   ASP A 564      79.129  25.604  29.563  1.00 12.00           C
ATOM   4446  O   ASP A 564      80.222  25.639  29.016  1.00 14.19           O
ATOM   4447  CB  ASP A 564      77.420  24.874  27.853  1.00  6.82           C
ATOM   4448  CG  ASP A 564      76.469  23.761  27.364  1.00  4.99           C
ATOM   4449  OD1 ASP A 564      76.893  22.585  27.210  1.00  2.00           O
ATOM   4450  OD2 ASP A 564      75.286  24.079  27.110  1.00  6.31           O
ATOM   4451  N   SER A 565      78.786  26.482  30.487  1.00 11.11           N
ATOM   4452  CA  SER A 565      79.718  27.523  30.908  1.00 10.88           C
ATOM   4453  C   SER A 565      79.333  28.143  32.259  1.00 11.39           C
ATOM   4454  O   SER A 565      78.164  28.120  32.655  1.00 13.64           O
ATOM   4455  CB  SER A 565      79.842  28.599  29.829  1.00 10.93           C
ATOM   4456  OG  SER A 565      78.603  29.227  29.555  1.00 14.08           O
ATOM   4457  N   ILE A 566      80.338  28.574  33.019  1.00 12.40           N
ATOM   4458  CA  ILE A 566      80.117  29.218  34.323  1.00 12.26           C
ATOM   4459  C   ILE A 566      80.918  30.514  34.285  1.00 12.16           C
ATOM   4460  O   ILE A 566      82.130  30.494  34.096  1.00 12.91           O
ATOM   4461  CB  ILE A 566      80.600  28.387  35.555  1.00 12.69           C
ATOM   4462  CG1 ILE A 566      81.190  27.034  35.134  1.00 13.23           C
ATOM   4463  CG2 ILE A 566      79.446  28.216  36.561  1.00 10.21           C
ATOM   4464  CD1 ILE A 566      80.170  25.960  34.806  1.00 13.69           C
ATOM   4465  N   CYS A 567      80.233  31.635  34.474  1.00 11.70           N
ATOM   4466  CA  CYS A 567      80.861  32.941  34.421  1.00  8.04           C
ATOM   4467  C   CYS A 567      80.794  33.699  35.764  1.00  6.03           C
ATOM   4468  O   CYS A 567      79.855  33.540  36.548  1.00  5.19           O
ATOM   4469  CB  CYS A 567      80.200  33.759  33.305  1.00  6.21           C
ATOM   4470  SG  CYS A 567      80.318  33.070  31.576  1.00  8.06           S
ATOM   4471  N   LEU A 568      81.836  34.476  36.048  1.00  5.75           N
ATOM   4472  CA  LEU A 568      81.917  35.261  37.276  1.00  4.47           C
ATOM   4473  C   LEU A 568      81.844  36.745  36.911  1.00  3.89           C
ATOM   4474  O   LEU A 568      82.486  37.182  35.953  1.00  2.00           O
ATOM   4475  CB  LEU A 568      83.229  34.953  38.016  1.00  2.00           C
ATOM   4476  CG  LEU A 568      83.365  35.521  39.431  1.00  2.28           C
ATOM   4477  CD1 LEU A 568      82.198  35.073  40.294  1.00  2.00           C
ATOM   4478  CD2 LEU A 568      84.683  35.106  40.044  1.00  2.55           C
ATOM   4479  N   TYR A 569      81.055  37.514  37.662  1.00  4.13           N
ATOM   4480  CA  TYR A 569      80.901  38.952  37.409  1.00  4.83           C
ATOM   4481  C   TYR A 569      81.055  39.785  38.665  1.00  3.63           C
ATOM   4482  O   TYR A 569      80.989  39.265  39.758  1.00  3.93           O
ATOM   4483  CB  TYR A 569      79.537  39.241  36.797  1.00  3.63           C
ATOM   4484  CG  TYR A 569      79.490  39.080  35.301  1.00  3.49           C
ATOM   4485  CD1 TYR A 569      79.836  40.139  34.463  1.00  5.14           C
ATOM   4486  CD2 TYR A 569      79.072  37.885  34.725  1.00  4.56           C
ATOM   4487  CE1 TYR A 569      79.769  40.018  33.094  1.00  6.16           C
ATOM   4488  CE2 TYR A 569      78.996  37.747  33.348  1.00  5.52           C
ATOM   4489  CZ  TYR A 569      79.349  38.819  32.532  1.00  6.38           C
ATOM   4490  OH  TYR A 569      79.300  38.681  31.156  1.00  7.25           O
ATOM   4491  N   ALA A 570      81.234  41.086  38.488  1.00  3.57           N
ATOM   4492  CA  ALA A 570      81.389  42.030  39.594  1.00  3.68           C
ATOM   4493  C   ALA A 570      81.321  43.428  39.018  1.00  5.49           C
ATOM   4494  O   ALA A 570      81.816  43.661  37.922  1.00  4.45           O
ATOM   4495  CB  ALA A 570      82.723  41.832  40.295  1.00  2.00           C
ATOM   4496  N   THR A 571      80.673  44.345  39.733  1.00  8.06           N
ATOM   4497  CA  THR A 571      80.581  45.736  39.285  1.00 10.61           C
ATOM   4498  C   THR A 571      81.097  46.717  40.339  1.00 10.45           C
ATOM   4499  O   THR A 571      80.461  46.962  41.362  1.00  9.58           O
ATOM   4500  CB  THR A 571      79.152  46.124  38.794  1.00 12.22           C
ATOM   4501  OG1 THR A 571      78.875  45.453  37.556  1.00 12.68           O
ATOM   4502  CG2 THR A 571      79.042  47.613  38.562  1.00 11.20           C
ATOM   4503  N   PHE A 572      82.294  47.228  40.082  1.00  9.95           N
ATOM   4504  CA  PHE A 572      82.934  48.182  40.954  1.00  9.69           C
ATOM   4505  C   PHE A 572      82.391  49.610  40.802  1.00 10.39           C
ATOM   4506  O   PHE A 572      82.043  50.062  39.702  1.00 10.19           O
ATOM   4507  CB  PHE A 572      84.445  48.194  40.695  1.00  6.11           C
ATOM   4508  CG  PHE A 572      85.153  46.924  41.095  1.00  5.65           C
ATOM   4509  CD1 PHE A 572      84.867  45.718  40.471  1.00  5.52           C
ATOM   4510  CD2 PHE A 572      86.167  46.953  42.037  1.00  6.60           C
ATOM   4511  CE1 PHE A 572      85.588  44.567  40.779  1.00  6.83           C
ATOM   4512  CE2 PHE A 572      86.891  45.804  42.343  1.00  6.64           C
ATOM   4513  CZ  PHE A 572      86.598  44.614  41.710  1.00  8.29           C
ATOM   4514  N   PHE A 573      82.307  50.299  41.935  1.00 10.93           N
ATOM   4515  CA  PHE A 573      81.892  51.683  41.987  1.00 11.21           C
ATOM   4516  C   PHE A 573      83.134  52.349  41.418  1.00 11.17           C
ATOM   4517  O   PHE A 573      84.235  52.113  41.918  1.00 12.43           O
ATOM   4518  CB  PHE A 573      81.716  52.111  43.442  1.00 11.36           C
ATOM   4519  CG  PHE A 573      81.284  53.538  43.605  1.00 13.71           C
ATOM   4520  CD1 PHE A 573      80.411  54.128  42.683  1.00 13.67           C
ATOM   4521  CD2 PHE A 573      81.718  54.289  44.689  1.00 13.90           C
ATOM   4522  CE1 PHE A 573      79.975  55.444  42.847  1.00 12.67           C
ATOM   4523  CE2 PHE A 573      81.289  55.608  44.862  1.00 13.35           C
ATOM   4524  CZ  PHE A 573      80.416  56.184  43.941  1.00 12.00           C
ATOM   4525  N   PRO A 574      82.985  53.171  40.363  1.00 10.87           N
ATOM   4526  CA  PRO A 574      84.107  53.869  39.718  1.00 10.92           C
ATOM   4527  C   PRO A 574      84.758  54.958  40.562  1.00 11.31           C
ATOM   4528  O   PRO A 574      85.196  55.979  40.030  1.00 10.94           O
ATOM   4529  CB  PRO A 574      83.457  54.446  38.461  1.00 10.29           C
ATOM   4530  CG  PRO A 574      82.044  54.707  38.915  1.00  9.76           C
ATOM   4531  CD  PRO A 574      81.730  53.434  39.637  1.00 10.68           C
ATOM   4532  N   MET A 575      84.840  54.707  41.867  1.00 10.20           N
ATOM   4533  CA  MET A 575      85.404  55.625  42.852  1.00 11.85           C
ATOM   4534  C   MET A 575      86.736  56.293  42.452  1.00 13.61           C
ATOM   4535  O   MET A 575      87.567  55.716  41.760  1.00 14.02           O
ATOM   4536  CB  MET A 575      85.500  54.922  44.217  1.00 11.77           C
ATOM   4537  CG  MET A 575      85.506  55.839  45.419  1.00 11.17           C
ATOM   4538  SD  MET A 575      85.563  54.887  46.942  1.00 11.88           S
ATOM   4539  CE  MET A 575      83.914  54.971  47.501  1.00 10.20           C
ATOM   4540  N   ALA A 576      86.917  57.513  42.948  1.00 14.03           N
ATOM   4541  CA  ALA A 576      88.084  58.330  42.684  1.00 14.37           C
ATOM   4542  C   ALA A 576      89.400  57.662  43.070  1.00 15.48           C
ATOM   4543  O   ALA A 576      90.184  57.236  42.212  1.00 15.88           O
ATOM   4544  CB  ALA A 576      87.938  59.649  43.408  1.00 12.56           C
ATOM   4545  N   HIS A 577      89.640  57.597  44.375  1.00 16.66           N
ATOM   4546  CA  HIS A 577      90.847  56.997  44.949  1.00 19.04           C
ATOM   4547  C   HIS A 577      90.720  57.011  46.459  1.00 19.64           C
ATOM   4548  O   HIS A 577      91.682  56.746  47.187  1.00 20.03           O
ATOM   4549  CB  HIS A 577      92.136  57.712  44.516  1.00 19.64           C
ATOM   4550  CG  HIS A 577      92.867  57.020  43.399  1.00 22.99           C
ATOM   4551  ND1 HIS A 577      92.321  55.981  42.673  1.00 24.30           N
ATOM   4552  CD2 HIS A 577      94.082  57.265  42.845  1.00 24.42           C
ATOM   4553  CE1 HIS A 577      93.162  55.621  41.719  1.00 24.30           C
ATOM   4554  NE2 HIS A 577      94.235  56.388  41.800  1.00 23.77           N
ATOM   4555  N   ASN A 578      89.521  57.350  46.929  1.00 18.80           N
ATOM   4556  CA  ASN A 578      89.251  57.360  48.358  1.00 16.75           C
ATOM   4557  C   ASN A 578      88.833  55.954  48.715  1.00 17.70           C
ATOM   4558  O   ASN A 578      88.185  55.696  49.732  1.00 19.13           O
ATOM   4559  CB  ASN A 578      88.204  58.402  48.758  1.00 11.88           C
ATOM   4560  CG  ASN A 578      87.150  58.600  47.715  1.00 10.47           C
ATOM   4561  OD1 ASN A 578      87.454  58.945  46.559  1.00  8.25           O
ATOM   4562  ND2 ASN A 578      85.896  58.438  48.110  1.00  9.35           N
ATOM   4563  N   THR A 579      89.264  55.041  47.852  1.00 16.59           N
ATOM   4564  CA  THR A 579      89.033  53.621  48.001  1.00 17.52           C
ATOM   4565  C   THR A 579      90.301  53.101  48.690  1.00 16.83           C
ATOM   4566  O   THR A 579      90.379  51.947  49.088  1.00 17.03           O
ATOM   4567  CB  THR A 579      88.871  52.944  46.624  1.00 19.73           C
ATOM   4568  OG1 THR A 579      87.935  53.672  45.806  1.00 23.06           O
ATOM   4569  CG2 THR A 579      88.365  51.535  46.803  1.00 17.87           C
ATOM   4570  N   ALA A 580      91.318  53.957  48.753  1.00 15.35           N
ATOM   4571  CA  ALA A 580      92.581  53.651  49.423  1.00 14.64           C
ATOM   4572  C   ALA A 580      92.408  54.291  50.785  1.00 14.38           C
ATOM   4573  O   ALA A 580      92.831  53.756  51.808  1.00 13.43           O
ATOM   4574  CB  ALA A 580      93.748  54.287  48.690  1.00 13.11           C
ATOM   4575  N   SER A 581      91.733  55.432  50.779  1.00 14.53           N
ATOM   4576  CA  SER A 581      91.444  56.160  51.996  1.00 13.58           C
ATOM   4577  C   SER A 581      90.544  55.303  52.915  1.00 14.28           C
ATOM   4578  O   SER A 581      90.589  55.445  54.128  1.00 15.71           O
ATOM   4579  CB  SER A 581      90.744  57.483  51.651  1.00  9.63           C
ATOM   4580  OG  SER A 581      91.346  58.110  50.528  1.00  2.80           O
ATOM   4581  N   THR A 582      89.698  54.456  52.328  1.00 12.91           N
ATOM   4582  CA  THR A 582      88.815  53.577  53.094  1.00 12.40           C
ATOM   4583  C   THR A 582      89.521  52.228  53.319  1.00 10.94           C
ATOM   4584  O   THR A 582      89.382  51.606  54.377  1.00  9.89           O
ATOM   4585  CB  THR A 582      87.441  53.374  52.383  1.00 15.13           C
ATOM   4586  OG1 THR A 582      86.593  52.540  53.180  1.00 16.28           O
ATOM   4587  CG2 THR A 582      87.611  52.734  51.013  1.00 11.31           C
ATOM   4588  N   LEU A 583      90.309  51.803  52.332  1.00  9.74           N
ATOM   4589  CA  LEU A 583      91.070  50.556  52.391  1.00  8.89           C
ATOM   4590  C   LEU A 583      91.844  50.437  53.722  1.00 10.16           C
ATOM   4591  O   LEU A 583      91.654  49.490  54.488  1.00 10.84           O
ATOM   4592  CB  LEU A 583      92.044  50.524  51.214  1.00  7.07           C
ATOM   4593  CG  LEU A 583      92.581  49.206  50.653  1.00  3.90           C
ATOM   4594  CD1 LEU A 583      93.582  49.520  49.534  1.00  2.00           C
ATOM   4595  CD2 LEU A 583      93.249  48.375  51.752  1.00  3.49           C
ATOM   4596  N   GLU A 584      92.691  51.416  54.005  1.00 11.10           N
ATOM   4597  CA  GLU A 584      93.459  51.418  55.232  1.00 10.75           C
ATOM   4598  C   GLU A 584      92.597  51.330  56.488  1.00 10.41           C
ATOM   4599  O   GLU A 584      92.978  50.710  57.487  1.00 10.58           O
ATOM   4600  CB  GLU A 584      94.343  52.663  55.298  1.00 14.25           C
ATOM   4601  CG  GLU A 584      93.638  53.992  55.049  1.00 19.10           C
ATOM   4602  CD  GLU A 584      94.605  55.180  55.091  1.00 20.67           C
ATOM   4603  OE1 GLU A 584      95.791  55.000  54.703  1.00 22.27           O
ATOM   4604  OE2 GLU A 584      94.192  56.290  55.525  1.00 19.19           O
ATOM   4605  N   ALA A 585      91.415  51.923  56.425  1.00 11.25           N
ATOM   4606  CA  ALA A 585      90.512  51.926  57.561  1.00 12.23           C
ATOM   4607  C   ALA A 585      89.847  50.570  57.826  1.00 12.65           C
ATOM   4608  O   ALA A 585      89.479  50.253  58.965  1.00 11.03           O
ATOM   4609  CB  ALA A 585      89.457  53.018  57.376  1.00 11.08           C
ATOM   4610  N   MET A 586      89.769  49.741  56.791  1.00 13.47           N
ATOM   4611  CA  MET A 586      89.113  48.447  56.919  1.00 15.47           C
ATOM   4612  C   MET A 586      90.069  47.254  57.068  1.00 16.95           C
ATOM   4613  O   MET A 586      89.664  46.097  56.969  1.00 17.04           O
ATOM   4614  CB  MET A 586      88.123  48.256  55.767  1.00 15.50           C
ATOM   4615  CG  MET A 586      87.474  49.542  55.241  1.00 16.92           C
ATOM   4616  SD  MET A 586      86.782  50.766  56.405  1.00 20.56           S
ATOM   4617  CE  MET A 586      85.270  51.105  55.649  1.00 17.60           C
ATOM   4618  N   LEU A 587      91.341  47.558  57.313  1.00 17.90           N
ATOM   4619  CA  LEU A 587      92.378  46.553  57.522  1.00 16.95           C
ATOM   4620  C   LEU A 587      92.560  46.314  59.019  1.00 17.49           C
ATOM   4621  O   LEU A 587      93.220  45.346  59.432  1.00 18.13           O
ATOM   4622  CB  LEU A 587      93.727  47.022  56.964  1.00 13.56           C
ATOM   4623  CG  LEU A 587      94.081  47.240  55.483  1.00 13.89           C
ATOM   4624  CD1 LEU A 587      95.547  47.663  55.434  1.00 15.26           C
ATOM   4625  CD2 LEU A 587      93.879  45.987  54.610  1.00 14.74           C
ATOM   4626  N   ARG A 588      91.981  47.205  59.828  1.00 17.61           N
ATOM   4627  CA  ARG A 588      92.095  47.107  61.283  1.00 17.39           C
ATOM   4628  C   ARG A 588      90.807  46.770  62.022  1.00 17.78           C
ATOM   4629  O   ARG A 588      89.893  46.184  61.448  1.00 18.06           O
ATOM   4630  CB  ARG A 588      92.751  48.365  61.887  1.00 15.05           C
ATOM   4631  CG  ARG A 588      92.089  49.698  61.574  1.00 14.29           C
ATOM   4632  CD  ARG A 588      92.685  50.763  62.477  1.00 12.22           C
ATOM   4633  NE  ARG A 588      93.004  52.019  61.799  1.00 11.41           N
ATOM   4634  CZ  ARG A 588      94.232  52.540  61.711  1.00 13.62           C
ATOM   4635  NH1 ARG A 588      95.277  51.904  62.240  1.00 15.12           N
ATOM   4636  NH2 ARG A 588      94.416  53.712  61.109  1.00 14.67           N
ATOM   4637  N   ASN A 589      90.758  47.170  63.291  1.00 19.50           N
ATOM   4638  CA  ASN A 589      89.638  46.948  64.214  1.00 19.92           C
ATOM   4639  C   ASN A 589      88.217  47.003  63.714  1.00 20.32           C
ATOM   4640  O   ASN A 589      87.311  46.572  64.427  1.00 19.72           O
ATOM   4641  CB  ASN A 589      89.729  47.915  65.395  1.00 18.34           C
ATOM   4642  CG  ASN A 589      89.711  49.343  64.961  1.00 15.86           C
ATOM   4643  OD1 ASN A 589      90.696  49.817  64.403  1.00 16.37           O
ATOM   4644  ND2 ASN A 589      88.583  50.029  65.155  1.00 14.64           N
ATOM   4645  N   ASP A 590      88.024  47.547  62.517  1.00 19.86           N
ATOM   4646  CA  ASP A 590      86.711  47.710  61.899  1.00 19.13           C
ATOM   4647  C   ASP A 590      86.493  46.507  60.982  1.00 18.52           C
ATOM   4648  O   ASP A 590      86.193  46.589  59.790  1.00 18.18           O
ATOM   4649  CB  ASP A 590      86.685  49.045  61.161  1.00 20.07           C
ATOM   4650  CG  ASP A 590      87.230  50.178  62.020  1.00 21.44           C
ATOM   4651  OD1 ASP A 590      86.489  50.618  62.932  1.00 22.99           O
ATOM   4652  OD2 ASP A 590      88.416  50.580  61.844  1.00 21.17           O
ATOM   4653  N   THR A 591      86.606  45.379  61.652  1.00 19.07           N
ATOM   4654  CA  THR A 591      86.484  44.050  61.139  1.00 19.42           C
ATOM   4655  C   THR A 591      84.982  43.779  61.039  1.00 19.33           C
ATOM   4656  O   THR A 591      84.290  43.673  62.055  1.00 19.18           O
ATOM   4657  CB  THR A 591      87.203  43.143  62.168  1.00 17.71           C
ATOM   4658  OG1 THR A 591      88.451  43.754  62.540  1.00 20.12           O
ATOM   4659  CG2 THR A 591      87.479  41.780  61.619  1.00 13.50           C
ATOM   4660  N   ASN A 592      84.503  43.700  59.795  1.00 19.91           N
ATOM   4661  CA  ASN A 592      83.088  43.487  59.437  1.00 20.20           C
ATOM   4662  C   ASN A 592      82.357  42.366  60.151  1.00 21.23           C
ATOM   4663  O   ASN A 592      82.702  41.194  59.995  1.00 23.18           O
ATOM   4664  CB  ASN A 592      82.928  43.255  57.923  1.00 17.08           C
ATOM   4665  CG  ASN A 592      83.218  44.490  57.113  1.00 17.01           C
ATOM   4666  OD1 ASN A 592      83.698  44.414  55.974  1.00 21.83           O
ATOM   4667  ND2 ASN A 592      82.950  45.647  57.704  1.00 16.18           N
ATOM   4668  N   ASP A 593      81.324  42.736  60.899  1.00 20.94           N
ATOM   4669  CA  ASP A 593      80.503  41.773  61.615  1.00 19.78           C
ATOM   4670  C   ASP A 593      79.315  41.420  60.710  1.00 17.35           C
ATOM   4671  O   ASP A 593      78.783  42.285  60.003  1.00 15.13           O
ATOM   4672  CB  ASP A 593      80.051  42.359  62.958  1.00 27.75           C
ATOM   4673  CG  ASP A 593      81.152  42.315  64.007  1.00 33.28           C
ATOM   4674  OD1 ASP A 593      82.046  43.206  63.995  1.00 34.43           O
ATOM   4675  OD2 ASP A 593      81.137  41.373  64.837  1.00 34.67           O
ATOM   4676  N   GLN A 594      78.951  40.142  60.682  1.00 17.57           N
ATOM   4677  CA  GLN A 594      77.841  39.683  59.863  1.00 14.95           C
ATOM   4678  C   GLN A 594      77.026  38.633  60.631  1.00 13.75           C
ATOM   4679  O   GLN A 594      77.462  38.150  61.672  1.00 12.89           O
ATOM   4680  CB  GLN A 594      78.354  39.144  58.524  1.00 10.92           C
ATOM   4681  CG  GLN A 594      77.827  39.902  57.289  1.00  8.21           C
ATOM   4682  CD  GLN A 594      78.747  41.019  56.790  1.00  5.08           C
ATOM   4683  OE1 GLN A 594      78.284  42.102  56.407  1.00  2.00           O
ATOM   4684  NE2 GLN A 594      80.044  40.745  56.758  1.00  2.00           N
ATOM   4685  N   SER A 595      75.823  38.334  60.154  1.00 14.13           N
ATOM   4686  CA  SER A 595      74.963  37.365  60.829  1.00 14.09           C
ATOM   4687  C   SER A 595      73.840  36.924  59.899  1.00 12.88           C
ATOM   4688  O   SER A 595      73.555  37.589  58.888  1.00 13.06           O
ATOM   4689  CB  SER A 595      74.364  37.982  62.106  1.00 14.64           C
ATOM   4690  OG  SER A 595      73.942  36.999  63.043  1.00 10.78           O
ATOM   4691  N   PHE A 596      73.264  35.765  60.209  1.00 12.93           N
ATOM   4692  CA  PHE A 596      72.158  35.213  59.433  1.00 13.51           C
ATOM   4693  C   PHE A 596      70.808  35.718  59.992  1.00 14.43           C
ATOM   4694  O   PHE A 596      70.748  36.381  61.033  1.00 15.61           O
ATOM   4695  CB  PHE A 596      72.199  33.673  59.454  1.00 14.82           C
ATOM   4696  CG  PHE A 596      72.386  33.043  58.098  1.00 16.36           C
ATOM   4697  CD1 PHE A 596      72.228  33.793  56.933  1.00 16.81           C
ATOM   4698  CD2 PHE A 596      72.735  31.696  57.983  1.00 16.62           C
ATOM   4699  CE1 PHE A 596      72.416  33.217  55.662  1.00 16.07           C
ATOM   4700  CE2 PHE A 596      72.928  31.101  56.719  1.00 16.64           C
ATOM   4701  CZ  PHE A 596      72.766  31.872  55.556  1.00 16.56           C
ATOM   4702  N   ASN A 597      69.732  35.445  59.265  1.00 14.76           N
ATOM   4703  CA  ASN A 597      68.406  35.856  59.708  1.00 13.49           C
ATOM   4704  C   ASN A 597      67.777  34.699  60.477  1.00 13.90           C
ATOM   4705  O   ASN A 597      67.190  34.875  61.538  1.00 14.40           O
ATOM   4706  CB  ASN A 597      67.520  36.234  58.502  1.00 11.04           C
ATOM   4707  CG  ASN A 597      66.502  37.326  58.830  1.00 10.58           C
ATOM   4708  OD1 ASN A 597      66.849  38.504  58.884  1.00  6.26           O
ATOM   4709  ND2 ASN A 597      65.246  36.941  59.020  1.00 10.17           N
ATOM   4710  N   ASP A 598      67.963  33.501  59.949  1.00 14.83           N
ATOM   4711  CA  ASP A 598      67.419  32.277  60.530  1.00 16.58           C
ATOM   4712  C   ASP A 598      68.473  31.575  61.413  1.00 17.46           C
ATOM   4713  O   ASP A 598      69.654  31.940  61.344  1.00 18.63           O
ATOM   4714  CB  ASP A 598      67.003  31.372  59.367  1.00 16.49           C
ATOM   4715  CG  ASP A 598      66.171  30.217  59.797  1.00 17.90           C
ATOM   4716  OD1 ASP A 598      64.993  30.430  60.153  1.00 18.54           O
ATOM   4717  OD2 ASP A 598      66.694  29.091  59.766  1.00 16.23           O
ATOM   4718  N   TYR A 599      68.081  30.536  62.170  1.00 17.98           N
ATOM   4719  CA  TYR A 599      69.033  29.799  63.032  1.00 16.31           C
ATOM   4720  C   TYR A 599      68.893  28.271  63.236  1.00 15.51           C
ATOM   4721  O   TYR A 599      67.890  27.660  62.872  1.00 15.81           O
ATOM   4722  CB  TYR A 599      69.187  30.491  64.393  1.00 12.66           C
ATOM   4723  CG  TYR A 599      69.748  31.890  64.280  1.00 14.46           C
ATOM   4724  CD1 TYR A 599      71.043  32.104  63.793  1.00 13.54           C
ATOM   4725  CD2 TYR A 599      68.988  32.997  64.651  1.00 12.77           C
ATOM   4726  CE1 TYR A 599      71.566  33.381  63.680  1.00 16.15           C
ATOM   4727  CE2 TYR A 599      69.506  34.280  64.554  1.00 13.34           C
ATOM   4728  CZ  TYR A 599      70.802  34.464  64.070  1.00 15.87           C
ATOM   4729  OH  TYR A 599      71.371  35.724  64.053  1.00 16.14           O
ATOM   4730  N   LEU A 600      69.988  27.687  63.730  1.00 14.49           N
ATOM   4731  CA  LEU A 600      70.167  26.260  64.062  1.00 15.92           C
ATOM   4732  C   LEU A 600      69.069  25.234  63.737  1.00 16.58           C
ATOM   4733  O   LEU A 600      68.335  24.770  64.617  1.00 17.38           O
ATOM   4734  CB  LEU A 600      70.557  26.158  65.529  1.00 15.87           C
ATOM   4735  CG  LEU A 600      71.563  25.123  65.972  1.00 17.95           C
ATOM   4736  CD1 LEU A 600      72.344  25.763  67.074  1.00 14.93           C
ATOM   4737  CD2 LEU A 600      70.859  23.896  66.462  1.00 19.28           C
ATOM   4738  N   SER A 601      69.059  24.815  62.475  1.00 16.38           N
ATOM   4739  CA  SER A 601      68.105  23.861  61.934  1.00 15.23           C
ATOM   4740  C   SER A 601      68.245  22.481  62.524  1.00 13.99           C
ATOM   4741  O   SER A 601      69.347  21.961  62.618  1.00 12.91           O
ATOM   4742  CB  SER A 601      68.309  23.786  60.421  1.00 16.01           C
ATOM   4743  OG  SER A 601      68.397  25.098  59.877  1.00 14.64           O
ATOM   4744  N   ALA A 602      67.122  21.869  62.879  1.00 16.13           N
ATOM   4745  CA  ALA A 602      67.150  20.525  63.438  1.00 15.42           C
ATOM   4746  C   ALA A 602      65.920  19.713  63.050  1.00 14.60           C
ATOM   4747  O   ALA A 602      64.960  19.625  63.805  1.00 11.71           O
ATOM   4748  CB  ALA A 602      67.341  20.560  64.972  1.00 13.64           C
ATOM   4749  N   ALA A 603      65.934  19.166  61.833  1.00 15.48           N
ATOM   4750  CA  ALA A 603      64.833  18.310  61.360  1.00 17.60           C
ATOM   4751  C   ALA A 603      65.188  16.888  61.785  1.00 19.25           C
ATOM   4752  O   ALA A 603      64.542  15.932  61.384  1.00 20.12           O
ATOM   4753  CB  ALA A 603      64.669  18.374  59.811  1.00 15.14           C
ATOM   4754  N   ASN A 604      66.185  16.762  62.651  1.00 20.71           N
ATOM   4755  CA  ASN A 604      66.647  15.454  63.106  1.00 22.31           C
ATOM   4756  C   ASN A 604      65.614  14.673  63.931  1.00 22.21           C
ATOM   4757  O   ASN A 604      65.955  13.743  64.669  1.00 21.06           O
ATOM   4758  CB  ASN A 604      67.990  15.602  63.855  1.00 26.38           C
ATOM   4759  CG  ASN A 604      69.193  15.636  62.904  1.00 28.91           C
ATOM   4760  OD1 ASN A 604      69.338  16.555  62.081  1.00 30.89           O
ATOM   4761  ND2 ASN A 604      70.059  14.633  63.015  1.00 28.46           N
ATOM   4762  N   MET A 605      64.365  15.113  63.852  1.00 24.00           N
ATOM   4763  CA  MET A 605      63.261  14.473  64.547  1.00 24.89           C
ATOM   4764  C   MET A 605      62.308  13.990  63.428  1.00 24.79           C
ATOM   4765  O   MET A 605      62.099  14.684  62.444  1.00 26.31           O
ATOM   4766  CB  MET A 605      62.572  15.494  65.478  1.00 26.01           C
ATOM   4767  CG  MET A 605      63.437  16.178  66.590  1.00 25.84           C
ATOM   4768  SD  MET A 605      64.765  17.419  66.287  1.00 30.48           S
ATOM   4769  CE  MET A 605      66.125  16.573  66.933  1.00 27.21           C
ATOM   4770  N   LEU A 606      61.741  12.801  63.579  1.00 21.86           N
ATOM   4771  CA  LEU A 606      60.837  12.238  62.569  1.00 20.54           C
ATOM   4772  C   LEU A 606      59.632  11.522  63.188  1.00 20.53           C
ATOM   4773  O   LEU A 606      59.606  11.248  64.382  1.00 22.22           O
ATOM   4774  CB  LEU A 606      61.593  11.224  61.706  1.00 19.87           C
ATOM   4775  CG  LEU A 606      61.502   9.781  62.225  1.00 17.09           C
ATOM   4776  CD1 LEU A 606      61.631   8.784  61.085  1.00 16.35           C
ATOM   4777  CD2 LEU A 606      62.534   9.518  63.315  1.00 16.61           C
ATOM   4778  N   TYR A 607      58.630  11.229  62.369  1.00 21.16           N
ATOM   4779  CA  TYR A 607      57.450  10.511  62.842  1.00 21.18           C
ATOM   4780  C   TYR A 607      57.158   9.390  61.862  1.00 19.05           C
ATOM   4781  O   TYR A 607      57.477   9.511  60.681  1.00 19.08           O
ATOM   4782  CB  TYR A 607      56.209  11.389  62.869  1.00 24.86           C
ATOM   4783  CG  TYR A 607      56.415  12.841  63.198  1.00 25.99           C
ATOM   4784  CD1 TYR A 607      56.580  13.767  62.176  1.00 27.14           C
ATOM   4785  CD2 TYR A 607      56.277  13.310  64.508  1.00 26.20           C
ATOM   4786  CE1 TYR A 607      56.570  15.114  62.429  1.00 29.17           C
ATOM   4787  CE2 TYR A 607      56.264  14.673  64.777  1.00 27.60           C
ATOM   4788  CZ  TYR A 607      56.408  15.570  63.723  1.00 29.19           C
ATOM   4789  OH  TYR A 607      56.335  16.931  63.904  1.00 28.83           O
ATOM   4790  N   PRO A 608      56.647   8.245  62.357  1.00 16.90           N
ATOM   4791  CA  PRO A 608      56.325   7.107  61.491  1.00 14.12           C
ATOM   4792  C   PRO A 608      54.809   6.868  61.519  1.00 12.29           C
ATOM   4793  O   PRO A 608      54.165   6.620  60.502  1.00 10.24           O
ATOM   4794  CB  PRO A 608      57.064   5.931  62.124  1.00 15.27           C
ATOM   4795  CG  PRO A 608      58.075   6.506  63.027  1.00 15.67           C
ATOM   4796  CD  PRO A 608      57.794   7.950  63.250  1.00 16.30           C
ATOM   4797  N   ILE A 609      54.278   6.966  62.724  1.00 12.34           N
ATOM   4798  CA  ILE A 609      52.875   6.771  63.036  1.00 11.12           C
ATOM   4799  C   ILE A 609      52.572   7.084  64.534  1.00 12.28           C
ATOM   4800  O   ILE A 609      51.395   7.131  64.924  1.00 10.89           O
ATOM   4801  CB  ILE A 609      52.423   5.340  62.671  1.00  8.35           C
ATOM   4802  CG1 ILE A 609      50.930   5.345  62.363  1.00  9.05           C
ATOM   4803  CG2 ILE A 609      52.823   4.341  63.773  1.00  5.61           C
ATOM   4804  CD1 ILE A 609      50.425   4.021  61.960  1.00  3.78           C
ATOM   4805  N   PRO A 610      53.622   7.290  65.384  1.00 12.70           N
ATOM   4806  CA  PRO A 610      53.228   7.584  66.771  1.00 12.13           C
ATOM   4807  C   PRO A 610      52.787   9.033  67.028  1.00 12.92           C
ATOM   4808  O   PRO A 610      52.999   9.921  66.206  1.00 13.22           O
ATOM   4809  CB  PRO A 610      54.446   7.133  67.582  1.00 12.44           C
ATOM   4810  CG  PRO A 610      55.605   7.313  66.593  1.00 11.16           C
ATOM   4811  CD  PRO A 610      55.004   6.765  65.354  1.00 12.11           C
ATOM   4812  N   ALA A 611      52.109   9.240  68.148  1.00 13.49           N
ATOM   4813  CA  ALA A 611      51.595  10.556  68.501  1.00 14.80           C
ATOM   4814  C   ALA A 611      52.288  11.133  69.702  1.00 15.14           C
ATOM   4815  O   ALA A 611      51.674  11.322  70.738  1.00 14.81           O
ATOM   4816  CB  ALA A 611      50.097  10.487  68.753  1.00 14.58           C
ATOM   4817  N   ASN A 612      53.585  11.372  69.557  1.00 15.34           N
ATOM   4818  CA  ASN A 612      54.419  11.929  70.623  1.00 16.37           C
ATOM   4819  C   ASN A 612      55.899  11.746  70.273  1.00 15.69           C
ATOM   4820  O   ASN A 612      56.427  10.620  70.358  1.00 15.11           O
ATOM   4821  CB  ASN A 612      54.124  11.237  71.961  1.00 19.09           C
ATOM   4822  CG  ASN A 612      54.289  12.169  73.155  1.00 23.83           C
ATOM   4823  OD1 ASN A 612      54.223  13.402  73.020  1.00 26.05           O
ATOM   4824  ND2 ASN A 612      54.465  11.575  74.350  1.00 24.73           N
ATOM   4825  N   ALA A 613      56.539  12.837  69.840  1.00 15.90           N
ATOM   4826  CA  ALA A 613      57.951  12.817  69.493  1.00 15.71           C
ATOM   4827  C   ALA A 613      58.727  13.370  70.690  1.00 14.39           C
ATOM   4828  O   ALA A 613      58.349  14.422  71.242  1.00 14.65           O
ATOM   4829  CB  ALA A 613      58.195  13.670  68.239  1.00 15.97           C
ATOM   4830  N   THR A 614      59.818  12.696  71.064  1.00 14.33           N
ATOM   4831  CA  THR A 614      60.618  13.122  72.212  1.00 13.47           C
ATOM   4832  C   THR A 614      62.094  13.381  71.933  1.00 14.81           C
ATOM   4833  O   THR A 614      62.896  12.441  71.866  1.00 16.36           O
ATOM   4834  CB  THR A 614      60.556  12.085  73.321  1.00  9.23           C
ATOM   4835  OG1 THR A 614      59.212  11.624  73.448  1.00  7.73           O
ATOM   4836  CG2 THR A 614      61.017  12.687  74.638  1.00  3.58           C
ATOM   4837  N   ASN A 615      62.473  14.644  71.780  1.00 14.64           N
ATOM   4838  CA  ASN A 615      63.883  14.923  71.552  1.00 12.89           C
ATOM   4839  C   ASN A 615      64.551  15.220  72.888  1.00 10.97           C
ATOM   4840  O   ASN A 615      64.006  15.927  73.742  1.00  9.36           O
ATOM   4841  CB  ASN A 615      64.124  16.029  70.502  1.00 15.97           C
ATOM   4842  CG  ASN A 615      63.669  17.391  70.954  1.00 16.55           C
ATOM   4843  OD1 ASN A 615      64.237  17.974  71.867  1.00 16.29           O
ATOM   4844  ND2 ASN A 615      62.672  17.933  70.276  1.00 17.74           N
ATOM   4845  N   VAL A 616      65.678  14.560  73.112  1.00 12.59           N
ATOM   4846  CA  VAL A 616      66.418  14.744  74.342  1.00 14.01           C
ATOM   4847  C   VAL A 616      67.715  15.491  74.114  1.00 16.37           C
ATOM   4848  O   VAL A 616      68.720  14.917  73.689  1.00 17.66           O
ATOM   4849  CB  VAL A 616      66.655  13.401  75.099  1.00 11.33           C
ATOM   4850  CG1 VAL A 616      65.299  12.843  75.608  1.00 13.00           C
ATOM   4851  CG2 VAL A 616      67.362  12.375  74.198  1.00  9.10           C
ATOM   4852  N   PRO A 617      67.658  16.822  74.229  1.00 17.17           N
ATOM   4853  CA  PRO A 617      68.965  17.417  74.003  1.00 17.60           C
ATOM   4854  C   PRO A 617      69.781  17.263  75.289  1.00 17.13           C
ATOM   4855  O   PRO A 617      69.339  17.623  76.385  1.00 18.83           O
ATOM   4856  CB  PRO A 617      68.617  18.869  73.680  1.00 17.38           C
ATOM   4857  CG  PRO A 617      67.362  18.718  72.902  1.00 17.51           C
ATOM   4858  CD  PRO A 617      66.599  17.747  73.788  1.00 16.71           C
ATOM   4859  N   ILE A 618      70.952  16.664  75.144  1.00 16.05           N
ATOM   4860  CA  ILE A 618      71.854  16.426  76.253  1.00 15.67           C
ATOM   4861  C   ILE A 618      72.249  17.709  76.990  1.00 15.23           C
ATOM   4862  O   ILE A 618      71.646  18.766  76.799  1.00 15.44           O
ATOM   4863  CB  ILE A 618      73.120  15.707  75.750  1.00 16.55           C
ATOM   4864  CG1 ILE A 618      73.859  16.588  74.737  1.00 20.18           C
ATOM   4865  CG2 ILE A 618      72.734  14.380  75.096  1.00 16.88           C
ATOM   4866  CD1 ILE A 618      75.205  16.046  74.320  1.00 19.49           C
ATOM   4867  N   SER A 619      73.296  17.597  77.798  1.00 15.26           N
ATOM   4868  CA  SER A 619      73.818  18.686  78.609  1.00 14.10           C
ATOM   4869  C   SER A 619      74.733  19.651  77.838  1.00 12.93           C
ATOM   4870  O   SER A 619      75.850  19.293  77.451  1.00 15.89           O
ATOM   4871  CB  SER A 619      74.561  18.082  79.797  1.00 11.91           C
ATOM   4872  OG  SER A 619      73.804  17.009  80.348  1.00 11.62           O
ATOM   4873  N   ILE A 620      74.286  20.894  77.693  1.00  8.99           N
ATOM   4874  CA  ILE A 620      75.036  21.903  76.968  1.00  6.98           C
ATOM   4875  C   ILE A 620      74.750  23.211  77.681  1.00  7.74           C
ATOM   4876  O   ILE A 620      73.932  23.239  78.604  1.00  7.37           O
ATOM   4877  CB  ILE A 620      74.520  21.992  75.474  1.00  6.84           C
ATOM   4878  CG1 ILE A 620      75.326  23.015  74.642  1.00  6.69           C
ATOM   4879  CG2 ILE A 620      73.011  22.308  75.440  1.00  4.43           C
ATOM   4880  CD1 ILE A 620      74.539  24.259  74.161  1.00  2.84           C
ATOM   4881  N   PRO A 621      75.515  24.276  77.363  1.00  8.58           N
ATOM   4882  CA  PRO A 621      75.312  25.597  77.970  1.00  7.16           C
ATOM   4883  C   PRO A 621      74.242  26.385  77.187  1.00  7.05           C
ATOM   4884  O   PRO A 621      74.462  26.836  76.066  1.00  6.60           O
ATOM   4885  CB  PRO A 621      76.708  26.250  77.887  1.00  5.95           C
ATOM   4886  CG  PRO A 621      77.596  25.236  77.109  1.00  8.53           C
ATOM   4887  CD  PRO A 621      76.945  23.916  77.409  1.00  8.56           C
ATOM   4888  N   SER A 622      73.074  26.522  77.799  1.00  7.30           N
ATOM   4889  CA  SER A 622      71.938  27.215  77.207  1.00  7.27           C
ATOM   4890  C   SER A 622      72.040  28.743  77.408  1.00  8.11           C
ATOM   4891  O   SER A 622      71.052  29.432  77.699  1.00  8.24           O
ATOM   4892  CB  SER A 622      70.644  26.649  77.812  1.00  8.57           C
ATOM   4893  OG  SER A 622      70.701  25.238  77.944  1.00  7.53           O
ATOM   4894  N   ARG A 623      73.248  29.267  77.237  1.00  9.86           N
ATOM   4895  CA  ARG A 623      73.521  30.702  77.377  1.00 11.62           C
ATOM   4896  C   ARG A 623      73.190  31.469  76.098  1.00 11.98           C
ATOM   4897  O   ARG A 623      73.561  31.053  74.999  1.00 13.71           O
ATOM   4898  CB  ARG A 623      74.997  30.958  77.712  1.00 12.06           C
ATOM   4899  CG  ARG A 623      75.327  32.432  77.837  1.00 14.48           C
ATOM   4900  CD  ARG A 623      76.682  32.784  77.222  1.00 16.22           C
ATOM   4901  NE  ARG A 623      76.539  33.319  75.868  1.00 17.44           N
ATOM   4902  CZ  ARG A 623      77.317  34.278  75.362  1.00 17.29           C
ATOM   4903  NH1 ARG A 623      78.291  34.802  76.082  1.00 14.46           N
ATOM   4904  NH2 ARG A 623      77.102  34.760  74.148  1.00 17.17           N
ATOM   4905  N   ASN A 624      72.508  32.594  76.253  1.00 11.00           N
ATOM   4906  CA  ASN A 624      72.157  33.444  75.125  1.00  9.56           C
ATOM   4907  C   ASN A 624      70.970  32.984  74.272  1.00  9.70           C
ATOM   4908  O   ASN A 624      70.529  33.724  73.378  1.00  7.19           O
ATOM   4909  CB  ASN A 624      73.382  33.681  74.245  1.00  9.61           C
ATOM   4910  CG  ASN A 624      73.629  35.131  74.008  1.00 13.37           C
ATOM   4911  OD1 ASN A 624      72.706  35.895  73.753  1.00 11.65           O
ATOM   4912  ND2 ASN A 624      74.864  35.539  74.177  1.00 15.37           N
ATOM   4913  N   TRP A 625      70.415  31.815  74.619  1.00 10.92           N
ATOM   4914  CA  TRP A 625      69.263  31.184  73.943  1.00 12.52           C
ATOM   4915  C   TRP A 625      68.126  32.166  73.619  1.00 11.43           C
ATOM   4916  O   TRP A 625      67.463  32.673  74.521  1.00  8.02           O
ATOM   4917  CB  TRP A 625      68.750  30.047  74.831  1.00 16.70           C
ATOM   4918  CG  TRP A 625      67.624  29.239  74.268  1.00 18.58           C
ATOM   4919  CD1 TRP A 625      66.467  28.895  74.903  1.00 18.11           C
ATOM   4920  CD2 TRP A 625      67.568  28.627  72.980  1.00 17.73           C
ATOM   4921  NE1 TRP A 625      65.695  28.097  74.094  1.00 16.55           N
ATOM   4922  CE2 TRP A 625      66.352  27.915  72.893  1.00 17.01           C
ATOM   4923  CE3 TRP A 625      68.434  28.601  71.868  1.00 19.96           C
ATOM   4924  CZ2 TRP A 625      65.973  27.200  71.781  1.00 19.00           C
ATOM   4925  CZ3 TRP A 625      68.055  27.883  70.755  1.00 21.65           C
ATOM   4926  CH2 TRP A 625      66.832  27.192  70.722  1.00 21.00           C
ATOM   4927  N   ALA A 626      67.856  32.335  72.325  1.00 12.60           N
ATOM   4928  CA  ALA A 626      66.843  33.271  71.827  1.00 11.58           C
ATOM   4929  C   ALA A 626      65.393  32.792  71.683  1.00 12.71           C
ATOM   4930  O   ALA A 626      64.494  33.603  71.830  1.00 14.85           O
ATOM   4931  CB  ALA A 626      67.321  33.891  70.526  1.00  9.22           C
ATOM   4932  N   ALA A 627      65.183  31.520  71.328  1.00 10.94           N
ATOM   4933  CA  ALA A 627      63.851  30.922  71.171  1.00 10.31           C
ATOM   4934  C   ALA A 627      63.830  29.614  70.394  1.00 10.68           C
ATOM   4935  O   ALA A 627      64.786  29.263  69.709  1.00 13.93           O
ATOM   4936  CB  ALA A 627      62.868  31.897  70.509  1.00 10.84           C
ATOM   4937  N   PHE A 628      62.717  28.895  70.522  1.00  9.19           N
ATOM   4938  CA  PHE A 628      62.496  27.638  69.816  1.00  9.52           C
ATOM   4939  C   PHE A 628      61.589  28.000  68.640  1.00  9.78           C
ATOM   4940  O   PHE A 628      60.367  28.024  68.774  1.00  9.24           O
ATOM   4941  CB  PHE A 628      61.751  26.611  70.689  1.00  7.20           C
ATOM   4942  CG  PHE A 628      62.486  26.160  71.910  1.00  6.41           C
ATOM   4943  CD1 PHE A 628      63.600  25.345  71.810  1.00  2.00           C
ATOM   4944  CD2 PHE A 628      62.044  26.533  73.176  1.00  4.07           C
ATOM   4945  CE1 PHE A 628      64.271  24.905  72.969  1.00  3.87           C
ATOM   4946  CE2 PHE A 628      62.709  26.099  74.341  1.00  2.00           C
ATOM   4947  CZ  PHE A 628      63.817  25.291  74.238  1.00  4.97           C
ATOM   4948  N   ARG A 629      62.184  28.387  67.521  1.00 10.71           N
ATOM   4949  CA  ARG A 629      61.399  28.723  66.336  1.00 13.57           C
ATOM   4950  C   ARG A 629      60.776  27.376  66.018  1.00 14.63           C
ATOM   4951  O   ARG A 629      59.609  27.272  65.668  1.00 16.83           O
ATOM   4952  CB  ARG A 629      62.320  29.185  65.189  1.00 16.37           C
ATOM   4953  CG  ARG A 629      61.653  30.063  64.127  1.00 16.84           C
ATOM   4954  CD  ARG A 629      62.572  30.402  62.928  1.00 18.78           C
ATOM   4955  NE  ARG A 629      63.654  31.345  63.227  1.00 21.34           N
ATOM   4956  CZ  ARG A 629      64.941  31.008  63.309  1.00 21.47           C
ATOM   4957  NH1 ARG A 629      65.319  29.739  63.151  1.00 18.05           N
ATOM   4958  NH2 ARG A 629      65.857  31.933  63.581  1.00 20.45           N
ATOM   4959  N   GLY A 630      61.580  26.350  66.268  1.00 15.43           N
ATOM   4960  CA  GLY A 630      61.203  24.977  66.061  1.00 16.10           C
ATOM   4961  C   GLY A 630      60.045  24.601  65.173  1.00 16.40           C
ATOM   4962  O   GLY A 630      59.850  25.169  64.093  1.00 16.14           O
ATOM   4963  N   TRP A 631      59.405  23.505  65.600  1.00 14.76           N
ATOM   4964  CA  TRP A 631      58.251  22.876  64.958  1.00 14.04           C
ATOM   4965  C   TRP A 631      57.685  23.337  63.622  1.00 14.59           C
ATOM   4966  O   TRP A 631      57.378  24.500  63.360  1.00 14.28           O
ATOM   4967  CB  TRP A 631      57.111  22.534  65.953  1.00  9.66           C
ATOM   4968  CG  TRP A 631      56.887  23.529  67.045  1.00  5.19           C
ATOM   4969  CD1 TRP A 631      55.758  24.269  67.285  1.00  4.01           C
ATOM   4970  CD2 TRP A 631      57.858  23.970  67.979  1.00  4.33           C
ATOM   4971  NE1 TRP A 631      55.997  25.179  68.300  1.00  2.56           N
ATOM   4972  CE2 TRP A 631      57.313  25.017  68.728  1.00  3.74           C
ATOM   4973  CE3 TRP A 631      59.196  23.621  68.240  1.00  5.31           C
ATOM   4974  CZ2 TRP A 631      57.999  25.665  69.720  1.00  5.95           C
ATOM   4975  CZ3 TRP A 631      59.884  24.262  69.219  1.00  5.64           C
ATOM   4976  CH2 TRP A 631      59.296  25.286  69.932  1.00  4.96           C
ATOM   4977  N   ALA A 632      57.447  22.309  62.836  1.00 14.77           N
ATOM   4978  CA  ALA A 632      56.941  22.403  61.499  1.00 15.03           C
ATOM   4979  C   ALA A 632      57.018  20.935  61.114  1.00 14.74           C
ATOM   4980  O   ALA A 632      57.952  20.229  61.493  1.00 13.82           O
ATOM   4981  CB  ALA A 632      57.891  23.254  60.619  1.00 13.86           C
ATOM   4982  N   PHE A 633      55.895  20.430  60.641  1.00 12.96           N
ATOM   4983  CA  PHE A 633      55.817  19.053  60.188  1.00 11.79           C
ATOM   4984  C   PHE A 633      56.425  19.084  58.800  1.00 11.93           C
ATOM   4985  O   PHE A 633      56.264  20.066  58.081  1.00 11.77           O
ATOM   4986  CB  PHE A 633      54.362  18.674  60.048  1.00 10.79           C
ATOM   4987  CG  PHE A 633      53.957  17.479  60.808  1.00  9.24           C
ATOM   4988  CD1 PHE A 633      54.357  16.223  60.398  1.00  8.97           C
ATOM   4989  CD2 PHE A 633      53.100  17.605  61.903  1.00  6.93           C
ATOM   4990  CE1 PHE A 633      53.904  15.081  61.062  1.00  8.49           C
ATOM   4991  CE2 PHE A 633      52.637  16.483  62.575  1.00  7.15           C
ATOM   4992  CZ  PHE A 633      53.045  15.204  62.150  1.00  9.95           C
ATOM   4993  N   THR A 634      57.025  17.983  58.381  1.00 12.11           N
ATOM   4994  CA  THR A 634      57.644  17.924  57.069  1.00 13.55           C
ATOM   4995  C   THR A 634      57.689  16.471  56.578  1.00 15.49           C
ATOM   4996  O   THR A 634      57.881  15.570  57.374  1.00 17.04           O
ATOM   4997  CB  THR A 634      59.067  18.569  57.125  1.00 13.16           C
ATOM   4998  OG1 THR A 634      58.953  19.999  57.095  1.00 10.98           O
ATOM   4999  CG2 THR A 634      59.942  18.110  55.974  1.00 14.57           C
ATOM   5000  N   ARG A 635      57.417  16.237  55.294  1.00 16.84           N
ATOM   5001  CA  ARG A 635      57.465  14.878  54.734  1.00 19.27           C
ATOM   5002  C   ARG A 635      58.868  14.310  54.858  1.00 20.99           C
ATOM   5003  O   ARG A 635      59.845  15.060  54.907  1.00 21.43           O
ATOM   5004  CB  ARG A 635      57.105  14.879  53.257  1.00 16.90           C
ATOM   5005  CG  ARG A 635      55.809  15.526  52.942  1.00 13.92           C
ATOM   5006  CD  ARG A 635      54.621  14.577  53.022  1.00 11.67           C
ATOM   5007  NE  ARG A 635      53.421  15.361  52.790  1.00 11.33           N
ATOM   5008  CZ  ARG A 635      52.253  14.901  52.355  1.00  8.22           C
ATOM   5009  NH1 ARG A 635      52.036  13.638  52.065  1.00  7.92           N
ATOM   5010  NH2 ARG A 635      51.290  15.757  52.172  1.00  7.99           N
ATOM   5011  N   LEU A 636      58.970  12.986  54.826  1.00 21.79           N
ATOM   5012  CA  LEU A 636      60.261  12.296  54.950  1.00 22.22           C
ATOM   5013  C   LEU A 636      61.211  12.456  53.749  1.00 21.81           C
ATOM   5014  O   LEU A 636      60.767  12.663  52.611  1.00 20.85           O
ATOM   5015  CB  LEU A 636      60.009  10.814  55.222  1.00 23.33           C
ATOM   5016  CG  LEU A 636      61.039  10.006  56.013  1.00 22.71           C
ATOM   5017  CD1 LEU A 636      62.251   9.530  55.172  1.00 22.50           C
ATOM   5018  CD2 LEU A 636      61.444  10.842  57.212  1.00 21.71           C
ATOM   5019  N   LYS A 637      62.501  12.240  54.009  1.00 22.23           N
ATOM   5020  CA  LYS A 637      63.567  12.360  53.006  1.00 23.81           C
ATOM   5021  C   LYS A 637      63.613  11.255  51.925  1.00 24.09           C
ATOM   5022  O   LYS A 637      64.353  10.281  52.003  1.00 22.77           O
ATOM   5023  CB  LYS A 637      64.932  12.534  53.695  1.00 24.82           C
ATOM   5024  CG  LYS A 637      64.877  13.056  55.148  1.00 25.33           C
ATOM   5025  CD  LYS A 637      64.862  11.881  56.139  1.00 25.02           C
ATOM   5026  CE  LYS A 637      64.907  12.323  57.587  1.00 24.41           C
ATOM   5027  NZ  LYS A 637      66.071  13.187  57.868  1.00 24.75           N
ATOM   5028  N   THR A 638      62.774  11.447  50.922  1.00 23.23           N
ATOM   5029  CA  THR A 638      62.610  10.573  49.756  1.00 22.42           C
ATOM   5030  C   THR A 638      61.392  11.212  49.080  1.00 21.84           C
ATOM   5031  O   THR A 638      61.238  11.209  47.854  1.00 22.53           O
ATOM   5032  CB  THR A 638      62.312   9.078  50.159  1.00 22.42           C
ATOM   5033  OG1 THR A 638      62.292   8.245  48.990  1.00 23.23           O
ATOM   5034  CG2 THR A 638      60.991   8.946  50.887  1.00 21.64           C
ATOM   5035  N   LYS A 639      60.564  11.811  49.934  1.00 21.94           N
ATOM   5036  CA  LYS A 639      59.367  12.489  49.528  1.00 23.25           C
ATOM   5037  C   LYS A 639      59.629  13.983  49.365  1.00 24.49           C
ATOM   5038  O   LYS A 639      60.428  14.361  48.513  1.00 24.38           O
ATOM   5039  CB  LYS A 639      58.225  12.213  50.515  1.00 22.82           C
ATOM   5040  CG  LYS A 639      56.833  12.678  50.007  1.00 17.40           C
ATOM   5041  CD  LYS A 639      56.260  11.847  48.831  1.00 15.17           C
ATOM   5042  CE  LYS A 639      55.698  10.490  49.281  1.00 13.36           C
ATOM   5043  NZ  LYS A 639      56.750   9.505  49.719  1.00 11.96           N
ATOM   5044  N   GLU A 640      59.076  14.809  50.259  1.00 23.84           N
ATOM   5045  CA  GLU A 640      59.187  16.272  50.158  1.00 25.14           C
ATOM   5046  C   GLU A 640      60.536  16.948  50.356  1.00 24.65           C
ATOM   5047  O   GLU A 640      60.863  17.882  49.617  1.00 23.72           O
ATOM   5048  CB  GLU A 640      58.089  16.949  50.999  1.00 28.87           C
ATOM   5049  CG  GLU A 640      58.517  18.096  51.926  1.00 32.12           C
ATOM   5050  CD  GLU A 640      57.386  18.637  52.784  1.00 33.56           C
ATOM   5051  OE1 GLU A 640      56.300  18.884  52.243  1.00 32.35           O
ATOM   5052  OE2 GLU A 640      57.567  18.794  54.008  1.00 36.28           O
ATOM   5053  N   THR A 641      61.322  16.475  51.313  1.00 24.84           N
ATOM   5054  CA  THR A 641      62.637  17.056  51.603  1.00 24.62           C
ATOM   5055  C   THR A 641      63.678  15.956  51.491  1.00 26.87           C
ATOM   5056  O   THR A 641      63.307  14.806  51.232  1.00 28.95           O
ATOM   5057  CB  THR A 641      62.705  17.656  52.998  1.00 19.75           C
ATOM   5058  OG1 THR A 641      62.182  16.724  53.953  1.00 18.49           O
ATOM   5059  CG2 THR A 641      61.894  18.955  53.087  1.00 17.59           C
ATOM   5060  N   PRO A 642      64.995  16.323  51.526  1.00 27.62           N
ATOM   5061  CA  PRO A 642      65.972  15.198  51.485  1.00 28.49           C
ATOM   5062  C   PRO A 642      67.125  15.217  52.517  1.00 28.97           C
ATOM   5063  O   PRO A 642      67.310  16.183  53.308  1.00 28.50           O
[truncated: 168,350 more chars]
