# Supplementary material for: Modeling of loops in proteins: a multi-method approach
Source: BMC Struct Biol. 2010 Feb 11;10:5. doi: 10.1186/1472-6807-10-5 (PMC2837870; doi:10.1186/1472-6807-10-5)
Supplement: Additional file 1 — Student t-test. Results from two sample paired t-test of Table 2. [file 1472-6807-10-5-S1.GZ › loop_test_data/1dms_596-620.pdb]

ATOM      1  N   LEU A   1      16.930  61.844 111.217  1.00 23.28           N
ATOM      2  CA  LEU A   1      16.707  60.773 110.255  1.00 22.72           C
ATOM      3  C   LEU A   1      17.044  59.413 110.868  1.00 21.95           C
ATOM      4  O   LEU A   1      17.932  59.294 111.722  1.00 22.30           O
ATOM      5  CB  LEU A   1      17.526  61.001 108.988  1.00 23.68           C
ATOM      6  CG  LEU A   1      17.232  62.162 108.028  1.00 24.43           C
ATOM      7  CD1 LEU A   1      15.745  62.540 108.055  1.00 24.55           C
ATOM      8  CD2 LEU A   1      18.106  63.349 108.392  1.00 24.82           C
ATOM      9  N   ALA A   2      16.335  58.393 110.408  1.00 20.53           N
ATOM     10  CA  ALA A   2      16.506  57.037 110.902  1.00 19.01           C
ATOM     11  C   ALA A   2      17.849  56.369 110.605  1.00 17.82           C
ATOM     12  O   ALA A   2      18.461  56.615 109.570  1.00 17.69           O
ATOM     13  CB  ALA A   2      15.375  56.172 110.373  1.00 19.02           C
ATOM     14  N   ASN A   3      18.295  55.534 111.540  1.00 16.59           N
ATOM     15  CA  ASN A   3      19.518  54.737 111.412  1.00 15.56           C
ATOM     16  C   ASN A   3      19.167  53.365 111.998  1.00 14.77           C
ATOM     17  O   ASN A   3      18.614  53.275 113.101  1.00 14.62           O
ATOM     18  CB  ASN A   3      20.688  55.340 112.201  1.00 15.79           C
ATOM     19  CG  ASN A   3      21.252  56.603 111.563  1.00 16.09           C
ATOM     20  OD1 ASN A   3      21.834  56.555 110.481  1.00 16.10           O
ATOM     21  ND2 ASN A   3      21.112  57.736 112.251  1.00 16.01           N
ATOM     22  N   GLY A   4      19.419  52.307 111.242  1.00 13.49           N
ATOM     23  CA  GLY A   4      19.123  50.976 111.730  1.00 12.83           C
ATOM     24  C   GLY A   4      18.952  49.990 110.591  1.00 12.32           C
ATOM     25  O   GLY A   4      19.317  50.285 109.463  1.00 12.13           O
ATOM     26  N   THR A   5      18.395  48.825 110.888  1.00 11.70           N
ATOM     27  CA  THR A   5      18.183  47.797 109.884  1.00 11.81           C
ATOM     28  C   THR A   5      16.717  47.381 109.874  1.00 11.49           C
ATOM     29  O   THR A   5      16.028  47.458 110.903  1.00 11.28           O
ATOM     30  CB  THR A   5      19.068  46.556 110.153  1.00 12.30           C
ATOM     31  OG1 THR A   5      18.835  46.090 111.487  1.00 13.14           O
ATOM     32  CG2 THR A   5      20.547  46.890 109.995  1.00 12.34           C
ATOM     33  N   VAL A   6      16.238  46.982 108.702  1.00 10.99           N
ATOM     34  CA  VAL A   6      14.850  46.563 108.522  1.00 10.93           C
ATOM     35  C   VAL A   6      14.829  45.385 107.535  1.00 10.42           C
ATOM     36  O   VAL A   6      15.515  45.420 106.515  1.00 10.37           O
ATOM     37  CB  VAL A   6      13.985  47.714 107.908  1.00 11.45           C
ATOM     38  CG1 VAL A   6      12.540  47.262 107.746  1.00 11.70           C
ATOM     39  CG2 VAL A   6      14.024  48.949 108.769  1.00 11.84           C
ATOM     40  N   MET A   7      14.049  44.353 107.830  1.00  9.78           N
ATOM     41  CA  MET A   7      13.970  43.207 106.943  1.00  9.43           C
ATOM     42  C   MET A   7      12.738  43.292 106.058  1.00  8.21           C
ATOM     43  O   MET A   7      11.671  43.693 106.507  1.00  7.88           O
ATOM     44  CB  MET A   7      13.945  41.897 107.746  1.00 10.26           C
ATOM     45  CG  MET A   7      13.894  40.625 106.865  1.00 12.03           C
ATOM     46  SD  MET A   7      14.099  39.059 107.782  1.00 14.15           S
ATOM     47  CE  MET A   7      12.500  38.842 108.342  1.00 13.28           C
ATOM     48  N   SER A   8      12.890  42.902 104.802  1.00  7.52           N
ATOM     49  CA  SER A   8      11.767  42.883 103.868  1.00  7.13           C
ATOM     50  C   SER A   8      11.998  41.855 102.751  1.00  6.86           C
ATOM     51  O   SER A   8      12.843  40.976 102.892  1.00  6.68           O
ATOM     52  CB  SER A   8      11.510  44.266 103.290  1.00  6.77           C
ATOM     53  OG  SER A   8      10.237  44.291 102.679  1.00  6.11           O
ATOM     54  N   GLY A   9      11.239  41.958 101.656  1.00  7.06           N
ATOM     55  CA  GLY A   9      11.379  41.013 100.552  1.00  6.79           C
ATOM     56  C   GLY A   9      11.038  41.581  99.181  1.00  6.75           C
ATOM     57  O   GLY A   9      10.602  42.732  99.060  1.00  6.29           O
ATOM     58  N   SER A  10      11.210  40.750  98.152  1.00  6.57           N
ATOM     59  CA  SER A  10      10.970  41.160  96.772  1.00  6.73           C
ATOM     60  C   SER A  10      10.906  39.916  95.893  1.00  6.71           C
ATOM     61  O   SER A  10      11.028  38.791  96.382  1.00  7.09           O
ATOM     62  CB  SER A  10      12.145  42.026  96.293  1.00  6.27           C
ATOM     63  OG  SER A  10      13.357  41.274  96.312  1.00  6.80           O
ATOM     64  N   HIS A  11      10.747  40.115  94.591  1.00  6.56           N
ATOM     65  CA  HIS A  11      10.727  38.986  93.645  1.00  6.21           C
ATOM     66  C   HIS A  11      12.094  38.280  93.629  1.00  6.18           C
ATOM     67  O   HIS A  11      12.208  37.167  93.137  1.00  6.59           O
ATOM     68  CB  HIS A  11      10.438  39.488  92.221  1.00  6.31           C
ATOM     69  CG  HIS A  11       8.989  39.700  91.918  1.00  6.28           C
ATOM     70  ND1 HIS A  11       8.509  40.876  91.379  1.00  6.26           N
ATOM     71  CD2 HIS A  11       7.929  38.864  91.999  1.00  6.01           C
ATOM     72  CE1 HIS A  11       7.219  40.753  91.132  1.00  5.71           C
ATOM     73  NE2 HIS A  11       6.843  39.542  91.499  1.00  7.15           N
ATOM     74  N   TRP A  12      13.132  38.946  94.139  1.00  6.05           N
ATOM     75  CA  TRP A  12      14.491  38.406  94.174  1.00  5.89           C
ATOM     76  C   TRP A  12      14.882  37.675  95.469  1.00  6.10           C
ATOM     77  O   TRP A  12      15.916  37.004  95.504  1.00  6.36           O
ATOM     78  CB  TRP A  12      15.505  39.522  93.920  1.00  5.57           C
ATOM     79  CG  TRP A  12      15.421  40.131  92.554  1.00  5.67           C
ATOM     80  CD1 TRP A  12      16.204  39.826  91.473  1.00  5.61           C
ATOM     81  CD2 TRP A  12      14.515  41.152  92.120  1.00  5.39           C
ATOM     82  NE1 TRP A  12      15.831  40.593  90.396  1.00  5.65           N
ATOM     83  CE2 TRP A  12      14.797  41.410  90.763  1.00  5.41           C
ATOM     84  CE3 TRP A  12      13.490  41.879  92.749  1.00  5.00           C
ATOM     85  CZ2 TRP A  12      14.093  42.357  90.023  1.00  5.07           C
ATOM     86  CZ3 TRP A  12      12.794  42.822  92.014  1.00  5.12           C
ATOM     87  CH2 TRP A  12      13.098  43.052  90.663  1.00  5.55           C
ATOM     88  N   GLY A  13      14.109  37.857  96.544  1.00  6.18           N
ATOM     89  CA  GLY A  13      14.401  37.188  97.806  1.00  6.14           C
ATOM     90  C   GLY A  13      14.176  38.058  99.029  1.00  6.47           C
ATOM     91  O   GLY A  13      13.748  39.209  98.898  1.00  6.49           O
ATOM     92  N   VAL A  14      14.393  37.480 100.209  1.00  6.76           N
ATOM     93  CA  VAL A  14      14.267  38.157 101.508  1.00  6.83           C
ATOM     94  C   VAL A  14      15.614  38.837 101.771  1.00  7.19           C
ATOM     95  O   VAL A  14      16.660  38.267 101.444  1.00  7.10           O
ATOM     96  CB  VAL A  14      14.053  37.113 102.644  1.00  6.80           C
ATOM     97  CG1 VAL A  14      14.059  37.779 104.014  1.00  6.64           C
ATOM     98  CG2 VAL A  14      12.765  36.324 102.424  1.00  7.08           C
ATOM     99  N   PHE A  15      15.612  40.022 102.375  1.00  7.80           N
ATOM    100  CA  PHE A  15      16.868  40.725 102.653  1.00  8.54           C
ATOM    101  C   PHE A  15      16.730  41.673 103.851  1.00  9.26           C
ATOM    102  O   PHE A  15      15.619  41.946 104.307  1.00  9.64           O
ATOM    103  CB  PHE A  15      17.311  41.552 101.425  1.00  8.61           C
ATOM    104  CG  PHE A  15      16.332  42.638 101.035  1.00  8.99           C
ATOM    105  CD1 PHE A  15      16.368  43.892 101.649  1.00  9.03           C
ATOM    106  CD2 PHE A  15      15.331  42.390 100.098  1.00  9.36           C
ATOM    107  CE1 PHE A  15      15.415  44.871 101.341  1.00  9.46           C
ATOM    108  CE2 PHE A  15      14.377  43.369  99.784  1.00  9.51           C
ATOM    109  CZ  PHE A  15      14.419  44.606 100.409  1.00  9.45           C
ATOM    110  N   THR A  16      17.865  42.163 104.345  1.00  9.92           N
ATOM    111  CA  THR A  16      17.906  43.134 105.441  1.00 10.84           C
ATOM    112  C   THR A  16      18.488  44.415 104.865  1.00 10.84           C
ATOM    113  O   THR A  16      19.536  44.396 104.208  1.00 11.34           O
ATOM    114  CB  THR A  16      18.826  42.699 106.607  1.00 11.22           C
ATOM    115  OG1 THR A  16      18.391  41.434 107.113  1.00 12.64           O
ATOM    116  CG2 THR A  16      18.754  43.719 107.740  1.00 11.70           C
ATOM    117  N   ALA A  17      17.797  45.519 105.081  1.00 10.97           N
ATOM    118  CA  ALA A  17      18.247  46.796 104.584  1.00 11.06           C
ATOM    119  C   ALA A  17      18.897  47.578 105.689  1.00 11.74           C
ATOM    120  O   ALA A  17      18.412  47.586 106.816  1.00 11.85           O
ATOM    121  CB  ALA A  17      17.086  47.579 104.044  1.00 11.18           C
ATOM    122  N   THR A  18      20.036  48.169 105.368  1.00 11.94           N
ATOM    123  CA  THR A  18      20.748  49.032 106.286  1.00 12.63           C
ATOM    124  C   THR A  18      20.296  50.449 105.898  1.00 12.65           C
ATOM    125  O   THR A  18      20.351  50.808 104.726  1.00 12.87           O
ATOM    126  CB  THR A  18      22.249  48.908 106.082  1.00 12.59           C
ATOM    127  OG1 THR A  18      22.666  47.587 106.456  1.00 13.20           O
ATOM    128  CG2 THR A  18      22.977  49.940 106.915  1.00 13.05           C
ATOM    129  N   VAL A  19      19.788  51.208 106.866  1.00 12.75           N
ATOM    130  CA  VAL A  19      19.319  52.574 106.643  1.00 12.97           C
ATOM    131  C   VAL A  19      20.224  53.537 107.397  1.00 13.50           C
ATOM    132  O   VAL A  19      20.481  53.349 108.581  1.00 13.06           O
ATOM    133  CB  VAL A  19      17.876  52.777 107.171  1.00 12.66           C
ATOM    134  CG1 VAL A  19      17.486  54.241 107.086  1.00 12.42           C
ATOM    135  CG2 VAL A  19      16.886  51.925 106.380  1.00 12.68           C
ATOM    136  N   GLU A  20      20.714  54.556 106.707  1.00 14.12           N
ATOM    137  CA  GLU A  20      21.583  55.548 107.320  1.00 15.38           C
ATOM    138  C   GLU A  20      21.012  56.898 107.013  1.00 15.31           C
ATOM    139  O   GLU A  20      20.858  57.264 105.844  1.00 14.54           O
ATOM    140  CB  GLU A  20      22.980  55.476 106.740  1.00 17.09           C
ATOM    141  CG  GLU A  20      23.642  54.134 106.887  1.00 20.16           C
ATOM    142  CD  GLU A  20      25.067  54.155 106.370  1.00 22.34           C
ATOM    143  OE1 GLU A  20      25.792  55.139 106.683  1.00 23.76           O
ATOM    144  OE2 GLU A  20      25.456  53.199 105.651  1.00 23.54           O
ATOM    145  N   ASN A  21      20.688  57.637 108.064  1.00 15.41           N
ATOM    146  CA  ASN A  21      20.093  58.950 107.921  1.00 16.08           C
ATOM    147  C   ASN A  21      18.935  58.967 106.932  1.00 15.62           C
ATOM    148  O   ASN A  21      18.864  59.808 106.032  1.00 15.15           O
ATOM    149  CB  ASN A  21      21.149  59.998 107.576  1.00 17.67           C
ATOM    150  CG  ASN A  21      22.189  60.140 108.680  1.00 19.65           C
ATOM    151  OD1 ASN A  21      21.896  59.922 109.869  1.00 20.94           O
ATOM    152  ND2 ASN A  21      23.417  60.461 108.296  1.00 20.89           N
ATOM    153  N   GLY A  22      18.026  58.014 107.126  1.00 15.30           N
ATOM    154  CA  GLY A  22      16.826  57.918 106.316  1.00 14.92           C
ATOM    155  C   GLY A  22      16.993  57.427 104.900  1.00 14.88           C
ATOM    156  O   GLY A  22      16.038  57.458 104.129  1.00 14.66           O
ATOM    157  N   ARG A  23      18.186  56.950 104.566  1.00 15.07           N
ATOM    158  CA  ARG A  23      18.460  56.442 103.228  1.00 15.26           C
ATOM    159  C   ARG A  23      18.898  54.971 103.269  1.00 14.46           C
ATOM    160  O   ARG A  23      19.681  54.587 104.134  1.00 14.04           O
ATOM    161  CB  ARG A  23      19.555  57.291 102.583  1.00 16.86           C
ATOM    162  CG  ARG A  23      19.803  56.941 101.142  1.00 19.42           C
ATOM    163  CD  ARG A  23      20.755  57.924 100.507  1.00 21.72           C
ATOM    164  NE  ARG A  23      20.797  57.777  99.051  1.00 23.29           N
ATOM    165  CZ  ARG A  23      20.142  58.566  98.204  1.00 23.93           C
ATOM    166  NH1 ARG A  23      19.372  59.563  98.657  1.00 24.24           N
ATOM    167  NH2 ARG A  23      20.311  58.393  96.898  1.00 24.69           N
ATOM    168  N   ALA A  24      18.348  54.139 102.384  1.00 13.62           N
ATOM    169  CA  ALA A  24      18.747  52.728 102.341  1.00 13.10           C
ATOM    170  C   ALA A  24      20.100  52.738 101.659  1.00 12.79           C
ATOM    171  O   ALA A  24      20.258  53.340 100.600  1.00 12.35           O
ATOM    172  CB  ALA A  24      17.748  51.886 101.541  1.00 12.39           C
ATOM    173  N   THR A  25      21.084  52.115 102.290  1.00 12.70           N
ATOM    174  CA  THR A  25      22.435  52.103 101.742  1.00 12.70           C
ATOM    175  C   THR A  25      22.963  50.732 101.338  1.00 12.62           C
ATOM    176  O   THR A  25      24.028  50.633 100.727  1.00 13.10           O
ATOM    177  CB  THR A  25      23.439  52.761 102.723  1.00 12.85           C
ATOM    178  OG1 THR A  25      23.413  52.067 103.973  1.00 13.05           O
ATOM    179  CG2 THR A  25      23.071  54.211 102.960  1.00 12.81           C
ATOM    180  N   ALA A  26      22.250  49.675 101.712  1.00 12.27           N
ATOM    181  CA  ALA A  26      22.669  48.324 101.372  1.00 11.80           C
ATOM    182  C   ALA A  26      21.548  47.327 101.639  1.00 11.39           C
ATOM    183  O   ALA A  26      20.760  47.515 102.568  1.00 10.83           O
ATOM    184  CB  ALA A  26      23.898  47.944 102.198  1.00 11.80           C
ATOM    185  N   PHE A  27      21.479  46.293 100.803  1.00 11.13           N
ATOM    186  CA  PHE A  27      20.518  45.213 100.943  1.00 11.14           C
ATOM    187  C   PHE A  27      21.389  43.987 101.162  1.00 11.83           C
ATOM    188  O   PHE A  27      22.206  43.657 100.298  1.00 12.51           O
ATOM    189  CB  PHE A  27      19.721  44.999  99.655  1.00 10.70           C
ATOM    190  CG  PHE A  27      18.578  45.947  99.469  1.00 10.08           C
ATOM    191  CD1 PHE A  27      18.356  46.990 100.359  1.00  9.79           C
ATOM    192  CD2 PHE A  27      17.687  45.763  98.415  1.00  9.82           C
ATOM    193  CE1 PHE A  27      17.255  47.843 100.212  1.00 10.14           C
ATOM    194  CE2 PHE A  27      16.582  46.602  98.250  1.00 10.13           C
ATOM    195  CZ  PHE A  27      16.360  47.649  99.154  1.00  9.96           C
ATOM    196  N   THR A  28      21.255  43.330 102.313  1.00 11.71           N
ATOM    197  CA  THR A  28      22.044  42.130 102.610  1.00 11.58           C
ATOM    198  C   THR A  28      21.121  40.925 102.584  1.00 11.38           C
ATOM    199  O   THR A  28      20.104  40.925 103.262  1.00 11.20           O
ATOM    200  CB  THR A  28      22.685  42.220 103.993  1.00 11.54           C
ATOM    201  OG1 THR A  28      23.504  43.389 104.050  1.00 11.70           O
ATOM    202  CG2 THR A  28      23.547  41.005 104.265  1.00 11.26           C
ATOM    203  N   PRO A  29      21.465  39.874 101.815  1.00 11.57           N
ATOM    204  CA  PRO A  29      20.558  38.722 101.796  1.00 11.54           C
ATOM    205  C   PRO A  29      20.340  38.007 103.126  1.00 11.88           C
ATOM    206  O   PRO A  29      21.189  38.022 104.027  1.00 11.20           O
ATOM    207  CB  PRO A  29      21.163  37.796 100.731  1.00 11.49           C
ATOM    208  CG  PRO A  29      22.578  38.196 100.652  1.00 11.72           C
ATOM    209  CD  PRO A  29      22.575  39.696 100.864  1.00 11.41           C
ATOM    210  N   TRP A  30      19.158  37.416 103.227  1.00 12.30           N
ATOM    211  CA  TRP A  30      18.719  36.651 104.381  1.00 13.40           C
ATOM    212  C   TRP A  30      19.744  35.548 104.597  1.00 14.22           C
ATOM    213  O   TRP A  30      20.129  34.856 103.650  1.00 13.81           O
ATOM    214  CB  TRP A  30      17.371  36.044 104.030  1.00 13.44           C
ATOM    215  CG  TRP A  30      16.688  35.284 105.080  1.00 13.45           C
ATOM    216  CD1 TRP A  30      16.767  35.475 106.425  1.00 13.75           C
ATOM    217  CD2 TRP A  30      15.712  34.269 104.871  1.00 13.71           C
ATOM    218  NE1 TRP A  30      15.883  34.648 107.068  1.00 13.86           N
ATOM    219  CE2 TRP A  30      15.219  33.897 106.136  1.00 13.69           C
ATOM    220  CE3 TRP A  30      15.193  33.642 103.727  1.00 13.67           C
ATOM    221  CZ2 TRP A  30      14.224  32.921 106.301  1.00 14.16           C
ATOM    222  CZ3 TRP A  30      14.204  32.676 103.886  1.00 14.13           C
ATOM    223  CH2 TRP A  30      13.728  32.325 105.170  1.00 14.17           C
ATOM    224  N   GLU A  31      20.179  35.375 105.840  1.00 15.45           N
ATOM    225  CA  GLU A  31      21.162  34.347 106.140  1.00 16.79           C
ATOM    226  C   GLU A  31      20.660  32.947 105.845  1.00 16.20           C
ATOM    227  O   GLU A  31      21.445  32.033 105.637  1.00 16.34           O
ATOM    228  CB  GLU A  31      21.681  34.474 107.577  1.00 19.07           C
ATOM    229  CG  GLU A  31      20.640  34.860 108.630  1.00 22.95           C
ATOM    230  CD  GLU A  31      19.838  33.680 109.175  1.00 25.13           C
ATOM    231  OE1 GLU A  31      20.411  32.561 109.277  1.00 26.82           O
ATOM    232  OE2 GLU A  31      18.638  33.880 109.528  1.00 26.72           O
ATOM    233  N   LYS A  32      19.349  32.784 105.767  1.00 15.98           N
ATOM    234  CA  LYS A  32      18.792  31.475 105.467  1.00 15.50           C
ATOM    235  C   LYS A  32      18.564  31.214 103.978  1.00 14.77           C
ATOM    236  O   LYS A  32      18.119  30.128 103.612  1.00 14.69           O
ATOM    237  CB  LYS A  32      17.483  31.269 106.209  1.00 16.63           C
ATOM    238  CG  LYS A  32      17.642  31.110 107.697  1.00 18.63           C
ATOM    239  CD  LYS A  32      16.313  30.731 108.322  1.00 20.18           C
ATOM    240  CE  LYS A  32      16.468  30.473 109.801  1.00 21.74           C
ATOM    241  NZ  LYS A  32      15.182  29.979 110.380  1.00 22.96           N
ATOM    242  N   ASP A  33      18.844  32.199 103.123  1.00 13.25           N
ATOM    243  CA  ASP A  33      18.648  32.036 101.682  1.00 11.98           C
ATOM    244  C   ASP A  33      19.797  31.159 101.165  1.00 11.55           C
ATOM    245  O   ASP A  33      20.961  31.547 101.260  1.00 11.27           O
ATOM    246  CB  ASP A  33      18.682  33.417 101.018  1.00 11.24           C
ATOM    247  CG  ASP A  33      18.254  33.394  99.565  1.00 10.47           C
ATOM    248  OD1 ASP A  33      18.472  32.382  98.873  1.00 10.01           O
ATOM    249  OD2 ASP A  33      17.710  34.413  99.103  1.00 10.09           O
ATOM    250  N   PRO A  34      19.485  29.993 100.561  1.00 11.33           N
ATOM    251  CA  PRO A  34      20.567  29.130 100.065  1.00 10.99           C
ATOM    252  C   PRO A  34      21.322  29.625  98.827  1.00 10.79           C
ATOM    253  O   PRO A  34      22.413  29.142  98.523  1.00 10.54           O
ATOM    254  CB  PRO A  34      19.854  27.801  99.814  1.00 11.09           C
ATOM    255  CG  PRO A  34      18.481  28.242  99.368  1.00 11.42           C
ATOM    256  CD  PRO A  34      18.166  29.364 100.345  1.00 11.36           C
ATOM    257  N   HIS A  35      20.760  30.594  98.122  1.00 10.45           N
ATOM    258  CA  HIS A  35      21.416  31.088  96.935  1.00 10.83           C
ATOM    259  C   HIS A  35      20.870  32.443  96.504  1.00 11.12           C
ATOM    260  O   HIS A  35      20.018  32.513  95.619  1.00 10.46           O
ATOM    261  CB  HIS A  35      21.254  30.059  95.811  1.00 10.68           C
ATOM    262  CG  HIS A  35      22.203  30.267  94.684  1.00 11.15           C
ATOM    263  ND1 HIS A  35      22.046  31.279  93.761  1.00 11.98           N
ATOM    264  CD2 HIS A  35      23.363  29.649  94.374  1.00 11.18           C
ATOM    265  CE1 HIS A  35      23.077  31.278  92.933  1.00 11.84           C
ATOM    266  NE2 HIS A  35      23.889  30.299  93.286  1.00 11.72           N
ATOM    267  N   PRO A  36      21.351  33.537  97.131  1.00 11.49           N
ATOM    268  CA  PRO A  36      20.904  34.897  96.806  1.00 11.73           C
ATOM    269  C   PRO A  36      21.224  35.291  95.367  1.00 12.20           C
ATOM    270  O   PRO A  36      22.161  34.754  94.748  1.00 12.11           O
ATOM    271  CB  PRO A  36      21.701  35.774  97.777  1.00 11.97           C
ATOM    272  CG  PRO A  36      22.078  34.854  98.895  1.00 11.95           C
ATOM    273  CD  PRO A  36      22.385  33.563  98.185  1.00 11.87           C
ATOM    274  N   THR A  37      20.438  36.236  94.848  1.00 12.42           N
ATOM    275  CA  THR A  37      20.602  36.762  93.491  1.00 12.66           C
ATOM    276  C   THR A  37      21.508  37.983  93.474  1.00 12.48           C
ATOM    277  O   THR A  37      21.278  38.942  94.220  1.00 12.38           O
ATOM    278  CB  THR A  37      19.267  37.282  92.940  1.00 12.86           C
ATOM    279  OG1 THR A  37      18.289  36.249  92.997  1.00 16.22           O
ATOM    280  CG2 THR A  37      19.404  37.767  91.539  1.00 11.94           C
ATOM    281  N   PRO A  38      22.493  38.007  92.564  1.00 12.38           N
ATOM    282  CA  PRO A  38      23.419  39.138  92.434  1.00 12.27           C
ATOM    283  C   PRO A  38      22.661  40.427  92.058  1.00 12.10           C
ATOM    284  O   PRO A  38      23.180  41.535  92.216  1.00 12.70           O
ATOM    285  CB  PRO A  38      24.331  38.691  91.296  1.00 12.47           C
ATOM    286  CG  PRO A  38      24.360  37.200  91.455  1.00 12.74           C
ATOM    287  CD  PRO A  38      22.925  36.867  91.732  1.00 12.34           C
ATOM    288  N   MET A  39      21.424  40.279  91.581  1.00 11.49           N
ATOM    289  CA  MET A  39      20.597  41.419  91.203  1.00 10.96           C
ATOM    290  C   MET A  39      20.114  42.261  92.374  1.00 11.20           C
ATOM    291  O   MET A  39      19.662  43.389  92.171  1.00 11.15           O
ATOM    292  CB  MET A  39      19.373  40.968  90.414  1.00 10.26           C
ATOM    293  CG  MET A  39      19.665  40.510  89.005  1.00  9.74           C
ATOM    294  SD  MET A  39      18.152  40.229  88.070  1.00  9.40           S
ATOM    295  CE  MET A  39      18.013  38.428  88.200  1.00  8.89           C
ATOM    296  N   LEU A  40      20.158  41.714  93.586  1.00 11.54           N
ATOM    297  CA  LEU A  40      19.713  42.446  94.782  1.00 12.28           C
ATOM    298  C   LEU A  40      20.212  43.901  94.887  1.00 12.48           C
ATOM    299  O   LEU A  40      19.485  44.790  95.345  1.00 12.64           O
ATOM    300  CB  LEU A  40      20.131  41.710  96.063  1.00 12.60           C
ATOM    301  CG  LEU A  40      19.093  41.027  96.949  1.00 13.21           C
ATOM    302  CD1 LEU A  40      19.725  40.920  98.323  1.00 13.31           C
ATOM    303  CD2 LEU A  40      17.778  41.792  97.028  1.00 13.27           C
ATOM    304  N   GLU A  41      21.451  44.170  94.496  1.00 12.87           N
ATOM    305  CA  GLU A  41      21.906  45.540  94.620  1.00 13.53           C
ATOM    306  C   GLU A  41      21.300  46.458  93.562  1.00 12.29           C
ATOM    307  O   GLU A  41      21.225  47.667  93.764  1.00 11.96           O
ATOM    308  CB  GLU A  41      23.430  45.638  94.731  1.00 16.04           C
ATOM    309  CG  GLU A  41      24.059  44.874  95.967  1.00 19.63           C
ATOM    310  CD  GLU A  41      23.269  44.975  97.330  1.00 22.02           C
ATOM    311  OE1 GLU A  41      23.240  46.068  97.992  1.00 22.91           O
ATOM    312  OE2 GLU A  41      22.723  43.915  97.763  1.00 22.90           O
ATOM    313  N   GLY A  42      20.787  45.878  92.483  1.00 10.94           N
ATOM    314  CA  GLY A  42      20.123  46.679  91.468  1.00 10.09           C
ATOM    315  C   GLY A  42      18.744  47.075  92.003  1.00  9.77           C
ATOM    316  O   GLY A  42      18.218  48.145  91.686  1.00  9.70           O
ATOM    317  N   VAL A  43      18.157  46.221  92.843  1.00  9.48           N
ATOM    318  CA  VAL A  43      16.848  46.506  93.431  1.00  9.06           C
ATOM    319  C   VAL A  43      16.946  47.772  94.295  1.00  9.17           C
ATOM    320  O   VAL A  43      16.127  48.680  94.170  1.00  9.27           O
ATOM    321  CB  VAL A  43      16.312  45.312  94.285  1.00  9.01           C
ATOM    322  CG1 VAL A  43      14.933  45.653  94.841  1.00  8.68           C
ATOM    323  CG2 VAL A  43      16.204  44.041  93.436  1.00  8.34           C
ATOM    324  N   LEU A  44      17.976  47.850  95.133  1.00  9.32           N
ATOM    325  CA  LEU A  44      18.204  49.029  95.991  1.00  9.57           C
ATOM    326  C   LEU A  44      18.320  50.278  95.124  1.00  9.42           C
ATOM    327  O   LEU A  44      17.686  51.305  95.387  1.00  9.05           O
ATOM    328  CB  LEU A  44      19.528  48.889  96.750  1.00  9.88           C
ATOM    329  CG  LEU A  44      19.761  49.591  98.099  1.00 10.87           C
ATOM    330  CD1 LEU A  44      21.242  49.843  98.254  1.00 11.21           C
ATOM    331  CD2 LEU A  44      18.966  50.862  98.291  1.00 11.16           C
ATOM    332  N   ASP A  45      19.176  50.183  94.112  1.00  9.31           N
ATOM    333  CA  ASP A  45      19.434  51.289  93.208  1.00  9.43           C
ATOM    334  C   ASP A  45      18.166  51.779  92.514  1.00  9.14           C
ATOM    335  O   ASP A  45      17.989  52.989  92.346  1.00  9.07           O
ATOM    336  CB  ASP A  45      20.514  50.902  92.178  1.00  9.93           C
ATOM    337  CG  ASP A  45      21.076  52.116  91.433  1.00 10.98           C
ATOM    338  OD1 ASP A  45      21.562  53.044  92.108  1.00 11.33           O
ATOM    339  OD2 ASP A  45      21.032  52.158  90.184  1.00 10.61           O
ATOM    340  N   SER A  46      17.260  50.864  92.174  1.00  8.92           N
ATOM    341  CA  SER A  46      16.018  51.248  91.490  1.00  8.81           C
ATOM    342  C   SER A  46      15.146  52.230  92.288  1.00  8.47           C
ATOM    343  O   SER A  46      14.281  52.915  91.730  1.00  8.44           O
ATOM    344  CB  SER A  46      15.215  50.008  91.092  1.00  8.95           C
ATOM    345  OG  SER A  46      14.550  49.421  92.202  1.00  9.90           O
ATOM    346  N   ILE A  47      15.376  52.303  93.591  1.00  8.38           N
ATOM    347  CA  ILE A  47      14.630  53.226  94.445  1.00  8.12           C
ATOM    348  C   ILE A  47      15.116  54.667  94.202  1.00  8.46           C
ATOM    349  O   ILE A  47      14.335  55.612  94.267  1.00  8.55           O
ATOM    350  CB  ILE A  47      14.872  52.909  95.954  1.00  8.14           C
ATOM    351  CG1 ILE A  47      14.342  51.515  96.301  1.00  7.63           C
ATOM    352  CG2 ILE A  47      14.240  53.994  96.850  1.00  7.60           C
ATOM    353  CD1 ILE A  47      14.812  51.014  97.661  1.00  7.34           C
ATOM    354  N   TYR A  48      16.393  54.821  93.858  1.00  8.52           N
ATOM    355  CA  TYR A  48      16.977  56.140  93.696  1.00  8.73           C
ATOM    356  C   TYR A  48      17.549  56.501  92.323  1.00  8.66           C
ATOM    357  O   TYR A  48      17.997  57.636  92.136  1.00  8.86           O
ATOM    358  CB  TYR A  48      18.114  56.292  94.723  1.00  9.06           C
ATOM    359  CG  TYR A  48      17.723  56.041  96.166  1.00  9.42           C
ATOM    360  CD1 TYR A  48      17.062  57.018  96.905  1.00  9.69           C
ATOM    361  CD2 TYR A  48      18.048  54.836  96.803  1.00  9.66           C
ATOM    362  CE1 TYR A  48      16.735  56.803  98.253  1.00  9.79           C
ATOM    363  CE2 TYR A  48      17.722  54.609  98.146  1.00  9.57           C
ATOM    364  CZ  TYR A  48      17.069  55.598  98.863  1.00  9.84           C
ATOM    365  OH  TYR A  48      16.734  55.390 100.187  1.00  9.82           O
ATOM    366  N   SER A  49      17.526  55.579  91.365  1.00  8.52           N
ATOM    367  CA  SER A  49      18.147  55.836  90.065  1.00  8.05           C
ATOM    368  C   SER A  49      17.607  57.056  89.326  1.00  7.72           C
ATOM    369  O   SER A  49      16.524  57.557  89.646  1.00  7.95           O
ATOM    370  CB  SER A  49      18.141  54.583  89.180  1.00  8.12           C
ATOM    371  OG  SER A  49      16.900  54.423  88.525  1.00  8.28           O
ATOM    372  N   PRO A  50      18.374  57.570  88.345  1.00  7.46           N
ATOM    373  CA  PRO A  50      17.969  58.748  87.567  1.00  7.60           C
ATOM    374  C   PRO A  50      16.616  58.622  86.896  1.00  7.35           C
ATOM    375  O   PRO A  50      15.988  59.637  86.574  1.00  7.90           O
ATOM    376  CB  PRO A  50      19.083  58.879  86.528  1.00  7.41           C
ATOM    377  CG  PRO A  50      20.264  58.383  87.256  1.00  8.24           C
ATOM    378  CD  PRO A  50      19.722  57.132  87.941  1.00  7.34           C
ATOM    379  N   THR A  51      16.178  57.389  86.658  1.00  7.11           N
ATOM    380  CA  THR A  51      14.883  57.181  86.010  1.00  7.21           C
ATOM    381  C   THR A  51      13.692  57.025  86.978  1.00  7.09           C
ATOM    382  O   THR A  51      12.601  56.624  86.568  1.00  6.59           O
ATOM    383  CB  THR A  51      14.943  56.021  84.962  1.00  7.29           C
ATOM    384  OG1 THR A  51      15.815  54.978  85.427  1.00  7.03           O
ATOM    385  CG2 THR A  51      15.468  56.551  83.615  1.00  7.38           C
ATOM    386  N   ARG A  52      13.904  57.325  88.262  1.00  7.27           N
ATOM    387  CA  ARG A  52      12.827  57.242  89.248  1.00  7.48           C
ATOM    388  C   ARG A  52      11.814  58.349  88.912  1.00  7.87           C
ATOM    389  O   ARG A  52      12.216  59.483  88.619  1.00  8.43           O
ATOM    390  CB  ARG A  52      13.398  57.450  90.650  1.00  7.57           C
ATOM    391  CG  ARG A  52      12.347  57.426  91.738  1.00  7.49           C
ATOM    392  CD  ARG A  52      11.846  56.006  91.964  1.00  7.42           C
ATOM    393  NE  ARG A  52      10.574  56.011  92.682  1.00  7.27           N
ATOM    394  CZ  ARG A  52      10.424  55.739  93.970  1.00  7.06           C
ATOM    395  NH1 ARG A  52      11.467  55.426  94.729  1.00  6.73           N
ATOM    396  NH2 ARG A  52       9.214  55.758  94.496  1.00  7.20           N
ATOM    397  N   ILE A  53      10.516  58.029  88.911  1.00  8.17           N
ATOM    398  CA  ILE A  53       9.480  59.024  88.590  1.00  8.40           C
ATOM    399  C   ILE A  53       9.195  59.886  89.824  1.00  8.69           C
ATOM    400  O   ILE A  53       8.791  59.387  90.872  1.00  8.91           O
ATOM    401  CB  ILE A  53       8.163  58.371  88.069  1.00  8.21           C
ATOM    402  CG1 ILE A  53       8.464  57.421  86.907  1.00  8.11           C
ATOM    403  CG2 ILE A  53       7.183  59.453  87.590  1.00  8.08           C
ATOM    404  CD1 ILE A  53       7.213  56.859  86.236  1.00  7.91           C
ATOM    405  N   LYS A  54       9.442  61.182  89.693  1.00  8.86           N
ATOM    406  CA  LYS A  54       9.257  62.122  90.789  1.00  9.51           C
ATOM    407  C   LYS A  54       7.860  62.698  90.995  1.00  9.73           C
ATOM    408  O   LYS A  54       7.344  62.689  92.113  1.00  9.65           O
ATOM    409  CB  LYS A  54      10.225  63.298  90.627  1.00  9.41           C
ATOM    410  CG  LYS A  54      11.693  62.923  90.586  1.00  9.75           C
ATOM    411  CD  LYS A  54      12.550  64.165  90.435  1.00 10.84           C
ATOM    412  CE  LYS A  54      14.036  63.830  90.312  1.00 11.43           C
ATOM    413  NZ  LYS A  54      14.804  65.050  89.920  1.00 12.37           N
ATOM    414  N   TYR A  55       7.255  63.195  89.916  1.00 10.19           N
ATOM    415  CA  TYR A  55       5.966  63.883  90.000  1.00 10.76           C
ATOM    416  C   TYR A  55       4.921  63.419  89.006  1.00 10.69           C
ATOM    417  O   TYR A  55       5.246  62.751  88.022  1.00 10.30           O
ATOM    418  CB  TYR A  55       6.197  65.389  89.726  1.00 11.62           C
ATOM    419  CG  TYR A  55       7.462  65.970  90.342  1.00 12.37           C
ATOM    420  CD1 TYR A  55       7.610  66.050  91.732  1.00 12.99           C
ATOM    421  CD2 TYR A  55       8.522  66.397  89.542  1.00 12.91           C
ATOM    422  CE1 TYR A  55       8.778  66.528  92.313  1.00 13.39           C
ATOM    423  CE2 TYR A  55       9.701  66.884  90.118  1.00 13.37           C
ATOM    424  CZ  TYR A  55       9.819  66.941  91.505  1.00 13.77           C
ATOM    425  OH  TYR A  55      10.983  67.381  92.101  1.00 15.28           O
ATOM    426  N   PRO A  56       3.639  63.721  89.280  1.00 10.81           N
ATOM    427  CA  PRO A  56       2.575  63.329  88.352  1.00 11.13           C
ATOM    428  C   PRO A  56       2.717  64.259  87.143  1.00 11.70           C
ATOM    429  O   PRO A  56       2.971  65.462  87.300  1.00 11.53           O
ATOM    430  CB  PRO A  56       1.298  63.605  89.150  1.00 11.15           C
ATOM    431  CG  PRO A  56       1.711  64.655  90.128  1.00 11.34           C
ATOM    432  CD  PRO A  56       3.079  64.231  90.544  1.00 10.89           C
ATOM    433  N   MET A  57       2.636  63.691  85.945  1.00 12.20           N
ATOM    434  CA  MET A  57       2.798  64.458  84.711  1.00 12.89           C
ATOM    435  C   MET A  57       1.676  64.156  83.732  1.00 13.09           C
ATOM    436  O   MET A  57       1.116  63.057  83.737  1.00 13.02           O
ATOM    437  CB  MET A  57       4.096  64.055  83.988  1.00 14.14           C
ATOM    438  CG  MET A  57       5.358  63.858  84.825  1.00 15.38           C
ATOM    439  SD  MET A  57       6.160  65.376  85.314  1.00 18.45           S
ATOM    440  CE  MET A  57       6.785  66.002  83.775  1.00 16.63           C
ATOM    441  N   VAL A  58       1.393  65.109  82.849  1.00 13.36           N
ATOM    442  CA  VAL A  58       0.388  64.925  81.803  1.00 13.52           C
ATOM    443  C   VAL A  58       1.053  65.362  80.492  1.00 13.82           C
ATOM    444  O   VAL A  58       1.760  66.382  80.435  1.00 13.48           O
ATOM    445  CB  VAL A  58      -0.920  65.758  82.028  1.00 13.58           C
ATOM    446  CG1 VAL A  58      -1.931  65.481  80.891  1.00 13.35           C
ATOM    447  CG2 VAL A  58      -1.567  65.414  83.368  1.00 13.33           C
ATOM    448  N   ARG A  59       0.908  64.527  79.471  1.00 14.23           N
ATOM    449  CA  ARG A  59       1.457  64.800  78.145  1.00 14.52           C
ATOM    450  C   ARG A  59       0.876  66.162  77.701  1.00 14.85           C
ATOM    451  O   ARG A  59      -0.344  66.366  77.746  1.00 14.46           O
ATOM    452  CB  ARG A  59       0.998  63.675  77.195  1.00 14.64           C
ATOM    453  CG  ARG A  59       1.713  63.594  75.881  1.00 14.35           C
ATOM    454  CD  ARG A  59       1.392  62.286  75.183  1.00 14.07           C
ATOM    455  NE  ARG A  59       0.167  62.325  74.388  1.00 13.94           N
ATOM    456  CZ  ARG A  59       0.109  62.777  73.139  1.00 14.22           C
ATOM    457  NH1 ARG A  59       1.201  63.241  72.554  1.00 14.32           N
ATOM    458  NH2 ARG A  59      -1.015  62.695  72.446  1.00 14.10           N
ATOM    459  N   ARG A  60       1.737  67.079  77.264  1.00 15.51           N
ATOM    460  CA  ARG A  60       1.282  68.408  76.855  1.00 16.37           C
ATOM    461  C   ARG A  60       0.176  68.405  75.788  1.00 16.75           C
ATOM    462  O   ARG A  60      -0.844  69.088  75.941  1.00 16.39           O
ATOM    463  CB  ARG A  60       2.459  69.265  76.407  1.00 16.83           C
ATOM    464  CG  ARG A  60       2.048  70.648  75.955  1.00 18.56           C
ATOM    465  CD  ARG A  60       3.249  71.474  75.509  1.00 20.08           C
ATOM    466  NE  ARG A  60       3.994  71.993  76.657  1.00 21.61           N
ATOM    467  CZ  ARG A  60       3.692  73.122  77.303  1.00 22.67           C
ATOM    468  NH1 ARG A  60       2.659  73.883  76.924  1.00 23.30           N
ATOM    469  NH2 ARG A  60       4.408  73.477  78.360  1.00 23.24           N
ATOM    470  N   GLU A  61       0.356  67.611  74.735  1.00 17.10           N
ATOM    471  CA  GLU A  61      -0.631  67.525  73.665  1.00 17.85           C
ATOM    472  C   GLU A  61      -1.985  67.058  74.194  1.00 17.58           C
ATOM    473  O   GLU A  61      -3.030  67.542  73.758  1.00 17.05           O
ATOM    474  CB  GLU A  61      -0.121  66.594  72.569  1.00 19.38           C
ATOM    475  CG  GLU A  61      -1.044  66.421  71.357  1.00 21.73           C
ATOM    476  CD  GLU A  61      -0.911  67.526  70.290  1.00 23.04           C
ATOM    477  OE1 GLU A  61       0.122  68.230  70.249  1.00 24.37           O
ATOM    478  OE2 GLU A  61      -1.842  67.673  69.467  1.00 23.90           O
ATOM    479  N   PHE A  62      -1.962  66.142  75.161  1.00 17.57           N
ATOM    480  CA  PHE A  62      -3.190  65.641  75.760  1.00 17.99           C
ATOM    481  C   PHE A  62      -3.835  66.731  76.630  1.00 18.70           C
ATOM    482  O   PHE A  62      -5.042  66.965  76.571  1.00 18.82           O
ATOM    483  CB  PHE A  62      -2.923  64.396  76.604  1.00 17.35           C
ATOM    484  CG  PHE A  62      -4.167  63.785  77.169  1.00 16.69           C
ATOM    485  CD1 PHE A  62      -4.954  62.937  76.389  1.00 16.55           C
ATOM    486  CD2 PHE A  62      -4.575  64.083  78.468  1.00 16.59           C
ATOM    487  CE1 PHE A  62      -6.143  62.389  76.896  1.00 16.63           C
ATOM    488  CE2 PHE A  62      -5.754  63.545  78.986  1.00 16.63           C
ATOM    489  CZ  PHE A  62      -6.542  62.696  78.200  1.00 16.63           C
ATOM    490  N   LEU A  63      -3.020  67.389  77.440  1.00 19.74           N
ATOM    491  CA  LEU A  63      -3.485  68.468  78.299  1.00 20.78           C
ATOM    492  C   LEU A  63      -4.161  69.536  77.433  1.00 21.48           C
ATOM    493  O   LEU A  63      -5.255  69.987  77.740  1.00 22.02           O
ATOM    494  CB  LEU A  63      -2.286  69.065  79.044  1.00 20.96           C
ATOM    495  CG  LEU A  63      -2.522  69.925  80.288  1.00 21.57           C
ATOM    496  CD1 LEU A  63      -3.321  69.120  81.321  1.00 21.55           C
ATOM    497  CD2 LEU A  63      -1.166  70.383  80.878  1.00 21.52           C
ATOM    498  N   GLU A  64      -3.550  69.854  76.297  1.00 22.18           N
ATOM    499  CA  GLU A  64      -4.073  70.871  75.391  1.00 23.00           C
ATOM    500  C   GLU A  64      -5.246  70.495  74.485  1.00 23.05           C
ATOM    501  O   GLU A  64      -6.108  71.333  74.223  1.00 23.00           O
ATOM    502  CB  GLU A  64      -2.949  71.416  74.510  1.00 23.82           C
ATOM    503  CG  GLU A  64      -1.865  72.161  75.271  1.00 25.94           C
ATOM    504  CD  GLU A  64      -0.678  72.562  74.396  1.00 27.21           C
ATOM    505  OE1 GLU A  64      -0.560  72.054  73.251  1.00 28.10           O
ATOM    506  OE2 GLU A  64       0.152  73.377  74.872  1.00 28.15           O
ATOM    507  N   LYS A  65      -5.261  69.267  73.967  1.00 22.97           N
ATOM    508  CA  LYS A  65      -6.313  68.866  73.040  1.00 22.68           C
ATOM    509  C   LYS A  65      -7.207  67.694  73.412  1.00 22.28           C
ATOM    510  O   LYS A  65      -8.160  67.396  72.689  1.00 21.96           O
ATOM    511  CB  LYS A  65      -5.710  68.642  71.654  1.00 23.39           C
ATOM    512  CG  LYS A  65      -4.836  69.802  71.219  1.00 24.52           C
ATOM    513  CD  LYS A  65      -4.738  69.923  69.721  1.00 25.99           C
ATOM    514  CE  LYS A  65      -3.764  71.027  69.343  1.00 26.40           C
ATOM    515  NZ  LYS A  65      -2.388  70.712  69.851  1.00 27.58           N
ATOM    516  N   GLY A  66      -6.920  67.028  74.527  1.00 21.86           N
ATOM    517  CA  GLY A  66      -7.751  65.907  74.932  1.00 21.30           C
ATOM    518  C   GLY A  66      -7.860  64.859  73.837  1.00 21.00           C
ATOM    519  O   GLY A  66      -6.861  64.509  73.230  1.00 20.75           O
ATOM    520  N   VAL A  67      -9.075  64.426  73.520  1.00 20.73           N
ATOM    521  CA  VAL A  67      -9.267  63.408  72.491  1.00 20.80           C
ATOM    522  C   VAL A  67      -8.843  63.860  71.099  1.00 20.72           C
ATOM    523  O   VAL A  67      -8.691  63.039  70.204  1.00 20.62           O
ATOM    524  CB  VAL A  67     -10.723  62.920  72.412  1.00 20.95           C
ATOM    525  CG1 VAL A  67     -11.175  62.364  73.752  1.00 21.24           C
ATOM    526  CG2 VAL A  67     -11.623  64.051  71.970  1.00 21.43           C
ATOM    527  N   ASN A  68      -8.667  65.161  70.913  1.00 20.76           N
ATOM    528  CA  ASN A  68      -8.265  65.690  69.617  1.00 20.70           C
ATOM    529  C   ASN A  68      -6.759  65.850  69.546  1.00 20.52           C
ATOM    530  O   ASN A  68      -6.243  66.583  68.696  1.00 20.71           O
ATOM    531  CB  ASN A  68      -8.937  67.041  69.352  1.00 21.47           C
ATOM    532  CG  ASN A  68     -10.449  66.932  69.261  1.00 22.16           C
ATOM    533  OD1 ASN A  68     -10.984  65.988  68.682  1.00 22.64           O
ATOM    534  ND2 ASN A  68     -11.147  67.891  69.858  1.00 22.86           N
ATOM    535  N   ALA A  69      -6.049  65.186  70.456  1.00 19.92           N
ATOM    536  CA  ALA A  69      -4.594  65.253  70.495  1.00 19.40           C
ATOM    537  C   ALA A  69      -3.947  64.458  69.364  1.00 18.92           C
ATOM    538  O   ALA A  69      -4.503  63.476  68.879  1.00 19.15           O
ATOM    539  CB  ALA A  69      -4.083  64.742  71.845  1.00 19.13           C
ATOM    540  N   ASP A  70      -2.793  64.929  68.908  1.00 18.52           N
ATOM    541  CA  ASP A  70      -2.022  64.243  67.879  1.00 18.09           C
ATOM    542  C   ASP A  70      -1.447  63.083  68.691  1.00 17.35           C
ATOM    543  O   ASP A  70      -0.599  63.276  69.559  1.00 17.37           O
ATOM    544  CB  ASP A  70      -0.902  65.166  67.382  1.00 18.69           C
ATOM    545  CG  ASP A  70       0.007  64.509  66.352  1.00 19.43           C
ATOM    546  OD1 ASP A  70      -0.133  63.295  66.100  1.00 19.69           O
ATOM    547  OD2 ASP A  70       0.884  65.221  65.804  1.00 20.16           O
ATOM    548  N   ARG A  71      -1.916  61.879  68.422  1.00 16.46           N
ATOM    549  CA  ARG A  71      -1.462  60.724  69.190  1.00 15.51           C
ATOM    550  C   ARG A  71      -0.174  60.086  68.706  1.00 15.03           C
ATOM    551  O   ARG A  71       0.401  59.251  69.391  1.00 15.21           O
ATOM    552  CB  ARG A  71      -2.594  59.705  69.292  1.00 14.92           C
ATOM    553  CG  ARG A  71      -3.831  60.310  69.930  1.00 14.10           C
ATOM    554  CD  ARG A  71      -4.969  59.360  69.930  1.00 14.04           C
ATOM    555  NE  ARG A  71      -6.222  60.042  70.240  1.00 13.98           N
ATOM    556  CZ  ARG A  71      -7.430  59.584  69.921  1.00 14.21           C
ATOM    557  NH1 ARG A  71      -7.569  58.428  69.281  1.00 14.06           N
ATOM    558  NH2 ARG A  71      -8.508  60.297  70.219  1.00 14.46           N
ATOM    559  N   SER A  72       0.330  60.542  67.569  1.00 14.26           N
ATOM    560  CA  SER A  72       1.547  59.983  67.018  1.00 13.80           C
ATOM    561  C   SER A  72       2.769  60.434  67.806  1.00 13.05           C
ATOM    562  O   SER A  72       3.834  59.838  67.702  1.00 12.44           O
ATOM    563  CB  SER A  72       1.696  60.404  65.557  1.00 14.18           C
ATOM    564  OG  SER A  72       1.989  61.784  65.473  1.00 14.95           O
ATOM    565  N   THR A  73       2.615  61.483  68.603  1.00 12.51           N
ATOM    566  CA  THR A  73       3.745  61.988  69.354  1.00 12.40           C
ATOM    567  C   THR A  73       3.877  61.404  70.757  1.00 12.43           C
ATOM    568  O   THR A  73       4.697  61.872  71.546  1.00 12.40           O
ATOM    569  CB  THR A  73       3.745  63.523  69.403  1.00 12.44           C
ATOM    570  OG1 THR A  73       2.482  63.987  69.895  1.00 12.36           O
ATOM    571  CG2 THR A  73       3.978  64.102  68.010  1.00 12.76           C
ATOM    572  N   ARG A  74       3.047  60.425  71.102  1.00 12.19           N
ATOM    573  CA  ARG A  74       3.171  59.816  72.424  1.00 11.95           C
ATOM    574  C   ARG A  74       4.559  59.220  72.510  1.00 12.13           C
ATOM    575  O   ARG A  74       5.028  58.580  71.564  1.00 12.04           O
ATOM    576  CB  ARG A  74       2.140  58.706  72.645  1.00 11.42           C
ATOM    577  CG  ARG A  74       0.770  59.197  73.086  1.00 10.58           C
ATOM    578  CD  ARG A  74      -0.128  58.015  73.371  1.00  9.78           C
ATOM    579  NE  ARG A  74      -1.488  58.374  73.750  1.00  9.75           N
ATOM    580  CZ  ARG A  74      -2.581  57.872  73.175  1.00  9.92           C
ATOM    581  NH1 ARG A  74      -2.485  57.004  72.173  1.00  9.48           N
ATOM    582  NH2 ARG A  74      -3.777  58.169  73.656  1.00  9.84           N
ATOM    583  N   GLY A  75       5.227  59.469  73.627  1.00 12.43           N
ATOM    584  CA  GLY A  75       6.559  58.944  73.820  1.00 12.85           C
ATOM    585  C   GLY A  75       7.671  59.933  73.564  1.00 13.40           C
ATOM    586  O   GLY A  75       8.823  59.635  73.852  1.00 13.49           O
ATOM    587  N   ASN A  76       7.361  61.105  73.024  1.00 14.02           N
ATOM    588  CA  ASN A  76       8.423  62.072  72.763  1.00 14.91           C
ATOM    589  C   ASN A  76       8.925  62.810  74.012  1.00 15.35           C
ATOM    590  O   ASN A  76       9.842  63.627  73.923  1.00 15.91           O
ATOM    591  CB  ASN A  76       8.052  63.045  71.634  1.00 14.92           C
ATOM    592  CG  ASN A  76       7.016  64.079  72.041  1.00 15.11           C
ATOM    593  OD1 ASN A  76       6.523  64.105  73.170  1.00 15.03           O
ATOM    594  ND2 ASN A  76       6.690  64.956  71.105  1.00 15.69           N
ATOM    595  N   GLY A  77       8.317  62.540  75.162  1.00 15.49           N
ATOM    596  CA  GLY A  77       8.774  63.151  76.395  1.00 15.77           C
ATOM    597  C   GLY A  77       8.318  64.560  76.701  1.00 16.01           C
ATOM    598  O   GLY A  77       8.785  65.154  77.681  1.00 16.14           O
ATOM    599  N   ASP A  78       7.408  65.102  75.898  1.00 16.14           N
ATOM    600  CA  ASP A  78       6.918  66.448  76.141  1.00 16.41           C
ATOM    601  C   ASP A  78       5.813  66.400  77.210  1.00 16.13           C
ATOM    602  O   ASP A  78       4.621  66.351  76.899  1.00 16.20           O
ATOM    603  CB  ASP A  78       6.418  67.053  74.830  1.00 17.30           C
ATOM    604  CG  ASP A  78       6.116  68.546  74.940  1.00 18.50           C
ATOM    605  OD1 ASP A  78       6.468  69.206  75.949  1.00 19.07           O
ATOM    606  OD2 ASP A  78       5.510  69.066  73.986  1.00 19.68           O
ATOM    607  N   PHE A  79       6.223  66.414  78.476  1.00 15.89           N
ATOM    608  CA  PHE A  79       5.291  66.340  79.593  1.00 15.47           C
ATOM    609  C   PHE A  79       5.188  67.639  80.365  1.00 15.35           C
ATOM    610  O   PHE A  79       6.104  68.458  80.326  1.00 15.68           O
ATOM    611  CB  PHE A  79       5.747  65.255  80.574  1.00 15.46           C
ATOM    612  CG  PHE A  79       5.493  63.848  80.100  1.00 15.21           C
ATOM    613  CD1 PHE A  79       4.207  63.308  80.146  1.00 15.00           C
ATOM    614  CD2 PHE A  79       6.547  63.054  79.642  1.00 14.97           C
ATOM    615  CE1 PHE A  79       3.970  61.985  79.741  1.00 14.95           C
ATOM    616  CE2 PHE A  79       6.329  61.738  79.236  1.00 14.53           C
ATOM    617  CZ  PHE A  79       5.041  61.202  79.285  1.00 14.90           C
ATOM    618  N   VAL A  80       4.076  67.808  81.075  1.00 14.97           N
ATOM    619  CA  VAL A  80       3.840  68.977  81.925  1.00 14.72           C
ATOM    620  C   VAL A  80       3.597  68.455  83.346  1.00 14.62           C
ATOM    621  O   VAL A  80       2.833  67.507  83.533  1.00 14.43           O
ATOM    622  CB  VAL A  80       2.592  69.762  81.467  1.00 14.82           C
ATOM    623  CG1 VAL A  80       2.271  70.870  82.443  1.00 14.81           C
ATOM    624  CG2 VAL A  80       2.834  70.342  80.094  1.00 15.14           C
ATOM    625  N   ARG A  81       4.293  69.007  84.336  1.00 14.29           N
ATOM    626  CA  ARG A  81       4.088  68.568  85.717  1.00 14.14           C
ATOM    627  C   ARG A  81       2.821  69.219  86.267  1.00 13.59           C
ATOM    628  O   ARG A  81       2.562  70.404  86.024  1.00 13.57           O
ATOM    629  CB  ARG A  81       5.288  68.939  86.586  1.00 14.54           C
ATOM    630  CG  ARG A  81       5.055  68.789  88.067  1.00 15.12           C
ATOM    631  CD  ARG A  81       6.284  69.233  88.805  1.00 16.17           C
ATOM    632  NE  ARG A  81       6.084  69.227  90.251  1.00 17.10           N
ATOM    633  CZ  ARG A  81       6.983  69.665  91.134  1.00 17.24           C
ATOM    634  NH1 ARG A  81       8.145  70.156  90.725  1.00 16.99           N
ATOM    635  NH2 ARG A  81       6.742  69.554  92.435  1.00 17.44           N
ATOM    636  N   VAL A  82       2.012  68.439  86.966  1.00 12.90           N
ATOM    637  CA  VAL A  82       0.785  68.963  87.540  1.00 12.50           C
ATOM    638  C   VAL A  82       0.721  68.515  88.991  1.00 12.33           C
ATOM    639  O   VAL A  82       1.530  67.689  89.429  1.00 12.49           O
ATOM    640  CB  VAL A  82      -0.470  68.460  86.778  1.00 12.30           C
ATOM    641  CG1 VAL A  82      -0.515  69.037  85.375  1.00 12.13           C
ATOM    642  CG2 VAL A  82      -0.490  66.941  86.740  1.00 12.20           C
ATOM    643  N   SER A  83      -0.203  69.087  89.755  1.00 12.28           N
ATOM    644  CA  SER A  83      -0.356  68.711  91.157  1.00 12.01           C
ATOM    645  C   SER A  83      -1.147  67.412  91.245  1.00 11.76           C
ATOM    646  O   SER A  83      -1.828  67.028  90.296  1.00 11.71           O
ATOM    647  CB  SER A  83      -1.064  69.823  91.952  1.00 11.79           C
ATOM    648  OG  SER A  83      -2.442  69.901  91.633  1.00 12.67           O
ATOM    649  N   TRP A  84      -1.055  66.725  92.376  1.00 11.71           N
ATOM    650  CA  TRP A  84      -1.802  65.486  92.538  1.00 12.12           C
ATOM    651  C   TRP A  84      -3.309  65.700  92.384  1.00 12.83           C
ATOM    652  O   TRP A  84      -3.995  64.905  91.743  1.00 12.34           O
ATOM    653  CB  TRP A  84      -1.506  64.839  93.891  1.00 11.07           C
ATOM    654  CG  TRP A  84      -0.396  63.845  93.813  1.00 10.76           C
ATOM    655  CD1 TRP A  84       0.868  63.975  94.321  1.00 10.43           C
ATOM    656  CD2 TRP A  84      -0.456  62.539  93.220  1.00 10.23           C
ATOM    657  NE1 TRP A  84       1.584  62.832  94.086  1.00  9.93           N
ATOM    658  CE2 TRP A  84       0.799  61.935  93.415  1.00  9.91           C
ATOM    659  CE3 TRP A  84      -1.454  61.820  92.548  1.00  9.74           C
ATOM    660  CZ2 TRP A  84       1.083  60.640  92.970  1.00  9.78           C
ATOM    661  CZ3 TRP A  84      -1.169  60.534  92.104  1.00  9.70           C
ATOM    662  CH2 TRP A  84       0.083  59.959  92.316  1.00  9.41           C
ATOM    663  N   ASP A  85      -3.825  66.779  92.954  1.00 13.69           N
ATOM    664  CA  ASP A  85      -5.248  67.025  92.856  1.00 15.26           C
ATOM    665  C   ASP A  85      -5.748  67.189  91.436  1.00 15.28           C
ATOM    666  O   ASP A  85      -6.818  66.682  91.101  1.00 15.41           O
ATOM    667  CB  ASP A  85      -5.670  68.212  93.718  1.00 17.03           C
ATOM    668  CG  ASP A  85      -5.770  67.854  95.192  1.00 18.95           C
ATOM    669  OD1 ASP A  85      -6.234  66.737  95.540  1.00 20.42           O
ATOM    670  OD2 ASP A  85      -5.391  68.710  96.016  1.00 20.97           O
ATOM    671  N   GLN A  86      -5.013  67.902  90.595  1.00 15.30           N
ATOM    672  CA  GLN A  86      -5.486  68.035  89.224  1.00 15.74           C
ATOM    673  C   GLN A  86      -5.323  66.725  88.462  1.00 14.96           C
ATOM    674  O   GLN A  86      -6.227  66.338  87.738  1.00 14.90           O
ATOM    675  CB  GLN A  86      -4.878  69.236  88.491  1.00 16.95           C
ATOM    676  CG  GLN A  86      -3.415  69.471  88.719  1.00 19.04           C
ATOM    677  CD  GLN A  86      -2.999  70.939  88.520  1.00 19.97           C
ATOM    678  OE1 GLN A  86      -1.808  71.247  88.436  1.00 20.44           O
ATOM    679  NE2 GLN A  86      -3.973  71.844  88.474  1.00 21.24           N
ATOM    680  N   ALA A  87      -4.227  66.003  88.697  1.00 14.21           N
ATOM    681  CA  ALA A  87      -4.008  64.705  88.051  1.00 13.49           C
ATOM    682  C   ALA A  87      -5.125  63.715  88.422  1.00 12.97           C
ATOM    683  O   ALA A  87      -5.653  63.007  87.563  1.00 12.73           O
ATOM    684  CB  ALA A  87      -2.649  64.135  88.450  1.00 13.46           C
ATOM    685  N   LEU A  88      -5.491  63.671  89.701  1.00 12.71           N
ATOM    686  CA  LEU A  88      -6.543  62.771  90.165  1.00 12.66           C
ATOM    687  C   LEU A  88      -7.901  63.176  89.599  1.00 12.56           C
ATOM    688  O   LEU A  88      -8.697  62.323  89.194  1.00 12.77           O
ATOM    689  CB  LEU A  88      -6.566  62.725  91.692  1.00 12.54           C
ATOM    690  CG  LEU A  88      -5.312  62.068  92.288  1.00 12.84           C
ATOM    691  CD1 LEU A  88      -5.212  62.319  93.782  1.00 13.05           C
ATOM    692  CD2 LEU A  88      -5.342  60.586  92.005  1.00 12.78           C
ATOM    693  N   ASP A  89      -8.165  64.475  89.559  1.00 12.40           N
ATOM    694  CA  ASP A  89      -9.419  64.965  89.003  1.00 12.39           C
ATOM    695  C   ASP A  89      -9.509  64.529  87.552  1.00 12.35           C
ATOM    696  O   ASP A  89     -10.560  64.090  87.098  1.00 12.62           O
ATOM    697  CB  ASP A  89      -9.479  66.494  89.044  1.00 12.77           C
ATOM    698  CG  ASP A  89      -9.773  67.036  90.419  1.00 13.15           C
ATOM    699  OD1 ASP A  89     -10.152  66.256  91.317  1.00 13.22           O
ATOM    700  OD2 ASP A  89      -9.617  68.264  90.598  1.00 14.08           O
ATOM    701  N   LEU A  90      -8.406  64.675  86.822  1.00 11.93           N
ATOM    702  CA  LEU A  90      -8.351  64.304  85.402  1.00 11.85           C
ATOM    703  C   LEU A  90      -8.588  62.806  85.164  1.00 11.17           C
ATOM    704  O   LEU A  90      -9.392  62.429  84.310  1.00 11.09           O
ATOM    705  CB  LEU A  90      -7.003  64.737  84.817  1.00 12.51           C
ATOM    706  CG  LEU A  90      -6.767  64.600  83.319  1.00 13.52           C
ATOM    707  CD1 LEU A  90      -7.852  65.339  82.534  1.00 14.35           C
ATOM    708  CD2 LEU A  90      -5.381  65.159  82.998  1.00 13.86           C
ATOM    709  N   VAL A  91      -7.881  61.957  85.900  1.00 10.40           N
ATOM    710  CA  VAL A  91      -8.052  60.514  85.764  1.00 10.02           C
ATOM    711  C   VAL A  91      -9.485  60.091  86.049  1.00 10.01           C
ATOM    712  O   VAL A  91     -10.070  59.317  85.287  1.00 10.43           O
ATOM    713  CB  VAL A  91      -7.120  59.757  86.702  1.00  9.58           C
ATOM    714  CG1 VAL A  91      -7.430  58.265  86.675  1.00  9.33           C
ATOM    715  CG2 VAL A  91      -5.682  60.010  86.297  1.00  9.56           C
ATOM    716  N   ALA A  92     -10.044  60.571  87.158  1.00 10.04           N
ATOM    717  CA  ALA A  92     -11.415  60.221  87.504  1.00 10.16           C
ATOM    718  C   ALA A  92     -12.394  60.693  86.423  1.00 10.21           C
ATOM    719  O   ALA A  92     -13.290  59.945  86.049  1.00 10.43           O
ATOM    720  CB  ALA A  92     -11.795  60.781  88.863  1.00 10.29           C
ATOM    721  N   ALA A  93     -12.195  61.904  85.899  1.00 10.20           N
ATOM    722  CA  ALA A  93     -13.046  62.453  84.836  1.00 10.16           C
ATOM    723  C   ALA A  93     -12.982  61.600  83.577  1.00 10.35           C
ATOM    724  O   ALA A  93     -14.003  61.354  82.937  1.00 10.35           O
ATOM    725  CB  ALA A  93     -12.632  63.890  84.505  1.00 10.01           C
ATOM    726  N   GLU A  94     -11.779  61.185  83.202  1.00 10.38           N
ATOM    727  CA  GLU A  94     -11.593  60.361  82.019  1.00 10.42           C
ATOM    728  C   GLU A  94     -12.192  58.978  82.175  1.00 10.73           C
ATOM    729  O   GLU A  94     -12.807  58.458  81.239  1.00 10.46           O
ATOM    730  CB  GLU A  94     -10.120  60.271  81.672  1.00 10.79           C
ATOM    731  CG  GLU A  94      -9.634  61.498  80.953  1.00 11.72           C
ATOM    732  CD  GLU A  94     -10.382  61.728  79.652  1.00 12.57           C
ATOM    733  OE1 GLU A  94     -10.187  60.951  78.698  1.00 12.85           O
ATOM    734  OE2 GLU A  94     -11.185  62.671  79.577  1.00 13.16           O
ATOM    735  N   VAL A  95     -11.980  58.349  83.330  1.00 10.58           N
ATOM    736  CA  VAL A  95     -12.568  57.036  83.571  1.00 10.79           C
ATOM    737  C   VAL A  95     -14.095  57.136  83.476  1.00 10.75           C
ATOM    738  O   VAL A  95     -14.739  56.319  82.816  1.00 10.66           O
ATOM    739  CB  VAL A  95     -12.189  56.472  84.960  1.00 10.87           C
ATOM    740  CG1 VAL A  95     -13.055  55.261  85.291  1.00 10.94           C
ATOM    741  CG2 VAL A  95     -10.719  56.079  84.976  1.00 11.10           C
ATOM    742  N   LYS A  96     -14.673  58.146  84.116  1.00 10.58           N
ATOM    743  CA  LYS A  96     -16.126  58.319  84.090  1.00 10.75           C
ATOM    744  C   LYS A  96     -16.645  58.623  82.687  1.00 10.82           C
ATOM    745  O   LYS A  96     -17.659  58.069  82.270  1.00 10.67           O
ATOM    746  CB  LYS A  96     -16.550  59.422  85.054  1.00 10.80           C
ATOM    747  CG  LYS A  96     -18.041  59.425  85.356  1.00 11.65           C
ATOM    748  CD  LYS A  96     -18.521  58.067  85.885  1.00 12.00           C
ATOM    749  CE  LYS A  96     -19.960  58.189  86.377  1.00 12.45           C
ATOM    750  NZ  LYS A  96     -20.495  56.919  86.914  1.00 12.94           N
ATOM    751  N   ARG A  97     -15.954  59.501  81.960  1.00 11.11           N
ATOM    752  CA  ARG A  97     -16.349  59.835  80.597  1.00 11.54           C
ATOM    753  C   ARG A  97     -16.373  58.606  79.680  1.00 11.59           C
ATOM    754  O   ARG A  97     -17.335  58.403  78.928  1.00 11.73           O
ATOM    755  CB  ARG A  97     -15.411  60.877  79.994  1.00 11.87           C
ATOM    756  CG  ARG A  97     -15.752  61.225  78.543  1.00 12.59           C
ATOM    757  CD  ARG A  97     -14.698  62.155  77.914  1.00 13.12           C
ATOM    758  NE  ARG A  97     -13.401  61.511  77.673  1.00 13.56           N
ATOM    759  CZ  ARG A  97     -13.139  60.702  76.647  1.00 13.77           C
ATOM    760  NH1 ARG A  97     -14.086  60.423  75.758  1.00 14.11           N
ATOM    761  NH2 ARG A  97     -11.921  60.190  76.494  1.00 13.46           N
ATOM    762  N   VAL A  98     -15.304  57.814  79.703  1.00 11.67           N
ATOM    763  CA  VAL A  98     -15.234  56.618  78.862  1.00 11.95           C
ATOM    764  C   VAL A  98     -16.299  55.602  79.271  1.00 12.08           C
ATOM    765  O   VAL A  98     -16.958  55.031  78.412  1.00 12.22           O
ATOM    766  CB  VAL A  98     -13.804  55.981  78.857  1.00 11.67           C
ATOM    767  CG1 VAL A  98     -13.836  54.612  78.170  1.00 11.08           C
ATOM    768  CG2 VAL A  98     -12.834  56.892  78.106  1.00 11.70           C
ATOM    769  N   GLU A  99     -16.495  55.400  80.573  1.00 12.38           N
ATOM    770  CA  GLU A  99     -17.517  54.466  81.043  1.00 12.92           C
ATOM    771  C   GLU A  99     -18.928  54.886  80.607  1.00 13.44           C
ATOM    772  O   GLU A  99     -19.756  54.033  80.233  1.00 13.54           O
ATOM    773  CB  GLU A  99     -17.477  54.329  82.558  1.00 12.56           C
ATOM    774  CG  GLU A  99     -16.231  53.640  83.085  1.00 12.87           C
ATOM    775  CD  GLU A  99     -16.274  52.118  83.007  1.00 12.82           C
ATOM    776  OE1 GLU A  99     -17.246  51.517  82.488  1.00 12.49           O
ATOM    777  OE2 GLU A  99     -15.305  51.516  83.495  1.00 13.23           O
ATOM    778  N   GLU A 100     -19.207  56.187  80.677  1.00 13.68           N
ATOM    779  CA  GLU A 100     -20.516  56.730  80.284  1.00 14.20           C
ATOM    780  C   GLU A 100     -20.729  56.762  78.784  1.00 14.18           C
ATOM    781  O   GLU A 100     -21.831  56.496  78.292  1.00 14.61           O
ATOM    782  CB  GLU A 100     -20.701  58.154  80.815  1.00 14.35           C
ATOM    783  CG  GLU A 100     -20.841  58.237  82.311  1.00 15.24           C
ATOM    784  CD  GLU A 100     -22.131  57.613  82.822  1.00 16.39           C
ATOM    785  OE1 GLU A 100     -23.024  57.281  82.011  1.00 16.69           O
ATOM    786  OE2 GLU A 100     -22.257  57.459  84.050  1.00 16.93           O
ATOM    787  N   THR A 101     -19.683  57.138  78.061  1.00 14.27           N
ATOM    788  CA  THR A 101     -19.755  57.241  76.617  1.00 14.21           C
ATOM    789  C   THR A 101     -19.696  55.908  75.880  1.00 14.01           C
ATOM    790  O   THR A 101     -20.465  55.674  74.955  1.00 14.08           O
ATOM    791  CB  THR A 101     -18.619  58.138  76.079  1.00 14.36           C
ATOM    792  OG1 THR A 101     -18.642  59.400  76.754  1.00 14.49           O
ATOM    793  CG2 THR A 101     -18.773  58.366  74.580  1.00 14.51           C
ATOM    794  N   TYR A 102     -18.810  55.022  76.308  1.00 13.74           N
ATOM    795  CA  TYR A 102     -18.620  53.755  75.618  1.00 13.78           C
ATOM    796  C   TYR A 102     -19.015  52.488  76.350  1.00 13.83           C
ATOM    797  O   TYR A 102     -19.035  51.406  75.749  1.00 14.60           O
ATOM    798  CB  TYR A 102     -17.153  53.647  75.224  1.00 13.59           C
ATOM    799  CG  TYR A 102     -16.687  54.810  74.414  1.00 13.64           C
ATOM    800  CD1 TYR A 102     -17.173  55.001  73.120  1.00 13.74           C
ATOM    801  CD2 TYR A 102     -15.755  55.721  74.922  1.00 13.62           C
ATOM    802  CE1 TYR A 102     -16.744  56.063  72.341  1.00 13.87           C
ATOM    803  CE2 TYR A 102     -15.311  56.801  74.146  1.00 13.82           C
ATOM    804  CZ  TYR A 102     -15.816  56.957  72.847  1.00 14.22           C
ATOM    805  OH  TYR A 102     -15.385  57.975  72.024  1.00 14.90           O
ATOM    806  N   GLY A 103     -19.307  52.600  77.641  1.00 13.40           N
ATOM    807  CA  GLY A 103     -19.653  51.424  78.413  1.00 12.80           C
ATOM    808  C   GLY A 103     -18.377  50.735  78.872  1.00 12.87           C
ATOM    809  O   GLY A 103     -17.264  51.161  78.518  1.00 12.56           O
ATOM    810  N   PRO A 104     -18.498  49.660  79.663  1.00 12.95           N
ATOM    811  CA  PRO A 104     -17.342  48.912  80.172  1.00 12.96           C
ATOM    812  C   PRO A 104     -16.473  48.298  79.080  1.00 13.05           C
ATOM    813  O   PRO A 104     -15.302  48.027  79.310  1.00 12.89           O
ATOM    814  CB  PRO A 104     -17.987  47.860  81.071  1.00 13.03           C
ATOM    815  CG  PRO A 104     -19.338  47.671  80.469  1.00 13.05           C
ATOM    816  CD  PRO A 104     -19.758  49.069  80.142  1.00 12.91           C
ATOM    817  N   GLN A 105     -17.022  48.116  77.878  1.00 13.12           N
ATOM    818  CA  GLN A 105     -16.242  47.555  76.770  1.00 13.57           C
ATOM    819  C   GLN A 105     -15.200  48.562  76.290  1.00 12.94           C
ATOM    820  O   GLN A 105     -14.283  48.202  75.555  1.00 12.55           O
ATOM    821  CB  GLN A 105     -17.116  47.193  75.559  1.00 15.32           C
ATOM    822  CG  GLN A 105     -18.520  46.746  75.859  1.00 17.96           C
ATOM    823  CD  GLN A 105     -19.464  47.921  76.055  1.00 19.33           C
ATOM    824  OE1 GLN A 105     -19.879  48.210  77.177  1.00 20.37           O
ATOM    825  NE2 GLN A 105     -19.801  48.611  74.963  1.00 20.44           N
ATOM    826  N   GLY A 106     -15.362  49.829  76.673  1.00 12.22           N
ATOM    827  CA  GLY A 106     -14.416  50.835  76.242  1.00 11.78           C
ATOM    828  C   GLY A 106     -13.150  50.921  77.075  1.00 11.41           C
ATOM    829  O   GLY A 106     -12.193  51.570  76.664  1.00 11.50           O
ATOM    830  N   VAL A 107     -13.116  50.242  78.219  1.00 10.99           N
ATOM    831  CA  VAL A 107     -11.955  50.309  79.108  1.00 10.61           C
ATOM    832  C   VAL A 107     -11.197  48.997  79.198  1.00 10.12           C
ATOM    833  O   VAL A 107     -11.739  47.998  79.637  1.00 10.31           O
ATOM    834  CB  VAL A 107     -12.371  50.700  80.562  1.00 10.67           C
ATOM    835  CG1 VAL A 107     -11.128  50.955  81.421  1.00 11.03           C
ATOM    836  CG2 VAL A 107     -13.270  51.927  80.557  1.00 10.62           C
ATOM    837  N   PHE A 108      -9.944  48.997  78.784  1.00  9.74           N
ATOM    838  CA  PHE A 108      -9.156  47.788  78.885  1.00  9.80           C
ATOM    839  C   PHE A 108      -8.441  47.812  80.229  1.00  9.55           C
ATOM    840  O   PHE A 108      -7.626  48.699  80.479  1.00  9.64           O
ATOM    841  CB  PHE A 108      -8.129  47.693  77.750  1.00  9.95           C
ATOM    842  CG  PHE A 108      -7.356  46.409  77.761  1.00 10.39           C
ATOM    843  CD1 PHE A 108      -8.007  45.194  77.543  1.00 10.63           C
ATOM    844  CD2 PHE A 108      -6.003  46.400  78.062  1.00 10.40           C
ATOM    845  CE1 PHE A 108      -7.332  43.982  77.632  1.00 10.75           C
ATOM    846  CE2 PHE A 108      -5.307  45.193  78.154  1.00 10.52           C
ATOM    847  CZ  PHE A 108      -5.980  43.978  77.939  1.00 10.80           C
ATOM    848  N   GLY A 109      -8.727  46.826  81.071  1.00  9.64           N
ATOM    849  CA  GLY A 109      -8.108  46.751  82.386  1.00  9.40           C
ATOM    850  C   GLY A 109      -7.275  45.506  82.653  1.00  9.32           C
ATOM    851  O   GLY A 109      -7.007  45.180  83.811  1.00  9.42           O
ATOM    852  N   GLY A 110      -6.857  44.814  81.596  1.00  9.33           N
ATOM    853  CA  GLY A 110      -6.042  43.615  81.744  1.00  9.22           C
ATOM    854  C   GLY A 110      -4.727  43.914  82.451  1.00  9.34           C
ATOM    855  O   GLY A 110      -4.229  43.086  83.203  1.00  9.40           O
ATOM    856  N   SER A 111      -4.128  45.062  82.133  1.00  9.74           N
ATOM    857  CA  SER A 111      -2.887  45.525  82.771  1.00  9.77           C
ATOM    858  C   SER A 111      -1.885  44.417  83.121  1.00  9.76           C
ATOM    859  O   SER A 111      -1.407  44.330  84.252  1.00  9.62           O
ATOM    860  CB  SER A 111      -3.255  46.337  84.030  1.00  9.75           C
ATOM    861  OG  SER A 111      -2.125  46.960  84.627  1.00  9.75           O
ATOM    862  N   TYR A 112      -1.552  43.581  82.148  1.00  9.76           N
ATOM    863  CA  TYR A 112      -0.621  42.494  82.390  1.00 10.03           C
ATOM    864  C   TYR A 112       0.720  42.975  82.932  1.00  9.22           C
ATOM    865  O   TYR A 112       1.277  43.939  82.423  1.00  9.00           O
ATOM    866  CB  TYR A 112      -0.389  41.668  81.115  1.00 11.71           C
ATOM    867  CG  TYR A 112       0.311  40.381  81.453  1.00 13.99           C
ATOM    868  CD1 TYR A 112      -0.398  39.339  82.036  1.00 14.75           C
ATOM    869  CD2 TYR A 112       1.705  40.268  81.360  1.00 15.13           C
ATOM    870  CE1 TYR A 112       0.246  38.228  82.532  1.00 16.49           C
ATOM    871  CE2 TYR A 112       2.365  39.151  81.859  1.00 16.56           C
ATOM    872  CZ  TYR A 112       1.621  38.145  82.453  1.00 17.04           C
ATOM    873  OH  TYR A 112       2.230  37.082  83.061  1.00 19.28           O
ATOM    874  N   GLY A 113       1.269  42.272  83.924  1.00  8.54           N
ATOM    875  CA  GLY A 113       2.558  42.679  84.451  1.00  7.75           C
ATOM    876  C   GLY A 113       3.026  41.949  85.696  1.00  7.49           C
ATOM    877  O   GLY A 113       2.200  41.508  86.502  1.00  6.98           O
ATOM    878  N   TRP A 114       4.353  41.897  85.877  1.00  6.91           N
ATOM    879  CA  TRP A 114       4.976  41.235  87.022  1.00  6.83           C
ATOM    880  C   TRP A 114       4.949  42.022  88.334  1.00  6.65           C
ATOM    881  O   TRP A 114       5.141  41.453  89.411  1.00  6.33           O
ATOM    882  CB  TRP A 114       6.405  40.802  86.682  1.00  7.09           C
ATOM    883  CG  TRP A 114       6.440  39.351  86.388  1.00  7.84           C
ATOM    884  CD1 TRP A 114       5.851  38.718  85.328  1.00  8.11           C
ATOM    885  CD2 TRP A 114       6.997  38.319  87.218  1.00  7.85           C
ATOM    886  NE1 TRP A 114       5.999  37.355  85.457  1.00  8.69           N
ATOM    887  CE2 TRP A 114       6.696  37.082  86.606  1.00  8.28           C
ATOM    888  CE3 TRP A 114       7.714  38.320  88.420  1.00  7.89           C
ATOM    889  CZ2 TRP A 114       7.085  35.849  87.162  1.00  8.60           C
ATOM    890  CZ3 TRP A 114       8.102  37.093  88.973  1.00  7.85           C
ATOM    891  CH2 TRP A 114       7.786  35.880  88.345  1.00  7.84           C
ATOM    892  N   LYS A 115       4.701  43.323  88.236  1.00  6.40           N
ATOM    893  CA  LYS A 115       4.594  44.197  89.401  1.00  6.36           C
ATOM    894  C   LYS A 115       5.618  43.861  90.494  1.00  6.20           C
ATOM    895  O   LYS A 115       6.809  43.693  90.191  1.00  6.56           O
ATOM    896  CB  LYS A 115       3.140  44.148  89.936  1.00  6.12           C
ATOM    897  CG  LYS A 115       2.619  42.761  90.324  1.00  6.79           C
ATOM    898  CD  LYS A 115       1.145  42.816  90.675  1.00  7.59           C
ATOM    899  CE  LYS A 115       0.560  41.430  90.821  1.00  7.81           C
ATOM    900  NZ  LYS A 115       1.222  40.710  91.938  1.00  8.47           N
ATOM    901  N   SER A 116       5.160  43.802  91.750  1.00  6.45           N
ATOM    902  CA  SER A 116       5.977  43.464  92.926  1.00  6.26           C
ATOM    903  C   SER A 116       5.100  42.545  93.790  1.00  6.66           C
ATOM    904  O   SER A 116       3.875  42.562  93.666  1.00  6.94           O
ATOM    905  CB  SER A 116       6.298  44.724  93.744  1.00  5.71           C
ATOM    906  OG  SER A 116       7.142  45.617  93.041  1.00  5.95           O
ATOM    907  N   PRO A 117       5.706  41.723  94.666  1.00  6.93           N
ATOM    908  CA  PRO A 117       4.882  40.840  95.511  1.00  6.86           C
ATOM    909  C   PRO A 117       4.180  41.680  96.577  1.00  7.10           C
ATOM    910  O   PRO A 117       4.478  42.866  96.727  1.00  7.11           O
ATOM    911  CB  PRO A 117       5.912  39.932  96.172  1.00  6.86           C
ATOM    912  CG  PRO A 117       7.122  40.045  95.315  1.00  7.34           C
ATOM    913  CD  PRO A 117       7.136  41.491  94.905  1.00  6.65           C
ATOM    914  N   GLY A 118       3.265  41.066  97.324  1.00  7.29           N
ATOM    915  CA  GLY A 118       2.539  41.779  98.364  1.00  7.58           C
ATOM    916  C   GLY A 118       1.056  41.504  98.236  1.00  8.26           C
ATOM    917  O   GLY A 118       0.485  41.678  97.153  1.00  7.90           O
ATOM    918  N   ARG A 119       0.428  41.061  99.327  1.00  9.02           N
ATOM    919  CA  ARG A 119      -1.005  40.744  99.325  1.00  9.80           C
ATOM    920  C   ARG A 119      -1.916  41.975  99.334  1.00  9.46           C
ATOM    921  O   ARG A 119      -3.054  41.906  98.870  1.00  9.21           O
ATOM    922  CB  ARG A 119      -1.388  39.827 100.499  1.00 11.26           C
ATOM    923  CG  ARG A 119      -0.534  38.583 100.669  1.00 13.91           C
ATOM    924  CD  ARG A 119      -0.237  37.845  99.375  1.00 16.64           C
ATOM    925  NE  ARG A 119      -1.320  36.996  98.914  1.00 18.96           N
ATOM    926  CZ  ARG A 119      -1.182  35.734  98.482  1.00 20.10           C
ATOM    927  NH1 ARG A 119       0.005  35.130  98.447  1.00 20.50           N
ATOM    928  NH2 ARG A 119      -2.249  35.078  98.030  1.00 20.55           N
ATOM    929  N   LEU A 120      -1.445  43.079  99.917  1.00  9.23           N
ATOM    930  CA  LEU A 120      -2.235  44.312  99.941  1.00  8.83           C
ATOM    931  C   LEU A 120      -1.912  45.199  98.754  1.00  8.23           C
ATOM    932  O   LEU A 120      -2.800  45.600  98.018  1.00  7.93           O
ATOM    933  CB  LEU A 120      -2.004  45.116 101.230  1.00  8.84           C
ATOM    934  CG  LEU A 120      -2.614  46.521 101.138  1.00  9.61           C
ATOM    935  CD1 LEU A 120      -4.148  46.426 101.025  1.00  9.69           C
ATOM    936  CD2 LEU A 120      -2.197  47.360 102.342  1.00 10.44           C
ATOM    937  N   HIS A 121      -0.628  45.490  98.564  1.00  8.02           N
ATOM    938  CA  HIS A 121      -0.209  46.371  97.485  1.00  8.00           C
ATOM    939  C   HIS A 121      -0.019  45.665  96.160  1.00  7.78           C
ATOM    940  O   HIS A 121       1.063  45.687  95.577  1.00  7.49           O
ATOM    941  CB  HIS A 121       1.040  47.138  97.884  1.00  8.53           C
ATOM    942  CG  HIS A 121       0.850  48.002  99.097  1.00  8.91           C
ATOM    943  ND1 HIS A 121       0.136  49.182  99.069  1.00  8.97           N
ATOM    944  CD2 HIS A 121       1.308  47.870 100.364  1.00  8.91           C
ATOM    945  CE1 HIS A 121       0.167  49.745 100.264  1.00  8.82           C
ATOM    946  NE2 HIS A 121       0.871  48.967 101.068  1.00  9.10           N
ATOM    947  N   ASN A 122      -1.107  45.073  95.683  1.00  7.22           N
ATOM    948  CA  ASN A 122      -1.137  44.335  94.418  1.00  7.25           C
ATOM    949  C   ASN A 122      -1.771  45.324  93.439  1.00  6.99           C
ATOM    950  O   ASN A 122      -2.996  45.402  93.319  1.00  7.39           O
ATOM    951  CB  ASN A 122      -2.004  43.085  94.612  1.00  7.16           C
ATOM    952  CG  ASN A 122      -2.145  42.262  93.348  1.00  7.21           C
ATOM    953  OD1 ASN A 122      -2.071  42.787  92.244  1.00  7.51           O
ATOM    954  ND2 ASN A 122      -2.386  40.967  93.510  1.00  8.07           N
ATOM    955  N   CYS A 123      -0.936  46.084  92.741  1.00  6.99           N
ATOM    956  CA  CYS A 123      -1.441  47.134  91.877  1.00  6.88           C
ATOM    957  C   CYS A 123      -2.455  46.754  90.817  1.00  7.21           C
ATOM    958  O   CYS A 123      -3.443  47.475  90.629  1.00  6.98           O
ATOM    959  CB  CYS A 123      -0.290  47.963  91.290  1.00  6.92           C
ATOM    960  SG  CYS A 123       0.866  47.067  90.230  1.00  7.28           S
ATOM    961  N   THR A 124      -2.273  45.598  90.182  1.00  7.43           N
ATOM    962  CA  THR A 124      -3.195  45.181  89.139  1.00  7.66           C
ATOM    963  C   THR A 124      -4.566  44.784  89.679  1.00  7.71           C
ATOM    964  O   THR A 124      -5.594  45.092  89.062  1.00  7.89           O
ATOM    965  CB  THR A 124      -2.568  44.105  88.236  1.00  8.10           C
ATOM    966  OG1 THR A 124      -2.153  42.987  89.029  1.00  8.59           O
ATOM    967  CG2 THR A 124      -1.350  44.694  87.506  1.00  7.80           C
ATOM    968  N   THR A 125      -4.598  44.155  90.852  1.00  7.74           N
ATOM    969  CA  THR A 125      -5.871  43.798  91.463  1.00  7.78           C
ATOM    970  C   THR A 125      -6.546  45.080  91.949  1.00  7.65           C
ATOM    971  O   THR A 125      -7.753  45.226  91.838  1.00  7.99           O
ATOM    972  CB  THR A 125      -5.690  42.825  92.621  1.00  7.85           C
ATOM    973  OG1 THR A 125      -5.306  41.547  92.097  1.00  8.59           O
ATOM    974  CG2 THR A 125      -6.992  42.680  93.409  1.00  8.24           C
ATOM    975  N   LEU A 126      -5.763  46.017  92.473  1.00  7.72           N
ATOM    976  CA  LEU A 126      -6.308  47.301  92.934  1.00  7.90           C
ATOM    977  C   LEU A 126      -6.895  48.092  91.758  1.00  8.13           C
ATOM    978  O   LEU A 126      -7.920  48.773  91.901  1.00  8.16           O
ATOM    979  CB  LEU A 126      -5.222  48.123  93.617  1.00  7.77           C
ATOM    980  CG  LEU A 126      -4.738  47.504  94.921  1.00  7.93           C
ATOM    981  CD1 LEU A 126      -3.496  48.248  95.427  1.00  7.50           C
ATOM    982  CD2 LEU A 126      -5.893  47.527  95.925  1.00  7.95           C
ATOM    983  N   LEU A 127      -6.241  48.013  90.599  1.00  8.02           N
ATOM    984  CA  LEU A 127      -6.745  48.693  89.415  1.00  8.03           C
ATOM    985  C   LEU A 127      -8.133  48.142  89.118  1.00  8.45           C
ATOM    986  O   LEU A 127      -9.100  48.898  88.972  1.00  8.41           O
ATOM    987  CB  LEU A 127      -5.840  48.426  88.199  1.00  7.96           C
ATOM    988  CG  LEU A 127      -6.426  48.817  86.832  1.00  7.65           C
ATOM    989  CD1 LEU A 127      -6.709  50.319  86.784  1.00  7.42           C
ATOM    990  CD2 LEU A 127      -5.454  48.401  85.721  1.00  7.89           C
ATOM    991  N   ARG A 128      -8.239  46.818  89.052  1.00  8.61           N
ATOM    992  CA  ARG A 128      -9.506  46.203  88.741  1.00  8.91           C
ATOM    993  C   ARG A 128     -10.583  46.429  89.796  1.00  9.26           C
ATOM    994  O   ARG A 128     -11.767  46.501  89.474  1.00  9.09           O
ATOM    995  CB  ARG A 128      -9.307  44.732  88.389  1.00  9.48           C
ATOM    996  CG  ARG A 128      -8.634  44.582  87.027  1.00 10.05           C
ATOM    997  CD  ARG A 128      -8.582  43.138  86.587  1.00 10.89           C
ATOM    998  NE  ARG A 128      -7.503  42.420  87.235  1.00 11.98           N
ATOM    999  CZ  ARG A 128      -6.236  42.465  86.831  1.00 12.86           C
ATOM   1000  NH1 ARG A 128      -5.886  43.200  85.775  1.00 12.72           N
ATOM   1001  NH2 ARG A 128      -5.315  41.763  87.481  1.00 13.44           N
ATOM   1002  N   ARG A 129     -10.175  46.548  91.052  1.00  9.00           N
ATOM   1003  CA  ARG A 129     -11.116  46.819  92.133  1.00  9.22           C
ATOM   1004  C   ARG A 129     -11.743  48.202  91.850  1.00  9.30           C
ATOM   1005  O   ARG A 129     -12.959  48.388  91.966  1.00  9.28           O
ATOM   1006  CB  ARG A 129     -10.367  46.828  93.470  1.00  9.47           C
ATOM   1007  CG  ARG A 129     -11.241  46.925  94.712  1.00  9.81           C
ATOM   1008  CD  ARG A 129     -10.385  46.824  95.973  1.00 10.48           C
ATOM   1009  NE  ARG A 129     -11.169  47.072  97.185  1.00 11.34           N
ATOM   1010  CZ  ARG A 129     -11.860  46.142  97.840  1.00 11.90           C
ATOM   1011  NH1 ARG A 129     -11.860  44.892  97.400  1.00 12.26           N
ATOM   1012  NH2 ARG A 129     -12.560  46.459  98.931  1.00 12.09           N
ATOM   1013  N   MET A 130     -10.909  49.160  91.455  1.00  9.30           N
ATOM   1014  CA  MET A 130     -11.387  50.497  91.136  1.00  9.77           C
ATOM   1015  C   MET A 130     -12.273  50.493  89.878  1.00  9.84           C
ATOM   1016  O   MET A 130     -13.385  51.028  89.906  1.00  9.57           O
ATOM   1017  CB  MET A 130     -10.210  51.478  90.989  1.00 10.17           C
ATOM   1018  CG  MET A 130     -10.614  52.937  90.695  1.00 11.19           C
ATOM   1019  SD  MET A 130     -11.002  53.327  88.943  1.00 12.36           S
ATOM   1020  CE  MET A 130      -9.306  53.475  88.251  1.00 12.12           C
ATOM   1021  N   LEU A 131     -11.817  49.859  88.798  1.00 10.15           N
ATOM   1022  CA  LEU A 131     -12.609  49.826  87.552  1.00 10.78           C
ATOM   1023  C   LEU A 131     -13.953  49.133  87.731  1.00 11.07           C
ATOM   1024  O   LEU A 131     -14.937  49.488  87.085  1.00 11.42           O
ATOM   1025  CB  LEU A 131     -11.814  49.211  86.393  1.00 10.31           C
ATOM   1026  CG  LEU A 131     -10.639  50.071  85.905  1.00 10.33           C
ATOM   1027  CD1 LEU A 131      -9.784  49.308  84.903  1.00 10.43           C
ATOM   1028  CD2 LEU A 131     -11.149  51.383  85.307  1.00 10.44           C
ATOM   1029  N   THR A 132     -14.003  48.162  88.627  1.00 11.47           N
ATOM   1030  CA  THR A 132     -15.249  47.473  88.909  1.00 12.23           C
ATOM   1031  C   THR A 132     -16.255  48.508  89.443  1.00 12.34           C
ATOM   1032  O   THR A 132     -17.410  48.548  89.010  1.00 12.38           O
ATOM   1033  CB  THR A 132     -15.031  46.358  89.947  1.00 12.26           C
ATOM   1034  OG1 THR A 132     -14.196  45.344  89.372  1.00 13.06           O
ATOM   1035  CG2 THR A 132     -16.368  45.739  90.374  1.00 12.58           C
ATOM   1036  N   LEU A 133     -15.799  49.364  90.351  1.00 12.42           N
ATOM   1037  CA  LEU A 133     -16.661  50.397  90.908  1.00 12.29           C
ATOM   1038  C   LEU A 133     -17.001  51.428  89.847  1.00 12.38           C
ATOM   1039  O   LEU A 133     -18.047  52.077  89.929  1.00 12.78           O
ATOM   1040  CB  LEU A 133     -15.986  51.094  92.090  1.00 12.26           C
ATOM   1041  CG  LEU A 133     -15.735  50.215  93.310  1.00 12.17           C
ATOM   1042  CD1 LEU A 133     -14.835  50.929  94.307  1.00 12.43           C
ATOM   1043  CD2 LEU A 133     -17.060  49.839  93.940  1.00 12.40           C
ATOM   1044  N   ALA A 134     -16.119  51.600  88.864  1.00 12.07           N
ATOM   1045  CA  ALA A 134     -16.344  52.572  87.794  1.00 11.93           C
ATOM   1046  C   ALA A 134     -17.373  52.129  86.757  1.00 11.71           C
ATOM   1047  O   ALA A 134     -17.842  52.949  85.966  1.00 11.78           O
ATOM   1048  CB  ALA A 134     -15.030  52.929  87.102  1.00 12.09           C
ATOM   1049  N   GLY A 135     -17.719  50.848  86.759  1.00 11.33           N
ATOM   1050  CA  GLY A 135     -18.693  50.356  85.803  1.00 11.12           C
ATOM   1051  C   GLY A 135     -18.291  49.097  85.070  1.00 11.16           C
ATOM   1052  O   GLY A 135     -19.127  48.501  84.392  1.00 11.49           O
ATOM   1053  N   GLY A 136     -17.029  48.688  85.172  1.00 10.51           N
ATOM   1054  CA  GLY A 136     -16.611  47.468  84.500  1.00 10.08           C
ATOM   1055  C   GLY A 136     -15.429  47.685  83.586  1.00  9.90           C
ATOM   1056  O   GLY A 136     -15.002  48.822  83.391  1.00  9.87           O
ATOM   1057  N   TYR A 137     -14.927  46.612  82.979  1.00  9.66           N
ATOM   1058  CA  TYR A 137     -13.761  46.709  82.094  1.00  9.41           C
ATOM   1059  C   TYR A 137     -13.541  45.400  81.322  1.00  9.51           C
ATOM   1060  O   TYR A 137     -14.122  44.361  81.662  1.00  9.34           O
ATOM   1061  CB  TYR A 137     -12.510  46.993  82.949  1.00  9.48           C
ATOM   1062  CG  TYR A 137     -12.291  45.935  84.024  1.00  9.89           C
ATOM   1063  CD1 TYR A 137     -12.952  46.016  85.253  1.00  9.76           C
ATOM   1064  CD2 TYR A 137     -11.510  44.800  83.766  1.00  9.89           C
ATOM   1065  CE1 TYR A 137     -12.855  44.997  86.185  1.00 10.22           C
ATOM   1066  CE2 TYR A 137     -11.406  43.781  84.682  1.00 10.04           C
ATOM   1067  CZ  TYR A 137     -12.085  43.878  85.895  1.00 10.83           C
ATOM   1068  OH  TYR A 137     -12.011  42.836  86.803  1.00 11.09           O
ATOM   1069  N   VAL A 138     -12.679  45.449  80.307  1.00  9.29           N
ATOM   1070  CA  VAL A 138     -12.325  44.267  79.523  1.00  9.12           C
ATOM   1071  C   VAL A 138     -11.053  43.729  80.189  1.00  9.22           C
ATOM   1072  O   VAL A 138     -10.134  44.489  80.460  1.00  9.16           O
ATOM   1073  CB  VAL A 138     -12.033  44.637  78.040  1.00  9.37           C
ATOM   1074  CG1 VAL A 138     -11.512  43.420  77.266  1.00  8.85           C
ATOM   1075  CG2 VAL A 138     -13.306  45.172  77.375  1.00  9.63           C
ATOM   1076  N   ASN A 139     -11.028  42.435  80.492  1.00  9.38           N
ATOM   1077  CA  ASN A 139      -9.892  41.810  81.156  1.00  9.74           C
ATOM   1078  C   ASN A 139      -9.104  40.955  80.157  1.00 10.09           C
ATOM   1079  O   ASN A 139      -9.557  40.736  79.027  1.00 10.03           O
ATOM   1080  CB  ASN A 139     -10.413  40.922  82.288  1.00  9.69           C
ATOM   1081  CG  ASN A 139      -9.419  40.763  83.422  1.00  9.90           C
ATOM   1082  OD1 ASN A 139      -8.256  41.144  83.304  1.00  9.63           O
ATOM   1083  ND2 ASN A 139      -9.884  40.212  84.545  1.00 10.42           N
ATOM   1084  N   GLY A 140      -7.918  40.505  80.570  1.00  9.91           N
ATOM   1085  CA  GLY A 140      -7.087  39.650  79.735  1.00 10.02           C
ATOM   1086  C   GLY A 140      -7.058  38.262  80.364  1.00 10.06           C
ATOM   1087  O   GLY A 140      -7.275  38.124  81.570  1.00 10.62           O
ATOM   1088  N   ALA A 141      -6.861  37.231  79.559  1.00  9.62           N
ATOM   1089  CA  ALA A 141      -6.815  35.874  80.081  1.00  9.82           C
ATOM   1090  C   ALA A 141      -5.511  35.225  79.683  1.00  9.51           C
ATOM   1091  O   ALA A 141      -4.999  35.469  78.579  1.00  9.69           O
ATOM   1092  CB  ALA A 141      -7.978  35.047  79.538  1.00  9.72           C
ATOM   1093  N   GLY A 142      -5.024  34.336  80.541  1.00  9.05           N
ATOM   1094  CA  GLY A 142      -3.779  33.643  80.278  1.00  8.57           C
ATOM   1095  C   GLY A 142      -2.597  34.519  80.615  1.00  8.40           C
ATOM   1096  O   GLY A 142      -2.709  35.469  81.382  1.00  8.30           O
ATOM   1097  N   ASP A 143      -1.445  34.198  80.048  1.00  8.25           N
ATOM   1098  CA  ASP A 143      -0.244  34.982  80.298  1.00  8.00           C
ATOM   1099  C   ASP A 143       0.759  34.771  79.162  1.00  7.60           C
ATOM   1100  O   ASP A 143       0.506  34.003  78.245  1.00  7.11           O
ATOM   1101  CB  ASP A 143       0.359  34.644  81.676  1.00  7.92           C
ATOM   1102  CG  ASP A 143       0.771  33.190  81.798  1.00  8.39           C
ATOM   1103  OD1 ASP A 143       1.525  32.695  80.939  1.00  8.22           O
ATOM   1104  OD2 ASP A 143       0.337  32.532  82.755  1.00  8.46           O
ATOM   1105  N   TYR A 144       1.881  35.469  79.223  1.00  7.55           N
ATOM   1106  CA  TYR A 144       2.907  35.367  78.194  1.00  7.62           C
ATOM   1107  C   TYR A 144       3.891  34.225  78.439  1.00  7.92           C
ATOM   1108  O   TYR A 144       4.701  33.905  77.559  1.00  7.83           O
ATOM   1109  CB  TYR A 144       3.703  36.680  78.108  1.00  7.30           C
ATOM   1110  CG  TYR A 144       3.013  37.797  77.373  1.00  7.52           C
ATOM   1111  CD1 TYR A 144       1.974  38.515  77.974  1.00  7.36           C
ATOM   1112  CD2 TYR A 144       3.390  38.138  76.072  1.00  7.22           C
ATOM   1113  CE1 TYR A 144       1.316  39.552  77.294  1.00  7.43           C
ATOM   1114  CE2 TYR A 144       2.737  39.174  75.380  1.00  6.91           C
ATOM   1115  CZ  TYR A 144       1.698  39.868  76.004  1.00  7.20           C
ATOM   1116  OH  TYR A 144       1.021  40.859  75.335  1.00  7.66           O
ATOM   1117  N   SER A 145       3.847  33.651  79.645  1.00  8.07           N
ATOM   1118  CA  SER A 145       4.760  32.573  80.048  1.00  7.91           C
ATOM   1119  C   SER A 145       4.445  31.209  79.471  1.00  7.72           C
ATOM   1120  O   SER A 145       5.340  30.511  79.000  1.00  7.41           O
ATOM   1121  CB  SER A 145       4.798  32.419  81.569  1.00  8.06           C
ATOM   1122  OG  SER A 145       5.434  33.498  82.201  1.00  8.81           O
ATOM   1123  N   THR A 146       3.195  30.785  79.618  1.00  7.34           N
ATOM   1124  CA  THR A 146       2.780  29.472  79.133  1.00  7.08           C
ATOM   1125  C   THR A 146       1.457  29.586  78.378  1.00  7.09           C
ATOM   1126  O   THR A 146       0.598  28.722  78.503  1.00  7.46           O
ATOM   1127  CB  THR A 146       2.594  28.509  80.313  1.00  6.90           C
ATOM   1128  OG1 THR A 146       1.690  29.103  81.255  1.00  6.79           O
ATOM   1129  CG2 THR A 146       3.918  28.245  81.010  1.00  6.43           C
ATOM   1130  N   GLY A 147       1.304  30.658  77.609  1.00  6.92           N
ATOM   1131  CA  GLY A 147       0.082  30.887  76.857  1.00  7.14           C
ATOM   1132  C   GLY A 147      -0.438  29.675  76.092  1.00  7.28           C
ATOM   1133  O   GLY A 147      -1.638  29.413  76.109  1.00  7.11           O
ATOM   1134  N   ALA A 148       0.458  28.938  75.433  1.00  7.08           N
ATOM   1135  CA  ALA A 148       0.077  27.747  74.672  1.00  7.35           C
ATOM   1136  C   ALA A 148      -0.062  26.514  75.564  1.00  7.67           C
ATOM   1137  O   ALA A 148      -1.087  25.837  75.544  1.00  8.18           O
ATOM   1138  CB  ALA A 148       1.099  27.468  73.560  1.00  6.63           C
ATOM   1139  N   ALA A 149       0.946  26.269  76.398  1.00  7.85           N
ATOM   1140  CA  ALA A 149       0.965  25.095  77.269  1.00  8.06           C
ATOM   1141  C   ALA A 149      -0.191  24.996  78.249  1.00  7.97           C
ATOM   1142  O   ALA A 149      -0.744  23.919  78.448  1.00  8.24           O
ATOM   1143  CB  ALA A 149       2.309  24.995  78.014  1.00  7.53           C
ATOM   1144  N   GLN A 150      -0.590  26.119  78.824  1.00  8.37           N
ATOM   1145  CA  GLN A 150      -1.669  26.100  79.802  1.00  8.32           C
ATOM   1146  C   GLN A 150      -3.030  25.794  79.196  1.00  8.04           C
ATOM   1147  O   GLN A 150      -3.948  25.413  79.920  1.00  8.01           O
ATOM   1148  CB  GLN A 150      -1.712  27.413  80.588  1.00  9.02           C
ATOM   1149  CG  GLN A 150      -2.176  28.614  79.778  1.00 10.54           C
ATOM   1150  CD  GLN A 150      -2.125  29.903  80.579  1.00 11.87           C
ATOM   1151  OE1 GLN A 150      -3.150  30.558  80.758  1.00 13.31           O
ATOM   1152  NE2 GLN A 150      -0.945  30.261  81.090  1.00 11.14           N
ATOM   1153  N   VAL A 151      -3.174  25.959  77.882  1.00  7.60           N
ATOM   1154  CA  VAL A 151      -4.446  25.672  77.223  1.00  7.20           C
ATOM   1155  C   VAL A 151      -4.494  24.225  76.704  1.00  7.24           C
ATOM   1156  O   VAL A 151      -5.535  23.554  76.787  1.00  6.97           O
ATOM   1157  CB  VAL A 151      -4.733  26.684  76.074  1.00  6.88           C
ATOM   1158  CG1 VAL A 151      -6.074  26.375  75.405  1.00  6.64           C
ATOM   1159  CG2 VAL A 151      -4.746  28.118  76.630  1.00  6.60           C
ATOM   1160  N   ILE A 152      -3.372  23.732  76.188  1.00  7.29           N
ATOM   1161  CA  ILE A 152      -3.338  22.369  75.668  1.00  7.27           C
ATOM   1162  C   ILE A 152      -3.258  21.302  76.765  1.00  7.83           C
ATOM   1163  O   ILE A 152      -3.902  20.252  76.648  1.00  7.85           O
ATOM   1164  CB  ILE A 152      -2.207  22.165  74.589  1.00  7.10           C
ATOM   1165  CG1 ILE A 152      -2.305  20.767  73.960  1.00  7.27           C
ATOM   1166  CG2 ILE A 152      -0.799  22.353  75.195  1.00  7.22           C
ATOM   1167  CD1 ILE A 152      -3.583  20.557  73.164  1.00  7.53           C
ATOM   1168  N   MET A 153      -2.539  21.575  77.854  1.00  7.69           N
ATOM   1169  CA  MET A 153      -2.410  20.575  78.909  1.00  7.99           C
ATOM   1170  C   MET A 153      -3.730  20.067  79.481  1.00  7.97           C
ATOM   1171  O   MET A 153      -3.865  18.873  79.715  1.00  7.79           O
ATOM   1172  CB  MET A 153      -1.457  21.027  80.022  1.00  8.97           C
ATOM   1173  CG  MET A 153       0.026  20.998  79.628  1.00  9.56           C
ATOM   1174  SD  MET A 153       0.665  19.348  79.319  1.00 11.32           S
ATOM   1175  CE  MET A 153       0.701  19.340  77.522  1.00 10.72           C
ATOM   1176  N   PRO A 154      -4.721  20.948  79.714  1.00  8.05           N
ATOM   1177  CA  PRO A 154      -5.995  20.435  80.258  1.00  8.37           C
ATOM   1178  C   PRO A 154      -6.688  19.435  79.311  1.00  8.86           C
ATOM   1179  O   PRO A 154      -7.448  18.578  79.755  1.00  8.83           O
ATOM   1180  CB  PRO A 154      -6.811  21.703  80.458  1.00  8.09           C
ATOM   1181  CG  PRO A 154      -5.756  22.677  80.877  1.00  7.75           C
ATOM   1182  CD  PRO A 154      -4.661  22.416  79.853  1.00  7.93           C
ATOM   1183  N   HIS A 155      -6.359  19.489  78.018  1.00  8.60           N
ATOM   1184  CA  HIS A 155      -6.939  18.551  77.058  1.00  8.98           C
ATOM   1185  C   HIS A 155      -6.146  17.239  77.020  1.00  9.32           C
ATOM   1186  O   HIS A 155      -6.643  16.217  76.544  1.00  9.97           O
ATOM   1187  CB  HIS A 155      -6.901  19.142  75.663  1.00  9.19           C
ATOM   1188  CG  HIS A 155      -7.850  20.276  75.455  1.00  9.55           C
ATOM   1189  ND1 HIS A 155      -9.214  20.101  75.430  1.00  9.61           N
ATOM   1190  CD2 HIS A 155      -7.633  21.584  75.184  1.00  9.97           C
ATOM   1191  CE1 HIS A 155      -9.801  21.250  75.144  1.00 10.00           C
ATOM   1192  NE2 HIS A 155      -8.863  22.166  74.988  1.00 10.27           N
ATOM   1193  N   VAL A 156      -4.903  17.283  77.490  1.00  9.01           N
ATOM   1194  CA  VAL A 156      -4.024  16.125  77.448  1.00  8.75           C
ATOM   1195  C   VAL A 156      -3.893  15.364  78.758  1.00  8.62           C
ATOM   1196  O   VAL A 156      -4.025  14.144  78.769  1.00  8.30           O
ATOM   1197  CB  VAL A 156      -2.623  16.539  76.933  1.00  8.90           C
ATOM   1198  CG1 VAL A 156      -1.703  15.328  76.832  1.00  8.29           C
ATOM   1199  CG2 VAL A 156      -2.765  17.252  75.568  1.00  8.65           C
ATOM   1200  N   VAL A 157      -3.597  16.067  79.846  1.00  8.42           N
ATOM   1201  CA  VAL A 157      -3.461  15.415  81.139  1.00  8.69           C
ATOM   1202  C   VAL A 157      -4.575  15.829  82.088  1.00  9.24           C
ATOM   1203  O   VAL A 157      -4.612  15.392  83.231  1.00  9.60           O
ATOM   1204  CB  VAL A 157      -2.088  15.665  81.802  1.00  8.71           C
ATOM   1205  CG1 VAL A 157      -0.976  15.075  80.951  1.00  8.52           C
ATOM   1206  CG2 VAL A 157      -1.865  17.164  82.034  1.00  8.39           C
ATOM   1207  N   GLY A 158      -5.443  16.734  81.651  1.00  9.72           N
ATOM   1208  CA  GLY A 158      -6.564  17.125  82.490  1.00 10.42           C
ATOM   1209  C   GLY A 158      -6.472  18.354  83.370  1.00 10.94           C
ATOM   1210  O   GLY A 158      -7.509  18.807  83.839  1.00 11.11           O
ATOM   1211  N   THR A 159      -5.264  18.845  83.653  1.00 11.63           N
ATOM   1212  CA  THR A 159      -5.059  20.058  84.470  1.00 12.47           C
ATOM   1213  C   THR A 159      -4.074  20.965  83.743  1.00 12.50           C
ATOM   1214  O   THR A 159      -3.452  20.528  82.769  1.00 12.23           O
ATOM   1215  CB  THR A 159      -4.448  19.775  85.870  1.00 12.99           C
ATOM   1216  OG1 THR A 159      -3.334  18.880  85.757  1.00 14.20           O
ATOM   1217  CG2 THR A 159      -5.471  19.218  86.803  1.00 14.45           C
ATOM   1218  N   LEU A 160      -3.898  22.202  84.226  1.00 12.48           N
ATOM   1219  CA  LEU A 160      -2.971  23.116  83.564  1.00 12.48           C
ATOM   1220  C   LEU A 160      -1.519  22.615  83.576  1.00 11.80           C
ATOM   1221  O   LEU A 160      -0.742  22.954  82.685  1.00 11.66           O
ATOM   1222  CB  LEU A 160      -3.110  24.568  84.050  1.00 13.93           C
ATOM   1223  CG  LEU A 160      -2.957  24.985  85.503  1.00 14.86           C
ATOM   1224  CD1 LEU A 160      -1.669  24.477  86.118  1.00 15.36           C
ATOM   1225  CD2 LEU A 160      -2.962  26.504  85.527  1.00 15.63           C
ATOM   1226  N   GLU A 161      -1.158  21.842  84.603  1.00 10.86           N
ATOM   1227  CA  GLU A 161       0.152  21.206  84.710  1.00 10.03           C
ATOM   1228  C   GLU A 161       1.379  22.097  84.908  1.00  9.69           C
ATOM   1229  O   GLU A 161       2.238  21.779  85.718  1.00  9.43           O
ATOM   1230  CB  GLU A 161       0.355  20.287  83.483  1.00  9.70           C
ATOM   1231  CG  GLU A 161       1.614  19.413  83.479  1.00  9.59           C
ATOM   1232  CD  GLU A 161       1.609  18.368  84.562  1.00  9.82           C
ATOM   1233  OE1 GLU A 161       0.506  17.983  84.988  1.00  9.99           O
ATOM   1234  OE2 GLU A 161       2.701  17.938  84.996  1.00  9.94           O
ATOM   1235  N   VAL A 162       1.463  23.201  84.176  1.00  9.24           N
ATOM   1236  CA  VAL A 162       2.615  24.104  84.249  1.00  8.99           C
ATOM   1237  C   VAL A 162       2.830  24.803  85.581  1.00  8.89           C
ATOM   1238  O   VAL A 162       3.960  25.153  85.919  1.00  9.16           O
ATOM   1239  CB  VAL A 162       2.556  25.200  83.144  1.00  8.52           C
ATOM   1240  CG1 VAL A 162       2.693  24.560  81.782  1.00  8.40           C
ATOM   1241  CG2 VAL A 162       1.245  26.002  83.253  1.00  8.63           C
ATOM   1242  N   TYR A 163       1.756  25.034  86.323  1.00  8.59           N
ATOM   1243  CA  TYR A 163       1.887  25.729  87.590  1.00  8.98           C
ATOM   1244  C   TYR A 163       1.496  24.831  88.735  1.00  9.32           C
ATOM   1245  O   TYR A 163       0.758  25.243  89.623  1.00  9.52           O
ATOM   1246  CB  TYR A 163       1.035  26.997  87.599  1.00  9.04           C
ATOM   1247  CG  TYR A 163       1.375  27.982  86.486  1.00  8.98           C
ATOM   1248  CD1 TYR A 163       2.703  28.206  86.093  1.00  8.91           C
ATOM   1249  CD2 TYR A 163       0.371  28.669  85.815  1.00  9.07           C
ATOM   1250  CE1 TYR A 163       3.011  29.101  85.050  1.00  8.74           C
ATOM   1251  CE2 TYR A 163       0.670  29.568  84.766  1.00  8.84           C
ATOM   1252  CZ  TYR A 163       1.986  29.781  84.398  1.00  8.84           C
ATOM   1253  OH  TYR A 163       2.288  30.714  83.418  1.00  9.03           O
ATOM   1254  N   GLU A 164       1.976  23.598  88.704  1.00  9.67           N
ATOM   1255  CA  GLU A 164       1.657  22.643  89.750  1.00 10.34           C
ATOM   1256  C   GLU A 164       2.936  22.088  90.348  1.00 10.26           C
ATOM   1257  O   GLU A 164       3.977  22.071  89.679  1.00 10.14           O
ATOM   1258  CB  GLU A 164       0.779  21.533  89.185  1.00 11.17           C
ATOM   1259  CG  GLU A 164      -0.567  22.066  88.679  1.00 12.43           C
ATOM   1260  CD  GLU A 164      -1.502  20.977  88.224  1.00 13.33           C
ATOM   1261  OE1 GLU A 164      -1.654  19.972  88.932  1.00 14.42           O
ATOM   1262  OE2 GLU A 164      -2.089  21.116  87.147  1.00 14.42           O
ATOM   1263  N   GLN A 165       2.855  21.650  91.606  1.00 10.05           N
ATOM   1264  CA  GLN A 165       4.016  21.119  92.318  1.00  9.85           C
ATOM   1265  C   GLN A 165       4.586  19.906  91.603  1.00  9.82           C
ATOM   1266  O   GLN A 165       3.846  19.046  91.111  1.00  9.89           O
ATOM   1267  CB  GLN A 165       3.676  20.800  93.781  1.00 10.10           C
ATOM   1268  CG  GLN A 165       4.826  20.197  94.610  1.00 10.26           C
ATOM   1269  CD  GLN A 165       6.013  21.132  94.779  1.00 10.68           C
ATOM   1270  OE1 GLN A 165       6.632  21.565  93.804  1.00 10.46           O
ATOM   1271  NE2 GLN A 165       6.337  21.449  96.022  1.00 11.26           N
ATOM   1272  N   GLN A 166       5.912  19.871  91.543  1.00  9.65           N
ATOM   1273  CA  GLN A 166       6.671  18.818  90.876  1.00  9.53           C
ATOM   1274  C   GLN A 166       7.099  17.729  91.861  1.00  9.66           C
ATOM   1275  O   GLN A 166       7.060  17.946  93.073  1.00  9.61           O
ATOM   1276  CB  GLN A 166       7.948  19.435  90.300  1.00  9.20           C
ATOM   1277  CG  GLN A 166       7.737  20.715  89.500  1.00  9.41           C
ATOM   1278  CD  GLN A 166       7.046  20.448  88.186  1.00  9.43           C
ATOM   1279  OE1 GLN A 166       7.701  20.138  87.185  1.00  9.48           O
ATOM   1280  NE2 GLN A 166       5.727  20.559  88.173  1.00  8.76           N
ATOM   1281  N   THR A 167       7.534  16.581  91.337  1.00  9.40           N
ATOM   1282  CA  THR A 167       8.061  15.504  92.173  1.00  9.12           C
ATOM   1283  C   THR A 167       9.202  16.196  92.938  1.00  9.28           C
ATOM   1284  O   THR A 167      10.003  16.924  92.344  1.00  8.97           O
ATOM   1285  CB  THR A 167       8.633  14.342  91.306  1.00  9.19           C
ATOM   1286  OG1 THR A 167       7.567  13.715  90.577  1.00  9.11           O
ATOM   1287  CG2 THR A 167       9.340  13.301  92.179  1.00  8.98           C
ATOM   1288  N   ALA A 168       9.242  16.006  94.252  1.00  9.52           N
ATOM   1289  CA  ALA A 168      10.230  16.665  95.109  1.00  9.64           C
ATOM   1290  C   ALA A 168      11.704  16.446  94.741  1.00  9.82           C
ATOM   1291  O   ALA A 168      12.101  15.350  94.330  1.00  9.79           O
ATOM   1292  CB  ALA A 168       9.972  16.281  96.561  1.00  9.72           C
ATOM   1293  N   TRP A 169      12.519  17.488  94.895  1.00  9.75           N
ATOM   1294  CA  TRP A 169      13.954  17.379  94.584  1.00 10.59           C
ATOM   1295  C   TRP A 169      14.653  16.185  95.260  1.00 10.96           C
ATOM   1296  O   TRP A 169      15.408  15.461  94.611  1.00 11.16           O
ATOM   1297  CB  TRP A 169      14.723  18.679  94.907  1.00 10.22           C
ATOM   1298  CG  TRP A 169      14.567  19.800  93.894  1.00  9.90           C
ATOM   1299  CD1 TRP A 169      13.852  20.953  94.059  1.00  9.66           C
ATOM   1300  CD2 TRP A 169      15.128  19.863  92.570  1.00  9.77           C
ATOM   1301  NE1 TRP A 169      13.921  21.722  92.922  1.00  9.80           N
ATOM   1302  CE2 TRP A 169      14.696  21.082  91.992  1.00  9.85           C
ATOM   1303  CE3 TRP A 169      15.945  19.010  91.816  1.00  9.66           C
ATOM   1304  CZ2 TRP A 169      15.052  21.469  90.686  1.00  9.52           C
ATOM   1305  CZ3 TRP A 169      16.295  19.393  90.528  1.00  9.28           C
ATOM   1306  CH2 TRP A 169      15.848  20.611  89.975  1.00  9.30           C
ATOM   1307  N   PRO A 170      14.393  15.945  96.561  1.00 11.46           N
ATOM   1308  CA  PRO A 170      15.059  14.804  97.214  1.00 11.53           C
ATOM   1309  C   PRO A 170      14.693  13.447  96.608  1.00 11.35           C
ATOM   1310  O   PRO A 170      15.505  12.521  96.622  1.00 11.55           O
ATOM   1311  CB  PRO A 170      14.625  14.939  98.671  1.00 11.79           C
ATOM   1312  CG  PRO A 170      13.317  15.677  98.586  1.00 12.02           C
ATOM   1313  CD  PRO A 170      13.596  16.710  97.537  1.00 11.71           C
ATOM   1314  N   VAL A 171      13.497  13.352  96.028  1.00 11.21           N
ATOM   1315  CA  VAL A 171      13.060  12.123  95.372  1.00 11.27           C
ATOM   1316  C   VAL A 171      13.914  11.957  94.116  1.00 11.37           C
ATOM   1317  O   VAL A 171      14.326  10.852  93.776  1.00 11.23           O
ATOM   1318  CB  VAL A 171      11.560  12.180  94.970  1.00 11.22           C
ATOM   1319  CG1 VAL A 171      11.188  10.958  94.151  1.00 11.07           C
ATOM   1320  CG2 VAL A 171      10.668  12.257  96.207  1.00 10.80           C
ATOM   1321  N   LEU A 172      14.171  13.055  93.415  1.00 11.53           N
ATOM   1322  CA  LEU A 172      15.002  12.981  92.218  1.00 11.93           C
ATOM   1323  C   LEU A 172      16.420  12.555  92.593  1.00 12.33           C
ATOM   1324  O   LEU A 172      16.992  11.649  91.987  1.00 12.37           O
ATOM   1325  CB  LEU A 172      15.050  14.327  91.484  1.00 11.71           C
ATOM   1326  CG  LEU A 172      13.734  14.897  90.956  1.00 11.43           C
ATOM   1327  CD1 LEU A 172      14.049  16.015  89.989  1.00 11.47           C
ATOM   1328  CD2 LEU A 172      12.934  13.818  90.251  1.00 11.50           C
ATOM   1329  N   ALA A 173      16.968  13.200  93.618  1.00 13.00           N
ATOM   1330  CA  ALA A 173      18.319  12.910  94.098  1.00 13.63           C
ATOM   1331  C   ALA A 173      18.533  11.430  94.398  1.00 14.17           C
ATOM   1332  O   ALA A 173      19.610  10.889  94.153  1.00 14.53           O
ATOM   1333  CB  ALA A 173      18.623  13.744  95.344  1.00 13.94           C
ATOM   1334  N   GLU A 174      17.513  10.774  94.929  1.00 14.52           N
ATOM   1335  CA  GLU A 174      17.631   9.362  95.262  1.00 15.44           C
ATOM   1336  C   GLU A 174      17.250   8.380  94.164  1.00 14.72           C
ATOM   1337  O   GLU A 174      17.667   7.229  94.214  1.00 15.15           O
ATOM   1338  CB  GLU A 174      16.779   9.050  96.494  1.00 17.13           C
ATOM   1339  CG  GLU A 174      17.190   9.815  97.730  1.00 20.59           C
ATOM   1340  CD  GLU A 174      18.617   9.499  98.132  1.00 22.88           C
ATOM   1341  OE1 GLU A 174      18.978   8.289  98.150  1.00 24.15           O
ATOM   1342  OE2 GLU A 174      19.391  10.458  98.397  1.00 24.67           O
ATOM   1343  N   ASN A 175      16.461   8.811  93.184  1.00 13.98           N
ATOM   1344  CA  ASN A 175      15.985   7.891  92.151  1.00 13.44           C
ATOM   1345  C   ASN A 175      16.337   8.119  90.694  1.00 13.10           C
ATOM   1346  O   ASN A 175      16.413   7.166  89.925  1.00 13.25           O
ATOM   1347  CB  ASN A 175      14.469   7.775  92.241  1.00 13.34           C
ATOM   1348  CG  ASN A 175      14.013   7.164  93.539  1.00 14.13           C
ATOM   1349  OD1 ASN A 175      14.074   5.953  93.722  1.00 14.28           O
ATOM   1350  ND2 ASN A 175      13.579   8.005  94.470  1.00 14.12           N
ATOM   1351  N   THR A 176      16.484   9.374  90.291  1.00 12.57           N
ATOM   1352  CA  THR A 176      16.769   9.689  88.903  1.00 11.92           C
ATOM   1353  C   THR A 176      18.178   9.324  88.459  1.00 11.69           C
ATOM   1354  O   THR A 176      19.159   9.616  89.144  1.00 11.77           O
ATOM   1355  CB  THR A 176      16.499  11.167  88.639  1.00 11.68           C
ATOM   1356  OG1 THR A 176      15.149  11.462  89.020  1.00 11.70           O
ATOM   1357  CG2 THR A 176      16.700  11.497  87.163  1.00 11.42           C
ATOM   1358  N   GLU A 177      18.272   8.702  87.294  1.00 11.25           N
ATOM   1359  CA  GLU A 177      19.552   8.309  86.738  1.00 11.25           C
ATOM   1360  C   GLU A 177      19.978   9.255  85.621  1.00 10.89           C
ATOM   1361  O   GLU A 177      21.169   9.536  85.472  1.00 11.23           O
ATOM   1362  CB  GLU A 177      19.499   6.867  86.241  1.00 12.06           C
ATOM   1363  CG  GLU A 177      19.174   5.853  87.333  1.00 13.22           C
ATOM   1364  CD  GLU A 177      19.070   4.426  86.802  1.00 14.53           C
ATOM   1365  OE1 GLU A 177      18.132   4.121  86.039  1.00 15.16           O
ATOM   1366  OE2 GLU A 177      19.934   3.598  87.145  1.00 15.69           O
ATOM   1367  N   VAL A 178      19.017   9.735  84.836  1.00 10.25           N
ATOM   1368  CA  VAL A 178      19.288  10.682  83.755  1.00 10.08           C
ATOM   1369  C   VAL A 178      18.361  11.895  83.925  1.00  9.87           C
ATOM   1370  O   VAL A 178      17.148  11.737  84.010  1.00  9.86           O
ATOM   1371  CB  VAL A 178      19.039  10.065  82.355  1.00  9.98           C
ATOM   1372  CG1 VAL A 178      19.374  11.100  81.269  1.00 10.33           C
ATOM   1373  CG2 VAL A 178      19.893   8.828  82.150  1.00 10.26           C
ATOM   1374  N   MET A 179      18.931  13.089  84.025  1.00  9.87           N
ATOM   1375  CA  MET A 179      18.150  14.314  84.183  1.00 10.19           C
ATOM   1376  C   MET A 179      18.295  15.133  82.899  1.00  9.87           C
ATOM   1377  O   MET A 179      19.401  15.482  82.491  1.00 10.15           O
ATOM   1378  CB  MET A 179      18.653  15.117  85.391  1.00 11.50           C
ATOM   1379  CG  MET A 179      17.869  16.403  85.696  1.00 13.23           C
ATOM   1380  SD  MET A 179      16.300  16.047  86.491  1.00 15.08           S
ATOM   1381  CE  MET A 179      15.454  17.598  86.371  1.00 14.89           C
ATOM   1382  N   VAL A 180      17.183  15.414  82.236  1.00  9.30           N
ATOM   1383  CA  VAL A 180      17.242  16.170  80.997  1.00  8.98           C
ATOM   1384  C   VAL A 180      16.609  17.533  81.179  1.00  8.79           C
ATOM   1385  O   VAL A 180      15.475  17.638  81.662  1.00  8.49           O
ATOM   1386  CB  VAL A 180      16.473  15.432  79.853  1.00  9.04           C
ATOM   1387  CG1 VAL A 180      16.590  16.191  78.540  1.00  9.33           C
ATOM   1388  CG2 VAL A 180      16.997  14.025  79.689  1.00  9.13           C
ATOM   1389  N   PHE A 181      17.354  18.575  80.839  1.00  8.54           N
ATOM   1390  CA  PHE A 181      16.819  19.925  80.889  1.00  8.60           C
ATOM   1391  C   PHE A 181      16.567  20.275  79.430  1.00  8.36           C
ATOM   1392  O   PHE A 181      17.501  20.497  78.664  1.00  8.38           O
ATOM   1393  CB  PHE A 181      17.794  20.890  81.566  1.00  8.73           C
ATOM   1394  CG  PHE A 181      17.882  20.682  83.051  1.00  9.51           C
ATOM   1395  CD1 PHE A 181      16.809  21.026  83.878  1.00  9.64           C
ATOM   1396  CD2 PHE A 181      19.021  20.124  83.628  1.00  9.81           C
ATOM   1397  CE1 PHE A 181      16.868  20.818  85.266  1.00  9.86           C
ATOM   1398  CE2 PHE A 181      19.087  19.914  85.016  1.00 10.32           C
ATOM   1399  CZ  PHE A 181      18.008  20.263  85.829  1.00  9.83           C
ATOM   1400  N   TRP A 182      15.297  20.258  79.042  1.00  8.19           N
ATOM   1401  CA  TRP A 182      14.895  20.520  77.660  1.00  7.64           C
ATOM   1402  C   TRP A 182      14.336  21.933  77.538  1.00  7.22           C
ATOM   1403  O   TRP A 182      13.240  22.209  78.013  1.00  7.20           O
ATOM   1404  CB  TRP A 182      13.847  19.474  77.251  1.00  7.75           C
ATOM   1405  CG  TRP A 182      13.747  19.243  75.784  1.00  7.78           C
ATOM   1406  CD1 TRP A 182      13.769  20.188  74.803  1.00  7.59           C
ATOM   1407  CD2 TRP A 182      13.673  17.974  75.123  1.00  7.83           C
ATOM   1408  NE1 TRP A 182      13.726  19.587  73.569  1.00  8.12           N
ATOM   1409  CE2 TRP A 182      13.666  18.228  73.734  1.00  7.81           C
ATOM   1410  CE3 TRP A 182      13.622  16.646  75.568  1.00  7.70           C
ATOM   1411  CZ2 TRP A 182      13.611  17.197  72.776  1.00  7.93           C
ATOM   1412  CZ3 TRP A 182      13.568  15.619  74.614  1.00  8.07           C
ATOM   1413  CH2 TRP A 182      13.566  15.904  73.238  1.00  7.46           C
ATOM   1414  N   ALA A 183      15.084  22.816  76.882  1.00  6.74           N
ATOM   1415  CA  ALA A 183      14.688  24.212  76.704  1.00  6.69           C
ATOM   1416  C   ALA A 183      14.516  24.884  78.062  1.00  6.70           C
ATOM   1417  O   ALA A 183      13.613  25.707  78.261  1.00  7.15           O
ATOM   1418  CB  ALA A 183      13.393  24.306  75.893  1.00  6.66           C
ATOM   1419  N   ALA A 184      15.363  24.495  79.005  1.00  6.75           N
ATOM   1420  CA  ALA A 184      15.306  25.027  80.370  1.00  6.25           C
ATOM   1421  C   ALA A 184      16.700  25.338  80.897  1.00  6.19           C
ATOM   1422  O   ALA A 184      17.640  24.572  80.701  1.00  5.82           O
ATOM   1423  CB  ALA A 184      14.598  24.026  81.310  1.00  6.17           C
ATOM   1424  N   ASP A 185      16.824  26.493  81.537  1.00  6.25           N
ATOM   1425  CA  ASP A 185      18.083  26.938  82.117  1.00  6.25           C
ATOM   1426  C   ASP A 185      17.743  27.311  83.560  1.00  6.23           C
ATOM   1427  O   ASP A 185      17.646  28.493  83.904  1.00  6.37           O
ATOM   1428  CB  ASP A 185      18.581  28.154  81.338  1.00  6.27           C
ATOM   1429  CG  ASP A 185      19.924  28.668  81.833  1.00  6.66           C
ATOM   1430  OD1 ASP A 185      20.554  28.038  82.705  1.00  7.45           O
ATOM   1431  OD2 ASP A 185      20.357  29.717  81.339  1.00  7.05           O
ATOM   1432  N   PRO A 186      17.558  26.304  84.425  1.00  6.24           N
ATOM   1433  CA  PRO A 186      17.216  26.549  85.831  1.00  6.40           C
ATOM   1434  C   PRO A 186      18.202  27.416  86.626  1.00  6.38           C
ATOM   1435  O   PRO A 186      17.778  28.141  87.517  1.00  5.92           O
ATOM   1436  CB  PRO A 186      17.041  25.133  86.404  1.00  6.47           C
ATOM   1437  CG  PRO A 186      17.939  24.297  85.527  1.00  6.79           C
ATOM   1438  CD  PRO A 186      17.684  24.864  84.153  1.00  6.30           C
ATOM   1439  N   ILE A 187      19.494  27.377  86.296  1.00  6.28           N
ATOM   1440  CA  ILE A 187      20.442  28.215  87.024  1.00  6.73           C
ATOM   1441  C   ILE A 187      20.073  29.699  86.800  1.00  6.91           C
ATOM   1442  O   ILE A 187      20.050  30.492  87.747  1.00  7.27           O
ATOM   1443  CB  ILE A 187      21.900  27.989  86.572  1.00  7.13           C
ATOM   1444  CG1 ILE A 187      22.316  26.531  86.784  1.00  7.79           C
ATOM   1445  CG2 ILE A 187      22.836  28.917  87.346  1.00  7.42           C
ATOM   1446  CD1 ILE A 187      22.534  26.136  88.211  1.00  8.49           C
ATOM   1447  N   LYS A 188      19.751  30.067  85.563  1.00  6.72           N
ATOM   1448  CA  LYS A 188      19.393  31.448  85.250  1.00  6.52           C
ATOM   1449  C   LYS A 188      18.029  31.842  85.788  1.00  6.59           C
ATOM   1450  O   LYS A 188      17.897  32.820  86.515  1.00  6.90           O
ATOM   1451  CB  LYS A 188      19.377  31.673  83.739  1.00  6.23           C
ATOM   1452  CG  LYS A 188      18.984  33.085  83.332  1.00  6.27           C
ATOM   1453  CD  LYS A 188      18.887  33.223  81.824  1.00  5.87           C
ATOM   1454  CE  LYS A 188      17.663  32.483  81.284  1.00  5.43           C
ATOM   1455  NZ  LYS A 188      17.469  32.743  79.839  1.00  5.07           N
ATOM   1456  N   THR A 189      17.021  31.039  85.480  1.00  6.73           N
ATOM   1457  CA  THR A 189      15.655  31.372  85.864  1.00  6.78           C
ATOM   1458  C   THR A 189      15.173  31.171  87.308  1.00  7.05           C
ATOM   1459  O   THR A 189      14.140  31.728  87.684  1.00  7.21           O
ATOM   1460  CB  THR A 189      14.655  30.745  84.865  1.00  6.37           C
ATOM   1461  OG1 THR A 189      14.765  29.321  84.909  1.00  6.24           O
ATOM   1462  CG2 THR A 189      14.978  31.208  83.448  1.00  6.66           C
ATOM   1463  N   SER A 190      15.911  30.426  88.128  1.00  7.28           N
ATOM   1464  CA  SER A 190      15.479  30.197  89.503  1.00  7.60           C
ATOM   1465  C   SER A 190      15.791  31.346  90.478  1.00  7.86           C
ATOM   1466  O   SER A 190      15.468  31.269  91.668  1.00  8.47           O
ATOM   1467  CB  SER A 190      16.065  28.890  90.030  1.00  7.19           C
ATOM   1468  OG  SER A 190      15.605  27.791  89.254  1.00  7.95           O
ATOM   1469  N   GLN A 191      16.410  32.412  89.983  1.00  7.87           N
ATOM   1470  CA  GLN A 191      16.754  33.559  90.826  1.00  8.10           C
ATOM   1471  C   GLN A 191      15.535  34.316  91.324  1.00  8.55           C
ATOM   1472  O   GLN A 191      15.594  35.042  92.328  1.00  8.71           O
ATOM   1473  CB  GLN A 191      17.591  34.564  90.030  1.00  8.26           C
ATOM   1474  CG  GLN A 191      18.954  34.080  89.622  1.00  8.07           C
ATOM   1475  CD  GLN A 191      19.698  35.126  88.816  1.00  8.95           C
ATOM   1476  OE1 GLN A 191      19.769  35.054  87.589  1.00  9.87           O
ATOM   1477  NE2 GLN A 191      20.258  36.094  89.497  1.00  8.30           N
ATOM   1478  N   ILE A 192      14.439  34.140  90.603  1.00  8.74           N
ATOM   1479  CA  ILE A 192      13.205  34.854  90.849  1.00  9.19           C
ATOM   1480  C   ILE A 192      12.014  34.006  91.293  1.00  8.78           C
ATOM   1481  O   ILE A 192      11.981  32.791  91.084  1.00  8.84           O
ATOM   1482  CB  ILE A 192      12.868  35.657  89.521  1.00  9.88           C
ATOM   1483  CG1 ILE A 192      13.195  37.137  89.703  1.00 11.00           C
ATOM   1484  CG2 ILE A 192      11.449  35.396  88.990  1.00 10.37           C
ATOM   1485  CD1 ILE A 192      14.639  37.469  89.545  1.00 11.15           C
ATOM   1486  N   GLY A 193      11.074  34.662  91.972  1.00  8.63           N
ATOM   1487  CA  GLY A 193       9.841  34.023  92.393  1.00  8.07           C
ATOM   1488  C   GLY A 193       8.684  34.991  92.159  1.00  7.94           C
ATOM   1489  O   GLY A 193       8.891  36.217  92.116  1.00  7.93           O
ATOM   1490  N   TRP A 194       7.490  34.458  91.905  1.00  7.68           N
ATOM   1491  CA  TRP A 194       6.288  35.287  91.736  1.00  7.66           C
ATOM   1492  C   TRP A 194       6.009  35.931  93.120  1.00  7.42           C
ATOM   1493  O   TRP A 194       5.814  37.153  93.212  1.00  7.29           O
ATOM   1494  CB  TRP A 194       5.114  34.439  91.238  1.00  7.38           C
ATOM   1495  CG  TRP A 194       3.827  35.195  91.153  1.00  7.90           C
ATOM   1496  CD1 TRP A 194       2.740  35.017  91.941  1.00  7.92           C
ATOM   1497  CD2 TRP A 194       3.491  36.257  90.231  1.00  8.23           C
ATOM   1498  NE1 TRP A 194       1.745  35.901  91.583  1.00  8.32           N
ATOM   1499  CE2 TRP A 194       2.178  36.671  90.535  1.00  8.48           C
ATOM   1500  CE3 TRP A 194       4.168  36.885  89.178  1.00  8.68           C
ATOM   1501  CZ2 TRP A 194       1.517  37.694  89.821  1.00  8.87           C
ATOM   1502  CZ3 TRP A 194       3.507  37.909  88.458  1.00  9.53           C
ATOM   1503  CH2 TRP A 194       2.193  38.297  88.791  1.00  9.15           C
ATOM   1504  N   VAL A 195       5.912  35.098  94.168  1.00  7.56           N
ATOM   1505  CA  VAL A 195       5.804  35.596  95.552  1.00  7.33           C
ATOM   1506  C   VAL A 195       7.293  35.555  95.964  1.00  7.67           C
ATOM   1507  O   VAL A 195       8.136  35.317  95.092  1.00  7.84           O
ATOM   1508  CB  VAL A 195       4.899  34.729  96.512  1.00  7.13           C
ATOM   1509  CG1 VAL A 195       3.453  34.765  96.048  1.00  6.72           C
ATOM   1510  CG2 VAL A 195       5.406  33.294  96.632  1.00  6.28           C
ATOM   1511  N   ILE A 196       7.647  35.757  97.238  1.00  7.86           N
ATOM   1512  CA  ILE A 196       9.073  35.754  97.616  1.00  7.88           C
ATOM   1513  C   ILE A 196       9.710  34.386  97.327  1.00  7.84           C
ATOM   1514  O   ILE A 196       9.203  33.355  97.776  1.00  7.93           O
ATOM   1515  CB  ILE A 196       9.308  36.056  99.120  1.00  8.08           C
ATOM   1516  CG1 ILE A 196       8.420  37.202  99.607  1.00  8.66           C
ATOM   1517  CG2 ILE A 196      10.772  36.363  99.362  1.00  7.45           C
ATOM   1518  CD1 ILE A 196       8.590  38.480  98.849  1.00  9.72           C
ATOM   1519  N   PRO A 197      10.845  34.356  96.594  1.00  7.87           N
ATOM   1520  CA  PRO A 197      11.493  33.068  96.288  1.00  7.54           C
ATOM   1521  C   PRO A 197      12.320  32.506  97.448  1.00  7.74           C
ATOM   1522  O   PRO A 197      12.869  33.273  98.261  1.00  8.04           O
ATOM   1523  CB  PRO A 197      12.397  33.422  95.108  1.00  7.46           C
ATOM   1524  CG  PRO A 197      12.794  34.836  95.410  1.00  7.11           C
ATOM   1525  CD  PRO A 197      11.507  35.467  95.879  1.00  7.49           C
ATOM   1526  N   GLU A 198      12.399  31.183  97.537  1.00  7.51           N
ATOM   1527  CA  GLU A 198      13.230  30.564  98.570  1.00  7.39           C
ATOM   1528  C   GLU A 198      14.496  30.005  97.914  1.00  7.28           C
ATOM   1529  O   GLU A 198      15.407  29.534  98.592  1.00  7.17           O
ATOM   1530  CB  GLU A 198      12.471  29.502  99.386  1.00  7.12           C
ATOM   1531  CG  GLU A 198      12.306  28.106  98.770  1.00  7.96           C
ATOM   1532  CD  GLU A 198      11.469  28.103  97.511  1.00  8.17           C
ATOM   1533  OE1 GLU A 198      10.239  27.965  97.606  1.00  8.48           O
ATOM   1534  OE2 GLU A 198      12.055  28.250  96.420  1.00  8.86           O
ATOM   1535  N   HIS A 199      14.567  30.112  96.585  1.00  7.20           N
ATOM   1536  CA  HIS A 199      15.729  29.633  95.822  1.00  7.02           C
ATOM   1537  C   HIS A 199      16.007  28.139  96.083  1.00  7.01           C
ATOM   1538  O   HIS A 199      17.161  27.691  96.094  1.00  6.88           O
ATOM   1539  CB  HIS A 199      16.970  30.504  96.128  1.00  6.56           C
ATOM   1540  CG  HIS A 199      16.816  31.947  95.728  1.00  6.75           C
ATOM   1541  ND1 HIS A 199      17.153  32.995  96.557  1.00  6.52           N
ATOM   1542  CD2 HIS A 199      16.346  32.516  94.588  1.00  6.63           C
ATOM   1543  CE1 HIS A 199      16.903  34.143  95.950  1.00  6.45           C
ATOM   1544  NE2 HIS A 199      16.412  33.879  94.754  1.00  6.60           N
ATOM   1545  N   GLY A 200      14.926  27.367  96.182  1.00  7.11           N
ATOM   1546  CA  GLY A 200      15.016  25.942  96.458  1.00  7.52           C
ATOM   1547  C   GLY A 200      15.616  25.072  95.366  1.00  7.85           C
ATOM   1548  O   GLY A 200      16.048  23.938  95.639  1.00  7.79           O
ATOM   1549  N   ALA A 201      15.636  25.571  94.132  1.00  7.89           N
ATOM   1550  CA  ALA A 201      16.213  24.801  93.033  1.00  7.80           C
ATOM   1551  C   ALA A 201      17.718  24.570  93.178  1.00  8.31           C
ATOM   1552  O   ALA A 201      18.210  23.507  92.814  1.00  8.76           O
ATOM   1553  CB  ALA A 201      15.944  25.482  91.719  1.00  7.90           C
ATOM   1554  N   TYR A 202      18.456  25.528  93.743  1.00  8.22           N
ATOM   1555  CA  TYR A 202      19.908  25.374  93.847  1.00  8.14           C
ATOM   1556  C   TYR A 202      20.354  24.188  94.704  1.00  8.32           C
ATOM   1557  O   TYR A 202      21.180  23.404  94.265  1.00  7.61           O
ATOM   1558  CB  TYR A 202      20.580  26.695  94.194  1.00  7.89           C
ATOM   1559  CG  TYR A 202      20.253  27.745  93.161  1.00  7.84           C
ATOM   1560  CD1 TYR A 202      19.131  28.561  93.313  1.00  7.47           C
ATOM   1561  CD2 TYR A 202      21.060  27.927  92.035  1.00  7.36           C
ATOM   1562  CE1 TYR A 202      18.817  29.541  92.374  1.00  7.56           C
ATOM   1563  CE2 TYR A 202      20.758  28.914  91.085  1.00  7.59           C
ATOM   1564  CZ  TYR A 202      19.632  29.720  91.266  1.00  7.60           C
ATOM   1565  OH  TYR A 202      19.317  30.739  90.379  1.00  7.47           O
ATOM   1566  N   PRO A 203      19.786  24.023  95.913  1.00  8.44           N
ATOM   1567  CA  PRO A 203      20.173  22.876  96.739  1.00  8.60           C
ATOM   1568  C   PRO A 203      19.863  21.575  95.952  1.00  8.57           C
ATOM   1569  O   PRO A 203      20.638  20.618  95.977  1.00  8.18           O
ATOM   1570  CB  PRO A 203      19.241  23.007  97.942  1.00  8.81           C
ATOM   1571  CG  PRO A 203      19.092  24.486  98.109  1.00  8.84           C
ATOM   1572  CD  PRO A 203      18.991  24.997  96.694  1.00  8.61           C
ATOM   1573  N   GLY A 204      18.727  21.558  95.246  1.00  8.76           N
ATOM   1574  CA  GLY A 204      18.343  20.392  94.464  1.00  8.56           C
ATOM   1575  C   GLY A 204      19.314  20.077  93.339  1.00  8.85           C
ATOM   1576  O   GLY A 204      19.676  18.917  93.141  1.00  8.76           O
ATOM   1577  N   LEU A 205      19.725  21.103  92.590  1.00  8.69           N
ATOM   1578  CA  LEU A 205      20.672  20.952  91.485  1.00  8.76           C
ATOM   1579  C   LEU A 205      22.034  20.493  91.996  1.00  8.63           C
ATOM   1580  O   LEU A 205      22.688  19.617  91.405  1.00  8.45           O
ATOM   1581  CB  LEU A 205      20.808  22.277  90.717  1.00  8.94           C
ATOM   1582  CG  LEU A 205      19.546  22.745  89.965  1.00  9.77           C
ATOM   1583  CD1 LEU A 205      19.769  24.143  89.374  1.00  9.75           C
ATOM   1584  CD2 LEU A 205      19.145  21.739  88.857  1.00  9.52           C
ATOM   1585  N   GLU A 206      22.463  21.082  93.103  1.00  8.48           N
ATOM   1586  CA  GLU A 206      23.734  20.716  93.698  1.00  8.78           C
ATOM   1587  C   GLU A 206      23.720  19.261  94.187  1.00  8.72           C
ATOM   1588  O   GLU A 206      24.714  18.550  94.060  1.00  8.67           O
ATOM   1589  CB  GLU A 206      24.086  21.709  94.806  1.00  9.35           C
ATOM   1590  CG  GLU A 206      24.452  23.065  94.201  1.00 10.46           C
ATOM   1591  CD  GLU A 206      24.194  24.247  95.100  1.00 11.13           C
ATOM   1592  OE1 GLU A 206      24.082  24.086  96.340  1.00 11.57           O
ATOM   1593  OE2 GLU A 206      24.095  25.359  94.536  1.00 11.87           O
ATOM   1594  N   ALA A 207      22.590  18.808  94.712  1.00  9.07           N
ATOM   1595  CA  ALA A 207      22.487  17.428  95.169  1.00  9.76           C
ATOM   1596  C   ALA A 207      22.632  16.454  93.973  1.00 10.16           C
ATOM   1597  O   ALA A 207      23.260  15.399  94.105  1.00 10.11           O
ATOM   1598  CB  ALA A 207      21.167  17.207  95.901  1.00  9.87           C
ATOM   1599  N   LEU A 208      22.079  16.815  92.809  1.00 10.45           N
ATOM   1600  CA  LEU A 208      22.196  15.968  91.610  1.00 10.65           C
ATOM   1601  C   LEU A 208      23.649  15.860  91.135  1.00 10.60           C
ATOM   1602  O   LEU A 208      24.106  14.798  90.715  1.00 10.26           O
ATOM   1603  CB  LEU A 208      21.328  16.500  90.465  1.00 11.03           C
ATOM   1604  CG  LEU A 208      19.810  16.486  90.669  1.00 11.68           C
ATOM   1605  CD1 LEU A 208      19.114  16.737  89.329  1.00 11.72           C
ATOM   1606  CD2 LEU A 208      19.375  15.150  91.239  1.00 12.41           C
ATOM   1607  N   LYS A 209      24.365  16.977  91.166  1.00 10.90           N
ATOM   1608  CA  LYS A 209      25.763  16.978  90.764  1.00 11.27           C
ATOM   1609  C   LYS A 209      26.591  16.105  91.719  1.00 12.04           C
ATOM   1610  O   LYS A 209      27.408  15.295  91.278  1.00 11.58           O
ATOM   1611  CB  LYS A 209      26.315  18.406  90.741  1.00 10.70           C
ATOM   1612  CG  LYS A 209      27.759  18.498  90.243  1.00  9.75           C
ATOM   1613  CD  LYS A 209      28.241  19.926  90.225  1.00  9.56           C
ATOM   1614  CE  LYS A 209      29.639  20.033  89.611  1.00  9.27           C
ATOM   1615  NZ  LYS A 209      30.032  21.452  89.362  1.00  8.72           N
ATOM   1616  N   ALA A 210      26.345  16.252  93.022  1.00 12.95           N
ATOM   1617  CA  ALA A 210      27.061  15.483  94.046  1.00 14.01           C
ATOM   1618  C   ALA A 210      26.857  13.975  93.879  1.00 14.80           C
ATOM   1619  O   ALA A 210      27.745  13.180  94.215  1.00 14.87           O
ATOM   1620  CB  ALA A 210      26.632  15.931  95.453  1.00 13.94           C
ATOM   1621  N   LYS A 211      25.679  13.596  93.385  1.00 15.81           N
ATOM   1622  CA  LYS A 211      25.331  12.192  93.141  1.00 16.99           C
ATOM   1623  C   LYS A 211      25.967  11.606  91.877  1.00 16.87           C
ATOM   1624  O   LYS A 211      26.002  10.393  91.717  1.00 17.07           O
ATOM   1625  CB  LYS A 211      23.813  12.018  93.015  1.00 18.09           C
ATOM   1626  CG  LYS A 211      23.082  11.968  94.317  1.00 20.01           C
ATOM   1627  CD  LYS A 211      23.260  10.609  94.979  1.00 21.86           C
ATOM   1628  CE  LYS A 211      22.651  10.596  96.381  1.00 22.87           C
ATOM   1629  NZ  LYS A 211      21.487  11.543  96.497  1.00 24.24           N
ATOM   1630  N   GLY A 212      26.421  12.450  90.956  1.00 16.73           N
ATOM   1631  CA  GLY A 212      27.002  11.930  89.727  1.00 16.35           C
ATOM   1632  C   GLY A 212      25.949  11.514  88.706  1.00 16.32           C
ATOM   1633  O   GLY A 212      26.247  10.759  87.773  1.00 16.16           O
ATOM   1634  N   THR A 213      24.723  12.003  88.892  1.00 15.99           N
ATOM   1635  CA  THR A 213      23.586  11.723  88.007  1.00 16.40           C
ATOM   1636  C   THR A 213      23.925  12.271  86.610  1.00 15.94           C
ATOM   1637  O   THR A 213      24.537  13.338  86.506  1.00 16.29           O
ATOM   1638  CB  THR A 213      22.310  12.437  88.568  1.00 16.93           C
ATOM   1639  OG1 THR A 213      21.849  11.748  89.746  1.00 17.99           O
ATOM   1640  CG2 THR A 213      21.182  12.510  87.533  1.00 17.04           C
ATOM   1641  N   LYS A 214      23.559  11.564  85.543  1.00 15.17           N
ATOM   1642  CA  LYS A 214      23.876  12.070  84.207  1.00 14.58           C
ATOM   1643  C   LYS A 214      22.906  13.167  83.780  1.00 13.63           C
ATOM   1644  O   LYS A 214      21.688  12.984  83.852  1.00 13.32           O
ATOM   1645  CB  LYS A 214      23.897  10.973  83.141  1.00 15.47           C
ATOM   1646  CG  LYS A 214      24.366  11.581  81.824  1.00 17.32           C
ATOM   1647  CD  LYS A 214      24.616  10.611  80.715  1.00 19.07           C
ATOM   1648  CE  LYS A 214      25.100  11.388  79.485  1.00 20.12           C
ATOM   1649  NZ  LYS A 214      26.326  12.219  79.766  1.00 21.64           N
ATOM   1650  N   VAL A 215      23.454  14.290  83.321  1.00 12.58           N
ATOM   1651  CA  VAL A 215      22.655  15.428  82.894  1.00 11.51           C
ATOM   1652  C   VAL A 215      22.828  15.738  81.408  1.00 10.99           C
ATOM   1653  O   VAL A 215      23.954  15.760  80.875  1.00 10.36           O
ATOM   1654  CB  VAL A 215      22.960  16.703  83.768  1.00 11.72           C
ATOM   1655  CG1 VAL A 215      22.112  17.889  83.325  1.00 11.73           C
ATOM   1656  CG2 VAL A 215      22.668  16.407  85.243  1.00 11.68           C
ATOM   1657  N   ILE A 216      21.695  15.931  80.737  1.00 10.12           N
ATOM   1658  CA  ILE A 216      21.681  16.263  79.320  1.00  9.89           C
ATOM   1659  C   ILE A 216      20.869  17.539  79.173  1.00  9.40           C
ATOM   1660  O   ILE A 216      19.775  17.644  79.735  1.00  9.65           O
ATOM   1661  CB  ILE A 216      21.032  15.139  78.472  1.00 10.34           C
ATOM   1662  CG1 ILE A 216      21.835  13.849  78.660  1.00 10.88           C
ATOM   1663  CG2 ILE A 216      20.978  15.548  76.976  1.00 10.02           C
ATOM   1664  CD1 ILE A 216      21.182  12.613  78.090  1.00 11.98           C
ATOM   1665  N   VAL A 217      21.415  18.508  78.445  1.00  8.53           N
ATOM   1666  CA  VAL A 217      20.745  19.791  78.215  1.00  8.06           C
ATOM   1667  C   VAL A 217      20.495  19.959  76.713  1.00  7.71           C
ATOM   1668  O   VAL A 217      21.416  19.803  75.919  1.00  7.66           O
ATOM   1669  CB  VAL A 217      21.620  20.997  78.690  1.00  7.80           C
ATOM   1670  CG1 VAL A 217      20.928  22.316  78.382  1.00  7.46           C
ATOM   1671  CG2 VAL A 217      21.927  20.888  80.177  1.00  7.46           C
ATOM   1672  N   ILE A 218      19.250  20.240  76.334  1.00  7.26           N
ATOM   1673  CA  ILE A 218      18.895  20.452  74.934  1.00  6.75           C
ATOM   1674  C   ILE A 218      18.533  21.925  74.848  1.00  6.65           C
ATOM   1675  O   ILE A 218      17.461  22.355  75.284  1.00  6.63           O
ATOM   1676  CB  ILE A 218      17.767  19.508  74.471  1.00  6.91           C
ATOM   1677  CG1 ILE A 218      18.197  18.044  74.746  1.00  6.80           C
ATOM   1678  CG2 ILE A 218      17.498  19.725  72.970  1.00  6.21           C
ATOM   1679  CD1 ILE A 218      17.121  16.975  74.499  1.00  7.31           C
ATOM   1680  N   ASP A 219      19.477  22.696  74.316  1.00  6.44           N
ATOM   1681  CA  ASP A 219      19.355  24.146  74.238  1.00  6.98           C
ATOM   1682  C   ASP A 219      20.364  24.650  73.197  1.00  6.92           C
ATOM   1683  O   ASP A 219      21.484  24.169  73.135  1.00  7.26           O
ATOM   1684  CB  ASP A 219      19.746  24.699  75.626  1.00  6.58           C
ATOM   1685  CG  ASP A 219      19.338  26.136  75.845  1.00  6.93           C
ATOM   1686  OD1 ASP A 219      19.556  27.005  74.961  1.00  6.68           O
ATOM   1687  OD2 ASP A 219      18.833  26.404  76.950  1.00  6.31           O
ATOM   1688  N   PRO A 220      19.969  25.620  72.361  1.00  7.64           N
ATOM   1689  CA  PRO A 220      20.901  26.149  71.357  1.00  7.96           C
ATOM   1690  C   PRO A 220      22.049  26.953  71.991  1.00  8.37           C
ATOM   1691  O   PRO A 220      23.041  27.259  71.331  1.00  8.72           O
ATOM   1692  CB  PRO A 220      19.998  27.032  70.491  1.00  8.18           C
ATOM   1693  CG  PRO A 220      18.897  27.442  71.430  1.00  8.08           C
ATOM   1694  CD  PRO A 220      18.617  26.168  72.162  1.00  7.45           C
ATOM   1695  N   VAL A 221      21.892  27.314  73.264  1.00  8.36           N
ATOM   1696  CA  VAL A 221      22.892  28.086  73.998  1.00  8.28           C
ATOM   1697  C   VAL A 221      23.560  27.224  75.077  1.00  8.49           C
ATOM   1698  O   VAL A 221      22.894  26.423  75.738  1.00  8.30           O
ATOM   1699  CB  VAL A 221      22.239  29.333  74.679  1.00  8.29           C
ATOM   1700  CG1 VAL A 221      23.282  30.175  75.406  1.00  7.94           C
ATOM   1701  CG2 VAL A 221      21.520  30.188  73.651  1.00  7.82           C
ATOM   1702  N   ARG A 222      24.880  27.345  75.213  1.00  8.74           N
ATOM   1703  CA  ARG A 222      25.625  26.622  76.253  1.00  9.41           C
ATOM   1704  C   ARG A 222      25.465  27.489  77.502  1.00  8.94           C
ATOM   1705  O   ARG A 222      26.241  28.410  77.752  1.00  9.17           O
ATOM   1706  CB  ARG A 222      27.104  26.497  75.883  1.00 10.75           C
ATOM   1707  CG  ARG A 222      27.913  25.630  76.841  1.00 12.72           C
ATOM   1708  CD  ARG A 222      29.395  25.592  76.449  1.00 15.46           C
ATOM   1709  NE  ARG A 222      30.042  26.902  76.590  1.00 17.97           N
ATOM   1710  CZ  ARG A 222      30.708  27.523  75.612  1.00 19.02           C
ATOM   1711  NH1 ARG A 222      30.812  26.960  74.411  1.00 19.73           N
ATOM   1712  NH2 ARG A 222      31.300  28.693  75.840  1.00 19.92           N
ATOM   1713  N   THR A 223      24.404  27.225  78.243  1.00  8.42           N
ATOM   1714  CA  THR A 223      24.073  28.003  79.423  1.00  7.79           C
ATOM   1715  C   THR A 223      24.885  27.654  80.674  1.00  7.94           C
ATOM   1716  O   THR A 223      25.705  26.741  80.679  1.00  7.71           O
ATOM   1717  CB  THR A 223      22.594  27.816  79.719  1.00  7.36           C
ATOM   1718  OG1 THR A 223      22.369  26.450  80.087  1.00  6.67           O
ATOM   1719  CG2 THR A 223      21.759  28.127  78.469  1.00  6.79           C
ATOM   1720  N   LYS A 224      24.635  28.389  81.747  1.00  8.48           N
ATOM   1721  CA  LYS A 224      25.309  28.122  83.001  1.00  8.75           C
ATOM   1722  C   LYS A 224      24.842  26.766  83.537  1.00  8.54           C
ATOM   1723  O   LYS A 224      25.550  26.126  84.289  1.00  8.35           O
ATOM   1724  CB  LYS A 224      25.033  29.226  84.017  1.00  9.54           C
ATOM   1725  CG  LYS A 224      25.382  28.822  85.431  1.00 10.62           C
ATOM   1726  CD  LYS A 224      26.630  29.459  85.997  1.00 11.58           C
ATOM   1727  CE  LYS A 224      27.893  28.841  85.472  1.00 10.81           C
ATOM   1728  NZ  LYS A 224      28.015  29.347  84.090  1.00 10.43           N
ATOM   1729  N   THR A 225      23.651  26.325  83.143  1.00  8.43           N
ATOM   1730  CA  THR A 225      23.173  25.026  83.570  1.00  8.72           C
ATOM   1731  C   THR A 225      24.099  23.949  82.972  1.00  8.93           C
ATOM   1732  O   THR A 225      24.466  22.982  83.644  1.00  8.90           O
ATOM   1733  CB  THR A 225      21.719  24.799  83.119  1.00  8.70           C
ATOM   1734  OG1 THR A 225      20.881  25.765  83.768  1.00  9.04           O
ATOM   1735  CG2 THR A 225      21.253  23.392  83.484  1.00  8.59           C
ATOM   1736  N   VAL A 226      24.502  24.146  81.722  1.00  8.88           N
ATOM   1737  CA  VAL A 226      25.397  23.208  81.060  1.00  9.33           C
ATOM   1738  C   VAL A 226      26.737  23.201  81.788  1.00  9.79           C
ATOM   1739  O   VAL A 226      27.250  22.140  82.131  1.00  9.92           O
ATOM   1740  CB  VAL A 226      25.636  23.577  79.573  1.00  9.12           C
ATOM   1741  CG1 VAL A 226      26.731  22.688  78.981  1.00  8.71           C
ATOM   1742  CG2 VAL A 226      24.352  23.406  78.774  1.00  8.54           C
ATOM   1743  N   GLU A 227      27.279  24.389  82.036  1.00 10.30           N
ATOM   1744  CA  GLU A 227      28.568  24.527  82.715  1.00 11.34           C
ATOM   1745  C   GLU A 227      28.605  23.966  84.133  1.00 10.80           C
ATOM   1746  O   GLU A 227      29.538  23.256  84.490  1.00 10.21           O
ATOM   1747  CB  GLU A 227      29.017  25.991  82.727  1.00 12.91           C
ATOM   1748  CG  GLU A 227      29.299  26.539  81.324  1.00 16.63           C
ATOM   1749  CD  GLU A 227      30.500  25.863  80.647  1.00 18.34           C
ATOM   1750  OE1 GLU A 227      31.531  25.627  81.338  1.00 19.36           O
ATOM   1751  OE2 GLU A 227      30.400  25.559  79.430  1.00 20.43           O
ATOM   1752  N   PHE A 228      27.589  24.275  84.934  1.00 10.25           N
ATOM   1753  CA  PHE A 228      27.542  23.789  86.300  1.00 10.17           C
ATOM   1754  C   PHE A 228      27.592  22.264  86.371  1.00 10.32           C
ATOM   1755  O   PHE A 228      28.220  21.713  87.263  1.00 10.26           O
ATOM   1756  CB  PHE A 228      26.291  24.317  87.009  1.00 10.02           C
ATOM   1757  CG  PHE A 228      26.079  23.736  88.375  1.00  9.82           C
ATOM   1758  CD1 PHE A 228      26.886  24.130  89.445  1.00  9.70           C
ATOM   1759  CD2 PHE A 228      25.087  22.781  88.591  1.00  9.30           C
ATOM   1760  CE1 PHE A 228      26.709  23.576  90.717  1.00  9.73           C
ATOM   1761  CE2 PHE A 228      24.897  22.221  89.853  1.00  9.69           C
ATOM   1762  CZ  PHE A 228      25.709  22.616  90.922  1.00  9.60           C
ATOM   1763  N   PHE A 229      26.887  21.593  85.468  1.00 10.34           N
ATOM   1764  CA  PHE A 229      26.862  20.137  85.448  1.00 10.53           C
ATOM   1765  C   PHE A 229      27.905  19.456  84.553  1.00 11.09           C
ATOM   1766  O   PHE A 229      28.095  18.233  84.655  1.00 11.49           O
ATOM   1767  CB  PHE A 229      25.494  19.642  84.983  1.00 10.35           C
ATOM   1768  CG  PHE A 229      24.423  19.762  86.010  1.00 10.13           C
ATOM   1769  CD1 PHE A 229      24.445  18.963  87.148  1.00 10.00           C
ATOM   1770  CD2 PHE A 229      23.374  20.658  85.829  1.00 10.02           C
ATOM   1771  CE1 PHE A 229      23.423  19.055  88.101  1.00 10.08           C
ATOM   1772  CE2 PHE A 229      22.346  20.760  86.773  1.00 10.05           C
ATOM   1773  CZ  PHE A 229      22.370  19.958  87.910  1.00  9.74           C
ATOM   1774  N   GLY A 230      28.537  20.215  83.656  1.00 11.40           N
ATOM   1775  CA  GLY A 230      29.465  19.621  82.704  1.00 11.96           C
ATOM   1776  C   GLY A 230      28.597  18.653  81.899  1.00 12.40           C
ATOM   1777  O   GLY A 230      29.009  17.548  81.539  1.00 12.65           O
ATOM   1778  N   ALA A 231      27.372  19.084  81.618  1.00 12.16           N
ATOM   1779  CA  ALA A 231      26.391  18.248  80.945  1.00 12.33           C
ATOM   1780  C   ALA A 231      26.627  17.963  79.469  1.00 12.62           C
ATOM   1781  O   ALA A 231      27.320  18.726  78.779  1.00 11.93           O
ATOM   1782  CB  ALA A 231      25.001  18.853  81.129  1.00 12.15           C
ATOM   1783  N   ASP A 232      26.029  16.861  79.006  1.00 12.92           N
ATOM   1784  CA  ASP A 232      26.068  16.472  77.599  1.00 13.72           C
ATOM   1785  C   ASP A 232      25.127  17.525  76.992  1.00 13.17           C
ATOM   1786  O   ASP A 232      23.961  17.648  77.407  1.00 12.76           O
ATOM   1787  CB  ASP A 232      25.509  15.045  77.420  1.00 15.97           C
ATOM   1788  CG  ASP A 232      25.692  14.502  75.996  1.00 18.39           C
ATOM   1789  OD1 ASP A 232      26.238  15.247  75.145  1.00 20.60           O
ATOM   1790  OD2 ASP A 232      25.321  13.320  75.720  1.00 19.58           O
ATOM   1791  N   HIS A 233      25.650  18.301  76.045  1.00 12.12           N
ATOM   1792  CA  HIS A 233      24.918  19.398  75.432  1.00 11.30           C
ATOM   1793  C   HIS A 233      24.494  19.178  73.983  1.00 11.36           C
ATOM   1794  O   HIS A 233      25.339  19.067  73.095  1.00 11.35           O
ATOM   1795  CB  HIS A 233      25.775  20.666  75.535  1.00 10.82           C
ATOM   1796  CG  HIS A 233      25.105  21.905  75.027  1.00 10.20           C
ATOM   1797  ND1 HIS A 233      25.814  22.983  74.545  1.00  9.92           N
ATOM   1798  CD2 HIS A 233      23.796  22.256  74.965  1.00  9.81           C
ATOM   1799  CE1 HIS A 233      24.973  23.946  74.217  1.00  9.81           C
ATOM   1800  NE2 HIS A 233      23.743  23.530  74.463  1.00  9.43           N
ATOM   1801  N   VAL A 234      23.185  19.175  73.746  1.00 11.07           N
ATOM   1802  CA  VAL A 234      22.631  18.983  72.406  1.00 10.83           C
ATOM   1803  C   VAL A 234      22.082  20.341  71.946  1.00 10.92           C
ATOM   1804  O   VAL A 234      21.376  21.012  72.707  1.00 10.71           O
ATOM   1805  CB  VAL A 234      21.512  17.896  72.423  1.00 10.94           C
ATOM   1806  CG1 VAL A 234      20.874  17.765  71.040  1.00 10.94           C
ATOM   1807  CG2 VAL A 234      22.102  16.530  72.876  1.00 11.54           C
ATOM   1808  N   THR A 235      22.428  20.757  70.728  1.00 10.53           N
ATOM   1809  CA  THR A 235      21.993  22.052  70.206  1.00 10.91           C
ATOM   1810  C   THR A 235      21.143  21.948  68.941  1.00 10.86           C
ATOM   1811  O   THR A 235      21.668  21.821  67.837  1.00 11.11           O
ATOM   1812  CB  THR A 235      23.205  22.946  69.864  1.00 10.79           C
ATOM   1813  OG1 THR A 235      24.035  22.256  68.917  1.00 11.15           O
ATOM   1814  CG2 THR A 235      24.032  23.252  71.117  1.00 10.80           C
ATOM   1815  N   PRO A 236      19.820  21.956  69.084  1.00 10.90           N
ATOM   1816  CA  PRO A 236      19.021  21.865  67.866  1.00 10.80           C
ATOM   1817  C   PRO A 236      18.789  23.268  67.318  1.00 10.89           C
ATOM   1818  O   PRO A 236      18.945  24.266  68.046  1.00 10.62           O
ATOM   1819  CB  PRO A 236      17.713  21.277  68.376  1.00 10.90           C
ATOM   1820  CG  PRO A 236      17.574  21.924  69.711  1.00 11.00           C
ATOM   1821  CD  PRO A 236      18.977  21.837  70.287  1.00 10.98           C
ATOM   1822  N   LYS A 237      18.469  23.364  66.029  1.00 10.44           N
ATOM   1823  CA  LYS A 237      18.131  24.664  65.464  1.00 10.45           C
ATOM   1824  C   LYS A 237      16.858  25.036  66.231  1.00  9.76           C
ATOM   1825  O   LYS A 237      15.990  24.176  66.439  1.00  9.64           O
ATOM   1826  CB  LYS A 237      17.850  24.537  63.966  1.00 11.38           C
ATOM   1827  CG  LYS A 237      19.112  24.180  63.197  1.00 13.10           C
ATOM   1828  CD  LYS A 237      18.878  24.025  61.712  1.00 13.95           C
ATOM   1829  CE  LYS A 237      20.177  23.566  61.067  1.00 15.02           C
ATOM   1830  NZ  LYS A 237      20.041  23.376  59.601  1.00 16.11           N
ATOM   1831  N   PRO A 238      16.752  26.282  66.720  1.00  9.05           N
ATOM   1832  CA  PRO A 238      15.534  26.628  67.462  1.00  8.59           C
ATOM   1833  C   PRO A 238      14.261  26.358  66.664  1.00  8.46           C
ATOM   1834  O   PRO A 238      14.241  26.524  65.437  1.00  8.82           O
ATOM   1835  CB  PRO A 238      15.723  28.116  67.759  1.00  8.40           C
ATOM   1836  CG  PRO A 238      17.198  28.248  67.874  1.00  8.71           C
ATOM   1837  CD  PRO A 238      17.694  27.413  66.700  1.00  8.79           C
ATOM   1838  N   GLN A 239      13.210  25.947  67.374  1.00  7.58           N
ATOM   1839  CA  GLN A 239      11.907  25.631  66.794  1.00  7.44           C
ATOM   1840  C   GLN A 239      11.813  24.263  66.139  1.00  7.53           C
ATOM   1841  O   GLN A 239      10.842  23.991  65.440  1.00  7.89           O
ATOM   1842  CB  GLN A 239      11.446  26.696  65.793  1.00  7.42           C
ATOM   1843  CG  GLN A 239      11.369  28.091  66.362  1.00  7.14           C
ATOM   1844  CD  GLN A 239      10.694  29.056  65.416  1.00  7.70           C
ATOM   1845  OE1 GLN A 239      11.350  29.696  64.593  1.00  8.13           O
ATOM   1846  NE2 GLN A 239       9.384  29.164  65.519  1.00  6.38           N
ATOM   1847  N   THR A 240      12.791  23.390  66.358  1.00  7.31           N
ATOM   1848  CA  THR A 240      12.733  22.059  65.754  1.00  7.46           C
ATOM   1849  C   THR A 240      12.634  20.925  66.764  1.00  7.52           C
ATOM   1850  O   THR A 240      12.690  19.748  66.388  1.00  7.76           O
ATOM   1851  CB  THR A 240      13.932  21.802  64.810  1.00  7.40           C
ATOM   1852  OG1 THR A 240      15.152  21.763  65.564  1.00  8.31           O
ATOM   1853  CG2 THR A 240      14.030  22.917  63.763  1.00  7.19           C
ATOM   1854  N   ASP A 241      12.429  21.267  68.035  1.00  7.71           N
ATOM   1855  CA  ASP A 241      12.333  20.250  69.088  1.00  7.62           C
ATOM   1856  C   ASP A 241      11.285  19.185  68.812  1.00  7.65           C
ATOM   1857  O   ASP A 241      11.533  18.009  69.061  1.00  7.37           O
ATOM   1858  CB  ASP A 241      12.100  20.893  70.458  1.00  8.02           C
ATOM   1859  CG  ASP A 241      13.232  21.808  70.846  1.00  8.76           C
ATOM   1860  OD1 ASP A 241      13.213  22.982  70.437  1.00  9.24           O
ATOM   1861  OD2 ASP A 241      14.181  21.338  71.498  1.00  9.30           O
ATOM   1862  N   VAL A 242      10.140  19.580  68.263  1.00  7.25           N
ATOM   1863  CA  VAL A 242       9.086  18.617  67.949  1.00  7.46           C
ATOM   1864  C   VAL A 242       9.586  17.575  66.950  1.00  7.39           C
ATOM   1865  O   VAL A 242       9.313  16.389  67.107  1.00  6.91           O
ATOM   1866  CB  VAL A 242       7.803  19.309  67.432  1.00  7.82           C
ATOM   1867  CG1 VAL A 242       6.799  18.267  66.911  1.00  7.96           C
ATOM   1868  CG2 VAL A 242       7.151  20.114  68.581  1.00  8.11           C
ATOM   1869  N   ALA A 243      10.362  18.010  65.956  1.00  7.81           N
ATOM   1870  CA  ALA A 243      10.908  17.077  64.956  1.00  8.03           C
ATOM   1871  C   ALA A 243      11.819  16.049  65.653  1.00  8.30           C
ATOM   1872  O   ALA A 243      11.750  14.849  65.370  1.00  8.41           O
ATOM   1873  CB  ALA A 243      11.685  17.841  63.855  1.00  7.83           C
ATOM   1874  N   ILE A 244      12.662  16.523  66.572  1.00  8.47           N
ATOM   1875  CA  ILE A 244      13.564  15.649  67.325  1.00  8.68           C
ATOM   1876  C   ILE A 244      12.786  14.629  68.156  1.00  8.74           C
ATOM   1877  O   ILE A 244      13.134  13.443  68.181  1.00  8.32           O
ATOM   1878  CB  ILE A 244      14.485  16.472  68.261  1.00  9.38           C
ATOM   1879  CG1 ILE A 244      15.450  17.330  67.439  1.00  9.97           C
ATOM   1880  CG2 ILE A 244      15.263  15.560  69.192  1.00  9.60           C
ATOM   1881  CD1 ILE A 244      16.226  18.315  68.277  1.00 10.63           C
ATOM   1882  N   MET A 245      11.742  15.086  68.847  1.00  8.55           N
ATOM   1883  CA  MET A 245      10.940  14.183  69.660  1.00  9.16           C
ATOM   1884  C   MET A 245      10.252  13.104  68.814  1.00  9.35           C
ATOM   1885  O   MET A 245      10.100  11.966  69.259  1.00  9.09           O
ATOM   1886  CB  MET A 245       9.894  14.955  70.455  1.00  9.29           C
ATOM   1887  CG  MET A 245      10.431  15.797  71.611  1.00 10.15           C
ATOM   1888  SD  MET A 245       9.078  16.771  72.332  1.00 10.69           S
ATOM   1889  CE  MET A 245       9.793  18.343  72.543  1.00 10.29           C
ATOM   1890  N   LEU A 246       9.788  13.473  67.621  1.00  9.86           N
ATOM   1891  CA  LEU A 246       9.145  12.508  66.718  1.00 10.46           C
ATOM   1892  C   LEU A 246      10.191  11.480  66.276  1.00 10.88           C
ATOM   1893  O   LEU A 246       9.929  10.274  66.269  1.00 11.36           O
ATOM   1894  CB  LEU A 246       8.535  13.215  65.501  1.00 10.20           C
ATOM   1895  CG  LEU A 246       7.251  14.033  65.704  1.00 10.49           C
ATOM   1896  CD1 LEU A 246       6.993  14.941  64.493  1.00 10.04           C
ATOM   1897  CD2 LEU A 246       6.060  13.108  65.942  1.00 10.32           C
ATOM   1898  N   GLY A 247      11.395  11.956  65.955  1.00 11.33           N
ATOM   1899  CA  GLY A 247      12.481  11.063  65.561  1.00 11.58           C
ATOM   1900  C   GLY A 247      12.790  10.048  66.660  1.00 11.56           C
ATOM   1901  O   GLY A 247      13.038   8.877  66.383  1.00 11.43           O
ATOM   1902  N   MET A 248      12.802  10.502  67.912  1.00 11.71           N
ATOM   1903  CA  MET A 248      13.037   9.613  69.041  1.00 11.71           C
ATOM   1904  C   MET A 248      11.888   8.608  69.171  1.00 11.88           C
ATOM   1905  O   MET A 248      12.132   7.421  69.354  1.00 11.54           O
ATOM   1906  CB  MET A 248      13.176  10.408  70.328  1.00 12.29           C
ATOM   1907  CG  MET A 248      14.437  11.250  70.410  1.00 12.50           C
ATOM   1908  SD  MET A 248      14.454  12.183  71.962  1.00 13.89           S
ATOM   1909  CE  MET A 248      16.005  13.011  71.793  1.00 13.45           C
ATOM   1910  N   ALA A 249      10.639   9.070  69.074  1.00 12.00           N
ATOM   1911  CA  ALA A 249       9.485   8.162  69.168  1.00 12.28           C
ATOM   1912  C   ALA A 249       9.498   7.134  68.026  1.00 12.47           C
ATOM   1913  O   ALA A 249       9.208   5.960  68.232  1.00 12.33           O
ATOM   1914  CB  ALA A 249       8.166   8.947  69.150  1.00 12.50           C
ATOM   1915  N   HIS A 250       9.834   7.581  66.820  1.00 12.86           N
ATOM   1916  CA  HIS A 250       9.899   6.676  65.685  1.00 13.30           C
ATOM   1917  C   HIS A 250      10.911   5.562  65.994  1.00 13.45           C
ATOM   1918  O   HIS A 250      10.631   4.383  65.786  1.00 13.93           O
ATOM   1919  CB  HIS A 250      10.297   7.424  64.411  1.00 13.56           C
ATOM   1920  CG  HIS A 250      10.350   6.538  63.209  1.00 14.47           C
ATOM   1921  ND1 HIS A 250      11.436   5.736  62.932  1.00 14.60           N
ATOM   1922  CD2 HIS A 250       9.403   6.222  62.292  1.00 14.82           C
ATOM   1923  CE1 HIS A 250      11.150   4.951  61.908  1.00 15.09           C
ATOM   1924  NE2 HIS A 250       9.924   5.227  61.499  1.00 14.78           N
ATOM   1925  N   THR A 251      12.083   5.938  66.494  1.00 13.46           N
ATOM   1926  CA  THR A 251      13.124   4.976  66.848  1.00 13.31           C
ATOM   1927  C   THR A 251      12.632   3.938  67.857  1.00 13.42           C
ATOM   1928  O   THR A 251      12.892   2.746  67.705  1.00 13.02           O
ATOM   1929  CB  THR A 251      14.353   5.708  67.427  1.00 13.38           C
ATOM   1930  OG1 THR A 251      14.837   6.635  66.452  1.00 13.99           O
ATOM   1931  CG2 THR A 251      15.469   4.725  67.787  1.00 13.42           C
ATOM   1932  N   LEU A 252      11.941   4.401  68.900  1.00 13.50           N
ATOM   1933  CA  LEU A 252      11.415   3.516  69.936  1.00 13.92           C
ATOM   1934  C   LEU A 252      10.405   2.514  69.377  1.00 14.13           C
ATOM   1935  O   LEU A 252      10.319   1.392  69.868  1.00 14.41           O
ATOM   1936  CB  LEU A 252      10.784   4.322  71.075  1.00 13.69           C
ATOM   1937  CG  LEU A 252      11.709   5.211  71.910  1.00 13.36           C
ATOM   1938  CD1 LEU A 252      10.867   6.057  72.878  1.00 13.45           C
ATOM   1939  CD2 LEU A 252      12.719   4.364  72.662  1.00 12.90           C
ATOM   1940  N   VAL A 253       9.624   2.928  68.383  1.00 14.37           N
ATOM   1941  CA  VAL A 253       8.652   2.034  67.757  1.00 14.63           C
ATOM   1942  C   VAL A 253       9.392   1.048  66.843  1.00 15.14           C
ATOM   1943  O   VAL A 253       9.213  -0.173  66.943  1.00 15.12           O
ATOM   1944  CB  VAL A 253       7.627   2.806  66.917  1.00 14.41           C
ATOM   1945  CG1 VAL A 253       6.724   1.823  66.166  1.00 14.57           C
ATOM   1946  CG2 VAL A 253       6.794   3.711  67.810  1.00 14.04           C
ATOM   1947  N   ALA A 254      10.260   1.595  65.999  1.00 15.56           N
ATOM   1948  CA  ALA A 254      11.049   0.819  65.050  1.00 16.18           C
ATOM   1949  C   ALA A 254      11.838  -0.288  65.737  1.00 16.76           C
ATOM   1950  O   ALA A 254      11.805  -1.443  65.316  1.00 17.14           O
ATOM   1951  CB  ALA A 254      11.995   1.744  64.281  1.00 16.28           C
ATOM   1952  N   GLU A 255      12.553   0.059  66.796  1.00 17.13           N
ATOM   1953  CA  GLU A 255      13.339  -0.927  67.507  1.00 17.66           C
ATOM   1954  C   GLU A 255      12.512  -1.695  68.512  1.00 18.01           C
ATOM   1955  O   GLU A 255      13.049  -2.487  69.276  1.00 17.88           O
ATOM   1956  CB  GLU A 255      14.541  -0.259  68.169  1.00 18.09           C
ATOM   1957  CG  GLU A 255      15.453   0.336  67.127  1.00 18.89           C
ATOM   1958  CD  GLU A 255      16.654   1.040  67.684  1.00 19.58           C
ATOM   1959  OE1 GLU A 255      16.995   0.849  68.868  1.00 20.19           O
ATOM   1960  OE2 GLU A 255      17.274   1.798  66.911  1.00 20.35           O
ATOM   1961  N   ASP A 256      11.205  -1.442  68.508  1.00 18.36           N
ATOM   1962  CA  ASP A 256      10.269  -2.100  69.407  1.00 18.94           C
ATOM   1963  C   ASP A 256      10.715  -1.997  70.865  1.00 18.61           C
ATOM   1964  O   ASP A 256      10.696  -2.975  71.607  1.00 18.77           O
ATOM   1965  CB  ASP A 256      10.128  -3.563  69.008  1.00 19.99           C
ATOM   1966  CG  ASP A 256       8.838  -4.155  69.476  1.00 21.23           C
ATOM   1967  OD1 ASP A 256       7.791  -3.511  69.265  1.00 21.53           O
ATOM   1968  OD2 ASP A 256       8.869  -5.258  70.065  1.00 22.39           O
ATOM   1969  N   LEU A 257      11.061  -0.789  71.280  1.00 18.23           N
ATOM   1970  CA  LEU A 257      11.548  -0.535  72.632  1.00 17.82           C
ATOM   1971  C   LEU A 257      10.553   0.110  73.587  1.00 17.48           C
ATOM   1972  O   LEU A 257      10.712   0.011  74.799  1.00 17.54           O
ATOM   1973  CB  LEU A 257      12.761   0.392  72.560  1.00 17.82           C
ATOM   1974  CG  LEU A 257      14.029  -0.087  71.866  1.00 18.15           C
ATOM   1975  CD1 LEU A 257      14.980   1.092  71.675  1.00 18.36           C
ATOM   1976  CD2 LEU A 257      14.668  -1.200  72.695  1.00 18.09           C
ATOM   1977  N   TYR A 258       9.545   0.786  73.053  1.00 17.09           N
ATOM   1978  CA  TYR A 258       8.620   1.508  73.913  1.00 16.90           C
ATOM   1979  C   TYR A 258       7.766   0.667  74.855  1.00 16.94           C
ATOM   1980  O   TYR A 258       7.595  -0.548  74.662  1.00 16.76           O
ATOM   1981  CB  TYR A 258       7.775   2.497  73.097  1.00 16.51           C
ATOM   1982  CG  TYR A 258       6.657   1.869  72.306  1.00 16.02           C
ATOM   1983  CD1 TYR A 258       6.912   1.172  71.126  1.00 16.24           C
ATOM   1984  CD2 TYR A 258       5.345   1.983  72.737  1.00 15.95           C
ATOM   1985  CE1 TYR A 258       5.881   0.601  70.394  1.00 16.55           C
ATOM   1986  CE2 TYR A 258       4.313   1.430  72.025  1.00 16.51           C
ATOM   1987  CZ  TYR A 258       4.582   0.739  70.855  1.00 16.82           C
ATOM   1988  OH  TYR A 258       3.537   0.189  70.158  1.00 17.81           O
ATOM   1989  N   ASP A 259       7.224   1.334  75.870  1.00 16.54           N
ATOM   1990  CA  ASP A 259       6.412   0.683  76.874  1.00 16.66           C
ATOM   1991  C   ASP A 259       4.961   0.471  76.420  1.00 16.85           C
ATOM   1992  O   ASP A 259       4.087   1.269  76.738  1.00 16.66           O
ATOM   1993  CB  ASP A 259       6.469   1.490  78.173  1.00 16.67           C
ATOM   1994  CG  ASP A 259       6.108   0.665  79.395  1.00 17.05           C
ATOM   1995  OD1 ASP A 259       5.249  -0.233  79.315  1.00 16.38           O
ATOM   1996  OD2 ASP A 259       6.689   0.925  80.458  1.00 17.70           O
ATOM   1997  N   LYS A 260       4.704  -0.647  75.730  1.00 17.07           N
ATOM   1998  CA  LYS A 260       3.364  -0.989  75.233  1.00 17.28           C
ATOM   1999  C   LYS A 260       2.297  -1.111  76.342  1.00 16.85           C
ATOM   2000  O   LYS A 260       1.118  -0.843  76.118  1.00 16.43           O
ATOM   2001  CB  LYS A 260       3.425  -2.309  74.463  1.00 18.29           C
ATOM   2002  CG  LYS A 260       4.447  -2.336  73.356  1.00 20.50           C
ATOM   2003  CD  LYS A 260       4.699  -3.771  72.926  1.00 22.37           C
ATOM   2004  CE  LYS A 260       5.775  -3.879  71.851  1.00 23.62           C
ATOM   2005  NZ  LYS A 260       5.383  -3.163  70.603  1.00 25.12           N
ATOM   2006  N   ASP A 261       2.717  -1.564  77.522  1.00 16.86           N
ATOM   2007  CA  ASP A 261       1.825  -1.726  78.664  1.00 16.72           C
ATOM   2008  C   ASP A 261       1.390  -0.374  79.229  1.00 16.34           C
ATOM   2009  O   ASP A 261       0.215  -0.180  79.576  1.00 16.18           O
ATOM   2010  CB  ASP A 261       2.493  -2.583  79.743  1.00 17.79           C
ATOM   2011  CG  ASP A 261       2.745  -4.032  79.276  1.00 18.91           C
ATOM   2012  OD1 ASP A 261       1.832  -4.667  78.688  1.00 19.62           O
ATOM   2013  OD2 ASP A 261       3.867  -4.530  79.488  1.00 19.70           O
ATOM   2014  N   PHE A 262       2.329   0.563  79.345  1.00 15.63           N
ATOM   2015  CA  PHE A 262       1.945   1.885  79.823  1.00 15.07           C
ATOM   2016  C   PHE A 262       0.996   2.472  78.774  1.00 14.90           C
ATOM   2017  O   PHE A 262      -0.089   2.956  79.101  1.00 15.06           O
ATOM   2018  CB  PHE A 262       3.145   2.825  80.007  1.00 14.30           C
ATOM   2019  CG  PHE A 262       2.768   4.153  80.621  1.00 13.63           C
ATOM   2020  CD1 PHE A 262       2.321   5.199  79.827  1.00 13.28           C
ATOM   2021  CD2 PHE A 262       2.749   4.312  82.005  1.00 13.71           C
ATOM   2022  CE1 PHE A 262       1.853   6.376  80.394  1.00 13.12           C
ATOM   2023  CE2 PHE A 262       2.280   5.491  82.584  1.00 13.07           C
ATOM   2024  CZ  PHE A 262       1.831   6.518  81.779  1.00 12.86           C
ATOM   2025  N   ILE A 263       1.408   2.436  77.511  1.00 14.81           N
ATOM   2026  CA  ILE A 263       0.572   2.962  76.435  1.00 14.76           C
ATOM   2027  C   ILE A 263      -0.830   2.348  76.509  1.00 14.82           C
ATOM   2028  O   ILE A 263      -1.821   3.064  76.644  1.00 14.93           O
ATOM   2029  CB  ILE A 263       1.223   2.713  75.021  1.00 14.84           C
ATOM   2030  CG1 ILE A 263       2.467   3.588  74.844  1.00 14.53           C
ATOM   2031  CG2 ILE A 263       0.236   3.027  73.885  1.00 14.75           C
ATOM   2032  CD1 ILE A 263       2.187   5.086  74.968  1.00 14.24           C
ATOM   2033  N   ALA A 264      -0.902   1.027  76.550  1.00 14.78           N
ATOM   2034  CA  ALA A 264      -2.191   0.357  76.584  1.00 15.07           C
ATOM   2035  C   ALA A 264      -3.088   0.721  77.756  1.00 15.22           C
ATOM   2036  O   ALA A 264      -4.272   0.976  77.581  1.00 15.48           O
ATOM   2037  CB  ALA A 264      -1.998  -1.156  76.537  1.00 14.95           C
ATOM   2038  N   ASN A 265      -2.510   0.815  78.941  1.00 15.44           N
ATOM   2039  CA  ASN A 265      -3.304   1.064  80.131  1.00 15.30           C
ATOM   2040  C   ASN A 265      -3.498   2.467  80.628  1.00 14.89           C
ATOM   2041  O   ASN A 265      -4.433   2.711  81.399  1.00 14.71           O
ATOM   2042  CB  ASN A 265      -2.745   0.225  81.271  1.00 16.72           C
ATOM   2043  CG  ASN A 265      -2.794  -1.241  80.963  1.00 17.90           C
ATOM   2044  OD1 ASN A 265      -3.870  -1.836  80.903  1.00 18.97           O
ATOM   2045  ND2 ASN A 265      -1.637  -1.827  80.689  1.00 19.01           N
ATOM   2046  N   TYR A 266      -2.649   3.391  80.195  1.00 13.96           N
ATOM   2047  CA  TYR A 266      -2.724   4.759  80.695  1.00 13.26           C
ATOM   2048  C   TYR A 266      -2.939   5.883  79.689  1.00 12.88           C
ATOM   2049  O   TYR A 266      -3.061   7.053  80.075  1.00 12.62           O
ATOM   2050  CB  TYR A 266      -1.469   5.047  81.516  1.00 13.05           C
ATOM   2051  CG  TYR A 266      -1.264   4.086  82.669  1.00 13.26           C
ATOM   2052  CD1 TYR A 266      -0.540   2.896  82.499  1.00 13.32           C
ATOM   2053  CD2 TYR A 266      -1.752   4.384  83.940  1.00 13.11           C
ATOM   2054  CE1 TYR A 266      -0.304   2.029  83.574  1.00 13.33           C
ATOM   2055  CE2 TYR A 266      -1.522   3.533  85.019  1.00 13.17           C
ATOM   2056  CZ  TYR A 266      -0.798   2.359  84.834  1.00 13.52           C
ATOM   2057  OH  TYR A 266      -0.565   1.533  85.917  1.00 13.60           O
ATOM   2058  N   THR A 267      -3.016   5.549  78.406  1.00 12.58           N
ATOM   2059  CA  THR A 267      -3.191   6.585  77.400  1.00 12.19           C
ATOM   2060  C   THR A 267      -4.346   6.255  76.463  1.00 12.43           C
ATOM   2061  O   THR A 267      -4.853   5.128  76.445  1.00 11.82           O
ATOM   2062  CB  THR A 267      -1.913   6.762  76.538  1.00 12.22           C
ATOM   2063  OG1 THR A 267      -1.794   5.655  75.634  1.00 12.15           O
ATOM   2064  CG2 THR A 267      -0.664   6.835  77.408  1.00 11.60           C
ATOM   2065  N   SER A 268      -4.762   7.247  75.691  1.00 12.66           N
ATOM   2066  CA  SER A 268      -5.826   7.051  74.724  1.00 13.08           C
ATOM   2067  C   SER A 268      -5.411   7.693  73.406  1.00 13.24           C
ATOM   2068  O   SER A 268      -4.884   8.806  73.399  1.00 13.01           O
ATOM   2069  CB  SER A 268      -7.127   7.694  75.227  1.00 13.44           C
ATOM   2070  OG  SER A 268      -8.173   7.557  74.277  1.00 13.78           O
ATOM   2071  N   GLY A 269      -5.578   6.970  72.307  1.00 13.35           N
ATOM   2072  CA  GLY A 269      -5.272   7.540  71.009  1.00 13.88           C
ATOM   2073  C   GLY A 269      -3.944   7.252  70.342  1.00 14.27           C
ATOM   2074  O   GLY A 269      -3.694   7.771  69.251  1.00 14.23           O
ATOM   2075  N   PHE A 270      -3.104   6.416  70.936  1.00 14.56           N
ATOM   2076  CA  PHE A 270      -1.819   6.120  70.306  1.00 15.51           C
ATOM   2077  C   PHE A 270      -2.035   5.450  68.939  1.00 15.96           C
ATOM   2078  O   PHE A 270      -1.303   5.695  67.989  1.00 15.59           O
ATOM   2079  CB  PHE A 270      -0.963   5.234  71.213  1.00 15.55           C
ATOM   2080  CG  PHE A 270       0.447   5.047  70.726  1.00 15.84           C
ATOM   2081  CD1 PHE A 270       1.362   6.088  70.799  1.00 15.99           C
ATOM   2082  CD2 PHE A 270       0.861   3.831  70.193  1.00 16.17           C
ATOM   2083  CE1 PHE A 270       2.671   5.924  70.346  1.00 16.28           C
ATOM   2084  CE2 PHE A 270       2.173   3.655  69.737  1.00 16.27           C
ATOM   2085  CZ  PHE A 270       3.077   4.706  69.814  1.00 16.36           C
ATOM   2086  N   ASP A 271      -3.095   4.664  68.823  1.00 16.82           N
ATOM   2087  CA  ASP A 271      -3.386   3.986  67.564  1.00 17.85           C
ATOM   2088  C   ASP A 271      -3.658   4.962  66.432  1.00 17.90           C
ATOM   2089  O   ASP A 271      -3.408   4.640  65.277  1.00 17.94           O
ATOM   2090  CB  ASP A 271      -4.541   2.987  67.720  1.00 19.33           C
ATOM   2091  CG  ASP A 271      -5.830   3.631  68.231  1.00 21.04           C
ATOM   2092  OD1 ASP A 271      -5.848   4.176  69.362  1.00 22.36           O
ATOM   2093  OD2 ASP A 271      -6.841   3.586  67.502  1.00 22.44           O
ATOM   2094  N   LYS A 272      -4.161   6.153  66.753  1.00 17.63           N
ATOM   2095  CA  LYS A 272      -4.421   7.144  65.720  1.00 17.83           C
ATOM   2096  C   LYS A 272      -3.179   7.982  65.450  1.00 17.52           C
ATOM   2097  O   LYS A 272      -3.067   8.628  64.409  1.00 17.80           O
ATOM   2098  CB  LYS A 272      -5.603   8.024  66.087  1.00 18.38           C
ATOM   2099  CG  LYS A 272      -6.905   7.262  66.063  1.00 20.12           C
ATOM   2100  CD  LYS A 272      -8.033   8.081  66.652  1.00 21.97           C
ATOM   2101  CE  LYS A 272      -9.274   7.217  66.917  1.00 23.18           C
ATOM   2102  NZ  LYS A 272     -10.323   7.982  67.685  1.00 24.52           N
ATOM   2103  N   PHE A 273      -2.231   7.950  66.375  1.00 17.04           N
ATOM   2104  CA  PHE A 273      -0.992   8.701  66.213  1.00 16.65           C
ATOM   2105  C   PHE A 273       0.039   7.909  65.394  1.00 16.49           C
ATOM   2106  O   PHE A 273       0.722   8.463  64.536  1.00 16.64           O
ATOM   2107  CB  PHE A 273      -0.431   9.071  67.597  1.00 16.51           C
ATOM   2108  CG  PHE A 273       0.908   9.777  67.562  1.00 15.85           C
ATOM   2109  CD1 PHE A 273       1.014  11.090  67.102  1.00 16.02           C
ATOM   2110  CD2 PHE A 273       2.052   9.143  68.036  1.00 15.76           C
ATOM   2111  CE1 PHE A 273       2.241  11.764  67.117  1.00 15.70           C
ATOM   2112  CE2 PHE A 273       3.284   9.810  68.053  1.00 15.58           C
ATOM   2113  CZ  PHE A 273       3.369  11.122  67.593  1.00 15.63           C
ATOM   2114  N   LEU A 274       0.118   6.605  65.637  1.00 16.45           N
ATOM   2115  CA  LEU A 274       1.069   5.722  64.953  1.00 16.49           C
ATOM   2116  C   LEU A 274       1.155   5.823  63.404  1.00 16.24           C
ATOM   2117  O   LEU A 274       2.253   5.838  62.842  1.00 15.83           O
ATOM   2118  CB  LEU A 274       0.848   4.277  65.420  1.00 16.75           C
ATOM   2119  CG  LEU A 274       2.022   3.302  65.286  1.00 17.60           C
ATOM   2120  CD1 LEU A 274       3.303   3.871  65.907  1.00 17.42           C
ATOM   2121  CD2 LEU A 274       1.642   2.005  65.965  1.00 17.98           C
ATOM   2122  N   PRO A 275       0.007   5.871  62.697  1.00 16.23           N
ATOM   2123  CA  PRO A 275       0.041   5.978  61.230  1.00 16.26           C
ATOM   2124  C   PRO A 275       0.781   7.240  60.780  1.00 16.30           C
ATOM   2125  O   PRO A 275       1.464   7.245  59.746  1.00 16.13           O
ATOM   2126  CB  PRO A 275      -1.440   6.065  60.859  1.00 16.26           C
ATOM   2127  CG  PRO A 275      -2.093   5.235  61.892  1.00 16.53           C
ATOM   2128  CD  PRO A 275      -1.371   5.639  63.169  1.00 16.42           C
ATOM   2129  N   TYR A 276       0.597   8.325  61.529  1.00 16.14           N
ATOM   2130  CA  TYR A 276       1.258   9.586  61.222  1.00 16.22           C
ATOM   2131  C   TYR A 276       2.768   9.432  61.447  1.00 16.51           C
ATOM   2132  O   TYR A 276       3.578   9.828  60.610  1.00 16.23           O
ATOM   2133  CB  TYR A 276       0.705  10.711  62.109  1.00 15.72           C
ATOM   2134  CG  TYR A 276       1.547  11.977  62.077  1.00 15.18           C
ATOM   2135  CD1 TYR A 276       1.527  12.823  60.966  1.00 14.70           C
ATOM   2136  CD2 TYR A 276       2.378  12.318  63.160  1.00 14.85           C
ATOM   2137  CE1 TYR A 276       2.310  13.974  60.929  1.00 14.68           C
ATOM   2138  CE2 TYR A 276       3.165  13.469  63.135  1.00 14.37           C
ATOM   2139  CZ  TYR A 276       3.126  14.291  62.020  1.00 14.57           C
ATOM   2140  OH  TYR A 276       3.881  15.435  61.988  1.00 14.11           O
ATOM   2141  N   LEU A 277       3.127   8.864  62.591  1.00 17.04           N
ATOM   2142  CA  LEU A 277       4.522   8.655  62.953  1.00 17.92           C
ATOM   2143  C   LEU A 277       5.229   7.800  61.901  1.00 18.99           C
ATOM   2144  O   LEU A 277       6.386   8.063  61.549  1.00 18.62           O
ATOM   2145  CB  LEU A 277       4.599   7.983  64.318  1.00 17.53           C
ATOM   2146  CG  LEU A 277       5.982   7.818  64.935  1.00 17.68           C
ATOM   2147  CD1 LEU A 277       6.554   9.191  65.276  1.00 17.20           C
ATOM   2148  CD2 LEU A 277       5.878   6.946  66.187  1.00 17.80           C
ATOM   2149  N   MET A 278       4.521   6.784  61.407  1.00 20.29           N
ATOM   2150  CA  MET A 278       5.021   5.860  60.385  1.00 22.13           C
ATOM   2151  C   MET A 278       5.087   6.457  58.982  1.00 22.56           C
ATOM   2152  O   MET A 278       5.688   5.863  58.088  1.00 22.85           O
ATOM   2153  CB  MET A 278       4.106   4.646  60.300  1.00 23.76           C
ATOM   2154  CG  MET A 278       4.641   3.393  60.885  1.00 25.85           C
ATOM   2155  SD  MET A 278       4.953   3.663  62.569  1.00 28.89           S
ATOM   2156  CE  MET A 278       6.750   3.893  62.497  1.00 27.54           C
ATOM   2157  N   GLY A 279       4.403   7.575  58.768  1.00 22.87           N
ATOM   2158  CA  GLY A 279       4.393   8.191  57.457  1.00 23.44           C
ATOM   2159  C   GLY A 279       3.322   7.619  56.537  1.00 24.09           C
ATOM   2160  O   GLY A 279       3.368   7.844  55.327  1.00 24.01           O
ATOM   2161  N   GLU A 280       2.345   6.909  57.100  1.00 24.40           N
ATOM   2162  CA  GLU A 280       1.265   6.332  56.303  1.00 25.15           C
ATOM   2163  C   GLU A 280       0.386   7.414  55.710  1.00 24.82           C
ATOM   2164  O   GLU A 280      -0.053   7.321  54.569  1.00 25.06           O
ATOM   2165  CB  GLU A 280       0.343   5.465  57.156  1.00 26.35           C
ATOM   2166  CG  GLU A 280       0.809   4.069  57.460  1.00 28.43           C
ATOM   2167  CD  GLU A 280      -0.376   3.135  57.719  1.00 30.15           C
ATOM   2168  OE1 GLU A 280      -0.842   3.029  58.888  1.00 30.92           O
ATOM   2169  OE2 GLU A 280      -0.854   2.522  56.730  1.00 31.10           O
ATOM   2170  N   THR A 281       0.112   8.425  56.524  1.00 24.16           N
ATOM   2171  CA  THR A 281      -0.754   9.529  56.160  1.00 23.75           C
ATOM   2172  C   THR A 281      -0.158  10.572  55.225  1.00 23.31           C
ATOM   2173  O   THR A 281      -0.882  11.262  54.515  1.00 23.50           O
ATOM   2174  CB  THR A 281      -1.248  10.263  57.439  1.00 23.82           C
ATOM   2175  OG1 THR A 281      -0.124  10.778  58.163  1.00 23.98           O
ATOM   2176  CG2 THR A 281      -2.003   9.302  58.355  1.00 24.15           C
ATOM   2177  N   ASP A 282       1.160  10.666  55.194  1.00 22.81           N
ATOM   2178  CA  ASP A 282       1.798  11.692  54.387  1.00 22.34           C
ATOM   2179  C   ASP A 282       3.023  11.240  53.618  1.00 22.27           C
ATOM   2180  O   ASP A 282       3.764  12.075  53.106  1.00 22.48           O
ATOM   2181  CB  ASP A 282       2.176  12.871  55.298  1.00 21.86           C
ATOM   2182  CG  ASP A 282       3.002  12.439  56.526  1.00 21.20           C
ATOM   2183  OD1 ASP A 282       3.449  11.281  56.593  1.00 20.76           O
ATOM   2184  OD2 ASP A 282       3.209  13.275  57.429  1.00 20.90           O
ATOM   2185  N   SER A 283       3.279   9.938  53.597  1.00 22.14           N
ATOM   2186  CA  SER A 283       4.434   9.400  52.885  1.00 22.43           C
ATOM   2187  C   SER A 283       5.764   9.913  53.431  1.00 22.03           C
ATOM   2188  O   SER A 283       6.772   9.937  52.725  1.00 22.28           O
ATOM   2189  CB  SER A 283       4.336   9.710  51.383  1.00 23.20           C
ATOM   2190  OG  SER A 283       3.237   9.021  50.790  1.00 24.64           O
ATOM   2191  N   THR A 284       5.777  10.291  54.700  1.00 21.19           N
ATOM   2192  CA  THR A 284       6.996  10.785  55.305  1.00 20.19           C
ATOM   2193  C   THR A 284       7.187  10.191  56.686  1.00 19.46           C
ATOM   2194  O   THR A 284       6.613  10.687  57.655  1.00 19.58           O
ATOM   2195  CB  THR A 284       6.946  12.296  55.453  1.00 20.45           C
ATOM   2196  OG1 THR A 284       6.553  12.883  54.207  1.00 20.62           O
ATOM   2197  CG2 THR A 284       8.308  12.821  55.859  1.00 20.60           C
ATOM   2198  N   PRO A 285       7.889   9.051  56.781  1.00 18.31           N
ATOM   2199  CA  PRO A 285       8.116   8.438  58.093  1.00 17.62           C
ATOM   2200  C   PRO A 285       8.940   9.445  58.903  1.00 16.88           C
ATOM   2201  O   PRO A 285       9.903  10.024  58.384  1.00 16.42           O
ATOM   2202  CB  PRO A 285       8.935   7.190  57.748  1.00 17.66           C
ATOM   2203  CG  PRO A 285       8.467   6.853  56.372  1.00 17.98           C
ATOM   2204  CD  PRO A 285       8.407   8.196  55.702  1.00 18.13           C
ATOM   2205  N   LYS A 286       8.571   9.664  60.159  1.00 16.11           N
ATOM   2206  CA  LYS A 286       9.271  10.645  60.991  1.00 15.43           C
ATOM   2207  C   LYS A 286      10.506  10.022  61.635  1.00 15.07           C
ATOM   2208  O   LYS A 286      10.624   9.947  62.857  1.00 15.01           O
ATOM   2209  CB  LYS A 286       8.312  11.204  62.051  1.00 15.19           C
ATOM   2210  CG  LYS A 286       6.968  11.699  61.486  1.00 14.94           C
ATOM   2211  CD  LYS A 286       7.155  12.752  60.386  1.00 14.83           C
ATOM   2212  CE  LYS A 286       5.825  13.254  59.798  1.00 15.17           C
ATOM   2213  NZ  LYS A 286       4.976  12.160  59.192  1.00 14.31           N
ATOM   2214  N   THR A 287      11.426   9.569  60.796  1.00 14.36           N
ATOM   2215  CA  THR A 287      12.633   8.919  61.270  1.00 13.99           C
ATOM   2216  C   THR A 287      13.641   9.887  61.878  1.00 13.51           C
ATOM   2217  O   THR A 287      13.575  11.103  61.661  1.00 13.61           O
ATOM   2218  CB  THR A 287      13.348   8.197  60.106  1.00 13.84           C
ATOM   2219  OG1 THR A 287      13.670   9.151  59.090  1.00 13.94           O
ATOM   2220  CG2 THR A 287      12.455   7.143  59.496  1.00 13.73           C
ATOM   2221  N   ALA A 288      14.608   9.329  62.592  1.00 13.29           N
ATOM   2222  CA  ALA A 288      15.687  10.124  63.179  1.00 13.18           C
ATOM   2223  C   ALA A 288      16.422  10.830  62.041  1.00 13.19           C
ATOM   2224  O   ALA A 288      16.907  11.941  62.208  1.00 13.12           O
ATOM   2225  CB  ALA A 288      16.650   9.226  63.942  1.00 12.91           C
ATOM   2226  N   GLU A 289      16.489  10.185  60.872  1.00 13.25           N
ATOM   2227  CA  GLU A 289      17.154  10.772  59.708  1.00 13.41           C
ATOM   2228  C   GLU A 289      16.360  11.973  59.196  1.00 13.01           C
ATOM   2229  O   GLU A 289      16.935  12.996  58.800  1.00 13.34           O
ATOM   2230  CB  GLU A 289      17.343   9.737  58.588  1.00 14.17           C
ATOM   2231  CG  GLU A 289      18.411   8.684  58.871  1.00 15.57           C
ATOM   2232  CD  GLU A 289      17.954   7.563  59.809  1.00 16.66           C
ATOM   2233  OE1 GLU A 289      16.731   7.426  60.059  1.00 17.03           O
ATOM   2234  OE2 GLU A 289      18.832   6.808  60.296  1.00 17.47           O
ATOM   2235  N   TRP A 290      15.042  11.845  59.178  1.00 12.65           N
ATOM   2236  CA  TRP A 290      14.194  12.952  58.764  1.00 12.54           C
ATOM   2237  C   TRP A 290      14.353  14.093  59.790  1.00 12.37           C
ATOM   2238  O   TRP A 290      14.490  15.250  59.428  1.00 12.65           O
ATOM   2239  CB  TRP A 290      12.739  12.482  58.681  1.00 12.39           C
ATOM   2240  CG  TRP A 290      11.741  13.582  58.670  1.00 12.67           C
ATOM   2241  CD1 TRP A 290      11.310  14.281  57.590  1.00 13.08           C
ATOM   2242  CD2 TRP A 290      11.055  14.127  59.806  1.00 12.93           C
ATOM   2243  NE1 TRP A 290      10.397  15.237  57.975  1.00 13.40           N
ATOM   2244  CE2 TRP A 290      10.222  15.163  59.333  1.00 13.20           C
ATOM   2245  CE3 TRP A 290      11.066  13.842  61.180  1.00 12.91           C
ATOM   2246  CZ2 TRP A 290       9.400  15.921  60.187  1.00 13.16           C
ATOM   2247  CZ3 TRP A 290      10.252  14.597  62.027  1.00 12.80           C
ATOM   2248  CH2 TRP A 290       9.433  15.623  61.525  1.00 12.84           C
ATOM   2249  N   ALA A 291      14.362  13.751  61.070  1.00 12.69           N
ATOM   2250  CA  ALA A 291      14.499  14.744  62.139  1.00 12.93           C
ATOM   2251  C   ALA A 291      15.806  15.502  61.979  1.00 13.30           C
ATOM   2252  O   ALA A 291      15.890  16.705  62.245  1.00 13.35           O
ATOM   2253  CB  ALA A 291      14.453  14.056  63.479  1.00 12.70           C
ATOM   2254  N   SER A 292      16.843  14.777  61.580  1.00 13.81           N
ATOM   2255  CA  SER A 292      18.153  15.373  61.351  1.00 14.28           C
ATOM   2256  C   SER A 292      18.092  16.436  60.262  1.00 14.22           C
ATOM   2257  O   SER A 292      18.671  17.513  60.423  1.00 13.53           O
ATOM   2258  CB  SER A 292      19.153  14.307  60.933  1.00 14.71           C
ATOM   2259  OG  SER A 292      20.392  14.907  60.567  1.00 16.98           O
ATOM   2260  N   ASP A 293      17.393  16.139  59.164  1.00 14.57           N
ATOM   2261  CA  ASP A 293      17.287  17.088  58.060  1.00 15.26           C
ATOM   2262  C   ASP A 293      16.675  18.420  58.485  1.00 14.75           C
ATOM   2263  O   ASP A 293      17.031  19.479  57.957  1.00 14.79           O
ATOM   2264  CB  ASP A 293      16.600  16.458  56.797  1.00 17.91           C
ATOM   2265  CG  ASP A 293      15.031  16.428  56.848  1.00 19.20           C
ATOM   2266  OD1 ASP A 293      14.374  17.471  56.986  1.00 21.65           O
ATOM   2267  OD2 ASP A 293      14.427  15.366  56.639  1.00 20.47           O
ATOM   2268  N   ILE A 294      15.806  18.368  59.488  1.00 13.76           N
ATOM   2269  CA  ILE A 294      15.153  19.566  59.985  1.00 13.38           C
ATOM   2270  C   ILE A 294      15.890  20.281  61.131  1.00 12.91           C
ATOM   2271  O   ILE A 294      16.158  21.485  61.036  1.00 12.58           O
ATOM   2272  CB  ILE A 294      13.697  19.250  60.377  1.00 13.37           C
ATOM   2273  CG1 ILE A 294      12.894  18.978  59.106  1.00 13.70           C
ATOM   2274  CG2 ILE A 294      13.059  20.408  61.146  1.00 13.24           C
ATOM   2275  CD1 ILE A 294      11.559  18.420  59.370  1.00 14.13           C
ATOM   2276  N   SER A 295      16.278  19.523  62.156  1.00 12.32           N
ATOM   2277  CA  SER A 295      16.938  20.066  63.348  1.00 12.23           C
ATOM   2278  C   SER A 295      18.451  20.269  63.313  1.00 12.23           C
ATOM   2279  O   SER A 295      18.983  21.071  64.096  1.00 12.38           O
ATOM   2280  CB  SER A 295      16.623  19.177  64.553  1.00 12.07           C
ATOM   2281  OG  SER A 295      17.240  17.904  64.398  1.00 11.97           O
ATOM   2282  N   GLY A 296      19.143  19.494  62.478  1.00 12.12           N
ATOM   2283  CA  GLY A 296      20.594  19.568  62.395  1.00 11.64           C
ATOM   2284  C   GLY A 296      21.284  18.625  63.383  1.00 11.44           C
ATOM   2285  O   GLY A 296      22.498  18.471  63.346  1.00 11.44           O
ATOM   2286  N   VAL A 297      20.521  18.002  64.276  1.00 11.41           N
ATOM   2287  CA  VAL A 297      21.080  17.070  65.259  1.00 11.02           C
ATOM   2288  C   VAL A 297      21.269  15.721  64.573  1.00 11.39           C
ATOM   2289  O   VAL A 297      20.337  15.177  63.974  1.00 11.28           O
ATOM   2290  CB  VAL A 297      20.154  16.923  66.475  1.00 10.56           C
ATOM   2291  CG1 VAL A 297      20.709  15.883  67.445  1.00 10.35           C
ATOM   2292  CG2 VAL A 297      20.013  18.274  67.173  1.00  9.98           C
ATOM   2293  N   PRO A 298      22.474  15.151  64.675  1.00 11.52           N
ATOM   2294  CA  PRO A 298      22.775  13.863  64.046  1.00 11.75           C
ATOM   2295  C   PRO A 298      21.793  12.746  64.390  1.00 11.74           C
ATOM   2296  O   PRO A 298      21.470  12.526  65.563  1.00 11.32           O
ATOM   2297  CB  PRO A 298      24.191  13.556  64.548  1.00 12.02           C
ATOM   2298  CG  PRO A 298      24.776  14.938  64.838  1.00 12.19           C
ATOM   2299  CD  PRO A 298      23.603  15.617  65.500  1.00 11.70           C
ATOM   2300  N   ALA A 299      21.343  12.032  63.353  1.00 12.11           N
ATOM   2301  CA  ALA A 299      20.401  10.925  63.502  1.00 11.91           C
ATOM   2302  C   ALA A 299      20.820   9.902  64.547  1.00 12.36           C
ATOM   2303  O   ALA A 299      19.990   9.452  65.337  1.00 12.14           O
ATOM   2304  CB  ALA A 299      20.151  10.243  62.161  1.00 11.84           C
ATOM   2305  N   GLU A 300      22.099   9.541  64.587  1.00 12.97           N
ATOM   2306  CA  GLU A 300      22.551   8.557  65.574  1.00 13.96           C
ATOM   2307  C   GLU A 300      22.497   9.090  66.988  1.00 13.73           C
ATOM   2308  O   GLU A 300      22.360   8.325  67.929  1.00 13.73           O
ATOM   2309  CB  GLU A 300      23.952   8.035  65.272  1.00 15.97           C
ATOM   2310  CG  GLU A 300      24.018   7.026  64.111  1.00 19.05           C
ATOM   2311  CD  GLU A 300      22.963   5.900  64.200  1.00 21.09           C
ATOM   2312  OE1 GLU A 300      22.921   5.154  65.226  1.00 22.32           O
ATOM   2313  OE2 GLU A 300      22.173   5.767  63.222  1.00 22.00           O
ATOM   2314  N   THR A 301      22.634  10.398  67.145  1.00 13.61           N
ATOM   2315  CA  THR A 301      22.555  11.013  68.467  1.00 13.66           C
ATOM   2316  C   THR A 301      21.102  10.928  68.943  1.00 13.27           C
ATOM   2317  O   THR A 301      20.833  10.537  70.088  1.00 13.04           O
ATOM   2318  CB  THR A 301      23.010  12.469  68.404  1.00 14.06           C
ATOM   2319  OG1 THR A 301      24.388  12.495  68.012  1.00 14.60           O
ATOM   2320  CG2 THR A 301      22.831  13.164  69.763  1.00 14.19           C
ATOM   2321  N   ILE A 302      20.174  11.259  68.047  1.00 12.78           N
ATOM   2322  CA  ILE A 302      18.740  11.172  68.349  1.00 12.93           C
ATOM   2323  C   ILE A 302      18.381   9.732  68.772  1.00 13.36           C
ATOM   2324  O   ILE A 302      17.633   9.529  69.733  1.00 13.22           O
ATOM   2325  CB  ILE A 302      17.887  11.586  67.122  1.00 12.39           C
ATOM   2326  CG1 ILE A 302      18.137  13.063  66.799  1.00 11.84           C
ATOM   2327  CG2 ILE A 302      16.404  11.281  67.363  1.00 12.14           C
ATOM   2328  CD1 ILE A 302      17.481  13.556  65.527  1.00 11.48           C
ATOM   2329  N   LYS A 303      18.931   8.736  68.069  1.00 13.86           N
ATOM   2330  CA  LYS A 303      18.663   7.326  68.395  1.00 14.46           C
ATOM   2331  C   LYS A 303      19.254   6.924  69.734  1.00 14.71           C
ATOM   2332  O   LYS A 303      18.594   6.248  70.524  1.00 14.75           O
ATOM   2333  CB  LYS A 303      19.190   6.382  67.306  1.00 14.80           C
ATOM   2334  CG  LYS A 303      18.517   6.567  65.958  1.00 15.80           C
ATOM   2335  CD  LYS A 303      19.128   5.667  64.915  1.00 16.93           C
ATOM   2336  CE  LYS A 303      18.572   6.005  63.555  1.00 17.80           C
ATOM   2337  NZ  LYS A 303      19.149   5.115  62.507  1.00 19.42           N
ATOM   2338  N   GLU A 304      20.487   7.344  70.003  1.00 15.08           N
ATOM   2339  CA  GLU A 304      21.133   7.000  71.267  1.00 15.81           C
ATOM   2340  C   GLU A 304      20.418   7.603  72.483  1.00 15.13           C
ATOM   2341  O   GLU A 304      20.265   6.943  73.512  1.00 14.20           O
ATOM   2342  CB  GLU A 304      22.598   7.402  71.232  1.00 17.73           C
ATOM   2343  CG  GLU A 304      23.367   6.609  70.205  1.00 21.24           C
ATOM   2344  CD  GLU A 304      24.856   6.900  70.207  1.00 23.44           C
ATOM   2345  OE1 GLU A 304      25.256   8.016  70.632  1.00 24.83           O
ATOM   2346  OE2 GLU A 304      25.630   6.008  69.766  1.00 24.92           O
ATOM   2347  N   LEU A 305      19.982   8.854  72.353  1.00 14.72           N
ATOM   2348  CA  LEU A 305      19.246   9.536  73.420  1.00 14.57           C
ATOM   2349  C   LEU A 305      17.966   8.752  73.723  1.00 14.28           C
ATOM   2350  O   LEU A 305      17.673   8.460  74.881  1.00 14.10           O
ATOM   2351  CB  LEU A 305      18.901  10.953  72.984  1.00 14.56           C
ATOM   2352  CG  LEU A 305      19.636  12.155  73.580  1.00 15.16           C
ATOM   2353  CD1 LEU A 305      20.836  11.764  74.404  1.00 15.04           C
ATOM   2354  CD2 LEU A 305      19.986  13.110  72.460  1.00 14.63           C
ATOM   2355  N   ALA A 306      17.222   8.382  72.677  1.00 14.11           N
ATOM   2356  CA  ALA A 306      15.990   7.605  72.838  1.00 13.80           C
ATOM   2357  C   ALA A 306      16.235   6.278  73.580  1.00 13.78           C
ATOM   2358  O   ALA A 306      15.519   5.954  74.520  1.00 14.07           O
ATOM   2359  CB  ALA A 306      15.331   7.349  71.472  1.00 13.58           C
ATOM   2360  N   ARG A 307      17.254   5.519  73.186  1.00 13.77           N
ATOM   2361  CA  ARG A 307      17.549   4.248  73.849  1.00 13.61           C
ATOM   2362  C   ARG A 307      17.943   4.466  75.308  1.00 13.19           C
ATOM   2363  O   ARG A 307      17.571   3.680  76.180  1.00 13.04           O
ATOM   2364  CB  ARG A 307      18.670   3.507  73.115  1.00 14.14           C
ATOM   2365  CG  ARG A 307      18.317   3.144  71.685  1.00 14.65           C
ATOM   2366  CD  ARG A 307      19.502   2.542  70.972  1.00 15.76           C
ATOM   2367  NE  ARG A 307      19.299   2.507  69.523  1.00 16.09           N
ATOM   2368  CZ  ARG A 307      20.216   2.884  68.643  1.00 16.50           C
ATOM   2369  NH1 ARG A 307      21.392   3.323  69.063  1.00 16.84           N
ATOM   2370  NH2 ARG A 307      19.958   2.833  67.344  1.00 16.83           N
ATOM   2371  N   LEU A 308      18.718   5.518  75.562  1.00 12.60           N
ATOM   2372  CA  LEU A 308      19.153   5.856  76.909  1.00 12.17           C
ATOM   2373  C   LEU A 308      17.989   6.219  77.820  1.00 12.27           C
ATOM   2374  O   LEU A 308      17.962   5.800  78.969  1.00 12.33           O
ATOM   2375  CB  LEU A 308      20.117   7.032  76.879  1.00 12.09           C
ATOM   2376  CG  LEU A 308      20.526   7.537  78.263  1.00 12.16           C
ATOM   2377  CD1 LEU A 308      21.414   6.504  78.922  1.00 12.11           C
ATOM   2378  CD2 LEU A 308      21.254   8.858  78.136  1.00 12.51           C
ATOM   2379  N   PHE A 309      17.077   7.062  77.333  1.00 12.19           N
ATOM   2380  CA  PHE A 309      15.905   7.481  78.109  1.00 11.96           C
ATOM   2381  C   PHE A 309      15.031   6.287  78.445  1.00 12.30           C
ATOM   2382  O   PHE A 309      14.364   6.247  79.490  1.00 12.25           O
ATOM   2383  CB  PHE A 309      15.042   8.460  77.309  1.00 11.65           C
ATOM   2384  CG  PHE A 309      15.699   9.779  77.014  1.00 11.11           C
ATOM   2385  CD1 PHE A 309      16.914  10.117  77.585  1.00 10.73           C
ATOM   2386  CD2 PHE A 309      15.092  10.676  76.136  1.00 11.00           C
ATOM   2387  CE1 PHE A 309      17.521  11.314  77.293  1.00 10.69           C
ATOM   2388  CE2 PHE A 309      15.692  11.888  75.832  1.00 11.00           C
ATOM   2389  CZ  PHE A 309      16.916  12.208  76.413  1.00 10.95           C
ATOM   2390  N   LYS A 310      14.973   5.347  77.510  1.00 12.54           N
ATOM   2391  CA  LYS A 310      14.168   4.146  77.668  1.00 12.88           C
ATOM   2392  C   LYS A 310      14.729   3.156  78.688  1.00 13.43           C
ATOM   2393  O   LYS A 310      13.980   2.420  79.333  1.00 13.73           O
ATOM   2394  CB  LYS A 310      14.026   3.445  76.312  1.00 12.76           C
ATOM   2395  CG  LYS A 310      12.865   2.511  76.256  1.00 12.72           C
ATOM   2396  CD  LYS A 310      11.602   3.305  76.446  1.00 11.04           C
ATOM   2397  CE  LYS A 310      10.513   2.437  76.785  1.00 12.15           C
ATOM   2398  NZ  LYS A 310      10.703   1.823  78.107  1.00 13.31           N
ATOM   2399  N   SER A 311      16.045   3.120  78.831  1.00 13.84           N
ATOM   2400  CA  SER A 311      16.658   2.177  79.758  1.00 14.40           C
ATOM   2401  C   SER A 311      17.059   2.692  81.136  1.00 14.40           C
ATOM   2402  O   SER A 311      17.454   1.899  81.985  1.00 14.59           O
ATOM   2403  CB  SER A 311      17.858   1.516  79.089  1.00 15.11           C
ATOM   2404  OG  SER A 311      18.742   2.490  78.571  1.00 16.93           O
ATOM   2405  N   LYS A 312      16.974   4.002  81.364  1.00 14.16           N
ATOM   2406  CA  LYS A 312      17.354   4.596  82.648  1.00 14.08           C
ATOM   2407  C   LYS A 312      16.193   5.360  83.255  1.00 13.54           C
ATOM   2408  O   LYS A 312      15.327   5.843  82.533  1.00 13.47           O
ATOM   2409  CB  LYS A 312      18.487   5.594  82.444  1.00 14.94           C
ATOM   2410  CG  LYS A 312      19.740   5.020  81.852  1.00 16.73           C
ATOM   2411  CD  LYS A 312      20.317   3.972  82.779  1.00 18.27           C
ATOM   2412  CE  LYS A 312      21.680   3.488  82.295  1.00 19.38           C
ATOM   2413  NZ  LYS A 312      22.755   4.501  82.502  1.00 20.21           N
ATOM   2414  N   ARG A 313      16.194   5.512  84.576  1.00 13.08           N
ATOM   2415  CA  ARG A 313      15.135   6.283  85.245  1.00 12.89           C
ATOM   2416  C   ARG A 313      15.408   7.734  84.807  1.00 12.15           C
ATOM   2417  O   ARG A 313      16.380   8.352  85.251  1.00 12.41           O
ATOM   2418  CB  ARG A 313      15.205   6.125  86.767  1.00 13.08           C
ATOM   2419  CG  ARG A 313      14.093   6.856  87.539  1.00 13.92           C
ATOM   2420  CD  ARG A 313      12.701   6.424  87.122  1.00 14.39           C
ATOM   2421  NE  ARG A 313      12.537   4.979  87.211  1.00 15.55           N
ATOM   2422  CZ  ARG A 313      12.345   4.306  88.345  1.00 16.37           C
ATOM   2423  NH1 ARG A 313      12.267   4.928  89.517  1.00 16.47           N
ATOM   2424  NH2 ARG A 313      12.299   2.986  88.317  1.00 17.27           N
ATOM   2425  N   THR A 314      14.566   8.247  83.915  1.00 10.93           N
ATOM   2426  CA  THR A 314      14.754   9.559  83.327  1.00  9.97           C
ATOM   2427  C   THR A 314      13.690  10.604  83.618  1.00  9.43           C
ATOM   2428  O   THR A 314      12.501  10.337  83.494  1.00  9.20           O
ATOM   2429  CB  THR A 314      14.855   9.394  81.796  1.00 10.24           C
ATOM   2430  OG1 THR A 314      15.920   8.477  81.485  1.00  9.95           O
ATOM   2431  CG2 THR A 314      15.092  10.733  81.106  1.00 10.03           C
ATOM   2432  N   MET A 315      14.121  11.802  83.992  1.00  8.68           N
ATOM   2433  CA  MET A 315      13.186  12.890  84.247  1.00  8.50           C
ATOM   2434  C   MET A 315      13.337  13.918  83.129  1.00  8.36           C
ATOM   2435  O   MET A 315      14.433  14.404  82.891  1.00  8.27           O
ATOM   2436  CB  MET A 315      13.484  13.578  85.575  1.00  8.42           C
ATOM   2437  CG  MET A 315      12.690  14.868  85.787  1.00  8.66           C
ATOM   2438  SD  MET A 315      10.879  14.682  85.709  1.00 10.20           S
ATOM   2439  CE  MET A 315      10.498  13.915  87.305  1.00  9.48           C
ATOM   2440  N   LEU A 316      12.252  14.208  82.420  1.00  8.29           N
ATOM   2441  CA  LEU A 316      12.272  15.201  81.355  1.00  8.16           C
ATOM   2442  C   LEU A 316      11.772  16.541  81.915  1.00  8.27           C
ATOM   2443  O   LEU A 316      10.568  16.742  82.047  1.00  8.47           O
ATOM   2444  CB  LEU A 316      11.379  14.740  80.196  1.00  8.13           C
ATOM   2445  CG  LEU A 316      11.818  13.450  79.485  1.00  8.08           C
ATOM   2446  CD1 LEU A 316      10.762  13.001  78.496  1.00  8.19           C
ATOM   2447  CD2 LEU A 316      13.129  13.696  78.760  1.00  8.15           C
ATOM   2448  N   ALA A 317      12.688  17.433  82.295  1.00  8.00           N
ATOM   2449  CA  ALA A 317      12.311  18.746  82.829  1.00  7.73           C
ATOM   2450  C   ALA A 317      12.343  19.745  81.664  1.00  7.71           C
ATOM   2451  O   ALA A 317      13.415  20.134  81.199  1.00  8.07           O
ATOM   2452  CB  ALA A 317      13.271  19.170  83.926  1.00  7.45           C
ATOM   2453  N   ALA A 318      11.168  20.181  81.222  1.00  7.09           N
ATOM   2454  CA  ALA A 318      11.068  21.082  80.093  1.00  6.68           C
ATOM   2455  C   ALA A 318      10.737  22.510  80.474  1.00  6.76           C
ATOM   2456  O   ALA A 318       9.975  22.762  81.408  1.00  6.86           O
ATOM   2457  CB  ALA A 318      10.045  20.551  79.093  1.00  6.65           C
ATOM   2458  N   GLY A 319      11.357  23.440  79.758  1.00  6.52           N
ATOM   2459  CA  GLY A 319      11.138  24.849  79.976  1.00  6.37           C
ATOM   2460  C   GLY A 319      10.005  25.321  79.093  1.00  6.37           C
ATOM   2461  O   GLY A 319       9.380  24.514  78.401  1.00  7.23           O
ATOM   2462  N   TRP A 320       9.809  26.632  79.031  1.00  5.98           N
ATOM   2463  CA  TRP A 320       8.698  27.216  78.296  1.00  5.86           C
ATOM   2464  C   TRP A 320       9.021  28.022  77.053  1.00  6.02           C
ATOM   2465  O   TRP A 320       8.108  28.458  76.344  1.00  6.06           O
ATOM   2466  CB  TRP A 320       7.864  28.077  79.248  1.00  6.02           C
ATOM   2467  CG  TRP A 320       7.395  27.335  80.467  1.00  6.55           C
ATOM   2468  CD1 TRP A 320       7.124  25.999  80.562  1.00  7.14           C
ATOM   2469  CD2 TRP A 320       7.121  27.896  81.758  1.00  6.61           C
ATOM   2470  NE1 TRP A 320       6.692  25.693  81.839  1.00  7.10           N
ATOM   2471  CE2 TRP A 320       6.679  26.837  82.591  1.00  6.80           C
ATOM   2472  CE3 TRP A 320       7.202  29.195  82.293  1.00  6.54           C
ATOM   2473  CZ2 TRP A 320       6.313  27.033  83.926  1.00  6.48           C
ATOM   2474  CZ3 TRP A 320       6.836  29.391  83.623  1.00  6.41           C
ATOM   2475  CH2 TRP A 320       6.396  28.312  84.421  1.00  6.77           C
ATOM   2476  N   SER A 321      10.301  28.247  76.783  1.00  6.08           N
ATOM   2477  CA  SER A 321      10.681  29.006  75.599  1.00  6.09           C
ATOM   2478  C   SER A 321      10.128  28.332  74.326  1.00  6.22           C
ATOM   2479  O   SER A 321       9.568  28.988  73.443  1.00  5.91           O
ATOM   2480  CB  SER A 321      12.206  29.086  75.517  1.00  6.18           C
ATOM   2481  OG  SER A 321      12.763  27.787  75.562  1.00  6.56           O
ATOM   2482  N   MET A 322      10.225  27.009  74.277  1.00  6.79           N
ATOM   2483  CA  MET A 322       9.779  26.261  73.107  1.00  7.25           C
ATOM   2484  C   MET A 322       8.284  26.267  72.812  1.00  6.86           C
ATOM   2485  O   MET A 322       7.866  25.765  71.776  1.00  6.79           O
ATOM   2486  CB  MET A 322      10.370  24.843  73.082  1.00  7.49           C
ATOM   2487  CG  MET A 322       9.966  23.915  74.208  1.00  8.43           C
ATOM   2488  SD  MET A 322      10.634  22.270  73.857  1.00 10.19           S
ATOM   2489  CE  MET A 322       9.955  21.280  75.239  1.00  9.81           C
ATOM   2490  N   GLN A 323       7.475  26.789  73.733  1.00  6.81           N
ATOM   2491  CA  GLN A 323       6.042  26.902  73.480  1.00  6.86           C
ATOM   2492  C   GLN A 323       5.663  28.376  73.287  1.00  6.68           C
ATOM   2493  O   GLN A 323       4.501  28.691  73.004  1.00  6.69           O
ATOM   2494  CB  GLN A 323       5.175  26.215  74.561  1.00  6.83           C
ATOM   2495  CG  GLN A 323       5.292  26.752  75.995  1.00  7.71           C
ATOM   2496  CD  GLN A 323       4.600  28.083  76.189  1.00  8.00           C
ATOM   2497  OE1 GLN A 323       5.247  29.109  76.343  1.00  9.14           O
ATOM   2498  NE2 GLN A 323       3.283  28.077  76.148  1.00  6.66           N
ATOM   2499  N   ARG A 324       6.641  29.278  73.437  1.00  6.37           N
ATOM   2500  CA  ARG A 324       6.416  30.717  73.246  1.00  6.43           C
ATOM   2501  C   ARG A 324       6.831  30.956  71.785  1.00  6.84           C
ATOM   2502  O   ARG A 324       7.589  31.872  71.465  1.00  6.40           O
ATOM   2503  CB  ARG A 324       7.290  31.519  74.225  1.00  6.27           C
ATOM   2504  CG  ARG A 324       6.870  32.961  74.451  1.00  6.55           C
ATOM   2505  CD  ARG A 324       7.691  33.610  75.580  1.00  6.68           C
ATOM   2506  NE  ARG A 324       7.506  32.895  76.847  1.00  6.53           N
ATOM   2507  CZ  ARG A 324       8.483  32.353  77.581  1.00  6.31           C
ATOM   2508  NH1 ARG A 324       9.754  32.449  77.218  1.00  5.88           N
ATOM   2509  NH2 ARG A 324       8.169  31.576  78.608  1.00  5.65           N
ATOM   2510  N   MET A 325       6.332  30.078  70.910  1.00  7.21           N
ATOM   2511  CA  MET A 325       6.643  30.066  69.481  1.00  7.69           C
ATOM   2512  C   MET A 325       5.423  29.641  68.676  1.00  7.75           C
ATOM   2513  O   MET A 325       4.444  29.128  69.227  1.00  7.89           O
ATOM   2514  CB  MET A 325       7.751  29.050  69.203  1.00  7.77           C
ATOM   2515  CG  MET A 325       9.052  29.344  69.907  1.00  8.24           C
ATOM   2516  SD  MET A 325      10.187  27.988  69.800  1.00  8.79           S
ATOM   2517  CE  MET A 325      11.671  28.805  70.335  1.00  6.99           C
ATOM   2518  N   HIS A 326       5.485  29.848  67.366  1.00  8.12           N
ATOM   2519  CA  HIS A 326       4.378  29.473  66.473  1.00  8.18           C
ATOM   2520  C   HIS A 326       4.130  27.963  66.655  1.00  7.97           C
ATOM   2521  O   HIS A 326       5.086  27.185  66.709  1.00  8.31           O
ATOM   2522  CB  HIS A 326       4.750  29.826  65.027  1.00  8.14           C
ATOM   2523  CG  HIS A 326       3.595  29.778  64.071  1.00  8.49           C
ATOM   2524  ND1 HIS A 326       3.762  29.630  62.711  1.00  7.88           N
ATOM   2525  CD2 HIS A 326       2.260  29.870  64.278  1.00  8.62           C
ATOM   2526  CE1 HIS A 326       2.581  29.634  62.121  1.00  8.22           C
ATOM   2527  NE2 HIS A 326       1.652  29.777  63.050  1.00  8.45           N
ATOM   2528  N   HIS A 327       2.864  27.566  66.810  1.00  7.58           N
ATOM   2529  CA  HIS A 327       2.491  26.161  67.040  1.00  7.73           C
ATOM   2530  C   HIS A 327       3.040  25.656  68.392  1.00  7.54           C
ATOM   2531  O   HIS A 327       3.272  24.455  68.574  1.00  7.05           O
ATOM   2532  CB  HIS A 327       2.974  25.249  65.893  1.00  8.07           C
ATOM   2533  CG  HIS A 327       2.501  25.686  64.543  1.00  8.92           C
ATOM   2534  ND1 HIS A 327       3.357  25.891  63.483  1.00  9.08           N
ATOM   2535  CD2 HIS A 327       1.263  26.000  64.095  1.00  9.29           C
ATOM   2536  CE1 HIS A 327       2.668  26.317  62.439  1.00  9.71           C
ATOM   2537  NE2 HIS A 327       1.396  26.393  62.785  1.00  9.35           N
ATOM   2538  N   GLY A 328       3.164  26.572  69.357  1.00  7.50           N
ATOM   2539  CA  GLY A 328       3.681  26.218  70.674  1.00  7.68           C
ATOM   2540  C   GLY A 328       3.005  25.067  71.402  1.00  7.81           C
ATOM   2541  O   GLY A 328       3.635  24.397  72.218  1.00  7.74           O
ATOM   2542  N   GLU A 329       1.726  24.835  71.118  1.00  7.69           N
ATOM   2543  CA  GLU A 329       0.959  23.757  71.748  1.00  7.83           C
ATOM   2544  C   GLU A 329       1.579  22.386  71.500  1.00  7.71           C
ATOM   2545  O   GLU A 329       1.546  21.515  72.359  1.00  7.20           O
ATOM   2546  CB  GLU A 329      -0.475  23.716  71.202  1.00  7.97           C
ATOM   2547  CG  GLU A 329      -1.324  24.955  71.500  1.00  8.45           C
ATOM   2548  CD  GLU A 329      -1.137  26.097  70.501  1.00  8.55           C
ATOM   2549  OE1 GLU A 329      -0.310  25.996  69.573  1.00  8.08           O
ATOM   2550  OE2 GLU A 329      -1.859  27.102  70.634  1.00  9.11           O
ATOM   2551  N   GLN A 330       2.161  22.213  70.321  1.00  7.74           N
ATOM   2552  CA  GLN A 330       2.767  20.940  69.929  1.00  7.48           C
ATOM   2553  C   GLN A 330       3.968  20.480  70.779  1.00  7.59           C
ATOM   2554  O   GLN A 330       4.127  19.277  71.033  1.00  7.70           O
ATOM   2555  CB  GLN A 330       3.190  21.019  68.455  1.00  7.66           C
ATOM   2556  CG  GLN A 330       2.074  21.456  67.504  1.00  7.56           C
ATOM   2557  CD  GLN A 330       0.828  20.603  67.649  1.00  7.81           C
ATOM   2558  OE1 GLN A 330       0.894  19.371  67.607  1.00  7.80           O
ATOM   2559  NE2 GLN A 330      -0.307  21.245  67.835  1.00  7.53           N
ATOM   2560  N   ALA A 331       4.778  21.430  71.247  1.00  7.13           N
ATOM   2561  CA  ALA A 331       5.990  21.127  72.025  1.00  7.03           C
ATOM   2562  C   ALA A 331       5.786  20.267  73.272  1.00  6.89           C
ATOM   2563  O   ALA A 331       6.364  19.183  73.383  1.00  6.92           O
ATOM   2564  CB  ALA A 331       6.742  22.430  72.382  1.00  6.95           C
ATOM   2565  N   HIS A 332       4.975  20.732  74.214  1.00  6.72           N
ATOM   2566  CA  HIS A 332       4.757  19.953  75.426  1.00  7.23           C
ATOM   2567  C   HIS A 332       3.778  18.815  75.250  1.00  7.15           C
ATOM   2568  O   HIS A 332       3.810  17.851  76.009  1.00  7.48           O
ATOM   2569  CB  HIS A 332       4.394  20.848  76.604  1.00  7.23           C
ATOM   2570  CG  HIS A 332       5.477  21.816  76.943  1.00  7.48           C
ATOM   2571  ND1 HIS A 332       5.443  23.132  76.544  1.00  8.22           N
ATOM   2572  CD2 HIS A 332       6.660  21.648  77.580  1.00  7.89           C
ATOM   2573  CE1 HIS A 332       6.556  23.737  76.919  1.00  8.19           C
ATOM   2574  NE2 HIS A 332       7.313  22.859  77.550  1.00  7.85           N
ATOM   2575  N   TRP A 333       2.925  18.909  74.234  1.00  7.44           N
ATOM   2576  CA  TRP A 333       1.982  17.824  73.944  1.00  7.38           C
ATOM   2577  C   TRP A 333       2.839  16.635  73.464  1.00  7.50           C
ATOM   2578  O   TRP A 333       2.651  15.505  73.903  1.00  7.31           O
ATOM   2579  CB  TRP A 333       0.997  18.258  72.851  1.00  7.18           C
ATOM   2580  CG  TRP A 333      -0.182  17.320  72.619  1.00  7.18           C
ATOM   2581  CD1 TRP A 333      -0.453  16.127  73.248  1.00  7.05           C
ATOM   2582  CD2 TRP A 333      -1.261  17.543  71.712  1.00  6.84           C
ATOM   2583  NE1 TRP A 333      -1.650  15.603  72.788  1.00  6.87           N
ATOM   2584  CE2 TRP A 333      -2.163  16.457  71.847  1.00  7.25           C
ATOM   2585  CE3 TRP A 333      -1.559  18.564  70.798  1.00  7.10           C
ATOM   2586  CZ2 TRP A 333      -3.345  16.371  71.101  1.00  7.25           C
ATOM   2587  CZ3 TRP A 333      -2.735  18.475  70.057  1.00  7.30           C
ATOM   2588  CH2 TRP A 333      -3.611  17.388  70.217  1.00  6.95           C
ATOM   2589  N   MET A 334       3.789  16.898  72.566  1.00  7.47           N
ATOM   2590  CA  MET A 334       4.672  15.846  72.067  1.00  7.70           C
ATOM   2591  C   MET A 334       5.600  15.347  73.189  1.00  7.57           C
ATOM   2592  O   MET A 334       5.912  14.155  73.261  1.00  7.67           O
ATOM   2593  CB  MET A 334       5.479  16.364  70.872  1.00  8.33           C
ATOM   2594  CG  MET A 334       6.305  15.289  70.150  1.00  9.06           C
ATOM   2595  SD  MET A 334       5.323  13.873  69.614  1.00 10.55           S
ATOM   2596  CE  MET A 334       6.334  12.532  70.218  1.00  8.93           C
ATOM   2597  N   LEU A 335       6.042  16.248  74.064  1.00  7.51           N
ATOM   2598  CA  LEU A 335       6.890  15.847  75.178  1.00  7.90           C
ATOM   2599  C   LEU A 335       6.155  14.827  76.053  1.00  8.29           C
ATOM   2600  O   LEU A 335       6.732  13.798  76.442  1.00  8.33           O
ATOM   2601  CB  LEU A 335       7.282  17.043  76.038  1.00  8.39           C
ATOM   2602  CG  LEU A 335       8.323  16.668  77.103  1.00  8.93           C
ATOM   2603  CD1 LEU A 335       9.716  16.810  76.521  1.00  9.72           C
ATOM   2604  CD2 LEU A 335       8.175  17.558  78.323  1.00  9.94           C
ATOM   2605  N   VAL A 336       4.894  15.114  76.385  1.00  8.13           N
ATOM   2606  CA  VAL A 336       4.106  14.196  77.210  1.00  8.59           C
ATOM   2607  C   VAL A 336       3.914  12.853  76.463  1.00  8.50           C
ATOM   2608  O   VAL A 336       3.941  11.783  77.071  1.00  8.55           O
ATOM   2609  CB  VAL A 336       2.723  14.840  77.638  1.00  8.85           C
ATOM   2610  CG1 VAL A 336       1.788  13.794  78.234  1.00  9.23           C
ATOM   2611  CG2 VAL A 336       2.949  15.961  78.666  1.00  8.51           C
ATOM   2612  N   THR A 337       3.744  12.912  75.145  1.00  8.66           N
ATOM   2613  CA  THR A 337       3.577  11.692  74.354  1.00  9.07           C
ATOM   2614  C   THR A 337       4.859  10.872  74.430  1.00  9.29           C
ATOM   2615  O   THR A 337       4.821   9.664  74.693  1.00  9.28           O
ATOM   2616  CB  THR A 337       3.267  12.007  72.890  1.00  9.05           C
ATOM   2617  OG1 THR A 337       2.054  12.763  72.825  1.00  9.07           O
ATOM   2618  CG2 THR A 337       3.113  10.717  72.091  1.00  8.98           C
ATOM   2619  N   LEU A 338       5.999  11.525  74.218  1.00  9.47           N
ATOM   2620  CA  LEU A 338       7.258  10.822  74.306  1.00  9.85           C
ATOM   2621  C   LEU A 338       7.395  10.235  75.723  1.00 10.38           C
ATOM   2622  O   LEU A 338       7.737   9.059  75.883  1.00 10.45           O
ATOM   2623  CB  LEU A 338       8.419  11.755  73.993  1.00 10.23           C
ATOM   2624  CG  LEU A 338       9.807  11.132  74.150  1.00 10.81           C
ATOM   2625  CD1 LEU A 338       9.994   9.975  73.174  1.00 11.71           C
ATOM   2626  CD2 LEU A 338      10.872  12.201  73.946  1.00 11.49           C
ATOM   2627  N   ALA A 339       7.088  11.038  76.748  1.00 10.71           N
ATOM   2628  CA  ALA A 339       7.158  10.576  78.137  1.00 10.72           C
ATOM   2629  C   ALA A 339       6.271   9.329  78.339  1.00 11.17           C
ATOM   2630  O   ALA A 339       6.660   8.397  79.073  1.00 11.22           O
ATOM   2631  CB  ALA A 339       6.749  11.687  79.091  1.00 10.24           C
ATOM   2632  N   SER A 340       5.107   9.297  77.682  1.00 11.05           N
ATOM   2633  CA  SER A 340       4.198   8.150  77.769  1.00 11.40           C
ATOM   2634  C   SER A 340       4.830   6.879  77.189  1.00 11.61           C
ATOM   2635  O   SER A 340       4.696   5.794  77.759  1.00 11.81           O
ATOM   2636  CB  SER A 340       2.887   8.436  77.033  1.00 11.52           C
ATOM   2637  OG  SER A 340       2.190   9.513  77.642  1.00 12.46           O
ATOM   2638  N   MET A 341       5.509   7.015  76.054  1.00 11.56           N
ATOM   2639  CA  MET A 341       6.159   5.882  75.411  1.00 11.60           C
ATOM   2640  C   MET A 341       7.287   5.324  76.266  1.00 11.66           C
ATOM   2641  O   MET A 341       7.579   4.125  76.203  1.00 11.84           O
ATOM   2642  CB  MET A 341       6.665   6.284  74.034  1.00 11.85           C
ATOM   2643  CG  MET A 341       5.533   6.665  73.093  1.00 12.07           C
ATOM   2644  SD  MET A 341       6.094   7.256  71.501  1.00 13.44           S
ATOM   2645  CE  MET A 341       6.734   5.741  70.784  1.00 12.03           C
ATOM   2646  N   LEU A 342       7.931   6.188  77.048  1.00 11.36           N
ATOM   2647  CA  LEU A 342       9.009   5.756  77.932  1.00 11.39           C
ATOM   2648  C   LEU A 342       8.413   5.003  79.123  1.00 11.69           C
ATOM   2649  O   LEU A 342       9.098   4.199  79.765  1.00 12.21           O
ATOM   2650  CB  LEU A 342       9.858   6.942  78.414  1.00 11.35           C
ATOM   2651  CG  LEU A 342      10.607   7.771  77.364  1.00 11.44           C
ATOM   2652  CD1 LEU A 342      11.332   8.930  78.038  1.00 11.24           C
ATOM   2653  CD2 LEU A 342      11.576   6.904  76.603  1.00 11.67           C
ATOM   2654  N   GLY A 343       7.155   5.304  79.437  1.00 11.49           N
ATOM   2655  CA  GLY A 343       6.458   4.625  80.517  1.00 11.49           C
ATOM   2656  C   GLY A 343       6.899   4.813  81.957  1.00 11.50           C
ATOM   2657  O   GLY A 343       6.632   3.951  82.789  1.00 11.89           O
ATOM   2658  N   GLN A 344       7.490   5.951  82.292  1.00 11.20           N
ATOM   2659  CA  GLN A 344       7.948   6.158  83.655  1.00 11.09           C
ATOM   2660  C   GLN A 344       7.132   7.166  84.438  1.00 10.85           C
ATOM   2661  O   GLN A 344       7.486   7.509  85.565  1.00 10.60           O
ATOM   2662  CB  GLN A 344       9.413   6.574  83.654  1.00 11.74           C
ATOM   2663  CG  GLN A 344      10.339   5.494  83.125  1.00 12.53           C
ATOM   2664  CD  GLN A 344      11.725   6.021  82.901  1.00 12.76           C
ATOM   2665  OE1 GLN A 344      12.200   6.857  83.663  1.00 13.50           O
ATOM   2666  NE2 GLN A 344      12.379   5.557  81.852  1.00 12.98           N
ATOM   2667  N   ILE A 345       6.044   7.640  83.845  1.00 10.55           N
ATOM   2668  CA  ILE A 345       5.190   8.614  84.511  1.00 10.68           C
ATOM   2669  C   ILE A 345       4.613   8.021  85.799  1.00 10.55           C
ATOM   2670  O   ILE A 345       4.041   6.937  85.777  1.00 10.99           O
ATOM   2671  CB  ILE A 345       4.043   9.077  83.565  1.00 10.16           C
ATOM   2672  CG1 ILE A 345       4.623   9.934  82.435  1.00 10.03           C
ATOM   2673  CG2 ILE A 345       2.958   9.824  84.336  1.00  9.58           C
ATOM   2674  CD1 ILE A 345       3.614  10.270  81.339  1.00 10.31           C
ATOM   2675  N   GLY A 346       4.801   8.719  86.918  1.00 10.83           N
ATOM   2676  CA  GLY A 346       4.283   8.242  88.194  1.00 10.59           C
ATOM   2677  C   GLY A 346       5.283   7.453  89.011  1.00 10.91           C
ATOM   2678  O   GLY A 346       4.976   7.020  90.126  1.00 11.08           O
ATOM   2679  N   LEU A 347       6.459   7.209  88.438  1.00 10.93           N
ATOM   2680  CA  LEU A 347       7.531   6.499  89.137  1.00 11.23           C
ATOM   2681  C   LEU A 347       8.431   7.529  89.800  1.00 11.22           C
ATOM   2682  O   LEU A 347       8.678   8.591  89.234  1.00 11.55           O
ATOM   2683  CB  LEU A 347       8.379   5.699  88.158  1.00 11.49           C
ATOM   2684  CG  LEU A 347       7.779   4.445  87.530  1.00 12.12           C
ATOM   2685  CD1 LEU A 347       8.845   3.792  86.656  1.00 12.21           C
ATOM   2686  CD2 LEU A 347       7.342   3.467  88.607  1.00 12.71           C
ATOM   2687  N   PRO A 348       8.955   7.229  91.000  1.00 11.29           N
ATOM   2688  CA  PRO A 348       9.836   8.185  91.680  1.00 11.26           C
ATOM   2689  C   PRO A 348      11.053   8.465  90.798  1.00 11.35           C
ATOM   2690  O   PRO A 348      11.714   7.542  90.319  1.00 11.26           O
ATOM   2691  CB  PRO A 348      10.251   7.433  92.948  1.00 11.29           C
ATOM   2692  CG  PRO A 348       9.110   6.482  93.181  1.00 11.49           C
ATOM   2693  CD  PRO A 348       8.816   5.994  91.786  1.00 11.42           C
ATOM   2694  N   GLY A 349      11.291   9.743  90.525  1.00 11.48           N
ATOM   2695  CA  GLY A 349      12.424  10.132  89.710  1.00 11.36           C
ATOM   2696  C   GLY A 349      12.219  10.057  88.203  1.00 11.28           C
ATOM   2697  O   GLY A 349      13.112  10.481  87.464  1.00 11.33           O
ATOM   2698  N   GLY A 350      11.076   9.536  87.751  1.00 11.12           N
ATOM   2699  CA  GLY A 350      10.806   9.422  86.325  1.00 10.52           C
ATOM   2700  C   GLY A 350       9.630  10.259  85.834  1.00 10.37           C
ATOM   2701  O   GLY A 350       8.918  10.882  86.634  1.00 10.49           O
ATOM   2702  N   GLY A 351       9.447  10.316  84.515  1.00  9.95           N
ATOM   2703  CA  GLY A 351       8.334  11.056  83.944  1.00  9.59           C
ATOM   2704  C   GLY A 351       8.738  12.396  83.380  1.00  9.32           C
ATOM   2705  O   GLY A 351       9.760  12.501  82.694  1.00  9.26           O
ATOM   2706  N   PHE A 352       7.954  13.430  83.669  1.00  9.18           N
ATOM   2707  CA  PHE A 352       8.254  14.771  83.164  1.00  9.19           C
ATOM   2708  C   PHE A 352       7.887  15.834  84.200  1.00  8.94           C
ATOM   2709  O   PHE A 352       7.154  15.560  85.148  1.00  8.93           O
ATOM   2710  CB  PHE A 352       7.484  15.036  81.866  1.00  9.42           C
ATOM   2711  CG  PHE A 352       5.988  15.155  82.056  1.00 10.26           C
ATOM   2712  CD1 PHE A 352       5.187  14.020  82.121  1.00 10.61           C
ATOM   2713  CD2 PHE A 352       5.386  16.404  82.164  1.00 10.60           C
ATOM   2714  CE1 PHE A 352       3.811  14.127  82.289  1.00 11.01           C
ATOM   2715  CE2 PHE A 352       4.014  16.518  82.332  1.00 11.01           C
ATOM   2716  CZ  PHE A 352       3.223  15.380  82.395  1.00 11.02           C
ATOM   2717  N   GLY A 353       8.387  17.045  84.000  1.00  8.64           N
ATOM   2718  CA  GLY A 353       8.084  18.133  84.912  1.00  8.49           C
ATOM   2719  C   GLY A 353       8.171  19.433  84.145  1.00  8.10           C
ATOM   2720  O   GLY A 353       9.157  19.674  83.431  1.00  8.38           O
ATOM   2721  N   LEU A 354       7.164  20.284  84.277  1.00  7.71           N
ATOM   2722  CA  LEU A 354       7.186  21.542  83.543  1.00  7.76           C
ATOM   2723  C   LEU A 354       7.450  22.776  84.416  1.00  7.77           C
ATOM   2724  O   LEU A 354       7.258  23.908  83.962  1.00  7.71           O
ATOM   2725  CB  LEU A 354       5.887  21.715  82.727  1.00  7.86           C
ATOM   2726  CG  LEU A 354       5.414  20.546  81.848  1.00  8.40           C
ATOM   2727  CD1 LEU A 354       4.131  20.937  81.079  1.00  8.34           C
ATOM   2728  CD2 LEU A 354       6.522  20.108  80.889  1.00  7.91           C
ATOM   2729  N   SER A 355       7.914  22.586  85.652  1.00  7.69           N
ATOM   2730  CA  SER A 355       8.178  23.754  86.490  1.00  7.54           C
ATOM   2731  C   SER A 355       9.413  23.692  87.397  1.00  7.68           C
ATOM   2732  O   SER A 355       9.476  24.393  88.407  1.00  7.68           O
ATOM   2733  CB  SER A 355       6.936  24.146  87.311  1.00  7.43           C
ATOM   2734  OG  SER A 355       7.112  25.440  87.894  1.00  7.48           O
ATOM   2735  N   TYR A 356      10.417  22.907  87.016  1.00  7.60           N
ATOM   2736  CA  TYR A 356      11.658  22.826  87.807  1.00  7.96           C
ATOM   2737  C   TYR A 356      12.544  24.059  87.623  1.00  7.93           C
ATOM   2738  O   TYR A 356      13.475  24.291  88.388  1.00  8.10           O
ATOM   2739  CB  TYR A 356      12.468  21.576  87.447  1.00  7.79           C
ATOM   2740  CG  TYR A 356      11.933  20.301  88.040  1.00  7.67           C
ATOM   2741  CD1 TYR A 356      11.944  20.089  89.422  1.00  7.72           C
ATOM   2742  CD2 TYR A 356      11.429  19.297  87.220  1.00  7.73           C
ATOM   2743  CE1 TYR A 356      11.467  18.895  89.972  1.00  7.74           C
ATOM   2744  CE2 TYR A 356      10.951  18.103  87.758  1.00  8.34           C
ATOM   2745  CZ  TYR A 356      10.978  17.909  89.136  1.00  8.14           C
ATOM   2746  OH  TYR A 356      10.531  16.711  89.656  1.00  8.56           O
ATOM   2747  N   HIS A 357      12.265  24.834  86.582  1.00  7.87           N
ATOM   2748  CA  HIS A 357      13.038  26.034  86.282  1.00  7.87           C
ATOM   2749  C   HIS A 357      12.310  27.271  86.773  1.00  8.12           C
ATOM   2750  O   HIS A 357      12.818  28.380  86.625  1.00  8.11           O
ATOM   2751  CB  HIS A 357      13.186  26.150  84.762  1.00  7.51           C
ATOM   2752  CG  HIS A 357      11.874  26.274  84.053  1.00  7.13           C
ATOM   2753  ND1 HIS A 357      10.947  25.252  84.018  1.00  7.42           N
ATOM   2754  CD2 HIS A 357      11.291  27.328  83.433  1.00  7.28           C
ATOM   2755  CE1 HIS A 357       9.847  25.672  83.419  1.00  7.32           C
ATOM   2756  NE2 HIS A 357      10.031  26.930  83.055  1.00  7.19           N
ATOM   2757  N   TYR A 358      11.126  27.081  87.349  1.00  8.44           N
ATOM   2758  CA  TYR A 358      10.306  28.204  87.778  1.00  8.63           C
ATOM   2759  C   TYR A 358       9.868  28.244  89.245  1.00  8.35           C
ATOM   2760  O   TYR A 358       9.276  27.299  89.758  1.00  7.83           O
ATOM   2761  CB  TYR A 358       9.075  28.268  86.876  1.00  9.31           C
ATOM   2762  CG  TYR A 358       8.152  29.404  87.207  1.00 10.69           C
ATOM   2763  CD1 TYR A 358       8.460  30.719  86.816  1.00 10.96           C
ATOM   2764  CD2 TYR A 358       6.984  29.183  87.945  1.00 11.01           C
ATOM   2765  CE1 TYR A 358       7.625  31.784  87.157  1.00 11.96           C
ATOM   2766  CE2 TYR A 358       6.139  30.247  88.293  1.00 11.87           C
ATOM   2767  CZ  TYR A 358       6.472  31.541  87.894  1.00 12.14           C
ATOM   2768  OH  TYR A 358       5.653  32.593  88.257  1.00 13.73           O
ATOM   2769  N   SER A 359      10.160  29.371  89.894  1.00  8.13           N
ATOM   2770  CA  SER A 359       9.782  29.646  91.282  1.00  7.76           C
ATOM   2771  C   SER A 359       9.901  28.512  92.295  1.00  7.95           C
ATOM   2772  O   SER A 359       9.057  28.365  93.177  1.00  8.13           O
ATOM   2773  CB  SER A 359       8.377  30.241  91.328  1.00  7.69           C
ATOM   2774  OG  SER A 359       8.325  31.471  90.611  1.00  7.66           O
ATOM   2775  N   GLY A 360      10.960  27.726  92.183  1.00  8.04           N
ATOM   2776  CA  GLY A 360      11.174  26.666  93.139  1.00  8.13           C
ATOM   2777  C   GLY A 360      10.352  25.410  93.022  1.00  8.17           C
ATOM   2778  O   GLY A 360      10.263  24.675  94.002  1.00  8.22           O
ATOM   2779  N   GLY A 361       9.755  25.138  91.863  1.00  8.29           N
ATOM   2780  CA  GLY A 361       8.995  23.901  91.721  1.00  8.08           C
ATOM   2781  C   GLY A 361       9.843  22.698  92.132  1.00  8.32           C
ATOM   2782  O   GLY A 361      11.016  22.612  91.764  1.00  8.72           O
ATOM   2783  N   GLY A 362       9.272  21.767  92.892  1.00  8.23           N
ATOM   2784  CA  GLY A 362      10.043  20.626  93.331  1.00  8.25           C
ATOM   2785  C   GLY A 362      10.534  20.817  94.753  1.00  8.73           C
ATOM   2786  O   GLY A 362      10.933  19.844  95.400  1.00  8.42           O
ATOM   2787  N   THR A 363      10.590  22.061  95.231  1.00  8.81           N
ATOM   2788  CA  THR A 363      11.009  22.316  96.619  1.00  9.39           C
ATOM   2789  C   THR A 363       9.830  21.813  97.487  1.00  9.38           C
ATOM   2790  O   THR A 363       8.689  22.230  97.276  1.00  9.39           O
ATOM   2791  CB  THR A 363      11.249  23.826  96.858  1.00  9.54           C
ATOM   2792  OG1 THR A 363      12.223  24.312  95.919  1.00  9.77           O
ATOM   2793  CG2 THR A 363      11.770  24.068  98.288  1.00  9.83           C
ATOM   2794  N   PRO A 364      10.090  20.902  98.452  1.00  9.64           N
ATOM   2795  CA  PRO A 364       9.060  20.326  99.339  1.00 10.02           C
ATOM   2796  C   PRO A 364       8.084  21.314  99.979  1.00 10.58           C
ATOM   2797  O   PRO A 364       8.499  22.308 100.579  1.00 10.58           O
ATOM   2798  CB  PRO A 364       9.884  19.595 100.408  1.00  9.75           C
ATOM   2799  CG  PRO A 364      11.113  19.200  99.692  1.00  9.71           C
ATOM   2800  CD  PRO A 364      11.431  20.412  98.827  1.00  9.56           C
ATOM   2801  N   SER A 365       6.792  21.049  99.822  1.00 11.37           N
ATOM   2802  CA  SER A 365       5.750  21.888 100.406  1.00 12.48           C
ATOM   2803  C   SER A 365       5.638  21.617 101.906  1.00 12.89           C
ATOM   2804  O   SER A 365       5.764  20.469 102.364  1.00 12.81           O
ATOM   2805  CB  SER A 365       4.388  21.609  99.762  1.00 12.99           C
ATOM   2806  OG  SER A 365       4.431  21.792  98.356  1.00 14.98           O
ATOM   2807  N   SER A 366       5.434  22.688 102.656  1.00 13.18           N
ATOM   2808  CA  SER A 366       5.285  22.623 104.094  1.00 13.73           C
ATOM   2809  C   SER A 366       3.798  22.348 104.336  1.00 14.23           C
ATOM   2810  O   SER A 366       3.016  22.229 103.385  1.00 14.04           O
ATOM   2811  CB  SER A 366       5.680  23.975 104.698  1.00 13.39           C
ATOM   2812  OG  SER A 366       4.566  24.857 104.644  1.00 13.06           O
ATOM   2813  N   SER A 367       3.404  22.246 105.599  1.00 14.92           N
ATOM   2814  CA  SER A 367       2.004  22.005 105.937  1.00 15.59           C
ATOM   2815  C   SER A 367       1.321  23.322 106.311  1.00 15.61           C
ATOM   2816  O   SER A 367       0.221  23.313 106.853  1.00 15.92           O
ATOM   2817  CB  SER A 367       1.913  21.022 107.110  1.00 16.12           C
ATOM   2818  OG  SER A 367       2.723  21.485 108.189  1.00 17.59           O
ATOM   2819  N   GLY A 368       1.965  24.449 106.003  1.00 15.57           N
ATOM   2820  CA  GLY A 368       1.409  25.746 106.343  1.00 15.15           C
ATOM   2821  C   GLY A 368       0.142  26.145 105.614  1.00 15.20           C
ATOM   2822  O   GLY A 368      -0.165  25.590 104.563  1.00 14.67           O
ATOM   2823  N   PRO A 369      -0.630  27.100 106.162  1.00 15.36           N
ATOM   2824  CA  PRO A 369      -1.882  27.581 105.556  1.00 15.67           C
ATOM   2825  C   PRO A 369      -1.600  28.534 104.410  1.00 16.01           C
ATOM   2826  O   PRO A 369      -0.484  29.020 104.268  1.00 15.77           O
ATOM   2827  CB  PRO A 369      -2.555  28.322 106.714  1.00 15.67           C
ATOM   2828  CG  PRO A 369      -1.385  28.915 107.456  1.00 15.39           C
ATOM   2829  CD  PRO A 369      -0.392  27.753 107.465  1.00 15.38           C
ATOM   2830  N   ALA A 370      -2.613  28.799 103.597  1.00 16.47           N
ATOM   2831  CA  ALA A 370      -2.462  29.727 102.482  1.00 17.16           C
ATOM   2832  C   ALA A 370      -2.822  31.145 102.944  1.00 17.34           C
ATOM   2833  O   ALA A 370      -3.710  31.327 103.780  1.00 17.92           O
ATOM   2834  CB  ALA A 370      -3.352  29.313 101.334  1.00 17.37           C
ATOM   2835  N   LEU A 371      -2.098  32.135 102.435  1.00 17.28           N
ATOM   2836  CA  LEU A 371      -2.322  33.540 102.763  1.00 17.12           C
ATOM   2837  C   LEU A 371      -3.241  34.091 101.677  1.00 17.28           C
ATOM   2838  O   LEU A 371      -3.085  33.729 100.513  1.00 17.64           O
ATOM   2839  CB  LEU A 371      -0.998  34.291 102.666  1.00 16.90           C
ATOM   2840  CG  LEU A 371      -0.537  35.308 103.695  1.00 17.13           C
ATOM   2841  CD1 LEU A 371       0.530  36.149 103.039  1.00 16.69           C
ATOM   2842  CD2 LEU A 371      -1.672  36.163 104.195  1.00 16.82           C
ATOM   2843  N   SER A 372      -4.207  34.925 102.043  1.00 17.06           N
ATOM   2844  CA  SER A 372      -5.098  35.539 101.060  1.00 17.06           C
ATOM   2845  C   SER A 372      -4.727  37.021 100.980  1.00 16.16           C
ATOM   2846  O   SER A 372      -3.877  37.485 101.734  1.00 16.21           O
ATOM   2847  CB  SER A 372      -6.587  35.356 101.438  1.00 18.12           C
ATOM   2848  OG  SER A 372      -6.915  35.867 102.736  1.00 20.06           O
ATOM   2849  N   GLY A 373      -5.325  37.754 100.056  1.00 15.34           N
ATOM   2850  CA  GLY A 373      -5.002  39.153  99.923  1.00 14.37           C
ATOM   2851  C   GLY A 373      -6.205  39.914  99.432  1.00 14.33           C
ATOM   2852  O   GLY A 373      -7.310  39.373  99.385  1.00 13.90           O
ATOM   2853  N   ILE A 374      -5.992  41.173  99.064  1.00 14.49           N
ATOM   2854  CA  ILE A 374      -7.077  42.009  98.585  1.00 14.75           C
ATOM   2855  C   ILE A 374      -7.604  41.468  97.248  1.00 15.12           C
ATOM   2856  O   ILE A 374      -6.861  40.834  96.497  1.00 14.74           O
ATOM   2857  CB  ILE A 374      -6.632  43.492  98.491  1.00 14.61           C
ATOM   2858  CG1 ILE A 374      -7.870  44.397  98.459  1.00 14.43           C
ATOM   2859  CG2 ILE A 374      -5.698  43.702  97.300  1.00 14.11           C
ATOM   2860  CD1 ILE A 374      -7.609  45.824  98.866  1.00 15.06           C
ATOM   2861  N   THR A 375      -8.896  41.643  96.997  1.00 15.80           N
ATOM   2862  CA  THR A 375      -9.509  41.159  95.756  1.00 16.92           C
ATOM   2863  C   THR A 375     -10.045  42.335  94.933  1.00 17.61           C
ATOM   2864  O   THR A 375     -10.025  43.472  95.388  1.00 17.40           O
ATOM   2865  CB  THR A 375     -10.696  40.194  96.052  1.00 17.11           C
ATOM   2866  OG1 THR A 375     -11.720  40.888  96.779  1.00 17.05           O
ATOM   2867  CG2 THR A 375     -10.237  38.989  96.864  1.00 17.83           C
ATOM   2868  N   ASP A 376     -10.497  42.081  93.711  1.00 18.45           N
ATOM   2869  CA  ASP A 376     -11.057  43.175  92.917  1.00 19.81           C
ATOM   2870  C   ASP A 376     -12.538  43.359  93.242  1.00 20.57           C
ATOM   2871  O   ASP A 376     -13.189  44.246  92.717  1.00 20.75           O
ATOM   2872  CB  ASP A 376     -10.856  42.955  91.411  1.00 20.14           C
ATOM   2873  CG  ASP A 376     -11.250  41.561  90.948  1.00 20.71           C
ATOM   2874  OD1 ASP A 376     -12.371  41.110  91.240  1.00 20.81           O
ATOM   2875  OD2 ASP A 376     -10.428  40.913  90.265  1.00 21.70           O
ATOM   2876  N   GLY A 377     -13.070  42.503  94.104  1.00 21.40           N
ATOM   2877  CA  GLY A 377     -14.464  42.603  94.479  1.00 22.66           C
ATOM   2878  C   GLY A 377     -15.415  42.021  93.447  1.00 23.59           C
ATOM   2879  O   GLY A 377     -16.617  41.957  93.700  1.00 24.04           O
ATOM   2880  N   GLY A 378     -18.831  42.925  72.197  1.00 25.58           N
ATOM   2881  CA  GLY A 378     -17.483  42.405  72.330  1.00 24.58           C
ATOM   2882  C   GLY A 378     -17.318  41.535  73.569  1.00 23.76           C
ATOM   2883  O   GLY A 378     -18.083  41.658  74.541  1.00 24.13           O
ATOM   2884  N   ALA A 379     -16.347  40.624  73.523  1.00 22.37           N
ATOM   2885  CA  ALA A 379     -16.050  39.746  74.645  1.00 21.00           C
ATOM   2886  C   ALA A 379     -15.517  40.631  75.772  1.00 19.95           C
ATOM   2887  O   ALA A 379     -14.918  41.681  75.513  1.00 19.86           O
ATOM   2888  CB  ALA A 379     -14.995  38.720  74.239  1.00 21.30           C
ATOM   2889  N   SER A 380     -15.758  40.229  77.016  1.00 18.44           N
ATOM   2890  CA  SER A 380     -15.279  40.998  78.161  1.00 17.12           C
ATOM   2891  C   SER A 380     -13.896  40.509  78.584  1.00 16.09           C
ATOM   2892  O   SER A 380     -13.314  41.032  79.535  1.00 15.47           O
ATOM   2893  CB  SER A 380     -16.245  40.877  79.336  1.00 17.24           C
ATOM   2894  OG  SER A 380     -16.365  39.524  79.743  1.00 17.63           O
ATOM   2895  N   VAL A 381     -13.408  39.468  77.913  1.00 14.82           N
ATOM   2896  CA  VAL A 381     -12.098  38.912  78.208  1.00 13.66           C
ATOM   2897  C   VAL A 381     -11.462  38.474  76.897  1.00 13.20           C
ATOM   2898  O   VAL A 381     -12.130  37.881  76.050  1.00 13.35           O
ATOM   2899  CB  VAL A 381     -12.186  37.678  79.143  1.00 13.72           C
ATOM   2900  CG1 VAL A 381     -10.786  37.196  79.507  1.00 13.85           C
ATOM   2901  CG2 VAL A 381     -12.948  38.013  80.422  1.00 13.58           C
ATOM   2902  N   ILE A 382     -10.195  38.836  76.707  1.00 12.47           N
ATOM   2903  CA  ILE A 382      -9.434  38.449  75.511  1.00 11.76           C
ATOM   2904  C   ILE A 382      -8.119  37.790  75.933  1.00 10.99           C
ATOM   2905  O   ILE A 382      -7.652  38.000  77.065  1.00 10.48           O
ATOM   2906  CB  ILE A 382      -9.068  39.664  74.605  1.00 11.60           C
ATOM   2907  CG1 ILE A 382      -8.270  40.706  75.399  1.00 11.77           C
ATOM   2908  CG2 ILE A 382     -10.322  40.298  74.035  1.00 11.80           C
ATOM   2909  CD1 ILE A 382      -7.244  41.470  74.581  1.00 11.83           C
ATOM   2910  N   PRO A 383      -7.554  36.908  75.071  1.00 10.28           N
ATOM   2911  CA  PRO A 383      -6.277  36.275  75.435  1.00  9.72           C
ATOM   2912  C   PRO A 383      -5.304  37.462  75.474  1.00  9.61           C
ATOM   2913  O   PRO A 383      -5.289  38.279  74.530  1.00  9.15           O
ATOM   2914  CB  PRO A 383      -5.988  35.358  74.234  1.00  9.69           C
ATOM   2915  CG  PRO A 383      -7.374  35.036  73.688  1.00 10.18           C
ATOM   2916  CD  PRO A 383      -8.063  36.381  73.789  1.00 10.00           C
ATOM   2917  N   VAL A 384      -4.488  37.546  76.532  1.00  9.18           N
ATOM   2918  CA  VAL A 384      -3.574  38.678  76.709  1.00  8.78           C
ATOM   2919  C   VAL A 384      -2.767  39.155  75.505  1.00  8.41           C
ATOM   2920  O   VAL A 384      -2.655  40.361  75.284  1.00  8.35           O
ATOM   2921  CB  VAL A 384      -2.587  38.501  77.923  1.00  8.66           C
ATOM   2922  CG1 VAL A 384      -3.338  38.523  79.223  1.00  9.06           C
ATOM   2923  CG2 VAL A 384      -1.772  37.236  77.797  1.00  8.40           C
ATOM   2924  N   ALA A 385      -2.212  38.233  74.726  1.00  7.97           N
ATOM   2925  CA  ALA A 385      -1.378  38.631  73.595  1.00  8.07           C
ATOM   2926  C   ALA A 385      -2.112  39.144  72.359  1.00  7.97           C
ATOM   2927  O   ALA A 385      -1.463  39.606  71.420  1.00  7.79           O
ATOM   2928  CB  ALA A 385      -0.412  37.520  73.226  1.00  7.36           C
ATOM   2929  N   ARG A 386      -3.445  39.122  72.393  1.00  8.09           N
ATOM   2930  CA  ARG A 386      -4.287  39.590  71.282  1.00  8.51           C
ATOM   2931  C   ARG A 386      -4.661  41.055  71.470  1.00  8.45           C
ATOM   2932  O   ARG A 386      -5.523  41.577  70.760  1.00  8.68           O
ATOM   2933  CB  ARG A 386      -5.581  38.776  71.204  1.00  8.64           C
ATOM   2934  CG  ARG A 386      -5.360  37.290  71.025  1.00  9.67           C
ATOM   2935  CD  ARG A 386      -5.055  36.926  69.578  1.00 10.81           C
ATOM   2936  NE  ARG A 386      -3.914  37.641  69.005  1.00 10.79           N
ATOM   2937  CZ  ARG A 386      -2.640  37.295  69.159  1.00 10.90           C
ATOM   2938  NH1 ARG A 386      -2.326  36.285  69.951  1.00 11.19           N
ATOM   2939  NH2 ARG A 386      -1.682  38.008  68.580  1.00 10.23           N
ATOM   2940  N   VAL A 387      -3.993  41.716  72.406  1.00  8.54           N
ATOM   2941  CA  VAL A 387      -4.259  43.115  72.706  1.00  8.70           C
ATOM   2942  C   VAL A 387      -4.164  44.052  71.484  1.00  8.68           C
ATOM   2943  O   VAL A 387      -5.049  44.882  71.284  1.00  9.06           O
ATOM   2944  CB  VAL A 387      -3.385  43.600  73.914  1.00  8.75           C
ATOM   2945  CG1 VAL A 387      -1.916  43.585  73.567  1.00  9.35           C
ATOM   2946  CG2 VAL A 387      -3.821  44.959  74.376  1.00  9.33           C
ATOM   2947  N   VAL A 388      -3.156  43.889  70.631  1.00  8.65           N
ATOM   2948  CA  VAL A 388      -3.042  44.768  69.446  1.00  8.75           C
ATOM   2949  C   VAL A 388      -4.042  44.357  68.333  1.00  9.57           C
ATOM   2950  O   VAL A 388      -4.608  45.225  67.643  1.00  9.65           O
ATOM   2951  CB  VAL A 388      -1.576  44.890  68.914  1.00  7.88           C
ATOM   2952  CG1 VAL A 388      -1.553  45.592  67.550  1.00  6.90           C
ATOM   2953  CG2 VAL A 388      -0.720  45.684  69.908  1.00  7.33           C
ATOM   2954  N   ASP A 389      -4.299  43.056  68.192  1.00 10.05           N
ATOM   2955  CA  ASP A 389      -5.282  42.576  67.215  1.00 10.89           C
ATOM   2956  C   ASP A 389      -6.639  43.190  67.554  1.00 11.30           C
ATOM   2957  O   ASP A 389      -7.385  43.599  66.654  1.00 11.46           O
ATOM   2958  CB  ASP A 389      -5.393  41.052  67.256  1.00 11.71           C
ATOM   2959  CG  ASP A 389      -4.267  40.355  66.507  1.00 12.74           C
ATOM   2960  OD1 ASP A 389      -3.752  40.910  65.529  1.00 13.60           O
ATOM   2961  OD2 ASP A 389      -3.923  39.226  66.864  1.00 13.26           O
ATOM   2962  N   MET A 390      -6.959  43.232  68.849  1.00 11.61           N
ATOM   2963  CA  MET A 390      -8.202  43.834  69.352  1.00 12.17           C
ATOM   2964  C   MET A 390      -8.288  45.316  68.949  1.00 12.70           C
ATOM   2965  O   MET A 390      -9.312  45.778  68.413  1.00 12.59           O
ATOM   2966  CB  MET A 390      -8.258  43.723  70.878  1.00 11.83           C
ATOM   2967  CG  MET A 390      -9.416  44.477  71.517  1.00 12.34           C
ATOM   2968  SD  MET A 390      -9.402  44.390  73.309  1.00 12.71           S
ATOM   2969  CE  MET A 390      -7.912  45.245  73.662  1.00 12.96           C
ATOM   2970  N   LEU A 391      -7.220  46.057  69.238  1.00 13.30           N
ATOM   2971  CA  LEU A 391      -7.157  47.470  68.898  1.00 14.43           C
ATOM   2972  C   LEU A 391      -7.390  47.707  67.396  1.00 15.43           C
ATOM   2973  O   LEU A 391      -8.134  48.607  67.016  1.00 15.82           O
ATOM   2974  CB  LEU A 391      -5.815  48.084  69.332  1.00 13.95           C
ATOM   2975  CG  LEU A 391      -5.531  48.210  70.835  1.00 13.73           C
ATOM   2976  CD1 LEU A 391      -4.241  48.974  71.047  1.00 13.61           C
ATOM   2977  CD2 LEU A 391      -6.682  48.899  71.541  1.00 13.86           C
ATOM   2978  N   GLU A 392      -6.769  46.893  66.550  1.00 16.52           N
ATOM   2979  CA  GLU A 392      -6.922  47.037  65.109  1.00 17.52           C
ATOM   2980  C   GLU A 392      -8.227  46.510  64.563  1.00 17.66           C
ATOM   2981  O   GLU A 392      -8.717  46.994  63.550  1.00 17.95           O
ATOM   2982  CB  GLU A 392      -5.813  46.301  64.384  1.00 18.38           C
ATOM   2983  CG  GLU A 392      -4.426  46.764  64.725  1.00 20.41           C
ATOM   2984  CD  GLU A 392      -3.394  46.241  63.740  1.00 21.92           C
ATOM   2985  OE1 GLU A 392      -3.730  45.347  62.918  1.00 22.83           O
ATOM   2986  OE2 GLU A 392      -2.243  46.729  63.774  1.00 22.81           O
ATOM   2987  N   ASN A 393      -8.806  45.530  65.238  1.00 17.70           N
ATOM   2988  CA  ASN A 393     -10.017  44.900  64.745  1.00 17.65           C
ATOM   2989  C   ASN A 393     -11.198  44.898  65.671  1.00 17.10           C
ATOM   2990  O   ASN A 393     -11.718  43.836  66.003  1.00 16.93           O
ATOM   2991  CB  ASN A 393      -9.680  43.464  64.359  1.00 18.64           C
ATOM   2992  CG  ASN A 393      -8.588  43.404  63.326  1.00 19.75           C
ATOM   2993  OD1 ASN A 393      -8.821  43.757  62.177  1.00 20.78           O
ATOM   2994  ND2 ASN A 393      -7.372  43.038  63.737  1.00 20.04           N
ATOM   2995  N   PRO A 394     -11.678  46.084  66.071  1.00 17.03           N
ATOM   2996  CA  PRO A 394     -12.832  46.093  66.972  1.00 17.04           C
ATOM   2997  C   PRO A 394     -14.026  45.435  66.296  1.00 17.29           C
ATOM   2998  O   PRO A 394     -14.256  45.640  65.105  1.00 17.48           O
ATOM   2999  CB  PRO A 394     -13.065  47.584  67.225  1.00 16.92           C
ATOM   3000  CG  PRO A 394     -12.486  48.241  66.027  1.00 16.82           C
ATOM   3001  CD  PRO A 394     -11.247  47.453  65.745  1.00 16.66           C
ATOM   3002  N   GLY A 395     -14.721  44.573  67.025  1.00 17.43           N
ATOM   3003  CA  GLY A 395     -15.884  43.906  66.473  1.00 17.75           C
ATOM   3004  C   GLY A 395     -15.621  42.649  65.656  1.00 17.89           C
ATOM   3005  O   GLY A 395     -16.568  41.941  65.309  1.00 18.15           O
ATOM   3006  N   ALA A 396     -14.361  42.362  65.340  1.00 17.75           N
ATOM   3007  CA  ALA A 396     -14.039  41.166  64.564  1.00 17.81           C
ATOM   3008  C   ALA A 396     -14.053  39.934  65.469  1.00 17.99           C
ATOM   3009  O   ALA A 396     -13.885  40.039  66.693  1.00 18.01           O
ATOM   3010  CB  ALA A 396     -12.677  41.316  63.875  1.00 17.57           C
ATOM   3011  N   GLU A 397     -14.278  38.773  64.872  1.00 17.83           N
ATOM   3012  CA  GLU A 397     -14.318  37.549  65.629  1.00 17.95           C
ATOM   3013  C   GLU A 397     -12.954  36.914  65.735  1.00 16.99           C
ATOM   3014  O   GLU A 397     -12.082  37.168  64.919  1.00 17.29           O
ATOM   3015  CB  GLU A 397     -15.277  36.563  64.986  1.00 19.66           C
ATOM   3016  CG  GLU A 397     -16.708  37.020  65.010  1.00 22.77           C
ATOM   3017  CD  GLU A 397     -17.655  35.901  64.703  1.00 24.53           C
ATOM   3018  OE1 GLU A 397     -17.626  35.422  63.546  1.00 25.65           O
ATOM   3019  OE2 GLU A 397     -18.414  35.493  65.623  1.00 26.07           O
ATOM   3020  N   PHE A 398     -12.766  36.109  66.766  1.00 15.75           N
ATOM   3021  CA  PHE A 398     -11.522  35.393  66.953  1.00 14.78           C
ATOM   3022  C   PHE A 398     -11.863  34.052  67.590  1.00 14.37           C
ATOM   3023  O   PHE A 398     -12.941  33.876  68.178  1.00 13.94           O
ATOM   3024  CB  PHE A 398     -10.488  36.200  67.778  1.00 14.49           C
ATOM   3025  CG  PHE A 398     -10.879  36.434  69.205  1.00 13.89           C
ATOM   3026  CD1 PHE A 398     -11.638  37.536  69.557  1.00 13.54           C
ATOM   3027  CD2 PHE A 398     -10.487  35.544  70.201  1.00 13.88           C
ATOM   3028  CE1 PHE A 398     -12.009  37.752  70.880  1.00 13.62           C
ATOM   3029  CE2 PHE A 398     -10.853  35.750  71.530  1.00 13.70           C
ATOM   3030  CZ  PHE A 398     -11.618  36.860  71.869  1.00 13.57           C
ATOM   3031  N   ASP A 399     -10.995  33.082  67.355  1.00 13.98           N
ATOM   3032  CA  ASP A 399     -11.174  31.745  67.878  1.00 14.13           C
ATOM   3033  C   ASP A 399     -10.349  31.577  69.113  1.00 13.65           C
ATOM   3034  O   ASP A 399      -9.288  32.172  69.239  1.00 13.25           O
ATOM   3035  CB  ASP A 399     -10.687  30.720  66.862  1.00 14.79           C
ATOM   3036  CG  ASP A 399     -11.504  30.730  65.602  1.00 15.47           C
ATOM   3037  OD1 ASP A 399     -12.658  30.278  65.661  1.00 16.06           O
ATOM   3038  OD2 ASP A 399     -11.009  31.212  64.562  1.00 16.83           O
ATOM   3039  N   PHE A 400     -10.860  30.785  70.037  1.00 13.60           N
ATOM   3040  CA  PHE A 400     -10.130  30.478  71.241  1.00 13.47           C
ATOM   3041  C   PHE A 400     -10.700  29.241  71.904  1.00 13.67           C
ATOM   3042  O   PHE A 400     -11.865  29.211  72.312  1.00 13.29           O
ATOM   3043  CB  PHE A 400     -10.110  31.639  72.237  1.00 13.47           C
ATOM   3044  CG  PHE A 400      -9.362  31.308  73.515  1.00 14.01           C
ATOM   3045  CD1 PHE A 400      -7.976  31.445  73.582  1.00 14.00           C
ATOM   3046  CD2 PHE A 400     -10.030  30.764  74.613  1.00 14.39           C
ATOM   3047  CE1 PHE A 400      -7.269  31.042  74.708  1.00 13.64           C
ATOM   3048  CE2 PHE A 400      -9.324  30.352  75.746  1.00 14.58           C
ATOM   3049  CZ  PHE A 400      -7.932  30.496  75.782  1.00 14.31           C
ATOM   3050  N   ASN A 401      -9.878  28.203  71.961  1.00 13.63           N
ATOM   3051  CA  ASN A 401     -10.230  26.956  72.617  1.00 14.28           C
ATOM   3052  C   ASN A 401     -11.590  26.376  72.240  1.00 15.05           C
ATOM   3053  O   ASN A 401     -12.297  25.837  73.098  1.00 14.94           O
ATOM   3054  CB  ASN A 401     -10.140  27.131  74.136  1.00 13.99           C
ATOM   3055  CG  ASN A 401      -9.766  25.846  74.847  1.00 14.05           C
ATOM   3056  OD1 ASN A 401      -9.272  24.899  74.224  1.00 13.87           O
ATOM   3057  ND2 ASN A 401      -9.992  25.801  76.152  1.00 13.53           N
ATOM   3058  N   GLY A 402     -11.938  26.455  70.957  1.00 15.70           N
ATOM   3059  CA  GLY A 402     -13.202  25.912  70.493  1.00 16.79           C
ATOM   3060  C   GLY A 402     -14.372  26.872  70.482  1.00 17.66           C
ATOM   3061  O   GLY A 402     -15.448  26.509  70.025  1.00 17.92           O
ATOM   3062  N   THR A 403     -14.172  28.099  70.955  1.00 18.49           N
ATOM   3063  CA  THR A 403     -15.246  29.093  70.989  1.00 19.54           C
ATOM   3064  C   THR A 403     -14.851  30.259  70.091  1.00 19.79           C
ATOM   3065  O   THR A 403     -13.669  30.455  69.798  1.00 19.50           O
ATOM   3066  CB  THR A 403     -15.502  29.622  72.446  1.00 19.88           C
ATOM   3067  OG1 THR A 403     -14.491  30.579  72.808  1.00 21.32           O
ATOM   3068  CG2 THR A 403     -15.441  28.472  73.448  1.00 20.18           C
ATOM   3069  N   ARG A 404     -15.833  31.016  69.622  1.00 20.40           N
ATOM   3070  CA  ARG A 404     -15.537  32.162  68.778  1.00 21.34           C
ATOM   3071  C   ARG A 404     -16.167  33.380  69.436  1.00 21.19           C
ATOM   3072  O   ARG A 404     -17.320  33.322  69.860  1.00 21.65           O
ATOM   3073  CB  ARG A 404     -16.080  31.941  67.379  1.00 22.17           C
ATOM   3074  CG  ARG A 404     -15.416  32.789  66.341  1.00 24.06           C
ATOM   3075  CD  ARG A 404     -15.526  32.136  64.974  1.00 25.67           C
ATOM   3076  NE  ARG A 404     -15.452  33.124  63.898  1.00 27.34           N
ATOM   3077  CZ  ARG A 404     -14.363  33.365  63.175  1.00 28.34           C
ATOM   3078  NH1 ARG A 404     -13.247  32.679  63.410  1.00 28.84           N
ATOM   3079  NH2 ARG A 404     -14.382  34.315  62.236  1.00 28.88           N
ATOM   3080  N   SER A 405     -15.396  34.450  69.588  1.00 20.73           N
ATOM   3081  CA  SER A 405     -15.890  35.670  70.225  1.00 20.61           C
ATOM   3082  C   SER A 405     -15.535  36.900  69.412  1.00 19.98           C
ATOM   3083  O   SER A 405     -14.804  36.805  68.434  1.00 20.03           O
ATOM   3084  CB  SER A 405     -15.287  35.823  71.623  1.00 21.04           C
ATOM   3085  OG  SER A 405     -15.526  34.673  72.416  1.00 22.32           O
ATOM   3086  N   LYS A 406     -16.030  38.059  69.831  1.00 19.36           N
ATOM   3087  CA  LYS A 406     -15.730  39.296  69.120  1.00 19.00           C
ATOM   3088  C   LYS A 406     -14.881  40.219  69.972  1.00 17.61           C
ATOM   3089  O   LYS A 406     -14.993  40.224  71.189  1.00 17.37           O
ATOM   3090  CB  LYS A 406     -17.018  40.028  68.743  1.00 20.32           C
ATOM   3091  CG  LYS A 406     -17.963  39.209  67.907  1.00 22.39           C
ATOM   3092  CD  LYS A 406     -19.067  40.086  67.345  1.00 24.23           C
ATOM   3093  CE  LYS A 406     -20.138  39.228  66.672  1.00 25.51           C
ATOM   3094  NZ  LYS A 406     -20.858  38.376  67.693  1.00 26.80           N
ATOM   3095  N   PHE A 407     -14.022  40.992  69.331  1.00 16.27           N
ATOM   3096  CA  PHE A 407     -13.189  41.942  70.050  1.00 15.09           C
ATOM   3097  C   PHE A 407     -14.028  43.142  70.455  1.00 14.33           C
ATOM   3098  O   PHE A 407     -14.826  43.616  69.663  1.00 14.13           O
ATOM   3099  CB  PHE A 407     -12.066  42.462  69.149  1.00 14.62           C
ATOM   3100  CG  PHE A 407     -10.957  41.488  68.941  1.00 14.87           C
ATOM   3101  CD1 PHE A 407     -10.281  40.939  70.034  1.00 15.09           C
ATOM   3102  CD2 PHE A 407     -10.566  41.130  67.665  1.00 14.54           C
ATOM   3103  CE1 PHE A 407      -9.224  40.046  69.854  1.00 14.94           C
ATOM   3104  CE2 PHE A 407      -9.521  40.243  67.474  1.00 14.66           C
ATOM   3105  CZ  PHE A 407      -8.845  39.699  68.580  1.00 14.81           C
ATOM   3106  N   PRO A 408     -13.892  43.621  71.702  1.00 13.86           N
ATOM   3107  CA  PRO A 408     -14.665  44.793  72.129  1.00 13.64           C
ATOM   3108  C   PRO A 408     -13.997  46.053  71.534  1.00 13.51           C
ATOM   3109  O   PRO A 408     -12.845  45.999  71.072  1.00 13.62           O
ATOM   3110  CB  PRO A 408     -14.554  44.733  73.656  1.00 13.43           C
ATOM   3111  CG  PRO A 408     -13.209  44.154  73.865  1.00 13.73           C
ATOM   3112  CD  PRO A 408     -13.181  43.023  72.845  1.00 13.76           C
ATOM   3113  N   ASP A 409     -14.714  47.172  71.534  1.00 13.31           N
ATOM   3114  CA  ASP A 409     -14.213  48.433  70.979  1.00 13.56           C
ATOM   3115  C   ASP A 409     -13.622  49.316  72.075  1.00 13.44           C
ATOM   3116  O   ASP A 409     -14.292  50.204  72.618  1.00 13.38           O
ATOM   3117  CB  ASP A 409     -15.353  49.163  70.269  1.00 14.37           C
ATOM   3118  CG  ASP A 409     -14.874  50.327  69.421  1.00 15.55           C
ATOM   3119  OD1 ASP A 409     -13.648  50.509  69.252  1.00 16.29           O
ATOM   3120  OD2 ASP A 409     -15.744  51.065  68.898  1.00 16.75           O
ATOM   3121  N   VAL A 410     -12.342  49.095  72.351  1.00 13.15           N
ATOM   3122  CA  VAL A 410     -11.638  49.804  73.412  1.00 12.76           C
ATOM   3123  C   VAL A 410     -11.209  51.236  73.076  1.00 12.55           C
ATOM   3124  O   VAL A 410     -10.613  51.504  72.028  1.00 12.10           O
ATOM   3125  CB  VAL A 410     -10.432  48.934  73.917  1.00 12.69           C
ATOM   3126  CG1 VAL A 410      -9.508  49.719  74.826  1.00 12.34           C
ATOM   3127  CG2 VAL A 410     -10.968  47.729  74.663  1.00 12.72           C
ATOM   3128  N   LYS A 411     -11.492  52.152  73.999  1.00 12.69           N
ATOM   3129  CA  LYS A 411     -11.117  53.553  73.831  1.00 12.85           C
ATOM   3130  C   LYS A 411     -10.053  54.017  74.834  1.00 12.47           C
ATOM   3131  O   LYS A 411      -9.375  55.021  74.606  1.00 11.82           O
ATOM   3132  CB  LYS A 411     -12.356  54.437  73.912  1.00 13.85           C
ATOM   3133  CG  LYS A 411     -13.288  54.243  72.723  1.00 15.69           C
ATOM   3134  CD  LYS A 411     -12.580  54.659  71.439  1.00 17.35           C
ATOM   3135  CE  LYS A 411     -13.521  54.627  70.252  1.00 18.58           C
ATOM   3136  NZ  LYS A 411     -14.112  53.268  70.171  1.00 19.89           N
ATOM   3137  N   MET A 412      -9.914  53.285  75.938  1.00 12.40           N
ATOM   3138  CA  MET A 412      -8.940  53.610  76.981  1.00 12.44           C
ATOM   3139  C   MET A 412      -8.255  52.367  77.556  1.00 11.72           C
ATOM   3140  O   MET A 412      -8.842  51.290  77.629  1.00 11.45           O
ATOM   3141  CB  MET A 412      -9.641  54.365  78.125  1.00 14.10           C
ATOM   3142  CG  MET A 412      -8.806  54.531  79.393  1.00 16.33           C
ATOM   3143  SD  MET A 412      -9.749  55.132  80.830  1.00 20.11           S
ATOM   3144  CE  MET A 412      -9.503  56.885  80.674  1.00 19.38           C
ATOM   3145  N   ALA A 413      -7.006  52.535  77.963  1.00 10.62           N
ATOM   3146  CA  ALA A 413      -6.247  51.466  78.584  1.00 10.12           C
ATOM   3147  C   ALA A 413      -5.577  52.103  79.804  1.00  9.81           C
ATOM   3148  O   ALA A 413      -5.100  53.251  79.745  1.00  9.48           O
ATOM   3149  CB  ALA A 413      -5.200  50.900  77.632  1.00  9.96           C
ATOM   3150  N   TYR A 414      -5.589  51.374  80.915  1.00  9.14           N
ATOM   3151  CA  TYR A 414      -5.001  51.841  82.170  1.00  8.74           C
ATOM   3152  C   TYR A 414      -3.995  50.750  82.550  1.00  8.41           C
ATOM   3153  O   TYR A 414      -4.379  49.582  82.699  1.00  8.48           O
ATOM   3154  CB  TYR A 414      -6.118  51.957  83.215  1.00  8.88           C
ATOM   3155  CG  TYR A 414      -5.837  52.900  84.359  1.00  8.57           C
ATOM   3156  CD1 TYR A 414      -4.643  52.825  85.076  1.00  8.95           C
ATOM   3157  CD2 TYR A 414      -6.785  53.849  84.744  1.00  8.74           C
ATOM   3158  CE1 TYR A 414      -4.399  53.676  86.158  1.00  8.78           C
ATOM   3159  CE2 TYR A 414      -6.553  54.701  85.822  1.00  9.07           C
ATOM   3160  CZ  TYR A 414      -5.353  54.606  86.525  1.00  9.01           C
ATOM   3161  OH  TYR A 414      -5.113  55.445  87.594  1.00  9.14           O
ATOM   3162  N   TRP A 415      -2.715  51.110  82.656  1.00  7.79           N
ATOM   3163  CA  TRP A 415      -1.687  50.119  82.959  1.00  7.34           C
ATOM   3164  C   TRP A 415      -0.882  50.425  84.217  1.00  6.97           C
ATOM   3165  O   TRP A 415      -0.443  51.559  84.431  1.00  7.30           O
ATOM   3166  CB  TRP A 415      -0.732  49.963  81.756  1.00  6.73           C
ATOM   3167  CG  TRP A 415      -0.439  48.530  81.358  1.00  6.75           C
ATOM   3168  CD1 TRP A 415       0.305  47.625  82.054  1.00  6.55           C
ATOM   3169  CD2 TRP A 415      -0.928  47.838  80.195  1.00  6.68           C
ATOM   3170  NE1 TRP A 415       0.304  46.415  81.408  1.00  6.90           N
ATOM   3171  CE2 TRP A 415      -0.444  46.514  80.264  1.00  6.80           C
ATOM   3172  CE3 TRP A 415      -1.732  48.209  79.104  1.00  6.88           C
ATOM   3173  CZ2 TRP A 415      -0.736  45.547  79.278  1.00  6.66           C
ATOM   3174  CZ3 TRP A 415      -2.024  47.254  78.128  1.00  6.91           C
ATOM   3175  CH2 TRP A 415      -1.524  45.937  78.224  1.00  6.36           C
ATOM   3176  N   VAL A 416      -0.737  49.416  85.070  1.00  6.61           N
ATOM   3177  CA  VAL A 416       0.072  49.537  86.283  1.00  6.46           C
ATOM   3178  C   VAL A 416       0.837  48.229  86.471  1.00  6.33           C
ATOM   3179  O   VAL A 416       0.352  47.145  86.107  1.00  6.08           O
ATOM   3180  CB  VAL A 416      -0.776  49.846  87.580  1.00  6.51           C
ATOM   3181  CG1 VAL A 416      -1.634  51.100  87.390  1.00  6.68           C
ATOM   3182  CG2 VAL A 416      -1.638  48.660  87.969  1.00  6.52           C
ATOM   3183  N   GLY A 417       2.047  48.327  87.009  1.00  5.83           N
ATOM   3184  CA  GLY A 417       2.833  47.127  87.247  1.00  6.01           C
ATOM   3185  C   GLY A 417       3.156  46.305  86.005  1.00  6.12           C
ATOM   3186  O   GLY A 417       3.458  45.119  86.130  1.00  6.32           O
ATOM   3187  N   GLY A 418       3.167  46.939  84.830  1.00  6.05           N
ATOM   3188  CA  GLY A 418       3.452  46.227  83.591  1.00  5.88           C
ATOM   3189  C   GLY A 418       4.192  47.123  82.616  1.00  5.82           C
ATOM   3190  O   GLY A 418       4.140  48.338  82.759  1.00  6.22           O
ATOM   3191  N   ASN A 419       4.891  46.546  81.641  1.00  5.63           N
ATOM   3192  CA  ASN A 419       5.664  47.333  80.673  1.00  5.99           C
ATOM   3193  C   ASN A 419       5.406  46.825  79.251  1.00  6.09           C
ATOM   3194  O   ASN A 419       6.307  46.310  78.589  1.00  6.00           O
ATOM   3195  CB  ASN A 419       7.154  47.217  81.014  1.00  5.45           C
ATOM   3196  CG  ASN A 419       8.024  48.270  80.313  1.00  6.39           C
ATOM   3197  OD1 ASN A 419       7.527  49.161  79.617  1.00  6.08           O
ATOM   3198  ND2 ASN A 419       9.331  48.197  80.546  1.00  5.20           N
ATOM   3199  N   PRO A 420       4.162  46.956  78.760  1.00  6.42           N
ATOM   3200  CA  PRO A 420       3.805  46.492  77.405  1.00  6.63           C
ATOM   3201  C   PRO A 420       4.644  47.057  76.251  1.00  6.75           C
ATOM   3202  O   PRO A 420       4.801  46.397  75.218  1.00  6.60           O
ATOM   3203  CB  PRO A 420       2.322  46.859  77.287  1.00  6.50           C
ATOM   3204  CG  PRO A 420       2.189  48.051  78.197  1.00  6.83           C
ATOM   3205  CD  PRO A 420       3.020  47.632  79.402  1.00  6.12           C
ATOM   3206  N   PHE A 421       5.178  48.262  76.417  1.00  6.77           N
ATOM   3207  CA  PHE A 421       6.037  48.829  75.380  1.00  7.15           C
ATOM   3208  C   PHE A 421       7.425  48.187  75.347  1.00  7.15           C
ATOM   3209  O   PHE A 421       8.348  48.711  74.721  1.00  7.01           O
ATOM   3210  CB  PHE A 421       6.101  50.352  75.459  1.00  7.64           C
ATOM   3211  CG  PHE A 421       4.937  51.026  74.780  1.00  8.48           C
ATOM   3212  CD1 PHE A 421       3.733  51.213  75.455  1.00  8.56           C
ATOM   3213  CD2 PHE A 421       5.033  51.436  73.444  1.00  9.10           C
ATOM   3214  CE1 PHE A 421       2.646  51.792  74.818  1.00  8.70           C
ATOM   3215  CE2 PHE A 421       3.946  52.016  72.796  1.00  9.09           C
ATOM   3216  CZ  PHE A 421       2.749  52.196  73.484  1.00  9.02           C
ATOM   3217  N   VAL A 422       7.584  47.113  76.125  1.00  6.84           N
ATOM   3218  CA  VAL A 422       8.803  46.308  76.131  1.00  6.51           C
ATOM   3219  C   VAL A 422       8.404  44.815  75.963  1.00  6.78           C
ATOM   3220  O   VAL A 422       8.975  44.103  75.123  1.00  7.48           O
ATOM   3221  CB  VAL A 422       9.695  46.510  77.430  1.00  6.29           C
ATOM   3222  CG1 VAL A 422      10.847  45.502  77.437  1.00  5.56           C
ATOM   3223  CG2 VAL A 422      10.300  47.945  77.470  1.00  5.56           C
ATOM   3224  N   HIS A 423       7.389  44.365  76.713  1.00  6.65           N
ATOM   3225  CA  HIS A 423       6.952  42.959  76.694  1.00  6.03           C
ATOM   3226  C   HIS A 423       6.161  42.460  75.495  1.00  5.92           C
ATOM   3227  O   HIS A 423       6.222  41.270  75.186  1.00  5.67           O
ATOM   3228  CB  HIS A 423       6.245  42.536  78.028  1.00  5.95           C
ATOM   3229  CG  HIS A 423       4.781  42.903  78.145  1.00  5.59           C
ATOM   3230  ND1 HIS A 423       4.259  43.507  79.274  1.00  5.80           N
ATOM   3231  CD2 HIS A 423       3.718  42.678  77.326  1.00  5.80           C
ATOM   3232  CE1 HIS A 423       2.946  43.633  79.153  1.00  5.00           C
ATOM   3233  NE2 HIS A 423       2.591  43.138  77.978  1.00  5.58           N
ATOM   3234  N   HIS A 424       5.442  43.350  74.822  1.00  5.98           N
ATOM   3235  CA  HIS A 424       4.623  42.935  73.692  1.00  6.46           C
ATOM   3236  C   HIS A 424       5.403  42.867  72.379  1.00  6.49           C
ATOM   3237  O   HIS A 424       6.334  43.635  72.166  1.00  7.11           O
ATOM   3238  CB  HIS A 424       3.381  43.820  73.560  1.00  6.06           C
ATOM   3239  CG  HIS A 424       2.365  43.264  72.613  1.00  7.18           C
ATOM   3240  ND1 HIS A 424       1.710  42.069  72.843  1.00  6.95           N
ATOM   3241  CD2 HIS A 424       1.967  43.679  71.385  1.00  6.98           C
ATOM   3242  CE1 HIS A 424       0.963  41.765  71.795  1.00  7.14           C
ATOM   3243  NE2 HIS A 424       1.101  42.727  70.897  1.00  7.19           N
ATOM   3244  N   GLN A 425       4.989  41.960  71.494  1.00  6.96           N
ATOM   3245  CA  GLN A 425       5.657  41.726  70.204  1.00  6.88           C
ATOM   3246  C   GLN A 425       5.326  42.728  69.100  1.00  6.79           C
ATOM   3247  O   GLN A 425       4.241  43.326  69.102  1.00  6.93           O
ATOM   3248  CB  GLN A 425       5.362  40.294  69.718  1.00  6.75           C
ATOM   3249  CG  GLN A 425       5.901  39.162  70.620  1.00  7.12           C
ATOM   3250  CD  GLN A 425       5.337  39.197  72.046  1.00  7.27           C
ATOM   3251  OE1 GLN A 425       4.125  39.208  72.245  1.00  7.79           O
ATOM   3252  NE2 GLN A 425       6.219  39.261  73.031  1.00  7.18           N
ATOM   3253  N   ASP A 426       6.259  42.871  68.150  1.00  6.93           N
ATOM   3254  CA  ASP A 426       6.149  43.773  66.995  1.00  6.75           C
ATOM   3255  C   ASP A 426       5.869  45.212  67.431  1.00  7.09           C
ATOM   3256  O   ASP A 426       4.768  45.746  67.249  1.00  6.97           O
ATOM   3257  CB  ASP A 426       5.072  43.268  66.031  1.00  7.34           C
ATOM   3258  CG  ASP A 426       5.173  43.899  64.648  1.00  7.62           C
ATOM   3259  OD1 ASP A 426       5.870  44.920  64.483  1.00  7.50           O
ATOM   3260  OD2 ASP A 426       4.526  43.375  63.719  1.00  8.36           O
ATOM   3261  N   ARG A 427       6.892  45.840  67.995  1.00  7.03           N
ATOM   3262  CA  ARG A 427       6.791  47.199  68.497  1.00  7.40           C
ATOM   3263  C   ARG A 427       6.247  48.205  67.505  1.00  7.95           C
ATOM   3264  O   ARG A 427       5.397  49.019  67.858  1.00  8.22           O
ATOM   3265  CB  ARG A 427       8.146  47.690  69.006  1.00  7.08           C
ATOM   3266  CG  ARG A 427       8.092  49.054  69.730  1.00  6.94           C
ATOM   3267  CD  ARG A 427       7.393  48.955  71.087  1.00  6.35           C
ATOM   3268  NE  ARG A 427       8.050  47.936  71.896  1.00  6.92           N
ATOM   3269  CZ  ARG A 427       7.514  46.770  72.254  1.00  6.95           C
ATOM   3270  NH1 ARG A 427       6.279  46.449  71.900  1.00  7.33           N
ATOM   3271  NH2 ARG A 427       8.249  45.889  72.914  1.00  6.95           N
ATOM   3272  N   ASN A 428       6.701  48.146  66.262  1.00  8.32           N
ATOM   3273  CA  ASN A 428       6.235  49.119  65.286  1.00  8.94           C
ATOM   3274  C   ASN A 428       4.749  49.018  65.014  1.00  9.17           C
ATOM   3275  O   ASN A 428       4.067  50.039  64.887  1.00  9.35           O
ATOM   3276  CB  ASN A 428       7.069  49.054  64.010  1.00  8.76           C
ATOM   3277  CG  ASN A 428       8.484  49.532  64.240  1.00  8.92           C
ATOM   3278  OD1 ASN A 428       8.696  50.612  64.804  1.00  9.52           O
ATOM   3279  ND2 ASN A 428       9.466  48.733  63.829  1.00  8.36           N
ATOM   3280  N   ARG A 429       4.235  47.794  64.984  1.00  9.60           N
ATOM   3281  CA  ARG A 429       2.806  47.582  64.771  1.00  9.88           C
ATOM   3282  C   ARG A 429       2.050  48.157  65.973  1.00  9.95           C
ATOM   3283  O   ARG A 429       1.050  48.872  65.828  1.00  9.45           O
ATOM   3284  CB  ARG A 429       2.498  46.080  64.649  1.00 10.72           C
ATOM   3285  CG  ARG A 429       1.022  45.782  64.418  1.00 11.53           C
ATOM   3286  CD  ARG A 429       0.692  44.298  64.362  1.00 12.48           C
ATOM   3287  NE  ARG A 429      -0.746  44.131  64.126  1.00 13.55           N
ATOM   3288  CZ  ARG A 429      -1.498  43.125  64.578  1.00 14.01           C
ATOM   3289  NH1 ARG A 429      -0.970  42.143  65.302  1.00 14.12           N
ATOM   3290  NH2 ARG A 429      -2.808  43.144  64.358  1.00 13.96           N
ATOM   3291  N   MET A 430       2.550  47.836  67.163  1.00 10.21           N
ATOM   3292  CA  MET A 430       1.949  48.295  68.406  1.00 10.48           C
ATOM   3293  C   MET A 430       1.917  49.819  68.513  1.00 10.85           C
ATOM   3294  O   MET A 430       0.901  50.398  68.901  1.00 11.06           O
ATOM   3295  CB  MET A 430       2.702  47.704  69.594  1.00 10.71           C
ATOM   3296  CG  MET A 430       2.247  48.253  70.935  1.00 11.51           C
ATOM   3297  SD  MET A 430       3.158  47.495  72.274  1.00 12.77           S
ATOM   3298  CE  MET A 430       2.459  48.339  73.683  1.00 12.57           C
ATOM   3299  N   VAL A 431       3.031  50.463  68.196  1.00 11.11           N
ATOM   3300  CA  VAL A 431       3.120  51.916  68.255  1.00 12.05           C
ATOM   3301  C   VAL A 431       1.993  52.576  67.438  1.00 12.71           C
ATOM   3302  O   VAL A 431       1.334  53.511  67.907  1.00 13.03           O
ATOM   3303  CB  VAL A 431       4.518  52.380  67.784  1.00 11.84           C
ATOM   3304  CG1 VAL A 431       4.500  53.829  67.388  1.00 12.45           C
ATOM   3305  CG2 VAL A 431       5.514  52.171  68.906  1.00 11.88           C
ATOM   3306  N   LYS A 432       1.733  52.046  66.250  1.00 13.31           N
ATOM   3307  CA  LYS A 432       0.682  52.567  65.372  1.00 14.11           C
ATOM   3308  C   LYS A 432      -0.734  52.236  65.882  1.00 13.38           C
ATOM   3309  O   LYS A 432      -1.610  53.101  65.895  1.00 13.27           O
ATOM   3310  CB  LYS A 432       0.895  52.000  63.970  1.00 16.16           C
ATOM   3311  CG  LYS A 432      -0.009  52.531  62.870  1.00 19.26           C
ATOM   3312  CD  LYS A 432       0.411  51.825  61.553  1.00 22.50           C
ATOM   3313  CE  LYS A 432      -0.304  52.344  60.264  1.00 24.27           C
ATOM   3314  NZ  LYS A 432       0.208  51.651  58.992  1.00 25.37           N
ATOM   3315  N   ALA A 433      -0.968  50.992  66.298  1.00 12.71           N
ATOM   3316  CA  ALA A 433      -2.284  50.614  66.805  1.00 11.93           C
ATOM   3317  C   ALA A 433      -2.674  51.409  68.042  1.00 11.94           C
ATOM   3318  O   ALA A 433      -3.850  51.658  68.267  1.00 11.77           O
ATOM   3319  CB  ALA A 433      -2.338  49.132  67.104  1.00 11.83           C
ATOM   3320  N   TRP A 434      -1.696  51.803  68.854  1.00 11.72           N
ATOM   3321  CA  TRP A 434      -1.983  52.560  70.070  1.00 12.06           C
ATOM   3322  C   TRP A 434      -2.707  53.866  69.801  1.00 12.41           C
ATOM   3323  O   TRP A 434      -3.352  54.411  70.698  1.00 12.16           O
ATOM   3324  CB  TRP A 434      -0.708  52.836  70.873  1.00 11.87           C
ATOM   3325  CG  TRP A 434      -0.836  52.434  72.336  1.00 12.26           C
ATOM   3326  CD1 TRP A 434      -0.834  53.265  73.428  1.00 12.27           C
ATOM   3327  CD2 TRP A 434      -0.974  51.100  72.847  1.00 12.10           C
ATOM   3328  NE1 TRP A 434      -0.961  52.525  74.585  1.00 12.17           N
ATOM   3329  CE2 TRP A 434      -1.050  51.197  74.260  1.00 12.25           C
ATOM   3330  CE3 TRP A 434      -1.040  49.832  72.249  1.00 12.04           C
ATOM   3331  CZ2 TRP A 434      -1.188  50.070  75.085  1.00 12.13           C
ATOM   3332  CZ3 TRP A 434      -1.177  48.710  73.067  1.00 12.18           C
ATOM   3333  CH2 TRP A 434      -1.250  48.840  74.473  1.00 12.33           C
ATOM   3334  N   GLU A 435      -2.614  54.363  68.568  1.00 12.93           N
ATOM   3335  CA  GLU A 435      -3.288  55.605  68.224  1.00 13.67           C
ATOM   3336  C   GLU A 435      -4.803  55.481  68.296  1.00 13.91           C
ATOM   3337  O   GLU A 435      -5.502  56.488  68.269  1.00 14.22           O
ATOM   3338  CB  GLU A 435      -2.866  56.112  66.840  1.00 14.21           C
ATOM   3339  CG  GLU A 435      -1.402  56.493  66.735  1.00 15.36           C
ATOM   3340  CD  GLU A 435      -1.035  57.072  65.369  1.00 16.53           C
ATOM   3341  OE1 GLU A 435      -1.961  57.374  64.582  1.00 17.57           O
ATOM   3342  OE2 GLU A 435       0.172  57.228  65.084  1.00 16.25           O
ATOM   3343  N   LYS A 436      -5.324  54.262  68.390  1.00 14.08           N
ATOM   3344  CA  LYS A 436      -6.775  54.078  68.487  1.00 14.32           C
ATOM   3345  C   LYS A 436      -7.303  54.420  69.884  1.00 13.58           C
ATOM   3346  O   LYS A 436      -8.516  54.561  70.081  1.00 13.43           O
ATOM   3347  CB  LYS A 436      -7.169  52.642  68.118  1.00 16.34           C
ATOM   3348  CG  LYS A 436      -7.093  52.331  66.604  1.00 18.98           C
ATOM   3349  CD  LYS A 436      -5.667  52.504  66.038  1.00 21.33           C
ATOM   3350  CE  LYS A 436      -5.605  52.456  64.492  1.00 22.46           C
ATOM   3351  NZ  LYS A 436      -4.227  52.883  64.029  1.00 23.32           N
ATOM   3352  N   LEU A 437      -6.390  54.574  70.844  1.00 12.43           N
ATOM   3353  CA  LEU A 437      -6.769  54.885  72.215  1.00 11.33           C
ATOM   3354  C   LEU A 437      -6.849  56.380  72.428  1.00 10.95           C
ATOM   3355  O   LEU A 437      -5.940  57.119  72.054  1.00 10.63           O
ATOM   3356  CB  LEU A 437      -5.758  54.299  73.206  1.00 10.86           C
ATOM   3357  CG  LEU A 437      -5.552  52.790  73.199  1.00 10.57           C
ATOM   3358  CD1 LEU A 437      -4.425  52.447  74.141  1.00 10.39           C
ATOM   3359  CD2 LEU A 437      -6.826  52.085  73.598  1.00 10.51           C
ATOM   3360  N   GLU A 438      -7.940  56.817  73.049  1.00 10.83           N
ATOM   3361  CA  GLU A 438      -8.141  58.225  73.344  1.00 10.94           C
ATOM   3362  C   GLU A 438      -7.296  58.613  74.538  1.00 10.80           C
ATOM   3363  O   GLU A 438      -6.743  59.716  74.590  1.00 10.58           O
ATOM   3364  CB  GLU A 438      -9.596  58.502  73.717  1.00 11.26           C
ATOM   3365  CG  GLU A 438     -10.582  58.187  72.640  1.00 11.94           C
ATOM   3366  CD  GLU A 438     -12.003  58.562  72.997  1.00 12.95           C
ATOM   3367  OE1 GLU A 438     -12.307  58.832  74.172  1.00 13.57           O
ATOM   3368  OE2 GLU A 438     -12.843  58.577  72.081  1.00 14.11           O
ATOM   3369  N   THR A 439      -7.176  57.687  75.482  1.00 10.25           N
ATOM   3370  CA  THR A 439      -6.464  57.966  76.718  1.00 10.23           C
ATOM   3371  C   THR A 439      -5.719  56.751  77.230  1.00  9.96           C
ATOM   3372  O   THR A 439      -6.275  55.656  77.297  1.00  9.49           O
ATOM   3373  CB  THR A 439      -7.483  58.418  77.776  1.00 10.45           C
ATOM   3374  OG1 THR A 439      -8.245  59.499  77.227  1.00 10.94           O
ATOM   3375  CG2 THR A 439      -6.800  58.873  79.062  1.00 10.56           C
ATOM   3376  N   PHE A 440      -4.472  56.973  77.634  1.00  9.62           N
ATOM   3377  CA  PHE A 440      -3.626  55.913  78.150  1.00  9.66           C
ATOM   3378  C   PHE A 440      -3.010  56.424  79.453  1.00  9.64           C
ATOM   3379  O   PHE A 440      -2.274  57.407  79.443  1.00  9.79           O
ATOM   3380  CB  PHE A 440      -2.542  55.606  77.121  1.00  9.82           C
ATOM   3381  CG  PHE A 440      -1.592  54.517  77.538  1.00  9.91           C
ATOM   3382  CD1 PHE A 440      -2.055  53.386  78.199  1.00 10.22           C
ATOM   3383  CD2 PHE A 440      -0.242  54.609  77.224  1.00  9.86           C
ATOM   3384  CE1 PHE A 440      -1.179  52.348  78.536  1.00 10.17           C
ATOM   3385  CE2 PHE A 440       0.640  53.586  77.555  1.00  9.81           C
ATOM   3386  CZ  PHE A 440       0.173  52.455  78.209  1.00  9.87           C
ATOM   3387  N   ILE A 441      -3.366  55.792  80.570  1.00  9.74           N
ATOM   3388  CA  ILE A 441      -2.879  56.171  81.910  1.00  9.23           C
ATOM   3389  C   ILE A 441      -1.935  55.086  82.419  1.00  8.73           C
ATOM   3390  O   ILE A 441      -2.233  53.896  82.301  1.00  8.45           O
ATOM   3391  CB  ILE A 441      -4.052  56.280  82.942  1.00  9.60           C
ATOM   3392  CG1 ILE A 441      -5.113  57.253  82.454  1.00 10.31           C
ATOM   3393  CG2 ILE A 441      -3.550  56.775  84.288  1.00  9.45           C
ATOM   3394  CD1 ILE A 441      -6.050  56.678  81.420  1.00 12.98           C
ATOM   3395  N   VAL A 442      -0.842  55.497  83.049  1.00  8.27           N
ATOM   3396  CA  VAL A 442       0.136  54.547  83.574  1.00  7.91           C
ATOM   3397  C   VAL A 442       0.655  54.909  84.976  1.00  7.79           C
ATOM   3398  O   VAL A 442       0.791  56.083  85.295  1.00  8.09           O
ATOM   3399  CB  VAL A 442       1.355  54.501  82.645  1.00  7.86           C
ATOM   3400  CG1 VAL A 442       2.484  53.663  83.274  1.00  7.56           C
ATOM   3401  CG2 VAL A 442       0.958  53.968  81.278  1.00  7.49           C
ATOM   3402  N   HIS A 443       0.856  53.906  85.833  1.00  7.64           N
ATOM   3403  CA  HIS A 443       1.463  54.114  87.159  1.00  7.16           C
ATOM   3404  C   HIS A 443       2.742  53.260  87.142  1.00  7.15           C
ATOM   3405  O   HIS A 443       2.699  52.086  86.754  1.00  6.89           O
ATOM   3406  CB  HIS A 443       0.665  53.498  88.328  1.00  7.25           C
ATOM   3407  CG  HIS A 443      -0.670  54.108  88.615  1.00  6.95           C
ATOM   3408  ND1 HIS A 443      -1.386  53.777  89.748  1.00  7.19           N
ATOM   3409  CD2 HIS A 443      -1.474  54.924  87.891  1.00  6.97           C
ATOM   3410  CE1 HIS A 443      -2.575  54.353  89.703  1.00  7.14           C
ATOM   3411  NE2 HIS A 443      -2.651  55.054  88.586  1.00  6.72           N
ATOM   3412  N   ASP A 444       3.864  53.824  87.572  1.00  7.18           N
ATOM   3413  CA  ASP A 444       5.127  53.075  87.703  1.00  7.28           C
ATOM   3414  C   ASP A 444       6.034  53.985  88.516  1.00  7.20           C
ATOM   3415  O   ASP A 444       5.675  55.132  88.765  1.00  6.64           O
ATOM   3416  CB  ASP A 444       5.790  52.759  86.340  1.00  7.33           C
ATOM   3417  CG  ASP A 444       6.677  51.483  86.378  1.00  7.36           C
ATOM   3418  OD1 ASP A 444       7.514  51.318  87.291  1.00  7.46           O
ATOM   3419  OD2 ASP A 444       6.529  50.624  85.486  1.00  7.74           O
ATOM   3420  N   PHE A 445       7.145  53.448  89.019  1.00  7.50           N
ATOM   3421  CA  PHE A 445       8.118  54.254  89.763  1.00  7.40           C
ATOM   3422  C   PHE A 445       9.390  54.453  88.935  1.00  7.29           C
ATOM   3423  O   PHE A 445      10.308  55.116  89.373  1.00  7.55           O
ATOM   3424  CB  PHE A 445       8.425  53.653  91.145  1.00  7.60           C
ATOM   3425  CG  PHE A 445       8.845  52.193  91.120  1.00  8.39           C
ATOM   3426  CD1 PHE A 445      10.158  51.823  90.776  1.00  8.50           C
ATOM   3427  CD2 PHE A 445       7.946  51.190  91.511  1.00  8.54           C
ATOM   3428  CE1 PHE A 445      10.554  50.467  90.834  1.00  8.64           C
ATOM   3429  CE2 PHE A 445       8.330  49.849  91.571  1.00  8.08           C
ATOM   3430  CZ  PHE A 445       9.631  49.484  91.235  1.00  8.33           C
ATOM   3431  N   GLN A 446       9.448  53.854  87.744  1.00  7.43           N
ATOM   3432  CA  GLN A 446      10.585  54.007  86.825  1.00  7.26           C
ATOM   3433  C   GLN A 446      10.085  54.480  85.453  1.00  7.51           C
ATOM   3434  O   GLN A 446       9.013  54.056  84.998  1.00  7.51           O
ATOM   3435  CB  GLN A 446      11.363  52.691  86.668  1.00  7.76           C
ATOM   3436  CG  GLN A 446      12.283  52.354  87.853  1.00  7.20           C
ATOM   3437  CD  GLN A 446      13.574  53.124  87.791  1.00  7.83           C
ATOM   3438  OE1 GLN A 446      14.099  53.341  86.709  1.00  8.16           O
ATOM   3439  NE2 GLN A 446      14.095  53.550  88.939  1.00  7.78           N
ATOM   3440  N   TRP A 447      10.837  55.382  84.817  1.00  7.52           N
ATOM   3441  CA  TRP A 447      10.489  55.926  83.501  1.00  7.39           C
ATOM   3442  C   TRP A 447      10.712  54.922  82.390  1.00  7.61           C
ATOM   3443  O   TRP A 447      11.630  55.080  81.579  1.00  7.49           O
ATOM   3444  CB  TRP A 447      11.312  57.177  83.197  1.00  7.67           C
ATOM   3445  CG  TRP A 447      10.707  58.438  83.738  1.00  8.03           C
ATOM   3446  CD1 TRP A 447      11.166  59.186  84.793  1.00  7.99           C
ATOM   3447  CD2 TRP A 447       9.506  59.080  83.281  1.00  8.32           C
ATOM   3448  NE1 TRP A 447      10.316  60.243  85.024  1.00  8.11           N
ATOM   3449  CE2 TRP A 447       9.289  60.204  84.110  1.00  8.38           C
ATOM   3450  CE3 TRP A 447       8.588  58.815  82.248  1.00  8.42           C
ATOM   3451  CZ2 TRP A 447       8.186  61.067  83.939  1.00  8.43           C
ATOM   3452  CZ3 TRP A 447       7.490  59.679  82.080  1.00  8.64           C
ATOM   3453  CH2 TRP A 447       7.304  60.789  82.924  1.00  8.11           C
ATOM   3454  N   THR A 448       9.890  53.882  82.375  1.00  6.95           N
ATOM   3455  CA  THR A 448       9.977  52.842  81.357  1.00  7.44           C
ATOM   3456  C   THR A 448       9.436  53.352  80.019  1.00  7.41           C
ATOM   3457  O   THR A 448       8.821  54.428  79.949  1.00  7.52           O
ATOM   3458  CB  THR A 448       9.078  51.653  81.729  1.00  7.11           C
ATOM   3459  OG1 THR A 448       7.715  52.104  81.773  1.00  7.05           O
ATOM   3460  CG2 THR A 448       9.489  51.052  83.091  1.00  7.18           C
ATOM   3461  N   PRO A 449       9.631  52.572  78.939  1.00  7.35           N
ATOM   3462  CA  PRO A 449       9.097  53.042  77.662  1.00  7.10           C
ATOM   3463  C   PRO A 449       7.560  53.158  77.772  1.00  7.15           C
ATOM   3464  O   PRO A 449       6.955  53.987  77.107  1.00  7.61           O
ATOM   3465  CB  PRO A 449       9.512  51.929  76.693  1.00  6.90           C
ATOM   3466  CG  PRO A 449      10.837  51.501  77.252  1.00  6.91           C
ATOM   3467  CD  PRO A 449      10.529  51.418  78.739  1.00  7.11           C
ATOM   3468  N   THR A 450       6.923  52.337  78.603  1.00  7.04           N
ATOM   3469  CA  THR A 450       5.477  52.425  78.747  1.00  6.40           C
ATOM   3470  C   THR A 450       5.085  53.759  79.404  1.00  6.68           C
ATOM   3471  O   THR A 450       4.154  54.433  78.943  1.00  6.12           O
ATOM   3472  CB  THR A 450       4.928  51.239  79.544  1.00  6.53           C
ATOM   3473  OG1 THR A 450       5.149  50.038  78.798  1.00  6.55           O
ATOM   3474  CG2 THR A 450       3.415  51.393  79.812  1.00  6.42           C
ATOM   3475  N   ALA A 451       5.796  54.141  80.467  1.00  6.53           N
ATOM   3476  CA  ALA A 451       5.534  55.409  81.152  1.00  7.05           C
ATOM   3477  C   ALA A 451       5.766  56.577  80.188  1.00  7.18           C
ATOM   3478  O   ALA A 451       5.003  57.536  80.183  1.00  7.35           O
ATOM   3479  CB  ALA A 451       6.430  55.551  82.380  1.00  6.98           C
ATOM   3480  N   ARG A 452       6.811  56.492  79.363  1.00  7.78           N
ATOM   3481  CA  ARG A 452       7.100  57.545  78.387  1.00  8.25           C
ATOM   3482  C   ARG A 452       6.017  57.708  77.323  1.00  8.43           C
ATOM   3483  O   ARG A 452       5.890  58.778  76.738  1.00  8.73           O
ATOM   3484  CB  ARG A 452       8.440  57.304  77.705  1.00  9.10           C
ATOM   3485  CG  ARG A 452       9.623  57.376  78.637  1.00  9.95           C
ATOM   3486  CD  ARG A 452      10.912  57.142  77.904  1.00 10.86           C
ATOM   3487  NE  ARG A 452      12.014  57.025  78.858  1.00 12.04           N
ATOM   3488  CZ  ARG A 452      12.822  58.021  79.195  1.00 12.30           C
ATOM   3489  NH1 ARG A 452      12.654  59.214  78.650  1.00 13.20           N
ATOM   3490  NH2 ARG A 452      13.792  57.822  80.085  1.00 12.65           N
ATOM   3491  N   HIS A 453       5.240  56.658  77.074  1.00  8.31           N
ATOM   3492  CA  HIS A 453       4.181  56.697  76.073  1.00  8.91           C
ATOM   3493  C   HIS A 453       2.787  57.023  76.622  1.00  9.50           C
ATOM   3494  O   HIS A 453       1.796  57.018  75.876  1.00  9.91           O
ATOM   3495  CB  HIS A 453       4.136  55.368  75.299  1.00  8.54           C
ATOM   3496  CG  HIS A 453       5.203  55.245  74.252  1.00  8.80           C
ATOM   3497  ND1 HIS A 453       6.510  54.923  74.551  1.00  8.55           N
ATOM   3498  CD2 HIS A 453       5.160  55.424  72.910  1.00  8.80           C
ATOM   3499  CE1 HIS A 453       7.229  54.910  73.443  1.00  9.13           C
ATOM   3500  NE2 HIS A 453       6.431  55.211  72.432  1.00  9.24           N
ATOM   3501  N   ALA A 454       2.705  57.353  77.905  1.00  9.69           N
ATOM   3502  CA  ALA A 454       1.416  57.637  78.526  1.00  9.90           C
ATOM   3503  C   ALA A 454       0.886  59.050  78.287  1.00  9.86           C
ATOM   3504  O   ALA A 454       1.637  59.957  77.919  1.00 10.07           O
ATOM   3505  CB  ALA A 454       1.517  57.383  80.029  1.00  9.89           C
ATOM   3506  N   ASP A 455      -0.421  59.214  78.456  1.00  9.73           N
ATOM   3507  CA  ASP A 455      -1.034  60.524  78.352  1.00  9.75           C
ATOM   3508  C   ASP A 455      -0.959  61.132  79.746  1.00  9.89           C
ATOM   3509  O   ASP A 455      -0.822  62.345  79.908  1.00 10.27           O
ATOM   3510  CB  ASP A 455      -2.492  60.420  77.927  1.00  9.82           C
ATOM   3511  CG  ASP A 455      -2.643  60.048  76.479  1.00  9.90           C
ATOM   3512  OD1 ASP A 455      -1.950  60.648  75.641  1.00  9.50           O
ATOM   3513  OD2 ASP A 455      -3.444  59.137  76.190  1.00 10.36           O
ATOM   3514  N   ILE A 456      -1.070  60.280  80.756  1.00  9.81           N
ATOM   3515  CA  ILE A 456      -1.008  60.704  82.146  1.00 10.04           C
ATOM   3516  C   ILE A 456      -0.111  59.696  82.874  1.00 10.10           C
ATOM   3517  O   ILE A 456      -0.358  58.480  82.801  1.00  9.78           O
ATOM   3518  CB  ILE A 456      -2.411  60.662  82.789  1.00 10.42           C
ATOM   3519  CG1 ILE A 456      -3.379  61.574  82.031  1.00 10.58           C
ATOM   3520  CG2 ILE A 456      -2.334  61.032  84.280  1.00 10.80           C
ATOM   3521  CD1 ILE A 456      -4.837  61.334  82.368  1.00 10.78           C
ATOM   3522  N   VAL A 457       0.922  60.194  83.558  1.00  9.76           N
ATOM   3523  CA  VAL A 457       1.862  59.350  84.315  1.00  9.72           C
ATOM   3524  C   VAL A 457       1.786  59.687  85.813  1.00  9.19           C
ATOM   3525  O   VAL A 457       2.024  60.834  86.209  1.00  8.88           O
ATOM   3526  CB  VAL A 457       3.347  59.575  83.884  1.00 10.32           C
ATOM   3527  CG1 VAL A 457       4.252  58.477  84.485  1.00 10.65           C
ATOM   3528  CG2 VAL A 457       3.474  59.639  82.380  1.00 10.90           C
ATOM   3529  N   LEU A 458       1.474  58.688  86.636  1.00  8.60           N
ATOM   3530  CA  LEU A 458       1.380  58.875  88.083  1.00  8.27           C
ATOM   3531  C   LEU A 458       2.496  58.099  88.775  1.00  8.08           C
ATOM   3532  O   LEU A 458       2.645  56.888  88.577  1.00  7.97           O
ATOM   3533  CB  LEU A 458       0.000  58.428  88.594  1.00  8.20           C
ATOM   3534  CG  LEU A 458      -1.208  59.117  87.933  1.00  8.15           C
ATOM   3535  CD1 LEU A 458      -2.485  58.686  88.608  1.00  8.09           C
ATOM   3536  CD2 LEU A 458      -1.077  60.635  88.026  1.00  8.15           C
ATOM   3537  N   PRO A 459       3.307  58.790  89.588  1.00  8.02           N
ATOM   3538  CA  PRO A 459       4.416  58.150  90.299  1.00  7.96           C
ATOM   3539  C   PRO A 459       3.995  57.252  91.468  1.00  7.97           C
ATOM   3540  O   PRO A 459       3.405  57.713  92.457  1.00  7.89           O
ATOM   3541  CB  PRO A 459       5.259  59.345  90.749  1.00  8.06           C
ATOM   3542  CG  PRO A 459       4.222  60.418  90.990  1.00  8.23           C
ATOM   3543  CD  PRO A 459       3.285  60.248  89.823  1.00  7.71           C
ATOM   3544  N   ALA A 460       4.278  55.962  91.327  1.00  7.58           N
ATOM   3545  CA  ALA A 460       3.953  54.988  92.362  1.00  7.53           C
ATOM   3546  C   ALA A 460       5.166  54.804  93.266  1.00  7.16           C
ATOM   3547  O   ALA A 460       6.277  55.189  92.918  1.00  7.28           O
ATOM   3548  CB  ALA A 460       3.586  53.644  91.720  1.00  6.50           C
ATOM   3549  N   THR A 461       4.948  54.246  94.447  1.00  7.44           N
ATOM   3550  CA  THR A 461       6.063  53.950  95.346  1.00  7.61           C
ATOM   3551  C   THR A 461       6.482  52.487  95.075  1.00  7.51           C
ATOM   3552  O   THR A 461       5.761  51.733  94.393  1.00  7.70           O
ATOM   3553  CB  THR A 461       5.641  54.057  96.849  1.00  7.14           C
ATOM   3554  OG1 THR A 461       4.437  53.314  97.058  1.00  7.46           O
ATOM   3555  CG2 THR A 461       5.412  55.501  97.266  1.00  7.15           C
ATOM   3556  N   THR A 462       7.654  52.109  95.581  1.00  7.55           N
ATOM   3557  CA  THR A 462       8.148  50.737  95.490  1.00  7.66           C
ATOM   3558  C   THR A 462       7.629  50.068  96.776  1.00  7.72           C
ATOM   3559  O   THR A 462       7.059  50.741  97.657  1.00  7.64           O
ATOM   3560  CB  THR A 462       9.717  50.666  95.507  1.00  7.84           C
ATOM   3561  OG1 THR A 462      10.204  51.052  96.798  1.00  8.29           O
ATOM   3562  CG2 THR A 462      10.340  51.571  94.460  1.00  7.37           C
ATOM   3563  N   SER A 463       7.844  48.764  96.913  1.00  7.69           N
ATOM   3564  CA  SER A 463       7.425  48.031  98.118  1.00  7.60           C
ATOM   3565  C   SER A 463       8.208  48.473  99.360  1.00  7.52           C
ATOM   3566  O   SER A 463       7.794  48.218 100.497  1.00  7.96           O
ATOM   3567  CB  SER A 463       7.708  46.533  97.952  1.00  7.50           C
ATOM   3568  OG  SER A 463       6.972  45.940  96.899  1.00  8.32           O
ATOM   3569  N   TYR A 464       9.339  49.126  99.135  1.00  6.92           N
ATOM   3570  CA  TYR A 464      10.228  49.520 100.216  1.00  6.89           C
ATOM   3571  C   TYR A 464       9.824  50.807 100.893  1.00  7.05           C
ATOM   3572  O   TYR A 464      10.430  51.199 101.896  1.00  7.26           O
ATOM   3573  CB  TYR A 464      11.655  49.578  99.674  1.00  6.46           C
ATOM   3574  CG  TYR A 464      11.892  48.423  98.721  1.00  6.88           C
ATOM   3575  CD1 TYR A 464      11.668  47.105  99.145  1.00  6.71           C
ATOM   3576  CD2 TYR A 464      12.158  48.646  97.364  1.00  6.82           C
ATOM   3577  CE1 TYR A 464      11.678  46.040  98.245  1.00  6.85           C
ATOM   3578  CE2 TYR A 464      12.170  47.580  96.447  1.00  7.18           C
ATOM   3579  CZ  TYR A 464      11.918  46.282  96.901  1.00  7.16           C
ATOM   3580  OH  TYR A 464      11.817  45.236  96.017  1.00  7.53           O
ATOM   3581  N   GLU A 465       8.766  51.427 100.379  1.00  7.36           N
ATOM   3582  CA  GLU A 465       8.257  52.685 100.914  1.00  7.39           C
ATOM   3583  C   GLU A 465       6.883  52.477 101.518  1.00  7.35           C
ATOM   3584  O   GLU A 465       6.111  53.445 101.671  1.00  7.56           O
ATOM   3585  CB  GLU A 465       8.168  53.722  99.795  1.00  7.58           C
ATOM   3586  CG  GLU A 465       9.505  54.135  99.223  1.00  8.71           C
ATOM   3587  CD  GLU A 465       9.396  54.597  97.775  1.00  9.45           C
ATOM   3588  OE1 GLU A 465       8.910  55.714  97.515  1.00 10.24           O
ATOM   3589  OE2 GLU A 465       9.809  53.841  96.884  1.00 10.21           O
ATOM   3590  N   ARG A 466       6.565  51.219 101.838  1.00  7.19           N
ATOM   3591  CA  ARG A 466       5.265  50.861 102.419  1.00  7.19           C
ATOM   3592  C   ARG A 466       5.355  49.521 103.153  1.00  7.10           C
ATOM   3593  O   ARG A 466       6.424  48.896 103.159  1.00  7.15           O
ATOM   3594  CB  ARG A 466       4.196  50.796 101.324  1.00  7.32           C
ATOM   3595  CG  ARG A 466       4.438  49.697 100.285  1.00  7.50           C
ATOM   3596  CD  ARG A 466       3.840  50.062  98.909  1.00  7.26           C
ATOM   3597  NE  ARG A 466       4.004  48.969  97.938  1.00  7.67           N
ATOM   3598  CZ  ARG A 466       4.059  49.123  96.613  1.00  7.47           C
ATOM   3599  NH1 ARG A 466       3.969  50.327  96.057  1.00  7.14           N
ATOM   3600  NH2 ARG A 466       4.204  48.060  95.839  1.00  6.88           N
ATOM   3601  N   ASN A 467       4.254  49.109 103.793  1.00  7.06           N
ATOM   3602  CA  ASN A 467       4.181  47.841 104.531  1.00  6.93           C
ATOM   3603  C   ASN A 467       3.291  46.866 103.768  1.00  7.42           C
ATOM   3604  O   ASN A 467       2.342  47.285 103.082  1.00  7.13           O
ATOM   3605  CB  ASN A 467       3.590  48.029 105.938  1.00  6.84           C
ATOM   3606  CG  ASN A 467       4.493  48.832 106.841  1.00  6.82           C
ATOM   3607  OD1 ASN A 467       5.547  48.352 107.272  1.00  6.90           O
ATOM   3608  ND2 ASN A 467       4.122  50.078 107.088  1.00  6.55           N
ATOM   3609  N   ASP A 468       3.613  45.578 103.877  1.00  7.58           N
ATOM   3610  CA  ASP A 468       2.859  44.516 103.217  1.00  8.12           C
ATOM   3611  C   ASP A 468       3.179  43.173 103.863  1.00  8.22           C
ATOM   3612  O   ASP A 468       3.957  43.087 104.814  1.00  8.37           O
ATOM   3613  CB  ASP A 468       3.190  44.456 101.716  1.00  8.46           C
ATOM   3614  CG  ASP A 468       1.972  44.162 100.861  1.00  8.71           C
ATOM   3615  OD1 ASP A 468       1.072  43.431 101.310  1.00  8.65           O
ATOM   3616  OD2 ASP A 468       1.909  44.677  99.727  1.00  9.82           O
ATOM   3617  N   ILE A 469       2.582  42.124 103.321  1.00  8.46           N
ATOM   3618  CA  ILE A 469       2.771  40.779 103.817  1.00  8.57           C
ATOM   3619  C   ILE A 469       2.710  39.864 102.587  1.00  8.52           C
ATOM   3620  O   ILE A 469       1.958  40.130 101.634  1.00  8.14           O
ATOM   3621  CB  ILE A 469       1.674  40.434 104.898  1.00  8.60           C
ATOM   3622  CG1 ILE A 469       1.969  39.095 105.570  1.00  8.67           C
ATOM   3623  CG2 ILE A 469       0.254  40.497 104.303  1.00  9.18           C
ATOM   3624  CD1 ILE A 469       1.013  38.769 106.682  1.00  9.11           C
ATOM   3625  N   GLU A 470       3.539  38.828 102.579  1.00  8.49           N
ATOM   3626  CA  GLU A 470       3.571  37.909 101.453  1.00  8.78           C
ATOM   3627  C   GLU A 470       4.127  36.537 101.819  1.00  9.17           C
ATOM   3628  O   GLU A 470       4.817  36.367 102.822  1.00  9.73           O
ATOM   3629  CB  GLU A 470       4.419  38.516 100.334  1.00  8.53           C
ATOM   3630  CG  GLU A 470       4.440  37.723  99.027  1.00  8.11           C
ATOM   3631  CD  GLU A 470       3.053  37.513  98.457  1.00  8.37           C
ATOM   3632  OE1 GLU A 470       2.390  36.544  98.847  1.00  8.13           O
ATOM   3633  OE2 GLU A 470       2.612  38.306  97.607  1.00  9.19           O
ATOM   3634  N   THR A 471       3.783  35.552 101.006  1.00  9.23           N
ATOM   3635  CA  THR A 471       4.236  34.186 101.172  1.00  9.14           C
ATOM   3636  C   THR A 471       5.652  34.023 100.624  1.00  8.93           C
ATOM   3637  O   THR A 471       6.037  34.700  99.665  1.00  9.06           O
ATOM   3638  CB  THR A 471       3.294  33.227 100.385  1.00  9.04           C
ATOM   3639  OG1 THR A 471       1.974  33.308 100.932  1.00  9.53           O
ATOM   3640  CG2 THR A 471       3.788  31.777 100.437  1.00  8.94           C
ATOM   3641  N   ILE A 472       6.433  33.167 101.275  1.00  8.87           N
ATOM   3642  CA  ILE A 472       7.775  32.840 100.825  1.00  8.95           C
ATOM   3643  C   ILE A 472       7.633  31.457 100.182  1.00  8.64           C
ATOM   3644  O   ILE A 472       7.354  30.477 100.883  1.00  8.52           O
ATOM   3645  CB  ILE A 472       8.767  32.695 101.991  1.00  8.83           C
ATOM   3646  CG1 ILE A 472       8.859  34.000 102.786  1.00  9.11           C
ATOM   3647  CG2 ILE A 472      10.125  32.296 101.454  1.00  8.84           C
ATOM   3648  CD1 ILE A 472       9.773  33.901 103.989  1.00  9.37           C
ATOM   3649  N   GLY A 473       7.791  31.381  98.864  1.00  8.53           N
ATOM   3650  CA  GLY A 473       7.702  30.103  98.178  1.00  8.37           C
ATOM   3651  C   GLY A 473       6.395  29.811  97.477  1.00  8.49           C
ATOM   3652  O   GLY A 473       5.431  29.373  98.092  1.00  8.14           O
ATOM   3653  N   ASP A 474       6.372  30.019  96.169  1.00  8.75           N
ATOM   3654  CA  ASP A 474       5.178  29.755  95.374  1.00  8.76           C
ATOM   3655  C   ASP A 474       4.700  28.319  95.568  1.00  9.10           C
ATOM   3656  O   ASP A 474       3.496  28.061  95.673  1.00  9.31           O
ATOM   3657  CB  ASP A 474       5.485  29.976  93.897  1.00  8.91           C
ATOM   3658  CG  ASP A 474       5.412  31.424  93.509  1.00  8.86           C
ATOM   3659  OD1 ASP A 474       4.297  31.896  93.231  1.00  9.73           O
ATOM   3660  OD2 ASP A 474       6.450  32.093  93.503  1.00  8.29           O
ATOM   3661  N   TYR A 475       5.644  27.384  95.617  1.00  9.09           N
ATOM   3662  CA  TYR A 475       5.317  25.966  95.794  1.00  9.13           C
ATOM   3663  C   TYR A 475       5.596  25.416  97.198  1.00  9.10           C
ATOM   3664  O   TYR A 475       4.827  24.610  97.710  1.00  9.48           O
ATOM   3665  CB  TYR A 475       6.079  25.120  94.760  1.00  8.84           C
ATOM   3666  CG  TYR A 475       5.692  25.417  93.330  1.00  8.90           C
ATOM   3667  CD1 TYR A 475       4.493  24.945  92.801  1.00  9.11           C
ATOM   3668  CD2 TYR A 475       6.538  26.136  92.496  1.00  9.07           C
ATOM   3669  CE1 TYR A 475       4.150  25.176  91.473  1.00  9.37           C
ATOM   3670  CE2 TYR A 475       6.205  26.374  91.166  1.00  9.39           C
ATOM   3671  CZ  TYR A 475       5.013  25.891  90.662  1.00  9.48           C
ATOM   3672  OH  TYR A 475       4.696  26.125  89.345  1.00  9.63           O
ATOM   3673  N   SER A 476       6.701  25.827  97.812  1.00  9.40           N
ATOM   3674  CA  SER A 476       7.062  25.315  99.129  1.00  9.29           C
ATOM   3675  C   SER A 476       6.254  25.893 100.290  1.00  9.56           C
ATOM   3676  O   SER A 476       6.075  25.221 101.307  1.00  9.79           O
ATOM   3677  CB  SER A 476       8.539  25.563  99.394  1.00  9.34           C
ATOM   3678  OG  SER A 476       8.792  26.959  99.490  1.00  9.34           O
ATOM   3679  N   ASN A 477       5.756  27.119 100.137  1.00  9.23           N
ATOM   3680  CA  ASN A 477       5.019  27.800 101.206  1.00  9.19           C
ATOM   3681  C   ASN A 477       5.878  27.698 102.476  1.00  9.18           C
ATOM   3682  O   ASN A 477       5.434  27.231 103.518  1.00  9.25           O
ATOM   3683  CB  ASN A 477       3.630  27.185 101.418  1.00  9.28           C
ATOM   3684  CG  ASN A 477       2.773  28.009 102.351  1.00  9.36           C
ATOM   3685  OD1 ASN A 477       3.019  29.199 102.545  1.00 10.35           O
ATOM   3686  ND2 ASN A 477       1.769  27.391 102.932  1.00  9.66           N
ATOM   3687  N   THR A 478       7.132  28.107 102.339  1.00  9.16           N
ATOM   3688  CA  THR A 478       8.135  28.064 103.403  1.00  9.79           C
ATOM   3689  C   THR A 478       7.712  28.860 104.630  1.00  9.80           C
ATOM   3690  O   THR A 478       7.973  28.448 105.766  1.00  9.99           O
ATOM   3691  CB  THR A 478       9.513  28.571 102.861  1.00  9.80           C
ATOM   3692  OG1 THR A 478      10.067  27.581 101.981  1.00 10.62           O
ATOM   3693  CG2 THR A 478      10.522  28.878 103.981  1.00 10.34           C
ATOM   3694  N   GLY A 479       7.039  29.981 104.396  1.00  9.50           N
ATOM   3695  CA  GLY A 479       6.597  30.814 105.499  1.00  9.67           C
ATOM   3696  C   GLY A 479       5.906  32.069 105.035  1.00  9.83           C
ATOM   3697  O   GLY A 479       5.569  32.189 103.855  1.00  9.84           O
ATOM   3698  N   ILE A 480       5.693  33.002 105.960  1.00  9.53           N
ATOM   3699  CA  ILE A 480       5.048  34.272 105.655  1.00  9.66           C
ATOM   3700  C   ILE A 480       5.998  35.352 106.161  1.00  9.58           C
ATOM   3701  O   ILE A 480       6.545  35.240 107.264  1.00  9.77           O
ATOM   3702  CB  ILE A 480       3.665  34.386 106.341  1.00  9.83           C
ATOM   3703  CG1 ILE A 480       2.679  33.392 105.718  1.00  9.77           C
ATOM   3704  CG2 ILE A 480       3.152  35.800 106.227  1.00  9.87           C
ATOM   3705  CD1 ILE A 480       1.337  33.335 106.445  1.00 10.25           C
ATOM   3706  N   LEU A 481       6.200  36.373 105.343  1.00  9.17           N
ATOM   3707  CA  LEU A 481       7.103  37.462 105.644  1.00  9.25           C
ATOM   3708  C   LEU A 481       6.390  38.795 105.840  1.00  9.24           C
ATOM   3709  O   LEU A 481       5.432  39.089 105.121  1.00  9.37           O
ATOM   3710  CB  LEU A 481       8.076  37.623 104.462  1.00  9.57           C
ATOM   3711  CG  LEU A 481       9.090  38.767 104.544  1.00 10.30           C
ATOM   3712  CD1 LEU A 481      10.159  38.378 105.546  1.00 10.53           C
ATOM   3713  CD2 LEU A 481       9.732  39.032 103.180  1.00 10.66           C
ATOM   3714  N   ALA A 482       6.855  39.591 106.807  1.00  8.79           N
ATOM   3715  CA  ALA A 482       6.332  40.945 107.015  1.00  8.54           C
ATOM   3716  C   ALA A 482       7.234  41.822 106.116  1.00  8.41           C
ATOM   3717  O   ALA A 482       8.449  41.890 106.337  1.00  8.34           O
ATOM   3718  CB  ALA A 482       6.482  41.377 108.487  1.00  8.51           C
ATOM   3719  N   MET A 483       6.677  42.404 105.058  1.00  7.90           N
ATOM   3720  CA  MET A 483       7.465  43.254 104.162  1.00  8.41           C
ATOM   3721  C   MET A 483       7.405  44.657 104.754  1.00  8.35           C
ATOM   3722  O   MET A 483       6.573  45.474 104.367  1.00  7.98           O
ATOM   3723  CB  MET A 483       6.881  43.229 102.740  1.00  8.25           C
ATOM   3724  CG  MET A 483       7.045  41.870 102.021  1.00  8.96           C
ATOM   3725  SD  MET A 483       6.123  41.759 100.458  1.00  9.90           S
ATOM   3726  CE  MET A 483       6.882  43.055  99.448  1.00  9.35           C
ATOM   3727  N   LYS A 484       8.280  44.917 105.718  1.00  8.62           N
ATOM   3728  CA  LYS A 484       8.302  46.195 106.422  1.00  8.90           C
ATOM   3729  C   LYS A 484       8.810  47.405 105.640  1.00  9.16           C
ATOM   3730  O   LYS A 484       9.742  47.313 104.829  1.00  8.81           O
ATOM   3731  CB  LYS A 484       9.094  46.050 107.727  1.00  8.59           C
ATOM   3732  CG  LYS A 484       8.507  45.030 108.668  1.00  8.88           C
ATOM   3733  CD  LYS A 484       9.367  44.886 109.908  1.00  9.28           C
ATOM   3734  CE  LYS A 484       8.746  43.897 110.890  1.00  9.54           C
ATOM   3735  NZ  LYS A 484       9.562  43.803 112.140  1.00  9.09           N
ATOM   3736  N   LYS A 485       8.191  48.550 105.906  1.00  9.89           N
ATOM   3737  CA  LYS A 485       8.572  49.795 105.255  1.00 10.11           C
ATOM   3738  C   LYS A 485      10.023  50.079 105.594  1.00 10.30           C
ATOM   3739  O   LYS A 485      10.417  49.932 106.755  1.00 10.11           O
ATOM   3740  CB  LYS A 485       7.678  50.920 105.763  1.00 10.96           C
ATOM   3741  CG  LYS A 485       8.013  52.292 105.229  1.00 12.00           C
ATOM   3742  CD  LYS A 485       6.892  53.239 105.611  1.00 13.44           C
ATOM   3743  CE  LYS A 485       7.299  54.674 105.432  1.00 14.77           C
ATOM   3744  NZ  LYS A 485       6.236  55.604 105.917  1.00 15.79           N
ATOM   3745  N   ILE A 486      10.811  50.478 104.599  1.00  9.78           N
ATOM   3746  CA  ILE A 486      12.230  50.756 104.816  1.00 10.01           C
ATOM   3747  C   ILE A 486      12.534  52.263 104.892  1.00 10.11           C
ATOM   3748  O   ILE A 486      13.189  52.728 105.821  1.00 10.05           O
ATOM   3749  CB  ILE A 486      13.094  50.071 103.723  1.00  9.65           C
ATOM   3750  CG1 ILE A 486      12.865  48.554 103.765  1.00 10.32           C
ATOM   3751  CG2 ILE A 486      14.568  50.357 103.952  1.00  9.62           C
ATOM   3752  CD1 ILE A 486      13.645  47.771 102.724  1.00 10.49           C
ATOM   3753  N   VAL A 487      12.036  53.022 103.925  1.00 10.17           N
ATOM   3754  CA  VAL A 487      12.260  54.466 103.874  1.00 10.40           C
ATOM   3755  C   VAL A 487      10.942  55.143 103.533  1.00 10.67           C
ATOM   3756  O   VAL A 487       9.970  54.481 103.148  1.00 10.46           O
ATOM   3757  CB  VAL A 487      13.331  54.867 102.790  1.00 10.11           C
ATOM   3758  CG1 VAL A 487      14.676  54.265 103.116  1.00 10.11           C
ATOM   3759  CG2 VAL A 487      12.905  54.413 101.406  1.00 10.30           C
ATOM   3760  N   GLU A 488      10.904  56.459 103.696  1.00 11.31           N
ATOM   3761  CA  GLU A 488       9.712  57.238 103.381  1.00 12.01           C
ATOM   3762  C   GLU A 488       9.546  57.367 101.870  1.00 11.71           C
ATOM   3763  O   GLU A 488      10.533  57.328 101.127  1.00 11.60           O
ATOM   3764  CB  GLU A 488       9.827  58.650 103.971  1.00 13.27           C
ATOM   3765  CG  GLU A 488       9.898  58.687 105.481  1.00 15.07           C
ATOM   3766  CD  GLU A 488       8.718  57.992 106.138  1.00 16.43           C
ATOM   3767  OE1 GLU A 488       7.561  58.251 105.729  1.00 17.33           O
ATOM   3768  OE2 GLU A 488       8.947  57.173 107.065  1.00 17.88           O
ATOM   3769  N   PRO A 489       8.295  57.506 101.393  1.00 11.68           N
ATOM   3770  CA  PRO A 489       8.044  57.650  99.954  1.00 11.61           C
ATOM   3771  C   PRO A 489       8.889  58.801  99.395  1.00 12.01           C
ATOM   3772  O   PRO A 489       8.986  59.880 100.009  1.00 11.66           O
ATOM   3773  CB  PRO A 489       6.556  57.980  99.909  1.00 11.53           C
ATOM   3774  CG  PRO A 489       6.012  57.169 101.043  1.00 11.33           C
ATOM   3775  CD  PRO A 489       7.027  57.407 102.142  1.00 11.44           C
ATOM   3776  N   LEU A 490       9.557  58.536  98.277  1.00 11.94           N
ATOM   3777  CA  LEU A 490      10.412  59.520  97.621  1.00 12.21           C
ATOM   3778  C   LEU A 490       9.605  60.533  96.811  1.00 12.01           C
ATOM   3779  O   LEU A 490       8.557  60.198  96.256  1.00 11.64           O
ATOM   3780  CB  LEU A 490      11.388  58.813  96.666  1.00 12.51           C
ATOM   3781  CG  LEU A 490      12.688  58.127  97.117  1.00 13.29           C
ATOM   3782  CD1 LEU A 490      13.670  59.174  97.534  1.00 13.83           C
ATOM   3783  CD2 LEU A 490      12.445  57.103  98.235  1.00 13.68           C
ATOM   3784  N   TYR A 491      10.104  61.764  96.739  1.00 12.19           N
ATOM   3785  CA  TYR A 491       9.467  62.812  95.946  1.00 12.39           C
ATOM   3786  C   TYR A 491       7.966  62.854  96.209  1.00 12.14           C
ATOM   3787  O   TYR A 491       7.559  62.869  97.363  1.00 12.41           O
ATOM   3788  CB  TYR A 491       9.760  62.556  94.464  1.00 13.22           C
ATOM   3789  CG  TYR A 491      11.231  62.354  94.181  1.00 14.74           C
ATOM   3790  CD1 TYR A 491      12.143  63.384  94.390  1.00 15.48           C
ATOM   3791  CD2 TYR A 491      11.709  61.142  93.672  1.00 15.83           C
ATOM   3792  CE1 TYR A 491      13.494  63.225  94.095  1.00 16.46           C
ATOM   3793  CE2 TYR A 491      13.069  60.966  93.369  1.00 16.42           C
ATOM   3794  CZ  TYR A 491      13.951  62.020  93.578  1.00 16.91           C
ATOM   3795  OH  TYR A 491      15.279  61.903  93.212  1.00 18.66           O
ATOM   3796  N   GLU A 492       7.146  62.840  95.163  1.00 11.71           N
ATOM   3797  CA  GLU A 492       5.699  62.867  95.350  1.00 11.77           C
ATOM   3798  C   GLU A 492       5.037  61.518  95.038  1.00 11.27           C
ATOM   3799  O   GLU A 492       3.848  61.468  94.725  1.00 10.96           O
ATOM   3800  CB  GLU A 492       5.073  63.980  94.503  1.00 12.52           C
ATOM   3801  CG  GLU A 492       5.496  65.376  94.955  1.00 13.84           C
ATOM   3802  CD  GLU A 492       4.847  66.502  94.170  1.00 15.14           C
ATOM   3803  OE1 GLU A 492       3.844  66.278  93.451  1.00 15.75           O
ATOM   3804  OE2 GLU A 492       5.352  67.632  94.278  1.00 15.63           O
ATOM   3805  N   ALA A 493       5.808  60.435  95.132  1.00 10.32           N
ATOM   3806  CA  ALA A 493       5.308  59.090  94.847  1.00  9.88           C
ATOM   3807  C   ALA A 493       4.261  58.695  95.867  1.00  9.90           C
ATOM   3808  O   ALA A 493       4.372  59.071  97.039  1.00  9.89           O
ATOM   3809  CB  ALA A 493       6.457  58.076  94.866  1.00  9.24           C
ATOM   3810  N   ARG A 494       3.237  57.974  95.421  1.00  9.77           N
ATOM   3811  CA  ARG A 494       2.165  57.488  96.296  1.00 10.14           C
ATOM   3812  C   ARG A 494       1.927  56.028  95.958  1.00 10.15           C
ATOM   3813  O   ARG A 494       2.175  55.596  94.820  1.00 10.36           O
ATOM   3814  CB  ARG A 494       0.866  58.255  96.068  1.00 10.61           C
ATOM   3815  CG  ARG A 494       0.968  59.724  96.403  1.00 11.82           C
ATOM   3816  CD  ARG A 494      -0.388  60.396  96.379  1.00 13.12           C
ATOM   3817  NE  ARG A 494      -0.261  61.797  96.784  1.00 14.96           N
ATOM   3818  CZ  ARG A 494      -1.274  62.656  96.864  1.00 15.63           C
ATOM   3819  NH1 ARG A 494      -2.510  62.270  96.574  1.00 15.92           N
ATOM   3820  NH2 ARG A 494      -1.041  63.919  97.191  1.00 16.35           N
ATOM   3821  N   SER A 495       1.457  55.257  96.930  1.00  9.76           N
ATOM   3822  CA  SER A 495       1.192  53.858  96.666  1.00  9.55           C
ATOM   3823  C   SER A 495       0.012  53.780  95.695  1.00  9.27           C
ATOM   3824  O   SER A 495      -0.804  54.705  95.623  1.00  9.50           O
ATOM   3825  CB  SER A 495       0.854  53.134  97.959  1.00  9.73           C
ATOM   3826  OG  SER A 495      -0.413  53.567  98.432  1.00 10.36           O
ATOM   3827  N   ASP A 496      -0.079  52.687  94.942  1.00  8.84           N
ATOM   3828  CA  ASP A 496      -1.186  52.503  94.012  1.00  8.55           C
ATOM   3829  C   ASP A 496      -2.498  52.456  94.786  1.00  8.62           C
ATOM   3830  O   ASP A 496      -3.524  52.912  94.295  1.00  8.10           O
ATOM   3831  CB  ASP A 496      -0.991  51.224  93.211  1.00  8.66           C
ATOM   3832  CG  ASP A 496       0.275  51.262  92.385  1.00  8.78           C
ATOM   3833  OD1 ASP A 496       0.248  51.876  91.302  1.00  9.68           O
ATOM   3834  OD2 ASP A 496       1.300  50.712  92.829  1.00  8.33           O
ATOM   3835  N   TYR A 497      -2.446  51.935  96.010  1.00  8.62           N
ATOM   3836  CA  TYR A 497      -3.622  51.854  96.865  1.00  8.76           C
ATOM   3837  C   TYR A 497      -4.198  53.264  97.104  1.00  8.70           C
ATOM   3838  O   TYR A 497      -5.390  53.501  96.909  1.00  8.62           O
ATOM   3839  CB  TYR A 497      -3.254  51.180  98.200  1.00  9.00           C
ATOM   3840  CG  TYR A 497      -4.434  51.015  99.139  1.00 10.09           C
ATOM   3841  CD1 TYR A 497      -5.281  49.902  99.052  1.00 10.25           C
ATOM   3842  CD2 TYR A 497      -4.724  51.986 100.098  1.00 10.84           C
ATOM   3843  CE1 TYR A 497      -6.400  49.767  99.902  1.00 11.08           C
ATOM   3844  CE2 TYR A 497      -5.837  51.860 100.957  1.00 11.26           C
ATOM   3845  CZ  TYR A 497      -6.671  50.752 100.853  1.00 11.05           C
ATOM   3846  OH  TYR A 497      -7.765  50.638 101.692  1.00 11.44           O
ATOM   3847  N   ASP A 498      -3.343  54.189  97.518  1.00  9.10           N
ATOM   3848  CA  ASP A 498      -3.748  55.565  97.790  1.00  9.97           C
ATOM   3849  C   ASP A 498      -4.277  56.282  96.554  1.00 10.03           C
ATOM   3850  O   ASP A 498      -5.236  57.056  96.638  1.00  9.82           O
ATOM   3851  CB  ASP A 498      -2.577  56.359  98.353  1.00 11.45           C
ATOM   3852  CG  ASP A 498      -2.207  55.942  99.760  1.00 13.36           C
ATOM   3853  OD1 ASP A 498      -3.017  55.271 100.439  1.00 14.68           O
ATOM   3854  OD2 ASP A 498      -1.095  56.303 100.195  1.00 14.99           O
ATOM   3855  N   ILE A 499      -3.607  56.070  95.426  1.00  9.60           N
ATOM   3856  CA  ILE A 499      -4.023  56.670  94.169  1.00  9.46           C
ATOM   3857  C   ILE A 499      -5.416  56.168  93.774  1.00  9.33           C
ATOM   3858  O   ILE A 499      -6.301  56.960  93.485  1.00  8.83           O
ATOM   3859  CB  ILE A 499      -3.026  56.349  93.023  1.00  9.55           C
ATOM   3860  CG1 ILE A 499      -1.625  56.889  93.357  1.00  8.93           C
ATOM   3861  CG2 ILE A 499      -3.560  56.929  91.695  1.00  9.15           C
ATOM   3862  CD1 ILE A 499      -0.536  56.466  92.352  1.00  8.31           C
ATOM   3863  N   PHE A 500      -5.615  54.855  93.773  1.00  9.28           N
ATOM   3864  CA  PHE A 500      -6.913  54.308  93.396  1.00  9.54           C
ATOM   3865  C   PHE A 500      -8.000  54.667  94.409  1.00  9.63           C
ATOM   3866  O   PHE A 500      -9.160  54.829  94.039  1.00  9.71           O
ATOM   3867  CB  PHE A 500      -6.829  52.791  93.190  1.00  9.68           C
ATOM   3868  CG  PHE A 500      -6.099  52.389  91.926  1.00 10.10           C
ATOM   3869  CD1 PHE A 500      -6.438  52.958  90.698  1.00 10.24           C
ATOM   3870  CD2 PHE A 500      -5.068  51.453  91.965  1.00  9.93           C
ATOM   3871  CE1 PHE A 500      -5.751  52.596  89.526  1.00 10.17           C
ATOM   3872  CE2 PHE A 500      -4.386  51.090  90.808  1.00  9.83           C
ATOM   3873  CZ  PHE A 500      -4.728  51.661  89.591  1.00  9.85           C
ATOM   3874  N   ALA A 501      -7.647  54.766  95.684  1.00  9.57           N
ATOM   3875  CA  ALA A 501      -8.643  55.152  96.686  1.00  9.93           C
ATOM   3876  C   ALA A 501      -9.143  56.581  96.392  1.00 10.07           C
ATOM   3877  O   ALA A 501     -10.346  56.857  96.477  1.00 10.41           O
ATOM   3878  CB  ALA A 501      -8.062  55.059  98.088  1.00  9.50           C
ATOM   3879  N   ALA A 502      -8.234  57.467  95.976  1.00 10.27           N
ATOM   3880  CA  ALA A 502      -8.583  58.854  95.663  1.00 10.27           C
ATOM   3881  C   ALA A 502      -9.468  58.958  94.409  1.00 10.68           C
ATOM   3882  O   ALA A 502     -10.410  59.765  94.358  1.00 10.36           O
ATOM   3883  CB  ALA A 502      -7.316  59.698  95.514  1.00 10.03           C
ATOM   3884  N   VAL A 503      -9.154  58.153  93.395  1.00 10.92           N
ATOM   3885  CA  VAL A 503      -9.943  58.135  92.160  1.00 11.28           C
ATOM   3886  C   VAL A 503     -11.347  57.595  92.488  1.00 11.62           C
ATOM   3887  O   VAL A 503     -12.357  58.200  92.135  1.00 11.45           O
ATOM   3888  CB  VAL A 503      -9.252  57.268  91.063  1.00 11.07           C
ATOM   3889  CG1 VAL A 503     -10.143  57.154  89.815  1.00 11.09           C
ATOM   3890  CG2 VAL A 503      -7.918  57.893  90.679  1.00 10.79           C
ATOM   3891  N   ALA A 504     -11.406  56.493  93.230  1.00 12.48           N
ATOM   3892  CA  ALA A 504     -12.682  55.907  93.623  1.00 13.50           C
ATOM   3893  C   ALA A 504     -13.492  56.920  94.450  1.00 14.40           C
ATOM   3894  O   ALA A 504     -14.712  57.000  94.312  1.00 14.28           O
ATOM   3895  CB  ALA A 504     -12.457  54.619  94.421  1.00 13.32           C
ATOM   3896  N   GLU A 505     -12.813  57.693  95.302  1.00 15.43           N
ATOM   3897  CA  GLU A 505     -13.485  58.707  96.114  1.00 16.65           C
ATOM   3898  C   GLU A 505     -14.205  59.692  95.213  1.00 16.34           C
ATOM   3899  O   GLU A 505     -15.332  60.101  95.505  1.00 16.14           O
ATOM   3900  CB  GLU A 505     -12.480  59.494  96.959  1.00 18.28           C
ATOM   3901  CG  GLU A 505     -12.680  59.400  98.471  1.00 21.58           C
ATOM   3902  CD  GLU A 505     -14.110  59.670  98.920  1.00 23.03           C
ATOM   3903  OE1 GLU A 505     -14.896  58.702  98.979  1.00 24.37           O
ATOM   3904  OE2 GLU A 505     -14.453  60.836  99.231  1.00 24.83           O
ATOM   3905  N   ARG A 506     -13.528  60.087  94.136  1.00 16.06           N
ATOM   3906  CA  ARG A 506     -14.067  61.031  93.165  1.00 15.74           C
ATOM   3907  C   ARG A 506     -15.243  60.481  92.365  1.00 15.60           C
ATOM   3908  O   ARG A 506     -15.990  61.244  91.755  1.00 15.57           O
ATOM   3909  CB  ARG A 506     -12.959  61.522  92.234  1.00 15.63           C
ATOM   3910  CG  ARG A 506     -11.995  62.482  92.910  1.00 15.66           C
ATOM   3911  CD  ARG A 506     -10.692  62.590  92.141  1.00 15.67           C
ATOM   3912  NE  ARG A 506      -9.900  63.742  92.565  1.00 16.24           N
ATOM   3913  CZ  ARG A 506      -9.266  63.852  93.732  1.00 16.11           C
ATOM   3914  NH1 ARG A 506      -9.302  62.871  94.627  1.00 15.93           N
ATOM   3915  NH2 ARG A 506      -8.632  64.978  94.017  1.00 15.96           N
ATOM   3916  N   LEU A 507     -15.384  59.161  92.346  1.00 15.42           N
ATOM   3917  CA  LEU A 507     -16.489  58.506  91.658  1.00 15.74           C
ATOM   3918  C   LEU A 507     -17.657  58.283  92.624  1.00 15.94           C
ATOM   3919  O   LEU A 507     -18.684  57.721  92.240  1.00 15.96           O
ATOM   3920  CB  LEU A 507     -16.046  57.145  91.116  1.00 15.62           C
ATOM   3921  CG  LEU A 507     -14.969  57.106  90.036  1.00 15.78           C
ATOM   3922  CD1 LEU A 507     -14.597  55.662  89.782  1.00 16.29           C
ATOM   3923  CD2 LEU A 507     -15.452  57.774  88.750  1.00 16.29           C
ATOM   3924  N   GLY A 508     -17.473  58.697  93.880  1.00 16.09           N
ATOM   3925  CA  GLY A 508     -18.484  58.531  94.909  1.00 15.98           C
ATOM   3926  C   GLY A 508     -18.435  57.151  95.537  1.00 16.31           C
ATOM   3927  O   GLY A 508     -19.367  56.770  96.233  1.00 16.46           O
ATOM   3928  N   LYS A 509     -17.322  56.431  95.361  1.00 16.49           N
ATOM   3929  CA  LYS A 509     -17.164  55.059  95.874  1.00 16.49           C
ATOM   3930  C   LYS A 509     -15.933  54.844  96.783  1.00 16.33           C
ATOM   3931  O   LYS A 509     -15.357  53.754  96.800  1.00 15.64           O
ATOM   3932  CB  LYS A 509     -17.028  54.098  94.686  1.00 17.05           C
ATOM   3933  CG  LYS A 509     -18.047  54.270  93.569  1.00 18.06           C
ATOM   3934  CD  LYS A 509     -19.397  53.737  93.992  1.00 18.76           C
ATOM   3935  CE  LYS A 509     -20.451  53.966  92.924  1.00 19.50           C
ATOM   3936  NZ  LYS A 509     -20.348  53.010  91.795  1.00 20.46           N
ATOM   3937  N   GLY A 510     -15.543  55.859  97.548  1.00 16.49           N
ATOM   3938  CA  GLY A 510     -14.376  55.728  98.407  1.00 16.80           C
ATOM   3939  C   GLY A 510     -14.461  54.606  99.416  1.00 17.20           C
ATOM   3940  O   GLY A 510     -13.559  53.777  99.516  1.00 17.12           O
ATOM   3941  N   LYS A 511     -15.563  54.564 100.156  1.00 17.71           N
ATOM   3942  CA  LYS A 511     -15.774  53.536 101.170  1.00 18.58           C
ATOM   3943  C   LYS A 511     -15.814  52.114 100.616  1.00 18.08           C
ATOM   3944  O   LYS A 511     -15.264  51.196 101.228  1.00 17.71           O
ATOM   3945  CB  LYS A 511     -17.039  53.847 101.979  1.00 20.37           C
ATOM   3946  CG  LYS A 511     -16.864  55.119 102.801  1.00 23.05           C
ATOM   3947  CD  LYS A 511     -18.167  55.703 103.340  1.00 25.12           C
ATOM   3948  CE  LYS A 511     -17.889  57.067 104.009  1.00 26.30           C
ATOM   3949  NZ  LYS A 511     -16.893  56.976 105.156  1.00 27.41           N
ATOM   3950  N   GLU A 512     -16.431  51.943  99.448  1.00 17.60           N
ATOM   3951  CA  GLU A 512     -16.519  50.629  98.807  1.00 17.36           C
ATOM   3952  C   GLU A 512     -15.127  50.102  98.460  1.00 16.35           C
ATOM   3953  O   GLU A 512     -14.884  48.907  98.533  1.00 16.14           O
ATOM   3954  CB  GLU A 512     -17.358  50.688  97.521  1.00 18.56           C
ATOM   3955  CG  GLU A 512     -18.875  50.825  97.714  1.00 20.61           C
ATOM   3956  CD  GLU A 512     -19.366  52.274  97.831  1.00 21.94           C
ATOM   3957  OE1 GLU A 512     -18.605  53.179  98.252  1.00 22.38           O
ATOM   3958  OE2 GLU A 512     -20.548  52.510  97.489  1.00 23.61           O
ATOM   3959  N   PHE A 513     -14.228  50.999  98.068  1.00 15.38           N
ATOM   3960  CA  PHE A 513     -12.869  50.611  97.707  1.00 14.91           C
ATOM   3961  C   PHE A 513     -12.003  50.254  98.921  1.00 15.02           C
ATOM   3962  O   PHE A 513     -11.387  49.203  98.954  1.00 14.64           O
ATOM   3963  CB  PHE A 513     -12.196  51.738  96.897  1.00 13.97           C
ATOM   3964  CG  PHE A 513     -10.803  51.402  96.404  1.00 13.14           C
ATOM   3965  CD1 PHE A 513      -9.682  51.599  97.224  1.00 12.62           C
ATOM   3966  CD2 PHE A 513     -10.611  50.868  95.127  1.00 12.55           C
ATOM   3967  CE1 PHE A 513      -8.390  51.268  96.786  1.00 12.46           C
ATOM   3968  CE2 PHE A 513      -9.327  50.537  94.682  1.00 12.31           C
ATOM   3969  CZ  PHE A 513      -8.213  50.738  95.518  1.00 12.06           C
ATOM   3970  N   THR A 514     -11.958  51.135  99.913  1.00 15.68           N
ATOM   3971  CA  THR A 514     -11.127  50.902 101.099  1.00 16.71           C
ATOM   3972  C   THR A 514     -11.687  49.928 102.131  1.00 17.78           C
ATOM   3973  O   THR A 514     -10.937  49.390 102.951  1.00 17.39           O
ATOM   3974  CB  THR A 514     -10.853  52.205 101.842  1.00 16.69           C
ATOM   3975  OG1 THR A 514     -12.094  52.763 102.304  1.00 16.92           O
ATOM   3976  CG2 THR A 514     -10.174  53.200 100.930  1.00 16.63           C
ATOM   3977  N   GLU A 515     -13.010  49.779 102.147  1.00 19.08           N
ATOM   3978  CA  GLU A 515     -13.680  48.909 103.102  1.00 21.05           C
ATOM   3979  C   GLU A 515     -13.507  49.459 104.520  1.00 21.53           C
ATOM   3980  O   GLU A 515     -13.604  48.731 105.510  1.00 21.84           O
ATOM   3981  CB  GLU A 515     -13.122  47.487 103.007  1.00 22.59           C
ATOM   3982  CG  GLU A 515     -14.081  46.436 103.493  1.00 25.38           C
ATOM   3983  CD  GLU A 515     -15.478  46.742 103.024  1.00 27.16           C
ATOM   3984  OE1 GLU A 515     -15.694  46.805 101.773  1.00 28.51           O
ATOM   3985  OE2 GLU A 515     -16.344  46.983 103.908  1.00 28.62           O
ATOM   3986  N   GLY A 516     -13.215  50.748 104.604  1.00 22.00           N
ATOM   3987  CA  GLY A 516     -13.017  51.378 105.890  1.00 22.96           C
ATOM   3988  C   GLY A 516     -11.708  50.974 106.544  1.00 23.43           C
ATOM   3989  O   GLY A 516     -11.472  51.312 107.703  1.00 24.07           O
ATOM   3990  N   LYS A 517     -10.841  50.283 105.807  1.00 23.45           N
ATOM   3991  CA  LYS A 517      -9.564  49.852 106.354  1.00 23.22           C
ATOM   3992  C   LYS A 517      -8.375  50.620 105.817  1.00 23.15           C
ATOM   3993  O   LYS A 517      -8.400  51.196 104.727  1.00 23.41           O
ATOM   3994  CB  LYS A 517      -9.322  48.365 106.100  1.00 23.13           C
ATOM   3995  CG  LYS A 517     -10.323  47.429 106.693  1.00 22.91           C
ATOM   3996  CD  LYS A 517      -9.940  46.026 106.319  1.00 23.57           C
ATOM   3997  CE  LYS A 517     -11.007  45.020 106.691  1.00 24.18           C
ATOM   3998  NZ  LYS A 517     -12.209  45.154 105.823  1.00 25.09           N
ATOM   3999  N   ASP A 518      -7.321  50.620 106.620  1.00 23.24           N
ATOM   4000  CA  ASP A 518      -6.071  51.267 106.261  1.00 22.69           C
ATOM   4001  C   ASP A 518      -5.088  50.136 105.935  1.00 21.35           C
ATOM   4002  O   ASP A 518      -5.431  48.955 106.038  1.00 21.04           O
ATOM   4003  CB  ASP A 518      -5.554  52.165 107.418  1.00 24.65           C
ATOM   4004  CG  ASP A 518      -5.118  51.370 108.665  1.00 26.15           C
ATOM   4005  OD1 ASP A 518      -5.953  50.623 109.229  1.00 27.45           O
ATOM   4006  OD2 ASP A 518      -3.938  51.512 109.093  1.00 27.95           O
ATOM   4007  N   GLU A 519      -3.879  50.504 105.540  1.00 19.83           N
ATOM   4008  CA  GLU A 519      -2.835  49.547 105.215  1.00 18.63           C
ATOM   4009  C   GLU A 519      -2.655  48.450 106.283  1.00 18.16           C
ATOM   4010  O   GLU A 519      -2.710  47.257 105.971  1.00 17.74           O
ATOM   4011  CB  GLU A 519      -1.532  50.314 105.023  1.00 18.25           C
ATOM   4012  CG  GLU A 519      -0.335  49.461 104.787  1.00 17.42           C
ATOM   4013  CD  GLU A 519       0.922  50.273 104.651  1.00 16.98           C
ATOM   4014  OE1 GLU A 519       1.401  50.805 105.675  1.00 17.27           O
ATOM   4015  OE2 GLU A 519       1.438  50.373 103.526  1.00 16.07           O
ATOM   4016  N   MET A 520      -2.480  48.851 107.545  1.00 17.77           N
ATOM   4017  CA  MET A 520      -2.281  47.881 108.629  1.00 17.29           C
ATOM   4018  C   MET A 520      -3.547  47.107 108.969  1.00 16.23           C
ATOM   4019  O   MET A 520      -3.472  45.969 109.411  1.00 16.10           O
ATOM   4020  CB  MET A 520      -1.687  48.542 109.882  1.00 18.30           C
ATOM   4021  CG  MET A 520      -0.239  49.055 109.710  1.00 19.67           C
ATOM   4022  SD  MET A 520       0.979  47.810 109.120  1.00 21.74           S
ATOM   4023  CE  MET A 520       0.608  46.442 110.191  1.00 20.43           C
ATOM   4024  N   GLY A 521      -4.700  47.725 108.740  1.00 15.37           N
ATOM   4025  CA  GLY A 521      -5.969  47.069 108.982  1.00 14.28           C
ATOM   4026  C   GLY A 521      -6.116  45.921 107.995  1.00 13.73           C
ATOM   4027  O   GLY A 521      -6.523  44.818 108.369  1.00 13.50           O
ATOM   4028  N   TRP A 522      -5.772  46.172 106.733  1.00 13.05           N
ATOM   4029  CA  TRP A 522      -5.836  45.134 105.705  1.00 12.43           C
ATOM   4030  C   TRP A 522      -4.840  43.996 106.005  1.00 12.12           C
ATOM   4031  O   TRP A 522      -5.220  42.816 106.009  1.00 11.81           O
ATOM   4032  CB  TRP A 522      -5.558  45.730 104.324  1.00 12.41           C
ATOM   4033  CG  TRP A 522      -6.726  46.446 103.701  1.00 12.30           C
ATOM   4034  CD1 TRP A 522      -6.845  47.789 103.482  1.00 12.51           C
ATOM   4035  CD2 TRP A 522      -7.902  45.842 103.139  1.00 12.60           C
ATOM   4036  NE1 TRP A 522      -8.015  48.061 102.805  1.00 12.53           N
ATOM   4037  CE2 TRP A 522      -8.685  46.886 102.583  1.00 12.59           C
ATOM   4038  CE3 TRP A 522      -8.368  44.517 103.044  1.00 12.61           C
ATOM   4039  CZ2 TRP A 522      -9.913  46.648 101.938  1.00 12.56           C
ATOM   4040  CZ3 TRP A 522      -9.593  44.276 102.401  1.00 12.76           C
ATOM   4041  CH2 TRP A 522     -10.347  45.341 101.858  1.00 12.40           C
ATOM   4042  N   ILE A 523      -3.579  44.356 106.263  1.00 11.57           N
ATOM   4043  CA  ILE A 523      -2.533  43.384 106.561  1.00 11.34           C
ATOM   4044  C   ILE A 523      -2.913  42.471 107.728  1.00 11.55           C
ATOM   4045  O   ILE A 523      -2.812  41.249 107.634  1.00 11.06           O
ATOM   4046  CB  ILE A 523      -1.190  44.082 106.837  1.00 11.07           C
ATOM   4047  CG1 ILE A 523      -0.715  44.796 105.575  1.00 10.74           C
ATOM   4048  CG2 ILE A 523      -0.141  43.081 107.295  1.00 11.08           C
ATOM   4049  CD1 ILE A 523       0.447  45.723 105.828  1.00 10.55           C
ATOM   4050  N   LYS A 524      -3.391  43.049 108.819  1.00 12.17           N
ATOM   4051  CA  LYS A 524      -3.778  42.229 109.958  1.00 12.55           C
ATOM   4052  C   LYS A 524      -4.886  41.264 109.600  1.00 12.38           C
ATOM   4053  O   LYS A 524      -4.862  40.116 110.015  1.00 12.76           O
ATOM   4054  CB  LYS A 524      -4.216  43.098 111.135  1.00 13.34           C
ATOM   4055  CG  LYS A 524      -4.497  42.288 112.389  1.00 14.47           C
ATOM   4056  CD  LYS A 524      -4.701  43.197 113.603  1.00 15.47           C
ATOM   4057  CE  LYS A 524      -4.679  42.402 114.914  1.00 15.63           C
ATOM   4058  NZ  LYS A 524      -5.753  41.375 114.972  1.00 16.33           N
ATOM   4059  N   SER A 525      -5.858  41.708 108.815  1.00 12.51           N
ATOM   4060  CA  SER A 525      -6.952  40.811 108.448  1.00 12.80           C
ATOM   4061  C   SER A 525      -6.477  39.604 107.627  1.00 12.52           C
ATOM   4062  O   SER A 525      -6.955  38.478 107.813  1.00 12.38           O
ATOM   4063  CB  SER A 525      -8.088  41.569 107.749  1.00 13.05           C
ATOM   4064  OG  SER A 525      -7.652  42.207 106.561  1.00 15.12           O
ATOM   4065  N   PHE A 526      -5.505  39.822 106.747  1.00 12.21           N
ATOM   4066  CA  PHE A 526      -4.979  38.719 105.948  1.00 12.02           C
ATOM   4067  C   PHE A 526      -4.258  37.733 106.874  1.00 12.31           C
ATOM   4068  O   PHE A 526      -4.456  36.519 106.774  1.00 12.25           O
ATOM   4069  CB  PHE A 526      -4.001  39.219 104.870  1.00 11.31           C
ATOM   4070  CG  PHE A 526      -4.586  40.253 103.926  1.00 10.93           C
ATOM   4071  CD1 PHE A 526      -5.963  40.329 103.701  1.00 10.34           C
ATOM   4072  CD2 PHE A 526      -3.759  41.169 103.288  1.00 10.29           C
ATOM   4073  CE1 PHE A 526      -6.495  41.304 102.866  1.00 10.25           C
ATOM   4074  CE2 PHE A 526      -4.298  42.150 102.447  1.00 10.62           C
ATOM   4075  CZ  PHE A 526      -5.654  42.215 102.242  1.00  9.87           C
ATOM   4076  N   TYR A 527      -3.424  38.259 107.771  1.00 12.76           N
ATOM   4077  CA  TYR A 527      -2.679  37.416 108.703  1.00 13.38           C
ATOM   4078  C   TYR A 527      -3.605  36.632 109.622  1.00 14.32           C
ATOM   4079  O   TYR A 527      -3.453  35.412 109.786  1.00 14.11           O
ATOM   4080  CB  TYR A 527      -1.712  38.239 109.559  1.00 12.99           C
ATOM   4081  CG  TYR A 527      -0.921  37.366 110.523  1.00 12.82           C
ATOM   4082  CD1 TYR A 527       0.239  36.714 110.105  1.00 12.34           C
ATOM   4083  CD2 TYR A 527      -1.386  37.111 111.820  1.00 12.55           C
ATOM   4084  CE1 TYR A 527       0.915  35.820 110.947  1.00 12.28           C
ATOM   4085  CE2 TYR A 527      -0.715  36.217 112.672  1.00 12.54           C
ATOM   4086  CZ  TYR A 527       0.430  35.577 112.220  1.00 12.46           C
ATOM   4087  OH  TYR A 527       1.074  34.669 113.011  1.00 12.57           O
ATOM   4088  N   ASP A 528      -4.541  37.335 110.248  1.00 15.47           N
ATOM   4089  CA  ASP A 528      -5.480  36.690 111.152  1.00 17.03           C
ATOM   4090  C   ASP A 528      -6.188  35.548 110.460  1.00 17.72           C
ATOM   4091  O   ASP A 528      -6.388  34.491 111.049  1.00 18.00           O
ATOM   4092  CB  ASP A 528      -6.475  37.701 111.710  1.00 17.47           C
ATOM   4093  CG  ASP A 528      -5.836  38.659 112.700  1.00 18.11           C
ATOM   4094  OD1 ASP A 528      -4.657  38.450 113.079  1.00 18.71           O
ATOM   4095  OD2 ASP A 528      -6.510  39.630 113.099  1.00 18.86           O
ATOM   4096  N   ASP A 529      -6.521  35.747 109.191  1.00 18.75           N
ATOM   4097  CA  ASP A 529      -7.169  34.714 108.401  1.00 19.67           C
ATOM   4098  C   ASP A 529      -6.309  33.464 108.279  1.00 19.44           C
ATOM   4099  O   ASP A 529      -6.775  32.356 108.553  1.00 19.30           O
ATOM   4100  CB  ASP A 529      -7.471  35.240 107.010  1.00 21.65           C
ATOM   4101  CG  ASP A 529      -8.927  35.156 106.680  1.00 23.75           C
ATOM   4102  OD1 ASP A 529      -9.347  34.076 106.187  1.00 25.28           O
ATOM   4103  OD2 ASP A 529      -9.649  36.154 106.947  1.00 24.75           O
ATOM   4104  N   ALA A 530      -5.066  33.641 107.835  1.00 19.06           N
ATOM   4105  CA  ALA A 530      -4.139  32.528 107.689  1.00 18.82           C
ATOM   4106  C   ALA A 530      -3.961  31.848 109.040  1.00 19.13           C
ATOM   4107  O   ALA A 530      -3.857  30.625 109.114  1.00 18.55           O
ATOM   4108  CB  ALA A 530      -2.809  33.021 107.167  1.00 18.60           C
ATOM   4109  N   ALA A 531      -3.937  32.642 110.108  1.00 19.86           N
ATOM   4110  CA  ALA A 531      -3.789  32.106 111.466  1.00 21.06           C
ATOM   4111  C   ALA A 531      -4.975  31.218 111.891  1.00 22.08           C
ATOM   4112  O   ALA A 531      -4.766  30.192 112.545  1.00 21.82           O
ATOM   4113  CB  ALA A 531      -3.567  33.235 112.477  1.00 20.61           C
ATOM   4114  N   LYS A 532      -6.204  31.611 111.540  1.00 23.55           N
ATOM   4115  CA  LYS A 532      -7.392  30.811 111.864  1.00 25.32           C
ATOM   4116  C   LYS A 532      -7.263  29.458 111.193  1.00 26.06           C
ATOM   4117  O   LYS A 532      -7.480  28.415 111.800  1.00 26.25           O
ATOM   4118  CB  LYS A 532      -8.667  31.436 111.310  1.00 26.29           C
ATOM   4119  CG  LYS A 532      -9.023  32.794 111.822  1.00 28.07           C
ATOM   4120  CD  LYS A 532     -10.038  33.443 110.862  1.00 29.44           C
ATOM   4121  CE  LYS A 532     -10.035  34.980 110.988  1.00 30.08           C
ATOM   4122  NZ  LYS A 532     -10.882  35.657 109.953  1.00 31.05           N
ATOM   4123  N   GLN A 533      -6.938  29.479 109.912  1.00 26.98           N
ATOM   4124  CA  GLN A 533      -6.805  28.241 109.169  1.00 28.24           C
ATOM   4125  C   GLN A 533      -5.620  27.432 109.714  1.00 28.38           C
ATOM   4126  O   GLN A 533      -5.690  26.210 109.844  1.00 28.24           O
ATOM   4127  CB  GLN A 533      -6.664  28.520 107.657  1.00 29.20           C
ATOM   4128  CG  GLN A 533      -7.444  29.752 107.102  1.00 31.15           C
ATOM   4129  CD  GLN A 533      -8.943  29.824 107.496  1.00 32.55           C
ATOM   4130  OE1 GLN A 533      -9.720  28.888 107.264  1.00 33.49           O
ATOM   4131  NE2 GLN A 533      -9.349  30.961 108.069  1.00 33.21           N
ATOM   4132  N   GLY A 534      -4.557  28.129 110.095  1.00 28.84           N
ATOM   4133  CA  GLY A 534      -3.390  27.463 110.629  1.00 29.70           C
ATOM   4134  C   GLY A 534      -3.721  26.616 111.840  1.00 30.48           C
ATOM   4135  O   GLY A 534      -3.437  25.421 111.858  1.00 30.46           O
ATOM   4136  N   LYS A 535      -4.343  27.227 112.844  1.00 31.39           N
ATOM   4137  CA  LYS A 535      -4.704  26.522 114.071  1.00 32.28           C
ATOM   4138  C   LYS A 535      -5.646  25.345 113.801  1.00 32.27           C
ATOM   4139  O   LYS A 535      -5.487  24.277 114.397  1.00 32.38           O
ATOM   4140  CB  LYS A 535      -5.282  27.498 115.122  1.00 33.19           C
ATOM   4141  CG  LYS A 535      -6.737  27.226 115.595  1.00 34.85           C
ATOM   4142  CD  LYS A 535      -7.804  27.847 114.650  1.00 35.72           C
ATOM   4143  CE  LYS A 535      -9.258  27.456 115.009  1.00 36.40           C
ATOM   4144  NZ  LYS A 535      -9.595  26.002 114.786  1.00 36.79           N
ATOM   4145  N   ALA A 536      -6.594  25.520 112.882  1.00 32.14           N
ATOM   4146  CA  ALA A 536      -7.523  24.441 112.559  1.00 32.11           C
ATOM   4147  C   ALA A 536      -6.753  23.279 111.940  1.00 32.22           C
ATOM   4148  O   ALA A 536      -7.114  22.114 112.129  1.00 32.46           O
ATOM   4149  CB  ALA A 536      -8.605  24.930 111.614  1.00 31.97           C
ATOM   4150  N   GLY A 537      -5.674  23.608 111.228  1.00 32.07           N
ATOM   4151  CA  GLY A 537      -4.849  22.604 110.582  1.00 31.54           C
ATOM   4152  C   GLY A 537      -3.737  22.095 111.470  1.00 31.30           C
ATOM   4153  O   GLY A 537      -2.903  21.311 111.025  1.00 31.67           O
ATOM   4154  N   GLY A 538      -3.697  22.553 112.717  1.00 30.91           N
ATOM   4155  CA  GLY A 538      -2.658  22.110 113.634  1.00 30.46           C
ATOM   4156  C   GLY A 538      -1.325  22.861 113.622  1.00 30.25           C
ATOM   4157  O   GLY A 538      -0.406  22.497 114.364  1.00 30.23           O
ATOM   4158  N   VAL A 539      -1.187  23.895 112.796  1.00 29.68           N
ATOM   4159  CA  VAL A 539       0.067  24.644 112.763  1.00 29.22           C
ATOM   4160  C   VAL A 539      -0.045  25.867 113.664  1.00 28.81           C
ATOM   4161  O   VAL A 539      -0.985  26.657 113.553  1.00 28.91           O
ATOM   4162  CB  VAL A 539       0.520  25.005 111.303  1.00 29.30           C
ATOM   4163  CG1 VAL A 539      -0.672  25.090 110.373  1.00 29.95           C
ATOM   4164  CG2 VAL A 539       1.310  26.309 111.276  1.00 29.35           C
ATOM   4165  N   GLU A 540       0.887  25.981 114.601  1.00 28.30           N
ATOM   4166  CA  GLU A 540       0.880  27.095 115.538  1.00 27.77           C
ATOM   4167  C   GLU A 540       1.492  28.359 114.950  1.00 26.33           C
ATOM   4168  O   GLU A 540       2.554  28.318 114.320  1.00 26.61           O
ATOM   4169  CB  GLU A 540       1.555  26.690 116.858  1.00 29.05           C
ATOM   4170  CG  GLU A 540       0.616  25.875 117.790  1.00 30.80           C
ATOM   4171  CD  GLU A 540       1.338  25.136 118.920  1.00 31.52           C
ATOM   4172  OE1 GLU A 540       2.464  25.532 119.298  1.00 32.68           O
ATOM   4173  OE2 GLU A 540       0.772  24.146 119.434  1.00 32.28           O
ATOM   4174  N   MET A 541       0.776  29.470 115.109  1.00 24.51           N
ATOM   4175  CA  MET A 541       1.210  30.771 114.599  1.00 22.53           C
ATOM   4176  C   MET A 541       0.992  31.845 115.650  1.00 21.25           C
ATOM   4177  O   MET A 541      -0.037  31.866 116.326  1.00 21.07           O
ATOM   4178  CB  MET A 541       0.444  31.118 113.329  1.00 22.03           C
ATOM   4179  CG  MET A 541       0.828  30.244 112.155  1.00 21.37           C
ATOM   4180  SD  MET A 541      -0.230  30.552 110.789  1.00 21.40           S
ATOM   4181  CE  MET A 541       0.204  32.226 110.395  1.00 20.78           C
ATOM   4182  N   PRO A 542       1.961  32.750 115.803  1.00 20.07           N
ATOM   4183  CA  PRO A 542       1.865  33.830 116.793  1.00 19.08           C
ATOM   4184  C   PRO A 542       0.781  34.853 116.505  1.00 18.32           C
ATOM   4185  O   PRO A 542       0.229  34.894 115.407  1.00 18.07           O
ATOM   4186  CB  PRO A 542       3.256  34.465 116.735  1.00 19.14           C
ATOM   4187  CG  PRO A 542       3.695  34.215 115.319  1.00 19.57           C
ATOM   4188  CD  PRO A 542       3.245  32.798 115.081  1.00 19.58           C
ATOM   4189  N   ALA A 543       0.449  35.655 117.515  1.00 17.40           N
ATOM   4190  CA  ALA A 543      -0.541  36.714 117.344  1.00 16.58           C
ATOM   4191  C   ALA A 543       0.095  37.708 116.372  1.00 15.91           C
ATOM   4192  O   ALA A 543       1.317  37.717 116.213  1.00 15.72           O
ATOM   4193  CB  ALA A 543      -0.835  37.388 118.665  1.00 16.65           C
ATOM   4194  N   PHE A 544      -0.705  38.582 115.775  1.00 15.30           N
ATOM   4195  CA  PHE A 544      -0.165  39.530 114.804  1.00 14.99           C
ATOM   4196  C   PHE A 544       1.060  40.355 115.216  1.00 14.97           C
ATOM   4197  O   PHE A 544       2.094  40.277 114.557  1.00 14.38           O
ATOM   4198  CB  PHE A 544      -1.254  40.452 114.248  1.00 14.79           C
ATOM   4199  CG  PHE A 544      -0.770  41.335 113.132  1.00 14.28           C
ATOM   4200  CD1 PHE A 544      -0.438  40.793 111.896  1.00 14.05           C
ATOM   4201  CD2 PHE A 544      -0.606  42.698 113.328  1.00 14.21           C
ATOM   4202  CE1 PHE A 544       0.049  41.595 110.875  1.00 13.77           C
ATOM   4203  CE2 PHE A 544      -0.118  43.507 112.305  1.00 14.27           C
ATOM   4204  CZ  PHE A 544       0.208  42.945 111.076  1.00 13.62           C
ATOM   4205  N   ASP A 545       0.957  41.137 116.294  1.00 14.74           N
ATOM   4206  CA  ASP A 545       2.083  41.962 116.716  1.00 15.07           C
ATOM   4207  C   ASP A 545       3.350  41.150 117.011  1.00 14.50           C
ATOM   4208  O   ASP A 545       4.466  41.634 116.766  1.00 14.06           O
ATOM   4209  CB  ASP A 545       1.713  42.840 117.922  1.00 16.67           C
ATOM   4210  CG  ASP A 545       0.797  44.006 117.554  1.00 18.18           C
ATOM   4211  OD1 ASP A 545       0.840  44.495 116.399  1.00 19.22           O
ATOM   4212  OD2 ASP A 545       0.040  44.458 118.441  1.00 19.24           O
ATOM   4213  N   ALA A 546       3.177  39.928 117.527  1.00 13.71           N
ATOM   4214  CA  ALA A 546       4.309  39.033 117.828  1.00 13.38           C
ATOM   4215  C   ALA A 546       4.947  38.610 116.500  1.00 13.07           C
ATOM   4216  O   ALA A 546       6.180  38.587 116.355  1.00 12.90           O
ATOM   4217  CB  ALA A 546       3.836  37.798 118.622  1.00 13.22           C
ATOM   4218  N   PHE A 547       4.097  38.278 115.532  1.00 12.57           N
ATOM   4219  CA  PHE A 547       4.567  37.924 114.203  1.00 12.60           C
ATOM   4220  C   PHE A 547       5.304  39.132 113.594  1.00 12.62           C
ATOM   4221  O   PHE A 547       6.398  38.974 113.049  1.00 12.77           O
ATOM   4222  CB  PHE A 547       3.393  37.502 113.296  1.00 12.67           C
ATOM   4223  CG  PHE A 547       3.638  37.754 111.832  1.00 12.35           C
ATOM   4224  CD1 PHE A 547       4.543  36.971 111.114  1.00 12.70           C
ATOM   4225  CD2 PHE A 547       2.999  38.809 111.183  1.00 12.54           C
ATOM   4226  CE1 PHE A 547       4.812  37.238 109.767  1.00 12.31           C
ATOM   4227  CE2 PHE A 547       3.257  39.088 109.833  1.00 12.24           C
ATOM   4228  CZ  PHE A 547       4.168  38.299 109.126  1.00 12.23           C
ATOM   4229  N   TRP A 548       4.711  40.324 113.673  1.00 12.55           N
ATOM   4230  CA  TRP A 548       5.335  41.527 113.117  1.00 12.84           C
ATOM   4231  C   TRP A 548       6.679  41.819 113.786  1.00 13.03           C
ATOM   4232  O   TRP A 548       7.638  42.161 113.118  1.00 13.16           O
ATOM   4233  CB  TRP A 548       4.409  42.748 113.227  1.00 13.01           C
ATOM   4234  CG  TRP A 548       4.685  43.795 112.157  1.00 13.25           C
ATOM   4235  CD1 TRP A 548       5.400  44.969 112.299  1.00 13.38           C
ATOM   4236  CD2 TRP A 548       4.311  43.722 110.770  1.00 13.36           C
ATOM   4237  NE1 TRP A 548       5.495  45.617 111.082  1.00 13.26           N
ATOM   4238  CE2 TRP A 548       4.838  44.876 110.130  1.00 13.43           C
ATOM   4239  CE3 TRP A 548       3.593  42.786 110.002  1.00 13.14           C
ATOM   4240  CZ2 TRP A 548       4.663  45.115 108.751  1.00 13.42           C
ATOM   4241  CZ3 TRP A 548       3.423  43.027 108.625  1.00 13.18           C
ATOM   4242  CH2 TRP A 548       3.955  44.178 108.021  1.00 13.19           C
ATOM   4243  N   ALA A 549       6.752  41.670 115.102  1.00 13.21           N
ATOM   4244  CA  ALA A 549       8.001  41.905 115.817  1.00 13.73           C
ATOM   4245  C   ALA A 549       9.119  40.997 115.286  1.00 14.33           C
ATOM   4246  O   ALA A 549      10.234  41.456 115.071  1.00 14.52           O
ATOM   4247  CB  ALA A 549       7.797  41.689 117.307  1.00 13.37           C
ATOM   4248  N   GLU A 550       8.833  39.710 115.089  1.00 15.07           N
ATOM   4249  CA  GLU A 550       9.844  38.793 114.563  1.00 15.92           C
ATOM   4250  C   GLU A 550      10.038  38.904 113.043  1.00 15.50           C
ATOM   4251  O   GLU A 550      11.100  38.571 112.523  1.00 15.77           O
ATOM   4252  CB  GLU A 550       9.571  37.353 115.001  1.00 17.99           C
ATOM   4253  CG  GLU A 550       8.245  36.773 114.575  1.00 21.45           C
ATOM   4254  CD  GLU A 550       8.033  35.337 115.081  1.00 23.72           C
ATOM   4255  OE1 GLU A 550       8.593  34.976 116.160  1.00 24.92           O
ATOM   4256  OE2 GLU A 550       7.302  34.569 114.391  1.00 24.90           O
ATOM   4257  N   GLY A 551       9.011  39.361 112.338  1.00 14.83           N
ATOM   4258  CA  GLY A 551       9.107  39.565 110.901  1.00 14.73           C
ATOM   4259  C   GLY A 551       8.875  38.384 109.986  1.00 14.73           C
ATOM   4260  O   GLY A 551       8.709  38.560 108.779  1.00 14.45           O
ATOM   4261  N   ILE A 552       8.823  37.185 110.549  1.00 14.68           N
ATOM   4262  CA  ILE A 552       8.622  35.995 109.747  1.00 14.98           C
ATOM   4263  C   ILE A 552       8.123  34.829 110.587  1.00 15.09           C
ATOM   4264  O   ILE A 552       8.362  34.777 111.793  1.00 15.30           O
ATOM   4265  CB  ILE A 552       9.944  35.574 109.064  1.00 15.35           C
ATOM   4266  CG1 ILE A 552       9.757  34.288 108.244  1.00 16.01           C
ATOM   4267  CG2 ILE A 552      11.020  35.361 110.111  1.00 15.92           C
ATOM   4268  CD1 ILE A 552      10.988  33.869 107.457  1.00 16.59           C
ATOM   4269  N   VAL A 553       7.336  33.964 109.962  1.00 14.75           N
ATOM   4270  CA  VAL A 553       6.848  32.751 110.597  1.00 15.02           C
ATOM   4271  C   VAL A 553       7.123  31.658 109.553  1.00 15.18           C
ATOM   4272  O   VAL A 553       6.827  31.842 108.374  1.00 14.82           O
ATOM   4273  CB  VAL A 553       5.352  32.827 110.976  1.00 14.82           C
ATOM   4274  CG1 VAL A 553       4.486  33.089 109.754  1.00 15.14           C
ATOM   4275  CG2 VAL A 553       4.928  31.523 111.653  1.00 15.33           C
ATOM   4276  N   GLU A 554       7.797  30.592 109.963  1.00 15.39           N
ATOM   4277  CA  GLU A 554       8.129  29.503 109.053  1.00 16.04           C
ATOM   4278  C   GLU A 554       7.280  28.276 109.348  1.00 15.91           C
ATOM   4279  O   GLU A 554       6.900  28.039 110.497  1.00 15.80           O
ATOM   4280  CB  GLU A 554       9.620  29.191 109.153  1.00 17.42           C
ATOM   4281  CG  GLU A 554      10.506  30.362 108.693  1.00 19.77           C
ATOM   4282  CD  GLU A 554      11.980  30.212 109.073  1.00 21.11           C
ATOM   4283  OE1 GLU A 554      12.546  29.107 108.908  1.00 22.09           O
ATOM   4284  OE2 GLU A 554      12.585  31.215 109.523  1.00 22.39           O
ATOM   4285  N   PHE A 555       6.951  27.506 108.316  1.00 15.56           N
ATOM   4286  CA  PHE A 555       6.112  26.331 108.513  1.00 15.70           C
ATOM   4287  C   PHE A 555       6.893  25.040 108.374  1.00 16.35           C
ATOM   4288  O   PHE A 555       7.853  24.959 107.611  1.00 16.00           O
ATOM   4289  CB  PHE A 555       4.933  26.331 107.539  1.00 14.99           C
ATOM   4290  CG  PHE A 555       4.126  27.602 107.561  1.00 14.85           C
ATOM   4291  CD1 PHE A 555       3.647  28.122 108.768  1.00 14.58           C
ATOM   4292  CD2 PHE A 555       3.854  28.289 106.377  1.00 14.35           C
ATOM   4293  CE1 PHE A 555       2.910  29.306 108.792  1.00 14.33           C
ATOM   4294  CE2 PHE A 555       3.119  29.473 106.390  1.00 14.37           C
ATOM   4295  CZ  PHE A 555       2.646  29.984 107.602  1.00 14.32           C
ATOM   4296  N   PRO A 556       6.470  23.998 109.098  1.00 16.99           N
ATOM   4297  CA  PRO A 556       7.104  22.678 109.089  1.00 17.56           C
ATOM   4298  C   PRO A 556       6.719  21.800 107.891  1.00 17.78           C
ATOM   4299  O   PRO A 556       5.573  21.818 107.442  1.00 18.06           O
ATOM   4300  CB  PRO A 556       6.602  22.067 110.392  1.00 17.68           C
ATOM   4301  CG  PRO A 556       5.185  22.603 110.461  1.00 17.63           C
ATOM   4302  CD  PRO A 556       5.344  24.049 110.053  1.00 17.27           C
ATOM   4303  N   VAL A 557       7.682  21.039 107.384  1.00 18.16           N
ATOM   4304  CA  VAL A 557       7.459  20.125 106.267  1.00 18.94           C
ATOM   4305  C   VAL A 557       7.118  18.770 106.899  1.00 19.58           C
ATOM   4306  O   VAL A 557       7.834  18.314 107.788  1.00 20.07           O
ATOM   4307  CB  VAL A 557       8.749  19.948 105.423  1.00 18.73           C
ATOM   4308  CG1 VAL A 557       8.572  18.822 104.409  1.00 18.63           C
ATOM   4309  CG2 VAL A 557       9.116  21.250 104.724  1.00 18.67           C
ATOM   4310  N   THR A 558       6.003  18.164 106.511  1.00 20.11           N
ATOM   4311  CA  THR A 558       5.650  16.863 107.071  1.00 20.57           C
ATOM   4312  C   THR A 558       6.012  15.754 106.080  1.00 20.73           C
ATOM   4313  O   THR A 558       7.066  15.130 106.208  1.00 20.83           O
ATOM   4314  CB  THR A 558       4.164  16.795 107.479  1.00 20.79           C
ATOM   4315  OG1 THR A 558       3.332  17.220 106.390  1.00 21.29           O
ATOM   4316  CG2 THR A 558       3.914  17.701 108.673  1.00 21.01           C
ATOM   4317  N   ASP A 559       5.163  15.539 105.076  1.00 21.00           N
ATOM   4318  CA  ASP A 559       5.404  14.515 104.047  1.00 21.05           C
ATOM   4319  C   ASP A 559       5.726  15.122 102.662  1.00 20.43           C
ATOM   4320  O   ASP A 559       5.851  14.395 101.670  1.00 20.38           O
ATOM   4321  CB  ASP A 559       4.188  13.587 103.933  1.00 22.02           C
ATOM   4322  CG  ASP A 559       2.874  14.351 103.764  1.00 23.35           C
ATOM   4323  OD1 ASP A 559       2.863  15.498 103.260  1.00 24.35           O
ATOM   4324  OD2 ASP A 559       1.828  13.802 104.152  1.00 24.61           O
ATOM   4325  N   GLY A 560       5.842  16.449 102.611  1.00 19.42           N
ATOM   4326  CA  GLY A 560       6.121  17.152 101.372  1.00 18.34           C
ATOM   4327  C   GLY A 560       7.354  16.728 100.598  1.00 17.74           C
ATOM   4328  O   GLY A 560       7.386  16.867  99.379  1.00 17.45           O
ATOM   4329  N   ALA A 561       8.372  16.220 101.282  1.00 17.06           N
ATOM   4330  CA  ALA A 561       9.587  15.790 100.595  1.00 16.95           C
ATOM   4331  C   ALA A 561       9.426  14.446  99.882  1.00 16.66           C
ATOM   4332  O   ALA A 561      10.326  14.022  99.170  1.00 16.61           O
ATOM   4333  CB  ALA A 561      10.756  15.719 101.568  1.00 16.69           C
ATOM   4334  N   ASP A 562       8.287  13.792 100.082  1.00 16.97           N
ATOM   4335  CA  ASP A 562       8.006  12.480  99.480  1.00 17.21           C
ATOM   4336  C   ASP A 562       7.121  12.556  98.254  1.00 16.11           C
ATOM   4337  O   ASP A 562       6.759  11.522  97.695  1.00 15.37           O
ATOM   4338  CB  ASP A 562       7.257  11.588 100.479  1.00 19.70           C
ATOM   4339  CG  ASP A 562       8.072  11.261 101.703  1.00 22.11           C
ATOM   4340  OD1 ASP A 562       9.305  11.069 101.549  1.00 23.77           O
ATOM   4341  OD2 ASP A 562       7.482  11.167 102.817  1.00 23.63           O
ATOM   4342  N   PHE A 563       6.708  13.763  97.880  1.00 15.05           N
ATOM   4343  CA  PHE A 563       5.803  13.935  96.748  1.00 14.13           C
ATOM   4344  C   PHE A 563       6.294  13.441  95.393  1.00 13.48           C
ATOM   4345  O   PHE A 563       7.354  13.855  94.924  1.00 12.88           O
ATOM   4346  CB  PHE A 563       5.371  15.394  96.620  1.00 14.30           C
ATOM   4347  CG  PHE A 563       4.341  15.619  95.552  1.00 14.77           C
ATOM   4348  CD1 PHE A 563       3.052  15.122  95.700  1.00 14.98           C
ATOM   4349  CD2 PHE A 563       4.658  16.324  94.394  1.00 15.05           C
ATOM   4350  CE1 PHE A 563       2.087  15.324  94.707  1.00 15.22           C
ATOM   4351  CE2 PHE A 563       3.701  16.531  93.399  1.00 15.17           C
ATOM   4352  CZ  PHE A 563       2.415  16.031  93.554  1.00 15.05           C
ATOM   4353  N   VAL A 564       5.485  12.588  94.758  1.00 12.72           N
ATOM   4354  CA  VAL A 564       5.791  12.054  93.435  1.00 12.13           C
ATOM   4355  C   VAL A 564       4.582  12.362  92.566  1.00 11.61           C
ATOM   4356  O   VAL A 564       3.468  11.903  92.820  1.00 11.08           O
ATOM   4357  CB  VAL A 564       6.054  10.533  93.463  1.00 12.35           C
ATOM   4358  CG1 VAL A 564       6.226   9.990  92.044  1.00 12.37           C
ATOM   4359  CG2 VAL A 564       7.304  10.225  94.282  1.00 12.29           C
ATOM   4360  N   ARG A 565       4.804  13.168  91.546  1.00 11.21           N
ATOM   4361  CA  ARG A 565       3.730  13.553  90.669  1.00 11.17           C
ATOM   4362  C   ARG A 565       3.201  12.346  89.880  1.00 11.44           C
ATOM   4363  O   ARG A 565       3.986  11.539  89.381  1.00 11.24           O
ATOM   4364  CB  ARG A 565       4.222  14.663  89.739  1.00 11.30           C
ATOM   4365  CG  ARG A 565       3.139  15.653  89.429  1.00 11.99           C
ATOM   4366  CD  ARG A 565       3.558  16.806  88.515  1.00 12.05           C
ATOM   4367  NE  ARG A 565       2.357  17.293  87.840  1.00 11.85           N
ATOM   4368  CZ  ARG A 565       1.355  17.927  88.441  1.00 12.19           C
ATOM   4369  NH1 ARG A 565       1.414  18.211  89.742  1.00 11.81           N
ATOM   4370  NH2 ARG A 565       0.208  18.095  87.788  1.00 12.04           N
ATOM   4371  N   TYR A 566       1.875  12.205  89.810  1.00 11.64           N
ATOM   4372  CA  TYR A 566       1.213  11.111  89.068  1.00 12.15           C
ATOM   4373  C   TYR A 566       1.306   9.721  89.687  1.00 12.24           C
ATOM   4374  O   TYR A 566       0.841   8.736  89.102  1.00 12.17           O
ATOM   4375  CB  TYR A 566       1.685  11.049  87.597  1.00 12.43           C
ATOM   4376  CG  TYR A 566       1.152  12.188  86.758  1.00 13.12           C
ATOM   4377  CD1 TYR A 566      -0.152  12.154  86.277  1.00 13.67           C
ATOM   4378  CD2 TYR A 566       1.907  13.335  86.533  1.00 13.08           C
ATOM   4379  CE1 TYR A 566      -0.702  13.230  85.608  1.00 13.75           C
ATOM   4380  CE2 TYR A 566       1.362  14.427  85.860  1.00 13.42           C
ATOM   4381  CZ  TYR A 566       0.052  14.363  85.409  1.00 13.99           C
ATOM   4382  OH  TYR A 566      -0.555  15.445  84.805  1.00 14.59           O
ATOM   4383  N   ALA A 567       1.872   9.630  90.877  1.00 12.25           N
ATOM   4384  CA  ALA A 567       1.988   8.327  91.506  1.00 12.96           C
ATOM   4385  C   ALA A 567       0.633   7.655  91.745  1.00 13.14           C
ATOM   4386  O   ALA A 567       0.473   6.479  91.437  1.00 13.28           O
ATOM   4387  CB  ALA A 567       2.771   8.424  92.812  1.00 12.86           C
ATOM   4388  N   SER A 568      -0.365   8.386  92.227  1.00 13.09           N
ATOM   4389  CA  SER A 568      -1.633   7.717  92.478  1.00 13.85           C
ATOM   4390  C   SER A 568      -2.320   7.278  91.188  1.00 13.41           C
ATOM   4391  O   SER A 568      -2.930   6.221  91.157  1.00 12.96           O
ATOM   4392  CB  SER A 568      -2.543   8.531  93.406  1.00 14.32           C
ATOM   4393  OG  SER A 568      -2.951   9.732  92.806  1.00 17.19           O
ATOM   4394  N   PHE A 569      -2.160   8.049  90.115  1.00 13.32           N
ATOM   4395  CA  PHE A 569      -2.729   7.681  88.816  1.00 13.60           C
ATOM   4396  C   PHE A 569      -2.048   6.396  88.381  1.00 14.20           C
ATOM   4397  O   PHE A 569      -2.702   5.464  87.908  1.00 13.88           O
ATOM   4398  CB  PHE A 569      -2.455   8.773  87.780  1.00 13.48           C
ATOM   4399  CG  PHE A 569      -2.761   8.368  86.349  1.00 13.14           C
ATOM   4400  CD1 PHE A 569      -4.049   7.991  85.970  1.00 12.89           C
ATOM   4401  CD2 PHE A 569      -1.760   8.422  85.370  1.00 13.01           C
ATOM   4402  CE1 PHE A 569      -4.337   7.680  84.624  1.00 13.05           C
ATOM   4403  CE2 PHE A 569      -2.033   8.118  84.029  1.00 12.96           C
ATOM   4404  CZ  PHE A 569      -3.319   7.750  83.652  1.00 12.75           C
ATOM   4405  N   ARG A 570      -0.729   6.334  88.549  1.00 14.91           N
ATOM   4406  CA  ARG A 570      -0.021   5.130  88.163  1.00 16.07           C
ATOM   4407  C   ARG A 570      -0.384   3.933  89.043  1.00 16.65           C
ATOM   4408  O   ARG A 570      -0.563   2.834  88.525  1.00 16.57           O
ATOM   4409  CB  ARG A 570       1.495   5.325  88.157  1.00 16.45           C
ATOM   4410  CG  ARG A 570       2.222   4.152  87.478  1.00 17.41           C
ATOM   4411  CD  ARG A 570       3.726   4.143  87.728  1.00 18.51           C
ATOM   4412  NE  ARG A 570       4.372   3.078  86.960  1.00 19.74           N
ATOM   4413  CZ  ARG A 570       4.756   3.189  85.685  1.00 19.90           C
ATOM   4414  NH1 ARG A 570       4.581   4.325  85.022  1.00 19.37           N
ATOM   4415  NH2 ARG A 570       5.295   2.148  85.058  1.00 19.99           N
ATOM   4416  N   GLU A 571      -0.490   4.137  90.356  1.00 17.60           N
ATOM   4417  CA  GLU A 571      -0.825   3.039  91.272  1.00 18.94           C
ATOM   4418  C   GLU A 571      -2.200   2.438  91.002  1.00 18.40           C
ATOM   4419  O   GLU A 571      -2.358   1.228  91.072  1.00 18.37           O
ATOM   4420  CB  GLU A 571      -0.810   3.471  92.750  1.00 21.07           C
ATOM   4421  CG  GLU A 571       0.340   4.349  93.228  1.00 24.89           C
ATOM   4422  CD  GLU A 571       1.732   3.778  92.952  1.00 27.07           C
ATOM   4423  OE1 GLU A 571       1.877   2.526  92.887  1.00 28.62           O
ATOM   4424  OE2 GLU A 571       2.691   4.594  92.808  1.00 28.25           O
ATOM   4425  N   ASP A 572      -3.201   3.285  90.766  1.00 18.00           N
ATOM   4426  CA  ASP A 572      -4.563   2.820  90.535  1.00 17.65           C
ATOM   4427  C   ASP A 572      -5.287   3.823  89.644  1.00 17.48           C
ATOM   4428  O   ASP A 572      -5.961   4.736  90.135  1.00 17.05           O
ATOM   4429  CB  ASP A 572      -5.286   2.724  91.873  1.00 18.29           C
ATOM   4430  CG  ASP A 572      -6.592   1.955  91.795  1.00 19.20           C
ATOM   4431  OD1 ASP A 572      -7.125   1.705  90.687  1.00 19.23           O
ATOM   4432  OD2 ASP A 572      -7.090   1.583  92.882  1.00 20.30           O
ATOM   4433  N   PRO A 573      -5.203   3.633  88.317  1.00 17.16           N
ATOM   4434  CA  PRO A 573      -5.845   4.515  87.336  1.00 16.87           C
ATOM   4435  C   PRO A 573      -7.363   4.382  87.353  1.00 16.98           C
ATOM   4436  O   PRO A 573      -8.075   5.239  86.832  1.00 16.52           O
ATOM   4437  CB  PRO A 573      -5.248   4.038  86.019  1.00 17.00           C
ATOM   4438  CG  PRO A 573      -5.066   2.566  86.262  1.00 17.05           C
ATOM   4439  CD  PRO A 573      -4.473   2.542  87.647  1.00 16.90           C
ATOM   4440  N   LEU A 574      -7.839   3.287  87.947  1.00 17.01           N
ATOM   4441  CA  LEU A 574      -9.267   3.013  88.065  1.00 17.33           C
ATOM   4442  C   LEU A 574      -9.890   3.858  89.168  1.00 16.79           C
ATOM   4443  O   LEU A 574     -10.969   4.411  88.996  1.00 17.02           O
ATOM   4444  CB  LEU A 574      -9.495   1.525  88.345  1.00 18.29           C
ATOM   4445  CG  LEU A 574      -8.850   0.609  87.293  1.00 19.39           C
ATOM   4446  CD1 LEU A 574      -8.973  -0.852  87.709  1.00 19.88           C
ATOM   4447  CD2 LEU A 574      -9.492   0.856  85.923  1.00 19.52           C
ATOM   4448  N   LEU A 575      -9.195   3.977  90.292  1.00 16.29           N
ATOM   4449  CA  LEU A 575      -9.695   4.771  91.406  1.00 15.95           C
ATOM   4450  C   LEU A 575      -9.255   6.239  91.266  1.00 15.60           C
ATOM   4451  O   LEU A 575      -9.964   7.156  91.695  1.00 15.21           O
ATOM   4452  CB  LEU A 575      -9.188   4.181  92.728  1.00 16.34           C
ATOM   4453  CG  LEU A 575      -9.563   4.819  94.073  1.00 16.81           C
ATOM   4454  CD1 LEU A 575     -11.046   4.710  94.327  1.00 17.38           C
ATOM   4455  CD2 LEU A 575      -8.820   4.101  95.179  1.00 17.26           C
ATOM   4456  N   ASN A 576      -8.122   6.458  90.597  1.00 14.91           N
ATOM   4457  CA  ASN A 576      -7.575   7.803  90.425  1.00 14.20           C
ATOM   4458  C   ASN A 576      -7.318   8.214  88.977  1.00 13.54           C
ATOM   4459  O   ASN A 576      -6.183   8.526  88.610  1.00 13.45           O
ATOM   4460  CB  ASN A 576      -6.264   7.915  91.210  1.00 14.69           C
ATOM   4461  CG  ASN A 576      -6.415   7.470  92.634  1.00 15.21           C
ATOM   4462  OD1 ASN A 576      -7.165   8.071  93.396  1.00 16.48           O
ATOM   4463  ND2 ASN A 576      -5.740   6.394  92.999  1.00 15.28           N
ATOM   4464  N   PRO A 577      -8.352   8.177  88.122  1.00 12.73           N
ATOM   4465  CA  PRO A 577      -8.133   8.572  86.724  1.00 12.00           C
ATOM   4466  C   PRO A 577      -7.873  10.076  86.626  1.00 11.58           C
ATOM   4467  O   PRO A 577      -8.070  10.817  87.589  1.00 11.44           O
ATOM   4468  CB  PRO A 577      -9.439   8.165  86.038  1.00 12.12           C
ATOM   4469  CG  PRO A 577     -10.467   8.314  87.135  1.00 12.42           C
ATOM   4470  CD  PRO A 577      -9.752   7.772  88.359  1.00 12.59           C
ATOM   4471  N   LEU A 578      -7.399  10.521  85.470  1.00 11.19           N
ATOM   4472  CA  LEU A 578      -7.104  11.924  85.253  1.00 10.50           C
ATOM   4473  C   LEU A 578      -8.382  12.680  84.943  1.00 10.36           C
ATOM   4474  O   LEU A 578      -9.420  12.069  84.698  1.00 10.00           O
ATOM   4475  CB  LEU A 578      -6.103  12.081  84.105  1.00 10.55           C
ATOM   4476  CG  LEU A 578      -4.729  11.433  84.284  1.00 10.65           C
ATOM   4477  CD1 LEU A 578      -3.830  11.812  83.136  1.00 10.75           C
ATOM   4478  CD2 LEU A 578      -4.118  11.884  85.586  1.00 10.46           C
ATOM   4479  N   GLY A 579      -8.297  14.007  84.938  1.00  9.82           N
ATOM   4480  CA  GLY A 579      -9.463  14.822  84.664  1.00  9.65           C
ATOM   4481  C   GLY A 579      -9.696  15.108  83.196  1.00  9.62           C
ATOM   4482  O   GLY A 579     -10.135  16.194  82.843  1.00 10.06           O
ATOM   4483  N   THR A 580      -9.413  14.140  82.336  1.00  9.35           N
ATOM   4484  CA  THR A 580      -9.613  14.309  80.902  1.00  9.17           C
ATOM   4485  C   THR A 580     -10.930  13.629  80.575  1.00  9.13           C
ATOM   4486  O   THR A 580     -11.494  12.949  81.426  1.00  9.12           O
ATOM   4487  CB  THR A 580      -8.502  13.611  80.120  1.00  8.93           C
ATOM   4488  OG1 THR A 580      -8.448  12.237  80.512  1.00  9.17           O
ATOM   4489  CG2 THR A 580      -7.170  14.243  80.399  1.00  8.80           C
ATOM   4490  N   PRO A 581     -11.443  13.796  79.340  1.00  9.32           N
ATOM   4491  CA  PRO A 581     -12.711  13.139  79.013  1.00  9.24           C
ATOM   4492  C   PRO A 581     -12.633  11.624  79.182  1.00  9.52           C
ATOM   4493  O   PRO A 581     -13.595  10.993  79.636  1.00  9.19           O
ATOM   4494  CB  PRO A 581     -12.931  13.535  77.552  1.00  9.07           C
ATOM   4495  CG  PRO A 581     -12.381  14.914  77.515  1.00  9.21           C
ATOM   4496  CD  PRO A 581     -11.074  14.758  78.283  1.00  9.14           C
ATOM   4497  N   THR A 582     -11.478  11.044  78.852  1.00  9.58           N
ATOM   4498  CA  THR A 582     -11.317   9.601  78.966  1.00  9.89           C
ATOM   4499  C   THR A 582     -10.823   9.135  80.327  1.00  9.58           C
ATOM   4500  O   THR A 582     -10.989   7.970  80.664  1.00 10.00           O
ATOM   4501  CB  THR A 582     -10.341   9.053  77.905  1.00 10.03           C
ATOM   4502  OG1 THR A 582      -9.045   9.629  78.100  1.00  9.99           O
ATOM   4503  CG2 THR A 582     -10.840   9.368  76.506  1.00 10.34           C
ATOM   4504  N   GLY A 583     -10.227  10.033  81.102  1.00  8.67           N
ATOM   4505  CA  GLY A 583      -9.662   9.635  82.376  1.00  8.05           C
ATOM   4506  C   GLY A 583      -8.219   9.173  82.184  1.00  8.20           C
ATOM   4507  O   GLY A 583      -7.527   8.876  83.154  1.00  8.24           O
ATOM   4508  N   LEU A 584      -7.757   9.175  80.933  1.00  8.17           N
ATOM   4509  CA  LEU A 584      -6.413   8.747  80.543  1.00  8.57           C
ATOM   4510  C   LEU A 584      -5.662   9.894  79.856  1.00  8.72           C
ATOM   4511  O   LEU A 584      -6.259  10.939  79.565  1.00  8.56           O
ATOM   4512  CB  LEU A 584      -6.522   7.584  79.537  1.00  8.86           C
ATOM   4513  CG  LEU A 584      -7.319   6.343  79.968  1.00  9.04           C
ATOM   4514  CD1 LEU A 584      -7.551   5.397  78.800  1.00  9.40           C
ATOM   4515  CD2 LEU A 584      -6.596   5.627  81.081  1.00 10.03           C
ATOM   4516  N   ILE A 585      -4.369   9.688  79.581  1.00  8.91           N
ATOM   4517  CA  ILE A 585      -3.556  10.690  78.891  1.00  9.14           C
ATOM   4518  C   ILE A 585      -3.995  10.687  77.429  1.00  9.77           C
ATOM   4519  O   ILE A 585      -3.935   9.652  76.758  1.00 10.43           O
ATOM   4520  CB  ILE A 585      -2.050  10.382  78.992  1.00  9.04           C
ATOM   4521  CG1 ILE A 585      -1.593  10.542  80.442  1.00  8.91           C
ATOM   4522  CG2 ILE A 585      -1.240  11.327  78.089  1.00  8.36           C
ATOM   4523  CD1 ILE A 585      -0.197  10.046  80.704  1.00  9.34           C
ATOM   4524  N   GLU A 586      -4.424  11.837  76.923  1.00  9.92           N
ATOM   4525  CA  GLU A 586      -4.906  11.888  75.553  1.00 10.63           C
ATOM   4526  C   GLU A 586      -3.884  12.287  74.501  1.00 10.54           C
ATOM   4527  O   GLU A 586      -3.543  13.458  74.328  1.00 10.85           O
ATOM   4528  CB  GLU A 586      -6.220  12.682  75.477  1.00 10.62           C
ATOM   4529  CG  GLU A 586      -7.277  11.970  76.340  1.00 11.62           C
ATOM   4530  CD  GLU A 586      -8.709  12.440  76.191  1.00 11.93           C
ATOM   4531  OE1 GLU A 586      -9.065  13.141  75.215  1.00 11.33           O
ATOM   4532  OE2 GLU A 586      -9.500  12.053  77.069  1.00 12.45           O
ATOM   4533  N   ILE A 587      -3.355  11.270  73.836  1.00 10.68           N
ATOM   4534  CA  ILE A 587      -2.374  11.460  72.777  1.00 10.74           C
ATOM   4535  C   ILE A 587      -3.145  11.960  71.552  1.00 11.22           C
ATOM   4536  O   ILE A 587      -2.655  12.778  70.781  1.00 11.17           O
ATOM   4537  CB  ILE A 587      -1.594  10.155  72.528  1.00 10.69           C
ATOM   4538  CG1 ILE A 587      -0.635   9.917  73.710  1.00 10.77           C
ATOM   4539  CG2 ILE A 587      -0.865  10.214  71.190  1.00 10.75           C
ATOM   4540  CD1 ILE A 587       0.038   8.554  73.734  1.00 10.79           C
ATOM   4541  N   TYR A 588      -4.370  11.474  71.398  1.00 11.51           N
ATOM   4542  CA  TYR A 588      -5.241  11.928  70.323  1.00 12.29           C
ATOM   4543  C   TYR A 588      -6.463  12.511  71.036  1.00 12.37           C
ATOM   4544  O   TYR A 588      -7.064  11.827  71.863  1.00 12.41           O
ATOM   4545  CB  TYR A 588      -5.680  10.766  69.429  1.00 12.82           C
ATOM   4546  CG  TYR A 588      -6.509  11.221  68.249  1.00 14.05           C
ATOM   4547  CD1 TYR A 588      -7.891  11.420  68.369  1.00 14.30           C
ATOM   4548  CD2 TYR A 588      -5.909  11.471  67.013  1.00 14.46           C
ATOM   4549  CE1 TYR A 588      -8.651  11.860  67.288  1.00 15.16           C
ATOM   4550  CE2 TYR A 588      -6.660  11.908  65.928  1.00 15.42           C
ATOM   4551  CZ  TYR A 588      -8.028  12.102  66.069  1.00 15.57           C
ATOM   4552  OH  TYR A 588      -8.751  12.562  64.984  1.00 16.67           O
ATOM   4553  N   SER A 589      -6.815  13.758  70.740  1.00 12.48           N
ATOM   4554  CA  SER A 589      -7.962  14.377  71.386  1.00 13.21           C
ATOM   4555  C   SER A 589      -9.142  14.515  70.439  1.00 13.88           C
ATOM   4556  O   SER A 589      -9.084  15.264  69.460  1.00 13.33           O
ATOM   4557  CB  SER A 589      -7.590  15.755  71.952  1.00 13.19           C
ATOM   4558  OG  SER A 589      -8.729  16.433  72.481  1.00 13.34           O
ATOM   4559  N   LYS A 590     -10.230  13.816  70.753  1.00 14.72           N
ATOM   4560  CA  LYS A 590     -11.434  13.887  69.930  1.00 15.56           C
ATOM   4561  C   LYS A 590     -12.021  15.281  69.982  1.00 15.46           C
ATOM   4562  O   LYS A 590     -12.524  15.794  68.983  1.00 15.33           O
ATOM   4563  CB  LYS A 590     -12.483  12.881  70.401  1.00 17.01           C
ATOM   4564  CG  LYS A 590     -12.099  11.414  70.198  1.00 19.68           C
ATOM   4565  CD  LYS A 590     -11.766  11.074  68.736  1.00 22.01           C
ATOM   4566  CE  LYS A 590     -12.579  11.912  67.727  1.00 22.98           C
ATOM   4567  NZ  LYS A 590     -14.046  11.968  67.971  1.00 24.68           N
ATOM   4568  N   ASN A 591     -11.942  15.902  71.153  1.00 15.46           N
ATOM   4569  CA  ASN A 591     -12.462  17.246  71.315  1.00 15.76           C
ATOM   4570  C   ASN A 591     -11.741  18.238  70.412  1.00 15.07           C
ATOM   4571  O   ASN A 591     -12.389  19.040  69.723  1.00 14.56           O
ATOM   4572  CB  ASN A 591     -12.405  17.689  72.782  1.00 17.29           C
ATOM   4573  CG  ASN A 591     -13.601  17.187  73.594  1.00 18.68           C
ATOM   4574  OD1 ASN A 591     -13.520  17.032  74.819  1.00 19.61           O
ATOM   4575  ND2 ASN A 591     -14.718  16.939  72.917  1.00 19.34           N
ATOM   4576  N   ILE A 592     -10.412  18.168  70.379  1.00 14.38           N
ATOM   4577  CA  ILE A 592      -9.646  19.076  69.529  1.00 14.10           C
ATOM   4578  C   ILE A 592      -9.934  18.769  68.058  1.00 14.35           C
ATOM   4579  O   ILE A 592      -9.974  19.677  67.221  1.00 13.90           O
ATOM   4580  CB  ILE A 592      -8.153  19.009  69.848  1.00 13.72           C
ATOM   4581  CG1 ILE A 592      -7.912  19.628  71.227  1.00 13.78           C
ATOM   4582  CG2 ILE A 592      -7.352  19.766  68.803  1.00 13.88           C
ATOM   4583  CD1 ILE A 592      -6.515  19.441  71.760  1.00 13.57           C
ATOM   4584  N   GLU A 593     -10.161  17.493  67.751  1.00 14.73           N
ATOM   4585  CA  GLU A 593     -10.498  17.076  66.389  1.00 15.65           C
ATOM   4586  C   GLU A 593     -11.765  17.820  65.970  1.00 15.90           C
ATOM   4587  O   GLU A 593     -11.821  18.390  64.883  1.00 15.82           O
ATOM   4588  CB  GLU A 593     -10.776  15.576  66.331  1.00 16.29           C
ATOM   4589  CG  GLU A 593     -11.206  15.105  64.964  1.00 17.76           C
ATOM   4590  CD  GLU A 593     -11.918  13.772  65.013  1.00 19.06           C
ATOM   4591  OE1 GLU A 593     -11.251  12.733  65.205  1.00 19.74           O
ATOM   4592  OE2 GLU A 593     -13.161  13.752  64.869  1.00 20.25           O
ATOM   4593  N   LYS A 594     -12.763  17.835  66.852  1.00 16.29           N
ATOM   4594  CA  LYS A 594     -14.024  18.519  66.572  1.00 17.15           C
ATOM   4595  C   LYS A 594     -13.908  20.034  66.339  1.00 16.82           C
ATOM   4596  O   LYS A 594     -14.762  20.630  65.686  1.00 17.01           O
ATOM   4597  CB  LYS A 594     -15.061  18.190  67.654  1.00 18.22           C
ATOM   4598  CG  LYS A 594     -15.440  16.694  67.658  1.00 20.57           C
ATOM   4599  CD  LYS A 594     -16.442  16.296  68.765  1.00 22.21           C
ATOM   4600  CE  LYS A 594     -15.739  15.931  70.094  1.00 23.97           C
ATOM   4601  NZ  LYS A 594     -16.663  15.707  71.279  1.00 24.81           N
ATOM   4602  N   MET A 595     -12.836  20.652  66.826  1.00 16.38           N
ATOM   4603  CA  MET A 595     -12.636  22.087  66.639  1.00 15.84           C
ATOM   4604  C   MET A 595     -12.295  22.456  65.203  1.00 15.97           C
ATOM   4605  O   MET A 595     -12.565  23.575  64.768  1.00 16.37           O
ATOM   4606  CB  MET A 595     -11.553  22.606  67.578  1.00 15.35           C
ATOM   4607  CG  MET A 595     -11.886  22.382  69.026  1.00 14.73           C
ATOM   4608  SD  MET A 595     -10.592  23.014  70.087  1.00 14.74           S
ATOM   4609  CE  MET A 595     -11.178  22.465  71.657  1.00 14.22           C
ATOM   4610  N   GLY A 596     -11.649  21.547  64.481  1.00 16.04           N
ATOM   4611  CA  GLY A 596     -11.307  21.817  63.088  1.00 15.84           C
ATOM   4612  C   GLY A 596     -10.306  22.934  62.805  1.00 15.88           C
ATOM   4613  O   GLY A 596     -10.404  23.608  61.774  1.00 15.70           O
ATOM   4614  N   TYR A 597      -9.337  23.123  63.703  1.00 15.44           N
ATOM   4615  CA  TYR A 597      -8.307  24.153  63.550  1.00 15.31           C
ATOM   4616  C   TYR A 597      -7.174  23.604  62.712  1.00 15.54           C
ATOM   4617  O   TYR A 597      -6.543  22.618  63.091  1.00 15.46           O
ATOM   4618  CB  TYR A 597      -7.746  24.560  64.906  1.00 14.32           C
ATOM   4619  CG  TYR A 597      -8.761  25.217  65.805  1.00 14.14           C
ATOM   4620  CD1 TYR A 597      -9.756  26.048  65.279  1.00 13.45           C
ATOM   4621  CD2 TYR A 597      -8.675  25.083  67.195  1.00 13.70           C
ATOM   4622  CE1 TYR A 597     -10.631  26.749  66.123  1.00 13.69           C
ATOM   4623  CE2 TYR A 597      -9.543  25.770  68.043  1.00 13.53           C
ATOM   4624  CZ  TYR A 597     -10.509  26.607  67.506  1.00 13.47           C
ATOM   4625  OH  TYR A 597     -11.293  27.350  68.354  1.00 13.12           O
ATOM   4626  N   ASP A 598      -6.900  24.262  61.591  1.00 15.74           N
ATOM   4627  CA  ASP A 598      -5.838  23.852  60.681  1.00 16.29           C
ATOM   4628  C   ASP A 598      -4.479  23.902  61.368  1.00 15.53           C
ATOM   4629  O   ASP A 598      -3.591  23.100  61.049  1.00 15.77           O
ATOM   4630  CB  ASP A 598      -5.809  24.795  59.469  1.00 18.51           C
ATOM   4631  CG  ASP A 598      -5.404  26.224  59.851  1.00 20.49           C
ATOM   4632  OD1 ASP A 598      -6.116  26.861  60.651  1.00 22.29           O
ATOM   4633  OD2 ASP A 598      -4.349  26.713  59.386  1.00 22.76           O
ATOM   4634  N   ASP A 599      -4.316  24.861  62.285  1.00 14.12           N
ATOM   4635  CA  ASP A 599      -3.054  25.045  62.997  1.00 12.92           C
ATOM   4636  C   ASP A 599      -2.913  24.350  64.342  1.00 12.42           C
ATOM   4637  O   ASP A 599      -1.985  24.632  65.105  1.00 12.08           O
ATOM   4638  CB  ASP A 599      -2.692  26.525  63.115  1.00 12.76           C
ATOM   4639  CG  ASP A 599      -3.812  27.366  63.684  1.00 12.58           C
ATOM   4640  OD1 ASP A 599      -4.774  26.817  64.244  1.00 12.02           O
ATOM   4641  OD2 ASP A 599      -3.716  28.601  63.567  1.00 12.56           O
ATOM   4642  N   CYS A 600      -3.875  23.501  64.675  1.00 11.63           N
ATOM   4643  CA  CYS A 600      -3.769  22.720  65.892  1.00 11.15           C
ATOM   4644  C   CYS A 600      -4.521  21.418  65.684  1.00 11.04           C
ATOM   4645  O   CYS A 600      -5.706  21.328  65.996  1.00 11.38           O
ATOM   4646  CB  CYS A 600      -4.288  23.446  67.129  1.00 10.91           C
ATOM   4647  SG  CYS A 600      -3.817  22.560  68.675  1.00 10.86           S
ATOM   4648  N   PRO A 601      -3.851  20.416  65.077  1.00 10.79           N
ATOM   4649  CA  PRO A 601      -4.390  19.086  64.787  1.00 10.72           C
ATOM   4650  C   PRO A 601      -4.776  18.359  66.069  1.00 10.35           C
ATOM   4651  O   PRO A 601      -4.431  18.787  67.169  1.00 10.33           O
ATOM   4652  CB  PRO A 601      -3.218  18.382  64.099  1.00 10.83           C
ATOM   4653  CG  PRO A 601      -2.449  19.511  63.480  1.00 11.02           C
ATOM   4654  CD  PRO A 601      -2.468  20.526  64.575  1.00 10.86           C
ATOM   4655  N   ALA A 602      -5.389  17.197  65.899  1.00  9.82           N
ATOM   4656  CA  ALA A 602      -5.860  16.405  67.011  1.00  9.71           C
ATOM   4657  C   ALA A 602      -4.819  15.557  67.727  1.00  9.49           C
ATOM   4658  O   ALA A 602      -5.150  14.859  68.673  1.00  9.61           O
ATOM   4659  CB  ALA A 602      -7.040  15.560  66.569  1.00  9.74           C
ATOM   4660  N   HIS A 603      -3.580  15.563  67.246  1.00  9.60           N
ATOM   4661  CA  HIS A 603      -2.493  14.832  67.905  1.00  9.59           C
ATOM   4662  C   HIS A 603      -1.248  15.644  67.605  1.00  9.51           C
ATOM   4663  O   HIS A 603      -1.293  16.530  66.746  1.00  9.68           O
ATOM   4664  CB  HIS A 603      -2.349  13.389  67.382  1.00 10.15           C
ATOM   4665  CG  HIS A 603      -1.962  13.306  65.940  1.00 11.19           C
ATOM   4666  ND1 HIS A 603      -2.830  12.878  64.958  1.00 12.16           N
ATOM   4667  CD2 HIS A 603      -0.829  13.674  65.303  1.00 11.06           C
ATOM   4668  CE1 HIS A 603      -2.252  13.002  63.777  1.00 11.67           C
ATOM   4669  NE2 HIS A 603      -1.036  13.483  63.961  1.00 11.96           N
ATOM   4670  N   PRO A 604      -0.138  15.395  68.324  1.00  9.58           N
ATOM   4671  CA  PRO A 604       1.126  16.120  68.106  1.00  9.86           C
ATOM   4672  C   PRO A 604       1.518  16.024  66.631  1.00  9.92           C
ATOM   4673  O   PRO A 604       1.546  14.934  66.066  1.00 10.04           O
ATOM   4674  CB  PRO A 604       2.118  15.350  68.973  1.00  9.65           C
ATOM   4675  CG  PRO A 604       1.292  14.885  70.104  1.00  9.99           C
ATOM   4676  CD  PRO A 604      -0.001  14.426  69.426  1.00  9.65           C
ATOM   4677  N   THR A 605       1.851  17.150  66.023  1.00 10.15           N
ATOM   4678  CA  THR A 605       2.181  17.177  64.599  1.00 10.54           C
ATOM   4679  C   THR A 605       3.279  18.191  64.285  1.00 10.86           C
ATOM   4680  O   THR A 605       3.309  19.286  64.871  1.00 11.00           O
ATOM   4681  CB  THR A 605       0.923  17.651  63.798  1.00 10.52           C
ATOM   4682  OG1 THR A 605      -0.215  16.860  64.158  1.00 10.67           O
ATOM   4683  CG2 THR A 605       1.152  17.562  62.294  1.00 11.24           C
ATOM   4684  N   TRP A 606       4.176  17.846  63.366  1.00 10.93           N
ATOM   4685  CA  TRP A 606       5.199  18.799  62.958  1.00 11.14           C
ATOM   4686  C   TRP A 606       4.571  19.673  61.859  1.00 11.28           C
ATOM   4687  O   TRP A 606       3.982  19.147  60.906  1.00 10.93           O
ATOM   4688  CB  TRP A 606       6.459  18.108  62.398  1.00 11.27           C
ATOM   4689  CG  TRP A 606       7.387  19.086  61.666  1.00 11.48           C
ATOM   4690  CD1 TRP A 606       7.528  19.228  60.304  1.00 11.86           C
ATOM   4691  CD2 TRP A 606       8.204  20.113  62.256  1.00 11.40           C
ATOM   4692  NE1 TRP A 606       8.366  20.286  60.018  1.00 11.27           N
ATOM   4693  CE2 TRP A 606       8.795  20.845  61.192  1.00 11.49           C
ATOM   4694  CE3 TRP A 606       8.497  20.485  63.581  1.00 11.66           C
ATOM   4695  CZ2 TRP A 606       9.659  21.924  61.414  1.00 11.39           C
ATOM   4696  CZ3 TRP A 606       9.361  21.561  63.802  1.00 11.38           C
ATOM   4697  CH2 TRP A 606       9.931  22.266  62.721  1.00 11.67           C
ATOM   4698  N   MET A 607       4.654  20.994  62.027  1.00 11.06           N
ATOM   4699  CA  MET A 607       4.140  21.941  61.048  1.00 11.22           C
ATOM   4700  C   MET A 607       5.209  23.000  60.834  1.00 11.47           C
ATOM   4701  O   MET A 607       5.961  23.328  61.760  1.00 11.78           O
ATOM   4702  CB  MET A 607       2.867  22.608  61.552  1.00 11.18           C
ATOM   4703  CG  MET A 607       1.671  21.673  61.702  1.00 11.61           C
ATOM   4704  SD  MET A 607       0.273  22.457  62.529  1.00 11.84           S
ATOM   4705  CE  MET A 607       0.777  22.226  64.239  1.00 10.70           C
ATOM   4706  N   GLU A 608       5.296  23.538  59.622  1.00 11.24           N
ATOM   4707  CA  GLU A 608       6.284  24.580  59.345  1.00 11.20           C
ATOM   4708  C   GLU A 608       5.862  25.888  60.017  1.00 10.84           C
ATOM   4709  O   GLU A 608       4.712  26.319  59.874  1.00 10.90           O
ATOM   4710  CB  GLU A 608       6.413  24.836  57.827  1.00 11.44           C
ATOM   4711  CG  GLU A 608       7.248  23.823  57.041  1.00 12.00           C
ATOM   4712  CD  GLU A 608       8.723  23.810  57.446  1.00 12.75           C
ATOM   4713  OE1 GLU A 608       9.203  24.761  58.105  1.00 12.85           O
ATOM   4714  OE2 GLU A 608       9.421  22.831  57.115  1.00 13.80           O
ATOM   4715  N   PRO A 609       6.750  26.494  60.822  1.00 10.24           N
ATOM   4716  CA  PRO A 609       6.363  27.759  61.457  1.00  9.97           C
ATOM   4717  C   PRO A 609       6.465  28.916  60.445  1.00  9.81           C
ATOM   4718  O   PRO A 609       7.007  28.740  59.353  1.00  9.53           O
ATOM   4719  CB  PRO A 609       7.378  27.899  62.591  1.00  9.91           C
ATOM   4720  CG  PRO A 609       8.558  27.161  62.104  1.00 10.16           C
ATOM   4721  CD  PRO A 609       7.960  25.940  61.448  1.00 10.20           C
ATOM   4722  N   LEU A 610       6.004  30.100  60.837  1.00  9.42           N
ATOM   4723  CA  LEU A 610       6.036  31.272  59.982  1.00  9.65           C
ATOM   4724  C   LEU A 610       7.428  31.465  59.398  1.00 10.27           C
ATOM   4725  O   LEU A 610       7.570  31.744  58.205  1.00 10.52           O
ATOM   4726  CB  LEU A 610       5.650  32.514  60.786  1.00  9.54           C
ATOM   4727  CG  LEU A 610       5.882  33.877  60.125  1.00  9.36           C
ATOM   4728  CD1 LEU A 610       4.958  34.061  58.935  1.00  8.73           C
ATOM   4729  CD2 LEU A 610       5.682  34.989  61.136  1.00  9.51           C
ATOM   4730  N   GLU A 611       8.447  31.336  60.248  1.00 10.41           N
ATOM   4731  CA  GLU A 611       9.852  31.487  59.850  1.00 10.88           C
ATOM   4732  C   GLU A 611      10.733  30.718  60.825  1.00 10.84           C
ATOM   4733  O   GLU A 611      10.447  30.686  62.027  1.00 10.98           O
ATOM   4734  CB  GLU A 611      10.272  32.970  59.853  1.00 11.41           C
ATOM   4735  CG  GLU A 611      10.206  33.675  61.205  1.00 11.90           C
ATOM   4736  CD  GLU A 611      10.211  35.197  61.080  1.00 12.89           C
ATOM   4737  OE1 GLU A 611       9.481  35.723  60.222  1.00 13.39           O
ATOM   4738  OE2 GLU A 611      10.920  35.886  61.847  1.00 13.16           O
ATOM   4739  N   ARG A 612      11.743  30.031  60.307  1.00 10.69           N
ATOM   4740  CA  ARG A 612      12.672  29.297  61.167  1.00 10.81           C
ATOM   4741  C   ARG A 612      14.031  29.232  60.511  1.00 11.32           C
ATOM   4742  O   ARG A 612      14.162  29.414  59.281  1.00 11.18           O
ATOM   4743  CB  ARG A 612      12.186  27.884  61.507  1.00 10.30           C
ATOM   4744  CG  ARG A 612      12.128  26.934  60.323  1.00 10.79           C
ATOM   4745  CD  ARG A 612      11.792  25.518  60.772  1.00 10.33           C
ATOM   4746  NE  ARG A 612      11.620  24.602  59.641  1.00 10.89           N
ATOM   4747  CZ  ARG A 612      12.608  23.916  59.073  1.00 11.19           C
ATOM   4748  NH1 ARG A 612      13.855  24.026  59.521  1.00 11.23           N
ATOM   4749  NH2 ARG A 612      12.345  23.121  58.049  1.00 11.71           N
ATOM   4750  N   LEU A 613      15.035  28.976  61.341  1.00 11.33           N
ATOM   4751  CA  LEU A 613      16.416  28.898  60.904  1.00 12.00           C
ATOM   4752  C   LEU A 613      16.521  27.825  59.832  1.00 11.93           C
ATOM   4753  O   LEU A 613      16.162  26.667  60.071  1.00 11.57           O
ATOM   4754  CB  LEU A 613      17.314  28.506  62.087  1.00 12.10           C
ATOM   4755  CG  LEU A 613      18.797  28.912  62.144  1.00 13.14           C
ATOM   4756  CD1 LEU A 613      19.577  27.826  62.858  1.00 12.69           C
ATOM   4757  CD2 LEU A 613      19.402  29.228  60.797  1.00 12.83           C
ATOM   4758  N   ASP A 614      17.052  28.208  58.673  1.00 12.44           N
ATOM   4759  CA  ASP A 614      17.231  27.286  57.547  1.00 12.87           C
ATOM   4760  C   ASP A 614      15.926  26.684  57.026  1.00 12.96           C
ATOM   4761  O   ASP A 614      15.927  25.609  56.421  1.00 13.23           O
ATOM   4762  CB  ASP A 614      18.237  26.179  57.893  1.00 13.26           C
ATOM   4763  CG  ASP A 614      19.653  26.713  58.088  1.00 14.60           C
ATOM   4764  OD1 ASP A 614      20.008  27.750  57.488  1.00 15.62           O
ATOM   4765  OD2 ASP A 614      20.429  26.100  58.846  1.00 15.52           O
ATOM   4766  N   GLY A 615      14.809  27.353  57.293  1.00 12.95           N
ATOM   4767  CA  GLY A 615      13.533  26.865  56.806  1.00 13.17           C
ATOM   4768  C   GLY A 615      13.454  27.072  55.299  1.00 13.95           C
ATOM   4769  O   GLY A 615      14.184  27.902  54.739  1.00 13.66           O
ATOM   4770  N   PRO A 616      12.598  26.317  54.592  1.00 14.62           N
ATOM   4771  CA  PRO A 616      12.523  26.519  53.144  1.00 14.84           C
ATOM   4772  C   PRO A 616      12.054  27.931  52.795  1.00 14.95           C
ATOM   4773  O   PRO A 616      11.051  28.415  53.325  1.00 15.19           O
ATOM   4774  CB  PRO A 616      11.540  25.430  52.701  1.00 15.06           C
ATOM   4775  CG  PRO A 616      10.678  25.222  53.919  1.00 15.09           C
ATOM   4776  CD  PRO A 616      11.695  25.237  55.028  1.00 14.78           C
ATOM   4777  N   GLY A 617      12.837  28.609  51.965  1.00 15.21           N
ATOM   4778  CA  GLY A 617      12.516  29.962  51.553  1.00 15.16           C
ATOM   4779  C   GLY A 617      12.580  31.024  52.646  1.00 15.43           C
ATOM   4780  O   GLY A 617      11.979  32.092  52.480  1.00 15.41           O
ATOM   4781  N   ALA A 618      13.288  30.750  53.748  1.00 15.24           N
ATOM   4782  CA  ALA A 618      13.422  31.718  54.847  1.00 15.41           C
ATOM   4783  C   ALA A 618      14.187  32.938  54.327  1.00 15.59           C
ATOM   4784  O   ALA A 618      15.168  32.781  53.591  1.00 16.11           O
ATOM   4785  CB  ALA A 618      14.170  31.086  56.024  1.00 15.04           C
ATOM   4786  N   LYS A 619      13.755  34.144  54.692  1.00 15.50           N
ATOM   4787  CA  LYS A 619      14.418  35.359  54.197  1.00 15.55           C
ATOM   4788  C   LYS A 619      15.657  35.806  54.982  1.00 15.14           C
ATOM   4789  O   LYS A 619      16.646  36.269  54.396  1.00 15.48           O
ATOM   4790  CB  LYS A 619      13.409  36.510  54.115  1.00 16.31           C
ATOM   4791  CG  LYS A 619      13.977  37.832  53.580  1.00 17.51           C
ATOM   4792  CD  LYS A 619      12.856  38.865  53.435  1.00 18.69           C
ATOM   4793  CE  LYS A 619      13.355  40.197  52.898  1.00 19.20           C
ATOM   4794  NZ  LYS A 619      12.204  41.073  52.476  1.00 20.31           N
ATOM   4795  N   TYR A 620      15.613  35.673  56.304  1.00 14.18           N
ATOM   4796  CA  TYR A 620      16.725  36.101  57.148  1.00 13.13           C
ATOM   4797  C   TYR A 620      17.584  34.931  57.615  1.00 12.63           C
ATOM   4798  O   TYR A 620      17.091  33.813  57.781  1.00 12.53           O
ATOM   4799  CB  TYR A 620      16.193  37.003  58.251  1.00 13.19           C
ATOM   4800  CG  TYR A 620      15.721  38.302  57.649  1.00 12.96           C
ATOM   4801  CD1 TYR A 620      16.637  39.292  57.285  1.00 13.36           C
ATOM   4802  CD2 TYR A 620      14.368  38.535  57.396  1.00 13.42           C
ATOM   4803  CE1 TYR A 620      16.222  40.484  56.687  1.00 13.09           C
ATOM   4804  CE2 TYR A 620      13.942  39.728  56.795  1.00 12.88           C
ATOM   4805  CZ  TYR A 620      14.874  40.693  56.447  1.00 13.33           C
ATOM   4806  OH  TYR A 620      14.465  41.881  55.880  1.00 13.56           O
ATOM   4807  N   PRO A 621      18.893  35.166  57.815  1.00 12.05           N
ATOM   4808  CA  PRO A 621      19.794  34.083  58.229  1.00 11.57           C
ATOM   4809  C   PRO A 621      20.008  33.652  59.674  1.00 11.18           C
ATOM   4810  O   PRO A 621      20.544  32.568  59.901  1.00 10.64           O
ATOM   4811  CB  PRO A 621      21.118  34.522  57.602  1.00 11.53           C
ATOM   4812  CG  PRO A 621      21.084  36.004  57.823  1.00 11.33           C
ATOM   4813  CD  PRO A 621      19.654  36.379  57.460  1.00 11.56           C
ATOM   4814  N   LEU A 622      19.607  34.474  60.640  1.00 10.60           N
ATOM   4815  CA  LEU A 622      19.870  34.156  62.040  1.00 10.00           C
ATOM   4816  C   LEU A 622      18.623  34.147  62.919  1.00  9.78           C
ATOM   4817  O   LEU A 622      17.743  35.008  62.776  1.00  9.61           O
ATOM   4818  CB  LEU A 622      20.874  35.183  62.603  1.00  9.80           C
ATOM   4819  CG  LEU A 622      22.201  35.409  61.844  1.00 10.18           C
ATOM   4820  CD1 LEU A 622      22.888  36.681  62.296  1.00  9.62           C
ATOM   4821  CD2 LEU A 622      23.123  34.222  62.036  1.00 10.32           C
ATOM   4822  N   HIS A 623      18.546  33.151  63.801  1.00  9.25           N
ATOM   4823  CA  HIS A 623      17.443  33.045  64.752  1.00  8.94           C
ATOM   4824  C   HIS A 623      17.865  33.823  65.994  1.00  8.89           C
ATOM   4825  O   HIS A 623      19.009  33.692  66.451  1.00  9.01           O
ATOM   4826  CB  HIS A 623      17.185  31.585  65.154  1.00  8.71           C
ATOM   4827  CG  HIS A 623      16.104  31.433  66.184  1.00  8.54           C
ATOM   4828  ND1 HIS A 623      14.807  31.101  65.858  1.00  8.14           N
ATOM   4829  CD2 HIS A 623      16.116  31.629  67.526  1.00  8.63           C
ATOM   4830  CE1 HIS A 623      14.066  31.104  66.953  1.00  8.93           C
ATOM   4831  NE2 HIS A 623      14.838  31.421  67.979  1.00  8.31           N
ATOM   4832  N   ILE A 624      16.955  34.633  66.531  1.00  8.79           N
ATOM   4833  CA  ILE A 624      17.232  35.408  67.738  1.00  8.33           C
ATOM   4834  C   ILE A 624      16.633  34.706  68.945  1.00  8.20           C
ATOM   4835  O   ILE A 624      15.399  34.585  69.054  1.00  7.62           O
ATOM   4836  CB  ILE A 624      16.634  36.822  67.686  1.00  8.38           C
ATOM   4837  CG1 ILE A 624      17.080  37.536  66.426  1.00  8.56           C
ATOM   4838  CG2 ILE A 624      17.101  37.622  68.885  1.00  8.59           C
ATOM   4839  CD1 ILE A 624      16.616  38.950  66.370  1.00  9.17           C
ATOM   4840  N   ALA A 625      17.498  34.181  69.809  1.00  7.93           N
ATOM   4841  CA  ALA A 625      17.042  33.519  71.032  1.00  8.09           C
ATOM   4842  C   ALA A 625      16.650  34.669  71.989  1.00  7.67           C
ATOM   4843  O   ALA A 625      17.464  35.137  72.794  1.00  7.81           O
ATOM   4844  CB  ALA A 625      18.171  32.643  71.639  1.00  7.68           C
ATOM   4845  N   ALA A 626      15.425  35.160  71.833  1.00  7.40           N
ATOM   4846  CA  ALA A 626      14.890  36.279  72.625  1.00  7.01           C
ATOM   4847  C   ALA A 626      14.400  35.756  73.976  1.00  6.78           C
ATOM   4848  O   ALA A 626      13.206  35.820  74.290  1.00  7.38           O
ATOM   4849  CB  ALA A 626      13.746  36.922  71.842  1.00  6.76           C
ATOM   4850  N   SER A 627      15.328  35.244  74.772  1.00  6.69           N
ATOM   4851  CA  SER A 627      14.989  34.634  76.043  1.00  6.14           C
ATOM   4852  C   SER A 627      15.028  35.576  77.247  1.00  6.13           C
ATOM   4853  O   SER A 627      15.230  36.775  77.092  1.00  5.69           O
ATOM   4854  CB  SER A 627      15.862  33.400  76.261  1.00  5.95           C
ATOM   4855  OG  SER A 627      17.233  33.742  76.348  1.00  5.82           O
ATOM   4856  N   HIS A 628      14.776  35.026  78.440  1.00  6.14           N
ATOM   4857  CA  HIS A 628      14.732  35.828  79.669  1.00  6.40           C
ATOM   4858  C   HIS A 628      16.114  36.241  80.160  1.00  6.75           C
ATOM   4859  O   HIS A 628      17.043  35.425  80.209  1.00  6.69           O
ATOM   4860  CB  HIS A 628      13.903  35.129  80.755  1.00  5.94           C
ATOM   4861  CG  HIS A 628      12.447  35.016  80.409  1.00  6.17           C
ATOM   4862  ND1 HIS A 628      11.448  35.039  81.356  1.00  6.44           N
ATOM   4863  CD2 HIS A 628      11.824  34.889  79.211  1.00  6.04           C
ATOM   4864  CE1 HIS A 628      10.271  34.932  80.759  1.00  6.37           C
ATOM   4865  NE2 HIS A 628      10.473  34.843  79.457  1.00  6.22           N
ATOM   4866  N   PRO A 629      16.264  37.526  80.524  1.00  6.93           N
ATOM   4867  CA  PRO A 629      17.535  38.082  80.998  1.00  7.23           C
ATOM   4868  C   PRO A 629      18.130  37.469  82.244  1.00  7.53           C
ATOM   4869  O   PRO A 629      17.424  37.096  83.180  1.00  7.65           O
ATOM   4870  CB  PRO A 629      17.226  39.574  81.170  1.00  7.14           C
ATOM   4871  CG  PRO A 629      15.747  39.588  81.471  1.00  7.23           C
ATOM   4872  CD  PRO A 629      15.202  38.551  80.512  1.00  6.79           C
ATOM   4873  N   PHE A 630      19.448  37.337  82.224  1.00  7.92           N
ATOM   4874  CA  PHE A 630      20.165  36.787  83.347  1.00  8.23           C
ATOM   4875  C   PHE A 630      20.197  37.843  84.442  1.00  8.75           C
ATOM   4876  O   PHE A 630      19.996  37.530  85.620  1.00  9.14           O
ATOM   4877  CB  PHE A 630      21.606  36.456  82.939  1.00  8.31           C
ATOM   4878  CG  PHE A 630      22.224  35.353  83.747  1.00  8.66           C
ATOM   4879  CD1 PHE A 630      22.617  35.571  85.069  1.00  8.88           C
ATOM   4880  CD2 PHE A 630      22.369  34.088  83.204  1.00  8.21           C
ATOM   4881  CE1 PHE A 630      23.144  34.529  85.836  1.00  9.17           C
ATOM   4882  CE2 PHE A 630      22.893  33.042  83.952  1.00  8.96           C
ATOM   4883  CZ  PHE A 630      23.282  33.257  85.272  1.00  9.41           C
ATOM   4884  N   ASN A 631      20.431  39.095  84.040  1.00  9.05           N
ATOM   4885  CA  ASN A 631      20.563  40.207  84.986  1.00  9.47           C
ATOM   4886  C   ASN A 631      19.465  41.248  85.133  1.00  8.89           C
ATOM   4887  O   ASN A 631      19.716  42.380  85.585  1.00  8.83           O
ATOM   4888  CB  ASN A 631      21.913  40.890  84.809  1.00 10.99           C
ATOM   4889  CG  ASN A 631      23.057  39.995  85.218  1.00 13.41           C
ATOM   4890  OD1 ASN A 631      23.069  39.441  86.331  1.00 14.86           O
ATOM   4891  ND2 ASN A 631      23.993  39.782  84.304  1.00 14.75           N
ATOM   4892  N   ARG A 632      18.253  40.851  84.786  1.00  7.87           N
ATOM   4893  CA  ARG A 632      17.078  41.689  84.943  1.00  7.04           C
ATOM   4894  C   ARG A 632      15.940  40.709  85.206  1.00  7.06           C
ATOM   4895  O   ARG A 632      16.112  39.499  85.067  1.00  6.90           O
ATOM   4896  CB  ARG A 632      16.722  42.402  83.638  1.00  6.80           C
ATOM   4897  CG  ARG A 632      17.544  43.599  83.264  1.00  6.08           C
ATOM   4898  CD  ARG A 632      16.838  44.371  82.127  1.00  6.19           C
ATOM   4899  NE  ARG A 632      16.619  43.584  80.909  1.00  5.45           N
ATOM   4900  CZ  ARG A 632      17.486  43.484  79.903  1.00  5.15           C
ATOM   4901  NH1 ARG A 632      18.647  44.108  79.958  1.00  5.00           N
ATOM   4902  NH2 ARG A 632      17.175  42.789  78.818  1.00  5.00           N
ATOM   4903  N   LEU A 633      14.811  41.223  85.674  1.00  7.08           N
ATOM   4904  CA  LEU A 633      13.607  40.416  85.801  1.00  7.12           C
ATOM   4905  C   LEU A 633      12.841  41.129  84.680  1.00  6.80           C
ATOM   4906  O   LEU A 633      12.351  42.248  84.877  1.00  6.77           O
ATOM   4907  CB  LEU A 633      12.899  40.595  87.152  1.00  7.35           C
ATOM   4908  CG  LEU A 633      11.469  40.024  87.200  1.00  7.93           C
ATOM   4909  CD1 LEU A 633      11.435  38.577  86.743  1.00  8.20           C
ATOM   4910  CD2 LEU A 633      10.930  40.122  88.626  1.00  8.62           C
ATOM   4911  N   HIS A 634      12.861  40.543  83.478  1.00  6.69           N
ATOM   4912  CA  HIS A 634      12.215  41.144  82.305  1.00  6.21           C
ATOM   4913  C   HIS A 634      12.865  42.530  82.079  1.00  6.30           C
ATOM   4914  O   HIS A 634      14.063  42.609  81.846  1.00  6.50           O
ATOM   4915  CB  HIS A 634      10.699  41.283  82.509  1.00  6.10           C
ATOM   4916  CG  HIS A 634       9.994  39.993  82.779  1.00  5.64           C
ATOM   4917  ND1 HIS A 634      10.145  38.881  81.981  1.00  5.36           N
ATOM   4918  CD2 HIS A 634       9.087  39.657  83.725  1.00  5.01           C
ATOM   4919  CE1 HIS A 634       9.359  37.915  82.418  1.00  5.25           C
ATOM   4920  NE2 HIS A 634       8.706  38.360  83.475  1.00  5.23           N
ATOM   4921  N   SER A 635      12.096  43.618  82.142  1.00  6.22           N
ATOM   4922  CA  SER A 635      12.678  44.953  81.963  1.00  6.12           C
ATOM   4923  C   SER A 635      13.118  45.555  83.298  1.00  5.79           C
ATOM   4924  O   SER A 635      13.807  46.583  83.331  1.00  5.53           O
ATOM   4925  CB  SER A 635      11.677  45.917  81.300  1.00  6.16           C
ATOM   4926  OG  SER A 635      10.664  46.367  82.208  1.00  7.05           O
ATOM   4927  N   GLN A 636      12.712  44.929  84.398  1.00  5.62           N
ATOM   4928  CA  GLN A 636      13.047  45.462  85.711  1.00  5.68           C
ATOM   4929  C   GLN A 636      14.535  45.475  85.962  1.00  5.93           C
ATOM   4930  O   GLN A 636      15.235  44.488  85.725  1.00  6.17           O
ATOM   4931  CB  GLN A 636      12.303  44.706  86.817  1.00  5.52           C
ATOM   4932  CG  GLN A 636      10.802  44.791  86.632  1.00  5.47           C
ATOM   4933  CD  GLN A 636      10.014  44.500  87.891  1.00  5.95           C
ATOM   4934  OE1 GLN A 636      10.293  45.065  88.953  1.00  6.12           O
ATOM   4935  NE2 GLN A 636       8.999  43.655  87.775  1.00  5.07           N
ATOM   4936  N   LEU A 637      14.996  46.628  86.427  1.00  6.03           N
ATOM   4937  CA  LEU A 637      16.389  46.905  86.771  1.00  6.38           C
ATOM   4938  C   LEU A 637      17.260  47.337  85.600  1.00  6.41           C
ATOM   4939  O   LEU A 637      18.466  47.510  85.767  1.00  6.41           O
ATOM   4940  CB  LEU A 637      17.039  45.725  87.522  1.00  6.47           C
ATOM   4941  CG  LEU A 637      16.275  45.225  88.764  1.00  6.29           C
ATOM   4942  CD1 LEU A 637      17.116  44.184  89.500  1.00  5.92           C
ATOM   4943  CD2 LEU A 637      15.888  46.406  89.687  1.00  6.34           C
ATOM   4944  N   ASN A 638      16.661  47.548  84.431  1.00  6.53           N
ATOM   4945  CA  ASN A 638      17.457  47.978  83.280  1.00  7.07           C
ATOM   4946  C   ASN A 638      18.023  49.374  83.565  1.00  7.36           C
ATOM   4947  O   ASN A 638      19.144  49.686  83.192  1.00  7.44           O
ATOM   4948  CB  ASN A 638      16.602  48.001  81.999  1.00  7.11           C
ATOM   4949  CG  ASN A 638      17.446  47.998  80.723  1.00  7.58           C
ATOM   4950  OD1 ASN A 638      18.662  47.776  80.751  1.00  8.40           O
ATOM   4951  ND2 ASN A 638      16.798  48.188  79.600  1.00  7.50           N
ATOM   4952  N   GLY A 639      17.245  50.207  84.253  1.00  7.45           N
ATOM   4953  CA  GLY A 639      17.695  51.551  84.568  1.00  7.90           C
ATOM   4954  C   GLY A 639      18.346  51.665  85.935  1.00  8.30           C
ATOM   4955  O   GLY A 639      17.905  52.445  86.780  1.00  8.30           O
ATOM   4956  N   THR A 640      19.386  50.872  86.156  1.00  8.94           N
ATOM   4957  CA  THR A 640      20.135  50.872  87.414  1.00  9.22           C
ATOM   4958  C   THR A 640      21.613  50.619  87.085  1.00 10.26           C
ATOM   4959  O   THR A 640      21.965  50.296  85.942  1.00 10.54           O
ATOM   4960  CB  THR A 640      19.688  49.727  88.378  1.00  8.88           C
ATOM   4961  OG1 THR A 640      20.015  48.449  87.805  1.00  8.10           O
ATOM   4962  CG2 THR A 640      18.200  49.784  88.666  1.00  8.29           C
ATOM   4963  N   VAL A 641      22.454  50.651  88.119  1.00 10.78           N
ATOM   4964  CA  VAL A 641      23.887  50.414  87.971  1.00 11.42           C
ATOM   4965  C   VAL A 641      24.204  49.063  87.342  1.00 11.59           C
ATOM   4966  O   VAL A 641      25.207  48.925  86.653  1.00 11.88           O
ATOM   4967  CB  VAL A 641      24.627  50.505  89.333  1.00 11.35           C
ATOM   4968  CG1 VAL A 641      24.615  51.935  89.818  1.00 12.56           C
ATOM   4969  CG2 VAL A 641      23.975  49.602  90.361  1.00 11.05           C
ATOM   4970  N   LEU A 642      23.333  48.079  87.544  1.00 11.83           N
ATOM   4971  CA  LEU A 642      23.547  46.734  86.994  1.00 12.26           C
ATOM   4972  C   LEU A 642      23.845  46.731  85.497  1.00 12.16           C
ATOM   4973  O   LEU A 642      24.605  45.885  85.016  1.00 11.45           O
ATOM   4974  CB  LEU A 642      22.333  45.838  87.271  1.00 12.96           C
ATOM   4975  CG  LEU A 642      22.364  44.798  88.408  1.00 13.83           C
ATOM   4976  CD1 LEU A 642      23.178  45.229  89.616  1.00 13.94           C
ATOM   4977  CD2 LEU A 642      20.933  44.448  88.801  1.00 13.72           C
ATOM   4978  N   ARG A 643      23.283  47.710  84.788  1.00 12.31           N
ATOM   4979  CA  ARG A 643      23.434  47.835  83.349  1.00 12.87           C
ATOM   4980  C   ARG A 643      24.883  47.986  82.940  1.00 13.35           C
ATOM   4981  O   ARG A 643      25.293  47.514  81.884  1.00 12.99           O
ATOM   4982  CB  ARG A 643      22.630  49.032  82.839  1.00 12.85           C
ATOM   4983  CG  ARG A 643      22.556  49.137  81.321  1.00 13.01           C
ATOM   4984  CD  ARG A 643      21.650  50.267  80.882  1.00 13.08           C
ATOM   4985  NE  ARG A 643      22.224  51.587  81.146  1.00 13.45           N
ATOM   4986  CZ  ARG A 643      21.935  52.357  82.197  1.00 14.02           C
ATOM   4987  NH1 ARG A 643      21.064  51.963  83.123  1.00 13.64           N
ATOM   4988  NH2 ARG A 643      22.520  53.541  82.322  1.00 13.75           N
ATOM   4989  N   GLU A 644      25.674  48.590  83.809  1.00 14.48           N
ATOM   4990  CA  GLU A 644      27.076  48.800  83.499  1.00 16.10           C
ATOM   4991  C   GLU A 644      27.815  47.477  83.357  1.00 15.29           C
ATOM   4992  O   GLU A 644      28.792  47.377  82.615  1.00 15.51           O
ATOM   4993  CB  GLU A 644      27.736  49.685  84.563  1.00 18.31           C
ATOM   4994  CG  GLU A 644      28.700  50.745  83.975  1.00 22.60           C
ATOM   4995  CD  GLU A 644      30.179  50.299  83.950  1.00 25.15           C
ATOM   4996  OE1 GLU A 644      30.497  49.203  84.511  1.00 26.72           O
ATOM   4997  OE2 GLU A 644      31.028  51.060  83.386  1.00 26.69           O
ATOM   4998  N   GLY A 645      27.308  46.450  84.023  1.00 14.54           N
ATOM   4999  CA  GLY A 645      27.943  45.154  83.968  1.00 13.36           C
ATOM   5000  C   GLY A 645      27.714  44.387  82.688  1.00 12.96           C
ATOM   5001  O   GLY A 645      28.478  43.469  82.401  1.00 13.38           O
ATOM   5002  N   TYR A 646      26.697  44.741  81.904  1.00 11.72           N
ATOM   5003  CA  TYR A 646      26.454  43.993  80.681  1.00 11.02           C
ATOM   5004  C   TYR A 646      26.296  44.783  79.384  1.00 10.63           C
ATOM   5005  O   TYR A 646      26.325  44.193  78.304  1.00 10.23           O
ATOM   5006  CB  TYR A 646      25.259  43.051  80.853  1.00 10.81           C
ATOM   5007  CG  TYR A 646      23.949  43.725  81.227  1.00 10.82           C
ATOM   5008  CD1 TYR A 646      23.199  44.428  80.277  1.00 10.54           C
ATOM   5009  CD2 TYR A 646      23.452  43.646  82.539  1.00 10.53           C
ATOM   5010  CE1 TYR A 646      21.981  45.047  80.626  1.00 10.74           C
ATOM   5011  CE2 TYR A 646      22.236  44.250  82.892  1.00 10.52           C
ATOM   5012  CZ  TYR A 646      21.509  44.951  81.935  1.00 10.58           C
ATOM   5013  OH  TYR A 646      20.329  45.568  82.291  1.00 10.19           O
ATOM   5014  N   ALA A 647      26.077  46.090  79.475  1.00 10.46           N
ATOM   5015  CA  ALA A 647      25.913  46.893  78.270  1.00 10.70           C
ATOM   5016  C   ALA A 647      27.205  46.944  77.455  1.00 11.09           C
ATOM   5017  O   ALA A 647      28.310  46.914  78.006  1.00 11.21           O
ATOM   5018  CB  ALA A 647      25.439  48.295  78.622  1.00 10.81           C
ATOM   5019  N   VAL A 648      27.060  46.955  76.139  1.00 11.36           N
ATOM   5020  CA  VAL A 648      28.202  47.019  75.224  1.00 11.45           C
ATOM   5021  C   VAL A 648      28.033  48.329  74.444  1.00 11.77           C
ATOM   5022  O   VAL A 648      27.084  48.503  73.666  1.00 10.93           O
ATOM   5023  CB  VAL A 648      28.241  45.799  74.289  1.00 11.40           C
ATOM   5024  CG1 VAL A 648      29.383  45.935  73.300  1.00 11.23           C
ATOM   5025  CG2 VAL A 648      28.402  44.511  75.100  1.00 10.99           C
ATOM   5026  N   GLN A 649      28.929  49.272  74.730  1.00 12.36           N
ATOM   5027  CA  GLN A 649      28.886  50.611  74.151  1.00 13.29           C
ATOM   5028  C   GLN A 649      27.533  51.240  74.480  1.00 12.76           C
ATOM   5029  O   GLN A 649      26.952  51.945  73.663  1.00 12.67           O
ATOM   5030  CB  GLN A 649      29.119  50.592  72.638  1.00 15.29           C
ATOM   5031  CG  GLN A 649      30.473  50.033  72.255  1.00 18.21           C
ATOM   5032  CD  GLN A 649      31.244  50.960  71.352  1.00 20.18           C
ATOM   5033  OE1 GLN A 649      31.572  50.615  70.204  1.00 21.77           O
ATOM   5034  NE2 GLN A 649      31.544  52.147  71.855  1.00 21.29           N
ATOM   5035  N   GLY A 650      27.042  50.939  75.683  1.00 12.09           N
ATOM   5036  CA  GLY A 650      25.777  51.457  76.163  1.00 11.23           C
ATOM   5037  C   GLY A 650      24.533  50.730  75.681  1.00 11.14           C
ATOM   5038  O   GLY A 650      23.429  51.045  76.144  1.00 11.02           O
ATOM   5039  N   HIS A 651      24.687  49.745  74.796  1.00 10.53           N
ATOM   5040  CA  HIS A 651      23.529  49.025  74.257  1.00 10.22           C
ATOM   5041  C   HIS A 651      23.332  47.660  74.887  1.00  9.98           C
ATOM   5042  O   HIS A 651      24.242  47.122  75.521  1.00  9.83           O
ATOM   5043  CB  HIS A 651      23.676  48.815  72.745  1.00 10.08           C
ATOM   5044  CG  HIS A 651      24.047  50.053  71.998  1.00 10.41           C
ATOM   5045  ND1 HIS A 651      23.116  50.973  71.573  1.00 10.84           N
ATOM   5046  CD2 HIS A 651      25.255  50.548  71.644  1.00 10.64           C
ATOM   5047  CE1 HIS A 651      23.734  51.987  70.994  1.00 10.94           C
ATOM   5048  NE2 HIS A 651      25.031  51.752  71.025  1.00 10.80           N
ATOM   5049  N   GLU A 652      22.150  47.092  74.650  1.00  9.87           N
ATOM   5050  CA  GLU A 652      21.809  45.764  75.132  1.00  9.55           C
ATOM   5051  C   GLU A 652      22.783  44.855  74.383  1.00  9.58           C
ATOM   5052  O   GLU A 652      23.087  45.101  73.210  1.00  9.46           O
ATOM   5053  CB  GLU A 652      20.367  45.413  74.745  1.00  9.51           C
ATOM   5054  CG  GLU A 652      19.928  43.997  75.121  1.00  8.66           C
ATOM   5055  CD  GLU A 652      19.738  43.793  76.626  1.00  9.30           C
ATOM   5056  OE1 GLU A 652      19.652  44.790  77.380  1.00  9.24           O
ATOM   5057  OE2 GLU A 652      19.669  42.623  77.061  1.00  8.96           O
ATOM   5058  N   PRO A 653      23.342  43.844  75.066  1.00  9.43           N
ATOM   5059  CA  PRO A 653      24.290  42.930  74.425  1.00  9.66           C
ATOM   5060  C   PRO A 653      23.666  41.916  73.470  1.00  9.71           C
ATOM   5061  O   PRO A 653      22.512  41.508  73.638  1.00  9.66           O
ATOM   5062  CB  PRO A 653      24.946  42.242  75.618  1.00  9.73           C
ATOM   5063  CG  PRO A 653      23.851  42.221  76.641  1.00  9.91           C
[truncated: 65,334 more chars]
