# Supplementary material for: Modeling of loops in proteins: a multi-method approach
Source: BMC Struct Biol. 2010 Feb 11;10:5. doi: 10.1186/1472-6807-10-5 (PMC2837870; doi:10.1186/1472-6807-10-5)
Supplement: Additional file 1 — Student t-test. Results from two sample paired t-test of Table 2. [file 1472-6807-10-5-S1.GZ › loop_test_data/1dzg_367-389.pdb]

ATOM      1  N   PRO I   1      46.992  20.186 -14.238  1.00101.75           N
ATOM      2  CA  PRO I   1      45.763  19.461 -14.650  1.00102.33           C
ATOM      3  C   PRO I   1      45.830  17.973 -14.352  1.00102.24           C
ATOM      4  O   PRO I   1      45.330  17.146 -15.121  1.00102.61           O
ATOM      5  CB  PRO I   1      45.661  19.726 -16.149  1.00101.31           C
ATOM      6  N   VAL I   2      46.418  17.613 -13.212  1.00100.65           N
ATOM      7  CA  VAL I   2      46.568  16.226 -12.814  1.00 97.63           C
ATOM      8  C   VAL I   2      45.449  15.754 -11.892  1.00 97.00           C
ATOM      9  O   VAL I   2      45.506  16.046 -10.691  1.00 97.18           O
ATOM     10  CB  VAL I   2      47.893  15.987 -12.048  1.00 95.13           C
ATOM     11  CG1 VAL I   2      48.100  14.502 -11.785  1.00 93.48           C
ATOM     12  CG2 VAL I   2      49.072  16.577 -12.792  1.00 93.93           C
ATOM     13  N   ASP I   3      44.488  14.985 -12.408  1.00 97.14           N
ATOM     14  CA  ASP I   3      43.495  14.410 -11.534  1.00 97.57           C
ATOM     15  C   ASP I   3      43.680  12.922 -11.344  1.00 96.58           C
ATOM     16  O   ASP I   3      44.609  12.300 -11.862  1.00 96.94           O
ATOM     17  CB  ASP I   3      42.095  14.916 -11.537  1.00101.08           C
ATOM     18  CG  ASP I   3      41.516  15.086 -10.133  1.00104.04           C
ATOM     19  OD1 ASP I   3      42.114  14.548  -9.174  1.00105.30           O
ATOM     20  OD2 ASP I   3      40.458  15.727 -10.001  1.00106.88           O
ATOM     21  N   ILE I   4      42.807  12.307 -10.574  1.00 94.70           N
ATOM     22  CA  ILE I   4      42.808  10.947 -10.160  1.00 93.62           C
ATOM     23  C   ILE I   4      42.494   9.850 -11.131  1.00 95.81           C
ATOM     24  O   ILE I   4      42.973   8.717 -10.929  1.00 96.90           O
ATOM     25  CB  ILE I   4      41.913  10.774  -8.909  1.00 90.42           C
ATOM     26  CG1 ILE I   4      40.480  11.204  -9.274  1.00 89.17           C
ATOM     27  CG2 ILE I   4      42.448  11.633  -7.777  1.00 87.01           C
ATOM     28  CD1 ILE I   4      39.481  10.565  -8.334  1.00 91.04           C
ATOM     29  N   CYS I   5      41.880  10.139 -12.280  1.00 97.63           N
ATOM     30  CA  CYS I   5      41.710   9.122 -13.317  1.00101.32           C
ATOM     31  C   CYS I   5      42.924   9.090 -14.236  1.00102.20           C
ATOM     32  O   CYS I   5      43.109   8.195 -15.057  1.00104.54           O
ATOM     33  CB  CYS I   5      40.393   9.221 -14.047  1.00103.90           C
ATOM     34  SG  CYS I   5      38.913   9.123 -13.012  1.00104.07           S
ATOM     35  N   THR I   6      43.807  10.060 -14.086  1.00101.09           N
ATOM     36  CA  THR I   6      45.056  10.239 -14.765  1.00100.66           C
ATOM     37  C   THR I   6      46.255   9.855 -13.888  1.00 99.66           C
ATOM     38  O   THR I   6      47.128   9.091 -14.295  1.00 99.54           O
ATOM     39  CB  THR I   6      45.238  11.751 -15.101  1.00102.22           C
ATOM     40  OG1 THR I   6      44.048  12.244 -15.714  1.00103.23           O
ATOM     41  CG2 THR I   6      46.432  11.952 -16.009  1.00104.22           C
ATOM     42  N   ALA I   7      46.346  10.449 -12.711  1.00 98.13           N
ATOM     43  CA  ALA I   7      47.426  10.291 -11.779  1.00 96.11           C
ATOM     44  C   ALA I   7      48.187   8.980 -11.826  1.00 94.94           C
ATOM     45  O   ALA I   7      47.624   7.888 -11.782  1.00 95.21           O
ATOM     46  CB  ALA I   7      46.950  10.563 -10.350  1.00 95.47           C
ATOM     47  N   LYS I   8      49.514   9.090 -11.863  1.00 92.14           N
ATOM     48  CA  LYS I   8      50.412   7.929 -11.801  1.00 88.40           C
ATOM     49  C   LYS I   8      51.069   7.944 -10.427  1.00 88.56           C
ATOM     50  O   LYS I   8      50.957   8.930  -9.692  1.00 87.52           O
ATOM     51  CB  LYS I   8      51.443   8.017 -12.925  1.00 83.49           C
ATOM     52  CG  LYS I   8      50.833   7.938 -14.320  1.00 81.96           C
ATOM     53  CD  LYS I   8      51.581   8.834 -15.293  1.00 81.20           C
ATOM     54  CE  LYS I   8      50.641   9.419 -16.333  1.00 81.84           C
ATOM     55  NZ  LYS I   8      51.361  10.339 -17.258  1.00 83.49           N
ATOM     56  N   PRO I   9      51.800   6.894 -10.063  1.00 90.03           N
ATOM     57  CA  PRO I   9      52.448   6.777  -8.771  1.00 91.62           C
ATOM     58  C   PRO I   9      53.313   7.957  -8.391  1.00 93.90           C
ATOM     59  O   PRO I   9      53.185   8.527  -7.303  1.00 91.64           O
ATOM     60  CB  PRO I   9      53.282   5.507  -8.874  1.00 90.90           C
ATOM     61  CG  PRO I   9      52.649   4.695  -9.941  1.00 90.94           C
ATOM     62  CD  PRO I   9      51.981   5.670 -10.878  1.00 90.76           C
ATOM     63  N   ARG I  10      54.158   8.429  -9.305  1.00 98.34           N
ATOM     64  CA  ARG I  10      55.001   9.591  -9.146  1.00102.70           C
ATOM     65  C   ARG I  10      54.248  10.896  -8.976  1.00105.01           C
ATOM     66  O   ARG I  10      54.640  11.763  -8.181  1.00105.39           O
ATOM     67  CB  ARG I  10      55.965   9.707 -10.337  1.00104.99           C
ATOM     68  CG  ARG I  10      55.255   9.643 -11.682  1.00109.28           C
ATOM     69  CD  ARG I  10      56.240   9.822 -12.826  1.00113.08           C
ATOM     70  NE  ARG I  10      55.583   9.771 -14.127  1.00115.45           N
ATOM     71  CZ  ARG I  10      56.156  10.106 -15.276  1.00116.84           C
ATOM     72  NH1 ARG I  10      57.414  10.525 -15.304  1.00117.12           N
ATOM     73  NH2 ARG I  10      55.469  10.029 -16.408  1.00117.86           N
ATOM     74  N   ASP I  11      53.038  11.014  -9.513  1.00106.75           N
ATOM     75  CA  ASP I  11      52.104  12.088  -9.349  1.00106.75           C
ATOM     76  C   ASP I  11      51.473  12.217  -7.978  1.00106.90           C
ATOM     77  O   ASP I  11      50.770  13.191  -7.676  1.00106.16           O
ATOM     78  CB  ASP I  11      51.018  12.051 -10.430  1.00107.81           C
ATOM     79  CG  ASP I  11      51.547  12.197 -11.840  1.00109.33           C
ATOM     80  OD1 ASP I  11      52.514  12.962 -12.044  1.00108.36           O
ATOM     81  OD2 ASP I  11      50.988  11.566 -12.767  1.00111.14           O
ATOM     82  N   ILE I  12      51.670  11.282  -7.075  1.00108.35           N
ATOM     83  CA  ILE I  12      51.329  11.249  -5.675  1.00110.33           C
ATOM     84  C   ILE I  12      52.644  10.998  -4.901  1.00113.12           C
ATOM     85  O   ILE I  12      53.013   9.847  -4.658  1.00113.59           O
ATOM     86  CB  ILE I  12      50.380  10.068  -5.352  1.00109.10           C
ATOM     87  CG1 ILE I  12      49.095  10.083  -6.173  1.00109.44           C
ATOM     88  CG2 ILE I  12      50.030  10.030  -3.869  1.00106.99           C
ATOM     89  CD1 ILE I  12      48.982   8.994  -7.213  1.00107.96           C
ATOM     90  N   PRO I  13      53.450  12.042  -4.732  1.00115.38           N
ATOM     91  CA  PRO I  13      54.749  11.907  -4.081  1.00117.00           C
ATOM     92  C   PRO I  13      54.579  11.620  -2.598  1.00118.78           C
ATOM     93  O   PRO I  13      53.726  12.240  -1.957  1.00117.58           O
ATOM     94  CB  PRO I  13      55.437  13.240  -4.301  1.00116.74           C
ATOM     95  CG  PRO I  13      54.504  14.126  -5.024  1.00116.26           C
ATOM     96  CD  PRO I  13      53.153  13.458  -5.012  1.00116.21           C
ATOM     97  N   MET I  14      55.349  10.680  -2.048  1.00122.24           N
ATOM     98  CA  MET I  14      55.227  10.364  -0.647  1.00125.15           C
ATOM     99  C   MET I  14      56.511  10.191   0.124  1.00126.53           C
ATOM    100  O   MET I  14      57.624  10.101  -0.378  1.00126.66           O
ATOM    101  CB  MET I  14      54.180   9.320  -0.331  1.00127.92           C
ATOM    102  CG  MET I  14      52.879   9.910   0.217  1.00131.68           C
ATOM    103  SD  MET I  14      51.641   8.627   0.470  1.00137.47           S
ATOM    104  CE  MET I  14      52.321   7.828   1.928  1.00137.29           C
ATOM    105  N   ASN I  15      56.356  10.167   1.437  1.00128.28           N
ATOM    106  CA  ASN I  15      57.368  10.135   2.447  1.00129.89           C
ATOM    107  C   ASN I  15      58.360   8.995   2.387  1.00130.53           C
ATOM    108  O   ASN I  15      58.007   7.819   2.430  1.00131.26           O
ATOM    109  CB  ASN I  15      56.698  10.194   3.836  1.00130.46           C
ATOM    110  CG  ASN I  15      55.444  11.045   3.850  1.00130.44           C
ATOM    111  OD1 ASN I  15      55.384  12.113   3.238  1.00130.37           O
ATOM    112  ND2 ASN I  15      54.417  10.570   4.547  1.00129.62           N
ATOM    113  N   PRO I  16      59.652   9.343   2.362  1.00130.25           N
ATOM    114  CA  PRO I  16      60.731   8.373   2.340  1.00128.86           C
ATOM    115  C   PRO I  16      60.968   7.739   3.704  1.00126.69           C
ATOM    116  O   PRO I  16      61.167   6.530   3.825  1.00126.35           O
ATOM    117  CB  PRO I  16      61.943   9.193   1.908  1.00129.76           C
ATOM    118  CG  PRO I  16      61.655  10.592   2.312  1.00130.30           C
ATOM    119  CD  PRO I  16      60.158  10.736   2.324  1.00130.44           C
ATOM    120  N   MET I  17      60.899   8.549   4.756  1.00123.73           N
ATOM    121  CA  MET I  17      61.127   8.122   6.118  1.00120.00           C
ATOM    122  C   MET I  17      59.965   7.363   6.735  1.00116.95           C
ATOM    123  O   MET I  17      60.178   6.500   7.593  1.00116.72           O
ATOM    124  CB  MET I  17      61.490   9.318   7.008  1.00119.70           C
ATOM    125  N   CYS I  18      58.739   7.682   6.338  1.00112.96           N
ATOM    126  CA  CYS I  18      57.559   7.012   6.866  1.00108.34           C
ATOM    127  C   CYS I  18      57.041   5.940   5.924  1.00106.12           C
ATOM    128  O   CYS I  18      56.071   6.156   5.194  1.00106.06           O
ATOM    129  CB  CYS I  18      56.461   8.037   7.164  1.00105.25           C
ATOM    130  SG  CYS I  18      56.767   9.025   8.647  1.00101.90           S
ATOM    131  N   ILE I  19      57.706   4.789   5.913  1.00103.66           N
ATOM    132  CA  ILE I  19      57.331   3.711   4.996  1.00101.96           C
ATOM    133  C   ILE I  19      57.176   2.397   5.730  1.00101.48           C
ATOM    134  O   ILE I  19      57.702   2.214   6.831  1.00102.01           O
ATOM    135  CB  ILE I  19      58.295   3.667   3.814  1.00101.18           C
ATOM    136  CG1 ILE I  19      57.695   4.399   2.605  1.00101.21           C
ATOM    137  CG2 ILE I  19      58.809   2.304   3.424  1.00102.24           C
ATOM    138  CD1 ILE I  19      58.698   4.789   1.548  1.00 99.12           C
ATOM    139  N   TYR I  20      56.348   1.511   5.183  1.00100.54           N
ATOM    140  CA  TYR I  20      56.190   0.174   5.733  1.00 99.82           C
ATOM    141  C   TYR I  20      56.299  -0.852   4.610  1.00100.79           C
ATOM    142  O   TYR I  20      55.320  -1.140   3.926  1.00100.12           O
ATOM    143  CB  TYR I  20      54.912   0.024   6.536  1.00 97.78           C
ATOM    144  CG  TYR I  20      54.657  -1.371   7.062  1.00 97.09           C
ATOM    145  CD1 TYR I  20      55.538  -1.986   7.940  1.00 96.70           C
ATOM    146  CD2 TYR I  20      53.537  -2.084   6.651  1.00 97.18           C
ATOM    147  CE1 TYR I  20      55.307  -3.270   8.398  1.00 96.62           C
ATOM    148  CE2 TYR I  20      53.299  -3.367   7.105  1.00 96.46           C
ATOM    149  CZ  TYR I  20      54.187  -3.955   7.979  1.00 96.01           C
ATOM    150  OH  TYR I  20      53.954  -5.233   8.435  1.00 95.28           O
ATOM    151  N   ARG I  21      57.529  -1.308   4.362  1.00103.31           N
ATOM    152  CA  ARG I  21      57.711  -2.356   3.340  1.00106.44           C
ATOM    153  C   ARG I  21      56.948  -3.580   3.861  1.00108.12           C
ATOM    154  O   ARG I  21      57.109  -3.929   5.035  1.00107.99           O
ATOM    155  CB  ARG I  21      59.188  -2.672   3.151  1.00109.84           C
ATOM    156  CG  ARG I  21      59.847  -1.938   1.995  1.00114.63           C
ATOM    157  CD  ARG I  21      61.366  -1.980   2.105  1.00121.67           C
ATOM    158  NE  ARG I  21      61.964  -0.704   1.740  1.00127.90           N
ATOM    159  CZ  ARG I  21      63.243  -0.372   1.818  1.00130.30           C
ATOM    160  NH1 ARG I  21      64.150  -1.234   2.259  1.00131.55           N
ATOM    161  NH2 ARG I  21      63.641   0.845   1.453  1.00130.59           N
ATOM    162  N   SER I  22      56.032  -4.121   3.066  1.00109.67           N
ATOM    163  CA  SER I  22      55.186  -5.208   3.519  1.00110.37           C
ATOM    164  C   SER I  22      55.672  -6.596   3.162  1.00110.47           C
ATOM    165  O   SER I  22      56.435  -6.816   2.224  1.00110.75           O
ATOM    166  CB  SER I  22      53.724  -4.995   3.169  1.00110.38           C
ATOM    167  OG  SER I  22      53.502  -4.889   1.781  1.00112.96           O
ATOM    168  N   PRO I  23      55.229  -7.590   3.947  1.00110.08           N
ATOM    169  CA  PRO I  23      55.614  -8.970   3.789  1.00110.74           C
ATOM    170  C   PRO I  23      55.232  -9.622   2.470  1.00112.28           C
ATOM    171  O   PRO I  23      54.353  -9.161   1.746  1.00112.56           O
ATOM    172  CB  PRO I  23      54.930  -9.699   4.944  1.00108.98           C
ATOM    173  CG  PRO I  23      54.442  -8.673   5.887  1.00107.54           C
ATOM    174  CD  PRO I  23      54.325  -7.394   5.111  1.00108.37           C
ATOM    175  N   GLU I  24      55.882 -10.746   2.168  1.00113.04           N
ATOM    176  CA  GLU I  24      55.532 -11.575   1.011  1.00113.58           C
ATOM    177  C   GLU I  24      54.608 -12.688   1.505  1.00115.48           C
ATOM    178  O   GLU I  24      54.236 -12.633   2.690  1.00116.42           O
ATOM    179  CB  GLU I  24      56.781 -12.148   0.355  1.00112.14           C
ATOM    180  N   LYS I  25      54.235 -13.662   0.685  1.00116.84           N
ATOM    181  CA  LYS I  25      53.315 -14.696   1.150  1.00118.42           C
ATOM    182  C   LYS I  25      53.721 -16.120   0.831  1.00120.04           C
ATOM    183  O   LYS I  25      54.350 -16.398  -0.190  1.00119.89           O
ATOM    184  CB  LYS I  25      51.904 -14.419   0.620  1.00117.95           C
ATOM    185  N   LYS I  26      53.321 -17.056   1.697  1.00120.86           N
ATOM    186  CA  LYS I  26      53.632 -18.466   1.513  1.00122.26           C
ATOM    187  C   LYS I  26      52.374 -19.299   1.296  1.00123.72           C
ATOM    188  O   LYS I  26      52.413 -20.354   0.663  1.00124.85           O
ATOM    189  N   SER I  27      44.636 -20.269  -5.674  1.00129.30           N
ATOM    190  CA  SER I  27      45.403 -19.107  -5.236  1.00129.67           C
ATOM    191  C   SER I  27      45.740 -18.191  -6.408  1.00130.92           C
ATOM    192  O   SER I  27      46.136 -17.041  -6.228  1.00132.05           O
ATOM    193  CB  SER I  27      46.687 -19.563  -4.535  1.00128.17           C
ATOM    194  OG  SER I  27      47.271 -20.666  -5.207  1.00128.11           O
ATOM    195  N   GLU I  28      45.553 -18.698  -7.622  1.00131.09           N
ATOM    196  CA  GLU I  28      45.906 -18.014  -8.844  1.00131.39           C
ATOM    197  C   GLU I  28      44.860 -17.083  -9.415  1.00131.65           C
ATOM    198  O   GLU I  28      43.654 -17.235  -9.216  1.00132.09           O
ATOM    199  CB  GLU I  28      46.403 -19.015  -9.892  1.00130.34           C
ATOM    200  CG  GLU I  28      47.477 -19.957  -9.352  1.00128.89           C
ATOM    201  CD  GLU I  28      48.727 -19.926 -10.210  1.00128.15           C
ATOM    202  OE1 GLU I  28      48.610 -20.206 -11.422  1.00127.16           O
ATOM    203  OE2 GLU I  28      49.811 -19.608  -9.682  1.00128.57           O
ATOM    204  N   GLN I  29      45.307 -16.086 -10.182  1.00130.80           N
ATOM    205  CA  GLN I  29      44.518 -15.035 -10.721  1.00129.33           C
ATOM    206  C   GLN I  29      43.279 -15.289 -11.517  1.00129.05           C
ATOM    207  O   GLN I  29      43.199 -16.049 -12.479  1.00129.03           O
ATOM    208  CB  GLN I  29      45.294 -13.790 -11.072  1.00126.94           C
ATOM    209  CG  GLN I  29      45.460 -12.726 -10.027  1.00124.28           C
ATOM    210  CD  GLN I  29      45.272 -13.069  -8.579  1.00123.22           C
ATOM    211  OE1 GLN I  29      44.205 -13.503  -8.129  1.00121.77           O
ATOM    212  NE2 GLN I  29      46.295 -12.820  -7.758  1.00122.83           N
ATOM    213  N   LYS I  30      42.209 -14.600 -11.103  1.00128.32           N
ATOM    214  CA  LYS I  30      40.875 -14.681 -11.678  1.00126.95           C
ATOM    215  C   LYS I  30      40.335 -13.297 -12.011  1.00126.95           C
ATOM    216  O   LYS I  30      39.527 -12.742 -11.249  1.00127.33           O
ATOM    217  CB  LYS I  30      39.941 -15.370 -10.660  1.00123.77           C
ATOM    218  CG  LYS I  30      40.181 -15.024  -9.201  1.00120.29           C
ATOM    219  CD  LYS I  30      38.885 -14.667  -8.488  1.00118.26           C
ATOM    220  CE  LYS I  30      39.033 -14.762  -6.978  1.00116.41           C
ATOM    221  NZ  LYS I  30      38.510 -16.056  -6.460  1.00116.13           N
ATOM    222  N   ILE I  31      40.795 -12.654 -13.086  1.00125.79           N
ATOM    223  CA  ILE I  31      40.390 -11.276 -13.409  1.00125.92           C
ATOM    224  C   ILE I  31      40.049 -11.067 -14.879  1.00127.44           C
ATOM    225  O   ILE I  31      40.797 -11.458 -15.774  1.00127.60           O
ATOM    226  CB  ILE I  31      41.532 -10.322 -13.005  1.00124.41           C
ATOM    227  CG1 ILE I  31      41.519  -9.919 -11.524  1.00123.55           C
ATOM    228  CG2 ILE I  31      41.644  -9.057 -13.836  1.00123.85           C
ATOM    229  CD1 ILE I  31      42.913  -9.648 -10.982  1.00123.74           C
ATOM    230  N   PRO I  32      39.009 -10.262 -15.155  1.00128.96           N
ATOM    231  CA  PRO I  32      38.581  -9.918 -16.486  1.00130.24           C
ATOM    232  C   PRO I  32      39.324  -8.801 -17.200  1.00132.41           C
ATOM    233  O   PRO I  32      40.399  -8.347 -16.822  1.00132.76           O
ATOM    234  CB  PRO I  32      37.106  -9.561 -16.334  1.00129.10           C
ATOM    235  CG  PRO I  32      36.807  -9.441 -14.896  1.00128.38           C
ATOM    236  CD  PRO I  32      38.068  -9.738 -14.132  1.00128.70           C
ATOM    237  N   GLU I  33      38.738  -8.350 -18.307  1.00135.18           N
ATOM    238  CA  GLU I  33      39.251  -7.313 -19.186  1.00137.27           C
ATOM    239  C   GLU I  33      38.812  -5.923 -18.729  1.00138.78           C
ATOM    240  O   GLU I  33      37.626  -5.680 -18.510  1.00139.61           O
ATOM    241  CB  GLU I  33      38.677  -7.531 -20.598  1.00136.82           C
ATOM    242  CG  GLU I  33      39.690  -7.882 -21.665  1.00135.48           C
ATOM    243  CD  GLU I  33      39.052  -8.007 -23.039  1.00134.92           C
ATOM    244  OE1 GLU I  33      38.277  -7.104 -23.415  1.00133.95           O
ATOM    245  OE2 GLU I  33      39.317  -9.015 -23.724  1.00135.65           O
ATOM    246  N   ALA I  34      39.775  -5.027 -18.535  1.00139.39           N
ATOM    247  CA  ALA I  34      39.498  -3.688 -18.027  1.00138.45           C
ATOM    248  C   ALA I  34      39.196  -3.764 -16.529  1.00136.29           C
ATOM    249  O   ALA I  34      38.359  -3.051 -15.988  1.00137.70           O
ATOM    250  CB  ALA I  34      38.384  -3.007 -18.789  1.00140.03           C
ATOM    251  N   THR I  35      39.886  -4.681 -15.859  1.00131.02           N
ATOM    252  CA  THR I  35      39.782  -4.899 -14.436  1.00124.98           C
ATOM    253  C   THR I  35      41.179  -4.638 -13.847  1.00120.49           C
ATOM    254  O   THR I  35      42.140  -5.331 -14.147  1.00119.42           O
ATOM    255  CB  THR I  35      39.320  -6.295 -14.017  1.00125.19           C
ATOM    256  OG1 THR I  35      38.060  -6.584 -14.641  1.00126.32           O
ATOM    257  CG2 THR I  35      39.138  -6.377 -12.505  1.00124.75           C
ATOM    258  N   ASN I  36      41.237  -3.545 -13.111  1.00116.50           N
ATOM    259  CA  ASN I  36      42.475  -3.071 -12.528  1.00111.86           C
ATOM    260  C   ASN I  36      43.055  -4.018 -11.499  1.00106.55           C
ATOM    261  O   ASN I  36      42.529  -4.180 -10.397  1.00106.59           O
ATOM    262  CB  ASN I  36      42.223  -1.695 -11.900  1.00114.81           C
ATOM    263  CG  ASN I  36      43.480  -0.901 -11.648  1.00116.80           C
ATOM    264  OD1 ASN I  36      44.600  -1.399 -11.746  1.00119.03           O
ATOM    265  ND2 ASN I  36      43.293   0.372 -11.313  1.00117.92           N
ATOM    266  N   ARG I  37      44.275  -4.493 -11.776  1.00100.07           N
ATOM    267  CA  ARG I  37      45.026  -5.313 -10.824  1.00 93.35           C
ATOM    268  C   ARG I  37      45.207  -4.522  -9.530  1.00 89.96           C
ATOM    269  O   ARG I  37      44.930  -5.023  -8.439  1.00 89.46           O
ATOM    270  CB  ARG I  37      46.375  -5.723 -11.404  1.00 91.03           C
ATOM    271  N   ARG I  38      45.597  -3.251  -9.631  1.00 85.57           N
ATOM    272  CA  ARG I  38      45.623  -2.342  -8.509  1.00 81.59           C
ATOM    273  C   ARG I  38      44.307  -2.272  -7.758  1.00 78.02           C
ATOM    274  O   ARG I  38      44.308  -2.523  -6.540  1.00 79.18           O
ATOM    275  CB  ARG I  38      46.107  -0.954  -8.924  1.00 83.03           C
ATOM    276  N   VAL I  39      43.160  -2.031  -8.392  1.00 72.37           N
ATOM    277  CA  VAL I  39      41.870  -1.969  -7.713  1.00 66.61           C
ATOM    278  C   VAL I  39      41.473  -3.285  -7.061  1.00 66.55           C
ATOM    279  O   VAL I  39      40.911  -3.330  -5.961  1.00 66.15           O
ATOM    280  CB  VAL I  39      40.742  -1.485  -8.638  1.00 60.41           C
ATOM    281  CG1 VAL I  39      39.356  -1.618  -8.024  1.00 57.59           C
ATOM    282  CG2 VAL I  39      40.972  -0.032  -9.038  1.00 59.99           C
ATOM    283  N   TRP I  40      41.720  -4.388  -7.748  1.00 64.79           N
ATOM    284  CA  TRP I  40      41.399  -5.720  -7.295  1.00 65.35           C
ATOM    285  C   TRP I  40      42.138  -6.159  -6.051  1.00 67.83           C
ATOM    286  O   TRP I  40      41.528  -6.635  -5.084  1.00 70.30           O
ATOM    287  CB  TRP I  40      41.653  -6.691  -8.460  1.00 65.95           C
ATOM    288  CG  TRP I  40      40.900  -7.972  -8.262  1.00 71.37           C
ATOM    289  CD1 TRP I  40      39.564  -8.181  -8.433  1.00 73.20           C
ATOM    290  CD2 TRP I  40      41.446  -9.201  -7.774  1.00 75.12           C
ATOM    291  NE1 TRP I  40      39.247  -9.479  -8.109  1.00 74.89           N
ATOM    292  CE2 TRP I  40      40.386 -10.125  -7.703  1.00 76.32           C
ATOM    293  CE3 TRP I  40      42.732  -9.609  -7.406  1.00 78.31           C
ATOM    294  CZ2 TRP I  40      40.573 -11.438  -7.275  1.00 78.96           C
ATOM    295  CZ3 TRP I  40      42.912 -10.908  -6.975  1.00 81.27           C
ATOM    296  CH2 TRP I  40      41.839 -11.809  -6.918  1.00 81.92           C
ATOM    297  N   GLU I  41      43.451  -5.949  -6.006  1.00 68.59           N
ATOM    298  CA  GLU I  41      44.273  -6.301  -4.859  1.00 69.04           C
ATOM    299  C   GLU I  41      43.881  -5.520  -3.616  1.00 66.36           C
ATOM    300  O   GLU I  41      43.727  -6.086  -2.531  1.00 66.27           O
ATOM    301  CB  GLU I  41      45.755  -6.101  -5.171  1.00 76.69           C
ATOM    302  CG  GLU I  41      46.268  -7.031  -6.261  1.00 85.35           C
ATOM    303  CD  GLU I  41      47.736  -6.812  -6.565  1.00 92.73           C
ATOM    304  OE1 GLU I  41      48.232  -5.684  -6.361  1.00 96.15           O
ATOM    305  OE2 GLU I  41      48.393  -7.776  -7.012  1.00 96.33           O
ATOM    306  N   LEU I  42      43.646  -4.217  -3.777  1.00 62.93           N
ATOM    307  CA  LEU I  42      43.166  -3.385  -2.691  1.00 61.39           C
ATOM    308  C   LEU I  42      41.804  -3.840  -2.187  1.00 63.29           C
ATOM    309  O   LEU I  42      41.593  -3.996  -0.982  1.00 67.87           O
ATOM    310  CB  LEU I  42      43.081  -1.913  -3.123  1.00 58.67           C
ATOM    311  CG  LEU I  42      42.458  -1.002  -2.059  1.00 55.74           C
ATOM    312  CD1 LEU I  42      43.372  -0.896  -0.854  1.00 58.04           C
ATOM    313  CD2 LEU I  42      42.069   0.347  -2.603  1.00 55.05           C
ATOM    314  N   SER I  43      40.870  -4.128  -3.090  1.00 62.91           N
ATOM    315  CA  SER I  43      39.541  -4.606  -2.769  1.00 60.07           C
ATOM    316  C   SER I  43      39.543  -5.877  -1.943  1.00 55.79           C
ATOM    317  O   SER I  43      38.791  -5.990  -0.971  1.00 55.90           O
ATOM    318  CB  SER I  43      38.678  -4.744  -4.018  1.00 63.98           C
ATOM    319  OG  SER I  43      38.440  -6.094  -4.363  1.00 67.61           O
ATOM    320  N   LYS I  44      40.403  -6.835  -2.278  1.00 53.25           N
ATOM    321  CA  LYS I  44      40.566  -8.064  -1.513  1.00 51.43           C
ATOM    322  C   LYS I  44      41.019  -7.736  -0.091  1.00 49.77           C
ATOM    323  O   LYS I  44      40.406  -8.180   0.876  1.00 51.10           O
ATOM    324  CB  LYS I  44      41.595  -8.982  -2.177  1.00 52.47           C
ATOM    325  N   ALA I  45      42.038  -6.889   0.041  1.00 46.36           N
ATOM    326  CA  ALA I  45      42.509  -6.403   1.327  1.00 42.10           C
ATOM    327  C   ALA I  45      41.367  -5.809   2.137  1.00 43.74           C
ATOM    328  O   ALA I  45      41.028  -6.282   3.222  1.00 47.22           O
ATOM    329  CB  ALA I  45      43.598  -5.354   1.136  1.00 42.66           C
ATOM    330  N   ASN I  46      40.668  -4.834   1.560  1.00 43.56           N
ATOM    331  CA  ASN I  46      39.507  -4.199   2.151  1.00 44.21           C
ATOM    332  C   ASN I  46      38.388  -5.168   2.491  1.00 46.52           C
ATOM    333  O   ASN I  46      37.730  -5.047   3.527  1.00 49.37           O
ATOM    334  CB  ASN I  46      38.960  -3.126   1.202  1.00 45.81           C
ATOM    335  CG  ASN I  46      39.844  -1.903   1.144  1.00 47.70           C
ATOM    336  OD1 ASN I  46      40.292  -1.396   2.171  1.00 59.13           O
ATOM    337  ND2 ASN I  46      40.083  -1.394  -0.052  1.00 51.17           N
ATOM    338  N   SER I  47      38.161  -6.166   1.639  1.00 47.30           N
ATOM    339  CA  SER I  47      37.191  -7.213   1.867  1.00 49.65           C
ATOM    340  C   SER I  47      37.601  -8.127   3.009  1.00 47.91           C
ATOM    341  O   SER I  47      36.744  -8.567   3.782  1.00 43.91           O
ATOM    342  CB  SER I  47      36.876  -7.977   0.588  1.00 52.98           C
ATOM    343  OG  SER I  47      36.207  -7.144  -0.351  1.00 50.29           O
ATOM    344  N   ARG I  48      38.898  -8.359   3.205  1.00 50.31           N
ATOM    345  CA  ARG I  48      39.404  -9.114   4.341  1.00 51.56           C
ATOM    346  C   ARG I  48      39.064  -8.405   5.649  1.00 49.88           C
ATOM    347  O   ARG I  48      38.506  -9.012   6.565  1.00 48.98           O
ATOM    348  CB  ARG I  48      40.908  -9.343   4.235  1.00 55.35           C
ATOM    349  CG  ARG I  48      41.313 -10.271   3.098  1.00 61.04           C
ATOM    350  CD  ARG I  48      42.742 -10.758   3.272  1.00 67.02           C
ATOM    351  NE  ARG I  48      43.286 -11.338   2.053  1.00 73.15           N
ATOM    352  CZ  ARG I  48      43.834 -10.648   1.061  1.00 78.28           C
ATOM    353  NH1 ARG I  48      43.918  -9.326   1.128  1.00 80.46           N
ATOM    354  NH2 ARG I  48      44.308 -11.271  -0.012  1.00 78.72           N
ATOM    355  N   PHE I  49      39.328  -7.102   5.726  1.00 49.02           N
ATOM    356  CA  PHE I  49      38.960  -6.311   6.892  1.00 48.16           C
ATOM    357  C   PHE I  49      37.459  -6.404   7.142  1.00 48.75           C
ATOM    358  O   PHE I  49      37.006  -6.863   8.190  1.00 48.43           O
ATOM    359  CB  PHE I  49      39.360  -4.840   6.700  1.00 51.48           C
ATOM    360  CG  PHE I  49      39.000  -4.019   7.911  1.00 57.40           C
ATOM    361  CD1 PHE I  49      39.681  -4.210   9.103  1.00 60.62           C
ATOM    362  CD2 PHE I  49      37.942  -3.132   7.878  1.00 56.86           C
ATOM    363  CE1 PHE I  49      39.332  -3.500  10.235  1.00 58.74           C
ATOM    364  CE2 PHE I  49      37.591  -2.416   9.006  1.00 57.01           C
ATOM    365  CZ  PHE I  49      38.288  -2.602  10.180  1.00 56.70           C
ATOM    366  N   ALA I  50      36.663  -6.061   6.133  1.00 49.44           N
ATOM    367  CA  ALA I  50      35.218  -6.152   6.169  1.00 46.26           C
ATOM    368  C   ALA I  50      34.701  -7.435   6.791  1.00 46.20           C
ATOM    369  O   ALA I  50      33.884  -7.367   7.719  1.00 45.27           O
ATOM    370  CB  ALA I  50      34.641  -5.980   4.771  1.00 51.42           C
ATOM    371  N   THR I  51      35.118  -8.604   6.306  1.00 47.56           N
ATOM    372  CA  THR I  51      34.676  -9.855   6.921  1.00 52.38           C
ATOM    373  C   THR I  51      35.002  -9.848   8.412  1.00 56.24           C
ATOM    374  O   THR I  51      34.099  -9.879   9.248  1.00 57.68           O
ATOM    375  CB  THR I  51      35.319 -11.077   6.251  1.00 52.87           C
ATOM    376  OG1 THR I  51      35.614 -10.760   4.883  1.00 56.59           O
ATOM    377  CG2 THR I  51      34.374 -12.267   6.295  1.00 56.52           C
ATOM    378  N   THR I  52      36.274  -9.749   8.770  1.00 58.64           N
ATOM    379  CA  THR I  52      36.749  -9.739  10.131  1.00 61.40           C
ATOM    380  C   THR I  52      36.029  -8.811  11.086  1.00 61.86           C
ATOM    381  O   THR I  52      35.445  -9.249  12.084  1.00 61.02           O
ATOM    382  CB  THR I  52      38.259  -9.412  10.213  1.00 63.30           C
ATOM    383  OG1 THR I  52      38.977 -10.270   9.323  1.00 66.42           O
ATOM    384  CG2 THR I  52      38.765  -9.628  11.633  1.00 67.16           C
ATOM    385  N   PHE I  53      36.042  -7.508  10.805  1.00 60.34           N
ATOM    386  CA  PHE I  53      35.367  -6.516  11.643  1.00 60.84           C
ATOM    387  C   PHE I  53      33.910  -6.900  11.848  1.00 62.54           C
ATOM    388  O   PHE I  53      33.430  -6.999  12.977  1.00 65.75           O
ATOM    389  CB  PHE I  53      35.498  -5.127  11.051  1.00 64.30           C
ATOM    390  CG  PHE I  53      35.121  -3.983  11.941  1.00 69.46           C
ATOM    391  CD1 PHE I  53      33.809  -3.548  12.015  1.00 72.79           C
ATOM    392  CD2 PHE I  53      36.079  -3.303  12.675  1.00 75.09           C
ATOM    393  CE1 PHE I  53      33.457  -2.472  12.805  1.00 76.07           C
ATOM    394  CE2 PHE I  53      35.743  -2.216  13.456  1.00 79.69           C
ATOM    395  CZ  PHE I  53      34.426  -1.808  13.530  1.00 79.33           C
ATOM    396  N   TYR I  54      33.202  -7.210  10.757  1.00 60.40           N
ATOM    397  CA  TYR I  54      31.868  -7.752  10.815  1.00 55.21           C
ATOM    398  C   TYR I  54      31.801  -8.979  11.715  1.00 55.26           C
ATOM    399  O   TYR I  54      30.940  -9.037  12.597  1.00 54.32           O
ATOM    400  CB  TYR I  54      31.333  -8.105   9.408  1.00 48.01           C
ATOM    401  CG  TYR I  54      29.884  -8.555   9.531  1.00 37.54           C
ATOM    402  CD1 TYR I  54      28.883  -7.613   9.712  1.00 35.77           C
ATOM    403  CD2 TYR I  54      29.554  -9.898   9.589  1.00 33.73           C
ATOM    404  CE1 TYR I  54      27.568  -8.002   9.899  1.00 32.74           C
ATOM    405  CE2 TYR I  54      28.250 -10.295   9.798  1.00 34.31           C
ATOM    406  CZ  TYR I  54      27.261  -9.345   9.939  1.00 34.51           C
ATOM    407  OH  TYR I  54      25.955  -9.740  10.123  1.00 38.71           O
ATOM    408  N   GLN I  55      32.674  -9.966  11.529  1.00 57.62           N
ATOM    409  CA  GLN I  55      32.710 -11.154  12.371  1.00 65.45           C
ATOM    410  C   GLN I  55      32.796 -10.775  13.847  1.00 70.63           C
ATOM    411  O   GLN I  55      31.994 -11.212  14.672  1.00 71.92           O
ATOM    412  CB  GLN I  55      33.872 -12.065  11.972  1.00 65.87           C
ATOM    413  CG  GLN I  55      33.709 -12.714  10.610  1.00 69.80           C
ATOM    414  CD  GLN I  55      34.507 -13.988  10.454  1.00 75.31           C
ATOM    415  OE1 GLN I  55      35.688 -13.967  10.100  1.00 79.82           O
ATOM    416  NE2 GLN I  55      33.861 -15.124  10.704  1.00 74.94           N
ATOM    417  N   HIS I  56      33.764  -9.932  14.188  1.00 74.46           N
ATOM    418  CA  HIS I  56      33.932  -9.379  15.512  1.00 74.83           C
ATOM    419  C   HIS I  56      32.691  -8.651  16.000  1.00 70.82           C
ATOM    420  O   HIS I  56      32.071  -9.034  16.998  1.00 71.56           O
ATOM    421  CB  HIS I  56      35.121  -8.390  15.507  1.00 84.75           C
ATOM    422  CG  HIS I  56      35.640  -8.212  16.906  1.00 93.09           C
ATOM    423  ND1 HIS I  56      35.087  -7.316  17.792  1.00 96.42           N
ATOM    424  CD2 HIS I  56      36.568  -8.915  17.595  1.00 95.13           C
ATOM    425  CE1 HIS I  56      35.694  -7.434  18.961  1.00 96.79           C
ATOM    426  NE2 HIS I  56      36.594  -8.395  18.867  1.00 96.12           N
ATOM    427  N   LEU I  57      32.214  -7.663  15.244  1.00 66.21           N
ATOM    428  CA  LEU I  57      31.016  -6.905  15.553  1.00 62.08           C
ATOM    429  C   LEU I  57      29.812  -7.763  15.868  1.00 60.93           C
ATOM    430  O   LEU I  57      29.097  -7.536  16.852  1.00 59.84           O
ATOM    431  CB  LEU I  57      30.730  -5.838  14.513  1.00 59.92           C
ATOM    432  CG  LEU I  57      29.545  -4.903  14.718  1.00 63.89           C
ATOM    433  CD1 LEU I  57      29.510  -4.307  16.115  1.00 63.78           C
ATOM    434  CD2 LEU I  57      29.548  -3.788  13.674  1.00 66.28           C
ATOM    435  N   ALA I  58      29.568  -8.827  15.117  1.00 62.25           N
ATOM    436  CA  ALA I  58      28.541  -9.814  15.344  1.00 62.46           C
ATOM    437  C   ALA I  58      28.704 -10.519  16.687  1.00 62.32           C
ATOM    438  O   ALA I  58      27.716 -10.757  17.384  1.00 65.63           O
ATOM    439  CB  ALA I  58      28.594 -10.865  14.231  1.00 66.31           C
ATOM    440  N   ASP I  59      29.936 -10.843  17.074  1.00 61.93           N
ATOM    441  CA  ASP I  59      30.237 -11.438  18.362  1.00 59.96           C
ATOM    442  C   ASP I  59      29.858 -10.536  19.516  1.00 57.03           C
ATOM    443  O   ASP I  59      29.147 -10.959  20.436  1.00 58.12           O
ATOM    444  CB  ASP I  59      31.688 -11.880  18.476  1.00 63.47           C
ATOM    445  CG  ASP I  59      31.830 -13.390  18.415  1.00 67.54           C
ATOM    446  OD1 ASP I  59      30.798 -14.094  18.418  1.00 65.71           O
ATOM    447  OD2 ASP I  59      32.985 -13.863  18.365  1.00 70.19           O
ATOM    448  N   SER I  60      30.127  -9.236  19.416  1.00 53.89           N
ATOM    449  CA  SER I  60      29.725  -8.239  20.381  1.00 53.47           C
ATOM    450  C   SER I  60      28.233  -8.012  20.502  1.00 55.76           C
ATOM    451  O   SER I  60      27.780  -7.366  21.466  1.00 57.40           O
ATOM    452  CB  SER I  60      30.477  -6.929  20.113  1.00 52.65           C
ATOM    453  OG  SER I  60      29.611  -5.817  20.043  1.00 52.65           O
ATOM    454  N   LYS I  61      27.391  -8.484  19.594  1.00 60.06           N
ATOM    455  CA  LYS I  61      25.975  -8.339  19.568  1.00 60.20           C
ATOM    456  C   LYS I  61      25.126  -9.600  19.704  1.00 58.85           C
ATOM    457  O   LYS I  61      25.485 -10.725  19.396  1.00 54.34           O
ATOM    458  CB  LYS I  61      25.524  -7.626  18.278  1.00 62.21           C
ATOM    459  CG  LYS I  61      25.563  -6.112  18.379  1.00 69.07           C
ATOM    460  CD  LYS I  61      25.340  -5.471  17.015  1.00 75.34           C
ATOM    461  CE  LYS I  61      26.052  -4.132  16.919  1.00 79.50           C
ATOM    462  NZ  LYS I  61      25.974  -3.556  15.549  1.00 84.24           N
ATOM    463  N   ASN I  62      23.929  -9.339  20.231  1.00 60.60           N
ATOM    464  CA  ASN I  62      22.905 -10.374  20.442  1.00 65.57           C
ATOM    465  C   ASN I  62      22.208 -10.604  19.106  1.00 67.47           C
ATOM    466  O   ASN I  62      22.075  -9.659  18.321  1.00 70.09           O
ATOM    467  CB  ASN I  62      21.979  -9.903  21.544  1.00 69.05           C
ATOM    468  CG  ASN I  62      20.511 -10.174  21.427  1.00 70.53           C
ATOM    469  OD1 ASN I  62      20.042 -11.304  21.594  1.00 71.30           O
ATOM    470  ND2 ASN I  62      19.727  -9.117  21.206  1.00 69.45           N
ATOM    471  N   ASP I  63      21.822 -11.823  18.795  1.00 68.12           N
ATOM    472  CA  ASP I  63      21.286 -12.224  17.524  1.00 70.37           C
ATOM    473  C   ASP I  63      20.159 -11.459  16.910  1.00 72.75           C
ATOM    474  O   ASP I  63      20.291 -10.924  15.786  1.00 73.45           O
ATOM    475  CB  ASP I  63      20.978 -13.728  17.511  1.00 70.42           C
ATOM    476  CG  ASP I  63      22.176 -14.553  17.938  1.00 74.53           C
ATOM    477  OD1 ASP I  63      23.322 -14.060  17.853  1.00 76.10           O
ATOM    478  OD2 ASP I  63      21.971 -15.710  18.362  1.00 76.00           O
ATOM    479  N   ASN I  64      19.047 -11.214  17.593  1.00 72.16           N
ATOM    480  CA  ASN I  64      17.879 -10.519  17.133  1.00 71.38           C
ATOM    481  C   ASN I  64      17.965  -9.023  16.907  1.00 69.90           C
ATOM    482  O   ASN I  64      16.951  -8.297  16.937  1.00 71.10           O
ATOM    483  CB  ASN I  64      16.661 -10.801  18.029  1.00 75.35           C
ATOM    484  CG  ASN I  64      16.747 -12.028  18.894  1.00 79.36           C
ATOM    485  OD1 ASN I  64      16.201 -13.079  18.560  1.00 79.90           O
ATOM    486  ND2 ASN I  64      17.361 -11.904  20.067  1.00 80.13           N
ATOM    487  N   ASP I  65      19.128  -8.454  16.691  1.00 67.03           N
ATOM    488  CA  ASP I  65      19.450  -7.092  16.441  1.00 68.00           C
ATOM    489  C   ASP I  65      20.090  -6.953  15.043  1.00 64.84           C
ATOM    490  O   ASP I  65      21.034  -7.655  14.700  1.00 64.73           O
ATOM    491  CB  ASP I  65      20.458  -6.520  17.443  1.00 75.56           C
ATOM    492  CG  ASP I  65      20.252  -6.898  18.885  1.00 83.48           C
ATOM    493  OD1 ASP I  65      19.110  -6.779  19.390  1.00 84.81           O
ATOM    494  OD2 ASP I  65      21.231  -7.327  19.542  1.00 86.30           O
ATOM    495  N   ASN I  66      19.543  -6.015  14.288  1.00 62.50           N
ATOM    496  CA  ASN I  66      20.051  -5.735  12.949  1.00 59.83           C
ATOM    497  C   ASN I  66      21.399  -5.030  13.062  1.00 60.27           C
ATOM    498  O   ASN I  66      21.703  -4.378  14.058  1.00 63.96           O
ATOM    499  CB  ASN I  66      19.070  -4.848  12.178  1.00 56.22           C
ATOM    500  CG  ASN I  66      17.668  -5.416  12.146  1.00 58.62           C
ATOM    501  OD1 ASN I  66      17.460  -6.630  12.099  1.00 56.83           O
ATOM    502  ND2 ASN I  66      16.674  -4.534  12.183  1.00 58.95           N
ATOM    503  N   ILE I  67      22.241  -5.252  12.071  1.00 58.92           N
ATOM    504  CA  ILE I  67      23.568  -4.628  11.986  1.00 57.41           C
ATOM    505  C   ILE I  67      23.624  -3.963  10.603  1.00 58.26           C
ATOM    506  O   ILE I  67      22.974  -4.480   9.681  1.00 61.37           O
ATOM    507  CB  ILE I  67      24.664  -5.696  12.120  1.00 56.47           C
ATOM    508  CG1 ILE I  67      24.769  -6.288  13.531  1.00 60.47           C
ATOM    509  CG2 ILE I  67      26.020  -5.157  11.705  1.00 58.54           C
ATOM    510  CD1 ILE I  67      25.586  -7.553  13.626  1.00 59.53           C
ATOM    511  N   PHE I  68      24.216  -2.795  10.451  1.00 57.23           N
ATOM    512  CA  PHE I  68      24.365  -2.154   9.163  1.00 57.81           C
ATOM    513  C   PHE I  68      25.525  -1.158   9.179  1.00 60.69           C
ATOM    514  O   PHE I  68      25.463  -0.172   9.910  1.00 64.03           O
ATOM    515  CB  PHE I  68      23.120  -1.457   8.620  1.00 52.66           C
ATOM    516  CG  PHE I  68      23.278  -1.063   7.168  1.00 50.29           C
ATOM    517  CD1 PHE I  68      23.422  -2.054   6.209  1.00 49.56           C
ATOM    518  CD2 PHE I  68      23.316   0.259   6.768  1.00 47.09           C
ATOM    519  CE1 PHE I  68      23.602  -1.736   4.878  1.00 47.37           C
ATOM    520  CE2 PHE I  68      23.482   0.584   5.435  1.00 47.12           C
ATOM    521  CZ  PHE I  68      23.582  -0.416   4.489  1.00 49.47           C
ATOM    522  N   LEU I  69      26.547  -1.424   8.377  1.00 60.52           N
ATOM    523  CA  LEU I  69      27.714  -0.553   8.338  1.00 62.32           C
ATOM    524  C   LEU I  69      28.273  -0.420   6.930  1.00 64.40           C
ATOM    525  O   LEU I  69      27.792  -1.054   5.994  1.00 68.61           O
ATOM    526  CB  LEU I  69      28.808  -1.087   9.268  1.00 62.71           C
ATOM    527  CG  LEU I  69      29.262  -2.533   9.103  1.00 61.93           C
ATOM    528  CD1 LEU I  69      30.732  -2.684   9.477  1.00 60.61           C
ATOM    529  CD2 LEU I  69      28.436  -3.480   9.963  1.00 61.80           C
ATOM    530  N   SER I  70      29.320   0.388   6.800  1.00 64.25           N
ATOM    531  CA  SER I  70      30.014   0.538   5.533  1.00 65.12           C
ATOM    532  C   SER I  70      31.511   0.330   5.731  1.00 68.26           C
ATOM    533  O   SER I  70      32.268   1.247   6.034  1.00 69.59           O
ATOM    534  CB  SER I  70      29.756   1.877   4.859  1.00 63.42           C
ATOM    535  OG  SER I  70      30.660   2.057   3.774  1.00 63.07           O
ATOM    536  N   PRO I  71      31.964  -0.902   5.477  1.00 67.60           N
ATOM    537  CA  PRO I  71      33.356  -1.279   5.582  1.00 64.71           C
ATOM    538  C   PRO I  71      34.278  -0.465   4.700  1.00 62.32           C
ATOM    539  O   PRO I  71      35.337  -0.018   5.150  1.00 62.71           O
ATOM    540  CB  PRO I  71      33.393  -2.748   5.182  1.00 66.57           C
ATOM    541  CG  PRO I  71      32.005  -3.254   5.327  1.00 67.11           C
ATOM    542  CD  PRO I  71      31.117  -2.058   5.088  1.00 68.17           C
ATOM    543  N   LEU I  72      33.893  -0.192   3.457  1.00 63.33           N
ATOM    544  CA  LEU I  72      34.651   0.671   2.562  1.00 61.69           C
ATOM    545  C   LEU I  72      34.931   2.017   3.217  1.00 64.43           C
ATOM    546  O   LEU I  72      36.084   2.447   3.264  1.00 65.78           O
ATOM    547  CB  LEU I  72      33.916   0.858   1.248  1.00 57.18           C
ATOM    548  CG  LEU I  72      34.616   1.590   0.108  1.00 54.80           C
ATOM    549  CD1 LEU I  72      35.988   1.004  -0.184  1.00 54.35           C
ATOM    550  CD2 LEU I  72      33.733   1.484  -1.135  1.00 56.57           C
ATOM    551  N   SER I  73      33.898   2.681   3.726  1.00 68.28           N
ATOM    552  CA  SER I  73      34.071   3.935   4.447  1.00 72.16           C
ATOM    553  C   SER I  73      35.211   3.826   5.451  1.00 71.69           C
ATOM    554  O   SER I  73      36.259   4.458   5.285  1.00 73.13           O
ATOM    555  CB  SER I  73      32.773   4.316   5.163  1.00 75.85           C
ATOM    556  OG  SER I  73      32.744   5.697   5.473  1.00 80.05           O
ATOM    557  N   ILE I  74      35.027   3.048   6.517  1.00 67.09           N
ATOM    558  CA  ILE I  74      36.025   2.853   7.556  1.00 62.86           C
ATOM    559  C   ILE I  74      37.425   2.721   6.999  1.00 65.87           C
ATOM    560  O   ILE I  74      38.285   3.590   7.183  1.00 66.75           O
ATOM    561  CB  ILE I  74      35.694   1.666   8.475  1.00 55.17           C
ATOM    562  CG1 ILE I  74      34.318   1.871   9.114  1.00 49.91           C
ATOM    563  CG2 ILE I  74      36.760   1.504   9.552  1.00 54.91           C
ATOM    564  CD1 ILE I  74      33.821   0.697   9.926  1.00 48.82           C
ATOM    565  N   SER I  75      37.660   1.688   6.191  1.00 66.47           N
ATOM    566  CA  SER I  75      38.898   1.441   5.491  1.00 67.19           C
ATOM    567  C   SER I  75      39.448   2.659   4.767  1.00 71.17           C
ATOM    568  O   SER I  75      40.662   2.902   4.806  1.00 73.57           O
ATOM    569  CB  SER I  75      38.765   0.261   4.526  1.00 61.53           C
ATOM    570  OG  SER I  75      38.398  -0.936   5.185  1.00 58.41           O
ATOM    571  N   THR I  76      38.628   3.437   4.073  1.00 75.01           N
ATOM    572  CA  THR I  76      39.013   4.676   3.445  1.00 77.67           C
ATOM    573  C   THR I  76      39.356   5.770   4.452  1.00 77.19           C
ATOM    574  O   THR I  76      40.344   6.484   4.254  1.00 79.64           O
ATOM    575  CB  THR I  76      37.920   5.218   2.500  1.00 81.08           C
ATOM    576  OG1 THR I  76      37.389   4.149   1.708  1.00 81.40           O
ATOM    577  CG2 THR I  76      38.505   6.276   1.574  1.00 83.89           C
ATOM    578  N   ALA I  77      38.568   5.927   5.512  1.00 75.50           N
ATOM    579  CA  ALA I  77      38.840   6.946   6.521  1.00 74.43           C
ATOM    580  C   ALA I  77      40.255   6.810   7.070  1.00 75.16           C
ATOM    581  O   ALA I  77      41.134   7.638   6.852  1.00 75.37           O
ATOM    582  CB  ALA I  77      37.866   6.855   7.682  1.00 72.04           C
ATOM    583  N   PHE I  78      40.517   5.666   7.693  1.00 75.38           N
ATOM    584  CA  PHE I  78      41.773   5.289   8.279  1.00 76.76           C
ATOM    585  C   PHE I  78      42.972   5.376   7.376  1.00 81.29           C
ATOM    586  O   PHE I  78      44.040   5.818   7.813  1.00 84.36           O
ATOM    587  CB  PHE I  78      41.685   3.909   8.952  1.00 72.41           C
ATOM    588  CG  PHE I  78      40.916   4.040  10.244  1.00 71.51           C
ATOM    589  CD1 PHE I  78      39.539   4.135  10.224  1.00 72.93           C
ATOM    590  CD2 PHE I  78      41.582   4.107  11.452  1.00 74.19           C
ATOM    591  CE1 PHE I  78      38.824   4.296  11.394  1.00 73.76           C
ATOM    592  CE2 PHE I  78      40.875   4.250  12.632  1.00 74.59           C
ATOM    593  CZ  PHE I  78      39.502   4.384  12.588  1.00 74.86           C
ATOM    594  N   ALA I  79      42.833   5.073   6.091  1.00 83.82           N
ATOM    595  CA  ALA I  79      43.869   5.293   5.098  1.00 88.21           C
ATOM    596  C   ALA I  79      44.295   6.753   5.082  1.00 91.51           C
ATOM    597  O   ALA I  79      45.497   7.038   5.143  1.00 93.25           O
ATOM    598  CB  ALA I  79      43.412   4.791   3.746  1.00 89.23           C
ATOM    599  N   MET I  80      43.364   7.709   5.103  1.00 94.20           N
ATOM    600  CA  MET I  80      43.676   9.122   5.226  1.00 96.00           C
ATOM    601  C   MET I  80      44.359   9.452   6.542  1.00 93.55           C
ATOM    602  O   MET I  80      45.336  10.213   6.559  1.00 93.35           O
ATOM    603  CB  MET I  80      42.498  10.011   4.901  1.00100.94           C
ATOM    604  CG  MET I  80      41.863  10.815   6.005  1.00103.57           C
ATOM    605  SD  MET I  80      40.342  11.645   5.514  1.00103.77           S
ATOM    606  CE  MET I  80      39.148  10.333   5.749  1.00105.32           C
ATOM    607  N   THR I  81      43.926   8.868   7.655  1.00 89.85           N
ATOM    608  CA  THR I  81      44.578   9.021   8.952  1.00 86.82           C
ATOM    609  C   THR I  81      45.999   8.472   8.908  1.00 85.85           C
ATOM    610  O   THR I  81      46.990   9.153   9.159  1.00 85.56           O
ATOM    611  CB  THR I  81      43.788   8.267  10.044  1.00 85.24           C
ATOM    612  OG1 THR I  81      42.532   8.922  10.248  1.00 85.93           O
ATOM    613  CG2 THR I  81      44.543   8.220  11.360  1.00 83.73           C
ATOM    614  N   LYS I  82      46.143   7.251   8.409  1.00 84.01           N
ATOM    615  CA  LYS I  82      47.366   6.517   8.211  1.00 79.81           C
ATOM    616  C   LYS I  82      48.371   7.167   7.294  1.00 78.32           C
ATOM    617  O   LYS I  82      49.590   6.975   7.436  1.00 80.13           O
ATOM    618  CB  LYS I  82      47.058   5.076   7.833  1.00 79.61           C
ATOM    619  CG  LYS I  82      48.148   4.241   7.212  1.00 80.28           C
ATOM    620  CD  LYS I  82      47.919   4.088   5.714  1.00 80.26           C
ATOM    621  CE  LYS I  82      49.044   3.335   5.041  1.00 81.10           C
ATOM    622  NZ  LYS I  82      49.949   4.235   4.280  1.00 81.23           N
ATOM    623  N   LEU I  83      47.952   8.012   6.368  1.00 77.08           N
ATOM    624  CA  LEU I  83      48.798   8.840   5.531  1.00 76.26           C
ATOM    625  C   LEU I  83      49.841   9.568   6.379  1.00 76.98           C
ATOM    626  O   LEU I  83      51.042   9.422   6.147  1.00 77.25           O
ATOM    627  CB  LEU I  83      47.906   9.851   4.807  1.00 72.81           C
ATOM    628  CG  LEU I  83      48.493  10.684   3.683  1.00 74.11           C
ATOM    629  CD1 LEU I  83      49.229   9.827   2.667  1.00 72.02           C
ATOM    630  CD2 LEU I  83      47.390  11.492   2.998  1.00 77.24           C
ATOM    631  N   GLY I  84      49.401  10.325   7.380  1.00 77.99           N
ATOM    632  CA  GLY I  84      50.273  11.013   8.302  1.00 77.08           C
ATOM    633  C   GLY I  84      51.084  10.089   9.194  1.00 76.98           C
ATOM    634  O   GLY I  84      52.286  10.313   9.351  1.00 77.46           O
ATOM    635  N   ALA I  85      50.489   9.062   9.776  1.00 77.36           N
ATOM    636  CA  ALA I  85      51.121   8.131  10.667  1.00 78.27           C
ATOM    637  C   ALA I  85      52.492   7.620  10.262  1.00 80.87           C
ATOM    638  O   ALA I  85      52.927   7.674   9.114  1.00 79.01           O
ATOM    639  CB  ALA I  85      50.202   6.969  11.022  1.00 76.01           C
ATOM    640  N   CYS I  86      53.184   7.054  11.261  1.00 83.58           N
ATOM    641  CA  CYS I  86      54.549   6.569  11.076  1.00 86.17           C
ATOM    642  C   CYS I  86      54.966   5.622  12.202  1.00 85.75           C
ATOM    643  O   CYS I  86      54.225   5.404  13.157  1.00 82.52           O
ATOM    644  CB  CYS I  86      55.478   7.797  11.104  1.00 90.87           C
ATOM    645  SG  CYS I  86      56.981   7.651  10.130  1.00 97.15           S
ATOM    646  N   ASN I  87      56.144   5.030  12.048  1.00 87.61           N
ATOM    647  CA  ASN I  87      56.680   4.113  13.039  1.00 90.86           C
ATOM    648  C   ASN I  87      55.775   2.947  13.336  1.00 87.45           C
ATOM    649  O   ASN I  87      55.574   2.089  12.457  1.00 87.61           O
ATOM    650  CB  ASN I  87      57.198   4.891  14.249  1.00102.45           C
ATOM    651  CG  ASN I  87      58.713   5.099  14.124  1.00113.79           C
ATOM    652  OD1 ASN I  87      59.353   4.058  13.860  1.00112.93           O
ATOM    653  ND2 ASN I  87      59.230   6.280  14.268  1.00122.60           N
ATOM    654  N   ASP I  88      55.195   2.852  14.521  1.00 86.22           N
ATOM    655  CA  ASP I  88      54.325   1.752  14.904  1.00 87.14           C
ATOM    656  C   ASP I  88      52.847   2.094  14.769  1.00 87.02           C
ATOM    657  O   ASP I  88      51.992   1.211  14.726  1.00 86.75           O
ATOM    658  CB  ASP I  88      54.590   1.336  16.354  1.00 89.32           C
ATOM    659  CG  ASP I  88      55.705   0.319  16.470  1.00 91.06           C
ATOM    660  OD1 ASP I  88      56.509   0.199  15.522  1.00 93.47           O
ATOM    661  OD2 ASP I  88      55.772  -0.359  17.516  1.00 93.08           O
ATOM    662  N   THR I  89      52.569   3.396  14.728  1.00 87.07           N
ATOM    663  CA  THR I  89      51.185   3.845  14.488  1.00 87.94           C
ATOM    664  C   THR I  89      50.819   3.289  13.103  1.00 86.65           C
ATOM    665  O   THR I  89      50.002   2.385  12.965  1.00 85.90           O
ATOM    666  CB  THR I  89      51.089   5.376  14.493  1.00 89.45           C
ATOM    667  OG1 THR I  89      52.261   5.947  15.093  1.00 89.18           O
ATOM    668  CG2 THR I  89      49.872   5.837  15.288  1.00 88.33           C
ATOM    669  N   LEU I  90      51.583   3.707  12.102  1.00 84.49           N
ATOM    670  CA  LEU I  90      51.496   3.226  10.742  1.00 82.25           C
ATOM    671  C   LEU I  90      51.447   1.711  10.624  1.00 82.16           C
ATOM    672  O   LEU I  90      50.512   1.158  10.035  1.00 82.38           O
ATOM    673  CB  LEU I  90      52.716   3.736   9.960  1.00 77.28           C
ATOM    674  CG  LEU I  90      52.996   3.097   8.606  1.00 75.52           C
ATOM    675  CD1 LEU I  90      52.192   3.802   7.522  1.00 77.78           C
ATOM    676  CD2 LEU I  90      54.480   3.122   8.295  1.00 74.44           C
ATOM    677  N   GLN I  91      52.466   1.016  11.132  1.00 81.93           N
ATOM    678  CA  GLN I  91      52.521  -0.430  11.065  1.00 83.19           C
ATOM    679  C   GLN I  91      51.236  -1.094  11.528  1.00 82.85           C
ATOM    680  O   GLN I  91      50.640  -1.881  10.788  1.00 85.04           O
ATOM    681  CB  GLN I  91      53.708  -1.021  11.825  1.00 85.55           C
ATOM    682  CG  GLN I  91      53.669  -2.549  11.837  1.00 88.74           C
ATOM    683  CD  GLN I  91      54.883  -3.163  12.487  1.00 92.02           C
ATOM    684  OE1 GLN I  91      55.989  -3.093  11.949  1.00 95.10           O
ATOM    685  NE2 GLN I  91      54.683  -3.781  13.646  1.00 93.18           N
ATOM    686  N   GLN I  92      50.791  -0.792  12.746  1.00 81.41           N
ATOM    687  CA  GLN I  92      49.535  -1.317  13.264  1.00 80.64           C
ATOM    688  C   GLN I  92      48.389  -1.025  12.301  1.00 77.65           C
ATOM    689  O   GLN I  92      47.655  -1.929  11.904  1.00 76.58           O
ATOM    690  CB  GLN I  92      49.220  -0.700  14.628  1.00 86.40           C
ATOM    691  CG  GLN I  92      49.524  -1.620  15.797  1.00 91.35           C
ATOM    692  CD  GLN I  92      49.640  -0.863  17.105  1.00 94.56           C
ATOM    693  OE1 GLN I  92      49.275   0.311  17.189  1.00 95.93           O
ATOM    694  NE2 GLN I  92      50.155  -1.534  18.129  1.00 94.87           N
ATOM    695  N   LEU I  93      48.236   0.238  11.900  1.00 73.63           N
ATOM    696  CA  LEU I  93      47.279   0.625  10.886  1.00 69.34           C
ATOM    697  C   LEU I  93      47.257  -0.331   9.716  1.00 68.35           C
ATOM    698  O   LEU I  93      46.237  -1.017   9.532  1.00 69.95           O
ATOM    699  CB  LEU I  93      47.424   2.084  10.473  1.00 67.50           C
ATOM    700  CG  LEU I  93      46.661   3.074  11.367  1.00 70.14           C
ATOM    701  CD1 LEU I  93      47.181   4.486  11.219  1.00 70.08           C
ATOM    702  CD2 LEU I  93      45.167   3.001  11.099  1.00 72.60           C
ATOM    703  N   MET I  94      48.346  -0.475   8.965  1.00 65.33           N
ATOM    704  CA  MET I  94      48.384  -1.449   7.878  1.00 64.40           C
ATOM    705  C   MET I  94      47.886  -2.808   8.343  1.00 67.49           C
ATOM    706  O   MET I  94      46.817  -3.255   7.910  1.00 73.39           O
ATOM    707  CB  MET I  94      49.782  -1.556   7.285  1.00 60.53           C
ATOM    708  CG  MET I  94      50.352  -0.237   6.789  1.00 59.29           C
ATOM    709  SD  MET I  94      50.012   0.067   5.049  1.00 60.80           S
ATOM    710  CE  MET I  94      50.645  -1.429   4.301  1.00 58.52           C
ATOM    711  N   GLU I  95      48.547  -3.448   9.295  1.00 68.68           N
ATOM    712  CA  GLU I  95      48.168  -4.729   9.835  1.00 71.04           C
ATOM    713  C   GLU I  95      46.710  -4.944  10.170  1.00 69.90           C
ATOM    714  O   GLU I  95      46.120  -5.959   9.765  1.00 69.21           O
ATOM    715  CB  GLU I  95      49.028  -5.068  11.061  1.00 76.62           C
ATOM    716  CG  GLU I  95      50.508  -5.232  10.738  1.00 83.00           C
ATOM    717  CD  GLU I  95      51.336  -5.314  12.009  1.00 86.51           C
ATOM    718  OE1 GLU I  95      51.161  -4.431  12.875  1.00 91.24           O
ATOM    719  OE2 GLU I  95      52.118  -6.272  12.147  1.00 86.74           O
ATOM    720  N   VAL I  96      46.083  -4.056  10.933  1.00 68.58           N
ATOM    721  CA  VAL I  96      44.693  -4.179  11.335  1.00 67.68           C
ATOM    722  C   VAL I  96      43.722  -4.196  10.170  1.00 65.23           C
ATOM    723  O   VAL I  96      42.835  -5.050  10.074  1.00 65.21           O
ATOM    724  CB  VAL I  96      44.276  -3.043  12.294  1.00 68.95           C
ATOM    725  CG1 VAL I  96      42.833  -3.213  12.751  1.00 68.97           C
ATOM    726  CG2 VAL I  96      45.207  -3.018  13.495  1.00 72.66           C
ATOM    727  N   PHE I  97      43.915  -3.287   9.220  1.00 61.59           N
ATOM    728  CA  PHE I  97      43.091  -3.155   8.040  1.00 58.03           C
ATOM    729  C   PHE I  97      43.483  -4.027   6.881  1.00 56.85           C
ATOM    730  O   PHE I  97      43.314  -3.634   5.707  1.00 61.82           O
ATOM    731  CB  PHE I  97      43.182  -1.672   7.554  1.00 55.21           C
ATOM    732  CG  PHE I  97      42.429  -0.805   8.525  1.00 56.60           C
ATOM    733  CD1 PHE I  97      41.051  -0.747   8.468  1.00 57.34           C
ATOM    734  CD2 PHE I  97      43.094  -0.170   9.558  1.00 60.25           C
ATOM    735  CE1 PHE I  97      40.348   0.009   9.388  1.00 61.45           C
ATOM    736  CE2 PHE I  97      42.394   0.580  10.484  1.00 61.11           C
ATOM    737  CZ  PHE I  97      41.019   0.647  10.405  1.00 61.55           C
ATOM    738  N   LYS I  98      44.241  -5.096   7.060  1.00 50.19           N
ATOM    739  CA  LYS I  98      44.751  -5.993   6.085  1.00 47.25           C
ATOM    740  C   LYS I  98      45.462  -5.407   4.894  1.00 50.47           C
ATOM    741  O   LYS I  98      45.717  -6.129   3.910  1.00 52.35           O
ATOM    742  CB  LYS I  98      43.738  -7.053   5.668  1.00 47.95           C
ATOM    743  CG  LYS I  98      42.910  -7.682   6.763  1.00 49.57           C
ATOM    744  CD  LYS I  98      43.741  -8.387   7.813  1.00 52.16           C
ATOM    745  CE  LYS I  98      42.925  -9.426   8.567  1.00 56.35           C
ATOM    746  NZ  LYS I  98      42.816 -10.699   7.796  1.00 62.83           N
ATOM    747  N   PHE I  99      46.022  -4.203   4.949  1.00 50.01           N
ATOM    748  CA  PHE I  99      46.732  -3.533   3.892  1.00 54.78           C
ATOM    749  C   PHE I  99      48.078  -4.193   3.637  1.00 59.67           C
ATOM    750  O   PHE I  99      48.553  -4.310   2.508  1.00 63.31           O
ATOM    751  CB  PHE I  99      46.851  -2.037   4.129  1.00 54.09           C
ATOM    752  CG  PHE I  99      45.599  -1.215   4.055  1.00 54.28           C
ATOM    753  CD1 PHE I  99      44.637  -1.440   3.084  1.00 55.68           C
ATOM    754  CD2 PHE I  99      45.413  -0.141   4.917  1.00 50.46           C
ATOM    755  CE1 PHE I  99      43.501  -0.659   3.005  1.00 53.28           C
ATOM    756  CE2 PHE I  99      44.279   0.642   4.847  1.00 51.45           C
ATOM    757  CZ  PHE I  99      43.318   0.384   3.889  1.00 51.78           C
ATOM    758  N   ASP I 100      48.649  -4.808   4.670  1.00 62.59           N
ATOM    759  CA  ASP I 100      49.841  -5.599   4.675  1.00 66.29           C
ATOM    760  C   ASP I 100      49.748  -6.906   3.914  1.00 68.27           C
ATOM    761  O   ASP I 100      50.757  -7.415   3.406  1.00 69.74           O
ATOM    762  CB  ASP I 100      50.410  -5.805   6.068  1.00 69.82           C
ATOM    763  CG  ASP I 100      49.784  -6.863   6.936  1.00 74.76           C
ATOM    764  OD1 ASP I 100      48.568  -7.131   6.827  1.00 78.34           O
ATOM    765  OD2 ASP I 100      50.509  -7.420   7.801  1.00 74.60           O
ATOM    766  N   THR I 101      48.548  -7.433   3.694  1.00 68.47           N
ATOM    767  CA  THR I 101      48.266  -8.608   2.916  1.00 67.37           C
ATOM    768  C   THR I 101      48.506  -8.441   1.428  1.00 68.41           C
ATOM    769  O   THR I 101      48.732  -9.443   0.729  1.00 68.97           O
ATOM    770  CB  THR I 101      46.843  -9.150   3.139  1.00 67.26           C
ATOM    771  OG1 THR I 101      45.901  -8.268   2.524  1.00 68.95           O
ATOM    772  CG2 THR I 101      46.540  -9.280   4.620  1.00 66.54           C
ATOM    773  N   ILE I 102      48.499  -7.224   0.892  1.00 68.57           N
ATOM    774  CA  ILE I 102      48.917  -6.966  -0.478  1.00 71.30           C
ATOM    775  C   ILE I 102      50.457  -7.030  -0.518  1.00 73.46           C
ATOM    776  O   ILE I 102      51.167  -6.075  -0.231  1.00 70.56           O
ATOM    777  CB  ILE I 102      48.459  -5.608  -1.014  1.00 71.98           C
ATOM    778  CG1 ILE I 102      46.935  -5.481  -0.932  1.00 71.63           C
ATOM    779  CG2 ILE I 102      48.923  -5.401  -2.452  1.00 71.20           C
ATOM    780  CD1 ILE I 102      46.447  -4.055  -1.093  1.00 73.04           C
ATOM    781  N   SER I 103      50.943  -8.212  -0.853  1.00 76.58           N
ATOM    782  CA  SER I 103      52.331  -8.577  -0.895  1.00 80.70           C
ATOM    783  C   SER I 103      53.233  -7.525  -1.509  1.00 84.19           C
ATOM    784  O   SER I 103      52.890  -6.886  -2.504  1.00 86.29           O
ATOM    785  CB  SER I 103      52.496  -9.912  -1.636  1.00 80.76           C
ATOM    786  OG  SER I 103      53.859 -10.281  -1.721  1.00 82.27           O
ATOM    787  N   GLU I 104      54.381  -7.292  -0.881  1.00 86.07           N
ATOM    788  CA  GLU I 104      55.355  -6.316  -1.318  1.00 88.55           C
ATOM    789  C   GLU I 104      54.751  -5.045  -1.886  1.00 90.05           C
ATOM    790  O   GLU I 104      54.917  -4.724  -3.066  1.00 93.14           O
ATOM    791  CB  GLU I 104      56.351  -6.942  -2.297  1.00 90.36           C
ATOM    792  N   LYS I 105      54.066  -4.282  -1.048  1.00 89.74           N
ATOM    793  CA  LYS I 105      53.447  -3.022  -1.451  1.00 89.80           C
ATOM    794  C   LYS I 105      53.683  -2.029  -0.311  1.00 88.99           C
ATOM    795  O   LYS I 105      53.451  -2.359   0.853  1.00 91.18           O
ATOM    796  CB  LYS I 105      51.965  -3.202  -1.747  1.00 89.74           C
ATOM    797  N   THR I 106      54.266  -0.894  -0.633  1.00 85.96           N
ATOM    798  CA  THR I 106      54.627   0.106   0.379  1.00 82.77           C
ATOM    799  C   THR I 106      53.412   0.846   0.885  1.00 83.94           C
ATOM    800  O   THR I 106      52.471   1.101   0.122  1.00 82.91           O
ATOM    801  CB  THR I 106      55.619   1.079  -0.301  1.00 78.95           C
ATOM    802  OG1 THR I 106      56.810   0.348  -0.637  1.00 73.31           O
ATOM    803  CG2 THR I 106      55.991   2.266   0.542  1.00 79.16           C
ATOM    804  N   SER I 107      53.478   1.411   2.095  1.00 85.52           N
ATOM    805  CA  SER I 107      52.433   2.286   2.614  1.00 86.99           C
ATOM    806  C   SER I 107      52.082   3.371   1.610  1.00 87.98           C
ATOM    807  O   SER I 107      50.902   3.536   1.277  1.00 88.52           O
ATOM    808  CB  SER I 107      52.820   2.859   3.967  1.00 85.88           C
ATOM    809  OG  SER I 107      53.590   4.037   3.822  1.00 87.36           O
ATOM    810  N   ASP I 108      53.057   4.059   1.023  1.00 88.72           N
ATOM    811  CA  ASP I 108      52.865   4.964  -0.090  1.00 88.62           C
ATOM    812  C   ASP I 108      51.890   4.431  -1.130  1.00 87.74           C
ATOM    813  O   ASP I 108      50.844   5.047  -1.374  1.00 88.07           O
ATOM    814  CB  ASP I 108      54.214   5.280  -0.757  1.00 87.78           C
ATOM    815  N   GLN I 109      52.127   3.263  -1.713  1.00 85.59           N
ATOM    816  CA  GLN I 109      51.284   2.601  -2.667  1.00 83.00           C
ATOM    817  C   GLN I 109      49.829   2.416  -2.329  1.00 80.19           C
ATOM    818  O   GLN I 109      48.969   2.627  -3.206  1.00 80.03           O
ATOM    819  CB  GLN I 109      51.887   1.260  -3.105  1.00 86.13           C
ATOM    820  CG  GLN I 109      53.396   1.285  -3.274  1.00 89.29           C
ATOM    821  CD  GLN I 109      53.887   0.220  -4.235  1.00 90.56           C
ATOM    822  OE1 GLN I 109      53.799  -0.977  -3.954  1.00 89.82           O
ATOM    823  NE2 GLN I 109      54.399   0.660  -5.380  1.00 90.66           N
ATOM    824  N   ILE I 110      49.444   2.133  -1.087  1.00 78.15           N
ATOM    825  CA  ILE I 110      48.057   2.031  -0.665  1.00 75.45           C
ATOM    826  C   ILE I 110      47.233   3.223  -1.132  1.00 75.44           C
ATOM    827  O   ILE I 110      46.176   3.054  -1.746  1.00 76.62           O
ATOM    828  CB  ILE I 110      47.887   1.866   0.851  1.00 72.52           C
ATOM    829  CG1 ILE I 110      48.779   0.772   1.410  1.00 73.52           C
ATOM    830  CG2 ILE I 110      46.431   1.668   1.240  1.00 72.21           C
ATOM    831  CD1 ILE I 110      48.367  -0.645   1.091  1.00 74.83           C
ATOM    832  N   HIS I 111      47.717   4.444  -0.951  1.00 73.14           N
ATOM    833  CA  HIS I 111      47.152   5.662  -1.454  1.00 72.62           C
ATOM    834  C   HIS I 111      47.071   5.788  -2.956  1.00 71.59           C
ATOM    835  O   HIS I 111      46.132   6.431  -3.459  1.00 69.40           O
ATOM    836  CB  HIS I 111      47.830   6.879  -0.806  1.00 74.69           C
ATOM    837  CG  HIS I 111      48.138   6.628   0.645  1.00 79.55           C
ATOM    838  ND1 HIS I 111      47.183   6.695   1.632  1.00 81.36           N
ATOM    839  CD2 HIS I 111      49.277   6.224   1.252  1.00 80.62           C
ATOM    840  CE1 HIS I 111      47.728   6.386   2.796  1.00 81.15           C
ATOM    841  NE2 HIS I 111      49.002   6.098   2.591  1.00 80.43           N
ATOM    842  N   PHE I 112      47.928   5.141  -3.746  1.00 73.06           N
ATOM    843  CA  PHE I 112      47.800   5.108  -5.193  1.00 77.82           C
ATOM    844  C   PHE I 112      46.726   4.106  -5.615  1.00 77.74           C
ATOM    845  O   PHE I 112      45.991   4.320  -6.579  1.00 77.47           O
ATOM    846  CB  PHE I 112      49.111   4.815  -5.914  1.00 83.18           C
ATOM    847  CG  PHE I 112      48.956   4.619  -7.401  1.00 89.10           C
ATOM    848  CD1 PHE I 112      48.486   5.646  -8.201  1.00 90.03           C
ATOM    849  CD2 PHE I 112      49.173   3.377  -7.975  1.00 92.84           C
ATOM    850  CE1 PHE I 112      48.288   5.455  -9.555  1.00 93.46           C
ATOM    851  CE2 PHE I 112      48.987   3.181  -9.331  1.00 94.27           C
ATOM    852  CZ  PHE I 112      48.545   4.223 -10.123  1.00 94.23           C
ATOM    853  N   PHE I 113      46.535   3.061  -4.814  1.00 77.74           N
ATOM    854  CA  PHE I 113      45.491   2.077  -5.016  1.00 77.66           C
ATOM    855  C   PHE I 113      44.120   2.644  -4.674  1.00 79.05           C
ATOM    856  O   PHE I 113      43.122   2.297  -5.311  1.00 80.96           O
ATOM    857  CB  PHE I 113      45.755   0.792  -4.266  1.00 79.23           C
ATOM    858  CG  PHE I 113      46.979  -0.006  -4.579  1.00 78.08           C
ATOM    859  CD1 PHE I 113      47.883   0.331  -5.567  1.00 77.45           C
ATOM    860  CD2 PHE I 113      47.218  -1.171  -3.848  1.00 77.59           C
ATOM    861  CE1 PHE I 113      49.000  -0.436  -5.815  1.00 76.65           C
ATOM    862  CE2 PHE I 113      48.330  -1.950  -4.093  1.00 78.08           C
ATOM    863  CZ  PHE I 113      49.224  -1.582  -5.079  1.00 77.11           C
ATOM    864  N   PHE I 114      44.045   3.563  -3.707  1.00 78.68           N
ATOM    865  CA  PHE I 114      42.812   4.262  -3.388  1.00 76.79           C
ATOM    866  C   PHE I 114      42.508   5.315  -4.446  1.00 79.95           C
ATOM    867  O   PHE I 114      41.337   5.592  -4.722  1.00 82.59           O
ATOM    868  CB  PHE I 114      42.750   4.775  -1.972  1.00 69.28           C
ATOM    869  CG  PHE I 114      42.330   3.806  -0.904  1.00 66.26           C
ATOM    870  CD1 PHE I 114      43.261   3.008  -0.256  1.00 64.97           C
ATOM    871  CD2 PHE I 114      41.005   3.722  -0.498  1.00 61.89           C
ATOM    872  CE1 PHE I 114      42.881   2.136   0.745  1.00 62.31           C
ATOM    873  CE2 PHE I 114      40.618   2.848   0.498  1.00 57.30           C
ATOM    874  CZ  PHE I 114      41.556   2.048   1.117  1.00 60.33           C
ATOM    875  N   ALA I 115      43.516   5.867  -5.114  1.00 81.22           N
ATOM    876  CA  ALA I 115      43.328   6.786  -6.227  1.00 81.04           C
ATOM    877  C   ALA I 115      42.540   6.117  -7.347  1.00 80.65           C
ATOM    878  O   ALA I 115      41.377   6.448  -7.585  1.00 81.32           O
ATOM    879  CB  ALA I 115      44.680   7.250  -6.757  1.00 82.49           C
ATOM    880  N   LYS I 116      43.083   5.027  -7.893  1.00 80.20           N
ATOM    881  CA  LYS I 116      42.420   4.240  -8.915  1.00 81.17           C
ATOM    882  C   LYS I 116      41.051   3.743  -8.507  1.00 81.80           C
ATOM    883  O   LYS I 116      40.115   3.777  -9.324  1.00 82.86           O
ATOM    884  CB  LYS I 116      43.332   3.173  -9.506  1.00 83.69           C
ATOM    885  CG  LYS I 116      44.149   3.614 -10.711  1.00 87.69           C
ATOM    886  CD  LYS I 116      45.360   2.739 -10.981  1.00 90.06           C
ATOM    887  CE  LYS I 116      45.684   2.667 -12.466  1.00 90.25           C
ATOM    888  NZ  LYS I 116      46.631   1.566 -12.795  1.00 90.22           N
ATOM    889  N   LEU I 117      40.833   3.327  -7.265  1.00 79.78           N
ATOM    890  CA  LEU I 117      39.560   2.918  -6.737  1.00 76.90           C
ATOM    891  C   LEU I 117      38.539   4.034  -6.586  1.00 78.71           C
ATOM    892  O   LEU I 117      37.358   3.812  -6.878  1.00 80.17           O
ATOM    893  CB  LEU I 117      39.732   2.216  -5.377  1.00 69.88           C
ATOM    894  CG  LEU I 117      38.453   1.681  -4.729  1.00 64.71           C
ATOM    895  CD1 LEU I 117      37.908   0.503  -5.522  1.00 63.24           C
ATOM    896  CD2 LEU I 117      38.694   1.287  -3.283  1.00 62.51           C
ATOM    897  N   ASN I 118      38.931   5.217  -6.125  1.00 81.44           N
ATOM    898  CA  ASN I 118      38.003   6.309  -5.888  1.00 84.08           C
ATOM    899  C   ASN I 118      37.584   7.067  -7.126  1.00 86.16           C
ATOM    900  O   ASN I 118      36.472   7.604  -7.203  1.00 85.04           O
ATOM    901  CB  ASN I 118      38.502   7.238  -4.786  1.00 82.00           C
ATOM    902  CG  ASN I 118      38.659   6.509  -3.464  1.00 79.44           C
ATOM    903  OD1 ASN I 118      37.835   5.673  -3.099  1.00 79.68           O
ATOM    904  ND2 ASN I 118      39.757   6.783  -2.773  1.00 78.58           N
ATOM    905  N   CYS I 119      38.440   7.073  -8.145  1.00 90.16           N
ATOM    906  CA  CYS I 119      38.099   7.683  -9.429  1.00 95.00           C
ATOM    907  C   CYS I 119      36.884   6.992 -10.018  1.00 97.84           C
ATOM    908  O   CYS I 119      35.840   7.624 -10.210  1.00100.14           O
ATOM    909  CB  CYS I 119      39.301   7.698 -10.349  1.00 98.45           C
ATOM    910  SG  CYS I 119      39.017   7.327 -12.082  1.00103.44           S
ATOM    911  N   ARG I 120      36.887   5.663 -10.098  1.00 97.71           N
ATOM    912  CA  ARG I 120      35.783   4.869 -10.575  1.00 95.47           C
ATOM    913  C   ARG I 120      34.592   4.727  -9.640  1.00 92.88           C
ATOM    914  O   ARG I 120      33.528   4.267 -10.085  1.00 93.24           O
ATOM    915  CB  ARG I 120      36.259   3.437 -10.900  1.00 98.29           C
ATOM    916  CG  ARG I 120      37.105   3.319 -12.149  1.00102.57           C
ATOM    917  CD  ARG I 120      37.790   1.960 -12.214  1.00106.99           C
ATOM    918  NE  ARG I 120      38.826   1.904 -13.231  1.00109.25           N
ATOM    919  CZ  ARG I 120      40.098   2.240 -13.078  1.00109.75           C
ATOM    920  NH1 ARG I 120      40.554   2.679 -11.913  1.00110.79           N
ATOM    921  NH2 ARG I 120      40.941   2.138 -14.101  1.00108.86           N
ATOM    922  N   LEU I 121      34.738   5.006  -8.362  1.00 90.33           N
ATOM    923  CA  LEU I 121      33.707   4.822  -7.363  1.00 88.01           C
ATOM    924  C   LEU I 121      32.807   6.022  -7.164  1.00 89.65           C
ATOM    925  O   LEU I 121      31.596   5.866  -6.964  1.00 90.31           O
ATOM    926  CB  LEU I 121      34.393   4.456  -6.043  1.00 80.66           C
ATOM    927  CG  LEU I 121      33.608   3.793  -4.930  1.00 77.68           C
ATOM    928  CD1 LEU I 121      32.785   2.615  -5.417  1.00 75.61           C
ATOM    929  CD2 LEU I 121      34.582   3.341  -3.840  1.00 74.59           C
ATOM    930  N   TYR I 122      33.388   7.225  -7.069  1.00 92.81           N
ATOM    931  CA  TYR I 122      32.609   8.409  -6.772  1.00 96.09           C
ATOM    932  C   TYR I 122      32.709   9.540  -7.782  1.00 99.71           C
ATOM    933  O   TYR I 122      32.568  10.714  -7.381  1.00 99.64           O
ATOM    934  CB  TYR I 122      33.048   9.072  -5.458  1.00 93.30           C
ATOM    935  CG  TYR I 122      33.069   8.174  -4.266  1.00 91.30           C
ATOM    936  CD1 TYR I 122      31.908   7.842  -3.590  1.00 91.47           C
ATOM    937  CD2 TYR I 122      34.264   7.575  -3.887  1.00 90.73           C
ATOM    938  CE1 TYR I 122      31.943   6.979  -2.510  1.00 92.02           C
ATOM    939  CE2 TYR I 122      34.309   6.722  -2.803  1.00 91.49           C
ATOM    940  CZ  TYR I 122      33.147   6.431  -2.123  1.00 92.37           C
ATOM    941  OH  TYR I 122      33.188   5.580  -1.041  1.00 94.73           O
ATOM    942  N   ARG I 123      32.989   9.211  -9.035  1.00105.34           N
ATOM    943  CA  ARG I 123      33.047  10.319  -9.980  1.00112.33           C
ATOM    944  C   ARG I 123      31.667  10.824 -10.317  1.00118.45           C
ATOM    945  O   ARG I 123      30.753  10.002 -10.312  1.00117.79           O
ATOM    946  CB  ARG I 123      33.971  10.122 -11.134  1.00109.80           C
ATOM    947  CG  ARG I 123      35.394  10.611 -10.882  1.00110.04           C
ATOM    948  CD  ARG I 123      35.473  11.839 -10.001  1.00111.48           C
ATOM    949  NE  ARG I 123      36.487  11.773  -8.956  1.00114.62           N
ATOM    950  CZ  ARG I 123      36.648  12.690  -8.007  1.00115.54           C
ATOM    951  NH1 ARG I 123      35.811  13.725  -7.943  1.00116.10           N
ATOM    952  NH2 ARG I 123      37.612  12.635  -7.098  1.00114.83           N
ATOM    953  N   LYS I 124      31.525  12.127 -10.473  1.00126.06           N
ATOM    954  CA  LYS I 124      30.259  12.752 -10.786  1.00133.03           C
ATOM    955  C   LYS I 124      29.197  11.753 -11.224  1.00137.71           C
ATOM    956  O   LYS I 124      29.331  11.080 -12.249  1.00139.22           O
ATOM    957  CB  LYS I 124      30.430  13.830 -11.862  1.00133.24           C
ATOM    958  N   ALA I 125      28.125  11.688 -10.436  1.00140.54           N
ATOM    959  CA  ALA I 125      27.030  10.774 -10.753  1.00141.91           C
ATOM    960  C   ALA I 125      26.725  10.842 -12.250  1.00142.48           C
ATOM    961  O   ALA I 125      26.627  11.929 -12.817  1.00143.98           O
ATOM    962  CB  ALA I 125      25.795  11.127  -9.947  1.00141.93           C
ATOM    963  N   GLN I 126      26.639   9.670 -12.866  1.00141.01           N
ATOM    964  CA  GLN I 126      26.349   9.617 -14.300  1.00139.04           C
ATOM    965  C   GLN I 126      24.946   9.049 -14.512  1.00134.20           C
ATOM    966  O   GLN I 126      24.313   9.292 -15.533  1.00135.37           O
ATOM    967  CB  GLN I 126      27.380   8.748 -15.008  1.00143.67           C
ATOM    968  CG  GLN I 126      27.303   7.264 -14.683  1.00149.26           C
ATOM    969  CD  GLN I 126      28.488   6.496 -15.237  1.00152.82           C
ATOM    970  OE1 GLN I 126      29.376   7.080 -15.861  1.00154.90           O
ATOM    971  NE2 GLN I 126      28.519   5.189 -15.015  1.00154.72           N
ATOM    972  N   LYS I 127      24.492   8.290 -13.517  1.00127.05           N
ATOM    973  CA  LYS I 127      23.188   7.650 -13.618  1.00119.17           C
ATOM    974  C   LYS I 127      22.252   8.067 -12.501  1.00113.69           C
ATOM    975  O   LYS I 127      22.322   9.170 -11.962  1.00112.88           O
ATOM    976  CB  LYS I 127      23.358   6.131 -13.678  1.00119.32           C
ATOM    977  N   SER I 128      21.356   7.157 -12.135  1.00108.94           N
ATOM    978  CA  SER I 128      20.372   7.374 -11.092  1.00105.23           C
ATOM    979  C   SER I 128      20.784   6.730  -9.775  1.00101.58           C
ATOM    980  O   SER I 128      20.095   6.868  -8.764  1.00102.15           O
ATOM    981  CB  SER I 128      19.012   6.827 -11.540  1.00107.29           C
ATOM    982  OG  SER I 128      19.187   5.749 -12.446  1.00108.24           O
ATOM    983  N   SER I 129      21.896   6.005  -9.792  1.00 96.58           N
ATOM    984  CA  SER I 129      22.434   5.406  -8.574  1.00 89.63           C
ATOM    985  C   SER I 129      23.559   6.308  -8.060  1.00 85.39           C
ATOM    986  O   SER I 129      24.659   6.326  -8.603  1.00 83.77           O
ATOM    987  CB  SER I 129      22.919   3.987  -8.799  1.00 88.03           C
ATOM    988  OG  SER I 129      21.984   3.040  -8.307  1.00 85.89           O
ATOM    989  N   LYS I 130      23.223   7.102  -7.050  1.00 81.92           N
ATOM    990  CA  LYS I 130      24.151   8.052  -6.471  1.00 80.40           C
ATOM    991  C   LYS I 130      24.880   7.515  -5.248  1.00 79.27           C
ATOM    992  O   LYS I 130      24.290   7.203  -4.217  1.00 77.41           O
ATOM    993  CB  LYS I 130      23.431   9.362  -6.130  1.00 78.89           C
ATOM    994  N   LEU I 131      26.201   7.422  -5.371  1.00 79.50           N
ATOM    995  CA  LEU I 131      27.074   6.989  -4.284  1.00 78.88           C
ATOM    996  C   LEU I 131      28.027   8.141  -3.943  1.00 78.95           C
ATOM    997  O   LEU I 131      28.933   8.427  -4.728  1.00 80.05           O
ATOM    998  CB  LEU I 131      27.918   5.782  -4.721  1.00 76.15           C
ATOM    999  CG  LEU I 131      28.800   5.155  -3.634  1.00 70.28           C
ATOM   1000  CD1 LEU I 131      27.929   4.460  -2.599  1.00 69.77           C
ATOM   1001  CD2 LEU I 131      29.795   4.178  -4.241  1.00 66.58           C
ATOM   1002  N   VAL I 132      27.793   8.816  -2.824  1.00 79.62           N
ATOM   1003  CA  VAL I 132      28.623   9.932  -2.426  1.00 79.89           C
ATOM   1004  C   VAL I 132      29.432   9.657  -1.161  1.00 79.29           C
ATOM   1005  O   VAL I 132      28.896   9.262  -0.130  1.00 74.58           O
ATOM   1006  CB  VAL I 132      27.911  11.276  -2.270  1.00 82.77           C
ATOM   1007  CG1 VAL I 132      28.423  12.284  -3.292  1.00 81.92           C
ATOM   1008  CG2 VAL I 132      26.403  11.175  -2.298  1.00 85.26           C
ATOM   1009  N   SER I 133      30.730   9.931  -1.248  1.00 81.75           N
ATOM   1010  CA  SER I 133      31.655   9.754  -0.136  1.00 84.99           C
ATOM   1011  C   SER I 133      31.579  10.931   0.836  1.00 87.73           C
ATOM   1012  O   SER I 133      31.395  12.064   0.385  1.00 89.44           O
ATOM   1013  CB  SER I 133      33.098   9.688  -0.672  1.00 84.88           C
ATOM   1014  OG  SER I 133      34.009  10.318   0.208  1.00 85.58           O
ATOM   1015  N   ALA I 134      31.839  10.685   2.119  1.00 88.98           N
ATOM   1016  CA  ALA I 134      31.865  11.788   3.072  1.00 91.61           C
ATOM   1017  C   ALA I 134      32.979  11.671   4.094  1.00 95.23           C
ATOM   1018  O   ALA I 134      32.792  11.354   5.261  1.00 95.11           O
ATOM   1019  CB  ALA I 134      30.523  12.092   3.660  1.00 89.31           C
ATOM   1020  N   ASN I 135      34.182  12.021   3.641  1.00 97.61           N
ATOM   1021  CA  ASN I 135      35.402  11.941   4.413  1.00 99.71           C
ATOM   1022  C   ASN I 135      36.017  13.296   4.743  1.00100.48           C
ATOM   1023  O   ASN I 135      36.197  14.134   3.861  1.00100.66           O
ATOM   1024  CB  ASN I 135      36.443  11.151   3.580  1.00101.97           C
ATOM   1025  CG  ASN I 135      36.272   9.657   3.752  1.00103.55           C
ATOM   1026  OD1 ASN I 135      36.029   9.187   4.859  1.00104.41           O
ATOM   1027  ND2 ASN I 135      36.414   8.914   2.664  1.00104.09           N
ATOM   1028  N   ARG I 136      36.449  13.461   5.997  1.00101.18           N
ATOM   1029  CA  ARG I 136      37.123  14.678   6.403  1.00100.71           C
ATOM   1030  C   ARG I 136      37.913  14.561   7.695  1.00100.42           C
ATOM   1031  O   ARG I 136      37.575  13.833   8.622  1.00 98.73           O
ATOM   1032  CB  ARG I 136      36.190  15.885   6.425  1.00 98.88           C
ATOM   1033  CG  ARG I 136      36.889  17.210   6.613  1.00 96.52           C
ATOM   1034  CD  ARG I 136      36.133  18.420   6.178  1.00 93.71           C
ATOM   1035  NE  ARG I 136      35.732  18.435   4.783  1.00 91.15           N
ATOM   1036  CZ  ARG I 136      35.131  19.480   4.213  1.00 88.40           C
ATOM   1037  NH1 ARG I 136      34.896  20.579   4.919  1.00 85.63           N
ATOM   1038  NH2 ARG I 136      34.778  19.420   2.938  1.00 85.47           N
ATOM   1039  N   LEU I 137      39.007  15.317   7.750  1.00101.77           N
ATOM   1040  CA  LEU I 137      39.905  15.400   8.878  1.00103.65           C
ATOM   1041  C   LEU I 137      39.943  16.798   9.494  1.00104.57           C
ATOM   1042  O   LEU I 137      40.861  17.590   9.311  1.00101.83           O
ATOM   1043  CB  LEU I 137      41.307  14.959   8.460  1.00103.34           C
ATOM   1044  CG  LEU I 137      42.305  14.612   9.553  1.00103.21           C
ATOM   1045  CD1 LEU I 137      41.724  13.656  10.582  1.00101.73           C
ATOM   1046  CD2 LEU I 137      43.590  14.043   8.964  1.00103.32           C
ATOM   1047  N   PHE I 138      38.903  17.080  10.279  1.00107.14           N
ATOM   1048  CA  PHE I 138      38.722  18.337  10.970  1.00109.24           C
ATOM   1049  C   PHE I 138      39.798  18.558  12.041  1.00110.13           C
ATOM   1050  O   PHE I 138      39.800  17.854  13.050  1.00109.99           O
ATOM   1051  CB  PHE I 138      37.381  18.404  11.701  1.00110.28           C
ATOM   1052  CG  PHE I 138      36.129  18.177  10.929  1.00111.11           C
ATOM   1053  CD1 PHE I 138      35.766  19.005   9.881  1.00110.27           C
ATOM   1054  CD2 PHE I 138      35.237  17.182  11.321  1.00110.15           C
ATOM   1055  CE1 PHE I 138      34.572  18.823   9.211  1.00109.46           C
ATOM   1056  CE2 PHE I 138      34.060  16.975  10.632  1.00109.14           C
ATOM   1057  CZ  PHE I 138      33.724  17.799   9.579  1.00109.72           C
ATOM   1058  N   GLY I 139      40.630  19.572  11.850  1.00110.33           N
ATOM   1059  CA  GLY I 139      41.648  19.887  12.855  1.00108.87           C
ATOM   1060  C   GLY I 139      41.223  21.112  13.661  1.00107.48           C
ATOM   1061  O   GLY I 139      40.216  21.742  13.344  1.00107.10           O
ATOM   1062  N   ASP I 140      41.922  21.364  14.758  1.00105.05           N
ATOM   1063  CA  ASP I 140      41.670  22.603  15.528  1.00102.06           C
ATOM   1064  C   ASP I 140      42.544  23.662  14.872  1.00102.72           C
ATOM   1065  O   ASP I 140      43.473  23.289  14.130  1.00103.63           O
ATOM   1066  CB  ASP I 140      42.088  22.374  16.983  1.00 94.12           C
ATOM   1067  CG  ASP I 140      41.905  23.600  17.854  1.00 88.86           C
ATOM   1068  OD1 ASP I 140      40.784  23.817  18.352  1.00 87.70           O
ATOM   1069  OD2 ASP I 140      42.870  24.386  17.976  1.00 85.85           O
ATOM   1070  N   LYS I 141      42.405  24.939  15.168  1.00103.18           N
ATOM   1071  CA  LYS I 141      43.210  26.013  14.638  1.00102.89           C
ATOM   1072  C   LYS I 141      44.699  25.926  14.876  1.00103.24           C
ATOM   1073  O   LYS I 141      45.508  26.465  14.103  1.00103.91           O
ATOM   1074  CB  LYS I 141      42.653  27.365  15.088  1.00101.96           C
ATOM   1075  N   SER I 142      45.168  25.205  15.878  1.00102.68           N
ATOM   1076  CA  SER I 142      46.508  24.852  16.212  1.00101.48           C
ATOM   1077  C   SER I 142      47.215  23.967  15.194  1.00100.27           C
ATOM   1078  O   SER I 142      48.452  23.961  15.141  1.00 99.99           O
ATOM   1079  CB  SER I 142      46.555  24.178  17.599  1.00101.48           C
ATOM   1080  OG  SER I 142      47.103  22.877  17.548  1.00101.39           O
ATOM   1081  N   LEU I 143      46.493  23.193  14.391  1.00100.01           N
ATOM   1082  CA  LEU I 143      47.040  22.328  13.398  1.00 98.36           C
ATOM   1083  C   LEU I 143      47.272  22.942  12.017  1.00 96.13           C
ATOM   1084  O   LEU I 143      46.480  23.654  11.425  1.00 95.08           O
ATOM   1085  CB  LEU I 143      46.230  21.047  13.193  1.00 98.01           C
ATOM   1086  CG  LEU I 143      45.691  20.319  14.413  1.00 97.00           C
ATOM   1087  CD1 LEU I 143      44.992  19.033  13.993  1.00 95.28           C
ATOM   1088  CD2 LEU I 143      46.785  20.010  15.425  1.00 98.03           C
ATOM   1089  N   THR I 144      48.417  22.540  11.490  1.00 94.16           N
ATOM   1090  CA  THR I 144      48.877  22.822  10.145  1.00 92.05           C
ATOM   1091  C   THR I 144      49.268  21.449   9.569  1.00 91.36           C
ATOM   1092  O   THR I 144      49.694  20.561  10.304  1.00 89.44           O
ATOM   1093  CB  THR I 144      50.052  23.791  10.074  1.00 90.90           C
ATOM   1094  OG1 THR I 144      49.584  25.126  10.342  1.00 91.56           O
ATOM   1095  CG2 THR I 144      50.741  23.801   8.718  1.00 90.39           C
ATOM   1096  N   PHE I 145      48.865  21.237   8.328  1.00 91.84           N
ATOM   1097  CA  PHE I 145      49.080  19.927   7.706  1.00 91.64           C
ATOM   1098  C   PHE I 145      50.296  20.013   6.810  1.00 90.50           C
ATOM   1099  O   PHE I 145      50.450  21.042   6.142  1.00 90.17           O
ATOM   1100  CB  PHE I 145      47.826  19.614   6.855  1.00 94.51           C
ATOM   1101  CG  PHE I 145      46.627  19.544   7.772  1.00 97.15           C
ATOM   1102  CD1 PHE I 145      46.381  18.385   8.479  1.00 97.74           C
ATOM   1103  CD2 PHE I 145      45.807  20.636   7.982  1.00 99.25           C
ATOM   1104  CE1 PHE I 145      45.309  18.275   9.337  1.00 98.70           C
ATOM   1105  CE2 PHE I 145      44.750  20.551   8.867  1.00100.29           C
ATOM   1106  CZ  PHE I 145      44.488  19.369   9.534  1.00 99.57           C
ATOM   1107  N   ASN I 146      51.095  18.950   6.783  1.00 91.29           N
ATOM   1108  CA  ASN I 146      52.238  19.010   5.837  1.00 95.31           C
ATOM   1109  C   ASN I 146      51.622  19.449   4.511  1.00 95.14           C
ATOM   1110  O   ASN I 146      50.525  19.000   4.141  1.00 90.67           O
ATOM   1111  CB  ASN I 146      52.881  17.637   5.735  1.00101.84           C
ATOM   1112  CG  ASN I 146      54.150  17.658   4.873  1.00111.52           C
ATOM   1113  OD1 ASN I 146      53.977  17.718   3.650  1.00108.42           O
ATOM   1114  ND2 ASN I 146      55.274  17.561   5.544  1.00119.37           N
ATOM   1115  N   GLU I 147      52.327  20.252   3.728  1.00 98.67           N
ATOM   1116  CA  GLU I 147      51.842  20.722   2.434  1.00102.44           C
ATOM   1117  C   GLU I 147      51.310  19.587   1.571  1.00103.99           C
ATOM   1118  O   GLU I 147      50.216  19.652   1.005  1.00105.64           O
ATOM   1119  CB  GLU I 147      52.928  21.500   1.697  1.00101.51           C
ATOM   1120  N   THR I 148      52.069  18.505   1.462  1.00103.14           N
ATOM   1121  CA  THR I 148      51.679  17.241   0.907  1.00102.32           C
ATOM   1122  C   THR I 148      50.495  16.593   1.607  1.00101.25           C
ATOM   1123  O   THR I 148      49.606  16.079   0.913  1.00101.66           O
ATOM   1124  CB  THR I 148      52.851  16.230   0.957  1.00102.60           C
ATOM   1125  OG1 THR I 148      54.004  16.836   0.365  1.00100.94           O
ATOM   1126  CG2 THR I 148      52.502  14.959   0.203  1.00102.33           C
ATOM   1127  N   TYR I 149      50.431  16.606   2.942  1.00 99.12           N
ATOM   1128  CA  TYR I 149      49.262  16.072   3.637  1.00 98.37           C
ATOM   1129  C   TYR I 149      48.003  16.561   2.933  1.00100.42           C
ATOM   1130  O   TYR I 149      47.237  15.741   2.422  1.00102.25           O
ATOM   1131  CB  TYR I 149      49.237  16.314   5.128  1.00 94.81           C
ATOM   1132  CG  TYR I 149      48.479  15.303   5.960  1.00 90.62           C
ATOM   1133  CD1 TYR I 149      48.480  13.951   5.638  1.00 89.01           C
ATOM   1134  CD2 TYR I 149      47.781  15.678   7.095  1.00 89.13           C
ATOM   1135  CE1 TYR I 149      47.791  13.026   6.397  1.00 86.25           C
ATOM   1136  CE2 TYR I 149      47.082  14.769   7.866  1.00 86.33           C
ATOM   1137  CZ  TYR I 149      47.095  13.437   7.512  1.00 84.74           C
ATOM   1138  OH  TYR I 149      46.411  12.518   8.271  1.00 83.07           O
ATOM   1139  N   GLN I 150      47.749  17.868   2.925  1.00101.48           N
ATOM   1140  CA  GLN I 150      46.663  18.441   2.146  1.00101.97           C
ATOM   1141  C   GLN I 150      46.631  17.872   0.736  1.00 99.81           C
ATOM   1142  O   GLN I 150      45.802  17.011   0.442  1.00 98.48           O
ATOM   1143  CB  GLN I 150      46.799  19.964   2.070  1.00108.35           C
ATOM   1144  CG  GLN I 150      47.276  20.598   3.360  1.00115.03           C
ATOM   1145  CD  GLN I 150      47.146  22.101   3.387  1.00119.21           C
ATOM   1146  OE1 GLN I 150      47.659  22.757   4.300  1.00122.39           O
ATOM   1147  NE2 GLN I 150      46.495  22.687   2.388  1.00121.00           N
ATOM   1148  N   ASP I 151      47.565  18.272  -0.120  1.00 98.74           N
ATOM   1149  CA  ASP I 151      47.655  17.815  -1.491  1.00 97.42           C
ATOM   1150  C   ASP I 151      47.101  16.419  -1.718  1.00100.33           C
ATOM   1151  O   ASP I 151      46.073  16.273  -2.394  1.00101.88           O
ATOM   1152  CB  ASP I 151      49.035  17.992  -2.097  1.00 87.48           C
ATOM   1153  CG  ASP I 151      49.472  19.405  -2.402  1.00 81.59           C
ATOM   1154  OD1 ASP I 151      48.811  20.373  -1.971  1.00 80.12           O
ATOM   1155  OD2 ASP I 151      50.515  19.568  -3.084  1.00 74.31           O
ATOM   1156  N   ILE I 152      47.714  15.375  -1.171  1.00101.75           N
ATOM   1157  CA  ILE I 152      47.249  14.013  -1.295  1.00100.36           C
ATOM   1158  C   ILE I 152      45.921  13.705  -0.649  1.00 99.46           C
ATOM   1159  O   ILE I 152      45.041  13.158  -1.336  1.00 99.97           O
ATOM   1160  CB  ILE I 152      48.313  12.987  -0.877  1.00 99.22           C
ATOM   1161  CG1 ILE I 152      49.532  13.131  -1.804  1.00 96.89           C
ATOM   1162  CG2 ILE I 152      47.783  11.561  -0.945  1.00 99.43           C
ATOM   1163  CD1 ILE I 152      50.725  12.333  -1.338  1.00 96.84           C
ATOM   1164  N   SER I 153      45.714  14.039   0.625  1.00 98.12           N
ATOM   1165  CA  SER I 153      44.409  13.779   1.259  1.00 98.29           C
ATOM   1166  C   SER I 153      43.322  14.391   0.374  1.00 99.58           C
ATOM   1167  O   SER I 153      42.520  13.699  -0.245  1.00101.15           O
ATOM   1168  CB  SER I 153      44.346  14.356   2.662  1.00 97.23           C
ATOM   1169  OG  SER I 153      44.320  15.771   2.645  1.00 98.38           O
ATOM   1170  N   GLU I 154      43.403  15.701   0.183  1.00 98.87           N
ATOM   1171  CA  GLU I 154      42.616  16.422  -0.795  1.00 96.72           C
ATOM   1172  C   GLU I 154      42.497  15.698  -2.125  1.00 96.74           C
ATOM   1173  O   GLU I 154      41.369  15.360  -2.512  1.00 98.38           O
ATOM   1174  CB  GLU I 154      43.234  17.804  -1.000  1.00 94.89           C
ATOM   1175  CG  GLU I 154      42.459  18.776  -1.852  1.00 89.81           C
ATOM   1176  CD  GLU I 154      42.428  20.160  -1.218  1.00 86.63           C
ATOM   1177  OE1 GLU I 154      41.656  20.326  -0.251  1.00 84.82           O
ATOM   1178  OE2 GLU I 154      43.176  21.046  -1.668  1.00 86.02           O
ATOM   1179  N   LEU I 155      43.571  15.468  -2.872  1.00 97.11           N
ATOM   1180  CA  LEU I 155      43.503  14.843  -4.172  1.00 98.24           C
ATOM   1181  C   LEU I 155      42.769  13.515  -4.238  1.00 99.36           C
ATOM   1182  O   LEU I 155      41.630  13.408  -4.688  1.00 99.60           O
ATOM   1183  CB  LEU I 155      44.876  14.683  -4.840  1.00 96.53           C
ATOM   1184  CG  LEU I 155      44.858  14.063  -6.245  1.00 96.93           C
ATOM   1185  CD1 LEU I 155      44.708  15.142  -7.302  1.00 97.19           C
ATOM   1186  CD2 LEU I 155      46.094  13.221  -6.506  1.00 96.78           C
ATOM   1187  N   VAL I 156      43.455  12.452  -3.862  1.00100.41           N
ATOM   1188  CA  VAL I 156      43.047  11.070  -3.942  1.00101.07           C
ATOM   1189  C   VAL I 156      41.860  10.694  -3.076  1.00101.42           C
ATOM   1190  O   VAL I 156      41.019   9.870  -3.441  1.00102.09           O
ATOM   1191  CB  VAL I 156      44.260  10.193  -3.515  1.00101.89           C
ATOM   1192  CG1 VAL I 156      43.925   8.726  -3.408  1.00102.85           C
ATOM   1193  CG2 VAL I 156      45.412  10.422  -4.483  1.00101.49           C
ATOM   1194  N   TYR I 157      41.817  11.258  -1.872  1.00100.32           N
ATOM   1195  CA  TYR I 157      40.792  10.957  -0.891  1.00 99.57           C
ATOM   1196  C   TYR I 157      39.618  11.899  -0.957  1.00100.33           C
ATOM   1197  O   TYR I 157      38.668  11.793  -0.171  1.00 99.50           O
ATOM   1198  CB  TYR I 157      41.426  10.921   0.513  1.00 99.03           C
ATOM   1199  CG  TYR I 157      42.283   9.687   0.723  1.00 99.30           C
ATOM   1200  CD1 TYR I 157      43.465   9.482   0.028  1.00 98.20           C
ATOM   1201  CD2 TYR I 157      41.887   8.712   1.631  1.00 98.78           C
ATOM   1202  CE1 TYR I 157      44.214   8.338   0.192  1.00 97.80           C
ATOM   1203  CE2 TYR I 157      42.638   7.570   1.816  1.00 98.25           C
ATOM   1204  CZ  TYR I 157      43.802   7.388   1.104  1.00 98.47           C
ATOM   1205  OH  TYR I 157      44.560   6.256   1.283  1.00 99.71           O
ATOM   1206  N   GLY I 158      39.678  12.926  -1.807  1.00102.09           N
ATOM   1207  CA  GLY I 158      38.635  13.928  -1.964  1.00103.15           C
ATOM   1208  C   GLY I 158      38.054  14.317  -0.608  1.00104.95           C
ATOM   1209  O   GLY I 158      36.857  14.181  -0.369  1.00105.93           O
ATOM   1210  N   ALA I 159      38.912  14.798   0.276  1.00106.03           N
ATOM   1211  CA  ALA I 159      38.545  15.075   1.656  1.00107.26           C
ATOM   1212  C   ALA I 159      39.308  16.344   2.048  1.00108.26           C
ATOM   1213  O   ALA I 159      40.291  16.672   1.381  1.00108.26           O
ATOM   1214  CB  ALA I 159      39.047  13.921   2.532  1.00107.79           C
ATOM   1215  N   LYS I 160      38.823  17.006   3.083  1.00109.25           N
ATOM   1216  CA  LYS I 160      39.538  18.212   3.506  1.00109.44           C
ATOM   1217  C   LYS I 160      40.218  17.937   4.835  1.00110.40           C
ATOM   1218  O   LYS I 160      39.824  17.068   5.606  1.00109.90           O
ATOM   1219  CB  LYS I 160      38.610  19.412   3.580  1.00106.12           C
ATOM   1220  CG  LYS I 160      39.229  20.714   3.093  1.00103.09           C
ATOM   1221  CD  LYS I 160      38.478  21.917   3.641  1.00102.81           C
ATOM   1222  CE  LYS I 160      39.330  23.174   3.614  1.00102.18           C
ATOM   1223  NZ  LYS I 160      38.704  24.292   4.374  1.00103.35           N
ATOM   1224  N   LEU I 161      41.255  18.717   5.097  1.00112.77           N
ATOM   1225  CA  LEU I 161      41.885  18.727   6.431  1.00117.31           C
ATOM   1226  C   LEU I 161      41.446  20.078   7.019  1.00120.67           C
ATOM   1227  O   LEU I 161      42.217  21.012   7.134  1.00121.78           O
ATOM   1228  CB  LEU I 161      43.392  18.632   6.281  1.00117.56           C
ATOM   1229  CG  LEU I 161      43.919  17.566   5.315  1.00118.04           C
ATOM   1230  CD1 LEU I 161      45.426  17.633   5.235  1.00115.54           C
ATOM   1231  CD2 LEU I 161      43.479  16.173   5.745  1.00119.13           C
ATOM   1232  N   GLN I 162      40.148  20.183   7.262  1.00123.30           N
ATOM   1233  CA  GLN I 162      39.453  21.369   7.662  1.00124.20           C
ATOM   1234  C   GLN I 162      39.739  21.827   9.073  1.00124.92           C
ATOM   1235  O   GLN I 162      39.272  21.276  10.060  1.00124.02           O
ATOM   1236  CB  GLN I 162      37.949  21.222   7.413  1.00122.92           C
ATOM   1237  CG  GLN I 162      37.076  22.349   7.897  1.00121.07           C
ATOM   1238  CD  GLN I 162      36.767  23.411   6.873  1.00120.42           C
ATOM   1239  OE1 GLN I 162      36.194  23.138   5.816  1.00119.96           O
ATOM   1240  NE2 GLN I 162      37.103  24.662   7.182  1.00119.21           N
ATOM   1241  N   PRO I 163      40.537  22.893   9.165  1.00125.92           N
ATOM   1242  CA  PRO I 163      40.871  23.510  10.444  1.00126.19           C
ATOM   1243  C   PRO I 163      39.611  24.182  10.993  1.00126.26           C
ATOM   1244  O   PRO I 163      39.146  25.179  10.444  1.00127.00           O
ATOM   1245  CB  PRO I 163      41.924  24.550  10.099  1.00126.05           C
ATOM   1246  CG  PRO I 163      42.288  24.359   8.673  1.00125.59           C
ATOM   1247  CD  PRO I 163      41.098  23.677   8.042  1.00125.37           C
ATOM   1248  N   LEU I 164      39.026  23.593  12.025  1.00125.71           N
ATOM   1249  CA  LEU I 164      37.815  24.104  12.640  1.00125.60           C
ATOM   1250  C   LEU I 164      38.015  24.372  14.132  1.00124.83           C
ATOM   1251  O   LEU I 164      38.470  23.520  14.887  1.00123.23           O
ATOM   1252  CB  LEU I 164      36.632  23.167  12.435  1.00125.64           C
ATOM   1253  CG  LEU I 164      35.965  23.090  11.072  1.00125.37           C
ATOM   1254  CD1 LEU I 164      34.757  22.164  11.111  1.00126.12           C
ATOM   1255  CD2 LEU I 164      35.564  24.461  10.552  1.00125.62           C
ATOM   1256  N   ASP I 165      37.645  25.564  14.558  1.00125.69           N
ATOM   1257  CA  ASP I 165      37.780  26.056  15.918  1.00126.71           C
ATOM   1258  C   ASP I 165      36.999  25.250  16.943  1.00123.91           C
ATOM   1259  O   ASP I 165      35.777  25.380  17.053  1.00124.01           O
ATOM   1260  CB  ASP I 165      37.259  27.509  15.929  1.00133.84           C
ATOM   1261  CG  ASP I 165      38.014  28.425  16.860  1.00138.38           C
ATOM   1262  OD1 ASP I 165      37.792  28.348  18.088  1.00140.67           O
ATOM   1263  OD2 ASP I 165      38.806  29.259  16.367  1.00140.43           O
ATOM   1264  N   PHE I 166      37.682  24.399  17.709  1.00119.32           N
ATOM   1265  CA  PHE I 166      37.055  23.532  18.689  1.00114.33           C
ATOM   1266  C   PHE I 166      37.370  23.898  20.132  1.00114.11           C
ATOM   1267  O   PHE I 166      36.597  23.621  21.049  1.00112.67           O
ATOM   1268  CB  PHE I 166      37.508  22.079  18.479  1.00109.29           C
ATOM   1269  CG  PHE I 166      37.214  21.507  17.128  1.00105.91           C
ATOM   1270  CD1 PHE I 166      35.980  21.687  16.526  1.00104.69           C
ATOM   1271  CD2 PHE I 166      38.169  20.755  16.460  1.00105.69           C
ATOM   1272  CE1 PHE I 166      35.705  21.162  15.283  1.00103.98           C
ATOM   1273  CE2 PHE I 166      37.897  20.214  15.218  1.00105.92           C
ATOM   1274  CZ  PHE I 166      36.666  20.418  14.629  1.00105.74           C
ATOM   1275  N   LYS I 167      38.525  24.527  20.331  1.00115.32           N
ATOM   1276  CA  LYS I 167      38.962  24.943  21.656  1.00117.28           C
ATOM   1277  C   LYS I 167      38.094  26.052  22.217  1.00120.44           C
ATOM   1278  O   LYS I 167      37.767  26.044  23.412  1.00120.69           O
ATOM   1279  CB  LYS I 167      40.454  25.255  21.671  1.00113.62           C
ATOM   1280  CG  LYS I 167      41.342  24.023  21.528  1.00110.53           C
ATOM   1281  CD  LYS I 167      42.785  24.382  21.224  1.00106.65           C
ATOM   1282  CE  LYS I 167      43.647  23.145  21.025  1.00104.11           C
ATOM   1283  NZ  LYS I 167      44.964  23.472  20.410  1.00101.59           N
ATOM   1284  N   GLU I 168      37.646  26.990  21.387  1.00124.14           N
ATOM   1285  CA  GLU I 168      36.750  28.050  21.808  1.00128.05           C
ATOM   1286  C   GLU I 168      35.308  27.788  21.382  1.00129.06           C
ATOM   1287  O   GLU I 168      34.373  28.357  21.951  1.00128.82           O
ATOM   1288  CB  GLU I 168      37.201  29.404  21.257  1.00132.09           C
ATOM   1289  CG  GLU I 168      38.626  29.791  21.593  1.00137.27           C
ATOM   1290  CD  GLU I 168      38.761  30.527  22.910  1.00139.69           C
ATOM   1291  OE1 GLU I 168      38.382  29.962  23.958  1.00140.10           O
ATOM   1292  OE2 GLU I 168      39.263  31.672  22.900  1.00140.52           O
ATOM   1293  N   ASN I 169      35.122  26.993  20.334  1.00130.44           N
ATOM   1294  CA  ASN I 169      33.795  26.687  19.808  1.00130.65           C
ATOM   1295  C   ASN I 169      33.561  25.175  19.771  1.00128.30           C
ATOM   1296  O   ASN I 169      33.410  24.570  18.711  1.00128.41           O
ATOM   1297  CB  ASN I 169      33.616  27.277  18.412  1.00134.87           C
ATOM   1298  CG  ASN I 169      33.348  28.760  18.362  1.00138.02           C
ATOM   1299  OD1 ASN I 169      34.247  29.582  18.563  1.00138.49           O
ATOM   1300  ND2 ASN I 169      32.107  29.133  18.069  1.00140.10           N
ATOM   1301  N   ALA I 170      33.542  24.563  20.946  1.00124.58           N
ATOM   1302  CA  ALA I 170      33.347  23.129  21.095  1.00119.85           C
ATOM   1303  C   ALA I 170      32.134  22.624  20.321  1.00116.78           C
ATOM   1304  O   ALA I 170      32.228  21.946  19.303  1.00115.28           O
ATOM   1305  CB  ALA I 170      33.142  22.827  22.585  1.00118.41           C
ATOM   1306  N   GLU I 171      30.957  22.987  20.824  1.00113.75           N
ATOM   1307  CA  GLU I 171      29.683  22.585  20.271  1.00111.12           C
ATOM   1308  C   GLU I 171      29.269  23.346  19.034  1.00111.46           C
ATOM   1309  O   GLU I 171      28.593  22.791  18.157  1.00111.76           O
ATOM   1310  CB  GLU I 171      28.598  22.649  21.349  1.00108.78           C
ATOM   1311  CG  GLU I 171      28.208  21.320  21.947  1.00107.74           C
ATOM   1312  CD  GLU I 171      29.326  20.556  22.613  1.00108.72           C
ATOM   1313  OE1 GLU I 171      30.381  21.138  22.938  1.00106.98           O
ATOM   1314  OE2 GLU I 171      29.149  19.337  22.849  1.00110.84           O
ATOM   1315  N   GLN I 172      29.781  24.554  18.824  1.00112.00           N
ATOM   1316  CA  GLN I 172      29.498  25.377  17.675  1.00112.70           C
ATOM   1317  C   GLN I 172      30.169  24.971  16.379  1.00113.50           C
ATOM   1318  O   GLN I 172      29.780  25.452  15.304  1.00113.45           O
ATOM   1319  CB  GLN I 172      29.765  26.857  17.973  1.00112.11           C
ATOM   1320  N   SER I 173      31.181  24.117  16.414  1.00114.61           N
ATOM   1321  CA  SER I 173      31.843  23.583  15.239  1.00115.04           C
ATOM   1322  C   SER I 173      31.643  22.067  15.166  1.00113.86           C
ATOM   1323  O   SER I 173      32.168  21.350  14.328  1.00113.83           O
ATOM   1324  CB  SER I 173      33.311  23.964  15.178  1.00117.48           C
ATOM   1325  OG  SER I 173      33.498  25.195  14.496  1.00120.30           O
ATOM   1326  N   ARG I 174      30.804  21.589  16.081  1.00111.95           N
ATOM   1327  CA  ARG I 174      30.376  20.200  16.178  1.00108.76           C
ATOM   1328  C   ARG I 174      29.030  20.094  15.433  1.00109.20           C
ATOM   1329  O   ARG I 174      28.737  19.153  14.717  1.00108.89           O
ATOM   1330  CB  ARG I 174      30.151  19.808  17.641  1.00103.45           C
ATOM   1331  CG  ARG I 174      29.764  18.356  17.828  1.00 99.58           C
ATOM   1332  CD  ARG I 174      28.360  18.188  18.394  1.00 97.73           C
ATOM   1333  NE  ARG I 174      28.285  16.946  19.164  1.00 98.22           N
ATOM   1334  CZ  ARG I 174      27.940  16.859  20.439  1.00 99.13           C
ATOM   1335  NH1 ARG I 174      27.610  17.946  21.124  1.00100.66           N
ATOM   1336  NH2 ARG I 174      27.928  15.682  21.051  1.00 98.86           N
ATOM   1337  N   ALA I 175      28.357  21.248  15.409  1.00110.16           N
ATOM   1338  CA  ALA I 175      27.201  21.503  14.563  1.00112.15           C
ATOM   1339  C   ALA I 175      27.641  21.416  13.098  1.00115.20           C
ATOM   1340  O   ALA I 175      27.023  20.739  12.283  1.00116.01           O
ATOM   1341  CB  ALA I 175      26.636  22.889  14.849  1.00109.45           C
ATOM   1342  N   ALA I 176      28.792  22.009  12.787  1.00118.54           N
ATOM   1343  CA  ALA I 176      29.446  21.915  11.506  1.00121.53           C
ATOM   1344  C   ALA I 176      29.746  20.489  11.080  1.00122.75           C
ATOM   1345  O   ALA I 176      29.450  20.142   9.924  1.00123.11           O
ATOM   1346  CB  ALA I 176      30.715  22.759  11.477  1.00121.72           C
ATOM   1347  N   ILE I 177      30.189  19.598  11.969  1.00122.81           N
ATOM   1348  CA  ILE I 177      30.343  18.192  11.624  1.00121.11           C
ATOM   1349  C   ILE I 177      29.073  17.610  11.026  1.00117.73           C
ATOM   1350  O   ILE I 177      29.090  17.045   9.925  1.00117.12           O
ATOM   1351  CB  ILE I 177      30.881  17.346  12.794  1.00122.93           C
ATOM   1352  CG1 ILE I 177      32.138  17.996  13.363  1.00123.91           C
ATOM   1353  CG2 ILE I 177      31.140  15.923  12.317  1.00123.69           C
ATOM   1354  CD1 ILE I 177      32.979  17.205  14.322  1.00124.12           C
ATOM   1355  N   ASN I 178      27.925  17.791  11.648  1.00113.12           N
ATOM   1356  CA  ASN I 178      26.635  17.298  11.295  1.00109.02           C
ATOM   1357  C   ASN I 178      25.821  18.063  10.274  1.00108.81           C
ATOM   1358  O   ASN I 178      24.858  17.507   9.724  1.00110.48           O
ATOM   1359  CB  ASN I 178      25.779  17.156  12.574  1.00104.49           C
ATOM   1360  CG  ASN I 178      26.497  16.487  13.716  1.00102.07           C
ATOM   1361  OD1 ASN I 178      27.558  16.891  14.189  1.00100.82           O
ATOM   1362  ND2 ASN I 178      25.877  15.436  14.255  1.00103.28           N
ATOM   1363  N   LYS I 179      26.173  19.304   9.963  1.00108.70           N
ATOM   1364  CA  LYS I 179      25.467  20.107   8.969  1.00108.29           C
ATOM   1365  C   LYS I 179      26.152  20.009   7.605  1.00108.19           C
ATOM   1366  O   LYS I 179      25.675  20.478   6.578  1.00110.25           O
ATOM   1367  CB  LYS I 179      25.364  21.567   9.404  1.00107.88           C
ATOM   1368  N   TRP I 180      27.317  19.384   7.619  1.00105.78           N
ATOM   1369  CA  TRP I 180      28.126  19.087   6.456  1.00100.91           C
ATOM   1370  C   TRP I 180      27.947  17.616   6.086  1.00 99.66           C
ATOM   1371  O   TRP I 180      27.728  17.297   4.917  1.00101.32           O
ATOM   1372  CB  TRP I 180      29.583  19.434   6.740  1.00 96.20           C
ATOM   1373  CG  TRP I 180      30.570  18.788   5.822  1.00 90.67           C
ATOM   1374  CD1 TRP I 180      30.998  19.254   4.613  1.00 89.87           C
ATOM   1375  CD2 TRP I 180      31.244  17.540   6.035  1.00 86.71           C
ATOM   1376  NE1 TRP I 180      31.897  18.376   4.059  1.00 88.20           N
ATOM   1377  CE2 TRP I 180      32.060  17.312   4.910  1.00 86.98           C
ATOM   1378  CE3 TRP I 180      31.220  16.591   7.062  1.00 81.02           C
ATOM   1379  CZ2 TRP I 180      32.859  16.176   4.792  1.00 84.39           C
ATOM   1380  CZ3 TRP I 180      32.009  15.464   6.939  1.00 78.53           C
ATOM   1381  CH2 TRP I 180      32.815  15.266   5.810  1.00 80.22           C
ATOM   1382  N   VAL I 181      27.884  16.739   7.093  1.00 96.03           N
ATOM   1383  CA  VAL I 181      27.582  15.321   6.840  1.00 91.69           C
ATOM   1384  C   VAL I 181      26.206  15.234   6.182  1.00 91.84           C
ATOM   1385  O   VAL I 181      26.042  14.689   5.093  1.00 90.47           O
ATOM   1386  CB  VAL I 181      27.636  14.481   8.117  1.00 87.54           C
ATOM   1387  CG1 VAL I 181      26.895  13.157   7.994  1.00 85.76           C
ATOM   1388  CG2 VAL I 181      29.083  14.211   8.522  1.00 85.84           C
ATOM   1389  N   SER I 182      25.215  15.865   6.804  1.00 92.70           N
ATOM   1390  CA  SER I 182      23.871  15.968   6.320  1.00 94.14           C
ATOM   1391  C   SER I 182      23.670  16.571   4.957  1.00 96.90           C
ATOM   1392  O   SER I 182      22.817  16.040   4.214  1.00 96.26           O
ATOM   1393  CB  SER I 182      22.940  16.570   7.367  1.00 91.43           C
ATOM   1394  OG  SER I 182      22.095  17.556   6.807  1.00 90.25           O
ATOM   1395  N   ASN I 183      24.445  17.557   4.487  1.00101.06           N
ATOM   1396  CA  ASN I 183      24.334  18.004   3.102  1.00107.24           C
ATOM   1397  C   ASN I 183      24.849  16.946   2.146  1.00106.07           C
ATOM   1398  O   ASN I 183      24.280  16.771   1.060  1.00108.04           O
ATOM   1399  CB  ASN I 183      24.694  19.421   2.798  1.00120.55           C
ATOM   1400  CG  ASN I 183      25.411  19.722   1.491  1.00133.08           C
ATOM   1401  OD1 ASN I 183      26.546  19.209   1.378  1.00133.47           O
ATOM   1402  ND2 ASN I 183      24.799  20.442   0.565  1.00141.90           N
ATOM   1403  N   LYS I 184      25.854  16.160   2.534  1.00102.83           N
ATOM   1404  CA  LYS I 184      26.278  15.010   1.755  1.00 99.20           C
ATOM   1405  C   LYS I 184      25.218  13.918   1.768  1.00 95.65           C
ATOM   1406  O   LYS I 184      24.894  13.359   0.715  1.00 95.62           O
ATOM   1407  CB  LYS I 184      27.646  14.506   2.186  1.00100.31           C
ATOM   1408  CG  LYS I 184      28.692  15.566   2.461  1.00100.96           C
ATOM   1409  CD  LYS I 184      28.884  16.545   1.321  1.00101.86           C
ATOM   1410  CE  LYS I 184      30.071  16.192   0.448  1.00103.16           C
ATOM   1411  NZ  LYS I 184      29.679  15.415  -0.760  1.00105.19           N
ATOM   1412  N   THR I 185      24.585  13.650   2.906  1.00 91.92           N
ATOM   1413  CA  THR I 185      23.588  12.618   3.055  1.00 88.78           C
ATOM   1414  C   THR I 185      22.146  12.958   2.822  1.00 89.88           C
ATOM   1415  O   THR I 185      21.267  12.415   3.543  1.00 89.91           O
ATOM   1416  CB  THR I 185      23.714  11.967   4.468  1.00 84.66           C
ATOM   1417  OG1 THR I 185      23.230  12.888   5.451  1.00 85.25           O
ATOM   1418  CG2 THR I 185      25.147  11.595   4.770  1.00 81.98           C
ATOM   1419  N   GLU I 186      21.733  13.857   1.939  1.00 90.72           N
ATOM   1420  CA  GLU I 186      20.362  14.276   1.725  1.00 88.98           C
ATOM   1421  C   GLU I 186      19.506  14.263   2.982  1.00 86.04           C
ATOM   1422  O   GLU I 186      18.488  13.540   3.030  1.00 86.61           O
ATOM   1423  CB  GLU I 186      19.625  13.494   0.654  1.00 94.27           C
ATOM   1424  CG  GLU I 186      20.196  13.156  -0.662  1.00101.75           C
ATOM   1425  CD  GLU I 186      20.796  14.266  -1.480  1.00106.12           C
ATOM   1426  OE1 GLU I 186      20.072  15.216  -1.843  1.00108.87           O
ATOM   1427  OE2 GLU I 186      22.007  14.186  -1.793  1.00107.86           O
ATOM   1428  N   GLY I 187      19.888  14.885   4.089  1.00 82.55           N
ATOM   1429  CA  GLY I 187      19.241  14.840   5.356  1.00 80.00           C
ATOM   1430  C   GLY I 187      19.096  13.533   6.089  1.00 80.74           C
ATOM   1431  O   GLY I 187      18.519  13.518   7.197  1.00 79.39           O
ATOM   1432  N   ARG I 188      19.579  12.404   5.614  1.00 84.59           N
ATOM   1433  CA  ARG I 188      19.427  11.095   6.170  1.00 90.31           C
ATOM   1434  C   ARG I 188      20.248  10.829   7.410  1.00 92.50           C
ATOM   1435  O   ARG I 188      19.718  10.291   8.391  1.00 90.63           O
ATOM   1436  CB  ARG I 188      19.634  10.015   5.103  1.00 97.81           C
ATOM   1437  CG  ARG I 188      18.793  10.255   3.852  1.00107.67           C
ATOM   1438  CD  ARG I 188      17.349   9.839   4.075  1.00117.23           C
ATOM   1439  NE  ARG I 188      16.538   9.962   2.867  1.00125.76           N
ATOM   1440  CZ  ARG I 188      15.243   9.667   2.798  1.00129.80           C
ATOM   1441  NH1 ARG I 188      14.599   9.229   3.873  1.00131.50           N
ATOM   1442  NH2 ARG I 188      14.585   9.809   1.653  1.00131.60           N
ATOM   1443  N   ILE I 189      21.535  11.177   7.395  1.00 96.68           N
ATOM   1444  CA  ILE I 189      22.365  10.997   8.581  1.00100.10           C
ATOM   1445  C   ILE I 189      22.482  12.312   9.347  1.00103.18           C
ATOM   1446  O   ILE I 189      22.963  13.319   8.834  1.00103.94           O
ATOM   1447  CB  ILE I 189      23.739  10.393   8.324  1.00100.10           C
ATOM   1448  CG1 ILE I 189      23.599   9.020   7.654  1.00 99.92           C
ATOM   1449  CG2 ILE I 189      24.517  10.246   9.632  1.00 99.47           C
ATOM   1450  CD1 ILE I 189      24.888   8.476   7.089  1.00101.31           C
ATOM   1451  N   THR I 190      22.027  12.269  10.592  1.00105.05           N
ATOM   1452  CA  THR I 190      21.985  13.456  11.437  1.00107.61           C
ATOM   1453  C   THR I 190      23.013  13.431  12.554  1.00108.10           C
ATOM   1454  O   THR I 190      23.818  14.341  12.745  1.00108.31           O
ATOM   1455  CB  THR I 190      20.565  13.538  12.062  1.00108.43           C
ATOM   1456  OG1 THR I 190      19.610  13.714  11.008  1.00108.99           O
ATOM   1457  CG2 THR I 190      20.449  14.687  13.040  1.00109.85           C
ATOM   1458  N   ASP I 191      22.976  12.368  13.345  1.00106.83           N
ATOM   1459  CA  ASP I 191      23.665  12.209  14.592  1.00104.89           C
ATOM   1460  C   ASP I 191      24.981  11.467  14.547  1.00100.24           C
ATOM   1461  O   ASP I 191      25.283  10.623  15.402  1.00 97.34           O
ATOM   1462  CB  ASP I 191      22.753  11.572  15.651  1.00110.78           C
ATOM   1463  CG  ASP I 191      21.335  11.319  15.195  1.00115.29           C
ATOM   1464  OD1 ASP I 191      21.126  10.496  14.275  1.00115.87           O
ATOM   1465  OD2 ASP I 191      20.409  11.967  15.730  1.00118.04           O
ATOM   1466  N   VAL I 192      25.863  11.866  13.639  1.00 96.15           N
ATOM   1467  CA  VAL I 192      27.200  11.311  13.500  1.00 91.91           C
ATOM   1468  C   VAL I 192      27.824  11.108  14.878  1.00 92.75           C
ATOM   1469  O   VAL I 192      28.097   9.982  15.291  1.00 92.55           O
ATOM   1470  CB  VAL I 192      28.096  12.194  12.620  1.00 88.44           C
ATOM   1471  CG1 VAL I 192      29.042  11.342  11.783  1.00 86.31           C
ATOM   1472  CG2 VAL I 192      27.291  13.115  11.712  1.00 86.39           C
ATOM   1473  N   ILE I 193      27.997  12.194  15.629  1.00 94.73           N
ATOM   1474  CA  ILE I 193      28.484  12.181  16.992  1.00 96.67           C
ATOM   1475  C   ILE I 193      27.384  12.434  18.029  1.00 98.87           C
ATOM   1476  O   ILE I 193      26.653  13.418  17.951  1.00 99.15           O
ATOM   1477  CB  ILE I 193      29.536  13.299  17.200  1.00 95.31           C
ATOM   1478  CG1 ILE I 193      30.450  13.476  15.992  1.00 93.49           C
ATOM   1479  CG2 ILE I 193      30.353  12.987  18.441  1.00 94.35           C
ATOM   1480  CD1 ILE I 193      30.690  14.920  15.619  1.00 90.15           C
ATOM   1481  N   PRO I 194      27.331  11.608  19.079  1.00102.30           N
ATOM   1482  CA  PRO I 194      26.336  11.660  20.109  1.00106.34           C
ATOM   1483  C   PRO I 194      26.427  12.548  21.315  1.00110.32           C
ATOM   1484  O   PRO I 194      26.122  13.753  21.261  1.00110.79           O
ATOM   1485  CB  PRO I 194      26.205  10.178  20.517  1.00105.05           C
ATOM   1486  CG  PRO I 194      27.591   9.647  20.375  1.00103.21           C
ATOM   1487  CD  PRO I 194      28.183  10.388  19.203  1.00102.68           C
ATOM   1488  N   SER I 195      26.667  11.992  22.505  1.00113.31           N
ATOM   1489  CA  SER I 195      26.585  12.656  23.781  1.00116.32           C
ATOM   1490  C   SER I 195      27.891  13.143  24.376  1.00119.23           C
ATOM   1491  O   SER I 195      27.899  14.053  25.216  1.00119.06           O
ATOM   1492  CB  SER I 195      25.878  11.730  24.791  1.00114.74           C
ATOM   1493  OG  SER I 195      25.770  12.355  26.054  1.00115.05           O
ATOM   1494  N   GLU I 196      28.998  12.521  24.007  1.00122.41           N
ATOM   1495  CA  GLU I 196      30.322  12.932  24.493  1.00124.99           C
ATOM   1496  C   GLU I 196      31.204  13.169  23.264  1.00127.09           C
ATOM   1497  O   GLU I 196      31.562  12.210  22.579  1.00128.44           O
ATOM   1498  CB  GLU I 196      30.918  11.847  25.379  1.00125.06           C
ATOM   1499  N   ALA I 197      31.491  14.436  22.980  1.00127.53           N
ATOM   1500  CA  ALA I 197      32.216  14.750  21.758  1.00127.69           C
ATOM   1501  C   ALA I 197      33.311  15.789  21.896  1.00128.09           C
ATOM   1502  O   ALA I 197      33.963  16.005  22.903  1.00128.82           O
ATOM   1503  CB  ALA I 197      31.148  15.294  20.778  1.00128.20           C
ATOM   1504  N   ILE I 198      33.533  16.440  20.767  1.00128.42           N
ATOM   1505  CA  ILE I 198      34.431  17.535  20.537  1.00129.64           C
ATOM   1506  C   ILE I 198      34.171  18.687  21.504  1.00128.26           C
ATOM   1507  O   ILE I 198      33.173  19.401  21.418  1.00130.31           O
ATOM   1508  CB  ILE I 198      34.233  18.018  19.075  1.00132.45           C
ATOM   1509  CG1 ILE I 198      34.625  16.910  18.096  1.00134.45           C
ATOM   1510  CG2 ILE I 198      35.004  19.288  18.799  1.00133.14           C
ATOM   1511  CD1 ILE I 198      33.472  16.069  17.599  1.00135.26           C
ATOM   1512  N   ASN I 199      35.066  18.822  22.475  1.00124.01           N
ATOM   1513  CA  ASN I 199      35.052  19.939  23.416  1.00117.61           C
ATOM   1514  C   ASN I 199      36.265  20.815  23.102  1.00116.32           C
ATOM   1515  O   ASN I 199      36.655  20.912  21.931  1.00115.18           O
ATOM   1516  CB  ASN I 199      34.985  19.513  24.860  1.00108.43           C
ATOM   1517  CG  ASN I 199      35.444  18.129  25.227  1.00101.29           C
ATOM   1518  OD1 ASN I 199      36.640  17.820  25.246  1.00 97.46           O
ATOM   1519  ND2 ASN I 199      34.502  17.262  25.597  1.00 96.65           N
ATOM   1520  N   GLU I 200      36.948  21.343  24.111  1.00116.41           N
ATOM   1521  CA  GLU I 200      38.182  22.091  23.889  1.00117.33           C
ATOM   1522  C   GLU I 200      39.389  21.165  24.047  1.00117.10           C
ATOM   1523  O   GLU I 200      40.526  21.495  23.735  1.00117.50           O
ATOM   1524  CB  GLU I 200      38.324  23.293  24.798  1.00118.34           C
ATOM   1525  CG  GLU I 200      38.366  22.973  26.281  1.00119.79           C
ATOM   1526  CD  GLU I 200      37.095  23.426  26.979  1.00121.28           C
ATOM   1527  OE1 GLU I 200      36.074  22.716  26.879  1.00121.63           O
ATOM   1528  OE2 GLU I 200      37.121  24.504  27.605  1.00123.03           O
ATOM   1529  N   LEU I 201      39.119  19.946  24.496  1.00115.56           N
ATOM   1530  CA  LEU I 201      40.038  18.846  24.633  1.00113.33           C
ATOM   1531  C   LEU I 201      39.811  17.846  23.479  1.00113.16           C
ATOM   1532  O   LEU I 201      39.569  16.657  23.646  1.00112.62           O
ATOM   1533  CB  LEU I 201      39.865  18.114  25.963  1.00108.33           C
ATOM   1534  CG  LEU I 201      39.169  18.815  27.122  1.00103.55           C
ATOM   1535  CD1 LEU I 201      38.407  17.810  27.979  1.00101.56           C
ATOM   1536  CD2 LEU I 201      40.169  19.582  27.976  1.00100.55           C
ATOM   1537  N   THR I 202      39.822  18.384  22.275  1.00113.20           N
ATOM   1538  CA  THR I 202      39.618  17.702  21.020  1.00112.72           C
ATOM   1539  C   THR I 202      40.525  18.355  19.968  1.00110.96           C
ATOM   1540  O   THR I 202      40.433  19.546  19.688  1.00108.65           O
ATOM   1541  CB  THR I 202      38.156  17.738  20.556  1.00114.13           C
ATOM   1542  OG1 THR I 202      37.417  16.725  21.267  1.00116.05           O
ATOM   1543  CG2 THR I 202      38.001  17.480  19.066  1.00112.91           C
ATOM   1544  N   VAL I 203      41.408  17.531  19.420  1.00110.32           N
ATOM   1545  CA  VAL I 203      42.357  17.992  18.417  1.00110.63           C
ATOM   1546  C   VAL I 203      41.812  17.761  17.009  1.00108.04           C
ATOM   1547  O   VAL I 203      41.405  18.695  16.323  1.00107.24           O
ATOM   1548  CB  VAL I 203      43.715  17.282  18.555  1.00114.63           C
ATOM   1549  CG1 VAL I 203      44.814  18.113  17.902  1.00116.59           C
ATOM   1550  CG2 VAL I 203      44.062  16.997  20.007  1.00116.14           C
ATOM   1551  N   LEU I 204      41.792  16.496  16.601  1.00104.89           N
ATOM   1552  CA  LEU I 204      41.338  16.104  15.282  1.00100.35           C
ATOM   1553  C   LEU I 204      40.060  15.263  15.336  1.00 96.69           C
ATOM   1554  O   LEU I 204      39.871  14.425  16.208  1.00 94.36           O
ATOM   1555  CB  LEU I 204      42.405  15.247  14.581  1.00 99.72           C
ATOM   1556  CG  LEU I 204      43.443  15.929  13.710  1.00 98.93           C
ATOM   1557  CD1 LEU I 204      44.598  14.982  13.402  1.00 97.99           C
ATOM   1558  CD2 LEU I 204      42.859  16.478  12.421  1.00 96.01           C
ATOM   1559  N   VAL I 205      39.197  15.486  14.349  1.00 94.59           N
ATOM   1560  CA  VAL I 205      38.027  14.655  14.133  1.00 91.92           C
ATOM   1561  C   VAL I 205      38.175  14.010  12.743  1.00 90.21           C
ATOM   1562  O   VAL I 205      38.529  14.707  11.792  1.00 89.31           O
ATOM   1563  CB  VAL I 205      36.674  15.358  14.182  1.00 91.81           C
ATOM   1564  CG1 VAL I 205      35.646  14.492  14.903  1.00 88.77           C
ATOM   1565  CG2 VAL I 205      36.710  16.752  14.766  1.00 93.25           C
ATOM   1566  N   LEU I 206      37.956  12.706  12.664  1.00 88.91           N
ATOM   1567  CA  LEU I 206      38.033  12.029  11.375  1.00 85.89           C
ATOM   1568  C   LEU I 206      36.682  11.403  11.039  1.00 84.03           C
ATOM   1569  O   LEU I 206      36.335  10.336  11.532  1.00 81.75           O
ATOM   1570  CB  LEU I 206      39.132  10.979  11.312  1.00 86.17           C
ATOM   1571  CG  LEU I 206      39.207  10.240   9.963  1.00 86.08           C
ATOM   1572  CD1 LEU I 206      40.273  10.848   9.079  1.00 85.79           C
ATOM   1573  CD2 LEU I 206      39.413   8.759  10.190  1.00 85.43           C
ATOM   1574  N   VAL I 207      35.906  12.128  10.234  1.00 84.50           N
ATOM   1575  CA  VAL I 207      34.569  11.689   9.887  1.00 85.18           C
ATOM   1576  C   VAL I 207      34.489  11.057   8.504  1.00 85.90           C
ATOM   1577  O   VAL I 207      34.893  11.625   7.499  1.00 82.21           O
ATOM   1578  CB  VAL I 207      33.528  12.811  10.007  1.00 85.59           C
ATOM   1579  CG1 VAL I 207      32.122  12.277   9.755  1.00 83.85           C
ATOM   1580  CG2 VAL I 207      33.587  13.478  11.375  1.00 87.21           C
ATOM   1581  N   ASN I 208      33.941   9.849   8.478  1.00 89.14           N
ATOM   1582  CA  ASN I 208      33.685   9.113   7.252  1.00 90.64           C
ATOM   1583  C   ASN I 208      32.204   8.717   7.237  1.00 90.99           C
ATOM   1584  O   ASN I 208      31.556   8.681   8.285  1.00 90.88           O
ATOM   1585  CB  ASN I 208      34.555   7.869   7.119  1.00 94.47           C
ATOM   1586  CG  ASN I 208      34.363   6.859   8.214  1.00 99.06           C
ATOM   1587  OD1 ASN I 208      33.620   7.106   9.154  1.00 98.87           O
ATOM   1588  ND2 ASN I 208      35.037   5.725   8.201  1.00101.95           N
ATOM   1589  N   THR I 209      31.672   8.486   6.051  1.00 92.30           N
ATOM   1590  CA  THR I 209      30.274   8.093   5.918  1.00 92.74           C
ATOM   1591  C   THR I 209      29.895   7.985   4.454  1.00 90.77           C
ATOM   1592  O   THR I 209      30.250   8.853   3.651  1.00 91.75           O
ATOM   1593  CB  THR I 209      29.304   8.949   6.717  1.00 94.68           C
ATOM   1594  OG1 THR I 209      28.074   8.242   6.929  1.00 93.95           O
ATOM   1595  CG2 THR I 209      28.994  10.301   6.115  1.00 93.81           C
ATOM   1596  N   ILE I 210      29.352   6.828   4.071  1.00 87.94           N
ATOM   1597  CA  ILE I 210      28.971   6.619   2.679  1.00 84.64           C
ATOM   1598  C   ILE I 210      27.461   6.728   2.526  1.00 82.91           C
ATOM   1599  O   ILE I 210      26.692   6.249   3.359  1.00 81.08           O
ATOM   1600  CB  ILE I 210      29.511   5.321   2.079  1.00 83.47           C
ATOM   1601  CG1 ILE I 210      31.043   5.304   2.144  1.00 82.23           C
ATOM   1602  CG2 ILE I 210      29.051   5.148   0.635  1.00 85.15           C
ATOM   1603  CD1 ILE I 210      31.721   4.070   1.617  1.00 82.22           C
ATOM   1604  N   TYR I 211      27.054   7.434   1.473  1.00 82.11           N
ATOM   1605  CA  TYR I 211      25.634   7.603   1.220  1.00 83.62           C
ATOM   1606  C   TYR I 211      25.258   7.104  -0.162  1.00 82.27           C
ATOM   1607  O   TYR I 211      25.774   7.506  -1.197  1.00 80.89           O
ATOM   1608  CB  TYR I 211      25.133   8.966   1.579  1.00 87.08           C
ATOM   1609  CG  TYR I 211      23.668   9.233   1.336  1.00 90.32           C
ATOM   1610  CD1 TYR I 211      22.666   8.661   2.104  1.00 91.47           C
ATOM   1611  CD2 TYR I 211      23.300  10.103   0.314  1.00 91.71           C
ATOM   1612  CE1 TYR I 211      21.338   8.953   1.857  1.00 93.89           C
ATOM   1613  CE2 TYR I 211      21.974  10.369   0.048  1.00 93.11           C
ATOM   1614  CZ  TYR I 211      20.991   9.803   0.830  1.00 94.80           C
ATOM   1615  OH  TYR I 211      19.670  10.085   0.570  1.00 95.31           O
ATOM   1616  N   PHE I 212      24.375   6.109  -0.118  1.00 81.14           N
ATOM   1617  CA  PHE I 212      23.922   5.423  -1.315  1.00 80.45           C
ATOM   1618  C   PHE I 212      22.419   5.597  -1.490  1.00 79.99           C
ATOM   1619  O   PHE I 212      21.629   5.514  -0.555  1.00 79.70           O
ATOM   1620  CB  PHE I 212      24.326   3.950  -1.229  1.00 79.60           C
ATOM   1621  CG  PHE I 212      23.716   3.107  -2.307  1.00 78.93           C
ATOM   1622  CD1 PHE I 212      24.183   3.181  -3.606  1.00 81.35           C
ATOM   1623  CD2 PHE I 212      22.636   2.288  -2.027  1.00 79.32           C
ATOM   1624  CE1 PHE I 212      23.600   2.428  -4.608  1.00 79.71           C
ATOM   1625  CE2 PHE I 212      22.049   1.533  -3.023  1.00 80.32           C
ATOM   1626  CZ  PHE I 212      22.536   1.601  -4.313  1.00 79.98           C
ATOM   1627  N   LYS I 213      22.053   5.870  -2.727  1.00 79.33           N
ATOM   1628  CA  LYS I 213      20.648   6.096  -3.111  1.00 79.63           C
ATOM   1629  C   LYS I 213      20.494   5.461  -4.496  1.00 78.81           C
ATOM   1630  O   LYS I 213      21.263   5.834  -5.389  1.00 81.66           O
ATOM   1631  CB  LYS I 213      20.467   7.615  -3.204  1.00 82.34           C
ATOM   1632  CG  LYS I 213      19.081   8.124  -3.498  1.00 85.92           C
ATOM   1633  CD  LYS I 213      19.010   9.646  -3.471  1.00 87.08           C
ATOM   1634  CE  LYS I 213      19.276  10.242  -4.845  1.00 86.83           C
ATOM   1635  NZ  LYS I 213      18.348  11.369  -5.144  1.00 85.90           N
ATOM   1636  N   GLY I 214      19.629   4.470  -4.650  1.00 76.63           N
ATOM   1637  CA  GLY I 214      19.501   3.813  -5.953  1.00 73.92           C
ATOM   1638  C   GLY I 214      18.162   3.120  -6.122  1.00 70.57           C
ATOM   1639  O   GLY I 214      17.435   2.891  -5.156  1.00 71.47           O
ATOM   1640  N   LEU I 215      17.820   2.769  -7.359  1.00 67.07           N
ATOM   1641  CA  LEU I 215      16.534   2.130  -7.639  1.00 65.57           C
ATOM   1642  C   LEU I 215      16.691   0.697  -8.118  1.00 63.36           C
ATOM   1643  O   LEU I 215      17.566   0.428  -8.951  1.00 63.82           O
ATOM   1644  CB  LEU I 215      15.828   2.939  -8.745  1.00 66.18           C
ATOM   1645  CG  LEU I 215      15.357   4.332  -8.311  1.00 62.61           C
ATOM   1646  CD1 LEU I 215      15.353   5.292  -9.481  1.00 60.89           C
ATOM   1647  CD2 LEU I 215      13.988   4.227  -7.663  1.00 62.82           C
ATOM   1648  N   TRP I 216      15.864  -0.216  -7.600  1.00 57.87           N
ATOM   1649  CA  TRP I 216      15.976  -1.614  -8.047  1.00 54.26           C
ATOM   1650  C   TRP I 216      15.996  -1.595  -9.579  1.00 55.93           C
ATOM   1651  O   TRP I 216      15.254  -0.818 -10.184  1.00 57.13           O
ATOM   1652  CB  TRP I 216      14.757  -2.420  -7.604  1.00 50.85           C
ATOM   1653  CG  TRP I 216      14.683  -2.768  -6.158  1.00 48.52           C
ATOM   1654  CD1 TRP I 216      13.580  -2.701  -5.358  1.00 50.91           C
ATOM   1655  CD2 TRP I 216      15.737  -3.270  -5.330  1.00 50.12           C
ATOM   1656  NE1 TRP I 216      13.886  -3.101  -4.080  1.00 53.22           N
ATOM   1657  CE2 TRP I 216      15.209  -3.458  -4.038  1.00 50.83           C
ATOM   1658  CE3 TRP I 216      17.084  -3.570  -5.557  1.00 52.00           C
ATOM   1659  CZ2 TRP I 216      15.985  -3.919  -2.978  1.00 49.25           C
ATOM   1660  CZ3 TRP I 216      17.842  -4.050  -4.508  1.00 49.73           C
ATOM   1661  CH2 TRP I 216      17.288  -4.224  -3.230  1.00 50.40           C
ATOM   1662  N   LYS I 217      16.682  -2.553 -10.201  1.00 57.98           N
ATOM   1663  CA  LYS I 217      16.587  -2.671 -11.665  1.00 56.35           C
ATOM   1664  C   LYS I 217      15.220  -3.299 -11.983  1.00 53.92           C
ATOM   1665  O   LYS I 217      14.558  -2.953 -12.951  1.00 55.84           O
ATOM   1666  CB  LYS I 217      17.694  -3.536 -12.252  1.00 57.78           C
ATOM   1667  CG  LYS I 217      17.527  -3.874 -13.726  1.00 56.10           C
ATOM   1668  CD  LYS I 217      18.761  -4.563 -14.286  1.00 57.23           C
ATOM   1669  CE  LYS I 217      18.392  -5.644 -15.289  1.00 59.86           C
ATOM   1670  NZ  LYS I 217      19.489  -6.635 -15.471  1.00 62.29           N
ATOM   1671  N   SER I 218      14.812  -4.224 -11.127  1.00 47.77           N
ATOM   1672  CA  SER I 218      13.565  -4.947 -11.242  1.00 42.67           C
ATOM   1673  C   SER I 218      12.614  -4.687 -10.083  1.00 40.95           C
ATOM   1674  O   SER I 218      12.337  -5.556  -9.259  1.00 39.36           O
ATOM   1675  CB  SER I 218      13.939  -6.435 -11.333  1.00 40.67           C
ATOM   1676  OG  SER I 218      12.812  -7.263 -11.470  1.00 42.96           O
ATOM   1677  N   LYS I 219      12.052  -3.488 -10.013  1.00 41.79           N
ATOM   1678  CA  LYS I 219      11.139  -3.058  -8.985  1.00 42.12           C
ATOM   1679  C   LYS I 219      10.072  -4.066  -8.600  1.00 44.73           C
ATOM   1680  O   LYS I 219       9.592  -4.850  -9.408  1.00 48.87           O
ATOM   1681  CB  LYS I 219      10.469  -1.726  -9.365  1.00 44.42           C
ATOM   1682  CG  LYS I 219      11.437  -0.550  -9.394  1.00 47.18           C
ATOM   1683  CD  LYS I 219      11.014   0.507 -10.394  1.00 48.70           C
ATOM   1684  CE  LYS I 219      11.968   1.686 -10.421  1.00 52.19           C
ATOM   1685  NZ  LYS I 219      11.446   2.811 -11.253  1.00 53.59           N
ATOM   1686  N   PHE I 220       9.682  -4.020  -7.332  1.00 47.60           N
ATOM   1687  CA  PHE I 220       8.613  -4.863  -6.793  1.00 48.59           C
ATOM   1688  C   PHE I 220       7.320  -4.027  -6.894  1.00 51.76           C
ATOM   1689  O   PHE I 220       7.431  -2.803  -7.010  1.00 52.57           O
ATOM   1690  CB  PHE I 220       8.844  -5.106  -5.297  1.00 42.91           C
ATOM   1691  CG  PHE I 220       9.905  -6.078  -4.905  1.00 38.11           C
ATOM   1692  CD1 PHE I 220      11.244  -5.723  -4.902  1.00 36.00           C
ATOM   1693  CD2 PHE I 220       9.565  -7.342  -4.450  1.00 37.78           C
ATOM   1694  CE1 PHE I 220      12.217  -6.626  -4.517  1.00 35.92           C
ATOM   1695  CE2 PHE I 220      10.533  -8.250  -4.063  1.00 40.74           C
ATOM   1696  CZ  PHE I 220      11.864  -7.889  -4.089  1.00 32.87           C
ATOM   1697  N   SER I 221       6.165  -4.670  -6.799  1.00 56.32           N
ATOM   1698  CA  SER I 221       4.932  -3.902  -6.813  1.00 57.38           C
ATOM   1699  C   SER I 221       4.337  -3.788  -5.423  1.00 58.09           C
ATOM   1700  O   SER I 221       3.925  -4.758  -4.787  1.00 55.32           O
ATOM   1701  CB  SER I 221       3.873  -4.404  -7.783  1.00 58.75           C
ATOM   1702  OG  SER I 221       2.629  -3.752  -7.522  1.00 66.27           O
ATOM   1703  N   PRO I 222       4.077  -2.542  -5.013  1.00 60.87           N
ATOM   1704  CA  PRO I 222       3.418  -2.232  -3.756  1.00 61.16           C
ATOM   1705  C   PRO I 222       2.136  -3.015  -3.562  1.00 62.54           C
ATOM   1706  O   PRO I 222       1.931  -3.636  -2.510  1.00 61.46           O
ATOM   1707  CB  PRO I 222       3.167  -0.734  -3.834  1.00 61.66           C
ATOM   1708  CG  PRO I 222       4.209  -0.201  -4.755  1.00 62.53           C
ATOM   1709  CD  PRO I 222       4.469  -1.310  -5.745  1.00 63.37           C
ATOM   1710  N   GLU I 223       1.294  -3.158  -4.582  1.00 64.73           N
ATOM   1711  CA  GLU I 223       0.137  -4.003  -4.616  1.00 62.48           C
ATOM   1712  C   GLU I 223       0.338  -5.435  -4.182  1.00 60.66           C
ATOM   1713  O   GLU I 223      -0.573  -5.985  -3.532  1.00 60.76           O
ATOM   1714  CB  GLU I 223      -0.560  -3.901  -5.983  1.00 62.41           C
ATOM   1715  CG  GLU I 223      -0.810  -2.461  -6.401  1.00 66.04           C
ATOM   1716  CD  GLU I 223      -1.418  -2.301  -7.774  1.00 71.61           C
ATOM   1717  OE1 GLU I 223      -1.526  -3.298  -8.518  1.00 73.68           O
ATOM   1718  OE2 GLU I 223      -1.781  -1.157  -8.136  1.00 72.30           O
ATOM   1719  N   ASN I 224       1.457  -6.098  -4.451  1.00 59.55           N
ATOM   1720  CA  ASN I 224       1.712  -7.452  -4.028  1.00 62.64           C
ATOM   1721  C   ASN I 224       2.294  -7.619  -2.635  1.00 63.65           C
ATOM   1722  O   ASN I 224       2.301  -8.750  -2.116  1.00 60.83           O
ATOM   1723  CB  ASN I 224       2.566  -8.205  -5.055  1.00 64.40           C
ATOM   1724  CG  ASN I 224       2.063  -8.018  -6.474  1.00 67.15           C
ATOM   1725  OD1 ASN I 224       0.903  -8.308  -6.767  1.00 69.91           O
ATOM   1726  ND2 ASN I 224       2.926  -7.514  -7.348  1.00 63.57           N
ATOM   1727  N   THR I 225       2.792  -6.564  -2.006  1.00 64.56           N
ATOM   1728  CA  THR I 225       3.335  -6.658  -0.646  1.00 66.20           C
ATOM   1729  C   THR I 225       2.233  -7.091   0.315  1.00 70.07           C
ATOM   1730  O   THR I 225       1.127  -6.546   0.239  1.00 71.67           O
ATOM   1731  CB  THR I 225       3.925  -5.303  -0.215  1.00 64.00           C
ATOM   1732  OG1 THR I 225       5.065  -4.990  -1.034  1.00 62.20           O
ATOM   1733  CG2 THR I 225       4.356  -5.310   1.240  1.00 62.37           C
ATOM   1734  N   ARG I 226       2.489  -8.064   1.187  1.00 72.16           N
ATOM   1735  CA  ARG I 226       1.463  -8.510   2.123  1.00 74.84           C
ATOM   1736  C   ARG I 226       2.029  -8.821   3.497  1.00 77.11           C
ATOM   1737  O   ARG I 226       2.951  -9.628   3.635  1.00 79.13           O
ATOM   1738  CB  ARG I 226       0.642  -9.663   1.570  1.00 78.08           C
ATOM   1739  CG  ARG I 226       1.434 -10.851   1.064  1.00 85.20           C
ATOM   1740  CD  ARG I 226       0.823 -11.434  -0.205  1.00 90.98           C
ATOM   1741  NE  ARG I 226       1.768 -12.295  -0.906  1.00 94.99           N
ATOM   1742  CZ  ARG I 226       1.530 -12.971  -2.020  1.00 95.98           C
ATOM   1743  NH1 ARG I 226       0.344 -12.907  -2.611  1.00 95.82           N
ATOM   1744  NH2 ARG I 226       2.483 -13.727  -2.554  1.00 95.94           N
ATOM   1745  N   LYS I 227       1.488  -8.167   4.525  1.00 76.75           N
ATOM   1746  CA  LYS I 227       1.952  -8.400   5.894  1.00 76.47           C
ATOM   1747  C   LYS I 227       2.011  -9.900   6.170  1.00 77.88           C
ATOM   1748  O   LYS I 227       1.021 -10.603   5.977  1.00 79.22           O
ATOM   1749  CB  LYS I 227       1.053  -7.698   6.905  1.00 75.05           C
ATOM   1750  CG  LYS I 227       1.510  -6.303   7.303  1.00 76.32           C
ATOM   1751  CD  LYS I 227       0.622  -5.725   8.394  1.00 78.68           C
ATOM   1752  CE  LYS I 227       1.338  -4.635   9.173  1.00 81.58           C
ATOM   1753  NZ  LYS I 227       1.011  -4.698  10.627  1.00 81.97           N
ATOM   1754  N   GLU I 228       3.176 -10.385   6.580  1.00 80.40           N
ATOM   1755  CA  GLU I 228       3.379 -11.812   6.826  1.00 83.13           C
ATOM   1756  C   GLU I 228       4.337 -12.045   7.990  1.00 82.63           C
ATOM   1757  O   GLU I 228       4.982 -11.118   8.479  1.00 80.99           O
ATOM   1758  CB  GLU I 228       3.919 -12.463   5.555  1.00 89.67           C
ATOM   1759  CG  GLU I 228       3.751 -13.965   5.445  1.00 99.59           C
ATOM   1760  CD  GLU I 228       4.601 -14.548   4.328  1.00106.05           C
ATOM   1761  OE1 GLU I 228       5.724 -14.048   4.107  1.00107.76           O
ATOM   1762  OE2 GLU I 228       4.144 -15.501   3.663  1.00109.09           O
ATOM   1763  N   LEU I 229       4.466 -13.295   8.423  1.00 81.64           N
ATOM   1764  CA  LEU I 229       5.255 -13.700   9.547  1.00 79.62           C
ATOM   1765  C   LEU I 229       6.764 -13.773   9.335  1.00 82.28           C
ATOM   1766  O   LEU I 229       7.266 -14.593   8.572  1.00 82.18           O
ATOM   1767  CB  LEU I 229       4.831 -15.077  10.084  1.00 71.44           C
ATOM   1768  CG  LEU I 229       3.583 -15.222  10.924  1.00 69.41           C
ATOM   1769  CD1 LEU I 229       3.624 -16.493  11.765  1.00 65.41           C
ATOM   1770  CD2 LEU I 229       3.295 -14.020  11.807  1.00 65.01           C
ATOM   1771  N   PHE I 230       7.482 -13.005  10.148  1.00 85.61           N
ATOM   1772  CA  PHE I 230       8.943 -13.067  10.190  1.00 89.03           C
ATOM   1773  C   PHE I 230       9.326 -13.860  11.447  1.00 90.11           C
ATOM   1774  O   PHE I 230       8.781 -13.583  12.513  1.00 92.52           O
ATOM   1775  CB  PHE I 230       9.532 -11.652  10.304  1.00 90.74           C
ATOM   1776  CG  PHE I 230      11.031 -11.655  10.168  1.00 92.84           C
ATOM   1777  CD1 PHE I 230      11.852 -11.814  11.269  1.00 95.17           C
ATOM   1778  CD2 PHE I 230      11.611 -11.529   8.918  1.00 93.37           C
ATOM   1779  CE1 PHE I 230      13.225 -11.855  11.131  1.00 95.38           C
ATOM   1780  CE2 PHE I 230      12.985 -11.548   8.772  1.00 94.34           C
ATOM   1781  CZ  PHE I 230      13.788 -11.692   9.885  1.00 95.15           C
ATOM   1782  N   TYR I 231      10.225 -14.825  11.330  1.00 89.43           N
ATOM   1783  CA  TYR I 231      10.616 -15.642  12.474  1.00 89.86           C
ATOM   1784  C   TYR I 231      12.007 -15.299  12.988  1.00 88.68           C
ATOM   1785  O   TYR I 231      13.020 -15.781  12.483  1.00 88.38           O
ATOM   1786  CB  TYR I 231      10.504 -17.129  12.147  1.00 91.76           C
ATOM   1787  CG  TYR I 231       9.129 -17.568  11.694  1.00 94.75           C
ATOM   1788  CD1 TYR I 231       8.770 -17.498  10.353  1.00 97.24           C
ATOM   1789  CD2 TYR I 231       8.181 -18.018  12.601  1.00 95.69           C
ATOM   1790  CE1 TYR I 231       7.509 -17.869   9.929  1.00 98.18           C
ATOM   1791  CE2 TYR I 231       6.920 -18.406  12.184  1.00 97.42           C
ATOM   1792  CZ  TYR I 231       6.590 -18.329  10.849  1.00 98.24           C
ATOM   1793  OH  TYR I 231       5.340 -18.714  10.424  1.00 98.53           O
ATOM   1794  N   LYS I 232      12.069 -14.482  14.031  1.00 86.91           N
ATOM   1795  CA  LYS I 232      13.294 -14.004  14.635  1.00 85.21           C
ATOM   1796  C   LYS I 232      14.170 -15.081  15.243  1.00 81.92           C
ATOM   1797  O   LYS I 232      13.771 -16.234  15.406  1.00 81.31           O
ATOM   1798  CB  LYS I 232      12.985 -12.920  15.676  1.00 88.52           C
ATOM   1799  CG  LYS I 232      11.749 -12.089  15.372  1.00 92.63           C
ATOM   1800  CD  LYS I 232      11.023 -11.710  16.658  1.00 95.58           C
ATOM   1801  CE  LYS I 232      11.721 -10.551  17.348  1.00 97.09           C
ATOM   1802  NZ  LYS I 232      11.832 -10.760  18.816  1.00100.32           N
ATOM   1803  N   ALA I 233      15.366 -14.708  15.700  1.00 80.13           N
ATOM   1804  CA  ALA I 233      16.361 -15.605  16.241  1.00 77.53           C
ATOM   1805  C   ALA I 233      16.028 -16.263  17.564  1.00 77.05           C
ATOM   1806  O   ALA I 233      16.477 -17.374  17.860  1.00 75.23           O
ATOM   1807  CB  ALA I 233      17.712 -14.897  16.349  1.00 72.18           C
ATOM   1808  N   ASP I 234      15.257 -15.578  18.404  1.00 77.88           N
ATOM   1809  CA  ASP I 234      14.846 -16.058  19.703  1.00 80.48           C
ATOM   1810  C   ASP I 234      13.855 -17.209  19.625  1.00 83.36           C
ATOM   1811  O   ASP I 234      13.873 -18.106  20.471  1.00 85.72           O
ATOM   1812  CB  ASP I 234      14.280 -14.921  20.556  1.00 80.26           C
ATOM   1813  CG  ASP I 234      13.120 -14.207  19.898  1.00 79.34           C
ATOM   1814  OD1 ASP I 234      12.051 -14.835  19.754  1.00 80.16           O
ATOM   1815  OD2 ASP I 234      13.270 -13.029  19.517  1.00 80.14           O
ATOM   1816  N   GLY I 235      12.964 -17.175  18.644  1.00 85.21           N
ATOM   1817  CA  GLY I 235      11.971 -18.223  18.447  1.00 87.52           C
ATOM   1818  C   GLY I 235      10.651 -17.592  17.999  1.00 89.33           C
ATOM   1819  O   GLY I 235      10.034 -18.003  17.023  1.00 88.37           O
ATOM   1820  N   GLU I 236      10.268 -16.533  18.705  1.00 91.30           N
ATOM   1821  CA  GLU I 236       9.049 -15.812  18.426  1.00 93.38           C
ATOM   1822  C   GLU I 236       8.930 -15.382  16.965  1.00 92.68           C
ATOM   1823  O   GLU I 236       9.899 -15.243  16.230  1.00 91.68           O
ATOM   1824  CB  GLU I 236       8.925 -14.560  19.302  1.00 97.96           C
ATOM   1825  CG  GLU I 236       8.982 -14.834  20.792  1.00105.52           C
ATOM   1826  CD  GLU I 236       8.045 -13.930  21.574  1.00109.95           C
ATOM   1827  OE1 GLU I 236       8.467 -12.826  21.973  1.00112.39           O
ATOM   1828  OE2 GLU I 236       6.881 -14.336  21.773  1.00111.02           O
ATOM   1829  N   SER I 237       7.675 -15.124  16.590  1.00 91.29           N
ATOM   1830  CA  SER I 237       7.346 -14.622  15.274  1.00 87.76           C
ATOM   1831  C   SER I 237       7.056 -13.122  15.330  1.00 83.99           C
ATOM   1832  O   SER I 237       7.214 -12.481  16.366  1.00 83.13           O
ATOM   1833  CB  SER I 237       6.270 -15.391  14.552  1.00 86.48           C
ATOM   1834  OG  SER I 237       5.438 -16.125  15.424  1.00 87.85           O
ATOM   1835  N   CYS I 238       6.725 -12.570  14.163  1.00 79.70           N
ATOM   1836  CA  CYS I 238       6.678 -11.115  13.999  1.00 76.37           C
ATOM   1837  C   CYS I 238       5.953 -10.684  12.729  1.00 73.13           C
ATOM   1838  O   CYS I 238       6.037 -11.362  11.704  1.00 71.10           O
ATOM   1839  CB  CYS I 238       8.172 -10.709  13.829  1.00 78.09           C
ATOM   1840  SG  CYS I 238       8.514  -8.984  14.177  1.00 83.31           S
ATOM   1841  N   SER I 239       5.383  -9.482  12.731  1.00 70.68           N
ATOM   1842  CA  SER I 239       4.636  -8.972  11.594  1.00 70.71           C
ATOM   1843  C   SER I 239       5.423  -8.067  10.665  1.00 69.21           C
ATOM   1844  O   SER I 239       5.505  -6.852  10.870  1.00 69.00           O
ATOM   1845  CB  SER I 239       3.364  -8.268  12.079  1.00 73.37           C
ATOM   1846  OG  SER I 239       2.710  -7.574  11.035  1.00 72.78           O
ATOM   1847  N   ALA I 240       5.968  -8.636   9.589  1.00 67.92           N
ATOM   1848  CA  ALA I 240       6.740  -7.874   8.620  1.00 66.61           C
ATOM   1849  C   ALA I 240       5.983  -7.627   7.321  1.00 65.94           C
ATOM   1850  O   ALA I 240       5.164  -8.433   6.888  1.00 67.68           O
ATOM   1851  CB  ALA I 240       8.053  -8.595   8.325  1.00 63.82           C
ATOM   1852  N   SER I 241       6.331  -6.533   6.651  1.00 62.29           N
ATOM   1853  CA  SER I 241       5.804  -6.169   5.347  1.00 57.52           C
ATOM   1854  C   SER I 241       6.604  -6.866   4.240  1.00 56.27           C
ATOM   1855  O   SER I 241       7.563  -6.330   3.696  1.00 55.31           O
ATOM   1856  CB  SER I 241       5.912  -4.653   5.128  1.00 56.09           C
ATOM   1857  OG  SER I 241       5.076  -3.964   6.035  1.00 60.73           O
ATOM   1858  N   MET I 242       6.179  -8.075   3.927  1.00 56.69           N
ATOM   1859  CA  MET I 242       6.789  -8.948   2.941  1.00 54.14           C
ATOM   1860  C   MET I 242       6.497  -8.510   1.512  1.00 55.59           C
ATOM   1861  O   MET I 242       5.332  -8.359   1.135  1.00 57.29           O
ATOM   1862  CB  MET I 242       6.182 -10.356   3.154  1.00 46.24           C
ATOM   1863  CG  MET I 242       7.046 -11.489   2.663  1.00 50.83           C
ATOM   1864  SD  MET I 242       8.762 -11.355   3.195  1.00 60.07           S
ATOM   1865  CE  MET I 242       8.604 -11.757   4.939  1.00 55.03           C
ATOM   1866  N   MET I 243       7.538  -8.317   0.708  1.00 54.44           N
ATOM   1867  CA  MET I 243       7.348  -7.917  -0.686  1.00 54.04           C
ATOM   1868  C   MET I 243       7.419  -9.132  -1.603  1.00 55.55           C
ATOM   1869  O   MET I 243       7.999 -10.150  -1.222  1.00 52.91           O
ATOM   1870  CB  MET I 243       8.347  -6.860  -1.109  1.00 51.37           C
ATOM   1871  CG  MET I 243       8.583  -5.763  -0.080  1.00 49.68           C
ATOM   1872  SD  MET I 243       9.775  -4.556  -0.664  1.00 48.76           S
ATOM   1873  CE  MET I 243      11.137  -5.583  -1.172  1.00 45.60           C
ATOM   1874  N   TYR I 244       6.834  -9.033  -2.797  1.00 58.50           N
ATOM   1875  CA  TYR I 244       6.739 -10.216  -3.655  1.00 58.34           C
ATOM   1876  C   TYR I 244       6.996  -9.940  -5.119  1.00 55.96           C
ATOM   1877  O   TYR I 244       6.677  -8.870  -5.642  1.00 54.61           O
ATOM   1878  CB  TYR I 244       5.357 -10.841  -3.424  1.00 66.65           C
ATOM   1879  CG  TYR I 244       5.082 -12.073  -4.250  1.00 77.71           C
ATOM   1880  CD1 TYR I 244       5.456 -13.337  -3.816  1.00 81.38           C
ATOM   1881  CD2 TYR I 244       4.471 -11.961  -5.496  1.00 81.24           C
ATOM   1882  CE1 TYR I 244       5.207 -14.453  -4.591  1.00 85.46           C
ATOM   1883  CE2 TYR I 244       4.268 -13.065  -6.298  1.00 84.28           C
ATOM   1884  CZ  TYR I 244       4.640 -14.310  -5.839  1.00 87.17           C
ATOM   1885  OH  TYR I 244       4.420 -15.421  -6.621  1.00 89.14           O
ATOM   1886  N   GLN I 245       7.583 -10.925  -5.814  1.00 50.48           N
ATOM   1887  CA  GLN I 245       7.860 -10.811  -7.233  1.00 43.06           C
ATOM   1888  C   GLN I 245       8.444 -12.078  -7.840  1.00 42.88           C
ATOM   1889  O   GLN I 245       9.167 -12.808  -7.166  1.00 46.27           O
ATOM   1890  CB  GLN I 245       8.764  -9.623  -7.516  1.00 37.34           C
ATOM   1891  CG  GLN I 245      10.231  -9.895  -7.791  1.00 37.76           C
ATOM   1892  CD  GLN I 245      10.889  -8.636  -8.334  1.00 43.86           C
ATOM   1893  OE1 GLN I 245      10.868  -7.609  -7.651  1.00 48.39           O
ATOM   1894  NE2 GLN I 245      11.395  -8.700  -9.554  1.00 42.26           N
ATOM   1895  N   GLU I 246       8.221 -12.274  -9.137  1.00 41.32           N
ATOM   1896  CA  GLU I 246       8.907 -13.330  -9.880  1.00 41.44           C
ATOM   1897  C   GLU I 246       9.808 -12.644 -10.915  1.00 40.64           C
ATOM   1898  O   GLU I 246       9.444 -11.559 -11.383  1.00 40.79           O
ATOM   1899  CB  GLU I 246       7.967 -14.279 -10.584  1.00 47.95           C
ATOM   1900  CG  GLU I 246       7.207 -15.215  -9.657  1.00 58.78           C
ATOM   1901  CD  GLU I 246       5.730 -15.259 -10.002  1.00 65.42           C
ATOM   1902  OE1 GLU I 246       5.350 -14.771 -11.089  1.00 70.14           O
ATOM   1903  OE2 GLU I 246       4.957 -15.782  -9.173  1.00 67.87           O
ATOM   1904  N   GLY I 247      10.953 -13.244 -11.220  1.00 37.58           N
ATOM   1905  CA  GLY I 247      11.855 -12.603 -12.166  1.00 37.33           C
ATOM   1906  C   GLY I 247      13.154 -13.354 -12.390  1.00 43.21           C
ATOM   1907  O   GLY I 247      13.374 -14.470 -11.924  1.00 45.59           O
ATOM   1908  N   LYS I 248      14.038 -12.712 -13.149  1.00 44.85           N
ATOM   1909  CA  LYS I 248      15.317 -13.286 -13.529  1.00 50.50           C
ATOM   1910  C   LYS I 248      16.487 -12.638 -12.815  1.00 51.43           C
ATOM   1911  O   LYS I 248      16.924 -11.533 -13.133  1.00 51.42           O
ATOM   1912  CB  LYS I 248      15.477 -13.147 -15.052  1.00 57.13           C
ATOM   1913  CG  LYS I 248      16.716 -13.809 -15.614  1.00 62.17           C
ATOM   1914  CD  LYS I 248      16.428 -14.525 -16.924  1.00 69.89           C
ATOM   1915  CE  LYS I 248      17.569 -15.458 -17.296  1.00 75.03           C
ATOM   1916  NZ  LYS I 248      17.663 -15.678 -18.765  1.00 80.46           N
ATOM   1917  N   PHE I 249      16.943 -13.290 -11.743  1.00 51.75           N
ATOM   1918  CA  PHE I 249      18.032 -12.812 -10.904  1.00 48.06           C
ATOM   1919  C   PHE I 249      19.154 -13.856 -10.800  1.00 46.34           C
ATOM   1920  O   PHE I 249      18.829 -15.039 -10.697  1.00 45.10           O
ATOM   1921  CB  PHE I 249      17.535 -12.706  -9.436  1.00 40.90           C
ATOM   1922  CG  PHE I 249      16.355 -11.796  -9.294  1.00 40.56           C
ATOM   1923  CD1 PHE I 249      16.526 -10.427  -9.368  1.00 33.57           C
ATOM   1924  CD2 PHE I 249      15.074 -12.321  -9.215  1.00 39.24           C
ATOM   1925  CE1 PHE I 249      15.436  -9.585  -9.265  1.00 36.17           C
ATOM   1926  CE2 PHE I 249      13.981 -11.482  -9.118  1.00 37.44           C
ATOM   1927  CZ  PHE I 249      14.168 -10.115  -9.147  1.00 34.77           C
ATOM   1928  N   ARG I 250      20.385 -13.396 -10.612  1.00 45.81           N
ATOM   1929  CA  ARG I 250      21.472 -14.370 -10.377  1.00 46.76           C
ATOM   1930  C   ARG I 250      21.256 -15.035  -9.026  1.00 44.68           C
ATOM   1931  O   ARG I 250      20.771 -14.385  -8.091  1.00 42.94           O
ATOM   1932  CB  ARG I 250      22.814 -13.660 -10.495  1.00 49.79           C
ATOM   1933  CG  ARG I 250      23.070 -13.127 -11.903  1.00 50.30           C
ATOM   1934  CD  ARG I 250      24.297 -12.250 -11.967  1.00 59.03           C
ATOM   1935  NE  ARG I 250      25.449 -12.794 -11.273  1.00 72.41           N
ATOM   1936  CZ  ARG I 250      26.165 -13.849 -11.634  1.00 80.82           C
ATOM   1937  NH1 ARG I 250      25.845 -14.554 -12.715  1.00 84.79           N
ATOM   1938  NH2 ARG I 250      27.210 -14.227 -10.903  1.00 82.49           N
ATOM   1939  N   TYR I 251      21.477 -16.340  -8.924  1.00 45.85           N
ATOM   1940  CA  TYR I 251      21.231 -17.061  -7.671  1.00 50.78           C
ATOM   1941  C   TYR I 251      22.117 -18.295  -7.562  1.00 57.19           C
ATOM   1942  O   TYR I 251      22.579 -18.845  -8.555  1.00 61.95           O
ATOM   1943  CB  TYR I 251      19.778 -17.435  -7.522  1.00 46.48           C
ATOM   1944  CG  TYR I 251      19.257 -18.493  -6.596  1.00 42.27           C
ATOM   1945  CD1 TYR I 251      19.446 -19.854  -6.820  1.00 43.60           C
ATOM   1946  CD2 TYR I 251      18.442 -18.158  -5.515  1.00 39.70           C
ATOM   1947  CE1 TYR I 251      18.939 -20.821  -5.980  1.00 44.67           C
ATOM   1948  CE2 TYR I 251      17.912 -19.113  -4.671  1.00 42.65           C
ATOM   1949  CZ  TYR I 251      18.162 -20.447  -4.907  1.00 45.73           C
ATOM   1950  OH  TYR I 251      17.635 -21.409  -4.074  1.00 48.53           O
ATOM   1951  N   ARG I 252      22.314 -18.739  -6.312  1.00 61.23           N
ATOM   1952  CA  ARG I 252      22.980 -19.980  -6.060  1.00 62.61           C
ATOM   1953  C   ARG I 252      22.712 -20.643  -4.731  1.00 62.29           C
ATOM   1954  O   ARG I 252      22.768 -20.005  -3.684  1.00 67.75           O
ATOM   1955  CB  ARG I 252      24.462 -19.959  -6.386  1.00 66.15           C
ATOM   1956  CG  ARG I 252      25.067 -21.345  -6.438  1.00 74.70           C
ATOM   1957  CD  ARG I 252      24.311 -22.350  -7.266  1.00 78.10           C
ATOM   1958  NE  ARG I 252      24.523 -22.246  -8.697  1.00 81.64           N
ATOM   1959  CZ  ARG I 252      23.985 -23.063  -9.599  1.00 81.44           C
ATOM   1960  NH1 ARG I 252      23.188 -24.054  -9.218  1.00 79.99           N
ATOM   1961  NH2 ARG I 252      24.253 -22.892 -10.888  1.00 80.11           N
ATOM   1962  N   ARG I 253      22.415 -21.944  -4.770  1.00 61.35           N
ATOM   1963  CA  ARG I 253      22.248 -22.730  -3.559  1.00 61.30           C
ATOM   1964  C   ARG I 253      23.603 -23.326  -3.168  1.00 64.77           C
ATOM   1965  O   ARG I 253      24.228 -24.050  -3.942  1.00 66.16           O
ATOM   1966  CB  ARG I 253      21.200 -23.826  -3.686  1.00 56.24           C
ATOM   1967  CG  ARG I 253      20.096 -23.698  -2.648  1.00 56.12           C
ATOM   1968  CD  ARG I 253      19.578 -25.047  -2.172  1.00 54.55           C
ATOM   1969  NE  ARG I 253      18.776 -24.863  -0.967  1.00 58.35           N
ATOM   1970  CZ  ARG I 253      18.519 -25.780  -0.049  1.00 61.80           C
ATOM   1971  NH1 ARG I 253      19.005 -27.011  -0.170  1.00 58.48           N
ATOM   1972  NH2 ARG I 253      17.779 -25.455   1.011  1.00 59.36           N
ATOM   1973  N   VAL I 254      24.117 -22.864  -2.028  1.00 63.77           N
ATOM   1974  CA  VAL I 254      25.419 -23.280  -1.543  1.00 65.11           C
ATOM   1975  C   VAL I 254      25.332 -24.109  -0.265  1.00 69.23           C
ATOM   1976  O   VAL I 254      24.271 -24.294   0.329  1.00 73.18           O
ATOM   1977  CB  VAL I 254      26.375 -22.102  -1.314  1.00 60.54           C
ATOM   1978  CG1 VAL I 254      26.648 -21.315  -2.582  1.00 53.40           C
ATOM   1979  CG2 VAL I 254      25.867 -21.195  -0.205  1.00 60.52           C
ATOM   1980  N   ALA I 255      26.477 -24.608   0.177  1.00 68.13           N
ATOM   1981  CA  ALA I 255      26.632 -25.440   1.337  1.00 65.69           C
ATOM   1982  C   ALA I 255      25.613 -25.278   2.446  1.00 65.35           C
ATOM   1983  O   ALA I 255      25.339 -24.186   2.941  1.00 65.08           O
ATOM   1984  CB  ALA I 255      28.046 -25.292   1.904  1.00 63.32           C
ATOM   1985  N   GLU I 256      25.039 -26.398   2.884  1.00 66.51           N
ATOM   1986  CA  GLU I 256      24.116 -26.476   3.984  1.00 70.01           C
ATOM   1987  C   GLU I 256      22.779 -25.803   3.850  1.00 70.92           C
ATOM   1988  O   GLU I 256      22.273 -25.213   4.823  1.00 69.67           O
ATOM   1989  CB  GLU I 256      24.808 -25.987   5.272  1.00 80.10           C
ATOM   1990  CG  GLU I 256      25.568 -27.055   6.029  1.00 90.11           C
ATOM   1991  CD  GLU I 256      25.394 -26.943   7.533  1.00 99.14           C
ATOM   1992  OE1 GLU I 256      24.428 -27.533   8.066  1.00103.00           O
ATOM   1993  OE2 GLU I 256      26.218 -26.273   8.191  1.00103.46           O
ATOM   1994  N   GLY I 257      22.176 -25.769   2.665  1.00 73.81           N
ATOM   1995  CA  GLY I 257      20.877 -25.171   2.438  1.00 72.90           C
ATOM   1996  C   GLY I 257      20.859 -23.656   2.367  1.00 70.47           C
ATOM   1997  O   GLY I 257      19.800 -23.021   2.457  1.00 71.94           O
ATOM   1998  N   THR I 258      22.026 -23.053   2.180  1.00 65.94           N
ATOM   1999  CA  THR I 258      22.170 -21.615   2.147  1.00 59.61           C
ATOM   2000  C   THR I 258      22.052 -21.081   0.734  1.00 54.87           C
ATOM   2001  O   THR I 258      22.687 -21.512  -0.223  1.00 55.29           O
ATOM   2002  CB  THR I 258      23.386 -21.114   2.923  1.00 55.85           C
ATOM   2003  OG1 THR I 258      23.260 -21.517   4.307  1.00 54.61           O
ATOM   2004  CG2 THR I 258      23.509 -19.602   2.880  1.00 47.60           C
ATOM   2005  N   GLN I 259      21.119 -20.147   0.596  1.00 48.88           N
ATOM   2006  CA  GLN I 259      20.775 -19.494  -0.645  1.00 47.32           C
ATOM   2007  C   GLN I 259      21.340 -18.075  -0.734  1.00 47.80           C
ATOM   2008  O   GLN I 259      21.144 -17.270   0.172  1.00 47.76           O
ATOM   2009  CB  GLN I 259      19.243 -19.314  -0.713  1.00 46.40           C
ATOM   2010  CG  GLN I 259      18.435 -20.590  -0.707  1.00 46.11           C
ATOM   2011  CD  GLN I 259      16.950 -20.274  -0.790  1.00 48.09           C
ATOM   2012  OE1 GLN I 259      16.340 -19.834   0.183  1.00 45.30           O
ATOM   2013  NE2 GLN I 259      16.394 -20.445  -1.983  1.00 52.37           N
ATOM   2014  N   VAL I 260      21.967 -17.763  -1.859  1.00 49.49           N
ATOM   2015  CA  VAL I 260      22.521 -16.435  -2.119  1.00 50.12           C
ATOM   2016  C   VAL I 260      21.842 -15.805  -3.343  1.00 51.99           C
ATOM   2017  O   VAL I 260      22.016 -16.278  -4.467  1.00 52.36           O
ATOM   2018  CB  VAL I 260      24.037 -16.515  -2.377  1.00 47.97           C
ATOM   2019  CG1 VAL I 260      24.598 -15.165  -2.803  1.00 43.35           C
ATOM   2020  CG2 VAL I 260      24.811 -17.028  -1.170  1.00 51.13           C
ATOM   2021  N   LEU I 261      21.132 -14.705  -3.147  1.00 51.30           N
ATOM   2022  CA  LEU I 261      20.409 -14.003  -4.202  1.00 45.62           C
ATOM   2023  C   LEU I 261      21.014 -12.641  -4.509  1.00 45.02           C
ATOM   2024  O   LEU I 261      21.326 -11.881  -3.587  1.00 47.68           O
ATOM   2025  CB  LEU I 261      18.950 -13.835  -3.748  1.00 44.03           C
ATOM   2026  CG  LEU I 261      18.016 -12.913  -4.514  1.00 41.72           C
ATOM   2027  CD1 LEU I 261      17.985 -13.244  -5.995  1.00 43.38           C
ATOM   2028  CD2 LEU I 261      16.602 -12.967  -3.940  1.00 40.67           C
ATOM   2029  N   GLU I 262      21.132 -12.281  -5.784  1.00 45.14           N
ATOM   2030  CA  GLU I 262      21.652 -10.967  -6.155  1.00 46.03           C
ATOM   2031  C   GLU I 262      20.552 -10.104  -6.759  1.00 47.03           C
ATOM   2032  O   GLU I 262      20.033 -10.423  -7.828  1.00 53.39           O
ATOM   2033  CB  GLU I 262      22.830 -11.077  -7.120  1.00 44.13           C
ATOM   2034  CG  GLU I 262      23.241  -9.770  -7.783  1.00 39.28           C
ATOM   2035  CD  GLU I 262      24.708  -9.757  -8.163  1.00 44.36           C
ATOM   2036  OE1 GLU I 262      25.063 -10.346  -9.207  1.00 40.39           O
ATOM   2037  OE2 GLU I 262      25.505  -9.169  -7.398  1.00 48.09           O
ATOM   2038  N   LEU I 263      20.248  -8.977  -6.133  1.00 45.45           N
ATOM   2039  CA  LEU I 263      19.250  -8.042  -6.634  1.00 43.76           C
ATOM   2040  C   LEU I 263      19.915  -6.732  -7.061  1.00 46.73           C
ATOM   2041  O   LEU I 263      20.168  -5.856  -6.236  1.00 49.27           O
ATOM   2042  CB  LEU I 263      18.214  -7.721  -5.552  1.00 33.00           C
ATOM   2043  CG  LEU I 263      17.448  -8.868  -4.918  1.00 36.02           C
ATOM   2044  CD1 LEU I 263      16.387  -8.330  -3.960  1.00 41.20           C
ATOM   2045  CD2 LEU I 263      16.778  -9.753  -5.957  1.00 43.88           C
ATOM   2046  N   PRO I 264      20.171  -6.592  -8.357  1.00 46.85           N
ATOM   2047  CA  PRO I 264      20.831  -5.425  -8.892  1.00 49.12           C
ATOM   2048  C   PRO I 264      19.931  -4.209  -9.041  1.00 53.40           C
ATOM   2049  O   PRO I 264      18.718  -4.271  -9.196  1.00 54.98           O
ATOM   2050  CB  PRO I 264      21.355  -5.871 -10.251  1.00 47.78           C
ATOM   2051  CG  PRO I 264      20.450  -6.968 -10.675  1.00 48.23           C
ATOM   2052  CD  PRO I 264      19.905  -7.592  -9.414  1.00 48.38           C
ATOM   2053  N   PHE I 265      20.606  -3.066  -9.008  1.00 54.46           N
ATOM   2054  CA  PHE I 265      20.005  -1.750  -9.123  1.00 57.57           C
ATOM   2055  C   PHE I 265      20.209  -1.216 -10.549  1.00 60.01           C
ATOM   2056  O   PHE I 265      21.002  -1.771 -11.308  1.00 60.52           O
ATOM   2057  CB  PHE I 265      20.734  -0.791  -8.165  1.00 59.58           C
ATOM   2058  CG  PHE I 265      20.545  -1.047  -6.704  1.00 61.00           C
ATOM   2059  CD1 PHE I 265      19.416  -0.590  -6.049  1.00 62.99           C
ATOM   2060  CD2 PHE I 265      21.512  -1.689  -5.946  1.00 62.23           C
ATOM   2061  CE1 PHE I 265      19.218  -0.794  -4.700  1.00 61.82           C
ATOM   2062  CE2 PHE I 265      21.331  -1.900  -4.592  1.00 62.74           C
ATOM   2063  CZ  PHE I 265      20.184  -1.452  -3.966  1.00 61.05           C
ATOM   2064  N   LYS I 266      19.520  -0.129 -10.875  1.00 61.87           N
ATOM   2065  CA  LYS I 266      19.632   0.470 -12.195  1.00 64.17           C
ATOM   2066  C   LYS I 266      21.058   0.917 -12.492  1.00 63.86           C
ATOM   2067  O   LYS I 266      21.579   1.855 -11.897  1.00 62.66           O
ATOM   2068  CB  LYS I 266      18.649   1.619 -12.382  1.00 69.58           C
ATOM   2069  CG  LYS I 266      17.299   1.216 -12.952  1.00 74.86           C
ATOM   2070  CD  LYS I 266      16.205   2.190 -12.541  1.00 82.31           C
ATOM   2071  CE  LYS I 266      15.761   3.067 -13.697  1.00 85.30           C
ATOM   2072  NZ  LYS I 266      16.376   4.422 -13.654  1.00 86.52           N
ATOM   2073  N   GLY I 267      21.676   0.236 -13.447  1.00 66.86           N
ATOM   2074  CA  GLY I 267      23.045   0.519 -13.870  1.00 69.88           C
ATOM   2075  C   GLY I 267      23.793  -0.801 -14.052  1.00 71.74           C
ATOM   2076  O   GLY I 267      24.560  -1.030 -14.977  1.00 71.21           O
ATOM   2077  N   ASP I 268      23.575  -1.697 -13.092  1.00 73.83           N
ATOM   2078  CA  ASP I 268      24.139  -3.008 -12.986  1.00 75.36           C
ATOM   2079  C   ASP I 268      25.520  -3.070 -12.351  1.00 73.82           C
ATOM   2080  O   ASP I 268      26.087  -4.158 -12.194  1.00 73.99           O
ATOM   2081  CB  ASP I 268      24.075  -3.830 -14.263  1.00 82.00           C
ATOM   2082  CG  ASP I 268      22.687  -4.320 -14.625  1.00 85.89           C
ATOM   2083  OD1 ASP I 268      22.272  -5.401 -14.161  1.00 86.07           O
ATOM   2084  OD2 ASP I 268      22.007  -3.604 -15.397  1.00 88.05           O
ATOM   2085  N   ASP I 269      26.058  -1.942 -11.914  1.00 70.36           N
ATOM   2086  CA  ASP I 269      27.377  -1.813 -11.351  1.00 67.09           C
ATOM   2087  C   ASP I 269      27.391  -1.971  -9.842  1.00 63.33           C
ATOM   2088  O   ASP I 269      28.380  -2.396  -9.248  1.00 63.96           O
ATOM   2089  CB  ASP I 269      28.066  -0.530 -11.798  1.00 72.57           C
ATOM   2090  CG  ASP I 269      27.405   0.757 -11.369  1.00 78.28           C
ATOM   2091  OD1 ASP I 269      26.200   0.948 -11.644  1.00 80.53           O
ATOM   2092  OD2 ASP I 269      28.095   1.623 -10.779  1.00 80.46           O
ATOM   2093  N   ILE I 270      26.293  -1.609  -9.195  1.00 58.41           N
ATOM   2094  CA  ILE I 270      26.129  -1.721  -7.745  1.00 53.12           C
ATOM   2095  C   ILE I 270      24.919  -2.619  -7.469  1.00 55.19           C
ATOM   2096  O   ILE I 270      23.843  -2.360  -8.016  1.00 56.96           O
ATOM   2097  CB  ILE I 270      25.871  -0.335  -7.122  1.00 46.94           C
ATOM   2098  CG1 ILE I 270      27.136   0.520  -7.126  1.00 47.17           C
ATOM   2099  CG2 ILE I 270      25.319  -0.449  -5.708  1.00 48.45           C
ATOM   2100  CD1 ILE I 270      26.933   1.973  -6.776  1.00 49.84           C
ATOM   2101  N   THR I 271      25.088  -3.692  -6.699  1.00 53.58           N
ATOM   2102  CA  THR I 271      23.994  -4.610  -6.421  1.00 50.00           C
ATOM   2103  C   THR I 271      23.813  -4.814  -4.908  1.00 51.13           C
ATOM   2104  O   THR I 271      24.624  -4.362  -4.112  1.00 55.00           O
ATOM   2105  CB  THR I 271      24.242  -6.024  -6.980  1.00 48.96           C
ATOM   2106  OG1 THR I 271      25.362  -6.597  -6.294  1.00 47.28           O
ATOM   2107  CG2 THR I 271      24.428  -6.102  -8.466  1.00 47.16           C
ATOM   2108  N   MET I 272      22.787  -5.586  -4.567  1.00 47.93           N
ATOM   2109  CA  MET I 272      22.520  -5.938  -3.174  1.00 46.29           C
ATOM   2110  C   MET I 272      22.402  -7.458  -3.062  1.00 46.66           C
ATOM   2111  O   MET I 272      21.500  -8.052  -3.649  1.00 44.89           O
ATOM   2112  CB  MET I 272      21.261  -5.253  -2.667  1.00 40.85           C
ATOM   2113  CG  MET I 272      20.546  -5.947  -1.531  1.00 36.75           C
ATOM   2114  SD  MET I 272      19.762  -4.811  -0.380  1.00 43.76           S
ATOM   2115  CE  MET I 272      18.449  -5.858   0.244  1.00 42.05           C
ATOM   2116  N   VAL I 273      23.338  -8.071  -2.339  1.00 45.28           N
ATOM   2117  CA  VAL I 273      23.348  -9.524  -2.203  1.00 41.53           C
ATOM   2118  C   VAL I 273      22.731  -9.954  -0.877  1.00 42.52           C
ATOM   2119  O   VAL I 273      22.950  -9.308   0.143  1.00 46.01           O
ATOM   2120  CB  VAL I 273      24.761 -10.113  -2.303  1.00 34.22           C
ATOM   2121  CG1 VAL I 273      24.700 -11.612  -2.550  1.00 29.67           C
ATOM   2122  CG2 VAL I 273      25.602  -9.426  -3.361  1.00 32.86           C
ATOM   2123  N   LEU I 274      21.929 -11.010  -0.895  1.00 44.49           N
ATOM   2124  CA  LEU I 274      21.297 -11.518   0.315  1.00 48.00           C
ATOM   2125  C   LEU I 274      21.794 -12.937   0.607  1.00 52.69           C
ATOM   2126  O   LEU I 274      21.883 -13.749  -0.319  1.00 56.56           O
ATOM   2127  CB  LEU I 274      19.779 -11.585   0.147  1.00 50.21           C
ATOM   2128  CG  LEU I 274      19.025 -10.336  -0.282  1.00 51.51           C
ATOM   2129  CD1 LEU I 274      17.527 -10.613  -0.322  1.00 50.83           C
ATOM   2130  CD2 LEU I 274      19.315  -9.177   0.661  1.00 55.36           C
ATOM   2131  N   ILE I 275      22.143 -13.220   1.859  1.00 50.09           N
ATOM   2132  CA  ILE I 275      22.519 -14.580   2.238  1.00 49.92           C
ATOM   2133  C   ILE I 275      21.422 -15.149   3.152  1.00 53.25           C
ATOM   2134  O   ILE I 275      21.243 -14.637   4.256  1.00 55.13           O
ATOM   2135  CB  ILE I 275      23.837 -14.691   3.004  1.00 47.43           C
ATOM   2136  CG1 ILE I 275      24.920 -13.761   2.504  1.00 43.23           C
ATOM   2137  CG2 ILE I 275      24.313 -16.137   3.067  1.00 47.24           C
ATOM   2138  CD1 ILE I 275      25.421 -14.000   1.109  1.00 36.23           C
ATOM   2139  N   LEU I 276      20.728 -16.181   2.700  1.00 55.06           N
ATOM   2140  CA  LEU I 276      19.656 -16.765   3.508  1.00 55.24           C
ATOM   2141  C   LEU I 276      19.912 -18.240   3.785  1.00 55.42           C
ATOM   2142  O   LEU I 276      19.893 -19.061   2.873  1.00 59.89           O
ATOM   2143  CB  LEU I 276      18.320 -16.626   2.762  1.00 53.29           C
ATOM   2144  CG  LEU I 276      17.111 -17.176   3.528  1.00 54.17           C
ATOM   2145  CD1 LEU I 276      16.700 -16.197   4.617  1.00 54.39           C
ATOM   2146  CD2 LEU I 276      15.957 -17.462   2.585  1.00 57.83           C
ATOM   2147  N   PRO I 277      20.119 -18.578   5.053  1.00 52.38           N
ATOM   2148  CA  PRO I 277      20.407 -19.957   5.443  1.00 50.92           C
ATOM   2149  C   PRO I 277      19.113 -20.723   5.668  1.00 50.24           C
ATOM   2150  O   PRO I 277      18.105 -20.069   5.972  1.00 50.13           O
ATOM   2151  CB  PRO I 277      21.135 -19.760   6.779  1.00 50.29           C
ATOM   2152  CG  PRO I 277      20.519 -18.540   7.373  1.00 48.04           C
ATOM   2153  CD  PRO I 277      20.162 -17.649   6.206  1.00 49.41           C
ATOM   2154  N   LYS I 278      19.119 -22.046   5.571  1.00 54.22           N
ATOM   2155  CA  LYS I 278      17.865 -22.780   5.821  1.00 62.40           C
ATOM   2156  C   LYS I 278      17.346 -22.437   7.204  1.00 68.77           C
ATOM   2157  O   LYS I 278      18.092 -22.024   8.093  1.00 71.75           O
ATOM   2158  CB  LYS I 278      18.072 -24.276   5.664  1.00 64.28           C
ATOM   2159  CG  LYS I 278      19.223 -24.876   6.455  1.00 66.48           C
ATOM   2160  CD  LYS I 278      19.507 -26.289   5.957  1.00 67.29           C
ATOM   2161  CE  LYS I 278      20.549 -26.995   6.801  1.00 66.82           C
ATOM   2162  NZ  LYS I 278      21.181 -28.125   6.062  1.00 66.36           N
ATOM   2163  N   PRO I 279      16.065 -22.716   7.461  1.00 75.27           N
ATOM   2164  CA  PRO I 279      15.455 -22.485   8.764  1.00 79.53           C
ATOM   2165  C   PRO I 279      16.223 -23.211   9.864  1.00 81.99           C
ATOM   2166  O   PRO I 279      16.566 -22.646  10.897  1.00 82.13           O
ATOM   2167  CB  PRO I 279      14.053 -23.061   8.632  1.00 79.01           C
ATOM   2168  CG  PRO I 279      13.760 -23.109   7.180  1.00 77.13           C
ATOM   2169  CD  PRO I 279      15.093 -23.263   6.490  1.00 76.30           C
ATOM   2170  N   GLU I 280      16.503 -24.485   9.641  1.00 84.29           N
ATOM   2171  CA  GLU I 280      17.343 -25.323  10.451  1.00 87.64           C
ATOM   2172  C   GLU I 280      18.658 -24.672  10.873  1.00 86.64           C
ATOM   2173  O   GLU I 280      18.949 -24.572  12.069  1.00 85.74           O
ATOM   2174  CB  GLU I 280      17.677 -26.615   9.673  1.00 92.80           C
ATOM   2175  CG  GLU I 280      16.477 -27.454   9.299  1.00 97.06           C
ATOM   2176  CD  GLU I 280      15.983 -27.252   7.883  1.00 99.82           C
ATOM   2177  OE1 GLU I 280      15.405 -26.180   7.605  1.00100.07           O
ATOM   2178  OE2 GLU I 280      16.129 -28.174   7.050  1.00 99.70           O
ATOM   2179  N   LYS I 281      19.493 -24.287   9.913  1.00 84.40           N
ATOM   2180  CA  LYS I 281      20.781 -23.680  10.200  1.00 81.01           C
ATOM   2181  C   LYS I 281      20.666 -22.278  10.782  1.00 80.94           C
ATOM   2182  O   LYS I 281      19.885 -21.459  10.301  1.00 83.07           O
ATOM   2183  CB  LYS I 281      21.645 -23.651   8.935  1.00 74.75           C
ATOM   2184  CG  LYS I 281      22.973 -22.934   9.116  1.00 69.70           C
ATOM   2185  CD  LYS I 281      24.119 -23.760   8.551  1.00 66.81           C
ATOM   2186  CE  LYS I 281      25.313 -22.865   8.252  1.00 68.12           C
ATOM   2187  NZ  LYS I 281      26.487 -23.639   7.767  1.00 68.41           N
ATOM   2188  N   SER I 282      21.497 -21.988  11.781  1.00 78.70           N
ATOM   2189  CA  SER I 282      21.523 -20.651  12.372  1.00 74.85           C
ATOM   2190  C   SER I 282      22.305 -19.700  11.478  1.00 70.30           C
ATOM   2191  O   SER I 282      23.297 -20.076  10.851  1.00 71.95           O
ATOM   2192  CB  SER I 282      22.166 -20.719  13.762  1.00 77.63           C
ATOM   2193  OG  SER I 282      21.973 -19.507  14.471  1.00 81.21           O
ATOM   2194  N   LEU I 283      21.923 -18.418  11.497  1.00 62.13           N
ATOM   2195  CA  LEU I 283      22.645 -17.399  10.729  1.00 57.60           C
ATOM   2196  C   LEU I 283      23.979 -17.128  11.407  1.00 59.09           C
ATOM   2197  O   LEU I 283      25.022 -17.008  10.766  1.00 61.92           O
ATOM   2198  CB  LEU I 283      21.821 -16.154  10.506  1.00 49.04           C
ATOM   2199  CG  LEU I 283      22.510 -14.907   9.961  1.00 44.99           C
ATOM   2200  CD1 LEU I 283      22.941 -15.082   8.517  1.00 44.20           C
ATOM   2201  CD2 LEU I 283      21.604 -13.694  10.115  1.00 38.62           C
ATOM   2202  N   ALA I 284      24.015 -17.251  12.733  1.00 59.13           N
ATOM   2203  CA  ALA I 284      25.191 -17.266  13.567  1.00 53.67           C
ATOM   2204  C   ALA I 284      26.252 -18.221  13.041  1.00 50.61           C
ATOM   2205  O   ALA I 284      27.407 -17.806  12.873  1.00 49.63           O
ATOM   2206  CB  ALA I 284      24.817 -17.647  14.997  1.00 53.05           C
ATOM   2207  N   LYS I 285      25.900 -19.453  12.662  1.00 47.79           N
ATOM   2208  CA  LYS I 285      26.828 -20.369  12.033  1.00 51.74           C
ATOM   2209  C   LYS I 285      27.340 -19.860  10.690  1.00 54.90           C
ATOM   2210  O   LYS I 285      28.494 -20.130  10.331  1.00 57.12           O
ATOM   2211  CB  LYS I 285      26.240 -21.768  11.855  1.00 53.18           C
ATOM   2212  CG  LYS I 285      25.933 -22.489  13.152  1.00 62.55           C
ATOM   2213  CD  LYS I 285      26.390 -23.940  13.121  1.00 67.71           C
ATOM   2214  CE  LYS I 285      26.124 -24.615  14.462  1.00 72.22           C
ATOM   2215  NZ  LYS I 285      24.733 -24.369  14.936  1.00 74.57           N
ATOM   2216  N   VAL I 286      26.515 -19.168   9.909  1.00 54.48           N
ATOM   2217  CA  VAL I 286      26.936 -18.616   8.634  1.00 53.35           C
ATOM   2218  C   VAL I 286      27.906 -17.465   8.812  1.00 53.39           C
ATOM   2219  O   VAL I 286      28.983 -17.447   8.197  1.00 52.21           O
ATOM   2220  CB  VAL I 286      25.755 -18.261   7.727  1.00 52.39           C
ATOM   2221  CG1 VAL I 286      26.234 -17.963   6.311  1.00 47.27           C
ATOM   2222  CG2 VAL I 286      24.748 -19.413   7.692  1.00 50.95           C
ATOM   2223  N   GLU I 287      27.616 -16.542   9.732  1.00 52.65           N
ATOM   2224  CA  GLU I 287      28.512 -15.426  10.030  1.00 54.29           C
ATOM   2225  C   GLU I 287      29.861 -15.928  10.533  1.00 56.24           C
ATOM   2226  O   GLU I 287      30.918 -15.544  10.030  1.00 55.23           O
ATOM   2227  CB  GLU I 287      27.905 -14.498  11.079  1.00 50.34           C
ATOM   2228  CG  GLU I 287      26.440 -14.187  10.855  1.00 52.63           C
ATOM   2229  CD  GLU I 287      25.940 -13.112  11.796  1.00 58.39           C
ATOM   2230  OE1 GLU I 287      26.187 -11.921  11.522  1.00 57.81           O
ATOM   2231  OE2 GLU I 287      25.305 -13.462  12.811  1.00 62.59           O
ATOM   2232  N   LYS I 288      29.832 -16.884  11.468  1.00 57.87           N
ATOM   2233  CA  LYS I 288      31.030 -17.546  11.945  1.00 58.70           C
ATOM   2234  C   LYS I 288      31.842 -18.148  10.809  1.00 57.64           C
ATOM   2235  O   LYS I 288      33.062 -17.943  10.774  1.00 57.07           O
ATOM   2236  CB  LYS I 288      30.730 -18.575  13.028  1.00 62.18           C
ATOM   2237  CG  LYS I 288      30.490 -18.005  14.418  1.00 65.64           C
ATOM   2238  CD  LYS I 288      30.563 -19.100  15.471  1.00 66.18           C
ATOM   2239  CE  LYS I 288      29.583 -18.862  16.607  1.00 65.71           C
ATOM   2240  NZ  LYS I 288      29.170 -20.152  17.237  1.00 70.34           N
ATOM   2241  N   GLU I 289      31.244 -18.829   9.835  1.00 58.91           N
ATOM   2242  CA  GLU I 289      31.934 -19.403   8.709  1.00 61.08           C
ATOM   2243  C   GLU I 289      32.277 -18.475   7.560  1.00 59.20           C
ATOM   2244  O   GLU I 289      33.055 -18.864   6.670  1.00 54.19           O
ATOM   2245  CB  GLU I 289      31.225 -20.656   8.192  1.00 67.95           C
ATOM   2246  CG  GLU I 289      31.105 -21.784   9.200  1.00 75.28           C
ATOM   2247  CD  GLU I 289      30.072 -22.821   8.801  1.00 82.02           C
ATOM   2248  OE1 GLU I 289      28.887 -22.645   9.158  1.00 85.42           O
ATOM   2249  OE2 GLU I 289      30.438 -23.811   8.133  1.00 85.35           O
ATOM   2250  N   LEU I 290      31.750 -17.262   7.516  1.00 59.24           N
ATOM   2251  CA  LEU I 290      32.046 -16.292   6.477  1.00 61.31           C
ATOM   2252  C   LEU I 290      33.545 -16.006   6.358  1.00 62.98           C
ATOM   2253  O   LEU I 290      34.144 -15.461   7.283  1.00 67.44           O
ATOM   2254  CB  LEU I 290      31.377 -14.951   6.813  1.00 60.06           C
ATOM   2255  CG  LEU I 290      30.232 -14.423   5.979  1.00 63.98           C
ATOM   2256  CD1 LEU I 290      30.076 -12.914   6.180  1.00 65.14           C
ATOM   2257  CD2 LEU I 290      30.351 -14.742   4.501  1.00 59.85           C
ATOM   2258  N   THR I 291      34.123 -16.269   5.211  1.00 64.89           N
ATOM   2259  CA  THR I 291      35.549 -15.966   4.935  1.00 66.95           C
ATOM   2260  C   THR I 291      35.538 -15.204   3.615  1.00 69.33           C
ATOM   2261  O   THR I 291      34.774 -15.589   2.718  1.00 69.76           O
ATOM   2262  CB  THR I 291      36.247 -17.329   4.691  1.00 69.32           C
ATOM   2263  OG1 THR I 291      36.246 -18.083   5.910  1.00 73.89           O
ATOM   2264  CG2 THR I 291      37.645 -17.228   4.154  1.00 65.97           C
ATOM   2265  N   PRO I 292      36.508 -14.336   3.356  1.00 71.00           N
ATOM   2266  CA  PRO I 292      36.642 -13.669   2.066  1.00 70.86           C
ATOM   2267  C   PRO I 292      36.579 -14.637   0.893  1.00 72.74           C
ATOM   2268  O   PRO I 292      35.918 -14.407  -0.123  1.00 75.32           O
ATOM   2269  CB  PRO I 292      38.007 -12.999   2.162  1.00 71.56           C
ATOM   2270  CG  PRO I 292      38.209 -12.727   3.613  1.00 71.19           C
ATOM   2271  CD  PRO I 292      37.502 -13.848   4.338  1.00 70.38           C
ATOM   2272  N   GLU I 293      37.292 -15.736   0.959  1.00 71.94           N
ATOM   2273  CA  GLU I 293      37.287 -16.897   0.120  1.00 70.82           C
ATOM   2274  C   GLU I 293      35.901 -17.535   0.014  1.00 68.76           C
ATOM   2275  O   GLU I 293      35.335 -17.659  -1.072  1.00 64.55           O
ATOM   2276  CB  GLU I 293      38.240 -17.936   0.756  1.00 77.54           C
ATOM   2277  CG  GLU I 293      39.696 -17.577   0.794  1.00 85.01           C
ATOM   2278  CD  GLU I 293      40.143 -16.503   1.751  1.00 89.77           C
ATOM   2279  OE1 GLU I 293      40.470 -16.797   2.920  1.00 93.18           O
ATOM   2280  OE2 GLU I 293      40.175 -15.321   1.325  1.00 90.92           O
ATOM   2281  N   VAL I 294      35.302 -17.870   1.158  1.00 68.44           N
ATOM   2282  CA  VAL I 294      33.944 -18.418   1.201  1.00 67.89           C
ATOM   2283  C   VAL I 294      33.006 -17.557   0.365  1.00 70.52           C
ATOM   2284  O   VAL I 294      32.411 -18.008  -0.612  1.00 72.41           O
ATOM   2285  CB  VAL I 294      33.437 -18.534   2.645  1.00 66.86           C
ATOM   2286  CG1 VAL I 294      31.926 -18.636   2.760  1.00 65.15           C
ATOM   2287  CG2 VAL I 294      34.087 -19.737   3.327  1.00 69.58           C
ATOM   2288  N   LEU I 295      32.900 -16.281   0.700  1.00 70.41           N
ATOM   2289  CA  LEU I 295      32.148 -15.269   0.008  1.00 69.76           C
ATOM   2290  C   LEU I 295      32.395 -15.170  -1.487  1.00 70.17           C
ATOM   2291  O   LEU I 295      31.453 -15.056  -2.278  1.00 70.61           O
ATOM   2292  CB  LEU I 295      32.478 -13.907   0.654  1.00 69.20           C
ATOM   2293  CG  LEU I 295      31.501 -12.763   0.420  1.00 68.94           C
ATOM   2294  CD1 LEU I 295      30.077 -13.168   0.777  1.00 67.35           C
ATOM   2295  CD2 LEU I 295      31.910 -11.542   1.239  1.00 67.51           C
ATOM   2296  N   GLN I 296      33.653 -15.163  -1.907  1.00 71.25           N
ATOM   2297  CA  GLN I 296      34.054 -15.075  -3.288  1.00 72.37           C
ATOM   2298  C   GLN I 296      33.656 -16.242  -4.162  1.00 72.63           C
ATOM   2299  O   GLN I 296      33.106 -16.021  -5.253  1.00 74.18           O
ATOM   2300  CB  GLN I 296      35.546 -14.773  -3.418  1.00 73.59           C
ATOM   2301  CG  GLN I 296      36.002 -14.488  -4.836  1.00 79.62           C
ATOM   2302  CD  GLN I 296      35.374 -13.238  -5.418  1.00 83.15           C
ATOM   2303  OE1 GLN I 296      34.268 -13.271  -5.960  1.00 83.34           O
ATOM   2304  NE2 GLN I 296      36.080 -12.116  -5.315  1.00 84.14           N
ATOM   2305  N   GLU I 297      33.759 -17.483  -3.688  1.00 72.33           N
ATOM   2306  CA  GLU I 297      33.264 -18.637  -4.439  1.00 71.97           C
ATOM   2307  C   GLU I 297      31.750 -18.534  -4.612  1.00 74.32           C
ATOM   2308  O   GLU I 297      31.211 -18.722  -5.703  1.00 77.71           O
ATOM   2309  CB  GLU I 297      33.636 -19.947  -3.753  1.00 70.16           C
ATOM   2310  N   TRP I 298      31.050 -18.172  -3.546  1.00 72.38           N
ATOM   2311  CA  TRP I 298      29.628 -17.932  -3.520  1.00 72.14           C
ATOM   2312  C   TRP I 298      29.137 -16.997  -4.611  1.00 74.42           C
ATOM   2313  O   TRP I 298      28.250 -17.361  -5.393  1.00 74.16           O
ATOM   2314  CB  TRP I 298      29.236 -17.362  -2.152  1.00 66.32           C
ATOM   2315  CG  TRP I 298      29.172 -18.370  -1.048  1.00 63.11           C
ATOM   2316  CD1 TRP I 298      29.628 -19.657  -1.043  1.00 61.24           C
ATOM   2317  CD2 TRP I 298      28.614 -18.144   0.254  1.00 60.56           C
ATOM   2318  NE1 TRP I 298      29.370 -20.249   0.164  1.00 61.07           N
ATOM   2319  CE2 TRP I 298      28.749 -19.341   0.981  1.00 60.28           C
ATOM   2320  CE3 TRP I 298      28.011 -17.043   0.870  1.00 62.02           C
ATOM   2321  CZ2 TRP I 298      28.300 -19.469   2.295  1.00 57.56           C
ATOM   2322  CZ3 TRP I 298      27.569 -17.172   2.172  1.00 60.29           C
ATOM   2323  CH2 TRP I 298      27.712 -18.378   2.868  1.00 57.77           C
ATOM   2324  N   LEU I 299      29.740 -15.814  -4.739  1.00 74.69           N
ATOM   2325  CA  LEU I 299      29.391 -14.869  -5.782  1.00 75.22           C
ATOM   2326  C   LEU I 299      29.540 -15.426  -7.184  1.00 78.17           C
ATOM   2327  O   LEU I 299      28.662 -15.229  -8.035  1.00 80.50           O
ATOM   2328  CB  LEU I 299      30.149 -13.555  -5.612  1.00 69.43           C
ATOM   2329  CG  LEU I 299      29.784 -12.717  -4.382  1.00 64.97           C
ATOM   2330  CD1 LEU I 299      30.703 -11.512  -4.273  1.00 63.80           C
ATOM   2331  CD2 LEU I 299      28.331 -12.271  -4.425  1.00 63.68           C
ATOM   2332  N   ASP I 300      30.618 -16.146  -7.475  1.00 80.03           N
ATOM   2333  CA  ASP I 300      30.847 -16.750  -8.766  1.00 81.84           C
ATOM   2334  C   ASP I 300      29.843 -17.781  -9.194  1.00 82.62           C
ATOM   2335  O   ASP I 300      29.202 -17.630 -10.253  1.00 83.64           O
ATOM   2336  CB  ASP I 300      32.292 -17.234  -8.894  1.00 83.75           C
ATOM   2337  CG  ASP I 300      33.226 -16.043  -9.078  1.00 86.83           C
ATOM   2338  OD1 ASP I 300      32.830 -15.099  -9.797  1.00 89.22           O
ATOM   2339  OD2 ASP I 300      34.317 -16.043  -8.479  1.00 87.57           O
ATOM   2340  N   GLU I 301      29.434 -18.702  -8.332  1.00 83.99           N
ATOM   2341  CA  GLU I 301      28.446 -19.723  -8.577  1.00 85.58           C
ATOM   2342  C   GLU I 301      27.082 -19.267  -9.049  1.00 85.00           C
ATOM   2343  O   GLU I 301      26.338 -20.054  -9.657  1.00 85.37           O
ATOM   2344  CB  GLU I 301      28.313 -20.627  -7.338  1.00 87.54           C
ATOM   2345  CG  GLU I 301      28.170 -22.103  -7.653  1.00 92.89           C
ATOM   2346  CD  GLU I 301      28.122 -22.987  -6.423  1.00 96.48           C
ATOM   2347  OE1 GLU I 301      29.125 -23.013  -5.676  1.00 97.14           O
ATOM   2348  OE2 GLU I 301      27.102 -23.676  -6.200  1.00 97.77           O
ATOM   2349  N   LEU I 302      26.643 -18.063  -8.720  1.00 85.89           N
ATOM   2350  CA  LEU I 302      25.422 -17.439  -9.131  1.00 85.30           C
ATOM   2351  C   LEU I 302      25.217 -17.462 -10.653  1.00 83.95           C
ATOM   2352  O   LEU I 302      26.099 -17.086 -11.422  1.00 84.62           O
ATOM   2353  CB  LEU I 302      25.291 -15.995  -8.660  1.00 82.03           C
ATOM   2354  CG  LEU I 302      25.656 -15.531  -7.272  1.00 73.91           C
ATOM   2355  CD1 LEU I 302      25.439 -14.024  -7.122  1.00 70.55           C
ATOM   2356  CD2 LEU I 302      24.909 -16.270  -6.179  1.00 73.60           C
ATOM   2357  N   GLU I 303      24.014 -17.840 -11.062  1.00 81.15           N
ATOM   2358  CA  GLU I 303      23.665 -17.918 -12.482  1.00 77.68           C
ATOM   2359  C   GLU I 303      22.230 -17.440 -12.688  1.00 70.34           C
ATOM   2360  O   GLU I 303      21.340 -17.857 -11.940  1.00 67.27           O
ATOM   2361  CB  GLU I 303      23.809 -19.375 -12.936  1.00 84.29           C
ATOM   2362  CG  GLU I 303      23.257 -19.690 -14.309  1.00 91.03           C
ATOM   2363  CD  GLU I 303      24.136 -19.185 -15.436  1.00 94.90           C
ATOM   2364  OE1 GLU I 303      25.368 -19.380 -15.364  1.00 96.69           O
ATOM   2365  OE2 GLU I 303      23.594 -18.591 -16.392  1.00 95.82           O
ATOM   2366  N   GLU I 304      22.010 -16.583 -13.682  1.00 62.94           N
ATOM   2367  CA  GLU I 304      20.652 -16.096 -13.929  1.00 59.49           C
ATOM   2368  C   GLU I 304      19.667 -17.260 -13.882  1.00 56.28           C
ATOM   2369  O   GLU I 304      19.930 -18.335 -14.416  1.00 56.80           O
ATOM   2370  CB  GLU I 304      20.555 -15.347 -15.245  1.00 61.84           C
ATOM   2371  CG  GLU I 304      21.047 -13.905 -15.169  1.00 66.45           C
ATOM   2372  CD  GLU I 304      20.943 -13.220 -16.519  1.00 70.85           C
ATOM   2373  OE1 GLU I 304      19.802 -12.963 -16.954  1.00 75.44           O
ATOM   2374  OE2 GLU I 304      21.992 -12.977 -17.147  1.00 73.56           O
ATOM   2375  N   MET I 305      18.545 -17.048 -13.215  1.00 54.23           N
ATOM   2376  CA  MET I 305      17.533 -18.103 -13.073  1.00 54.90           C
ATOM   2377  C   MET I 305      16.186 -17.438 -12.812  1.00 57.03           C
ATOM   2378  O   MET I 305      16.162 -16.252 -12.454  1.00 57.89           O
ATOM   2379  CB  MET I 305      17.938 -18.987 -11.890  1.00 62.06           C
ATOM   2380  CG  MET I 305      17.336 -20.376 -11.904  1.00 67.89           C
ATOM   2381  SD  MET I 305      16.701 -20.880 -10.293  1.00 75.40           S
ATOM   2382  CE  MET I 305      15.109 -21.560 -10.759  1.00 69.03           C
ATOM   2383  N   MET I 306      15.085 -18.142 -13.039  1.00 57.23           N
ATOM   2384  CA  MET I 306      13.777 -17.547 -12.774  1.00 56.90           C
ATOM   2385  C   MET I 306      13.231 -18.097 -11.464  1.00 57.12           C
ATOM   2386  O   MET I 306      12.979 -19.295 -11.334  1.00 60.85           O
ATOM   2387  CB  MET I 306      12.793 -17.696 -13.913  1.00 56.89           C
ATOM   2388  CG  MET I 306      12.738 -16.512 -14.863  1.00 61.03           C
ATOM   2389  SD  MET I 306      11.245 -15.510 -14.700  1.00 62.72           S
ATOM   2390  CE  MET I 306      11.606 -14.226 -15.905  1.00 61.74           C
ATOM   2391  N   LEU I 307      13.105 -17.208 -10.481  1.00 52.65           N
ATOM   2392  CA  LEU I 307      12.624 -17.648  -9.170  1.00 50.28           C
ATOM   2393  C   LEU I 307      11.578 -16.670  -8.650  1.00 48.32           C
ATOM   2394  O   LEU I 307      11.356 -15.616  -9.230  1.00 50.40           O
ATOM   2395  CB  LEU I 307      13.809 -17.653  -8.184  1.00 53.41           C
ATOM   2396  CG  LEU I 307      14.799 -16.495  -8.344  1.00 49.76           C
ATOM   2397  CD1 LEU I 307      14.563 -15.432  -7.297  1.00 49.90           C
ATOM   2398  CD2 LEU I 307      16.230 -16.995  -8.298  1.00 51.26           C
ATOM   2399  N   VAL I 308      10.987 -17.053  -7.541  1.00 48.33           N
ATOM   2400  CA  VAL I 308      10.010 -16.224  -6.820  1.00 50.89           C
ATOM   2401  C   VAL I 308      10.773 -15.573  -5.656  1.00 53.19           C
ATOM   2402  O   VAL I 308      11.741 -16.185  -5.180  1.00 55.15           O
ATOM   2403  CB  VAL I 308       8.936 -17.160  -6.214  1.00 50.61           C
ATOM   2404  CG1 VAL I 308       7.917 -16.384  -5.414  1.00 49.48           C
ATOM   2405  CG2 VAL I 308       8.270 -17.986  -7.300  1.00 52.28           C
ATOM   2406  N   VAL I 309      10.466 -14.339  -5.287  1.00 50.15           N
ATOM   2407  CA  VAL I 309      11.199 -13.648  -4.228  1.00 45.43           C
ATOM   2408  C   VAL I 309      10.242 -13.099  -3.171  1.00 49.85           C
ATOM   2409  O   VAL I 309       9.399 -12.262  -3.507  1.00 55.30           O
ATOM   2410  CB  VAL I 309      12.017 -12.462  -4.772  1.00 40.73           C
ATOM   2411  CG1 VAL I 309      12.371 -11.418  -3.717  1.00 37.42           C
ATOM   2412  CG2 VAL I 309      13.301 -12.888  -5.459  1.00 36.35           C
ATOM   2413  N   HIS I 310      10.433 -13.457  -1.910  1.00 52.19           N
ATOM   2414  CA  HIS I 310       9.712 -12.808  -0.822  1.00 53.40           C
ATOM   2415  C   HIS I 310      10.791 -12.134   0.057  1.00 55.85           C
ATOM   2416  O   HIS I 310      11.669 -12.816   0.581  1.00 58.09           O
ATOM   2417  CB  HIS I 310       8.808 -13.648   0.007  1.00 52.95           C
ATOM   2418  CG  HIS I 310       7.790 -14.539  -0.603  1.00 56.91           C
ATOM   2419  ND1 HIS I 310       8.135 -15.698  -1.273  1.00 55.21           N
ATOM   2420  CD2 HIS I 310       6.430 -14.520  -0.569  1.00 57.85           C
ATOM   2421  CE1 HIS I 310       7.041 -16.330  -1.656  1.00 56.92           C
ATOM   2422  NE2 HIS I 310       5.994 -15.638  -1.242  1.00 59.29           N
ATOM   2423  N   MET I 311      10.798 -10.818   0.055  1.00 54.89           N
ATOM   2424  CA  MET I 311      11.807 -10.048   0.784  1.00 52.36           C
ATOM   2425  C   MET I 311      11.093  -8.939   1.550  1.00 55.32           C
ATOM   2426  O   MET I 311      10.332  -8.171   0.977  1.00 59.11           O
ATOM   2427  CB  MET I 311      12.805  -9.450  -0.204  1.00 49.52           C
ATOM   2428  CG  MET I 311      13.670  -8.334   0.350  1.00 52.23           C
ATOM   2429  SD  MET I 311      15.059  -7.940  -0.726  1.00 51.65           S
ATOM   2430  CE  MET I 311      14.380  -6.600  -1.682  1.00 52.42           C
ATOM   2431  N   PRO I 312      11.294  -8.919   2.861  1.00 57.14           N
ATOM   2432  CA  PRO I 312      10.635  -7.937   3.708  1.00 55.94           C
ATOM   2433  C   PRO I 312      11.285  -6.573   3.523  1.00 57.79           C
ATOM   2434  O   PRO I 312      12.486  -6.506   3.266  1.00 57.51           O
ATOM   2435  CB  PRO I 312      10.900  -8.461   5.116  1.00 58.16           C
ATOM   2436  CG  PRO I 312      12.170  -9.230   5.022  1.00 58.79           C
ATOM   2437  CD  PRO I 312      12.198  -9.803   3.625  1.00 58.00           C
ATOM   2438  N   ARG I 313      10.474  -5.523   3.627  1.00 62.24           N
ATOM   2439  CA  ARG I 313      11.040  -4.172   3.551  1.00 64.20           C
ATOM   2440  C   ARG I 313      11.723  -3.934   4.917  1.00 64.48           C
ATOM   2441  O   ARG I 313      11.326  -4.539   5.910  1.00 60.53           O
ATOM   2442  CB  ARG I 313      10.034  -3.080   3.324  1.00 64.82           C
ATOM   2443  CG  ARG I 313       8.744  -3.403   2.609  1.00 68.93           C
ATOM   2444  CD  ARG I 313       8.054  -2.107   2.197  1.00 74.67           C
ATOM   2445  NE  ARG I 313       6.622  -2.121   2.450  1.00 84.30           N
ATOM   2446  CZ  ARG I 313       5.827  -1.065   2.298  1.00 89.84           C
ATOM   2447  NH1 ARG I 313       6.333   0.100   1.906  1.00 92.29           N
ATOM   2448  NH2 ARG I 313       4.526  -1.171   2.536  1.00 92.28           N
ATOM   2449  N   PHE I 314      12.753  -3.096   4.899  1.00 64.91           N
ATOM   2450  CA  PHE I 314      13.495  -2.853   6.123  1.00 64.46           C
ATOM   2451  C   PHE I 314      14.128  -1.480   6.195  1.00 63.97           C
ATOM   2452  O   PHE I 314      14.311  -0.769   5.211  1.00 60.82           O
ATOM   2453  CB  PHE I 314      14.479  -3.976   6.403  1.00 65.75           C
ATOM   2454  CG  PHE I 314      15.449  -4.293   5.304  1.00 64.20           C
ATOM   2455  CD1 PHE I 314      16.592  -3.528   5.146  1.00 62.75           C
ATOM   2456  CD2 PHE I 314      15.240  -5.356   4.439  1.00 63.47           C
ATOM   2457  CE1 PHE I 314      17.493  -3.808   4.140  1.00 61.62           C
ATOM   2458  CE2 PHE I 314      16.142  -5.641   3.430  1.00 60.84           C
ATOM   2459  CZ  PHE I 314      17.270  -4.862   3.286  1.00 58.97           C
ATOM   2460  N   ARG I 315      14.438  -1.091   7.426  1.00 65.93           N
ATOM   2461  CA  ARG I 315      15.032   0.210   7.728  1.00 67.67           C
ATOM   2462  C   ARG I 315      16.094   0.021   8.811  1.00 68.21           C
ATOM   2463  O   ARG I 315      15.734  -0.322   9.941  1.00 67.60           O
ATOM   2464  CB  ARG I 315      13.918   1.111   8.293  1.00 70.26           C
ATOM   2465  CG  ARG I 315      14.042   2.564   7.896  1.00 77.83           C
ATOM   2466  CD  ARG I 315      13.259   3.466   8.855  1.00 86.87           C
ATOM   2467  NE  ARG I 315      13.868   4.770   8.929  1.00 95.07           N
ATOM   2468  CZ  ARG I 315      13.388   5.953   9.217  1.00100.64           C
ATOM   2469  NH1 ARG I 315      12.111   6.117   9.537  1.00103.56           N
ATOM   2470  NH2 ARG I 315      14.186   7.022   9.195  1.00102.87           N
ATOM   2471  N   ILE I 316      17.379   0.102   8.463  1.00 70.27           N
ATOM   2472  CA  ILE I 316      18.427  -0.057   9.453  1.00 72.17           C
ATOM   2473  C   ILE I 316      19.234   1.228   9.641  1.00 75.27           C
ATOM   2474  O   ILE I 316      19.667   1.853   8.674  1.00 74.42           O
ATOM   2475  CB  ILE I 316      19.360  -1.250   9.335  1.00 69.53           C
ATOM   2476  CG1 ILE I 316      18.772  -2.491   8.680  1.00 66.10           C
ATOM   2477  CG2 ILE I 316      19.884  -1.613  10.736  1.00 70.02           C
ATOM   2478  CD1 ILE I 316      19.762  -3.601   8.401  1.00 62.53           C
ATOM   2479  N   GLU I 317      19.447   1.614  10.896  1.00 78.03           N
ATOM   2480  CA  GLU I 317      20.170   2.834  11.241  1.00 80.83           C
ATOM   2481  C   GLU I 317      21.257   2.588  12.280  1.00 82.59           C
ATOM   2482  O   GLU I 317      20.910   2.333  13.444  1.00 85.30           O
ATOM   2483  CB  GLU I 317      19.159   3.823  11.878  1.00 77.64           C
ATOM   2484  N   ASP I 318      22.537   2.666  11.933  1.00 82.98           N
ATOM   2485  CA  ASP I 318      23.605   2.431  12.901  1.00 83.11           C
ATOM   2486  C   ASP I 318      24.678   3.521  12.887  1.00 84.04           C
ATOM   2487  O   ASP I 318      25.325   3.773  11.869  1.00 83.11           O
ATOM   2488  CB  ASP I 318      24.269   1.081  12.676  1.00 81.10           C
ATOM   2489  CG  ASP I 318      23.688  -0.127  13.346  1.00 81.87           C
ATOM   2490  OD1 ASP I 318      22.534  -0.119  13.825  1.00 82.02           O
ATOM   2491  OD2 ASP I 318      24.399  -1.168  13.390  1.00 80.57           O
ATOM   2492  N   GLY I 319      24.920   4.119  14.049  1.00 84.45           N
ATOM   2493  CA  GLY I 319      25.961   5.140  14.212  1.00 84.10           C
ATOM   2494  C   GLY I 319      27.203   4.495  14.819  1.00 84.24           C
ATOM   2495  O   GLY I 319      27.085   3.612  15.675  1.00 81.85           O
ATOM   2496  N   PHE I 320      28.389   4.805  14.295  1.00 86.87           N
ATOM   2497  CA  PHE I 320      29.621   4.175  14.687  1.00 91.49           C
ATOM   2498  C   PHE I 320      30.731   5.060  15.238  1.00 92.88           C
ATOM   2499  O   PHE I 320      31.355   5.906  14.604  1.00 91.25           O
ATOM   2500  CB  PHE I 320      30.189   3.280  13.573  1.00 95.24           C
ATOM   2501  CG  PHE I 320      29.349   2.097  13.185  1.00 99.52           C
ATOM   2502  CD1 PHE I 320      29.275   0.976  13.993  1.00100.51           C
ATOM   2503  CD2 PHE I 320      28.502   2.170  12.087  1.00 99.74           C
ATOM   2504  CE1 PHE I 320      28.451  -0.085  13.666  1.00100.60           C
ATOM   2505  CE2 PHE I 320      27.681   1.118  11.751  1.00 99.23           C
ATOM   2506  CZ  PHE I 320      27.652  -0.014  12.542  1.00100.47           C
ATOM   2507  N   SER I 321      31.057   4.757  16.484  1.00 94.67           N
ATOM   2508  CA  SER I 321      32.206   5.252  17.239  1.00 95.46           C
ATOM   2509  C   SER I 321      33.152   4.030  17.330  1.00 93.91           C
ATOM   2510  O   SER I 321      32.924   3.142  18.154  1.00 93.47           O
ATOM   2511  CB  SER I 321      31.747   5.554  18.681  1.00 98.35           C
ATOM   2512  OG  SER I 321      32.675   6.406  19.327  1.00 98.33           O
ATOM   2513  N   LEU I 322      34.126   3.970  16.445  1.00 90.19           N
ATOM   2514  CA  LEU I 322      34.979   2.807  16.328  1.00 88.16           C
ATOM   2515  C   LEU I 322      35.952   2.497  17.415  1.00 87.61           C
ATOM   2516  O   LEU I 322      36.173   1.319  17.766  1.00 86.85           O
ATOM   2517  CB  LEU I 322      35.499   2.725  14.899  1.00 85.77           C
ATOM   2518  CG  LEU I 322      34.449   2.969  13.804  1.00 82.31           C
ATOM   2519  CD1 LEU I 322      35.044   3.739  12.642  1.00 78.84           C
ATOM   2520  CD2 LEU I 322      33.854   1.648  13.345  1.00 83.04           C
ATOM   2521  N   LYS I 323      36.514   3.490  18.083  1.00 85.90           N
ATOM   2522  CA  LYS I 323      37.428   3.402  19.180  1.00 82.23           C
ATOM   2523  C   LYS I 323      37.592   2.071  19.875  1.00 78.74           C
ATOM   2524  O   LYS I 323      38.585   1.361  19.663  1.00 77.23           O
ATOM   2525  CB  LYS I 323      37.111   4.473  20.241  1.00 84.98           C
ATOM   2526  N   GLU I 324      36.664   1.693  20.742  1.00 76.05           N
ATOM   2527  CA  GLU I 324      36.725   0.464  21.502  1.00 78.05           C
ATOM   2528  C   GLU I 324      37.068  -0.784  20.718  1.00 80.78           C
ATOM   2529  O   GLU I 324      37.888  -1.598  21.171  1.00 80.93           O
ATOM   2530  CB  GLU I 324      35.433   0.288  22.295  1.00 77.69           C
ATOM   2531  CG  GLU I 324      35.459  -0.807  23.342  1.00 82.34           C
ATOM   2532  CD  GLU I 324      34.077  -1.081  23.913  1.00 88.02           C
ATOM   2533  OE1 GLU I 324      33.132  -0.316  23.619  1.00 89.33           O
ATOM   2534  OE2 GLU I 324      33.934  -2.073  24.659  1.00 89.89           O
ATOM   2535  N   GLN I 325      36.428  -1.023  19.578  1.00 84.42           N
ATOM   2536  CA  GLN I 325      36.615  -2.189  18.763  1.00 84.73           C
ATOM   2537  C   GLN I 325      37.871  -2.259  17.933  1.00 82.53           C
ATOM   2538  O   GLN I 325      38.485  -3.339  17.879  1.00 80.25           O
ATOM   2539  CB  GLN I 325      35.384  -2.480  17.903  1.00 91.34           C
ATOM   2540  CG  GLN I 325      35.359  -3.904  17.358  1.00 96.08           C
ATOM   2541  CD  GLN I 325      34.160  -4.124  16.455  1.00 98.99           C
ATOM   2542  OE1 GLN I 325      33.029  -3.838  16.850  1.00100.10           O
ATOM   2543  NE2 GLN I 325      34.411  -4.609  15.247  1.00100.51           N
ATOM   2544  N   LEU I 326      38.315  -1.172  17.298  1.00 82.49           N
ATOM   2545  CA  LEU I 326      39.562  -1.230  16.526  1.00 85.32           C
ATOM   2546  C   LEU I 326      40.733  -1.430  17.493  1.00 90.33           C
ATOM   2547  O   LEU I 326      41.558  -2.322  17.331  1.00 92.15           O
ATOM   2548  CB  LEU I 326      39.840   0.006  15.710  1.00 81.30           C
ATOM   2549  CG  LEU I 326      38.806   0.468  14.689  1.00 79.55           C
ATOM   2550  CD1 LEU I 326      38.763   1.987  14.738  1.00 77.69           C
ATOM   2551  CD2 LEU I 326      39.160  -0.017  13.295  1.00 77.33           C
ATOM   2552  N   GLN I 327      40.717  -0.671  18.589  1.00 93.13           N
ATOM   2553  CA  GLN I 327      41.641  -0.823  19.696  1.00 93.19           C
ATOM   2554  C   GLN I 327      41.711  -2.259  20.187  1.00 92.02           C
ATOM   2555  O   GLN I 327      42.786  -2.865  20.234  1.00 93.08           O
ATOM   2556  CB  GLN I 327      41.274   0.113  20.851  1.00 95.56           C
ATOM   2557  N   ASP I 328      40.565  -2.898  20.413  1.00 89.02           N
ATOM   2558  CA  ASP I 328      40.447  -4.299  20.742  1.00 87.76           C
ATOM   2559  C   ASP I 328      40.963  -5.233  19.662  1.00 85.79           C
ATOM   2560  O   ASP I 328      41.419  -6.345  19.968  1.00 83.30           O
ATOM   2561  CB  ASP I 328      39.002  -4.632  21.118  1.00 90.35           C
ATOM   2562  CG  ASP I 328      38.819  -6.005  21.721  1.00 93.22           C
ATOM   2563  OD1 ASP I 328      39.787  -6.565  22.276  1.00 94.63           O
ATOM   2564  OD2 ASP I 328      37.691  -6.542  21.641  1.00 96.99           O
ATOM   2565  N   MET I 329      40.940  -4.852  18.388  1.00 85.12           N
ATOM   2566  CA  MET I 329      41.521  -5.606  17.306  1.00 85.32           C
ATOM   2567  C   MET I 329      43.034  -5.462  17.234  1.00 84.55           C
ATOM   2568  O   MET I 329      43.704  -6.403  16.788  1.00 85.66           O
ATOM   2569  CB  MET I 329      40.851  -5.314  15.968  1.00 87.75           C
ATOM   2570  CG  MET I 329      39.587  -6.134  15.729  1.00 86.76           C
ATOM   2571  SD  MET I 329      38.591  -5.533  14.356  1.00 81.28           S
ATOM   2572  CE  MET I 329      39.411  -6.316  12.970  1.00 84.39           C
ATOM   2573  N   GLY I 330      43.601  -4.340  17.676  1.00 81.33           N
ATOM   2574  CA  GLY I 330      45.044  -4.184  17.688  1.00 77.77           C
ATOM   2575  C   GLY I 330      45.525  -2.827  17.227  1.00 78.23           C
ATOM   2576  O   GLY I 330      46.730  -2.648  17.014  1.00 80.01           O
ATOM   2577  N   LEU I 331      44.614  -1.889  17.015  1.00 77.32           N
ATOM   2578  CA  LEU I 331      45.028  -0.533  16.602  1.00 78.50           C
ATOM   2579  C   LEU I 331      45.061   0.306  17.880  1.00 83.77           C
ATOM   2580  O   LEU I 331      43.986   0.678  18.347  1.00 85.47           O
ATOM   2581  CB  LEU I 331      43.980   0.027  15.636  1.00 73.09           C
ATOM   2582  CG  LEU I 331      44.395   1.239  14.804  1.00 70.43           C
ATOM   2583  CD1 LEU I 331      45.574   0.897  13.911  1.00 68.65           C
ATOM   2584  CD2 LEU I 331      43.229   1.761  13.980  1.00 70.12           C
ATOM   2585  N   VAL I 332      46.212   0.414  18.549  1.00 87.17           N
ATOM   2586  CA  VAL I 332      46.277   1.111  19.815  1.00 85.77           C
ATOM   2587  C   VAL I 332      47.080   2.393  19.824  1.00 86.59           C
ATOM   2588  O   VAL I 332      46.690   3.379  20.456  1.00 84.38           O
ATOM   2589  CB  VAL I 332      46.814   0.286  20.995  1.00 83.42           C
ATOM   2590  CG1 VAL I 332      46.251   0.839  22.302  1.00 83.17           C
ATOM   2591  CG2 VAL I 332      46.580  -1.195  20.877  1.00 84.63           C
ATOM   2592  N   ASP I 333      48.207   2.441  19.130  1.00 89.85           N
ATOM   2593  CA  ASP I 333      49.093   3.579  19.103  1.00 94.79           C
ATOM   2594  C   ASP I 333      48.498   4.926  18.846  1.00100.53           C
ATOM   2595  O   ASP I 333      48.811   5.903  19.559  1.00105.03           O
ATOM   2596  CB  ASP I 333      50.408   3.275  18.424  1.00 91.68           C
ATOM   2597  CG  ASP I 333      51.246   2.253  19.179  1.00 90.05           C
ATOM   2598  OD1 ASP I 333      50.688   1.332  19.812  1.00 85.89           O
ATOM   2599  OD2 ASP I 333      52.491   2.375  19.135  1.00 88.76           O
ATOM   2600  N   LEU I 334      47.464   5.059  18.023  1.00103.40           N
ATOM   2601  CA  LEU I 334      46.612   6.206  17.864  1.00105.09           C
ATOM   2602  C   LEU I 334      45.868   6.615  19.133  1.00108.11           C
ATOM   2603  O   LEU I 334      45.582   7.801  19.332  1.00108.25           O
ATOM   2604  CB  LEU I 334      45.555   5.906  16.776  1.00101.42           C
ATOM   2605  CG  LEU I 334      46.118   5.560  15.396  1.00 98.73           C
ATOM   2606  CD1 LEU I 334      45.113   4.755  14.590  1.00 99.26           C
ATOM   2607  CD2 LEU I 334      46.495   6.837  14.657  1.00 97.29           C
ATOM   2608  N   PHE I 335      45.490   5.669  19.977  1.00112.10           N
ATOM   2609  CA  PHE I 335      44.806   5.890  21.222  1.00116.45           C
ATOM   2610  C   PHE I 335      45.662   6.588  22.260  1.00116.52           C
ATOM   2611  O   PHE I 335      45.352   7.745  22.572  1.00117.65           O
ATOM   2612  CB  PHE I 335      44.222   4.591  21.812  1.00120.69           C
ATOM   2613  CG  PHE I 335      43.078   4.135  20.938  1.00125.18           C
ATOM   2614  CD1 PHE I 335      43.324   3.439  19.770  1.00125.77           C
ATOM   2615  CD2 PHE I 335      41.784   4.530  21.228  1.00126.91           C
ATOM   2616  CE1 PHE I 335      42.287   3.108  18.921  1.00125.70           C
ATOM   2617  CE2 PHE I 335      40.743   4.177  20.393  1.00126.96           C
ATOM   2618  CZ  PHE I 335      41.000   3.464  19.238  1.00126.38           C
ATOM   2619  N   SER I 336      46.682   5.916  22.796  1.00114.92           N
ATOM   2620  CA  SER I 336      47.556   6.647  23.728  1.00112.09           C
ATOM   2621  C   SER I 336      48.224   7.766  22.942  1.00109.51           C
ATOM   2622  O   SER I 336      48.991   7.537  22.010  1.00107.53           O
ATOM   2623  CB  SER I 336      48.596   5.739  24.368  1.00111.68           C
ATOM   2624  OG  SER I 336      49.431   6.470  25.256  1.00112.52           O
ATOM   2625  N   PRO I 337      48.029   9.010  23.399  1.00107.57           N
ATOM   2626  CA  PRO I 337      48.642  10.187  22.814  1.00104.75           C
ATOM   2627  C   PRO I 337      50.154  10.211  22.972  1.00101.94           C
ATOM   2628  O   PRO I 337      50.872  10.836  22.184  1.00102.60           O
ATOM   2629  CB  PRO I 337      48.003  11.367  23.528  1.00104.75           C
ATOM   2630  CG  PRO I 337      46.833  10.839  24.271  1.00105.17           C
ATOM   2631  CD  PRO I 337      47.150   9.382  24.536  1.00107.04           C
ATOM   2632  N   GLU I 338      50.710   9.507  23.945  1.00 97.44           N
ATOM   2633  CA  GLU I 338      52.095   9.244  24.168  1.00 93.65           C
ATOM   2634  C   GLU I 338      52.748   8.379  23.092  1.00 91.09           C
ATOM   2635  O   GLU I 338      53.960   8.492  22.875  1.00 89.63           O
ATOM   2636  CB  GLU I 338      52.286   8.543  25.533  1.00 93.62           C
ATOM   2637  N   LYS I 339      52.010   7.485  22.442  1.00 89.25           N
ATOM   2638  CA  LYS I 339      52.529   6.626  21.400  1.00 85.55           C
ATOM   2639  C   LYS I 339      52.113   7.063  20.002  1.00 85.70           C
ATOM   2640  O   LYS I 339      52.693   6.624  19.002  1.00 83.66           O
ATOM   2641  CB  LYS I 339      52.079   5.174  21.598  1.00 78.64           C
ATOM   2642  CG  LYS I 339      52.055   4.672  23.025  1.00 71.50           C
ATOM   2643  CD  LYS I 339      51.115   3.485  23.175  1.00 69.29           C
ATOM   2644  CE  LYS I 339      51.302   2.768  24.495  1.00 68.19           C
ATOM   2645  NZ  LYS I 339      52.025   1.474  24.351  1.00 63.53           N
ATOM   2646  N   SER I 340      51.103   7.910  19.896  1.00 89.18           N
ATOM   2647  CA  SER I 340      50.570   8.375  18.624  1.00 94.76           C
ATOM   2648  C   SER I 340      51.581   9.137  17.786  1.00 96.50           C
ATOM   2649  O   SER I 340      51.657  10.368  17.841  1.00 96.36           O
ATOM   2650  CB  SER I 340      49.322   9.229  18.884  1.00 97.18           C
ATOM   2651  OG  SER I 340      48.657   9.552  17.680  1.00101.62           O
ATOM   2652  N   LYS I 341      52.351   8.423  16.966  1.00 98.24           N
ATOM   2653  CA  LYS I 341      53.368   9.028  16.125  1.00 99.96           C
ATOM   2654  C   LYS I 341      52.801   9.415  14.775  1.00 98.36           C
ATOM   2655  O   LYS I 341      52.747   8.635  13.828  1.00 99.20           O
ATOM   2656  CB  LYS I 341      54.593   8.127  15.995  1.00103.55           C
ATOM   2657  CG  LYS I 341      55.566   8.234  17.164  1.00106.50           C
ATOM   2658  CD  LYS I 341      56.288   9.574  17.158  1.00108.49           C
ATOM   2659  CE  LYS I 341      56.232  10.243  18.522  1.00107.62           C
ATOM   2660  NZ  LYS I 341      56.218  11.729  18.424  1.00105.89           N
ATOM   2661  N   LEU I 342      52.280  10.640  14.696  1.00 95.91           N
ATOM   2662  CA  LEU I 342      51.669  11.193  13.498  1.00 93.20           C
ATOM   2663  C   LEU I 342      52.372  12.496  13.111  1.00 93.03           C
ATOM   2664  O   LEU I 342      51.975  13.588  13.505  1.00 93.65           O
ATOM   2665  CB  LEU I 342      50.181  11.477  13.732  1.00 91.05           C
ATOM   2666  CG  LEU I 342      49.329  10.464  14.482  1.00 90.53           C
ATOM   2667  CD1 LEU I 342      48.016  11.061  14.947  1.00 89.16           C
ATOM   2668  CD2 LEU I 342      49.099   9.208  13.657  1.00 90.92           C
ATOM   2669  N   PRO I 343      53.419  12.391  12.292  1.00 92.91           N
ATOM   2670  CA  PRO I 343      54.220  13.506  11.847  1.00 92.49           C
ATOM   2671  C   PRO I 343      53.669  14.324  10.703  1.00 93.06           C
ATOM   2672  O   PRO I 343      54.194  15.410  10.415  1.00 93.75           O
ATOM   2673  CB  PRO I 343      55.530  12.838  11.389  1.00 93.00           C
ATOM   2674  CG  PRO I 343      55.077  11.524  10.847  1.00 93.81           C
ATOM   2675  CD  PRO I 343      53.964  11.108  11.776  1.00 94.38           C
ATOM   2676  N   GLY I 344      52.645  13.833  10.014  1.00 93.37           N
ATOM   2677  CA  GLY I 344      52.012  14.601   8.938  1.00 92.55           C
ATOM   2678  C   GLY I 344      51.392  15.865   9.547  1.00 91.93           C
ATOM   2679  O   GLY I 344      51.666  16.982   9.117  1.00 90.41           O
ATOM   2680  N   ILE I 345      50.558  15.650  10.566  1.00 92.45           N
ATOM   2681  CA  ILE I 345      49.935  16.761  11.265  1.00 96.25           C
ATOM   2682  C   ILE I 345      50.955  17.397  12.213  1.00101.60           C
ATOM   2683  O   ILE I 345      51.513  16.723  13.068  1.00101.30           O
ATOM   2684  CB  ILE I 345      48.714  16.353  12.102  1.00 92.12           C
ATOM   2685  CG1 ILE I 345      47.818  15.374  11.351  1.00 90.19           C
ATOM   2686  CG2 ILE I 345      47.931  17.587  12.532  1.00 92.19           C
ATOM   2687  CD1 ILE I 345      48.036  13.927  11.736  1.00 88.99           C
ATOM   2688  N   VAL I 346      51.291  18.648  11.940  1.00107.58           N
ATOM   2689  CA  VAL I 346      52.162  19.410  12.817  1.00112.25           C
ATOM   2690  C   VAL I 346      51.352  20.541  13.450  1.00115.95           C
ATOM   2691  O   VAL I 346      50.475  21.139  12.836  1.00116.47           O
ATOM   2692  CB  VAL I 346      53.430  19.964  12.179  1.00112.38           C
ATOM   2693  CG1 VAL I 346      54.671  19.295  12.764  1.00112.86           C
ATOM   2694  CG2 VAL I 346      53.424  19.841  10.668  1.00112.66           C
ATOM   2695  N   ALA I 347      51.591  20.756  14.733  1.00120.49           N
ATOM   2696  CA  ALA I 347      50.933  21.846  15.459  1.00123.64           C
ATOM   2697  C   ALA I 347      52.044  22.759  15.982  1.00125.58           C
ATOM   2698  O   ALA I 347      53.202  22.329  15.998  1.00125.66           O
ATOM   2699  CB  ALA I 347      50.090  21.311  16.595  1.00124.83           C
ATOM   2700  N   GLU I 348      51.710  23.980  16.367  1.00127.99           N
ATOM   2701  CA  GLU I 348      52.725  24.912  16.809  1.00130.58           C
ATOM   2702  C   GLU I 348      53.561  24.435  17.977  1.00130.49           C
ATOM   2703  O   GLU I 348      54.718  24.038  17.785  1.00130.51           O
ATOM   2704  CB  GLU I 348      52.191  26.316  17.038  1.00134.23           C
ATOM   2705  CG  GLU I 348      53.267  27.371  17.241  1.00137.07           C
ATOM   2706  CD  GLU I 348      54.160  27.573  16.034  1.00138.81           C
ATOM   2707  OE1 GLU I 348      53.634  27.843  14.933  1.00139.39           O
ATOM   2708  OE2 GLU I 348      55.397  27.471  16.188  1.00138.44           O
ATOM   2709  N   GLY I 349      53.028  24.501  19.198  1.00129.78           N
ATOM   2710  CA  GLY I 349      53.790  24.167  20.376  1.00128.57           C
ATOM   2711  C   GLY I 349      53.320  23.027  21.235  1.00127.57           C
ATOM   2712  O   GLY I 349      53.607  23.025  22.447  1.00127.46           O
ATOM   2713  N   ARG I 350      52.660  22.022  20.672  1.00125.98           N
ATOM   2714  CA  ARG I 350      52.244  20.865  21.460  1.00124.24           C
ATOM   2715  C   ARG I 350      52.701  19.574  20.789  1.00123.60           C
ATOM   2716  O   ARG I 350      53.104  19.579  19.627  1.00123.43           O
ATOM   2717  CB  ARG I 350      50.733  20.854  21.666  1.00123.51           C
ATOM   2718  N   ASP I 351      52.652  18.481  21.540  1.00122.95           N
ATOM   2719  CA  ASP I 351      53.007  17.179  21.022  1.00122.30           C
ATOM   2720  C   ASP I 351      52.208  16.080  21.721  1.00122.10           C
ATOM   2721  O   ASP I 351      52.707  15.319  22.538  1.00123.36           O
ATOM   2722  CB  ASP I 351      54.484  16.862  21.020  1.00120.71           C
ATOM   2723  CG  ASP I 351      54.847  15.724  20.082  1.00119.56           C
ATOM   2724  OD1 ASP I 351      53.975  14.923  19.687  1.00117.64           O
ATOM   2725  OD2 ASP I 351      56.042  15.633  19.720  1.00119.01           O
ATOM   2726  N   ASP I 352      50.945  16.021  21.334  1.00120.07           N
ATOM   2727  CA  ASP I 352      50.038  14.989  21.819  1.00117.51           C
ATOM   2728  C   ASP I 352      49.309  14.440  20.602  1.00115.50           C
ATOM   2729  O   ASP I 352      48.590  13.459  20.737  1.00117.03           O
ATOM   2730  CB  ASP I 352      49.075  15.565  22.852  1.00115.88           C
ATOM   2731  N   LEU I 353      49.488  15.070  19.448  1.00111.01           N
ATOM   2732  CA  LEU I 353      48.818  14.704  18.214  1.00105.57           C
ATOM   2733  C   LEU I 353      48.058  13.393  18.338  1.00103.97           C
ATOM   2734  O   LEU I 353      48.639  12.318  18.203  1.00103.12           O
ATOM   2735  CB  LEU I 353      49.797  14.625  17.041  1.00104.19           C
ATOM   2736  CG  LEU I 353      50.575  15.920  16.775  1.00103.59           C
ATOM   2737  CD1 LEU I 353      51.759  15.708  15.874  1.00102.31           C
ATOM   2738  CD2 LEU I 353      49.630  17.013  16.269  1.00100.24           C
ATOM   2739  N   TYR I 354      46.773  13.504  18.675  1.00103.39           N
ATOM   2740  CA  TYR I 354      45.991  12.319  18.921  1.00102.04           C
ATOM   2741  C   TYR I 354      44.545  12.493  18.474  1.00102.43           C
ATOM   2742  O   TYR I 354      44.054  13.503  18.006  1.00104.63           O
ATOM   2743  CB  TYR I 354      46.005  11.921  20.405  1.00 99.93           C
ATOM   2744  CG  TYR I 354      45.326  12.905  21.327  1.00100.45           C
ATOM   2745  CD1 TYR I 354      45.927  14.050  21.797  1.00100.29           C
ATOM   2746  CD2 TYR I 354      44.018  12.689  21.758  1.00100.81           C
ATOM   2747  CE1 TYR I 354      45.345  14.954  22.640  1.00100.86           C
ATOM   2748  CE2 TYR I 354      43.380  13.585  22.597  1.00100.43           C
ATOM   2749  CZ  TYR I 354      44.045  14.711  23.036  1.00101.01           C
ATOM   2750  OH  TYR I 354      43.398  15.586  23.876  1.00103.86           O
ATOM   2751  N   VAL I 355      43.860  11.391  18.708  1.00100.80           N
ATOM   2752  CA  VAL I 355      42.435  11.231  18.471  1.00 98.01           C
ATOM   2753  C   VAL I 355      41.986  10.153  19.471  1.00 97.84           C
ATOM   2754  O   VAL I 355      42.729   9.207  19.733  1.00 97.17           O
ATOM   2755  CB  VAL I 355      42.198  10.779  17.029  1.00 99.02           C
ATOM   2756  CG1 VAL I 355      41.320   9.562  16.854  1.00101.07           C
ATOM   2757  CG2 VAL I 355      41.697  11.927  16.163  1.00 97.44           C
ATOM   2758  N   SER I 356      40.795  10.351  20.000  1.00 98.77           N
ATOM   2759  CA  SER I 356      40.224   9.317  20.877  1.00 99.68           C
ATOM   2760  C   SER I 356      39.180   8.616  20.000  1.00101.40           C
ATOM   2761  O   SER I 356      38.825   7.468  20.217  1.00102.02           O
ATOM   2762  CB  SER I 356      39.559   9.936  22.094  1.00100.22           C
ATOM   2763  OG  SER I 356      38.164  10.082  21.891  1.00101.22           O
ATOM   2764  N   ASP I 357      38.553   9.412  19.117  1.00101.39           N
ATOM   2765  CA  ASP I 357      37.485   8.969  18.254  1.00 98.93           C
ATOM   2766  C   ASP I 357      37.474   9.578  16.839  1.00 95.53           C
ATOM   2767  O   ASP I 357      37.547  10.779  16.607  1.00 92.79           O
ATOM   2768  CB  ASP I 357      36.108   9.263  18.848  1.00102.80           C
ATOM   2769  CG  ASP I 357      35.622   8.513  20.048  1.00106.10           C
ATOM   2770  OD1 ASP I 357      36.036   7.360  20.290  1.00107.17           O
ATOM   2771  OD2 ASP I 357      34.840   9.098  20.838  1.00108.88           O
ATOM   2772  N   ALA I 358      37.200   8.702  15.881  1.00 92.86           N
ATOM   2773  CA  ALA I 358      36.908   9.021  14.487  1.00 88.36           C
ATOM   2774  C   ALA I 358      35.494   8.464  14.234  1.00 86.60           C
ATOM   2775  O   ALA I 358      35.187   7.383  14.744  1.00 85.06           O
ATOM   2776  CB  ALA I 358      37.897   8.359  13.547  1.00 86.47           C
ATOM   2777  N   PHE I 359      34.634   9.224  13.571  1.00 88.50           N
ATOM   2778  CA  PHE I 359      33.231   8.851  13.475  1.00 91.58           C
ATOM   2779  C   PHE I 359      32.688   8.451  12.127  1.00 90.17           C
ATOM   2780  O   PHE I 359      33.064   8.959  11.069  1.00 87.83           O
ATOM   2781  CB  PHE I 359      32.379   9.947  14.133  1.00 97.34           C
ATOM   2782  CG  PHE I 359      32.296   9.860  15.632  1.00101.34           C
ATOM   2783  CD1 PHE I 359      31.600   8.822  16.231  1.00102.75           C
ATOM   2784  CD2 PHE I 359      32.897  10.807  16.447  1.00102.01           C
ATOM   2785  CE1 PHE I 359      31.487   8.748  17.604  1.00102.50           C
ATOM   2786  CE2 PHE I 359      32.825  10.704  17.822  1.00102.90           C
ATOM   2787  CZ  PHE I 359      32.113   9.675  18.407  1.00102.69           C
ATOM   2788  N   HIS I 360      31.738   7.510  12.132  1.00 90.09           N
ATOM   2789  CA  HIS I 360      31.069   6.964  10.957  1.00 90.98           C
ATOM   2790  C   HIS I 360      29.588   6.666  11.232  1.00 90.31           C
ATOM   2791  O   HIS I 360      29.326   6.018  12.246  1.00 89.27           O
ATOM   2792  CB  HIS I 360      31.673   5.567  10.655  1.00 92.50           C
ATOM   2793  CG  HIS I 360      31.025   4.772   9.574  1.00 93.51           C
ATOM   2794  ND1 HIS I 360      30.851   5.118   8.259  1.00 92.88           N
ATOM   2795  CD2 HIS I 360      30.548   3.497   9.682  1.00 92.82           C
ATOM   2796  CE1 HIS I 360      30.257   4.124   7.615  1.00 92.61           C
ATOM   2797  NE2 HIS I 360      30.057   3.128   8.460  1.00 92.21           N
ATOM   2798  N   LYS I 361      28.676   6.902  10.298  1.00 90.49           N
ATOM   2799  CA  LYS I 361      27.285   6.472  10.502  1.00 90.74           C
ATOM   2800  C   LYS I 361      26.735   5.792   9.260  1.00 89.14           C
ATOM   2801  O   LYS I 361      27.226   6.060   8.157  1.00 88.17           O
ATOM   2802  CB  LYS I 361      26.393   7.593  11.005  1.00 94.36           C
ATOM   2803  CG  LYS I 361      25.004   7.170  11.445  1.00 97.98           C
ATOM   2804  CD  LYS I 361      24.444   7.998  12.584  1.00100.83           C
ATOM   2805  CE  LYS I 361      23.265   7.302  13.250  1.00100.96           C
ATOM   2806  NZ  LYS I 361      22.529   8.197  14.181  1.00 99.98           N
ATOM   2807  N   ALA I 362      25.760   4.893   9.391  1.00 88.43           N
ATOM   2808  CA  ALA I 362      25.206   4.179   8.246  1.00 87.82           C
ATOM   2809  C   ALA I 362      23.697   3.988   8.296  1.00 88.42           C
ATOM   2810  O   ALA I 362      23.139   3.634   9.338  1.00 86.01           O
ATOM   2811  CB  ALA I 362      25.901   2.827   8.107  1.00 83.81           C
ATOM   2812  N   PHE I 363      23.019   4.148   7.152  1.00 90.08           N
ATOM   2813  CA  PHE I 363      21.575   4.024   7.084  1.00 90.72           C
ATOM   2814  C   PHE I 363      21.014   3.389   5.818  1.00 87.91           C
ATOM   2815  O   PHE I 363      21.337   3.788   4.700  1.00 86.57           O
ATOM   2816  CB  PHE I 363      20.933   5.427   7.218  1.00 97.52           C
ATOM   2817  CG  PHE I 363      19.445   5.335   7.426  1.00102.47           C
ATOM   2818  CD1 PHE I 363      18.950   4.979   8.666  1.00104.21           C
ATOM   2819  CD2 PHE I 363      18.557   5.560   6.389  1.00104.18           C
ATOM   2820  CE1 PHE I 363      17.591   4.860   8.884  1.00105.93           C
ATOM   2821  CE2 PHE I 363      17.196   5.441   6.594  1.00106.29           C
ATOM   2822  CZ  PHE I 363      16.722   5.096   7.841  1.00106.84           C
ATOM   2823  N   LEU I 364      20.028   2.504   5.994  1.00 84.81           N
ATOM   2824  CA  LEU I 364      19.397   1.814   4.880  1.00 80.36           C
ATOM   2825  C   LEU I 364      17.875   1.839   4.931  1.00 79.33           C
ATOM   2826  O   LEU I 364      17.277   1.427   5.925  1.00 77.49           O
ATOM   2827  CB  LEU I 364      19.852   0.339   4.908  1.00 76.58           C
ATOM   2828  CG  LEU I 364      19.794  -0.440   3.598  1.00 73.11           C
ATOM   2829  CD1 LEU I 364      20.656   0.232   2.537  1.00 73.38           C
ATOM   2830  CD2 LEU I 364      20.278  -1.871   3.799  1.00 71.68           C
ATOM   2831  N   GLU I 365      17.239   2.264   3.840  1.00 79.54           N
ATOM   2832  CA  GLU I 365      15.809   2.180   3.695  1.00 76.75           C
ATOM   2833  C   GLU I 365      15.421   1.495   2.386  1.00 72.06           C
ATOM   2834  O   GLU I 365      15.574   2.013   1.287  1.00 71.16           O
ATOM   2835  CB  GLU I 365      14.975   3.402   3.967  1.00 80.38           C
ATOM   2836  CG  GLU I 365      13.529   3.021   4.323  1.00 84.23           C
ATOM   2837  CD  GLU I 365      12.659   4.241   4.533  1.00 88.13           C
ATOM   2838  OE1 GLU I 365      12.713   5.159   3.686  1.00 88.86           O
ATOM   2839  OE2 GLU I 365      11.924   4.279   5.543  1.00 88.36           O
ATOM   2840  N   VAL I 366      14.996   0.244   2.546  1.00 67.68           N
ATOM   2841  CA  VAL I 366      14.666  -0.628   1.436  1.00 63.51           C
ATOM   2842  C   VAL I 366      13.169  -0.890   1.325  1.00 59.42           C
ATOM   2843  O   VAL I 366      12.535  -1.499   2.181  1.00 55.89           O
ATOM   2844  CB  VAL I 366      15.432  -1.958   1.539  1.00 64.56           C
ATOM   2845  CG1 VAL I 366      14.898  -3.011   0.586  1.00 64.17           C
ATOM   2846  CG2 VAL I 366      16.922  -1.738   1.284  1.00 70.68           C
ATOM   2847  N   ASN I 367      12.625  -0.465   0.189  1.00 58.49           N
ATOM   2848  CA  ASN I 367      11.223  -0.685  -0.131  1.00 57.73           C
ATOM   2849  C   ASN I 367      11.101  -1.409  -1.470  1.00 57.01           C
ATOM   2850  O   ASN I 367      11.881  -2.296  -1.813  1.00 58.04           O
ATOM   2851  CB  ASN I 367      10.465   0.633  -0.151  1.00 58.78           C
ATOM   2852  CG  ASN I 367      10.982   1.659  -1.127  1.00 65.78           C
ATOM   2853  OD1 ASN I 367      10.553   2.821  -1.064  1.00 70.93           O
ATOM   2854  ND2 ASN I 367      11.867   1.316  -2.053  1.00 66.51           N
ATOM   2855  N   GLU I 368      10.031  -1.108  -2.187  1.00 55.76           N
ATOM   2856  CA  GLU I 368       9.714  -1.681  -3.471  1.00 50.13           C
ATOM   2857  C   GLU I 368      10.326  -0.929  -4.632  1.00 51.78           C
ATOM   2858  O   GLU I 368      10.622  -1.545  -5.663  1.00 54.13           O
ATOM   2859  CB  GLU I 368       8.191  -1.777  -3.612  1.00 44.88           C
ATOM   2860  CG  GLU I 368       7.555  -2.643  -2.535  1.00 44.56           C
ATOM   2861  CD  GLU I 368       6.840  -1.861  -1.460  1.00 48.20           C
ATOM   2862  OE1 GLU I 368       7.248  -0.717  -1.168  1.00 50.35           O
ATOM   2863  OE2 GLU I 368       5.857  -2.393  -0.892  1.00 49.24           O
ATOM   2864  N   GLU I 369      10.611   0.362  -4.493  1.00 55.19           N
ATOM   2865  CA  GLU I 369      11.214   1.144  -5.562  1.00 59.19           C
ATOM   2866  C   GLU I 369      12.730   0.986  -5.630  1.00 62.23           C
ATOM   2867  O   GLU I 369      13.343   1.222  -6.671  1.00 63.62           O
ATOM   2868  CB  GLU I 369      10.914   2.633  -5.409  1.00 65.10           C
ATOM   2869  CG  GLU I 369       9.842   3.188  -6.294  1.00 74.57           C
ATOM   2870  CD  GLU I 369      10.097   3.200  -7.776  1.00 79.94           C
ATOM   2871  OE1 GLU I 369      10.922   3.994  -8.274  1.00 82.42           O
ATOM   2872  OE2 GLU I 369       9.403   2.439  -8.491  1.00 82.21           O
ATOM   2873  N   GLY I 370      13.334   0.665  -4.493  1.00 65.58           N
ATOM   2874  CA  GLY I 370      14.767   0.471  -4.419  1.00 66.76           C
ATOM   2875  C   GLY I 370      15.313   0.816  -3.040  1.00 68.83           C
ATOM   2876  O   GLY I 370      14.662   0.642  -2.017  1.00 66.80           O
ATOM   2877  N   CYS I 371      16.551   1.298  -3.053  1.00 75.78           N
ATOM   2878  CA  CYS I 371      17.234   1.675  -1.831  1.00 83.95           C
ATOM   2879  C   CYS I 371      17.363   3.192  -1.735  1.00 90.53           C
ATOM   2880  O   CYS I 371      18.227   3.813  -2.344  1.00 89.47           O
ATOM   2881  CB  CYS I 371      18.603   1.013  -1.719  1.00 82.66           C
ATOM   2882  SG  CYS I 371      19.615   1.681  -0.379  1.00 76.93           S
ATOM   2883  N   GLU I 372      16.453   3.771  -0.961  1.00 99.30           N
ATOM   2884  CA  GLU I 372      16.407   5.191  -0.722  1.00108.05           C
ATOM   2885  C   GLU I 372      15.791   5.998  -1.842  1.00111.58           C
ATOM   2886  O   GLU I 372      16.316   6.994  -2.328  1.00113.25           O
ATOM   2887  CB  GLU I 372      17.745   5.751  -0.269  1.00114.29           C
ATOM   2888  CG  GLU I 372      17.917   5.527   1.238  1.00119.16           C
ATOM   2889  CD  GLU I 372      18.772   6.612   1.852  1.00124.40           C
ATOM   2890  OE1 GLU I 372      18.383   7.793   1.775  1.00126.80           O
ATOM   2891  OE2 GLU I 372      19.851   6.262   2.371  1.00128.59           O
ATOM   2892  N   ALA I 373      14.599   5.549  -2.210  1.00113.64           N
ATOM   2893  CA  ALA I 373      13.803   6.209  -3.233  1.00114.68           C
ATOM   2894  C   ALA I 373      12.340   5.850  -2.960  1.00114.75           C
ATOM   2895  O   ALA I 373      11.868   4.790  -3.343  1.00116.85           O
ATOM   2896  CB  ALA I 373      14.234   5.793  -4.615  1.00114.68           C
ATOM   2897  N   ALA I 374      11.711   6.729  -2.182  1.00113.36           N
ATOM   2898  CA  ALA I 374      10.297   6.522  -1.864  1.00112.27           C
ATOM   2899  C   ALA I 374       9.510   6.855  -3.138  1.00111.27           C
ATOM   2900  O   ALA I 374       9.823   7.809  -3.845  1.00111.88           O
ATOM   2901  CB  ALA I 374       9.865   7.398  -0.713  1.00112.66           C
ATOM   2902  N   ALA I 375       8.599   5.968  -3.478  1.00108.50           N
ATOM   2903  CA  ALA I 375       7.754   6.106  -4.644  1.00105.69           C
ATOM   2904  C   ALA I 375       6.888   4.850  -4.763  1.00104.93           C
ATOM   2905  O   ALA I 375       7.129   3.843  -4.098  1.00104.62           O
ATOM   2906  CB  ALA I 375       8.523   6.384  -5.914  1.00104.35           C
ATOM   2907  N   SER I 376       5.876   4.956  -5.605  1.00103.95           N
ATOM   2908  CA  SER I 376       4.963   3.852  -5.849  1.00101.62           C
ATOM   2909  C   SER I 376       4.747   3.676  -7.350  1.00 97.68           C
ATOM   2910  O   SER I 376       4.184   4.527  -8.029  1.00 98.44           O
ATOM   2911  CB  SER I 376       3.635   4.055  -5.130  1.00104.54           C
ATOM   2912  OG  SER I 376       3.715   3.627  -3.780  1.00107.41           O
ATOM   2913  N   THR I 377       5.280   2.575  -7.851  1.00 91.29           N
ATOM   2914  CA  THR I 377       5.138   2.221  -9.268  1.00 83.09           C
ATOM   2915  C   THR I 377       4.468   0.845  -9.314  1.00 78.73           C
ATOM   2916  O   THR I 377       4.971  -0.071  -8.656  1.00 81.40           O
ATOM   2917  CB  THR I 377       6.527   2.146  -9.926  1.00 81.69           C
ATOM   2918  OG1 THR I 377       7.066   3.471 -10.048  1.00 81.33           O
ATOM   2919  CG2 THR I 377       6.484   1.491 -11.291  1.00 84.04           C
ATOM   2920  N   ALA I 378       3.315   0.743  -9.962  1.00 70.81           N
ATOM   2921  CA  ALA I 378       2.649  -0.569 -10.050  1.00 59.64           C
ATOM   2922  C   ALA I 378       3.298  -1.369 -11.165  1.00 52.25           C
ATOM   2923  O   ALA I 378       4.070  -0.789 -11.944  1.00 49.46           O
ATOM   2924  CB  ALA I 378       1.161  -0.419 -10.213  1.00 60.64           C
ATOM   2925  N   VAL I 379       3.099  -2.680 -11.227  1.00 48.02           N
ATOM   2926  CA  VAL I 379       3.749  -3.496 -12.263  1.00 47.68           C
ATOM   2927  C   VAL I 379       2.744  -4.350 -13.017  1.00 47.50           C
ATOM   2928  O   VAL I 379       1.952  -5.070 -12.405  1.00 45.91           O
ATOM   2929  CB  VAL I 379       4.871  -4.347 -11.657  1.00 48.56           C
ATOM   2930  CG1 VAL I 379       5.131  -5.648 -12.402  1.00 49.69           C
ATOM   2931  CG2 VAL I 379       6.188  -3.579 -11.546  1.00 49.65           C
ATOM   2932  N   VAL I 380       2.750  -4.302 -14.356  1.00 49.12           N
ATOM   2933  CA  VAL I 380       1.893  -5.130 -15.169  1.00 48.69           C
ATOM   2934  C   VAL I 380       2.689  -6.099 -16.045  1.00 48.44           C
ATOM   2935  O   VAL I 380       3.542  -5.703 -16.833  1.00 50.93           O
ATOM   2936  CB  VAL I 380       0.849  -4.466 -16.056  1.00 49.04           C
ATOM   2937  CG1 VAL I 380      -0.310  -5.439 -16.292  1.00 51.25           C
ATOM   2938  CG2 VAL I 380       0.320  -3.151 -15.536  1.00 51.32           C
ATOM   2939  N   ILE I 381       2.398  -7.386 -15.867  1.00 46.38           N
ATOM   2940  CA  ILE I 381       3.057  -8.459 -16.600  1.00 49.25           C
ATOM   2941  C   ILE I 381       2.045  -9.277 -17.409  1.00 51.75           C
ATOM   2942  O   ILE I 381       1.218  -9.995 -16.844  1.00 51.68           O
ATOM   2943  CB  ILE I 381       3.817  -9.404 -15.648  1.00 46.93           C
ATOM   2944  CG1 ILE I 381       5.002  -8.695 -14.979  1.00 50.83           C
ATOM   2945  CG2 ILE I 381       4.342 -10.630 -16.397  1.00 45.88           C
ATOM   2946  CD1 ILE I 381       5.585  -9.425 -13.792  1.00 43.47           C
ATOM   2947  N   ALA I 382       2.176  -9.254 -18.734  1.00 50.39           N
ATOM   2948  CA  ALA I 382       1.253  -9.960 -19.604  1.00 51.21           C
ATOM   2949  C   ALA I 382       1.834 -11.170 -20.307  1.00 49.51           C
ATOM   2950  O   ALA I 382       2.939 -11.146 -20.847  1.00 49.11           O
ATOM   2951  CB  ALA I 382       0.659  -8.986 -20.622  1.00 52.97           C
ATOM   2952  N   GLY I 383       1.063 -12.254 -20.361  1.00 49.78           N
ATOM   2953  CA  GLY I 383       1.476 -13.462 -21.045  1.00 54.41           C
ATOM   2954  C   GLY I 383       2.840 -13.976 -20.616  1.00 57.60           C
ATOM   2955  O   GLY I 383       3.787 -14.036 -21.397  1.00 60.52           O
ATOM   2956  N   ARG I 384       2.934 -14.362 -19.354  1.00 58.11           N
ATOM   2957  CA  ARG I 384       4.091 -14.993 -18.758  1.00 56.18           C
ATOM   2958  C   ARG I 384       3.566 -16.266 -18.054  1.00 57.68           C
ATOM   2959  O   ARG I 384       2.548 -16.207 -17.367  1.00 54.75           O
ATOM   2960  CB  ARG I 384       4.794 -14.126 -17.709  1.00 57.95           C
ATOM   2961  CG  ARG I 384       5.506 -14.906 -16.615  1.00 56.90           C
ATOM   2962  CD  ARG I 384       6.159 -14.063 -15.555  1.00 53.89           C
ATOM   2963  NE  ARG I 384       7.442 -13.529 -16.013  1.00 57.16           N
ATOM   2964  CZ  ARG I 384       8.105 -12.571 -15.373  1.00 55.27           C
ATOM   2965  NH1 ARG I 384       7.603 -12.066 -14.250  1.00 53.77           N
ATOM   2966  NH2 ARG I 384       9.248 -12.106 -15.854  1.00 48.86           N
ATOM   2967  N   SER I 385       4.303 -17.345 -18.227  1.00 58.92           N
ATOM   2968  CA  SER I 385       3.951 -18.605 -17.574  1.00 62.21           C
ATOM   2969  C   SER I 385       5.250 -19.336 -17.236  1.00 65.30           C
ATOM   2970  O   SER I 385       6.069 -19.588 -18.117  1.00 66.35           O
ATOM   2971  CB  SER I 385       3.051 -19.453 -18.452  1.00 62.55           C
ATOM   2972  OG  SER I 385       3.067 -20.805 -18.028  1.00 66.32           O
ATOM   2973  N   LEU I 386       5.491 -19.527 -15.943  1.00 68.74           N
ATOM   2974  CA  LEU I 386       6.743 -20.102 -15.473  1.00 72.54           C
ATOM   2975  C   LEU I 386       6.574 -21.489 -14.873  1.00 75.51           C
ATOM   2976  O   LEU I 386       5.505 -21.845 -14.380  1.00 75.24           O
ATOM   2977  CB  LEU I 386       7.383 -19.162 -14.442  1.00 70.49           C
ATOM   2978  CG  LEU I 386       7.628 -17.720 -14.896  1.00 67.62           C
ATOM   2979  CD1 LEU I 386       7.880 -16.808 -13.711  1.00 67.13           C
ATOM   2980  CD2 LEU I 386       8.764 -17.665 -15.904  1.00 63.42           C
ATOM   2981  N   ASN I 387       7.648 -22.276 -14.919  1.00 79.05           N
ATOM   2982  CA  ASN I 387       7.618 -23.638 -14.389  1.00 83.19           C
ATOM   2983  C   ASN I 387       6.950 -23.672 -13.028  1.00 84.22           C
ATOM   2984  O   ASN I 387       7.314 -22.931 -12.115  1.00 86.04           O
ATOM   2985  CB  ASN I 387       9.055 -24.166 -14.271  1.00 88.59           C
ATOM   2986  CG  ASN I 387       9.143 -25.662 -14.080  1.00 92.99           C
ATOM   2987  OD1 ASN I 387       8.478 -26.437 -14.769  1.00 93.18           O
ATOM   2988  ND2 ASN I 387      10.023 -26.099 -13.184  1.00 94.89           N
ATOM   2989  N   PRO I 388       6.097 -24.678 -12.805  1.00 83.78           N
ATOM   2990  CA  PRO I 388       5.434 -24.888 -11.531  1.00 84.48           C
ATOM   2991  C   PRO I 388       6.383 -25.314 -10.428  1.00 85.59           C
ATOM   2992  O   PRO I 388       6.165 -25.013  -9.252  1.00 85.52           O
ATOM   2993  CB  PRO I 388       4.378 -25.944 -11.810  1.00 83.10           C
ATOM   2994  CG  PRO I 388       4.819 -26.644 -13.043  1.00 82.97           C
ATOM   2995  CD  PRO I 388       5.631 -25.645 -13.824  1.00 83.02           C
ATOM   2996  N   ASN I 389       7.506 -25.933 -10.764  1.00 86.60           N
ATOM   2997  CA  ASN I 389       8.582 -26.308  -9.889  1.00 87.41           C
ATOM   2998  C   ASN I 389       9.704 -25.265  -9.835  1.00 85.92           C
ATOM   2999  O   ASN I 389      10.888 -25.634  -9.793  1.00 84.92           O
ATOM   3000  CB  ASN I 389       9.209 -27.628 -10.384  1.00 92.60           C
ATOM   3001  CG  ASN I 389       8.248 -28.766 -10.582  1.00 97.15           C
ATOM   3002  OD1 ASN I 389       7.451 -29.099  -9.702  1.00100.02           O
ATOM   3003  ND2 ASN I 389       8.330 -29.427 -11.737  1.00 98.87           N
ATOM   3004  N   ARG I 390       9.393 -23.979  -9.856  1.00 84.15           N
ATOM   3005  CA  ARG I 390      10.398 -22.928  -9.828  1.00 81.86           C
ATOM   3006  C   ARG I 390      10.921 -22.705  -8.413  1.00 80.89           C
ATOM   3007  O   ARG I 390      10.185 -22.879  -7.441  1.00 79.86           O
ATOM   3008  CB  ARG I 390       9.847 -21.629 -10.407  1.00 81.13           C
ATOM   3009  CG  ARG I 390       8.580 -21.128  -9.720  1.00 81.96           C
ATOM   3010  CD  ARG I 390       8.165 -19.789 -10.308  1.00 85.58           C
ATOM   3011  NE  ARG I 390       6.837 -19.365  -9.891  1.00 87.63           N
ATOM   3012  CZ  ARG I 390       5.704 -19.773 -10.449  1.00 87.63           C
ATOM   3013  NH1 ARG I 390       5.726 -20.640 -11.453  1.00 85.99           N
ATOM   3014  NH2 ARG I 390       4.542 -19.313 -10.004  1.00 87.03           N
ATOM   3015  N   VAL I 391      12.194 -22.326  -8.307  1.00 79.92           N
ATOM   3016  CA  VAL I 391      12.801 -22.099  -7.005  1.00 77.94           C
ATOM   3017  C   VAL I 391      12.209 -20.891  -6.303  1.00 76.73           C
ATOM   3018  O   VAL I 391      11.858 -19.892  -6.931  1.00 79.38           O
ATOM   3019  CB  VAL I 391      14.321 -22.094  -7.014  1.00 79.16           C
ATOM   3020  CG1 VAL I 391      14.950 -20.729  -7.191  1.00 78.21           C
ATOM   3021  CG2 VAL I 391      14.867 -22.775  -5.760  1.00 79.49           C
ATOM   3022  N   THR I 392      12.064 -21.005  -4.988  1.00 72.15           N
ATOM   3023  CA  THR I 392      11.517 -19.918  -4.176  1.00 68.89           C
ATOM   3024  C   THR I 392      12.619 -19.363  -3.275  1.00 67.53           C
ATOM   3025  O   THR I 392      13.644 -20.014  -3.063  1.00 69.47           O
ATOM   3026  CB  THR I 392      10.369 -20.450  -3.293  1.00 70.36           C
ATOM   3027  OG1 THR I 392       9.575 -21.366  -4.061  1.00 75.92           O
ATOM   3028  CG2 THR I 392       9.490 -19.325  -2.781  1.00 68.63           C
ATOM   3029  N   PHE I 393      12.433 -18.154  -2.781  1.00 62.30           N
ATOM   3030  CA  PHE I 393      13.370 -17.534  -1.847  1.00 57.41           C
ATOM   3031  C   PHE I 393      12.550 -16.710  -0.854  1.00 58.08           C
ATOM   3032  O   PHE I 393      12.227 -15.550  -1.082  1.00 57.89           O
ATOM   3033  CB  PHE I 393      14.431 -16.735  -2.552  1.00 56.27           C
ATOM   3034  CG  PHE I 393      15.488 -16.034  -1.761  1.00 54.67           C
ATOM   3035  CD1 PHE I 393      15.232 -14.806  -1.169  1.00 52.23           C
ATOM   3036  CD2 PHE I 393      16.789 -16.519  -1.704  1.00 53.79           C
ATOM   3037  CE1 PHE I 393      16.204 -14.128  -0.466  1.00 54.41           C
ATOM   3038  CE2 PHE I 393      17.775 -15.839  -1.017  1.00 52.83           C
ATOM   3039  CZ  PHE I 393      17.482 -14.644  -0.392  1.00 52.32           C
ATOM   3040  N   LYS I 394      12.154 -17.376   0.225  1.00 59.35           N
ATOM   3041  CA  LYS I 394      11.366 -16.723   1.270  1.00 59.80           C
ATOM   3042  C   LYS I 394      12.309 -16.223   2.357  1.00 58.76           C
ATOM   3043  O   LYS I 394      12.862 -17.021   3.114  1.00 60.66           O
ATOM   3044  CB  LYS I 394      10.353 -17.720   1.839  1.00 65.89           C
ATOM   3045  CG  LYS I 394       8.986 -17.136   2.132  1.00 71.03           C
ATOM   3046  CD  LYS I 394       7.888 -18.187   2.081  1.00 74.87           C
ATOM   3047  CE  LYS I 394       6.578 -17.626   2.616  1.00 79.32           C
ATOM   3048  NZ  LYS I 394       6.316 -16.241   2.136  1.00 80.88           N
ATOM   3049  N   ALA I 395      12.492 -14.911   2.431  1.00 56.25           N
ATOM   3050  CA  ALA I 395      13.296 -14.286   3.480  1.00 54.47           C
ATOM   3051  C   ALA I 395      12.411 -13.875   4.657  1.00 52.71           C
ATOM   3052  O   ALA I 395      12.125 -12.704   4.890  1.00 52.07           O
ATOM   3053  CB  ALA I 395      14.031 -13.076   2.918  1.00 49.56           C
ATOM   3054  N   ASN I 396      11.974 -14.865   5.427  1.00 51.89           N
ATOM   3055  CA  ASN I 396      11.106 -14.683   6.576  1.00 58.25           C
ATOM   3056  C   ASN I 396      11.835 -15.059   7.870  1.00 63.65           C
ATOM   3057  O   ASN I 396      11.258 -15.341   8.913  1.00 63.73           O
ATOM   3058  CB  ASN I 396       9.846 -15.532   6.425  1.00 55.52           C
ATOM   3059  CG  ASN I 396      10.101 -17.022   6.426  1.00 58.43           C
ATOM   3060  OD1 ASN I 396      11.223 -17.512   6.297  1.00 59.65           O
ATOM   3061  ND2 ASN I 396       9.024 -17.793   6.574  1.00 59.12           N
ATOM   3062  N   ARG I 397      13.155 -15.028   7.780  1.00 63.98           N
ATOM   3063  CA  ARG I 397      14.053 -15.313   8.879  1.00 64.64           C
ATOM   3064  C   ARG I 397      15.414 -14.694   8.560  1.00 65.82           C
ATOM   3065  O   ARG I 397      15.733 -14.418   7.406  1.00 69.26           O
ATOM   3066  CB  ARG I 397      14.133 -16.802   9.158  1.00 63.73           C
ATOM   3067  CG  ARG I 397      14.591 -17.629   7.978  1.00 62.76           C
ATOM   3068  CD  ARG I 397      14.083 -19.069   8.063  1.00 68.02           C
ATOM   3069  NE  ARG I 397      14.761 -19.858   7.028  1.00 71.03           N
ATOM   3070  CZ  ARG I 397      14.448 -19.816   5.740  1.00 71.84           C
ATOM   3071  NH1 ARG I 397      13.427 -19.085   5.306  1.00 71.84           N
ATOM   3072  NH2 ARG I 397      15.148 -20.530   4.866  1.00 71.54           N
ATOM   3073  N   PRO I 398      16.119 -14.276   9.607  1.00 63.56           N
ATOM   3074  CA  PRO I 398      17.359 -13.553   9.498  1.00 58.75           C
ATOM   3075  C   PRO I 398      18.261 -13.927   8.352  1.00 54.85           C
ATOM   3076  O   PRO I 398      18.513 -15.093   8.046  1.00 51.79           O
ATOM   3077  CB  PRO I 398      17.999 -13.712  10.865  1.00 61.98           C
ATOM   3078  CG  PRO I 398      16.844 -13.813  11.806  1.00 64.57           C
ATOM   3079  CD  PRO I 398      15.740 -14.488  11.030  1.00 63.65           C
ATOM   3080  N   PHE I 399      18.793 -12.891   7.698  1.00 50.09           N
ATOM   3081  CA  PHE I 399      19.670 -13.052   6.544  1.00 49.61           C
ATOM   3082  C   PHE I 399      20.717 -11.941   6.500  1.00 50.63           C
ATOM   3083  O   PHE I 399      20.513 -10.883   7.105  1.00 51.99           O
ATOM   3084  CB  PHE I 399      18.834 -13.022   5.253  1.00 44.41           C
ATOM   3085  CG  PHE I 399      17.977 -11.807   5.059  1.00 33.40           C
ATOM   3086  CD1 PHE I 399      16.683 -11.762   5.551  1.00 30.07           C
ATOM   3087  CD2 PHE I 399      18.454 -10.705   4.367  1.00 31.05           C
ATOM   3088  CE1 PHE I 399      15.896 -10.638   5.391  1.00 27.84           C
ATOM   3089  CE2 PHE I 399      17.670  -9.580   4.194  1.00 31.99           C
ATOM   3090  CZ  PHE I 399      16.385  -9.549   4.700  1.00 26.66           C
ATOM   3091  N   LEU I 400      21.810 -12.168   5.781  1.00 49.73           N
ATOM   3092  CA  LEU I 400      22.853 -11.143   5.656  1.00 51.38           C
ATOM   3093  C   LEU I 400      22.539 -10.231   4.479  1.00 51.50           C
ATOM   3094  O   LEU I 400      21.663 -10.566   3.674  1.00 56.44           O
ATOM   3095  CB  LEU I 400      24.220 -11.793   5.451  1.00 53.48           C
ATOM   3096  CG  LEU I 400      24.804 -12.566   6.634  1.00 59.38           C
ATOM   3097  CD1 LEU I 400      26.135 -13.198   6.242  1.00 61.53           C
ATOM   3098  CD2 LEU I 400      24.975 -11.665   7.847  1.00 59.91           C
ATOM   3099  N   VAL I 401      23.098  -9.025   4.438  1.00 49.98           N
ATOM   3100  CA  VAL I 401      22.862  -8.079   3.355  1.00 47.04           C
ATOM   3101  C   VAL I 401      24.186  -7.463   2.874  1.00 45.84           C
ATOM   3102  O   VAL I 401      24.772  -6.719   3.670  1.00 49.62           O
ATOM   3103  CB  VAL I 401      22.016  -6.852   3.770  1.00 45.23           C
ATOM   3104  CG1 VAL I 401      21.784  -5.938   2.563  1.00 46.81           C
ATOM   3105  CG2 VAL I 401      20.700  -7.124   4.443  1.00 47.95           C
ATOM   3106  N   PHE I 402      24.604  -7.624   1.629  1.00 43.19           N
ATOM   3107  CA  PHE I 402      25.783  -6.894   1.156  1.00 45.53           C
ATOM   3108  C   PHE I 402      25.339  -5.870   0.109  1.00 47.83           C
ATOM   3109  O   PHE I 402      24.271  -6.027  -0.487  1.00 53.53           O
ATOM   3110  CB  PHE I 402      26.889  -7.744   0.562  1.00 42.87           C
ATOM   3111  CG  PHE I 402      27.489  -8.777   1.458  1.00 49.20           C
ATOM   3112  CD1 PHE I 402      26.761  -9.923   1.739  1.00 51.87           C
ATOM   3113  CD2 PHE I 402      28.752  -8.647   2.012  1.00 52.03           C
ATOM   3114  CE1 PHE I 402      27.249 -10.893   2.590  1.00 51.81           C
ATOM   3115  CE2 PHE I 402      29.263  -9.633   2.836  1.00 50.87           C
ATOM   3116  CZ  PHE I 402      28.513 -10.756   3.122  1.00 50.16           C
ATOM   3117  N   ILE I 403      26.077  -4.782  -0.050  1.00 44.52           N
ATOM   3118  CA  ILE I 403      25.860  -3.830  -1.135  1.00 44.07           C
ATOM   3119  C   ILE I 403      27.230  -3.641  -1.807  1.00 45.97           C
ATOM   3120  O   ILE I 403      28.036  -2.841  -1.341  1.00 48.10           O
ATOM   3121  CB  ILE I 403      25.266  -2.478  -0.759  1.00 42.57           C
ATOM   3122  CG1 ILE I 403      23.807  -2.592  -0.301  1.00 45.44           C
ATOM   3123  CG2 ILE I 403      25.321  -1.506  -1.948  1.00 42.63           C
ATOM   3124  CD1 ILE I 403      23.169  -1.317   0.184  1.00 44.73           C
ATOM   3125  N   ARG I 404      27.503  -4.444  -2.829  1.00 47.88           N
ATOM   3126  CA  ARG I 404      28.813  -4.397  -3.470  1.00 48.29           C
ATOM   3127  C   ARG I 404      28.801  -3.651  -4.796  1.00 48.47           C
ATOM   3128  O   ARG I 404      27.776  -3.517  -5.451  1.00 49.68           O
ATOM   3129  CB  ARG I 404      29.277  -5.850  -3.739  1.00 48.18           C
ATOM   3130  CG  ARG I 404      28.261  -6.596  -4.590  1.00 52.38           C
ATOM   3131  CD  ARG I 404      28.618  -8.046  -4.789  1.00 57.57           C
ATOM   3132  NE  ARG I 404      29.788  -8.255  -5.629  1.00 61.46           N
ATOM   3133  CZ  ARG I 404      29.820  -9.048  -6.696  1.00 62.72           C
ATOM   3134  NH1 ARG I 404      28.729  -9.699  -7.084  1.00 62.90           N
ATOM   3135  NH2 ARG I 404      30.944  -9.200  -7.388  1.00 59.89           N
ATOM   3136  N   GLU I 405      29.984  -3.188  -5.182  1.00 49.48           N
ATOM   3137  CA  GLU I 405      30.199  -2.579  -6.490  1.00 49.37           C
ATOM   3138  C   GLU I 405      30.939  -3.640  -7.323  1.00 52.63           C
ATOM   3139  O   GLU I 405      32.104  -3.929  -7.096  1.00 52.85           O
ATOM   3140  CB  GLU I 405      31.010  -1.301  -6.416  1.00 50.22           C
ATOM   3141  CG  GLU I 405      30.691  -0.288  -7.501  1.00 59.69           C
ATOM   3142  CD  GLU I 405      31.481  -0.495  -8.774  1.00 68.09           C
ATOM   3143  OE1 GLU I 405      32.213  -1.501  -8.880  1.00 74.08           O
ATOM   3144  OE2 GLU I 405      31.385   0.360  -9.684  1.00 71.17           O
ATOM   3145  N   VAL I 406      30.212  -4.235  -8.254  1.00 55.75           N
ATOM   3146  CA  VAL I 406      30.639  -5.335  -9.067  1.00 53.48           C
ATOM   3147  C   VAL I 406      31.913  -5.180  -9.845  1.00 56.25           C
ATOM   3148  O   VAL I 406      32.879  -5.925  -9.647  1.00 58.55           O
ATOM   3149  CB  VAL I 406      29.530  -5.905  -9.966  1.00 50.21           C
ATOM   3150  CG1 VAL I 406      29.836  -7.362 -10.307  1.00 53.34           C
ATOM   3151  CG2 VAL I 406      28.169  -5.798  -9.294  1.00 44.85           C
ATOM   3152  N   PRO I 407      31.982  -4.197 -10.744  1.00 59.43           N
ATOM   3153  CA  PRO I 407      33.166  -3.939 -11.545  1.00 59.72           C
ATOM   3154  C   PRO I 407      34.430  -3.851 -10.704  1.00 59.97           C
ATOM   3155  O   PRO I 407      35.408  -4.561 -10.955  1.00 59.12           O
ATOM   3156  CB  PRO I 407      32.872  -2.601 -12.216  1.00 60.57           C
ATOM   3157  CG  PRO I 407      31.393  -2.488 -12.261  1.00 62.04           C
ATOM   3158  CD  PRO I 407      30.878  -3.266 -11.075  1.00 61.44           C
ATOM   3159  N   LEU I 408      34.427  -3.010  -9.670  1.00 58.98           N
ATOM   3160  CA  LEU I 408      35.522  -2.848  -8.749  1.00 58.65           C
ATOM   3161  C   LEU I 408      35.656  -3.967  -7.723  1.00 59.10           C
ATOM   3162  O   LEU I 408      36.689  -4.040  -7.045  1.00 63.33           O
ATOM   3163  CB  LEU I 408      35.411  -1.544  -7.950  1.00 54.86           C
ATOM   3164  CG  LEU I 408      35.078  -0.265  -8.699  1.00 54.58           C
ATOM   3165  CD1 LEU I 408      34.824   0.870  -7.714  1.00 53.61           C
ATOM   3166  CD2 LEU I 408      36.173   0.096  -9.686  1.00 50.88           C
ATOM   3167  N   ASN I 409      34.589  -4.695  -7.434  1.00 58.16           N
ATOM   3168  CA  ASN I 409      34.641  -5.802  -6.484  1.00 59.76           C
ATOM   3169  C   ASN I 409      34.839  -5.359  -5.051  1.00 61.70           C
ATOM   3170  O   ASN I 409      35.639  -5.906  -4.279  1.00 62.84           O
ATOM   3171  CB  ASN I 409      35.735  -6.770  -6.944  1.00 57.53           C
ATOM   3172  CG  ASN I 409      35.732  -8.113  -6.261  1.00 62.33           C
ATOM   3173  OD1 ASN I 409      36.748  -8.814  -6.244  1.00 63.19           O
ATOM   3174  ND2 ASN I 409      34.625  -8.458  -5.614  1.00 63.00           N
ATOM   3175  N   THR I 410      34.163  -4.271  -4.641  1.00 58.85           N
ATOM   3176  CA  THR I 410      34.306  -3.768  -3.284  1.00 53.82           C
ATOM   3177  C   THR I 410      33.013  -3.924  -2.499  1.00 53.06           C
ATOM   3178  O   THR I 410      31.943  -3.549  -2.990  1.00 54.71           O
ATOM   3179  CB  THR I 410      34.792  -2.324  -3.190  1.00 53.48           C
ATOM   3180  OG1 THR I 410      33.685  -1.420  -3.084  1.00 52.47           O
ATOM   3181  CG2 THR I 410      35.669  -1.884  -4.343  1.00 53.57           C
ATOM   3182  N   ILE I 411      33.096  -4.457  -1.282  1.00 53.24           N
ATOM   3183  CA  ILE I 411      31.883  -4.554  -0.449  1.00 52.90           C
ATOM   3184  C   ILE I 411      31.617  -3.169   0.139  1.00 57.56           C
ATOM   3185  O   ILE I 411      32.247  -2.793   1.130  1.00 60.79           O
ATOM   3186  CB  ILE I 411      32.044  -5.564   0.687  1.00 44.84           C
ATOM   3187  CG1 ILE I 411      32.255  -6.967   0.106  1.00 47.54           C
ATOM   3188  CG2 ILE I 411      30.864  -5.568   1.641  1.00 47.61           C
ATOM   3189  CD1 ILE I 411      33.289  -7.763   0.871  1.00 51.07           C
ATOM   3190  N   ILE I 412      30.703  -2.417  -0.474  1.00 58.68           N
ATOM   3191  CA  ILE I 412      30.423  -1.070   0.005  1.00 57.99           C
ATOM   3192  C   ILE I 412      29.758  -1.088   1.363  1.00 56.31           C
ATOM   3193  O   ILE I 412      30.095  -0.287   2.242  1.00 60.62           O
ATOM   3194  CB  ILE I 412      29.642  -0.224  -1.006  1.00 59.56           C
ATOM   3195  CG1 ILE I 412      30.292  -0.323  -2.387  1.00 62.57           C
ATOM   3196  CG2 ILE I 412      29.571   1.226  -0.544  1.00 61.54           C
ATOM   3197  CD1 ILE I 412      29.578   0.427  -3.487  1.00 66.00           C
ATOM   3198  N   PHE I 413      28.766  -1.952   1.560  1.00 52.31           N
ATOM   3199  CA  PHE I 413      28.032  -2.075   2.810  1.00 49.33           C
ATOM   3200  C   PHE I 413      27.830  -3.552   3.180  1.00 49.26           C
ATOM   3201  O   PHE I 413      27.567  -4.349   2.281  1.00 54.26           O
ATOM   3202  CB  PHE I 413      26.598  -1.529   2.639  1.00 46.71           C
ATOM   3203  CG  PHE I 413      26.469  -0.047   2.497  1.00 50.91           C
ATOM   3204  CD1 PHE I 413      26.592   0.784   3.596  1.00 49.63           C
ATOM   3205  CD2 PHE I 413      26.336   0.536   1.242  1.00 50.23           C
ATOM   3206  CE1 PHE I 413      26.471   2.153   3.470  1.00 47.77           C
ATOM   3207  CE2 PHE I 413      26.264   1.907   1.102  1.00 48.30           C
ATOM   3208  CZ  PHE I 413      26.329   2.718   2.219  1.00 47.38           C
ATOM   3209  N   MET I 414      27.777  -3.874   4.461  1.00 50.19           N
ATOM   3210  CA  MET I 414      27.406  -5.229   4.875  1.00 51.51           C
ATOM   3211  C   MET I 414      26.510  -5.138   6.102  1.00 48.58           C
ATOM   3212  O   MET I 414      26.597  -4.124   6.799  1.00 50.46           O
ATOM   3213  CB  MET I 414      28.566  -6.157   5.060  1.00 55.11           C
ATOM   3214  CG  MET I 414      29.522  -5.850   6.197  1.00 51.68           C
ATOM   3215  SD  MET I 414      31.054  -6.794   6.030  1.00 52.58           S
ATOM   3216  CE  MET I 414      30.425  -8.467   5.993  1.00 46.71           C
ATOM   3217  N   GLY I 415      25.628  -6.112   6.316  1.00 45.51           N
ATOM   3218  CA  GLY I 415      24.713  -5.995   7.445  1.00 40.23           C
ATOM   3219  C   GLY I 415      23.999  -7.277   7.803  1.00 40.67           C
ATOM   3220  O   GLY I 415      24.414  -8.377   7.443  1.00 41.72           O
ATOM   3221  N   ARG I 416      22.915  -7.122   8.559  1.00 42.60           N
ATOM   3222  CA  ARG I 416      22.120  -8.261   9.000  1.00 47.89           C
ATOM   3223  C   ARG I 416      20.685  -7.805   9.241  1.00 51.60           C
ATOM   3224  O   ARG I 416      20.458  -6.697   9.722  1.00 52.67           O
ATOM   3225  CB  ARG I 416      22.682  -8.851  10.297  1.00 50.40           C
ATOM   3226  CG  ARG I 416      22.137 -10.232  10.616  1.00 55.78           C
ATOM   3227  CD  ARG I 416      22.329 -10.619  12.063  1.00 61.51           C
ATOM   3228  NE  ARG I 416      23.731 -10.742  12.449  1.00 67.05           N
ATOM   3229  CZ  ARG I 416      24.152 -10.693  13.710  1.00 71.47           C
ATOM   3230  NH1 ARG I 416      23.300 -10.513  14.708  1.00 71.20           N
ATOM   3231  NH2 ARG I 416      25.447 -10.807  13.970  1.00 73.36           N
ATOM   3232  N   VAL I 417      19.741  -8.619   8.790  1.00 55.42           N
ATOM   3233  CA  VAL I 417      18.323  -8.311   9.011  1.00 56.78           C
ATOM   3234  C   VAL I 417      17.777  -9.399   9.940  1.00 59.27           C
ATOM   3235  O   VAL I 417      17.400 -10.474   9.487  1.00 60.67           O
ATOM   3236  CB  VAL I 417      17.519  -8.254   7.719  1.00 55.38           C
ATOM   3237  CG1 VAL I 417      16.032  -8.041   8.003  1.00 56.85           C
ATOM   3238  CG2 VAL I 417      18.009  -7.142   6.796  1.00 56.05           C
ATOM   3239  N   ALA I 418      17.848  -9.134  11.242  1.00 61.34           N
ATOM   3240  CA  ALA I 418      17.404 -10.109  12.232  1.00 62.50           C
ATOM   3241  C   ALA I 418      16.043  -9.731  12.799  1.00 63.07           C
ATOM   3242  O   ALA I 418      15.461 -10.472  13.588  1.00 62.63           O
ATOM   3243  CB  ALA I 418      18.440 -10.280  13.322  1.00 63.71           C
ATOM   3244  N   ASN I 419      15.535  -8.575  12.383  1.00 65.78           N
ATOM   3245  CA  ASN I 419      14.233  -8.099  12.810  1.00 70.77           C
ATOM   3246  C   ASN I 419      13.787  -6.874  12.027  1.00 72.16           C
ATOM   3247  O   ASN I 419      14.067  -5.735  12.392  1.00 72.91           O
ATOM   3248  CB  ASN I 419      14.226  -7.808  14.310  1.00 77.61           C
ATOM   3249  CG  ASN I 419      12.843  -7.999  14.904  1.00 82.82           C
ATOM   3250  OD1 ASN I 419      11.902  -8.378  14.210  1.00 83.59           O
ATOM   3251  ND2 ASN I 419      12.724  -7.733  16.197  1.00 88.92           N
ATOM   3252  N   PRO I 420      13.053  -7.109  10.938  1.00 72.67           N
ATOM   3253  CA  PRO I 420      12.627  -6.061  10.033  1.00 72.82           C
ATOM   3254  C   PRO I 420      11.357  -5.347  10.453  1.00 74.42           C
ATOM   3255  O   PRO I 420      11.203  -4.145  10.216  1.00 73.80           O
ATOM   3256  CB  PRO I 420      12.383  -6.818   8.720  1.00 72.31           C
ATOM   3257  CG  PRO I 420      11.919  -8.160   9.162  1.00 72.06           C
ATOM   3258  CD  PRO I 420      12.690  -8.452  10.426  1.00 71.66           C
ATOM   3259  N   CYS I 421      10.429  -6.070  11.060  1.00 77.86           N
ATOM   3260  CA  CYS I 421       9.155  -5.546  11.493  1.00 82.91           C
ATOM   3261  C   CYS I 421       9.221  -4.194  12.185  1.00 87.94           C
ATOM   3262  O   CYS I 421      10.189  -3.844  12.853  1.00 88.75           O
ATOM   3263  CB  CYS I 421       8.449  -6.540  12.420  1.00 78.60           C
ATOM   3264  SG  CYS I 421       9.167  -8.201  12.417  1.00 79.66           S
ATOM   3265  N   VAL I 422       8.127  -3.440  12.063  1.00 93.11           N
ATOM   3266  CA  VAL I 422       8.001  -2.135  12.702  1.00 96.17           C
ATOM   3267  C   VAL I 422       7.042  -2.226  13.892  1.00 96.02           C
ATOM   3268  O   VAL I 422       6.090  -3.032  13.817  1.00 95.57           O
ATOM   3269  CB  VAL I 422       7.519  -1.056  11.721  1.00 97.46           C
ATOM   3270  CG1 VAL I 422       7.235   0.262  12.433  1.00 99.36           C
ATOM   3271  CG2 VAL I 422       8.542  -0.826  10.614  1.00 96.83           C
