# Supplementary material for: Modeling of loops in proteins: a multi-method approach
Source: BMC Struct Biol. 2010 Feb 11;10:5. doi: 10.1186/1472-6807-10-5 (PMC2837870; doi:10.1186/1472-6807-10-5)
Supplement: Additional file 1 — Student t-test. Results from two sample paired t-test of Table 2. [file 1472-6807-10-5-S1.GZ › loop_test_data/1e04_351-372.pdb]

ATOM      1  N   VAL I   1      43.749  18.109 -12.508  1.00 70.03           N
ATOM      2  CA  VAL I   1      43.706  16.660 -12.185  1.00 70.62           C
ATOM      3  C   VAL I   1      42.424  16.276 -11.459  1.00 72.59           C
ATOM      4  O   VAL I   1      42.318  16.564 -10.260  1.00 74.21           O
ATOM      5  CB  VAL I   1      44.892  16.216 -11.306  1.00 67.79           C
ATOM      6  CG1 VAL I   1      45.038  14.701 -11.347  1.00 66.94           C
ATOM      7  CG2 VAL I   1      46.178  16.897 -11.734  1.00 68.02           C
ATOM      8  N   ASP I   2      41.484  15.617 -12.132  1.00 73.29           N
ATOM      9  CA  ASP I   2      40.249  15.211 -11.429  1.00 72.87           C
ATOM     10  C   ASP I   2      40.397  13.787 -10.914  1.00 70.34           C
ATOM     11  O   ASP I   2      41.425  13.136 -11.116  1.00 72.48           O
ATOM     12  CB  ASP I   2      39.018  15.426 -12.268  1.00 75.11           C
ATOM     13  CG  ASP I   2      38.575  14.386 -13.249  1.00 76.11           C
ATOM     14  OD1 ASP I   2      39.376  13.961 -14.111  1.00 75.21           O
ATOM     15  OD2 ASP I   2      37.381  13.992 -13.214  1.00 74.61           O
ATOM     16  N   ILE I   3      39.376  13.274 -10.244  1.00 64.79           N
ATOM     17  CA  ILE I   3      39.375  11.951  -9.633  1.00 59.75           C
ATOM     18  C   ILE I   3      39.471  10.794 -10.602  1.00 59.59           C
ATOM     19  O   ILE I   3      40.058   9.752 -10.262  1.00 59.48           O
ATOM     20  CB  ILE I   3      38.115  11.820  -8.738  1.00 54.24           C
ATOM     21  CG1 ILE I   3      38.195  10.618  -7.801  1.00 49.35           C
ATOM     22  CG2 ILE I   3      36.861  11.751  -9.596  1.00 53.24           C
ATOM     23  CD1 ILE I   3      37.132  10.616  -6.716  1.00 42.33           C
ATOM     24  N   CYS I   4      38.992  10.925 -11.833  1.00 57.22           N
ATOM     25  CA  CYS I   4      39.081   9.882 -12.840  1.00 56.41           C
ATOM     26  C   CYS I   4      40.369   9.943 -13.650  1.00 57.93           C
ATOM     27  O   CYS I   4      40.742   8.964 -14.307  1.00 55.24           O
ATOM     28  CB  CYS I   4      37.848   9.952 -13.753  1.00 52.10           C
ATOM     29  SG  CYS I   4      36.279   9.793 -12.850  1.00 49.75           S
ATOM     30  N   THR I   5      41.089  11.051 -13.600  1.00 61.29           N
ATOM     31  CA  THR I   5      42.341  11.255 -14.308  1.00 64.75           C
ATOM     32  C   THR I   5      43.557  10.961 -13.439  1.00 65.52           C
ATOM     33  O   THR I   5      44.602  10.515 -13.915  1.00 65.77           O
ATOM     34  CB  THR I   5      42.423  12.712 -14.818  1.00 66.71           C
ATOM     35  OG1 THR I   5      41.270  12.975 -15.632  1.00 69.90           O
ATOM     36  CG2 THR I   5      43.673  12.955 -15.640  1.00 66.18           C
ATOM     37  N   ALA I   6      43.429  11.225 -12.146  1.00 64.78           N
ATOM     38  CA  ALA I   6      44.500  11.031 -11.183  1.00 63.16           C
ATOM     39  C   ALA I   6      45.322   9.779 -11.464  1.00 62.60           C
ATOM     40  O   ALA I   6      44.773   8.688 -11.607  1.00 62.76           O
ATOM     41  CB  ALA I   6      43.915  10.961  -9.773  1.00 59.01           C
ATOM     42  N   LYS I   7      46.637   9.935 -11.541  1.00 61.63           N
ATOM     43  CA  LYS I   7      47.543   8.809 -11.765  1.00 62.30           C
ATOM     44  C   LYS I   7      48.189   8.425 -10.441  1.00 62.35           C
ATOM     45  O   LYS I   7      48.162   9.200  -9.482  1.00 64.08           O
ATOM     46  CB  LYS I   7      48.608   9.165 -12.796  1.00 63.56           C
ATOM     47  CG  LYS I   7      48.137   9.528 -14.186  1.00 61.75           C
ATOM     48  CD  LYS I   7      49.307   9.807 -15.122  1.00 59.74           C
ATOM     49  N   PRO I   8      48.915   7.308 -10.403  1.00 61.42           N
ATOM     50  CA  PRO I   8      49.618   6.837  -9.231  1.00 61.34           C
ATOM     51  C   PRO I   8      50.509   7.835  -8.532  1.00 62.73           C
ATOM     52  O   PRO I   8      50.459   7.953  -7.296  1.00 61.81           O
ATOM     53  CB  PRO I   8      50.438   5.652  -9.751  1.00 60.41           C
ATOM     54  CG  PRO I   8      49.667   5.127 -10.908  1.00 60.22           C
ATOM     55  CD  PRO I   8      48.997   6.331 -11.522  1.00 60.49           C
ATOM     56  N   ARG I   9      51.278   8.654  -9.243  1.00 64.30           N
ATOM     57  CA  ARG I   9      52.127   9.685  -8.693  1.00 65.78           C
ATOM     58  C   ARG I   9      51.388  10.945  -8.268  1.00 66.64           C
ATOM     59  O   ARG I   9      51.963  11.780  -7.554  1.00 66.26           O
ATOM     60  CB  ARG I   9      53.226  10.063  -9.707  1.00 65.57           C
ATOM     61  N   ASP I  10      50.106  11.090  -8.576  1.00 67.01           N
ATOM     62  CA  ASP I  10      49.266  12.176  -8.119  1.00 67.66           C
ATOM     63  C   ASP I  10      48.804  11.971  -6.677  1.00 69.00           C
ATOM     64  O   ASP I  10      48.437  12.937  -6.002  1.00 67.85           O
ATOM     65  CB  ASP I  10      48.046  12.366  -9.021  1.00 67.05           C
ATOM     66  CG  ASP I  10      48.403  12.789 -10.430  1.00 65.53           C
ATOM     67  OD1 ASP I  10      49.519  13.304 -10.646  1.00 66.72           O
ATOM     68  OD2 ASP I  10      47.558  12.603 -11.332  1.00 65.92           O
ATOM     69  N   ILE I  11      48.792  10.749  -6.185  1.00 72.47           N
ATOM     70  CA  ILE I  11      48.526  10.419  -4.784  1.00 75.09           C
ATOM     71  C   ILE I  11      49.901  10.187  -4.151  1.00 79.80           C
ATOM     72  O   ILE I  11      50.573   9.204  -4.464  1.00 78.06           O
ATOM     73  CB  ILE I  11      47.614   9.203  -4.646  1.00 71.42           C
ATOM     74  CG1 ILE I  11      46.179   9.554  -5.070  1.00 69.78           C
ATOM     75  CG2 ILE I  11      47.603   8.662  -3.222  1.00 71.23           C
ATOM     76  CD1 ILE I  11      45.900   9.341  -6.539  1.00 69.71           C
ATOM     77  N   PRO I  12      50.412  11.185  -3.427  1.00 85.57           N
ATOM     78  CA  PRO I  12      51.791  11.241  -3.020  1.00 91.08           C
ATOM     79  C   PRO I  12      52.277  10.336  -1.914  1.00 98.55           C
ATOM     80  O   PRO I  12      51.541   9.878  -1.049  1.00 99.28           O
ATOM     81  CB  PRO I  12      51.995  12.708  -2.597  1.00 88.65           C
ATOM     82  CG  PRO I  12      50.646  13.184  -2.202  1.00 86.56           C
ATOM     83  CD  PRO I  12      49.693  12.447  -3.108  1.00 86.12           C
ATOM     84  N   MET I  13      53.599  10.106  -1.936  1.00106.01           N
ATOM     85  CA  MET I  13      54.266   9.316  -0.901  1.00112.97           C
ATOM     86  C   MET I  13      54.059  10.017   0.438  1.00118.04           C
ATOM     87  O   MET I  13      53.936  11.247   0.469  1.00119.60           O
ATOM     88  CB  MET I  13      55.743   9.133  -1.211  1.00112.03           C
ATOM     89  N   ASN I  14      53.981   9.269   1.528  1.00121.22           N
ATOM     90  CA  ASN I  14      53.614   9.828   2.820  1.00123.64           C
ATOM     91  C   ASN I  14      54.723  10.453   3.640  1.00126.05           C
ATOM     92  O   ASN I  14      55.911  10.204   3.480  1.00126.56           O
ATOM     93  CB  ASN I  14      52.886   8.727   3.629  1.00121.09           C
ATOM     94  CG  ASN I  14      51.639   8.277   2.880  1.00119.17           C
ATOM     95  OD1 ASN I  14      50.759   9.088   2.591  1.00117.68           O
ATOM     96  ND2 ASN I  14      51.588   7.000   2.534  1.00117.97           N
ATOM     97  N   PRO I  15      54.315  11.339   4.562  1.00127.20           N
ATOM     98  CA  PRO I  15      55.188  12.106   5.420  1.00127.44           C
ATOM     99  C   PRO I  15      56.437  11.399   5.891  1.00127.04           C
ATOM    100  O   PRO I  15      57.532  11.605   5.354  1.00128.37           O
ATOM    101  CB  PRO I  15      54.273  12.480   6.592  1.00127.40           C
ATOM    102  CG  PRO I  15      52.927  12.635   5.979  1.00126.94           C
ATOM    103  CD  PRO I  15      52.890  11.707   4.799  1.00126.90           C
ATOM    104  N   MET I  16      56.321  10.610   6.945  1.00123.83           N
ATOM    105  CA  MET I  16      57.414   9.812   7.485  1.00119.26           C
ATOM    106  C   MET I  16      56.897   8.368   7.579  1.00115.42           C
ATOM    107  O   MET I  16      57.618   7.389   7.574  1.00116.06           O
ATOM    108  CB  MET I  16      57.875  10.312   8.840  1.00119.45           C
ATOM    109  N   CYS I  17      55.572   8.296   7.606  1.00109.42           N
ATOM    110  CA  CYS I  17      54.818   7.063   7.673  1.00102.72           C
ATOM    111  C   CYS I  17      55.011   6.198   6.440  1.00102.49           C
ATOM    112  O   CYS I  17      54.775   4.991   6.460  1.00102.05           O
ATOM    113  CB  CYS I  17      53.325   7.410   7.841  1.00 92.65           C
ATOM    114  SG  CYS I  17      53.056   8.852   8.911  1.00 81.79           S
ATOM    115  N   ARG I  18      35.535 -11.242 -16.398  1.00 95.29           N
ATOM    116  CA  ARG I  18      35.951  -9.883 -16.073  1.00 95.48           C
ATOM    117  C   ARG I  18      36.902  -9.870 -14.882  1.00 96.26           C
ATOM    118  O   ARG I  18      36.949 -10.799 -14.079  1.00 97.28           O
ATOM    119  CB  ARG I  18      34.732  -9.005 -15.793  1.00 93.09           C
ATOM    120  N   ARG I  19      37.675  -8.805 -14.769  1.00 95.27           N
ATOM    121  CA  ARG I  19      38.688  -8.615 -13.740  1.00 92.52           C
ATOM    122  C   ARG I  19      38.101  -8.229 -12.395  1.00 89.81           C
ATOM    123  O   ARG I  19      37.099  -7.510 -12.333  1.00 91.24           O
ATOM    124  CB  ARG I  19      39.644  -7.522 -14.238  1.00 91.27           C
ATOM    125  CG  ARG I  19      40.931  -7.323 -13.472  1.00 89.61           C
ATOM    126  CD  ARG I  19      41.567  -5.984 -13.822  1.00 88.66           C
ATOM    127  NE  ARG I  19      42.967  -5.890 -13.442  1.00 90.66           N
ATOM    128  CZ  ARG I  19      43.540  -4.824 -12.895  1.00 91.99           C
ATOM    129  NH1 ARG I  19      42.830  -3.733 -12.636  1.00 91.90           N
ATOM    130  NH2 ARG I  19      44.832  -4.840 -12.589  1.00 93.03           N
ATOM    131  N   VAL I  20      38.674  -8.710 -11.295  1.00 84.14           N
ATOM    132  CA  VAL I  20      38.210  -8.392  -9.947  1.00 77.10           C
ATOM    133  C   VAL I  20      39.291  -7.631  -9.176  1.00 74.17           C
ATOM    134  O   VAL I  20      40.356  -8.197  -8.912  1.00 73.40           O
ATOM    135  CB  VAL I  20      37.822  -9.643  -9.142  1.00 73.90           C
ATOM    136  CG1 VAL I  20      37.507  -9.297  -7.688  1.00 72.53           C
ATOM    137  CG2 VAL I  20      36.625 -10.361  -9.750  1.00 71.62           C
ATOM    138  N   TRP I  21      39.004  -6.412  -8.731  1.00 71.31           N
ATOM    139  CA  TRP I  21      39.980  -5.606  -8.026  1.00 68.38           C
ATOM    140  C   TRP I  21      40.420  -6.192  -6.684  1.00 63.69           C
ATOM    141  O   TRP I  21      39.660  -6.835  -5.977  1.00 63.02           O
ATOM    142  CB  TRP I  21      39.464  -4.197  -7.738  1.00 74.76           C
ATOM    143  CG  TRP I  21      39.521  -3.243  -8.884  1.00 79.85           C
ATOM    144  CD1 TRP I  21      40.278  -3.313 -10.016  1.00 81.47           C
ATOM    145  CD2 TRP I  21      38.760  -2.030  -8.989  1.00 81.39           C
ATOM    146  NE1 TRP I  21      40.032  -2.230 -10.821  1.00 82.36           N
ATOM    147  CE2 TRP I  21      39.104  -1.426 -10.213  1.00 82.47           C
ATOM    148  CE3 TRP I  21      37.821  -1.403  -8.163  1.00 81.51           C
ATOM    149  CZ2 TRP I  21      38.540  -0.223 -10.633  1.00 82.06           C
ATOM    150  CZ3 TRP I  21      37.263  -0.213  -8.582  1.00 82.08           C
ATOM    151  CH2 TRP I  21      37.624   0.363  -9.807  1.00 81.56           C
ATOM    152  N   GLU I  22      41.626  -5.783  -6.285  1.00 60.48           N
ATOM    153  CA  GLU I  22      42.187  -6.182  -5.000  1.00 57.02           C
ATOM    154  C   GLU I  22      41.531  -5.399  -3.871  1.00 52.51           C
ATOM    155  O   GLU I  22      41.164  -5.976  -2.844  1.00 51.45           O
ATOM    156  CB  GLU I  22      43.704  -6.020  -4.995  1.00 62.81           C
ATOM    157  CG  GLU I  22      44.464  -7.060  -5.801  1.00 69.48           C
ATOM    158  CD  GLU I  22      44.194  -8.482  -5.349  1.00 74.43           C
ATOM    159  OE1 GLU I  22      44.744  -8.900  -4.310  1.00 73.30           O
ATOM    160  OE2 GLU I  22      43.416  -9.181  -6.034  1.00 78.01           O
ATOM    161  N   LEU I  23      41.269  -4.111  -4.091  1.00 46.70           N
ATOM    162  CA  LEU I  23      40.597  -3.285  -3.104  1.00 43.40           C
ATOM    163  C   LEU I  23      39.190  -3.769  -2.791  1.00 45.44           C
ATOM    164  O   LEU I  23      38.812  -3.860  -1.616  1.00 46.39           O
ATOM    165  CB  LEU I  23      40.529  -1.821  -3.565  1.00 40.87           C
ATOM    166  CG  LEU I  23      39.814  -0.899  -2.562  1.00 40.78           C
ATOM    167  CD1 LEU I  23      40.707  -0.648  -1.360  1.00 40.39           C
ATOM    168  CD2 LEU I  23      39.395   0.393  -3.233  1.00 41.46           C
ATOM    169  N   SER I  24      38.408  -4.152  -3.797  1.00 48.04           N
ATOM    170  CA  SER I  24      37.055  -4.661  -3.612  1.00 50.82           C
ATOM    171  C   SER I  24      37.001  -5.926  -2.768  1.00 50.98           C
ATOM    172  O   SER I  24      36.097  -6.099  -1.941  1.00 51.46           O
ATOM    173  CB  SER I  24      36.377  -4.893  -4.965  1.00 54.44           C
ATOM    174  OG  SER I  24      37.010  -5.917  -5.703  1.00 59.32           O
ATOM    175  N   LYS I  25      37.954  -6.827  -2.923  1.00 50.98           N
ATOM    176  CA  LYS I  25      38.124  -8.025  -2.137  1.00 51.90           C
ATOM    177  C   LYS I  25      38.344  -7.712  -0.658  1.00 47.18           C
ATOM    178  O   LYS I  25      37.689  -8.231   0.237  1.00 45.87           O
ATOM    179  CB  LYS I  25      39.363  -8.780  -2.642  1.00 60.10           C
ATOM    180  CG  LYS I  25      39.093 -10.189  -3.127  1.00 67.19           C
ATOM    181  CD  LYS I  25      39.899 -10.485  -4.386  1.00 70.30           C
ATOM    182  CE  LYS I  25      40.435 -11.906  -4.380  1.00 74.88           C
ATOM    183  NZ  LYS I  25      41.445 -12.119  -5.456  1.00 76.52           N
ATOM    184  N   ALA I  26      39.290  -6.806  -0.409  1.00 42.74           N
ATOM    185  CA  ALA I  26      39.631  -6.331   0.919  1.00 40.89           C
ATOM    186  C   ALA I  26      38.421  -5.752   1.635  1.00 42.21           C
ATOM    187  O   ALA I  26      38.087  -6.163   2.748  1.00 41.77           O
ATOM    188  CB  ALA I  26      40.740  -5.285   0.827  1.00 35.74           C
ATOM    189  N   ASN I  27      37.683  -4.863   0.972  1.00 42.63           N
ATOM    190  CA  ASN I  27      36.465  -4.267   1.493  1.00 42.23           C
ATOM    191  C   ASN I  27      35.401  -5.301   1.838  1.00 40.09           C
ATOM    192  O   ASN I  27      34.760  -5.198   2.892  1.00 40.25           O
ATOM    193  CB  ASN I  27      35.899  -3.249   0.501  1.00 44.01           C
ATOM    194  CG  ASN I  27      36.617  -1.927   0.415  1.00 41.10           C
ATOM    195  OD1 ASN I  27      37.424  -1.557   1.266  1.00 41.46           O
ATOM    196  ND2 ASN I  27      36.311  -1.162  -0.636  1.00 36.06           N
ATOM    197  N   SER I  28      35.219  -6.348   1.040  1.00 39.86           N
ATOM    198  CA  SER I  28      34.292  -7.431   1.330  1.00 37.78           C
ATOM    199  C   SER I  28      34.737  -8.272   2.518  1.00 37.72           C
ATOM    200  O   SER I  28      33.883  -8.730   3.294  1.00 38.50           O
ATOM    201  CB  SER I  28      34.090  -8.306   0.089  1.00 40.06           C
ATOM    202  OG  SER I  28      33.329  -7.611  -0.888  1.00 36.66           O
ATOM    203  N   ARG I  29      36.037  -8.418   2.764  1.00 38.11           N
ATOM    204  CA  ARG I  29      36.540  -9.098   3.955  1.00 40.12           C
ATOM    205  C   ARG I  29      36.190  -8.293   5.203  1.00 40.96           C
ATOM    206  O   ARG I  29      35.706  -8.848   6.194  1.00 42.24           O
ATOM    207  CB  ARG I  29      38.040  -9.359   3.845  1.00 43.12           C
ATOM    208  CG  ARG I  29      38.395 -10.602   3.038  1.00 46.60           C
ATOM    209  CD  ARG I  29      39.879 -10.657   2.724  1.00 52.37           C
ATOM    210  NE  ARG I  29      40.172 -11.501   1.570  1.00 59.38           N
ATOM    211  CZ  ARG I  29      41.120 -11.248   0.674  1.00 62.84           C
ATOM    212  NH1 ARG I  29      41.880 -10.165   0.787  1.00 63.77           N
ATOM    213  NH2 ARG I  29      41.314 -12.076  -0.346  1.00 62.67           N
ATOM    214  N   PHE I  30      36.347  -6.967   5.150  1.00 39.97           N
ATOM    215  CA  PHE I  30      35.929  -6.099   6.235  1.00 39.42           C
ATOM    216  C   PHE I  30      34.423  -6.270   6.471  1.00 38.22           C
ATOM    217  O   PHE I  30      33.965  -6.583   7.563  1.00 35.72           O
ATOM    218  CB  PHE I  30      36.213  -4.615   5.954  1.00 39.73           C
ATOM    219  CG  PHE I  30      35.628  -3.727   7.027  1.00 40.07           C
ATOM    220  CD1 PHE I  30      36.178  -3.732   8.297  1.00 39.03           C
ATOM    221  CD2 PHE I  30      34.501  -2.961   6.788  1.00 39.47           C
ATOM    222  CE1 PHE I  30      35.635  -2.957   9.304  1.00 37.18           C
ATOM    223  CE2 PHE I  30      33.952  -2.187   7.794  1.00 39.63           C
ATOM    224  CZ  PHE I  30      34.518  -2.188   9.052  1.00 36.11           C
ATOM    225  N   ALA I  31      33.660  -6.053   5.402  1.00 34.04           N
ATOM    226  CA  ALA I  31      32.216  -6.163   5.423  1.00 31.49           C
ATOM    227  C   ALA I  31      31.693  -7.417   6.096  1.00 31.03           C
ATOM    228  O   ALA I  31      30.860  -7.271   7.009  1.00 31.24           O
ATOM    229  CB  ALA I  31      31.680  -6.081   3.992  1.00 31.90           C
ATOM    230  N   THR I  32      32.118  -8.623   5.723  1.00 31.43           N
ATOM    231  CA  THR I  32      31.584  -9.818   6.396  1.00 34.76           C
ATOM    232  C   THR I  32      32.098  -9.957   7.817  1.00 38.37           C
ATOM    233  O   THR I  32      31.307 -10.308   8.710  1.00 39.81           O
ATOM    234  CB  THR I  32      31.807 -11.086   5.561  1.00 36.38           C
ATOM    235  OG1 THR I  32      33.180 -11.480   5.596  1.00 42.02           O
ATOM    236  CG2 THR I  32      31.399 -10.839   4.108  1.00 31.36           C
ATOM    237  N   THR I  33      33.330  -9.582   8.124  1.00 40.02           N
ATOM    238  CA  THR I  33      33.879  -9.604   9.473  1.00 43.01           C
ATOM    239  C   THR I  33      33.179  -8.611  10.392  1.00 42.80           C
ATOM    240  O   THR I  33      32.813  -8.944  11.523  1.00 41.55           O
ATOM    241  CB  THR I  33      35.395  -9.318   9.439  1.00 47.20           C
ATOM    242  OG1 THR I  33      36.015 -10.219   8.506  1.00 53.47           O
ATOM    243  CG2 THR I  33      36.029  -9.501  10.803  1.00 46.12           C
ATOM    244  N   PHE I  34      32.954  -7.388   9.905  1.00 43.21           N
ATOM    245  CA  PHE I  34      32.232  -6.384  10.680  1.00 42.86           C
ATOM    246  C   PHE I  34      30.785  -6.829  10.871  1.00 43.20           C
ATOM    247  O   PHE I  34      30.322  -6.897  12.013  1.00 43.68           O
ATOM    248  CB  PHE I  34      32.295  -4.992  10.058  1.00 44.61           C
ATOM    249  CG  PHE I  34      31.786  -3.881  10.937  1.00 41.83           C
ATOM    250  CD1 PHE I  34      32.629  -3.192  11.790  1.00 40.72           C
ATOM    251  CD2 PHE I  34      30.450  -3.512  10.898  1.00 40.25           C
ATOM    252  CE1 PHE I  34      32.154  -2.176  12.596  1.00 40.66           C
ATOM    253  CE2 PHE I  34      29.966  -2.499  11.700  1.00 37.92           C
ATOM    254  CZ  PHE I  34      30.819  -1.827  12.550  1.00 38.37           C
ATOM    255  N   TYR I  35      30.091  -7.225   9.801  1.00 42.07           N
ATOM    256  CA  TYR I  35      28.711  -7.667   9.895  1.00 38.99           C
ATOM    257  C   TYR I  35      28.512  -8.808  10.884  1.00 39.52           C
ATOM    258  O   TYR I  35      27.559  -8.764  11.675  1.00 38.60           O
ATOM    259  CB  TYR I  35      28.109  -8.097   8.536  1.00 36.62           C
ATOM    260  CG  TYR I  35      26.653  -8.527   8.677  1.00 30.98           C
ATOM    261  CD1 TYR I  35      25.628  -7.594   8.703  1.00 29.17           C
ATOM    262  CD2 TYR I  35      26.313  -9.865   8.829  1.00 29.67           C
ATOM    263  CE1 TYR I  35      24.310  -7.981   8.869  1.00 28.23           C
ATOM    264  CE2 TYR I  35      25.004 -10.261   9.011  1.00 29.08           C
ATOM    265  CZ  TYR I  35      24.003  -9.315   9.022  1.00 28.91           C
ATOM    266  OH  TYR I  35      22.697  -9.712   9.188  1.00 31.05           O
ATOM    267  N   GLN I  36      29.317  -9.861  10.811  1.00 40.93           N
ATOM    268  CA  GLN I  36      29.181 -11.002  11.711  1.00 43.40           C
ATOM    269  C   GLN I  36      29.284 -10.597  13.170  1.00 45.64           C
ATOM    270  O   GLN I  36      28.414 -10.943  13.979  1.00 45.79           O
ATOM    271  CB  GLN I  36      30.217 -12.072  11.346  1.00 46.06           C
ATOM    272  CG  GLN I  36      29.882 -12.781  10.041  1.00 49.21           C
ATOM    273  CD  GLN I  36      30.920 -13.795   9.623  1.00 52.14           C
ATOM    274  OE1 GLN I  36      32.095 -13.473   9.437  1.00 52.57           O
ATOM    275  NE2 GLN I  36      30.491 -15.042   9.453  1.00 49.83           N
ATOM    276  N   HIS I  37      30.283  -9.801  13.528  1.00 47.01           N
ATOM    277  CA  HIS I  37      30.441  -9.280  14.883  1.00 48.03           C
ATOM    278  C   HIS I  37      29.229  -8.466  15.311  1.00 46.43           C
ATOM    279  O   HIS I  37      28.688  -8.700  16.400  1.00 49.05           O
ATOM    280  CB  HIS I  37      31.722  -8.467  14.957  1.00 54.47           C
ATOM    281  CG  HIS I  37      32.154  -7.902  16.262  1.00 62.53           C
ATOM    282  ND1 HIS I  37      31.347  -7.118  17.057  1.00 63.68           N
ATOM    283  CD2 HIS I  37      33.359  -7.947  16.894  1.00 64.90           C
ATOM    284  CE1 HIS I  37      32.012  -6.733  18.130  1.00 64.26           C
ATOM    285  NE2 HIS I  37      33.236  -7.221  18.055  1.00 65.87           N
ATOM    286  N   LEU I  38      28.755  -7.536  14.489  1.00 43.15           N
ATOM    287  CA  LEU I  38      27.586  -6.725  14.823  1.00 42.03           C
ATOM    288  C   LEU I  38      26.338  -7.574  15.004  1.00 42.60           C
ATOM    289  O   LEU I  38      25.649  -7.447  16.025  1.00 44.88           O
ATOM    290  CB  LEU I  38      27.375  -5.641  13.771  1.00 38.79           C
ATOM    291  CG  LEU I  38      26.002  -4.993  13.638  1.00 39.04           C
ATOM    292  CD1 LEU I  38      25.696  -4.069  14.807  1.00 36.73           C
ATOM    293  CD2 LEU I  38      25.905  -4.231  12.319  1.00 38.08           C
ATOM    294  N   ALA I  39      26.054  -8.499  14.098  1.00 42.03           N
ATOM    295  CA  ALA I  39      24.895  -9.375  14.178  1.00 43.22           C
ATOM    296  C   ALA I  39      24.912 -10.319  15.366  1.00 43.82           C
ATOM    297  O   ALA I  39      23.877 -10.560  16.001  1.00 45.80           O
ATOM    298  CB  ALA I  39      24.779 -10.186  12.886  1.00 40.67           C
ATOM    299  N   ASP I  40      26.077 -10.804  15.769  1.00 43.72           N
ATOM    300  CA  ASP I  40      26.275 -11.660  16.923  1.00 45.75           C
ATOM    301  C   ASP I  40      25.990 -10.958  18.243  1.00 46.66           C
ATOM    302  O   ASP I  40      25.551 -11.583  19.214  1.00 49.21           O
ATOM    303  CB  ASP I  40      27.713 -12.191  16.907  1.00 48.93           C
ATOM    304  CG  ASP I  40      27.939 -13.412  17.764  1.00 51.21           C
ATOM    305  OD1 ASP I  40      27.280 -14.448  17.540  1.00 50.58           O
ATOM    306  OD2 ASP I  40      28.814 -13.349  18.657  1.00 54.97           O
ATOM    307  N   SER I  41      26.151  -9.645  18.309  1.00 44.35           N
ATOM    308  CA  SER I  41      25.846  -8.804  19.431  1.00 44.65           C
ATOM    309  C   SER I  41      24.409  -8.287  19.437  1.00 44.86           C
ATOM    310  O   SER I  41      24.037  -7.523  20.337  1.00 43.21           O
ATOM    311  CB  SER I  41      26.777  -7.571  19.428  1.00 47.13           C
ATOM    312  OG  SER I  41      26.212  -6.533  18.640  1.00 45.12           O
ATOM    313  N   LYS I  42      23.627  -8.603  18.412  1.00 44.28           N
ATOM    314  CA  LYS I  42      22.251  -8.154  18.328  1.00 43.65           C
ATOM    315  C   LYS I  42      21.258  -9.310  18.424  1.00 41.42           C
ATOM    316  O   LYS I  42      21.553 -10.458  18.116  1.00 39.39           O
ATOM    317  CB  LYS I  42      22.010  -7.367  17.036  1.00 48.99           C
ATOM    318  CG  LYS I  42      22.420  -5.904  17.138  1.00 56.71           C
ATOM    319  CD  LYS I  42      21.460  -5.009  16.373  1.00 65.21           C
ATOM    320  CE  LYS I  42      21.514  -3.576  16.878  1.00 70.23           C
ATOM    321  NZ  LYS I  42      20.802  -2.644  15.958  1.00 73.57           N
ATOM    322  N   ASN I  43      20.086  -8.974  18.959  1.00 41.08           N
ATOM    323  CA  ASN I  43      18.999  -9.951  19.100  1.00 43.41           C
ATOM    324  C   ASN I  43      18.563 -10.353  17.702  1.00 46.25           C
ATOM    325  O   ASN I  43      18.695  -9.553  16.764  1.00 49.55           O
ATOM    326  CB  ASN I  43      17.873  -9.341  19.916  1.00 44.62           C
ATOM    327  CG  ASN I  43      16.655 -10.205  20.115  1.00 48.66           C
ATOM    328  OD1 ASN I  43      15.728 -10.201  19.299  1.00 45.02           O
ATOM    329  ND2 ASN I  43      16.619 -10.950  21.216  1.00 51.29           N
ATOM    330  N   ASP I  44      17.956 -11.517  17.527  1.00 44.97           N
ATOM    331  CA  ASP I  44      17.550 -12.026  16.228  1.00 41.91           C
ATOM    332  C   ASP I  44      16.267 -11.431  15.678  1.00 42.15           C
ATOM    333  O   ASP I  44      15.970 -11.576  14.483  1.00 42.13           O
ATOM    334  CB  ASP I  44      17.434 -13.561  16.302  1.00 36.49           C
ATOM    335  CG  ASP I  44      18.785 -14.241  16.403  1.00 41.79           C
ATOM    336  OD1 ASP I  44      19.817 -13.604  16.095  1.00 44.15           O
ATOM    337  OD2 ASP I  44      18.819 -15.431  16.790  1.00 44.79           O
ATOM    338  N   ASN I  45      15.517 -10.682  16.474  1.00 41.41           N
ATOM    339  CA  ASN I  45      14.309 -10.005  16.066  1.00 40.26           C
ATOM    340  C   ASN I  45      14.528  -8.540  15.715  1.00 37.87           C
ATOM    341  O   ASN I  45      13.556  -7.818  15.468  1.00 38.37           O
ATOM    342  CB  ASN I  45      13.243 -10.126  17.172  1.00 43.00           C
ATOM    343  CG  ASN I  45      12.876 -11.577  17.421  1.00 47.98           C
ATOM    344  OD1 ASN I  45      12.294 -12.237  16.561  1.00 52.12           O
ATOM    345  ND2 ASN I  45      13.246 -12.087  18.583  1.00 50.16           N
ATOM    346  N   ASP I  46      15.765  -8.076  15.655  1.00 37.27           N
ATOM    347  CA  ASP I  46      16.093  -6.720  15.270  1.00 38.56           C
ATOM    348  C   ASP I  46      16.583  -6.678  13.818  1.00 39.30           C
ATOM    349  O   ASP I  46      17.318  -7.574  13.400  1.00 41.11           O
ATOM    350  CB  ASP I  46      17.200  -6.123  16.136  1.00 43.11           C
ATOM    351  CG  ASP I  46      16.853  -5.931  17.589  1.00 46.45           C
ATOM    352  OD1 ASP I  46      15.696  -5.572  17.895  1.00 47.71           O
ATOM    353  OD2 ASP I  46      17.747  -6.124  18.446  1.00 49.35           O
ATOM    354  N   ASN I  47      16.219  -5.629  13.090  1.00 38.33           N
ATOM    355  CA  ASN I  47      16.730  -5.466  11.734  1.00 36.01           C
ATOM    356  C   ASN I  47      18.111  -4.808  11.818  1.00 37.29           C
ATOM    357  O   ASN I  47      18.381  -4.052  12.749  1.00 40.27           O
ATOM    358  CB  ASN I  47      15.833  -4.605  10.864  1.00 30.24           C
ATOM    359  CG  ASN I  47      14.398  -5.056  10.788  1.00 25.28           C
ATOM    360  OD1 ASN I  47      14.108  -6.234  10.580  1.00 28.26           O
ATOM    361  ND2 ASN I  47      13.480  -4.110  10.947  1.00 16.51           N
ATOM    362  N   ILE I  48      18.981  -5.125  10.880  1.00 38.07           N
ATOM    363  CA  ILE I  48      20.299  -4.521  10.772  1.00 36.41           C
ATOM    364  C   ILE I  48      20.374  -3.882   9.375  1.00 35.65           C
ATOM    365  O   ILE I  48      19.829  -4.455   8.432  1.00 39.26           O
ATOM    366  CB  ILE I  48      21.469  -5.497  10.916  1.00 35.31           C
ATOM    367  CG1 ILE I  48      21.499  -6.220  12.266  1.00 30.24           C
ATOM    368  CG2 ILE I  48      22.808  -4.778  10.714  1.00 32.32           C
ATOM    369  CD1 ILE I  48      22.383  -7.452  12.271  1.00 31.89           C
ATOM    370  N   PHE I  49      20.953  -2.710   9.251  1.00 34.53           N
ATOM    371  CA  PHE I  49      21.193  -2.084   7.968  1.00 33.14           C
ATOM    372  C   PHE I  49      22.388  -1.132   8.077  1.00 35.76           C
ATOM    373  O   PHE I  49      22.376  -0.214   8.894  1.00 37.25           O
ATOM    374  CB  PHE I  49      19.992  -1.319   7.406  1.00 28.50           C
ATOM    375  CG  PHE I  49      20.186  -1.040   5.933  1.00 31.85           C
ATOM    376  CD1 PHE I  49      20.182  -2.092   5.031  1.00 31.97           C
ATOM    377  CD2 PHE I  49      20.411   0.239   5.466  1.00 34.42           C
ATOM    378  CE1 PHE I  49      20.380  -1.868   3.685  1.00 32.31           C
ATOM    379  CE2 PHE I  49      20.609   0.471   4.119  1.00 33.53           C
ATOM    380  CZ  PHE I  49      20.593  -0.583   3.228  1.00 35.54           C
ATOM    381  N   LEU I  50      23.408  -1.380   7.267  1.00 35.53           N
ATOM    382  CA  LEU I  50      24.597  -0.537   7.300  1.00 34.12           C
ATOM    383  C   LEU I  50      25.243  -0.469   5.927  1.00 34.04           C
ATOM    384  O   LEU I  50      24.948  -1.296   5.066  1.00 34.19           O
ATOM    385  CB  LEU I  50      25.603  -1.080   8.318  1.00 34.08           C
ATOM    386  CG  LEU I  50      26.375  -2.345   7.948  1.00 30.42           C
ATOM    387  CD1 LEU I  50      27.857  -2.166   8.243  1.00 33.85           C
ATOM    388  CD2 LEU I  50      25.828  -3.556   8.689  1.00 29.74           C
ATOM    389  N   SER I  51      26.161   0.471   5.753  1.00 34.68           N
ATOM    390  CA  SER I  51      26.945   0.551   4.528  1.00 33.69           C
ATOM    391  C   SER I  51      28.411   0.354   4.893  1.00 35.84           C
ATOM    392  O   SER I  51      29.099   1.302   5.263  1.00 39.95           O
ATOM    393  CB  SER I  51      26.757   1.878   3.804  1.00 32.23           C
ATOM    394  OG  SER I  51      27.680   2.015   2.733  1.00 35.11           O
ATOM    395  N   PRO I  52      28.919  -0.866   4.726  1.00 36.58           N
ATOM    396  CA  PRO I  52      30.318  -1.166   4.984  1.00 36.73           C
ATOM    397  C   PRO I  52      31.232  -0.398   4.052  1.00 37.21           C
ATOM    398  O   PRO I  52      32.250   0.151   4.486  1.00 39.70           O
ATOM    399  CB  PRO I  52      30.448  -2.661   4.820  1.00 35.27           C
ATOM    400  CG  PRO I  52      29.239  -3.121   4.103  1.00 36.18           C
ATOM    401  CD  PRO I  52      28.187  -2.057   4.255  1.00 35.95           C
ATOM    402  N   LEU I  53      30.863  -0.279   2.774  1.00 35.88           N
ATOM    403  CA  LEU I  53      31.602   0.552   1.831  1.00 34.52           C
ATOM    404  C   LEU I  53      31.800   1.949   2.404  1.00 35.44           C
ATOM    405  O   LEU I  53      32.945   2.388   2.542  1.00 36.55           O
ATOM    406  CB  LEU I  53      30.900   0.617   0.483  1.00 32.47           C
ATOM    407  CG  LEU I  53      31.511   1.544  -0.570  1.00 30.20           C
ATOM    408  CD1 LEU I  53      32.937   1.143  -0.904  1.00 27.95           C
ATOM    409  CD2 LEU I  53      30.634   1.542  -1.813  1.00 33.40           C
ATOM    410  N   SER I  54      30.735   2.626   2.823  1.00 35.16           N
ATOM    411  CA  SER I  54      30.828   3.906   3.504  1.00 36.59           C
ATOM    412  C   SER I  54      31.849   3.880   4.635  1.00 37.21           C
ATOM    413  O   SER I  54      32.812   4.654   4.609  1.00 38.68           O
ATOM    414  CB  SER I  54      29.456   4.307   4.055  1.00 39.08           C
ATOM    415  OG  SER I  54      29.506   5.560   4.705  1.00 40.50           O
ATOM    416  N   ILE I  55      31.708   2.966   5.595  1.00 35.04           N
ATOM    417  CA  ILE I  55      32.662   2.834   6.690  1.00 33.49           C
ATOM    418  C   ILE I  55      34.088   2.640   6.208  1.00 33.13           C
ATOM    419  O   ILE I  55      34.965   3.411   6.630  1.00 33.84           O
ATOM    420  CB  ILE I  55      32.264   1.706   7.662  1.00 31.73           C
ATOM    421  CG1 ILE I  55      30.832   1.940   8.148  1.00 30.46           C
ATOM    422  CG2 ILE I  55      33.229   1.638   8.836  1.00 30.97           C
ATOM    423  CD1 ILE I  55      30.213   0.792   8.903  1.00 28.87           C
ATOM    424  N   SER I  56      34.366   1.710   5.305  1.00 32.87           N
ATOM    425  CA  SER I  56      35.696   1.509   4.753  1.00 34.00           C
ATOM    426  C   SER I  56      36.280   2.777   4.142  1.00 34.54           C
ATOM    427  O   SER I  56      37.428   3.143   4.401  1.00 34.59           O
ATOM    428  CB  SER I  56      35.666   0.410   3.679  1.00 30.36           C
ATOM    429  OG  SER I  56      35.200  -0.806   4.230  1.00 33.36           O
ATOM    430  N   THR I  57      35.512   3.447   3.295  1.00 35.97           N
ATOM    431  CA  THR I  57      35.894   4.699   2.665  1.00 37.05           C
ATOM    432  C   THR I  57      36.272   5.760   3.679  1.00 34.64           C
ATOM    433  O   THR I  57      37.404   6.259   3.665  1.00 34.90           O
ATOM    434  CB  THR I  57      34.744   5.208   1.769  1.00 37.33           C
ATOM    435  OG1 THR I  57      34.177   4.093   1.066  1.00 37.09           O
ATOM    436  CG2 THR I  57      35.247   6.229   0.770  1.00 36.17           C
ATOM    437  N   ALA I  58      35.414   6.038   4.658  1.00 32.55           N
ATOM    438  CA  ALA I  58      35.698   7.007   5.702  1.00 33.98           C
ATOM    439  C   ALA I  58      37.015   6.756   6.419  1.00 36.01           C
ATOM    440  O   ALA I  58      37.796   7.695   6.622  1.00 36.98           O
ATOM    441  CB  ALA I  58      34.557   7.025   6.717  1.00 35.62           C
ATOM    442  N   PHE I  59      37.298   5.516   6.801  1.00 35.88           N
ATOM    443  CA  PHE I  59      38.526   5.172   7.499  1.00 35.10           C
ATOM    444  C   PHE I  59      39.756   5.127   6.626  1.00 35.26           C
ATOM    445  O   PHE I  59      40.858   5.414   7.127  1.00 37.19           O
ATOM    446  CB  PHE I  59      38.290   3.853   8.271  1.00 31.94           C
ATOM    447  CG  PHE I  59      37.505   4.180   9.528  1.00 30.26           C
ATOM    448  CD1 PHE I  59      38.174   4.493  10.695  1.00 25.90           C
ATOM    449  CD2 PHE I  59      36.123   4.199   9.515  1.00 28.44           C
ATOM    450  CE1 PHE I  59      37.472   4.808  11.843  1.00 25.74           C
ATOM    451  CE2 PHE I  59      35.415   4.519  10.657  1.00 27.58           C
ATOM    452  CZ  PHE I  59      36.094   4.832  11.821  1.00 28.65           C
ATOM    453  N   ALA I  60      39.636   4.914   5.323  1.00 36.59           N
ATOM    454  CA  ALA I  60      40.760   4.988   4.393  1.00 38.44           C
ATOM    455  C   ALA I  60      41.208   6.444   4.253  1.00 41.02           C
ATOM    456  O   ALA I  60      42.368   6.806   4.403  1.00 41.80           O
ATOM    457  CB  ALA I  60      40.371   4.423   3.042  1.00 37.89           C
ATOM    458  N   MET I  61      40.222   7.316   4.082  1.00 40.97           N
ATOM    459  CA  MET I  61      40.365   8.761   4.067  1.00 41.45           C
ATOM    460  C   MET I  61      41.094   9.256   5.307  1.00 41.67           C
ATOM    461  O   MET I  61      42.154   9.880   5.226  1.00 41.53           O
ATOM    462  CB  MET I  61      38.965   9.370   3.978  1.00 42.15           C
ATOM    463  CG  MET I  61      38.875  10.834   3.629  1.00 41.19           C
ATOM    464  SD  MET I  61      38.783  11.908   5.065  1.00 43.54           S
ATOM    465  CE  MET I  61      37.186  11.484   5.743  1.00 31.79           C
ATOM    466  N   THR I  62      40.623   8.856   6.486  1.00 42.95           N
ATOM    467  CA  THR I  62      41.222   9.180   7.767  1.00 42.16           C
ATOM    468  C   THR I  62      42.646   8.700   7.936  1.00 41.83           C
ATOM    469  O   THR I  62      43.461   9.483   8.472  1.00 43.57           O
ATOM    470  CB  THR I  62      40.340   8.644   8.923  1.00 42.55           C
ATOM    471  OG1 THR I  62      39.070   9.314   8.885  1.00 40.96           O
ATOM    472  CG2 THR I  62      40.968   8.878  10.284  1.00 43.96           C
ATOM    473  N   LYS I  63      43.097   7.588   7.365  1.00 41.16           N
ATOM    474  CA  LYS I  63      44.466   7.110   7.493  1.00 42.00           C
ATOM    475  C   LYS I  63      45.511   7.879   6.706  1.00 41.32           C
ATOM    476  O   LYS I  63      46.720   7.708   6.956  1.00 40.51           O
ATOM    477  CB  LYS I  63      44.537   5.612   7.170  1.00 45.41           C
ATOM    478  CG  LYS I  63      44.828   5.213   5.752  1.00 45.90           C
ATOM    479  CD  LYS I  63      45.011   3.707   5.594  1.00 46.01           C
ATOM    480  CE  LYS I  63      45.525   3.401   4.190  1.00 46.28           C
ATOM    481  NZ  LYS I  63      46.827   4.081   3.938  1.00 47.67           N
ATOM    482  N   LEU I  64      45.148   8.834   5.869  1.00 42.02           N
ATOM    483  CA  LEU I  64      46.032   9.762   5.202  1.00 45.06           C
ATOM    484  C   LEU I  64      46.843  10.562   6.223  1.00 43.98           C
ATOM    485  O   LEU I  64      48.055  10.714   6.099  1.00 45.06           O
ATOM    486  CB  LEU I  64      45.234  10.725   4.323  1.00 47.25           C
ATOM    487  CG  LEU I  64      44.881  10.266   2.913  1.00 51.43           C
ATOM    488  CD1 LEU I  64      43.723  11.079   2.353  1.00 49.64           C
ATOM    489  CD2 LEU I  64      46.098  10.361   2.001  1.00 52.93           C
ATOM    490  N   GLY I  65      46.180  11.038   7.276  1.00 44.26           N
ATOM    491  CA  GLY I  65      46.808  11.719   8.372  1.00 47.59           C
ATOM    492  C   GLY I  65      47.211  10.821   9.528  1.00 49.26           C
ATOM    493  O   GLY I  65      47.641  11.351  10.559  1.00 48.07           O
ATOM    494  N   ALA I  66      47.118   9.505   9.420  1.00 52.52           N
ATOM    495  CA  ALA I  66      47.500   8.588  10.483  1.00 56.77           C
ATOM    496  C   ALA I  66      48.921   8.060  10.302  1.00 58.61           C
ATOM    497  O   ALA I  66      49.517   8.203   9.237  1.00 60.48           O
ATOM    498  CB  ALA I  66      46.525   7.420  10.557  1.00 56.99           C
ATOM    499  N   CYS I  67      49.449   7.425  11.349  1.00 60.41           N
ATOM    500  CA  CYS I  67      50.826   6.948  11.328  1.00 62.04           C
ATOM    501  C   CYS I  67      51.122   5.901  12.389  1.00 60.69           C
ATOM    502  O   CYS I  67      50.391   5.712  13.355  1.00 57.09           O
ATOM    503  CB  CYS I  67      51.740   8.163  11.551  1.00 69.34           C
ATOM    504  SG  CYS I  67      53.359   8.099  10.776  1.00 77.83           S
ATOM    505  N   ASN I  68      52.249   5.220  12.225  1.00 63.83           N
ATOM    506  CA  ASN I  68      52.745   4.198  13.129  1.00 66.62           C
ATOM    507  C   ASN I  68      51.698   3.148  13.463  1.00 63.97           C
ATOM    508  O   ASN I  68      51.052   2.589  12.570  1.00 64.26           O
ATOM    509  CB  ASN I  68      53.323   4.834  14.395  1.00 76.49           C
ATOM    510  CG  ASN I  68      54.444   5.843  14.107  1.00 88.56           C
ATOM    511  OD1 ASN I  68      54.094   7.034  14.116  1.00 86.61           O
ATOM    512  ND2 ASN I  68      55.635   5.329  13.927  1.00 99.17           N
ATOM    513  N   ASP I  69      51.456   2.895  14.744  1.00 61.43           N
ATOM    514  CA  ASP I  69      50.503   1.899  15.210  1.00 59.83           C
ATOM    515  C   ASP I  69      49.069   2.245  14.852  1.00 56.55           C
ATOM    516  O   ASP I  69      48.288   1.370  14.472  1.00 57.18           O
ATOM    517  CB  ASP I  69      50.644   1.695  16.724  1.00 63.61           C
ATOM    518  CG  ASP I  69      51.802   0.774  17.064  1.00 65.53           C
ATOM    519  OD1 ASP I  69      52.777   0.721  16.283  1.00 65.72           O
ATOM    520  OD2 ASP I  69      51.736   0.101  18.113  1.00 66.71           O
ATOM    521  N   THR I  70      48.725   3.524  14.878  1.00 52.58           N
ATOM    522  CA  THR I  70      47.449   4.025  14.391  1.00 48.26           C
ATOM    523  C   THR I  70      47.225   3.614  12.943  1.00 44.84           C
ATOM    524  O   THR I  70      46.201   2.991  12.643  1.00 41.42           O
ATOM    525  CB  THR I  70      47.379   5.553  14.552  1.00 50.27           C
ATOM    526  OG1 THR I  70      47.713   5.895  15.910  1.00 56.07           O
ATOM    527  CG2 THR I  70      45.992   6.074  14.235  1.00 48.44           C
ATOM    528  N   LEU I  71      48.179   3.855  12.046  1.00 45.31           N
ATOM    529  CA  LEU I  71      48.080   3.402  10.660  1.00 45.42           C
ATOM    530  C   LEU I  71      48.110   1.882  10.578  1.00 48.50           C
ATOM    531  O   LEU I  71      47.214   1.300   9.950  1.00 50.90           O
ATOM    532  CB  LEU I  71      49.176   4.015   9.804  1.00 42.54           C
ATOM    533  CG  LEU I  71      49.284   3.702   8.321  1.00 41.83           C
ATOM    534  CD1 LEU I  71      47.972   3.943   7.591  1.00 39.64           C
ATOM    535  CD2 LEU I  71      50.394   4.539   7.677  1.00 41.40           C
ATOM    536  N   GLN I  72      49.001   1.203  11.295  1.00 47.76           N
ATOM    537  CA  GLN I  72      49.046  -0.256  11.303  1.00 46.64           C
ATOM    538  C   GLN I  72      47.713  -0.875  11.695  1.00 47.00           C
ATOM    539  O   GLN I  72      47.193  -1.750  10.994  1.00 46.28           O
ATOM    540  CB  GLN I  72      50.152  -0.757  12.236  1.00 43.14           C
ATOM    541  N   GLN I  73      47.109  -0.418  12.787  1.00 47.42           N
ATOM    542  CA  GLN I  73      45.810  -0.880  13.239  1.00 48.39           C
ATOM    543  C   GLN I  73      44.713  -0.637  12.211  1.00 48.63           C
ATOM    544  O   GLN I  73      43.870  -1.501  11.968  1.00 47.74           O
ATOM    545  CB  GLN I  73      45.432  -0.188  14.555  1.00 46.50           C
ATOM    546  CG  GLN I  73      46.245  -0.676  15.741  1.00 45.28           C
ATOM    547  CD  GLN I  73      45.870   0.040  17.022  1.00 45.01           C
ATOM    548  OE1 GLN I  73      44.829   0.695  17.094  1.00 42.96           O
ATOM    549  NE2 GLN I  73      46.715  -0.088  18.038  1.00 43.06           N
ATOM    550  N   LEU I  74      44.691   0.553  11.619  1.00 48.59           N
ATOM    551  CA  LEU I  74      43.764   0.886  10.551  1.00 47.97           C
ATOM    552  C   LEU I  74      43.859  -0.109   9.406  1.00 47.72           C
ATOM    553  O   LEU I  74      42.902  -0.824   9.097  1.00 47.75           O
ATOM    554  CB  LEU I  74      44.029   2.310  10.045  1.00 50.31           C
ATOM    555  CG  LEU I  74      42.877   3.296  10.289  1.00 53.19           C
ATOM    556  CD1 LEU I  74      43.384   4.723  10.352  1.00 54.34           C
ATOM    557  CD2 LEU I  74      41.816   3.134   9.212  1.00 54.07           C
ATOM    558  N   MET I  75      45.044  -0.270   8.833  1.00 45.00           N
ATOM    559  CA  MET I  75      45.331  -1.201   7.764  1.00 45.26           C
ATOM    560  C   MET I  75      44.912  -2.635   8.038  1.00 47.35           C
ATOM    561  O   MET I  75      44.405  -3.318   7.138  1.00 45.80           O
ATOM    562  CB  MET I  75      46.849  -1.151   7.471  1.00 41.43           C
ATOM    563  CG  MET I  75      47.254   0.214   6.908  1.00 42.82           C
ATOM    564  SD  MET I  75      46.761   0.364   5.175  1.00 38.82           S
ATOM    565  CE  MET I  75      47.789  -0.930   4.467  1.00 43.87           C
ATOM    566  N   GLU I  76      45.156  -3.148   9.234  1.00 49.98           N
ATOM    567  CA  GLU I  76      44.778  -4.481   9.642  1.00 51.00           C
ATOM    568  C   GLU I  76      43.274  -4.665   9.779  1.00 49.24           C
ATOM    569  O   GLU I  76      42.680  -5.527   9.123  1.00 48.19           O
ATOM    570  CB  GLU I  76      45.444  -4.828  10.987  1.00 56.81           C
ATOM    571  CG  GLU I  76      46.955  -4.936  10.917  1.00 65.20           C
ATOM    572  CD  GLU I  76      47.604  -5.174  12.265  1.00 70.60           C
ATOM    573  OE1 GLU I  76      47.262  -4.459  13.229  1.00 74.00           O
ATOM    574  OE2 GLU I  76      48.467  -6.074  12.359  1.00 71.45           O
ATOM    575  N   VAL I  77      42.618  -3.833  10.577  1.00 46.87           N
ATOM    576  CA  VAL I  77      41.191  -3.923  10.858  1.00 43.98           C
ATOM    577  C   VAL I  77      40.283  -3.838   9.653  1.00 44.07           C
ATOM    578  O   VAL I  77      39.282  -4.565   9.567  1.00 45.32           O
ATOM    579  CB  VAL I  77      40.785  -2.839  11.887  1.00 42.26           C
ATOM    580  CG1 VAL I  77      39.288  -2.760  12.114  1.00 41.56           C
ATOM    581  CG2 VAL I  77      41.496  -3.135  13.200  1.00 43.73           C
ATOM    582  N   PHE I  78      40.608  -3.019   8.662  1.00 42.81           N
ATOM    583  CA  PHE I  78      39.832  -2.859   7.446  1.00 42.36           C
ATOM    584  C   PHE I  78      40.288  -3.749   6.314  1.00 44.43           C
ATOM    585  O   PHE I  78      39.908  -3.636   5.147  1.00 43.00           O
ATOM    586  CB  PHE I  78      39.878  -1.363   7.042  1.00 37.06           C
ATOM    587  CG  PHE I  78      39.012  -0.566   7.990  1.00 36.29           C
ATOM    588  CD1 PHE I  78      37.657  -0.448   7.739  1.00 36.92           C
ATOM    589  CD2 PHE I  78      39.529  -0.011   9.144  1.00 38.30           C
ATOM    590  CE1 PHE I  78      36.842   0.258   8.603  1.00 36.49           C
ATOM    591  CE2 PHE I  78      38.714   0.681  10.018  1.00 36.29           C
ATOM    592  CZ  PHE I  78      37.365   0.793   9.758  1.00 35.87           C
ATOM    593  N   LYS I  79      41.179  -4.683   6.599  1.00 45.70           N
ATOM    594  CA  LYS I  79      41.758  -5.712   5.793  1.00 45.82           C
ATOM    595  C   LYS I  79      42.541  -5.206   4.587  1.00 48.08           C
ATOM    596  O   LYS I  79      42.788  -5.956   3.637  1.00 48.75           O
ATOM    597  CB  LYS I  79      40.697  -6.735   5.349  1.00 41.53           C
ATOM    598  CG  LYS I  79      39.876  -7.392   6.435  1.00 38.87           C
ATOM    599  CD  LYS I  79      40.677  -8.256   7.380  1.00 42.13           C
ATOM    600  CE  LYS I  79      39.788  -8.913   8.427  1.00 46.02           C
ATOM    601  NZ  LYS I  79      40.413 -10.150   8.973  1.00 48.31           N
ATOM    602  N   PHE I  80      43.128  -4.016   4.662  1.00 51.16           N
ATOM    603  CA  PHE I  80      43.897  -3.382   3.612  1.00 52.88           C
ATOM    604  C   PHE I  80      45.294  -3.982   3.474  1.00 55.31           C
ATOM    605  O   PHE I  80      45.894  -4.024   2.404  1.00 56.21           O
ATOM    606  CB  PHE I  80      44.023  -1.878   3.854  1.00 48.71           C
ATOM    607  CG  PHE I  80      42.779  -1.057   3.750  1.00 45.68           C
ATOM    608  CD1 PHE I  80      41.812  -1.302   2.792  1.00 45.54           C
ATOM    609  CD2 PHE I  80      42.595   0.027   4.603  1.00 43.48           C
ATOM    610  CE1 PHE I  80      40.679  -0.518   2.702  1.00 42.48           C
ATOM    611  CE2 PHE I  80      41.468   0.819   4.516  1.00 42.47           C
ATOM    612  CZ  PHE I  80      40.506   0.545   3.565  1.00 41.73           C
ATOM    613  N   ASP I  81      45.777  -4.561   4.565  1.00 57.43           N
ATOM    614  CA  ASP I  81      47.013  -5.301   4.665  1.00 60.00           C
ATOM    615  C   ASP I  81      46.951  -6.597   3.866  1.00 62.54           C
ATOM    616  O   ASP I  81      47.938  -6.984   3.231  1.00 64.47           O
ATOM    617  CB  ASP I  81      47.356  -5.578   6.127  1.00 57.52           C
ATOM    618  CG  ASP I  81      46.374  -6.425   6.893  1.00 58.12           C
ATOM    619  OD1 ASP I  81      45.221  -6.618   6.455  1.00 56.30           O
ATOM    620  OD2 ASP I  81      46.750  -6.922   7.984  1.00 61.86           O
ATOM    621  N   THR I  82      45.770  -7.207   3.749  1.00 64.18           N
ATOM    622  CA  THR I  82      45.562  -8.373   2.911  1.00 66.28           C
ATOM    623  C   THR I  82      45.863  -8.068   1.449  1.00 73.44           C
ATOM    624  O   THR I  82      46.421  -8.964   0.791  1.00 76.77           O
ATOM    625  CB  THR I  82      44.159  -8.982   3.061  1.00 58.13           C
ATOM    626  OG1 THR I  82      43.207  -8.201   2.336  1.00 58.01           O
ATOM    627  CG2 THR I  82      43.748  -9.042   4.527  1.00 51.75           C
ATOM    628  N   ILE I  83      45.585  -6.891   0.904  1.00 79.59           N
ATOM    629  CA  ILE I  83      46.032  -6.548  -0.446  1.00 87.20           C
ATOM    630  C   ILE I  83      47.527  -6.863  -0.559  1.00 94.25           C
ATOM    631  O   ILE I  83      48.364  -6.204   0.057  1.00 94.09           O
ATOM    632  CB  ILE I  83      45.785  -5.073  -0.780  1.00 86.56           C
ATOM    633  CG1 ILE I  83      44.281  -4.789  -0.862  1.00 87.05           C
ATOM    634  CG2 ILE I  83      46.463  -4.673  -2.086  1.00 86.29           C
ATOM    635  CD1 ILE I  83      43.930  -3.318  -0.829  1.00 86.73           C
ATOM    636  N   SER I  84      47.870  -7.865  -1.347  1.00101.63           N
ATOM    637  CA  SER I  84      49.204  -8.398  -1.489  1.00107.66           C
ATOM    638  C   SER I  84      50.339  -7.391  -1.439  1.00110.56           C
ATOM    639  O   SER I  84      51.057  -7.342  -0.429  1.00111.16           O
ATOM    640  CB  SER I  84      49.306  -9.211  -2.798  1.00108.99           C
ATOM    641  OG  SER I  84      48.968  -8.407  -3.910  1.00110.46           O
ATOM    642  N   GLU I  85      50.595  -6.680  -2.531  1.00112.66           N
ATOM    643  CA  GLU I  85      51.739  -5.762  -2.577  1.00114.26           C
ATOM    644  C   GLU I  85      51.550  -4.599  -1.615  1.00114.39           C
ATOM    645  O   GLU I  85      50.715  -3.716  -1.728  1.00114.68           O
ATOM    646  CB  GLU I  85      52.016  -5.333  -4.017  1.00115.58           C
ATOM    647  CG  GLU I  85      52.977  -6.295  -4.715  1.00116.61           C
ATOM    648  CD  GLU I  85      52.532  -6.693  -6.102  1.00117.06           C
ATOM    649  OE1 GLU I  85      52.310  -5.791  -6.939  1.00116.74           O
ATOM    650  OE2 GLU I  85      52.498  -7.907  -6.398  1.00117.62           O
ATOM    651  N   LYS I  86      52.360  -4.635  -0.570  1.00113.37           N
ATOM    652  CA  LYS I  86      52.373  -3.813   0.597  1.00111.75           C
ATOM    653  C   LYS I  86      51.901  -2.378   0.485  1.00110.03           C
ATOM    654  O   LYS I  86      50.874  -2.056   1.108  1.00110.24           O
ATOM    655  CB  LYS I  86      53.815  -3.824   1.190  1.00111.97           C
ATOM    656  CG  LYS I  86      54.095  -5.111   1.962  1.00112.40           C
ATOM    657  CD  LYS I  86      53.417  -5.077   3.322  1.00111.62           C
ATOM    658  CE  LYS I  86      53.056  -6.468   3.810  1.00111.09           C
ATOM    659  NZ  LYS I  86      52.273  -6.427   5.076  1.00111.25           N
ATOM    660  N   THR I  87      52.602  -1.493  -0.192  1.00107.25           N
ATOM    661  CA  THR I  87      52.290  -0.082  -0.278  1.00103.96           C
ATOM    662  C   THR I  87      50.884   0.300   0.169  1.00101.38           C
ATOM    663  O   THR I  87      49.869   0.029  -0.458  1.00100.90           O
ATOM    664  CB  THR I  87      52.532   0.496  -1.692  1.00104.33           C
ATOM    665  OG1 THR I  87      53.746  -0.040  -2.226  1.00104.84           O
ATOM    666  CG2 THR I  87      52.636   2.014  -1.625  1.00103.03           C
ATOM    667  N   SER I  88      50.849   1.122   1.224  1.00 98.99           N
ATOM    668  CA  SER I  88      49.646   1.656   1.831  1.00 96.10           C
ATOM    669  C   SER I  88      49.232   3.000   1.240  1.00 94.80           C
ATOM    670  O   SER I  88      48.195   3.578   1.554  1.00 94.58           O
ATOM    671  CB  SER I  88      49.837   1.802   3.348  1.00 93.78           C
ATOM    672  OG  SER I  88      50.894   2.692   3.652  1.00 89.60           O
ATOM    673  N   ASP I  89      50.034   3.498   0.319  1.00 92.51           N
ATOM    674  CA  ASP I  89      49.855   4.720  -0.435  1.00 88.31           C
ATOM    675  C   ASP I  89      49.132   4.425  -1.747  1.00 81.59           C
ATOM    676  O   ASP I  89      48.497   5.288  -2.349  1.00 79.02           O
ATOM    677  CB  ASP I  89      51.229   5.336  -0.674  1.00 96.44           C
ATOM    678  CG  ASP I  89      51.280   6.615  -1.457  1.00102.36           C
ATOM    679  OD1 ASP I  89      50.297   7.385  -1.454  1.00104.57           O
ATOM    680  OD2 ASP I  89      52.334   6.875  -2.090  1.00105.27           O
ATOM    681  N   GLN I  90      49.095   3.139  -2.115  1.00 74.32           N
ATOM    682  CA  GLN I  90      48.378   2.664  -3.282  1.00 66.15           C
ATOM    683  C   GLN I  90      46.909   2.383  -2.999  1.00 60.64           C
ATOM    684  O   GLN I  90      46.119   2.296  -3.949  1.00 61.04           O
ATOM    685  CB  GLN I  90      49.054   1.423  -3.889  1.00 65.31           C
ATOM    686  CG  GLN I  90      50.198   1.739  -4.832  1.00 65.14           C
ATOM    687  CD  GLN I  90      50.060   1.162  -6.220  1.00 65.98           C
ATOM    688  OE1 GLN I  90      50.674   1.660  -7.173  1.00 67.74           O
ATOM    689  NE2 GLN I  90      49.270   0.106  -6.378  1.00 63.77           N
ATOM    690  N   ILE I  91      46.461   2.350  -1.752  1.00 54.74           N
ATOM    691  CA  ILE I  91      45.060   2.177  -1.386  1.00 48.27           C
ATOM    692  C   ILE I  91      44.227   3.409  -1.711  1.00 45.13           C
ATOM    693  O   ILE I  91      43.078   3.316  -2.143  1.00 44.88           O
ATOM    694  CB  ILE I  91      44.903   1.863   0.111  1.00 46.95           C
ATOM    695  CG1 ILE I  91      45.496   0.474   0.397  1.00 49.05           C
ATOM    696  CG2 ILE I  91      43.462   1.901   0.591  1.00 47.12           C
ATOM    697  CD1 ILE I  91      46.087   0.371   1.783  1.00 53.69           C
ATOM    698  N   HIS I  92      44.820   4.592  -1.548  1.00 42.35           N
ATOM    699  CA  HIS I  92      44.181   5.850  -1.915  1.00 39.18           C
ATOM    700  C   HIS I  92      44.028   5.924  -3.428  1.00 38.59           C
ATOM    701  O   HIS I  92      42.975   6.310  -3.935  1.00 37.32           O
ATOM    702  CB  HIS I  92      44.974   7.035  -1.365  1.00 39.72           C
ATOM    703  CG  HIS I  92      45.209   6.908   0.114  1.00 41.01           C
ATOM    704  ND1 HIS I  92      44.169   6.839   1.016  1.00 38.17           N
ATOM    705  CD2 HIS I  92      46.348   6.805   0.835  1.00 40.26           C
ATOM    706  CE1 HIS I  92      44.661   6.712   2.234  1.00 38.51           C
ATOM    707  NE2 HIS I  92      45.978   6.688   2.154  1.00 39.68           N
ATOM    708  N   PHE I  93      45.042   5.453  -4.157  1.00 37.76           N
ATOM    709  CA  PHE I  93      44.955   5.324  -5.597  1.00 38.75           C
ATOM    710  C   PHE I  93      43.820   4.380  -5.980  1.00 37.61           C
ATOM    711  O   PHE I  93      42.912   4.795  -6.710  1.00 39.02           O
ATOM    712  CB  PHE I  93      46.284   4.852  -6.204  1.00 41.20           C
ATOM    713  CG  PHE I  93      46.145   4.657  -7.693  1.00 43.37           C
ATOM    714  CD1 PHE I  93      45.882   5.736  -8.518  1.00 42.32           C
ATOM    715  CD2 PHE I  93      46.180   3.385  -8.234  1.00 44.99           C
ATOM    716  CE1 PHE I  93      45.699   5.550  -9.874  1.00 42.69           C
ATOM    717  CE2 PHE I  93      46.002   3.196  -9.591  1.00 43.05           C
ATOM    718  CZ  PHE I  93      45.766   4.280 -10.410  1.00 42.11           C
ATOM    719  N   PHE I  94      43.757   3.182  -5.400  1.00 36.91           N
ATOM    720  CA  PHE I  94      42.654   2.261  -5.670  1.00 37.72           C
ATOM    721  C   PHE I  94      41.305   2.903  -5.375  1.00 38.80           C
ATOM    722  O   PHE I  94      40.449   2.930  -6.277  1.00 40.11           O
ATOM    723  CB  PHE I  94      42.820   0.945  -4.924  1.00 41.53           C
ATOM    724  CG  PHE I  94      44.079   0.168  -5.154  1.00 46.88           C
ATOM    725  CD1 PHE I  94      44.758   0.182  -6.359  1.00 49.23           C
ATOM    726  CD2 PHE I  94      44.592  -0.620  -4.127  1.00 49.00           C
ATOM    727  CE1 PHE I  94      45.919  -0.542  -6.539  1.00 50.88           C
ATOM    728  CE2 PHE I  94      45.749  -1.352  -4.300  1.00 51.72           C
ATOM    729  CZ  PHE I  94      46.416  -1.313  -5.508  1.00 51.68           C
ATOM    730  N   PHE I  95      41.102   3.549  -4.228  1.00 36.32           N
ATOM    731  CA  PHE I  95      39.859   4.250  -3.927  1.00 33.19           C
ATOM    732  C   PHE I  95      39.542   5.361  -4.915  1.00 33.08           C
ATOM    733  O   PHE I  95      38.364   5.489  -5.294  1.00 32.01           O
ATOM    734  CB  PHE I  95      39.846   4.792  -2.493  1.00 29.95           C
ATOM    735  CG  PHE I  95      39.272   3.846  -1.476  1.00 26.24           C
ATOM    736  CD1 PHE I  95      37.907   3.665  -1.352  1.00 27.41           C
ATOM    737  CD2 PHE I  95      40.110   3.138  -0.627  1.00 27.76           C
ATOM    738  CE1 PHE I  95      37.383   2.793  -0.415  1.00 26.59           C
ATOM    739  CE2 PHE I  95      39.595   2.268   0.313  1.00 26.18           C
ATOM    740  CZ  PHE I  95      38.231   2.094   0.419  1.00 26.62           C
ATOM    741  N   ALA I  96      40.505   6.116  -5.432  1.00 32.66           N
ATOM    742  CA  ALA I  96      40.248   7.092  -6.488  1.00 32.32           C
ATOM    743  C   ALA I  96      39.538   6.417  -7.658  1.00 35.78           C
ATOM    744  O   ALA I  96      38.409   6.769  -8.003  1.00 36.49           O
ATOM    745  CB  ALA I  96      41.541   7.736  -6.952  1.00 29.22           C
ATOM    746  N   LYS I  97      40.118   5.337  -8.182  1.00 38.22           N
ATOM    747  CA  LYS I  97      39.498   4.528  -9.212  1.00 39.79           C
ATOM    748  C   LYS I  97      38.129   3.998  -8.818  1.00 40.23           C
ATOM    749  O   LYS I  97      37.219   4.028  -9.658  1.00 41.20           O
ATOM    750  CB  LYS I  97      40.417   3.358  -9.600  1.00 41.27           C
ATOM    751  CG  LYS I  97      41.531   3.768 -10.554  1.00 45.59           C
ATOM    752  CD  LYS I  97      42.433   2.590 -10.883  1.00 50.90           C
ATOM    753  CE  LYS I  97      41.766   1.654 -11.877  1.00 52.74           C
ATOM    754  NZ  LYS I  97      42.429   0.319 -11.902  1.00 56.24           N
ATOM    755  N   LEU I  98      37.924   3.506  -7.603  1.00 39.34           N
ATOM    756  CA  LEU I  98      36.628   3.007  -7.166  1.00 37.84           C
ATOM    757  C   LEU I  98      35.597   4.107  -6.957  1.00 39.53           C
ATOM    758  O   LEU I  98      34.419   3.919  -7.282  1.00 38.45           O
ATOM    759  CB  LEU I  98      36.776   2.188  -5.875  1.00 33.21           C
ATOM    760  CG  LEU I  98      35.478   1.695  -5.229  1.00 33.42           C
ATOM    761  CD1 LEU I  98      34.854   0.581  -6.055  1.00 38.39           C
ATOM    762  CD2 LEU I  98      35.719   1.229  -3.804  1.00 31.70           C
ATOM    763  N   ASN I  99      36.000   5.265  -6.446  1.00 40.31           N
ATOM    764  CA  ASN I  99      35.100   6.383  -6.201  1.00 40.55           C
ATOM    765  C   ASN I  99      34.699   7.091  -7.486  1.00 42.63           C
ATOM    766  O   ASN I  99      33.557   7.549  -7.621  1.00 39.75           O
ATOM    767  CB  ASN I  99      35.727   7.362  -5.203  1.00 41.41           C
ATOM    768  CG  ASN I  99      35.861   6.767  -3.814  1.00 41.42           C
ATOM    769  OD1 ASN I  99      35.092   5.888  -3.425  1.00 40.73           O
ATOM    770  ND2 ASN I  99      36.850   7.236  -3.062  1.00 38.21           N
ATOM    771  N   CYS I 100      35.588   7.120  -8.476  1.00 45.01           N
ATOM    772  CA  CYS I 100      35.281   7.683  -9.781  1.00 47.47           C
ATOM    773  C   CYS I 100      34.134   6.926 -10.444  1.00 48.27           C
ATOM    774  O   CYS I 100      33.166   7.543 -10.897  1.00 48.80           O
ATOM    775  CB  CYS I 100      36.518   7.673 -10.683  1.00 48.73           C
ATOM    776  SG  CYS I 100      36.140   7.810 -12.447  1.00 48.87           S
ATOM    777  N   ARG I 101      34.196   5.594 -10.473  1.00 48.57           N
ATOM    778  CA  ARG I 101      33.147   4.783 -11.066  1.00 48.46           C
ATOM    779  C   ARG I 101      31.907   4.682 -10.176  1.00 48.07           C
ATOM    780  O   ARG I 101      30.792   4.653 -10.713  1.00 48.62           O
ATOM    781  CB  ARG I 101      33.613   3.380 -11.432  1.00 52.37           C
ATOM    782  CG  ARG I 101      35.060   3.095 -11.628  1.00 62.21           C
ATOM    783  CD  ARG I 101      35.766   3.874 -12.718  1.00 70.02           C
ATOM    784  NE  ARG I 101      37.212   3.690 -12.651  1.00 78.88           N
ATOM    785  CZ  ARG I 101      38.147   4.442 -13.203  1.00 84.05           C
ATOM    786  NH1 ARG I 101      37.834   5.510 -13.924  1.00 85.57           N
ATOM    787  NH2 ARG I 101      39.431   4.130 -13.039  1.00 86.83           N
ATOM    788  N   LEU I 102      32.052   4.616  -8.862  1.00 46.39           N
ATOM    789  CA  LEU I 102      30.912   4.524  -7.963  1.00 47.37           C
ATOM    790  C   LEU I 102      30.007   5.748  -8.054  1.00 51.70           C
ATOM    791  O   LEU I 102      28.791   5.655  -8.167  1.00 51.74           O
ATOM    792  CB  LEU I 102      31.369   4.383  -6.509  1.00 46.03           C
ATOM    793  CG  LEU I 102      31.443   2.974  -5.929  1.00 46.01           C
ATOM    794  CD1 LEU I 102      32.121   3.003  -4.567  1.00 43.13           C
ATOM    795  CD2 LEU I 102      30.058   2.353  -5.836  1.00 43.31           C
ATOM    796  N   TYR I 103      30.620   6.916  -7.859  1.00 58.07           N
ATOM    797  CA  TYR I 103      29.908   8.186  -7.835  1.00 63.00           C
ATOM    798  C   TYR I 103      30.083   8.949  -9.140  1.00 71.49           C
ATOM    799  O   TYR I 103      30.751   9.976  -9.221  1.00 74.22           O
ATOM    800  CB  TYR I 103      30.370   9.007  -6.622  1.00 56.75           C
ATOM    801  CG  TYR I 103      30.496   8.177  -5.356  1.00 50.29           C
ATOM    802  CD1 TYR I 103      29.364   7.760  -4.669  1.00 47.93           C
ATOM    803  CD2 TYR I 103      31.733   7.750  -4.899  1.00 47.78           C
ATOM    804  CE1 TYR I 103      29.466   6.973  -3.536  1.00 46.04           C
ATOM    805  CE2 TYR I 103      31.845   6.968  -3.765  1.00 47.50           C
ATOM    806  CZ  TYR I 103      30.709   6.585  -3.085  1.00 46.21           C
ATOM    807  OH  TYR I 103      30.809   5.810  -1.955  1.00 45.27           O
ATOM    808  N   ARG I 104      29.477   8.409 -10.196  1.00 79.71           N
ATOM    809  CA  ARG I 104      29.494   9.037 -11.507  1.00 87.53           C
ATOM    810  C   ARG I 104      28.384  10.084 -11.565  1.00 93.85           C
ATOM    811  O   ARG I 104      27.766  10.411 -10.550  1.00 94.71           O
ATOM    812  CB  ARG I 104      29.314   7.996 -12.611  1.00 85.94           C
ATOM    813  CG  ARG I 104      28.075   7.131 -12.441  1.00 86.44           C
ATOM    814  CD  ARG I 104      28.259   5.745 -13.035  1.00 90.29           C
ATOM    815  NE  ARG I 104      27.860   4.695 -12.109  1.00 92.97           N
ATOM    816  CZ  ARG I 104      27.975   3.391 -12.318  1.00 94.44           C
ATOM    817  NH1 ARG I 104      28.486   2.928 -13.451  1.00 95.29           N
ATOM    818  NH2 ARG I 104      27.575   2.534 -11.385  1.00 93.49           N
ATOM    819  N   LYS I 105      28.152  10.605 -12.753  1.00 99.64           N
ATOM    820  CA  LYS I 105      27.087  11.576 -12.980  1.00104.77           C
ATOM    821  C   LYS I 105      26.510  11.303 -14.373  1.00109.41           C
ATOM    822  O   LYS I 105      26.067  12.155 -15.114  1.00110.65           O
ATOM    823  CB  LYS I 105      27.551  13.006 -12.829  1.00102.33           C
ATOM    824  CG  LYS I 105      26.940  13.683 -11.601  1.00100.33           C
ATOM    825  CD  LYS I 105      27.563  15.042 -11.360  1.00 98.65           C
ATOM    826  CE  LYS I 105      27.261  15.564  -9.966  1.00 97.99           C
ATOM    827  NZ  LYS I 105      27.931  16.869  -9.710  1.00 98.73           N
ATOM    828  N   ALA I 106      26.677  10.014 -14.693  1.00113.13           N
ATOM    829  CA  ALA I 106      26.006   9.470 -15.862  1.00116.95           C
ATOM    830  C   ALA I 106      24.530   9.484 -15.484  1.00120.16           C
ATOM    831  O   ALA I 106      24.166   9.256 -14.317  1.00121.27           O
ATOM    832  CB  ALA I 106      26.492   8.079 -16.192  1.00115.14           C
ATOM    833  N   ASN I 107      23.690   9.333 -16.492  1.00122.62           N
ATOM    834  CA  ASN I 107      22.252   9.166 -16.364  1.00124.09           C
ATOM    835  C   ASN I 107      21.857   7.844 -15.731  1.00123.06           C
ATOM    836  O   ASN I 107      20.665   7.551 -15.551  1.00123.15           O
ATOM    837  CB  ASN I 107      21.647   9.296 -17.765  1.00127.69           C
ATOM    838  CG  ASN I 107      20.176   9.608 -17.806  1.00129.59           C
ATOM    839  OD1 ASN I 107      19.490   9.701 -16.787  1.00130.67           O
ATOM    840  ND2 ASN I 107      19.643   9.766 -19.016  1.00129.64           N
ATOM    841  N   LYS I 108      22.768   6.937 -15.428  1.00120.74           N
ATOM    842  CA  LYS I 108      22.631   5.751 -14.651  1.00117.53           C
ATOM    843  C   LYS I 108      21.400   5.920 -13.760  1.00114.63           C
ATOM    844  O   LYS I 108      21.334   6.788 -12.894  1.00115.89           O
ATOM    845  CB  LYS I 108      23.868   5.473 -13.789  1.00116.90           C
ATOM    846  N   SER I 109      20.403   5.092 -14.029  1.00109.20           N
ATOM    847  CA  SER I 109      19.117   5.152 -13.358  1.00102.87           C
ATOM    848  C   SER I 109      19.192   5.357 -11.857  1.00 96.12           C
ATOM    849  O   SER I 109      18.449   6.205 -11.336  1.00 95.61           O
ATOM    850  CB  SER I 109      18.293   3.901 -13.687  1.00104.83           C
ATOM    851  OG  SER I 109      17.631   4.053 -14.930  1.00105.71           O
ATOM    852  N   SER I 110      19.978   4.592 -11.124  1.00 87.91           N
ATOM    853  CA  SER I 110      20.147   4.765  -9.699  1.00 79.37           C
ATOM    854  C   SER I 110      21.010   5.973  -9.349  1.00 72.83           C
ATOM    855  O   SER I 110      21.882   6.385 -10.107  1.00 72.66           O
ATOM    856  CB  SER I 110      20.790   3.495  -9.127  1.00 81.00           C
ATOM    857  OG  SER I 110      20.350   2.354  -9.844  1.00 80.17           O
ATOM    858  N   LYS I 111      20.762   6.532  -8.171  1.00 66.24           N
ATOM    859  CA  LYS I 111      21.536   7.640  -7.633  1.00 59.42           C
ATOM    860  C   LYS I 111      22.290   7.132  -6.401  1.00 52.90           C
ATOM    861  O   LYS I 111      21.705   6.436  -5.568  1.00 51.62           O
ATOM    862  CB  LYS I 111      20.656   8.831  -7.269  1.00 64.58           C
ATOM    863  CG  LYS I 111      21.346  10.181  -7.287  1.00 71.24           C
ATOM    864  CD  LYS I 111      20.505  11.285  -6.666  1.00 75.99           C
ATOM    865  CE  LYS I 111      21.168  12.644  -6.840  1.00 80.57           C
ATOM    866  NZ  LYS I 111      20.644  13.645  -5.870  1.00 83.88           N
ATOM    867  N   LEU I 112      23.581   7.404  -6.330  1.00 46.68           N
ATOM    868  CA  LEU I 112      24.401   7.006  -5.188  1.00 39.49           C
ATOM    869  C   LEU I 112      25.171   8.226  -4.685  1.00 38.25           C
ATOM    870  O   LEU I 112      26.050   8.746  -5.373  1.00 36.00           O
ATOM    871  CB  LEU I 112      25.341   5.865  -5.550  1.00 36.38           C
ATOM    872  CG  LEU I 112      25.838   4.970  -4.415  1.00 34.21           C
ATOM    873  CD1 LEU I 112      24.683   4.223  -3.769  1.00 34.81           C
ATOM    874  CD2 LEU I 112      26.891   3.993  -4.920  1.00 32.29           C
ATOM    875  N   VAL I 113      24.779   8.733  -3.517  1.00 38.82           N
ATOM    876  CA  VAL I 113      25.402   9.919  -2.945  1.00 38.22           C
ATOM    877  C   VAL I 113      26.307   9.561  -1.766  1.00 37.79           C
ATOM    878  O   VAL I 113      25.937   8.827  -0.860  1.00 35.64           O
ATOM    879  CB  VAL I 113      24.381  10.974  -2.484  1.00 38.35           C
ATOM    880  CG1 VAL I 113      25.059  12.171  -1.823  1.00 38.23           C
ATOM    881  CG2 VAL I 113      23.529  11.462  -3.646  1.00 33.10           C
ATOM    882  N   SER I 114      27.497  10.154  -1.784  1.00 40.61           N
ATOM    883  CA  SER I 114      28.487   9.986  -0.748  1.00 42.41           C
ATOM    884  C   SER I 114      28.603  11.223   0.147  1.00 42.75           C
ATOM    885  O   SER I 114      28.772  12.355  -0.281  1.00 43.80           O
ATOM    886  CB  SER I 114      29.866   9.682  -1.345  1.00 46.40           C
ATOM    887  OG  SER I 114      30.817   9.437  -0.322  1.00 53.85           O
ATOM    888  N   ALA I 115      28.517  10.950   1.437  1.00 41.75           N
ATOM    889  CA  ALA I 115      28.719  11.902   2.509  1.00 39.28           C
ATOM    890  C   ALA I 115      29.843  11.336   3.395  1.00 39.44           C
ATOM    891  O   ALA I 115      29.697  10.289   4.014  1.00 37.23           O
ATOM    892  CB  ALA I 115      27.461  12.133   3.310  1.00 35.33           C
ATOM    893  N   ASN I 116      30.994  11.970   3.296  1.00 41.20           N
ATOM    894  CA  ASN I 116      32.201  11.527   3.982  1.00 42.73           C
ATOM    895  C   ASN I 116      32.928  12.750   4.523  1.00 43.03           C
ATOM    896  O   ASN I 116      33.456  13.530   3.725  1.00 44.33           O
ATOM    897  CB  ASN I 116      33.083  10.765   2.998  1.00 47.30           C
ATOM    898  CG  ASN I 116      33.792   9.581   3.603  1.00 52.16           C
ATOM    899  OD1 ASN I 116      33.397   8.433   3.391  1.00 58.02           O
ATOM    900  ND2 ASN I 116      34.854   9.842   4.351  1.00 53.54           N
ATOM    901  N   ARG I 117      32.882  12.958   5.839  1.00 40.50           N
ATOM    902  CA  ARG I 117      33.489  14.156   6.400  1.00 35.66           C
ATOM    903  C   ARG I 117      34.097  13.990   7.781  1.00 35.36           C
ATOM    904  O   ARG I 117      33.521  13.424   8.704  1.00 34.12           O
ATOM    905  CB  ARG I 117      32.427  15.278   6.435  1.00 30.18           C
ATOM    906  CG  ARG I 117      33.059  16.649   6.601  1.00 35.28           C
ATOM    907  CD  ARG I 117      32.141  17.781   6.212  1.00 34.68           C
ATOM    908  NE  ARG I 117      31.995  17.953   4.779  1.00 37.36           N
ATOM    909  CZ  ARG I 117      31.378  18.979   4.204  1.00 38.51           C
ATOM    910  NH1 ARG I 117      30.849  19.943   4.945  1.00 35.89           N
ATOM    911  NH2 ARG I 117      31.291  19.039   2.881  1.00 38.38           N
ATOM    912  N   LEU I 118      35.297  14.547   7.932  1.00 34.72           N
ATOM    913  CA  LEU I 118      36.014  14.621   9.192  1.00 35.57           C
ATOM    914  C   LEU I 118      35.869  16.046   9.739  1.00 35.37           C
ATOM    915  O   LEU I 118      36.252  17.009   9.073  1.00 34.75           O
ATOM    916  CB  LEU I 118      37.485  14.255   9.034  1.00 37.51           C
ATOM    917  CG  LEU I 118      38.298  13.986  10.300  1.00 38.94           C
ATOM    918  CD1 LEU I 118      37.700  12.834  11.095  1.00 40.65           C
ATOM    919  CD2 LEU I 118      39.753  13.687   9.961  1.00 36.57           C
ATOM    920  N   PHE I 119      35.258  16.177  10.905  1.00 33.49           N
ATOM    921  CA  PHE I 119      35.037  17.456  11.554  1.00 35.21           C
ATOM    922  C   PHE I 119      36.054  17.697  12.665  1.00 37.06           C
ATOM    923  O   PHE I 119      36.128  16.882  13.591  1.00 35.62           O
ATOM    924  CB  PHE I 119      33.635  17.517  12.174  1.00 36.10           C
ATOM    925  CG  PHE I 119      32.521  17.462  11.172  1.00 38.67           C
ATOM    926  CD1 PHE I 119      32.230  18.565  10.389  1.00 40.99           C
ATOM    927  CD2 PHE I 119      31.768  16.311  11.007  1.00 38.21           C
ATOM    928  CE1 PHE I 119      31.203  18.526   9.467  1.00 42.31           C
ATOM    929  CE2 PHE I 119      30.747  16.262  10.080  1.00 37.93           C
ATOM    930  CZ  PHE I 119      30.466  17.370   9.307  1.00 39.39           C
ATOM    931  N   GLY I 120      36.790  18.798  12.610  1.00 38.98           N
ATOM    932  CA  GLY I 120      37.764  19.085  13.670  1.00 39.78           C
ATOM    933  C   GLY I 120      37.470  20.439  14.305  1.00 40.18           C
ATOM    934  O   GLY I 120      36.900  21.303  13.635  1.00 38.20           O
ATOM    935  N   ASP I 121      37.825  20.608  15.577  1.00 41.02           N
ATOM    936  CA  ASP I 121      37.631  21.918  16.216  1.00 38.96           C
ATOM    937  C   ASP I 121      38.477  22.937  15.471  1.00 37.26           C
ATOM    938  O   ASP I 121      39.582  22.624  15.009  1.00 35.74           O
ATOM    939  CB  ASP I 121      37.985  21.881  17.695  1.00 40.56           C
ATOM    940  CG  ASP I 121      37.922  23.225  18.395  1.00 42.20           C
ATOM    941  OD1 ASP I 121      36.816  23.636  18.810  1.00 39.18           O
ATOM    942  OD2 ASP I 121      38.981  23.880  18.516  1.00 41.25           O
ATOM    943  N   LYS I 122      38.055  24.192  15.438  1.00 36.82           N
ATOM    944  CA  LYS I 122      38.748  25.290  14.794  1.00 37.21           C
ATOM    945  C   LYS I 122      40.189  25.497  15.202  1.00 36.66           C
ATOM    946  O   LYS I 122      41.003  25.894  14.341  1.00 36.01           O
ATOM    947  CB  LYS I 122      37.943  26.595  15.007  1.00 43.63           C
ATOM    948  CG  LYS I 122      36.879  26.805  13.939  1.00 48.34           C
ATOM    949  CD  LYS I 122      36.101  28.091  14.157  1.00 47.91           C
ATOM    950  CE  LYS I 122      36.854  29.296  13.622  1.00 50.22           C
ATOM    951  NZ  LYS I 122      36.342  30.568  14.203  1.00 52.36           N
ATOM    952  N   SER I 123      40.636  25.146  16.398  1.00 36.76           N
ATOM    953  CA  SER I 123      42.007  25.178  16.833  1.00 37.64           C
ATOM    954  C   SER I 123      42.932  24.209  16.107  1.00 38.62           C
ATOM    955  O   SER I 123      44.156  24.433  16.142  1.00 40.03           O
ATOM    956  CB  SER I 123      42.083  24.904  18.347  1.00 38.03           C
ATOM    957  OG  SER I 123      41.723  23.567  18.635  1.00 42.72           O
ATOM    958  N   LEU I 124      42.455  23.146  15.474  1.00 38.65           N
ATOM    959  CA  LEU I 124      43.285  22.235  14.721  1.00 39.92           C
ATOM    960  C   LEU I 124      43.488  22.703  13.268  1.00 40.05           C
ATOM    961  O   LEU I 124      42.589  23.232  12.631  1.00 37.97           O
ATOM    962  CB  LEU I 124      42.721  20.822  14.646  1.00 40.77           C
ATOM    963  CG  LEU I 124      41.941  20.225  15.799  1.00 40.49           C
ATOM    964  CD1 LEU I 124      41.534  18.787  15.479  1.00 38.74           C
ATOM    965  CD2 LEU I 124      42.734  20.267  17.095  1.00 38.84           C
ATOM    966  N   THR I 125      44.679  22.427  12.752  1.00 40.86           N
ATOM    967  CA  THR I 125      45.042  22.700  11.374  1.00 41.98           C
ATOM    968  C   THR I 125      45.292  21.364  10.663  1.00 42.32           C
ATOM    969  O   THR I 125      46.077  20.556  11.164  1.00 44.33           O
ATOM    970  CB  THR I 125      46.299  23.567  11.213  1.00 40.52           C
ATOM    971  OG1 THR I 125      46.067  24.870  11.762  1.00 43.40           O
ATOM    972  CG2 THR I 125      46.677  23.724   9.742  1.00 33.19           C
ATOM    973  N   PHE I 126      44.653  21.166   9.519  1.00 37.38           N
ATOM    974  CA  PHE I 126      44.879  19.911   8.788  1.00 34.03           C
ATOM    975  C   PHE I 126      46.016  20.090   7.790  1.00 34.49           C
ATOM    976  O   PHE I 126      46.085  21.109   7.099  1.00 37.71           O
ATOM    977  CB  PHE I 126      43.597  19.446   8.124  1.00 34.97           C
ATOM    978  CG  PHE I 126      42.494  19.006   9.043  1.00 37.11           C
ATOM    979  CD1 PHE I 126      42.420  17.697   9.490  1.00 35.67           C
ATOM    980  CD2 PHE I 126      41.511  19.897   9.451  1.00 38.23           C
ATOM    981  CE1 PHE I 126      41.401  17.287  10.329  1.00 34.93           C
ATOM    982  CE2 PHE I 126      40.489  19.493  10.288  1.00 37.45           C
ATOM    983  CZ  PHE I 126      40.432  18.185  10.729  1.00 36.10           C
ATOM    984  N   ASN I 127      46.926  19.122   7.731  1.00 34.90           N
ATOM    985  CA  ASN I 127      48.058  19.197   6.802  1.00 38.18           C
ATOM    986  C   ASN I 127      47.524  19.455   5.399  1.00 40.33           C
ATOM    987  O   ASN I 127      46.463  18.943   5.034  1.00 39.56           O
ATOM    988  CB  ASN I 127      48.895  17.932   6.855  1.00 41.93           C
ATOM    989  CG  ASN I 127      50.195  17.979   6.047  1.00 52.32           C
ATOM    990  OD1 ASN I 127      50.081  17.879   4.816  1.00 51.08           O
ATOM    991  ND2 ASN I 127      51.289  18.049   6.766  1.00 62.17           N
ATOM    992  N   GLU I 128      48.276  20.188   4.588  1.00 43.26           N
ATOM    993  CA  GLU I 128      47.874  20.520   3.229  1.00 46.24           C
ATOM    994  C   GLU I 128      47.776  19.299   2.329  1.00 47.25           C
ATOM    995  O   GLU I 128      46.806  19.188   1.566  1.00 47.98           O
ATOM    996  CB  GLU I 128      48.805  21.561   2.607  1.00 51.84           C
ATOM    997  CG  GLU I 128      50.232  21.553   3.112  1.00 59.18           C
ATOM    998  CD  GLU I 128      50.444  22.519   4.264  1.00 62.79           C
ATOM    999  OE1 GLU I 128      50.087  23.706   4.120  1.00 64.50           O
ATOM   1000  OE2 GLU I 128      50.949  22.076   5.313  1.00 64.24           O
ATOM   1001  N   THR I 129      48.676  18.330   2.448  1.00 47.46           N
ATOM   1002  CA  THR I 129      48.599  17.095   1.675  1.00 47.21           C
ATOM   1003  C   THR I 129      47.375  16.271   2.049  1.00 45.84           C
ATOM   1004  O   THR I 129      46.672  15.744   1.183  1.00 48.33           O
ATOM   1005  CB  THR I 129      49.875  16.251   1.835  1.00 49.29           C
ATOM   1006  OG1 THR I 129      50.974  17.109   2.174  1.00 53.97           O
ATOM   1007  CG2 THR I 129      50.193  15.520   0.541  1.00 50.52           C
ATOM   1008  N   TYR I 130      47.049  16.190   3.330  1.00 43.34           N
ATOM   1009  CA  TYR I 130      45.872  15.519   3.855  1.00 39.53           C
ATOM   1010  C   TYR I 130      44.585  16.111   3.291  1.00 40.05           C
ATOM   1011  O   TYR I 130      43.706  15.392   2.820  1.00 36.21           O
ATOM   1012  CB  TYR I 130      45.860  15.630   5.373  1.00 38.72           C
ATOM   1013  CG  TYR I 130      44.916  14.787   6.177  1.00 40.14           C
ATOM   1014  CD1 TYR I 130      44.180  13.739   5.653  1.00 40.64           C
ATOM   1015  CD2 TYR I 130      44.779  15.040   7.546  1.00 41.64           C
ATOM   1016  CE1 TYR I 130      43.337  12.976   6.437  1.00 41.53           C
ATOM   1017  CE2 TYR I 130      43.939  14.287   8.342  1.00 42.13           C
ATOM   1018  CZ  TYR I 130      43.220  13.255   7.781  1.00 43.25           C
ATOM   1019  OH  TYR I 130      42.382  12.499   8.568  1.00 45.59           O
ATOM   1020  N   GLN I 131      44.468  17.437   3.327  1.00 41.15           N
ATOM   1021  CA  GLN I 131      43.350  18.160   2.755  1.00 41.96           C
ATOM   1022  C   GLN I 131      43.239  17.905   1.247  1.00 41.32           C
ATOM   1023  O   GLN I 131      42.163  17.618   0.727  1.00 40.46           O
ATOM   1024  CB  GLN I 131      43.478  19.666   2.966  1.00 43.90           C
ATOM   1025  CG  GLN I 131      43.491  20.205   4.372  1.00 46.44           C
ATOM   1026  CD  GLN I 131      43.754  21.702   4.419  1.00 48.49           C
ATOM   1027  OE1 GLN I 131      42.887  22.486   4.805  1.00 45.92           O
ATOM   1028  NE2 GLN I 131      44.956  22.102   4.016  1.00 51.90           N
ATOM   1029  N   ASP I 132      44.356  18.051   0.538  1.00 40.45           N
ATOM   1030  CA  ASP I 132      44.407  17.856  -0.898  1.00 40.41           C
ATOM   1031  C   ASP I 132      43.969  16.463  -1.320  1.00 42.57           C
ATOM   1032  O   ASP I 132      43.055  16.347  -2.147  1.00 44.42           O
ATOM   1033  CB  ASP I 132      45.816  18.145  -1.436  1.00 40.78           C
ATOM   1034  CG  ASP I 132      46.043  19.611  -1.734  1.00 40.83           C
ATOM   1035  OD1 ASP I 132      45.050  20.375  -1.763  1.00 42.22           O
ATOM   1036  OD2 ASP I 132      47.211  20.017  -1.910  1.00 39.73           O
ATOM   1037  N   ILE I 133      44.538  15.407  -0.739  1.00 40.75           N
ATOM   1038  CA  ILE I 133      44.177  14.044  -1.130  1.00 40.40           C
ATOM   1039  C   ILE I 133      42.801  13.635  -0.642  1.00 40.26           C
ATOM   1040  O   ILE I 133      42.088  12.920  -1.364  1.00 40.24           O
ATOM   1041  CB  ILE I 133      45.222  13.014  -0.677  1.00 42.63           C
ATOM   1042  CG1 ILE I 133      46.620  13.440  -1.146  1.00 45.55           C
ATOM   1043  CG2 ILE I 133      44.905  11.625  -1.209  1.00 42.66           C
ATOM   1044  CD1 ILE I 133      47.715  12.947  -0.222  1.00 50.33           C
ATOM   1045  N   SER I 134      42.338  14.125   0.505  1.00 42.03           N
ATOM   1046  CA  SER I 134      40.985  13.838   0.970  1.00 44.24           C
ATOM   1047  C   SER I 134      39.951  14.391  -0.011  1.00 46.89           C
ATOM   1048  O   SER I 134      38.956  13.740  -0.315  1.00 48.82           O
ATOM   1049  CB  SER I 134      40.730  14.414   2.358  1.00 41.23           C
ATOM   1050  OG  SER I 134      41.550  13.782   3.323  1.00 46.69           O
ATOM   1051  N   GLU I 135      40.153  15.618  -0.462  1.00 48.15           N
ATOM   1052  CA  GLU I 135      39.323  16.254  -1.462  1.00 49.25           C
ATOM   1053  C   GLU I 135      39.366  15.515  -2.795  1.00 47.62           C
ATOM   1054  O   GLU I 135      38.325  15.116  -3.316  1.00 47.46           O
ATOM   1055  CB  GLU I 135      39.812  17.683  -1.668  1.00 53.46           C
ATOM   1056  CG  GLU I 135      38.737  18.758  -1.716  1.00 55.87           C
ATOM   1057  CD  GLU I 135      39.448  20.098  -1.940  1.00 57.63           C
ATOM   1058  OE1 GLU I 135      40.057  20.190  -3.024  1.00 56.24           O
ATOM   1059  OE2 GLU I 135      39.404  20.920  -1.016  1.00 56.41           O
ATOM   1060  N   LEU I 136      40.557  15.328  -3.364  1.00 44.24           N
ATOM   1061  CA  LEU I 136      40.696  14.691  -4.657  1.00 41.04           C
ATOM   1062  C   LEU I 136      40.077  13.298  -4.724  1.00 42.61           C
ATOM   1063  O   LEU I 136      39.295  12.994  -5.625  1.00 43.33           O
ATOM   1064  CB  LEU I 136      42.174  14.573  -5.083  1.00 38.58           C
ATOM   1065  CG  LEU I 136      42.381  13.892  -6.447  1.00 37.41           C
ATOM   1066  CD1 LEU I 136      41.786  14.745  -7.555  1.00 41.06           C
ATOM   1067  CD2 LEU I 136      43.851  13.617  -6.699  1.00 39.00           C
ATOM   1068  N   VAL I 137      40.539  12.415  -3.858  1.00 40.98           N
ATOM   1069  CA  VAL I 137      40.191  11.010  -3.867  1.00 39.72           C
ATOM   1070  C   VAL I 137      38.845  10.686  -3.251  1.00 40.84           C
ATOM   1071  O   VAL I 137      38.084   9.869  -3.781  1.00 43.13           O
ATOM   1072  CB  VAL I 137      41.293  10.227  -3.103  1.00 37.72           C
ATOM   1073  CG1 VAL I 137      40.972   8.751  -3.006  1.00 35.95           C
ATOM   1074  CG2 VAL I 137      42.635  10.443  -3.791  1.00 40.55           C
ATOM   1075  N   TYR I 138      38.562  11.252  -2.084  1.00 40.28           N
ATOM   1076  CA  TYR I 138      37.350  10.933  -1.344  1.00 39.58           C
ATOM   1077  C   TYR I 138      36.248  11.950  -1.464  1.00 41.11           C
ATOM   1078  O   TYR I 138      35.164  11.768  -0.885  1.00 42.51           O
ATOM   1079  CB  TYR I 138      37.739  10.749   0.150  1.00 36.95           C
ATOM   1080  CG  TYR I 138      38.709   9.592   0.315  1.00 35.75           C
ATOM   1081  CD1 TYR I 138      38.244   8.285   0.278  1.00 33.80           C
ATOM   1082  CD2 TYR I 138      40.075   9.798   0.434  1.00 36.61           C
ATOM   1083  CE1 TYR I 138      39.111   7.215   0.389  1.00 33.23           C
ATOM   1084  CE2 TYR I 138      40.949   8.734   0.549  1.00 36.02           C
ATOM   1085  CZ  TYR I 138      40.463   7.445   0.523  1.00 35.73           C
ATOM   1086  OH  TYR I 138      41.326   6.379   0.633  1.00 38.88           O
ATOM   1087  N   GLY I 139      36.522  13.123  -2.038  1.00 40.10           N
ATOM   1088  CA  GLY I 139      35.548  14.212  -2.106  1.00 36.77           C
ATOM   1089  C   GLY I 139      35.135  14.652  -0.701  1.00 37.62           C
ATOM   1090  O   GLY I 139      33.980  15.000  -0.454  1.00 36.41           O
ATOM   1091  N   ALA I 140      36.087  14.692   0.222  1.00 39.22           N
ATOM   1092  CA  ALA I 140      35.863  14.934   1.618  1.00 41.59           C
ATOM   1093  C   ALA I 140      36.564  16.203   2.095  1.00 44.85           C
ATOM   1094  O   ALA I 140      37.741  16.434   1.853  1.00 46.29           O
ATOM   1095  CB  ALA I 140      36.356  13.746   2.448  1.00 42.68           C
ATOM   1096  N   LYS I 141      35.777  17.017   2.783  1.00 48.01           N
ATOM   1097  CA  LYS I 141      36.268  18.263   3.353  1.00 48.92           C
ATOM   1098  C   LYS I 141      36.673  18.019   4.800  1.00 46.63           C
ATOM   1099  O   LYS I 141      35.940  17.363   5.542  1.00 43.64           O
ATOM   1100  CB  LYS I 141      35.181  19.329   3.254  1.00 55.76           C
ATOM   1101  CG  LYS I 141      35.414  20.588   4.057  1.00 64.69           C
ATOM   1102  CD  LYS I 141      36.274  21.589   3.299  1.00 70.76           C
ATOM   1103  CE  LYS I 141      36.669  22.753   4.191  1.00 74.53           C
ATOM   1104  NZ  LYS I 141      36.965  23.980   3.402  1.00 77.65           N
ATOM   1105  N   LEU I 142      37.848  18.492   5.180  1.00 47.47           N
ATOM   1106  CA  LEU I 142      38.263  18.441   6.598  1.00 47.02           C
ATOM   1107  C   LEU I 142      37.751  19.761   7.180  1.00 48.83           C
ATOM   1108  O   LEU I 142      38.348  20.820   6.997  1.00 52.23           O
ATOM   1109  CB  LEU I 142      39.751  18.211   6.702  1.00 43.29           C
ATOM   1110  CG  LEU I 142      40.410  17.207   5.750  1.00 38.04           C
ATOM   1111  CD1 LEU I 142      41.918  17.169   5.957  1.00 38.29           C
ATOM   1112  CD2 LEU I 142      39.822  15.814   5.918  1.00 38.07           C
ATOM   1113  N   GLN I 143      36.557  19.740   7.758  1.00 47.98           N
ATOM   1114  CA  GLN I 143      35.806  20.883   8.203  1.00 47.01           C
ATOM   1115  C   GLN I 143      36.008  21.388   9.616  1.00 46.34           C
ATOM   1116  O   GLN I 143      35.566  20.775  10.586  1.00 45.59           O
ATOM   1117  CB  GLN I 143      34.295  20.516   8.058  1.00 45.98           C
ATOM   1118  CG  GLN I 143      33.341  21.645   8.392  1.00 47.03           C
ATOM   1119  CD  GLN I 143      33.420  22.776   7.386  1.00 49.04           C
ATOM   1120  OE1 GLN I 143      33.609  22.535   6.192  1.00 51.32           O
ATOM   1121  NE2 GLN I 143      33.295  24.006   7.865  1.00 47.47           N
ATOM   1122  N   PRO I 144      36.527  22.615   9.736  1.00 46.63           N
ATOM   1123  CA  PRO I 144      36.660  23.295  11.006  1.00 43.99           C
ATOM   1124  C   PRO I 144      35.296  23.675  11.567  1.00 39.18           C
ATOM   1125  O   PRO I 144      34.458  24.205  10.836  1.00 36.21           O
ATOM   1126  CB  PRO I 144      37.490  24.528  10.713  1.00 45.76           C
ATOM   1127  CG  PRO I 144      37.801  24.550   9.273  1.00 46.06           C
ATOM   1128  CD  PRO I 144      37.011  23.455   8.616  1.00 47.79           C
ATOM   1129  N   LEU I 145      35.036  23.388  12.829  1.00 38.64           N
ATOM   1130  CA  LEU I 145      33.799  23.738  13.504  1.00 41.97           C
ATOM   1131  C   LEU I 145      34.149  24.275  14.899  1.00 45.27           C
ATOM   1132  O   LEU I 145      35.052  23.716  15.532  1.00 47.48           O
ATOM   1133  CB  LEU I 145      32.859  22.567  13.699  1.00 42.93           C
ATOM   1134  CG  LEU I 145      32.062  21.938  12.579  1.00 42.85           C
ATOM   1135  CD1 LEU I 145      31.342  20.685  13.082  1.00 41.09           C
ATOM   1136  CD2 LEU I 145      31.051  22.905  11.979  1.00 41.86           C
ATOM   1137  N   ASP I 146      33.392  25.228  15.410  1.00 48.50           N
ATOM   1138  CA  ASP I 146      33.642  25.718  16.774  1.00 51.60           C
ATOM   1139  C   ASP I 146      33.104  24.715  17.782  1.00 51.95           C
ATOM   1140  O   ASP I 146      31.930  24.818  18.147  1.00 53.22           O
ATOM   1141  CB  ASP I 146      33.001  27.088  16.948  1.00 55.34           C
ATOM   1142  CG  ASP I 146      33.202  27.739  18.294  1.00 60.37           C
ATOM   1143  OD1 ASP I 146      34.070  27.294  19.073  1.00 59.64           O
ATOM   1144  OD2 ASP I 146      32.481  28.724  18.585  1.00 63.15           O
ATOM   1145  N   PHE I 147      33.902  23.752  18.238  1.00 51.66           N
ATOM   1146  CA  PHE I 147      33.412  22.755  19.183  1.00 52.84           C
ATOM   1147  C   PHE I 147      33.508  23.253  20.624  1.00 53.16           C
ATOM   1148  O   PHE I 147      32.679  22.927  21.470  1.00 52.48           O
ATOM   1149  CB  PHE I 147      34.172  21.440  19.066  1.00 52.36           C
ATOM   1150  CG  PHE I 147      33.827  20.534  17.930  1.00 51.44           C
ATOM   1151  CD1 PHE I 147      32.540  20.411  17.443  1.00 51.94           C
ATOM   1152  CD2 PHE I 147      34.823  19.752  17.353  1.00 52.86           C
ATOM   1153  CE1 PHE I 147      32.249  19.559  16.396  1.00 50.98           C
ATOM   1154  CE2 PHE I 147      34.541  18.895  16.308  1.00 51.73           C
ATOM   1155  CZ  PHE I 147      33.252  18.800  15.826  1.00 50.16           C
ATOM   1156  N   LYS I 148      34.536  24.043  20.896  1.00 54.42           N
ATOM   1157  CA  LYS I 148      34.822  24.577  22.208  1.00 55.77           C
ATOM   1158  C   LYS I 148      33.742  25.487  22.771  1.00 56.88           C
ATOM   1159  O   LYS I 148      33.413  25.371  23.958  1.00 55.07           O
ATOM   1160  CB  LYS I 148      36.151  25.359  22.172  1.00 55.09           C
ATOM   1161  CG  LYS I 148      37.376  24.471  22.325  1.00 55.45           C
ATOM   1162  CD  LYS I 148      38.546  25.017  21.523  1.00 55.78           C
ATOM   1163  CE  LYS I 148      39.878  24.524  22.060  1.00 56.89           C
ATOM   1164  NZ  LYS I 148      40.999  25.423  21.665  1.00 55.03           N
ATOM   1165  N   GLU I 149      33.229  26.415  21.970  1.00 61.53           N
ATOM   1166  CA  GLU I 149      32.232  27.353  22.471  1.00 65.59           C
ATOM   1167  C   GLU I 149      30.892  27.275  21.779  1.00 66.83           C
ATOM   1168  O   GLU I 149      30.000  28.074  22.118  1.00 66.32           O
ATOM   1169  CB  GLU I 149      32.792  28.785  22.382  1.00 70.32           C
ATOM   1170  CG  GLU I 149      33.417  29.249  23.692  1.00 73.87           C
ATOM   1171  CD  GLU I 149      34.518  30.267  23.474  1.00 78.00           C
ATOM   1172  OE1 GLU I 149      34.274  31.267  22.769  1.00 80.84           O
ATOM   1173  OE2 GLU I 149      35.628  30.063  24.007  1.00 80.27           O
ATOM   1174  N   ASN I 150      30.694  26.375  20.822  1.00 67.93           N
ATOM   1175  CA  ASN I 150      29.393  26.255  20.162  1.00 68.73           C
ATOM   1176  C   ASN I 150      29.040  24.807  19.862  1.00 67.44           C
ATOM   1177  O   ASN I 150      28.389  24.494  18.864  1.00 67.09           O
ATOM   1178  CB  ASN I 150      29.340  27.104  18.888  1.00 71.52           C
ATOM   1179  CG  ASN I 150      28.626  28.427  19.127  1.00 72.67           C
ATOM   1180  OD1 ASN I 150      29.204  29.491  18.911  1.00 73.06           O
ATOM   1181  ND2 ASN I 150      27.395  28.349  19.613  1.00 72.22           N
ATOM   1182  N   ALA I 151      29.396  23.900  20.755  1.00 65.93           N
ATOM   1183  CA  ALA I 151      29.153  22.480  20.652  1.00 64.68           C
ATOM   1184  C   ALA I 151      27.868  22.083  19.946  1.00 64.05           C
ATOM   1185  O   ALA I 151      27.882  21.417  18.909  1.00 64.13           O
ATOM   1186  CB  ALA I 151      29.105  21.897  22.073  1.00 64.53           C
ATOM   1187  N   GLU I 152      26.728  22.448  20.526  1.00 63.19           N
ATOM   1188  CA  GLU I 152      25.418  22.119  19.993  1.00 61.69           C
ATOM   1189  C   GLU I 152      25.124  22.744  18.647  1.00 60.13           C
ATOM   1190  O   GLU I 152      24.629  22.038  17.752  1.00 58.64           O
ATOM   1191  CB  GLU I 152      24.338  22.498  21.016  1.00 62.88           C
ATOM   1192  CG  GLU I 152      22.987  21.873  20.776  1.00 66.83           C
ATOM   1193  CD  GLU I 152      22.947  20.365  20.770  1.00 68.87           C
ATOM   1194  OE1 GLU I 152      23.876  19.707  21.282  1.00 71.43           O
ATOM   1195  OE2 GLU I 152      21.951  19.810  20.248  1.00 68.98           O
ATOM   1196  N   GLN I 153      25.558  23.971  18.375  1.00 60.00           N
ATOM   1197  CA  GLN I 153      25.433  24.593  17.063  1.00 58.53           C
ATOM   1198  C   GLN I 153      26.129  23.771  15.982  1.00 58.24           C
ATOM   1199  O   GLN I 153      25.596  23.569  14.889  1.00 58.84           O
ATOM   1200  CB  GLN I 153      25.992  26.018  17.085  1.00 54.34           C
ATOM   1201  N   SER I 154      27.319  23.261  16.270  1.00 56.86           N
ATOM   1202  CA  SER I 154      28.063  22.355  15.432  1.00 55.88           C
ATOM   1203  C   SER I 154      27.331  21.040  15.187  1.00 54.53           C
ATOM   1204  O   SER I 154      27.232  20.590  14.044  1.00 54.66           O
ATOM   1205  CB  SER I 154      29.427  22.038  16.069  1.00 54.36           C
ATOM   1206  OG  SER I 154      30.109  23.229  16.403  1.00 54.69           O
ATOM   1207  N   ARG I 155      26.787  20.430  16.237  1.00 52.32           N
ATOM   1208  CA  ARG I 155      26.042  19.183  16.119  1.00 53.18           C
ATOM   1209  C   ARG I 155      24.825  19.334  15.219  1.00 53.52           C
ATOM   1210  O   ARG I 155      24.658  18.580  14.257  1.00 53.61           O
ATOM   1211  CB  ARG I 155      25.619  18.667  17.496  1.00 54.06           C
ATOM   1212  CG  ARG I 155      25.215  17.202  17.504  1.00 57.53           C
ATOM   1213  CD  ARG I 155      24.591  16.809  18.837  1.00 62.80           C
ATOM   1214  NE  ARG I 155      23.382  16.016  18.638  1.00 67.59           N
ATOM   1215  CZ  ARG I 155      22.173  16.521  18.430  1.00 70.40           C
ATOM   1216  NH1 ARG I 155      21.982  17.832  18.411  1.00 68.68           N
ATOM   1217  NH2 ARG I 155      21.138  15.709  18.250  1.00 72.51           N
ATOM   1218  N   ALA I 156      24.041  20.392  15.409  1.00 53.49           N
ATOM   1219  CA  ALA I 156      22.927  20.736  14.542  1.00 50.89           C
ATOM   1220  C   ALA I 156      23.382  20.987  13.109  1.00 50.01           C
ATOM   1221  O   ALA I 156      22.744  20.519  12.162  1.00 49.85           O
ATOM   1222  CB  ALA I 156      22.204  21.962  15.087  1.00 47.84           C
ATOM   1223  N   ALA I 157      24.493  21.696  12.923  1.00 48.40           N
ATOM   1224  CA  ALA I 157      25.081  21.902  11.610  1.00 46.92           C
ATOM   1225  C   ALA I 157      25.458  20.567  10.973  1.00 46.69           C
ATOM   1226  O   ALA I 157      25.029  20.275   9.855  1.00 47.48           O
ATOM   1227  CB  ALA I 157      26.303  22.802  11.702  1.00 45.25           C
ATOM   1228  N   ILE I 158      26.178  19.712  11.699  1.00 45.43           N
ATOM   1229  CA  ILE I 158      26.532  18.385  11.195  1.00 45.77           C
ATOM   1230  C   ILE I 158      25.290  17.608  10.779  1.00 45.43           C
ATOM   1231  O   ILE I 158      25.182  17.188   9.620  1.00 44.76           O
ATOM   1232  CB  ILE I 158      27.361  17.578  12.204  1.00 45.64           C
ATOM   1233  CG1 ILE I 158      28.734  18.230  12.423  1.00 47.56           C
ATOM   1234  CG2 ILE I 158      27.550  16.136  11.747  1.00 43.08           C
ATOM   1235  CD1 ILE I 158      29.455  17.714  13.651  1.00 47.32           C
ATOM   1236  N   ASN I 159      24.303  17.473  11.662  1.00 44.39           N
ATOM   1237  CA  ASN I 159      23.054  16.793  11.340  1.00 44.23           C
ATOM   1238  C   ASN I 159      22.334  17.446  10.173  1.00 44.85           C
ATOM   1239  O   ASN I 159      21.937  16.732   9.240  1.00 44.67           O
ATOM   1240  CB  ASN I 159      22.152  16.703  12.572  1.00 43.76           C
ATOM   1241  CG  ASN I 159      22.636  15.693  13.592  1.00 44.18           C
ATOM   1242  OD1 ASN I 159      23.445  14.813  13.294  1.00 48.83           O
ATOM   1243  ND2 ASN I 159      22.141  15.809  14.819  1.00 46.25           N
ATOM   1244  N   LYS I 160      22.262  18.769  10.089  1.00 46.34           N
ATOM   1245  CA  LYS I 160      21.707  19.459   8.936  1.00 46.31           C
ATOM   1246  C   LYS I 160      22.408  19.095   7.634  1.00 44.27           C
ATOM   1247  O   LYS I 160      21.730  18.808   6.638  1.00 43.84           O
ATOM   1248  CB  LYS I 160      21.753  20.979   9.147  1.00 51.47           C
ATOM   1249  CG  LYS I 160      20.748  21.752   8.313  1.00 56.60           C
ATOM   1250  CD  LYS I 160      19.317  21.465   8.748  1.00 64.36           C
ATOM   1251  CE  LYS I 160      18.345  21.660   7.596  1.00 67.40           C
ATOM   1252  NZ  LYS I 160      16.932  21.718   8.063  1.00 68.97           N
ATOM   1253  N   TRP I 161      23.734  19.083   7.592  1.00 42.04           N
ATOM   1254  CA  TRP I 161      24.487  18.743   6.394  1.00 41.69           C
ATOM   1255  C   TRP I 161      24.222  17.340   5.881  1.00 43.83           C
ATOM   1256  O   TRP I 161      23.888  17.169   4.698  1.00 45.52           O
ATOM   1257  CB  TRP I 161      25.992  18.937   6.649  1.00 40.20           C
ATOM   1258  CG  TRP I 161      26.832  18.487   5.490  1.00 40.73           C
ATOM   1259  CD1 TRP I 161      26.952  19.095   4.276  1.00 41.87           C
ATOM   1260  CD2 TRP I 161      27.636  17.303   5.430  1.00 39.75           C
ATOM   1261  NE1 TRP I 161      27.794  18.370   3.468  1.00 41.88           N
ATOM   1262  CE2 TRP I 161      28.228  17.266   4.153  1.00 40.18           C
ATOM   1263  CE3 TRP I 161      27.917  16.276   6.334  1.00 39.17           C
ATOM   1264  CZ2 TRP I 161      29.087  16.244   3.756  1.00 39.54           C
ATOM   1265  CZ3 TRP I 161      28.769  15.261   5.939  1.00 42.56           C
ATOM   1266  CH2 TRP I 161      29.345  15.253   4.659  1.00 42.32           C
ATOM   1267  N   VAL I 162      24.242  16.322   6.739  1.00 44.42           N
ATOM   1268  CA  VAL I 162      23.935  14.946   6.331  1.00 44.40           C
ATOM   1269  C   VAL I 162      22.490  14.832   5.871  1.00 46.49           C
ATOM   1270  O   VAL I 162      22.194  14.165   4.872  1.00 47.07           O
ATOM   1271  CB  VAL I 162      24.270  13.935   7.432  1.00 41.37           C
ATOM   1272  CG1 VAL I 162      23.563  12.599   7.260  1.00 39.44           C
ATOM   1273  CG2 VAL I 162      25.782  13.697   7.469  1.00 39.81           C
ATOM   1274  N   SER I 163      21.575  15.535   6.520  1.00 48.09           N
ATOM   1275  CA  SER I 163      20.199  15.678   6.093  1.00 52.83           C
ATOM   1276  C   SER I 163      20.078  16.199   4.670  1.00 57.31           C
ATOM   1277  O   SER I 163      19.391  15.559   3.859  1.00 57.95           O
ATOM   1278  CB  SER I 163      19.462  16.606   7.069  1.00 50.96           C
ATOM   1279  OG  SER I 163      18.090  16.695   6.753  1.00 48.94           O
ATOM   1280  N   ASN I 164      20.804  17.239   4.252  1.00 62.13           N
ATOM   1281  CA  ASN I 164      20.800  17.741   2.882  1.00 66.07           C
ATOM   1282  C   ASN I 164      21.331  16.703   1.895  1.00 64.09           C
ATOM   1283  O   ASN I 164      20.787  16.561   0.795  1.00 63.58           O
ATOM   1284  CB  ASN I 164      21.598  19.040   2.709  1.00 80.61           C
ATOM   1285  CG  ASN I 164      21.281  19.868   1.453  1.00 97.99           C
ATOM   1286  OD1 ASN I 164      20.075  19.973   1.169  1.00 97.30           O
ATOM   1287  ND2 ASN I 164      22.302  20.454   0.858  1.00111.69           N
ATOM   1288  N   LYS I 165      22.335  15.922   2.267  1.00 62.65           N
ATOM   1289  CA  LYS I 165      22.913  14.875   1.459  1.00 61.53           C
ATOM   1290  C   LYS I 165      22.085  13.603   1.361  1.00 59.03           C
ATOM   1291  O   LYS I 165      22.318  12.788   0.456  1.00 59.01           O
ATOM   1292  CB  LYS I 165      24.307  14.505   2.014  1.00 63.02           C
ATOM   1293  CG  LYS I 165      25.319  15.633   1.910  1.00 63.79           C
ATOM   1294  CD  LYS I 165      25.837  15.794   0.490  1.00 62.22           C
ATOM   1295  CE  LYS I 165      27.204  15.153   0.323  1.00 63.88           C
ATOM   1296  NZ  LYS I 165      27.389  14.584  -1.040  1.00 63.66           N
ATOM   1297  N   THR I 166      21.145  13.371   2.269  1.00 55.54           N
ATOM   1298  CA  THR I 166      20.290  12.194   2.239  1.00 49.97           C
ATOM   1299  C   THR I 166      18.867  12.555   1.839  1.00 49.29           C
ATOM   1300  O   THR I 166      17.919  11.800   2.065  1.00 45.62           O
ATOM   1301  CB  THR I 166      20.261  11.461   3.596  1.00 44.74           C
ATOM   1302  OG1 THR I 166      19.836  12.361   4.627  1.00 43.66           O
ATOM   1303  CG2 THR I 166      21.635  10.914   3.947  1.00 38.73           C
ATOM   1304  N   GLU I 167      18.663  13.787   1.378  1.00 51.63           N
ATOM   1305  CA  GLU I 167      17.361  14.304   0.989  1.00 52.70           C
ATOM   1306  C   GLU I 167      16.349  14.228   2.124  1.00 51.35           C
ATOM   1307  O   GLU I 167      15.199  13.828   1.940  1.00 53.51           O
ATOM   1308  CB  GLU I 167      16.841  13.554  -0.245  1.00 54.05           C
ATOM   1309  CG  GLU I 167      17.232  14.189  -1.567  1.00 58.79           C
ATOM   1310  CD  GLU I 167      17.245  13.206  -2.720  1.00 64.18           C
ATOM   1311  OE1 GLU I 167      16.252  12.469  -2.896  1.00 65.18           O
ATOM   1312  OE2 GLU I 167      18.254  13.171  -3.460  1.00 66.62           O
ATOM   1313  N   GLY I 168      16.757  14.589   3.336  1.00 48.92           N
ATOM   1314  CA  GLY I 168      15.977  14.547   4.528  1.00 47.20           C
ATOM   1315  C   GLY I 168      15.565  13.192   5.046  1.00 48.97           C
ATOM   1316  O   GLY I 168      14.550  13.129   5.765  1.00 50.61           O
ATOM   1317  N   ARG I 169      16.277  12.107   4.759  1.00 50.28           N
ATOM   1318  CA  ARG I 169      15.880  10.792   5.270  1.00 51.86           C
ATOM   1319  C   ARG I 169      16.668  10.470   6.535  1.00 50.90           C
ATOM   1320  O   ARG I 169      16.206   9.747   7.413  1.00 49.68           O
ATOM   1321  CB  ARG I 169      16.037   9.704   4.219  1.00 57.45           C
ATOM   1322  CG  ARG I 169      15.276   9.921   2.927  1.00 65.38           C
ATOM   1323  CD  ARG I 169      13.772   9.953   3.117  1.00 71.31           C
ATOM   1324  NE  ARG I 169      13.143   8.661   2.892  1.00 79.00           N
ATOM   1325  CZ  ARG I 169      11.990   8.255   3.405  1.00 82.83           C
ATOM   1326  NH1 ARG I 169      11.290   9.036   4.215  1.00 83.51           N
ATOM   1327  NH2 ARG I 169      11.534   7.039   3.119  1.00 85.79           N
ATOM   1328  N   ILE I 170      17.887  10.993   6.611  1.00 51.42           N
ATOM   1329  CA  ILE I 170      18.742  10.849   7.787  1.00 51.73           C
ATOM   1330  C   ILE I 170      18.898  12.227   8.432  1.00 53.26           C
ATOM   1331  O   ILE I 170      19.515  13.113   7.838  1.00 54.48           O
ATOM   1332  CB  ILE I 170      20.106  10.239   7.442  1.00 48.79           C
ATOM   1333  CG1 ILE I 170      19.968   8.861   6.791  1.00 45.72           C
ATOM   1334  CG2 ILE I 170      20.965  10.129   8.699  1.00 49.82           C
ATOM   1335  CD1 ILE I 170      21.230   8.288   6.198  1.00 44.27           C
ATOM   1336  N   THR I 171      18.298  12.444   9.598  1.00 54.93           N
ATOM   1337  CA  THR I 171      18.296  13.745  10.245  1.00 55.48           C
ATOM   1338  C   THR I 171      19.166  13.874  11.482  1.00 52.52           C
ATOM   1339  O   THR I 171      19.490  14.992  11.903  1.00 51.09           O
ATOM   1340  CB  THR I 171      16.850  14.121  10.676  1.00 57.65           C
ATOM   1341  OG1 THR I 171      15.918  13.411   9.861  1.00 60.23           O
ATOM   1342  CG2 THR I 171      16.634  15.614  10.533  1.00 60.60           C
ATOM   1343  N   ASP I 172      19.548  12.752  12.071  1.00 50.10           N
ATOM   1344  CA  ASP I 172      20.325  12.755  13.301  1.00 49.36           C
ATOM   1345  C   ASP I 172      21.505  11.809  13.260  1.00 46.56           C
ATOM   1346  O   ASP I 172      21.591  10.897  14.096  1.00 45.25           O
ATOM   1347  CB  ASP I 172      19.395  12.413  14.478  1.00 54.72           C
ATOM   1348  CG  ASP I 172      18.508  11.213  14.223  1.00 59.73           C
ATOM   1349  OD1 ASP I 172      18.855  10.354  13.382  1.00 59.93           O
ATOM   1350  OD2 ASP I 172      17.446  11.100  14.875  1.00 62.28           O
ATOM   1351  N   VAL I 173      22.497  12.034  12.380  1.00 44.81           N
ATOM   1352  CA  VAL I 173      23.668  11.156  12.381  1.00 43.66           C
ATOM   1353  C   VAL I 173      24.291  11.164  13.786  1.00 43.02           C
ATOM   1354  O   VAL I 173      24.524  10.102  14.351  1.00 38.94           O
ATOM   1355  CB  VAL I 173      24.786  11.467  11.387  1.00 44.22           C
ATOM   1356  CG1 VAL I 173      24.795  10.421  10.271  1.00 42.98           C
ATOM   1357  CG2 VAL I 173      24.679  12.863  10.811  1.00 37.82           C
ATOM   1358  N   ILE I 174      24.638  12.350  14.277  1.00 45.22           N
ATOM   1359  CA  ILE I 174      25.099  12.489  15.645  1.00 48.82           C
ATOM   1360  C   ILE I 174      23.894  12.493  16.588  1.00 52.06           C
ATOM   1361  O   ILE I 174      23.016  13.347  16.473  1.00 53.50           O
ATOM   1362  CB  ILE I 174      25.875  13.797  15.899  1.00 48.57           C
ATOM   1363  CG1 ILE I 174      26.601  14.294  14.660  1.00 44.20           C
ATOM   1364  CG2 ILE I 174      26.826  13.600  17.079  1.00 50.02           C
ATOM   1365  CD1 ILE I 174      27.864  13.587  14.265  1.00 43.40           C
ATOM   1366  N   PRO I 175      23.850  11.540  17.511  1.00 54.49           N
ATOM   1367  CA  PRO I 175      22.791  11.466  18.506  1.00 56.01           C
ATOM   1368  C   PRO I 175      22.901  12.628  19.482  1.00 57.29           C
ATOM   1369  O   PRO I 175      23.997  13.187  19.633  1.00 56.65           O
ATOM   1370  CB  PRO I 175      22.972  10.129  19.176  1.00 55.61           C
ATOM   1371  CG  PRO I 175      24.217   9.518  18.668  1.00 55.36           C
ATOM   1372  CD  PRO I 175      24.863  10.487  17.717  1.00 55.27           C
ATOM   1373  N   SER I 176      21.814  13.024  20.126  1.00 59.76           N
ATOM   1374  CA  SER I 176      21.831  14.178  21.021  1.00 63.48           C
ATOM   1375  C   SER I 176      22.914  14.098  22.088  1.00 64.45           C
ATOM   1376  O   SER I 176      23.173  13.071  22.704  1.00 63.00           O
ATOM   1377  CB  SER I 176      20.454  14.385  21.653  1.00 66.20           C
ATOM   1378  OG  SER I 176      20.284  13.567  22.793  1.00 69.46           O
ATOM   1379  N   GLU I 177      23.588  15.225  22.293  1.00 66.85           N
ATOM   1380  CA  GLU I 177      24.664  15.397  23.240  1.00 68.79           C
ATOM   1381  C   GLU I 177      25.696  14.272  23.176  1.00 68.51           C
ATOM   1382  O   GLU I 177      25.865  13.489  24.107  1.00 68.41           O
ATOM   1383  CB  GLU I 177      24.151  15.519  24.674  1.00 74.27           C
ATOM   1384  CG  GLU I 177      23.282  16.733  24.946  1.00 82.45           C
ATOM   1385  CD  GLU I 177      22.095  16.360  25.822  1.00 87.67           C
ATOM   1386  OE1 GLU I 177      21.620  15.210  25.715  1.00 91.17           O
ATOM   1387  OE2 GLU I 177      21.645  17.210  26.612  1.00 90.87           O
ATOM   1388  N   ALA I 178      26.413  14.225  22.066  1.00 68.69           N
ATOM   1389  CA  ALA I 178      27.493  13.263  21.860  1.00 67.30           C
ATOM   1390  C   ALA I 178      28.735  14.067  21.454  1.00 65.78           C
ATOM   1391  O   ALA I 178      29.832  13.580  21.253  1.00 66.51           O
ATOM   1392  CB  ALA I 178      27.132  12.237  20.817  1.00 67.40           C
ATOM   1393  N   ILE I 179      28.487  15.363  21.310  1.00 63.16           N
ATOM   1394  CA  ILE I 179      29.476  16.370  20.965  1.00 61.67           C
ATOM   1395  C   ILE I 179      29.438  17.447  22.051  1.00 60.56           C
ATOM   1396  O   ILE I 179      28.351  17.874  22.450  1.00 59.13           O
ATOM   1397  CB  ILE I 179      29.214  16.960  19.574  1.00 62.60           C
ATOM   1398  CG1 ILE I 179      29.762  16.035  18.471  1.00 64.81           C
ATOM   1399  CG2 ILE I 179      29.820  18.346  19.396  1.00 61.31           C
ATOM   1400  CD1 ILE I 179      29.201  16.327  17.098  1.00 66.42           C
ATOM   1401  N   ASN I 180      30.599  17.842  22.555  1.00 60.25           N
ATOM   1402  CA  ASN I 180      30.678  18.860  23.601  1.00 60.31           C
ATOM   1403  C   ASN I 180      31.862  19.792  23.388  1.00 61.72           C
ATOM   1404  O   ASN I 180      32.322  19.966  22.255  1.00 63.80           O
ATOM   1405  CB  ASN I 180      30.733  18.204  24.980  1.00 55.30           C
ATOM   1406  CG  ASN I 180      31.786  17.126  25.088  1.00 53.23           C
ATOM   1407  OD1 ASN I 180      32.953  17.329  24.751  1.00 52.31           O
ATOM   1408  ND2 ASN I 180      31.380  15.955  25.565  1.00 54.94           N
ATOM   1409  N   GLU I 181      32.386  20.396  24.449  1.00 60.35           N
ATOM   1410  CA  GLU I 181      33.498  21.333  24.369  1.00 58.51           C
ATOM   1411  C   GLU I 181      34.851  20.641  24.279  1.00 57.64           C
ATOM   1412  O   GLU I 181      35.841  21.194  23.798  1.00 57.24           O
ATOM   1413  CB  GLU I 181      33.476  22.275  25.581  1.00 61.42           C
ATOM   1414  CG  GLU I 181      33.603  21.564  26.919  1.00 60.62           C
ATOM   1415  N   LEU I 182      34.899  19.393  24.723  1.00 55.94           N
ATOM   1416  CA  LEU I 182      36.062  18.540  24.711  1.00 55.84           C
ATOM   1417  C   LEU I 182      36.168  17.681  23.453  1.00 55.70           C
ATOM   1418  O   LEU I 182      37.181  17.003  23.247  1.00 55.22           O
ATOM   1419  CB  LEU I 182      36.055  17.634  25.952  1.00 56.28           C
ATOM   1420  CG  LEU I 182      35.750  18.280  27.301  1.00 57.66           C
ATOM   1421  CD1 LEU I 182      35.819  17.242  28.416  1.00 56.96           C
ATOM   1422  CD2 LEU I 182      36.696  19.435  27.595  1.00 53.90           C
ATOM   1423  N   THR I 183      35.139  17.674  22.616  1.00 54.82           N
ATOM   1424  CA  THR I 183      35.175  16.964  21.340  1.00 53.05           C
ATOM   1425  C   THR I 183      36.240  17.602  20.451  1.00 52.07           C
ATOM   1426  O   THR I 183      36.260  18.827  20.306  1.00 51.71           O
ATOM   1427  CB  THR I 183      33.809  16.991  20.645  1.00 53.67           C
ATOM   1428  OG1 THR I 183      32.858  16.255  21.433  1.00 58.08           O
ATOM   1429  CG2 THR I 183      33.874  16.372  19.260  1.00 51.05           C
ATOM   1430  N   VAL I 184      37.129  16.795  19.892  1.00 50.86           N
ATOM   1431  CA  VAL I 184      38.224  17.325  19.065  1.00 49.56           C
ATOM   1432  C   VAL I 184      38.030  16.976  17.602  1.00 47.52           C
ATOM   1433  O   VAL I 184      37.978  17.853  16.733  1.00 48.18           O
ATOM   1434  CB  VAL I 184      39.562  16.832  19.641  1.00 50.85           C
ATOM   1435  CG1 VAL I 184      40.662  16.677  18.609  1.00 51.40           C
ATOM   1436  CG2 VAL I 184      40.033  17.796  20.739  1.00 50.62           C
ATOM   1437  N   LEU I 185      37.906  15.694  17.297  1.00 44.46           N
ATOM   1438  CA  LEU I 185      37.731  15.184  15.952  1.00 41.65           C
ATOM   1439  C   LEU I 185      36.535  14.239  15.865  1.00 39.88           C
ATOM   1440  O   LEU I 185      36.409  13.319  16.677  1.00 37.55           O
ATOM   1441  CB  LEU I 185      38.982  14.420  15.507  1.00 43.99           C
ATOM   1442  CG  LEU I 185      40.124  15.207  14.877  1.00 46.06           C
ATOM   1443  CD1 LEU I 185      41.467  14.689  15.376  1.00 46.44           C
ATOM   1444  CD2 LEU I 185      40.054  15.139  13.358  1.00 43.71           C
ATOM   1445  N   VAL I 186      35.615  14.484  14.939  1.00 38.24           N
ATOM   1446  CA  VAL I 186      34.474  13.608  14.709  1.00 38.26           C
ATOM   1447  C   VAL I 186      34.446  13.208  13.224  1.00 36.03           C
ATOM   1448  O   VAL I 186      34.491  14.063  12.347  1.00 35.12           O
ATOM   1449  CB  VAL I 186      33.109  14.195  15.078  1.00 40.79           C
ATOM   1450  CG1 VAL I 186      31.964  13.280  14.626  1.00 45.08           C
ATOM   1451  CG2 VAL I 186      32.939  14.435  16.572  1.00 46.07           C
ATOM   1452  N   LEU I 187      34.358  11.913  12.968  1.00 37.14           N
ATOM   1453  CA  LEU I 187      34.244  11.392  11.610  1.00 35.15           C
ATOM   1454  C   LEU I 187      32.795  10.994  11.353  1.00 35.08           C
ATOM   1455  O   LEU I 187      32.187  10.328  12.196  1.00 34.31           O
ATOM   1456  CB  LEU I 187      35.173  10.199  11.404  1.00 36.59           C
ATOM   1457  CG  LEU I 187      35.114   9.518  10.034  1.00 38.15           C
ATOM   1458  CD1 LEU I 187      35.880  10.328   8.999  1.00 36.08           C
ATOM   1459  CD2 LEU I 187      35.646   8.096  10.116  1.00 37.24           C
ATOM   1460  N   VAL I 188      32.175  11.524  10.308  1.00 32.21           N
ATOM   1461  CA  VAL I 188      30.791  11.243   9.955  1.00 29.01           C
ATOM   1462  C   VAL I 188      30.732  10.712   8.518  1.00 31.40           C
ATOM   1463  O   VAL I 188      31.327  11.321   7.622  1.00 29.75           O
ATOM   1464  CB  VAL I 188      29.870  12.470  10.037  1.00 30.50           C
ATOM   1465  CG1 VAL I 188      28.456  12.134   9.555  1.00 28.31           C
ATOM   1466  CG2 VAL I 188      29.782  13.060  11.436  1.00 30.29           C
ATOM   1467  N   ASN I 189      30.001   9.625   8.290  1.00 34.13           N
ATOM   1468  CA  ASN I 189      29.911   9.066   6.941  1.00 36.15           C
ATOM   1469  C   ASN I 189      28.614   8.330   6.681  1.00 39.09           C
ATOM   1470  O   ASN I 189      28.052   7.663   7.554  1.00 39.06           O
ATOM   1471  CB  ASN I 189      31.099   8.120   6.703  1.00 36.77           C
ATOM   1472  CG  ASN I 189      31.118   6.971   7.691  1.00 40.96           C
ATOM   1473  OD1 ASN I 189      30.380   5.996   7.543  1.00 40.32           O
ATOM   1474  ND2 ASN I 189      31.949   7.086   8.719  1.00 44.25           N
ATOM   1475  N   THR I 190      28.007   8.526   5.511  1.00 41.31           N
ATOM   1476  CA  THR I 190      26.824   7.855   5.041  1.00 40.13           C
ATOM   1477  C   THR I 190      26.921   7.653   3.508  1.00 37.22           C
ATOM   1478  O   THR I 190      27.705   8.303   2.827  1.00 33.77           O
ATOM   1479  CB  THR I 190      25.465   8.557   5.217  1.00 44.03           C
ATOM   1480  OG1 THR I 190      25.465   9.729   4.363  1.00 47.81           O
ATOM   1481  CG2 THR I 190      25.097   9.011   6.608  1.00 49.41           C
ATOM   1482  N   ILE I 191      26.095   6.768   2.980  1.00 36.09           N
ATOM   1483  CA  ILE I 191      25.906   6.563   1.547  1.00 32.87           C
ATOM   1484  C   ILE I 191      24.378   6.564   1.342  1.00 32.10           C
ATOM   1485  O   ILE I 191      23.663   5.986   2.168  1.00 31.40           O
ATOM   1486  CB  ILE I 191      26.548   5.315   0.945  1.00 32.12           C
ATOM   1487  CG1 ILE I 191      28.074   5.445   0.821  1.00 30.44           C
ATOM   1488  CG2 ILE I 191      25.987   5.013  -0.451  1.00 31.20           C
ATOM   1489  CD1 ILE I 191      28.808   4.215   0.360  1.00 27.83           C
ATOM   1490  N   TYR I 192      23.884   7.287   0.353  1.00 32.50           N
ATOM   1491  CA  TYR I 192      22.445   7.366   0.103  1.00 32.19           C
ATOM   1492  C   TYR I 192      22.120   6.795  -1.274  1.00 32.03           C
ATOM   1493  O   TYR I 192      22.746   7.180  -2.264  1.00 29.00           O
ATOM   1494  CB  TYR I 192      21.939   8.800   0.217  1.00 33.90           C
ATOM   1495  CG  TYR I 192      20.452   8.978   0.004  1.00 36.63           C
ATOM   1496  CD1 TYR I 192      19.532   8.273   0.769  1.00 37.08           C
ATOM   1497  CD2 TYR I 192      19.961   9.859  -0.951  1.00 38.23           C
ATOM   1498  CE1 TYR I 192      18.172   8.427   0.582  1.00 38.70           C
ATOM   1499  CE2 TYR I 192      18.602  10.025  -1.142  1.00 42.17           C
ATOM   1500  CZ  TYR I 192      17.711   9.305  -0.374  1.00 43.66           C
ATOM   1501  OH  TYR I 192      16.355   9.466  -0.559  1.00 46.83           O
ATOM   1502  N   PHE I 193      21.145   5.887  -1.328  1.00 32.15           N
ATOM   1503  CA  PHE I 193      20.838   5.236  -2.595  1.00 33.72           C
ATOM   1504  C   PHE I 193      19.374   5.249  -2.983  1.00 33.67           C
ATOM   1505  O   PHE I 193      18.508   4.749  -2.271  1.00 32.08           O
ATOM   1506  CB  PHE I 193      21.347   3.782  -2.527  1.00 37.46           C
ATOM   1507  CG  PHE I 193      20.846   2.911  -3.642  1.00 38.20           C
ATOM   1508  CD1 PHE I 193      21.346   3.051  -4.923  1.00 37.23           C
ATOM   1509  CD2 PHE I 193      19.852   1.974  -3.408  1.00 39.71           C
ATOM   1510  CE1 PHE I 193      20.878   2.253  -5.948  1.00 38.25           C
ATOM   1511  CE2 PHE I 193      19.379   1.180  -4.436  1.00 40.19           C
ATOM   1512  CZ  PHE I 193      19.889   1.322  -5.710  1.00 37.86           C
ATOM   1513  N   LYS I 194      19.108   5.732  -4.200  1.00 35.13           N
ATOM   1514  CA  LYS I 194      17.774   5.675  -4.774  1.00 34.98           C
ATOM   1515  C   LYS I 194      17.867   4.913  -6.108  1.00 34.45           C
ATOM   1516  O   LYS I 194      18.839   5.099  -6.836  1.00 32.63           O
ATOM   1517  CB  LYS I 194      17.131   7.015  -5.040  1.00 40.25           C
ATOM   1518  CG  LYS I 194      17.512   8.223  -4.236  1.00 48.30           C
ATOM   1519  CD  LYS I 194      16.364   9.208  -4.086  1.00 54.98           C
ATOM   1520  CE  LYS I 194      16.118   9.998  -5.359  1.00 61.16           C
ATOM   1521  NZ  LYS I 194      15.085  11.056  -5.167  1.00 63.49           N
ATOM   1522  N   GLY I 195      16.862   4.109  -6.411  1.00 34.52           N
ATOM   1523  CA  GLY I 195      16.863   3.376  -7.678  1.00 32.51           C
ATOM   1524  C   GLY I 195      15.495   2.744  -7.907  1.00 32.28           C
ATOM   1525  O   GLY I 195      14.785   2.457  -6.944  1.00 28.81           O
ATOM   1526  N   LEU I 196      15.119   2.567  -9.167  1.00 32.81           N
ATOM   1527  CA  LEU I 196      13.862   1.900  -9.490  1.00 33.23           C
ATOM   1528  C   LEU I 196      14.165   0.425  -9.768  1.00 30.43           C
ATOM   1529  O   LEU I 196      15.281   0.124 -10.211  1.00 30.91           O
ATOM   1530  CB  LEU I 196      13.178   2.525 -10.693  1.00 37.67           C
ATOM   1531  CG  LEU I 196      13.125   4.043 -10.816  1.00 39.95           C
ATOM   1532  CD1 LEU I 196      13.028   4.467 -12.278  1.00 34.05           C
ATOM   1533  CD2 LEU I 196      11.956   4.618 -10.027  1.00 38.50           C
ATOM   1534  N   TRP I 197      13.226  -0.472  -9.486  1.00 26.34           N
ATOM   1535  CA  TRP I 197      13.484  -1.879  -9.798  1.00 26.98           C
ATOM   1536  C   TRP I 197      13.534  -1.986 -11.332  1.00 31.22           C
ATOM   1537  O   TRP I 197      12.770  -1.308 -12.021  1.00 30.82           O
ATOM   1538  CB  TRP I 197      12.439  -2.831  -9.288  1.00 24.28           C
ATOM   1539  CG  TRP I 197      12.308  -3.109  -7.836  1.00 23.31           C
ATOM   1540  CD1 TRP I 197      11.181  -2.910  -7.084  1.00 21.51           C
ATOM   1541  CD2 TRP I 197      13.265  -3.697  -6.948  1.00 24.63           C
ATOM   1542  NE1 TRP I 197      11.399  -3.276  -5.782  1.00 26.43           N
ATOM   1543  CE2 TRP I 197      12.669  -3.779  -5.674  1.00 25.44           C
ATOM   1544  CE3 TRP I 197      14.578  -4.152  -7.107  1.00 23.48           C
ATOM   1545  CZ2 TRP I 197      13.334  -4.295  -4.564  1.00 25.32           C
ATOM   1546  CZ3 TRP I 197      15.237  -4.665  -6.004  1.00 26.30           C
ATOM   1547  CH2 TRP I 197      14.616  -4.732  -4.747  1.00 26.34           C
ATOM   1548  N   LYS I 198      14.278  -2.969 -11.828  1.00 32.45           N
ATOM   1549  CA  LYS I 198      14.286  -3.252 -13.262  1.00 31.23           C
ATOM   1550  C   LYS I 198      12.925  -3.831 -13.658  1.00 32.01           C
ATOM   1551  O   LYS I 198      12.344  -3.504 -14.684  1.00 30.95           O
ATOM   1552  CB  LYS I 198      15.400  -4.218 -13.640  1.00 29.13           C
ATOM   1553  CG  LYS I 198      15.408  -4.620 -15.104  1.00 29.41           C
ATOM   1554  CD  LYS I 198      16.556  -5.562 -15.434  1.00 32.59           C
ATOM   1555  CE  LYS I 198      16.684  -5.744 -16.938  1.00 35.77           C
ATOM   1556  NZ  LYS I 198      17.837  -6.608 -17.303  1.00 41.68           N
ATOM   1557  N   SER I 199      12.432  -4.723 -12.816  1.00 34.03           N
ATOM   1558  CA  SER I 199      11.126  -5.345 -12.967  1.00 32.62           C
ATOM   1559  C   SER I 199      10.282  -5.018 -11.740  1.00 33.44           C
ATOM   1560  O   SER I 199      10.378  -5.676 -10.706  1.00 33.82           O
ATOM   1561  CB  SER I 199      11.336  -6.840 -13.158  1.00 27.03           C
ATOM   1562  OG  SER I 199      10.166  -7.564 -12.869  1.00 33.66           O
ATOM   1563  N   LYS I 200       9.521  -3.930 -11.820  1.00 33.56           N
ATOM   1564  CA  LYS I 200       8.730  -3.444 -10.711  1.00 33.88           C
ATOM   1565  C   LYS I 200       7.557  -4.347 -10.348  1.00 34.90           C
ATOM   1566  O   LYS I 200       6.971  -5.011 -11.197  1.00 37.59           O
ATOM   1567  CB  LYS I 200       8.162  -2.050 -11.027  1.00 33.94           C
ATOM   1568  CG  LYS I 200       9.175  -1.040 -11.527  1.00 34.80           C
ATOM   1569  CD  LYS I 200       8.549   0.345 -11.629  1.00 35.47           C
ATOM   1570  CE  LYS I 200       9.478   1.316 -12.336  1.00 35.16           C
ATOM   1571  NZ  LYS I 200       8.799   2.605 -12.642  1.00 34.93           N
ATOM   1572  N   PHE I 201       7.191  -4.319  -9.070  1.00 32.98           N
ATOM   1573  CA  PHE I 201       6.001  -4.997  -8.592  1.00 32.23           C
ATOM   1574  C   PHE I 201       4.838  -4.004  -8.763  1.00 34.88           C
ATOM   1575  O   PHE I 201       5.108  -2.803  -8.830  1.00 36.71           O
ATOM   1576  CB  PHE I 201       6.051  -5.347  -7.120  1.00 30.19           C
ATOM   1577  CG  PHE I 201       7.152  -6.234  -6.655  1.00 29.54           C
ATOM   1578  CD1 PHE I 201       8.425  -5.741  -6.422  1.00 28.14           C
ATOM   1579  CD2 PHE I 201       6.906  -7.574  -6.402  1.00 27.54           C
ATOM   1580  CE1 PHE I 201       9.433  -6.573  -5.974  1.00 27.37           C
ATOM   1581  CE2 PHE I 201       7.905  -8.411  -5.952  1.00 25.73           C
ATOM   1582  CZ  PHE I 201       9.172  -7.908  -5.739  1.00 23.68           C
ATOM   1583  N   SER I 202       3.616  -4.485  -8.726  1.00 37.38           N
ATOM   1584  CA  SER I 202       2.461  -3.586  -8.755  1.00 39.95           C
ATOM   1585  C   SER I 202       1.807  -3.602  -7.386  1.00 41.62           C
ATOM   1586  O   SER I 202       1.515  -4.667  -6.832  1.00 43.91           O
ATOM   1587  CB  SER I 202       1.478  -4.012  -9.840  1.00 42.46           C
ATOM   1588  OG  SER I 202       0.201  -3.437  -9.626  1.00 46.20           O
ATOM   1589  N   PRO I 203       1.453  -2.431  -6.847  1.00 39.73           N
ATOM   1590  CA  PRO I 203       0.809  -2.293  -5.559  1.00 36.62           C
ATOM   1591  C   PRO I 203      -0.525  -2.989  -5.412  1.00 38.00           C
ATOM   1592  O   PRO I 203      -0.873  -3.469  -4.322  1.00 37.97           O
ATOM   1593  CB  PRO I 203       0.638  -0.792  -5.359  1.00 32.33           C
ATOM   1594  CG  PRO I 203       1.548  -0.133  -6.319  1.00 34.31           C
ATOM   1595  CD  PRO I 203       1.756  -1.109  -7.450  1.00 37.62           C
ATOM   1596  N   GLU I 204      -1.280  -3.189  -6.483  1.00 38.85           N
ATOM   1597  CA  GLU I 204      -2.521  -3.918  -6.522  1.00 38.51           C
ATOM   1598  C   GLU I 204      -2.384  -5.406  -6.238  1.00 37.38           C
ATOM   1599  O   GLU I 204      -3.384  -6.040  -5.868  1.00 39.02           O
ATOM   1600  CB  GLU I 204      -3.198  -3.722  -7.891  1.00 43.87           C
ATOM   1601  CG  GLU I 204      -3.117  -2.307  -8.436  1.00 48.09           C
ATOM   1602  CD  GLU I 204      -3.986  -2.107  -9.664  1.00 50.42           C
ATOM   1603  OE1 GLU I 204      -3.534  -2.432 -10.778  1.00 50.02           O
ATOM   1604  OE2 GLU I 204      -5.126  -1.624  -9.510  1.00 53.36           O
ATOM   1605  N   ASN I 205      -1.216  -6.021  -6.382  1.00 35.37           N
ATOM   1606  CA  ASN I 205      -0.980  -7.407  -6.045  1.00 37.32           C
ATOM   1607  C   ASN I 205      -0.294  -7.551  -4.684  1.00 40.33           C
ATOM   1608  O   ASN I 205       0.089  -8.656  -4.296  1.00 39.48           O
ATOM   1609  CB  ASN I 205      -0.147  -8.121  -7.116  1.00 37.30           C
ATOM   1610  CG  ASN I 205      -0.675  -7.848  -8.512  1.00 39.76           C
ATOM   1611  OD1 ASN I 205      -1.885  -7.911  -8.739  1.00 37.67           O
ATOM   1612  ND2 ASN I 205       0.219  -7.506  -9.428  1.00 37.84           N
ATOM   1613  N   THR I 206      -0.125  -6.455  -3.959  1.00 42.34           N
ATOM   1614  CA  THR I 206       0.384  -6.479  -2.594  1.00 45.19           C
ATOM   1615  C   THR I 206      -0.770  -6.814  -1.653  1.00 47.08           C
ATOM   1616  O   THR I 206      -1.899  -6.385  -1.923  1.00 48.62           O
ATOM   1617  CB  THR I 206       1.022  -5.139  -2.200  1.00 43.80           C
ATOM   1618  OG1 THR I 206       2.083  -4.846  -3.126  1.00 45.60           O
ATOM   1619  CG2 THR I 206       1.593  -5.175  -0.794  1.00 40.12           C
ATOM   1620  N   ARG I 207      -0.529  -7.604  -0.616  1.00 46.67           N
ATOM   1621  CA  ARG I 207      -1.605  -7.967   0.308  1.00 47.41           C
ATOM   1622  C   ARG I 207      -1.064  -8.373   1.672  1.00 47.87           C
ATOM   1623  O   ARG I 207       0.002  -8.981   1.771  1.00 48.56           O
ATOM   1624  CB  ARG I 207      -2.470  -9.079  -0.283  1.00 46.02           C
ATOM   1625  CG  ARG I 207      -1.765 -10.403  -0.507  1.00 47.42           C
ATOM   1626  CD  ARG I 207      -2.759 -11.510  -0.829  1.00 48.82           C
ATOM   1627  N   LYS I 208      -1.800  -8.026   2.727  1.00 48.02           N
ATOM   1628  CA  LYS I 208      -1.377  -8.367   4.086  1.00 49.47           C
ATOM   1629  C   LYS I 208      -1.192  -9.871   4.226  1.00 49.59           C
ATOM   1630  O   LYS I 208      -2.040 -10.662   3.812  1.00 50.13           O
ATOM   1631  CB  LYS I 208      -2.374  -7.826   5.109  1.00 54.49           C
ATOM   1632  CG  LYS I 208      -2.186  -6.340   5.407  1.00 63.19           C
ATOM   1633  CD  LYS I 208      -0.952  -6.113   6.263  1.00 70.58           C
ATOM   1634  CE  LYS I 208      -0.392  -4.712   6.102  1.00 75.58           C
ATOM   1635  NZ  LYS I 208       0.877  -4.536   6.866  1.00 78.69           N
ATOM   1636  N   GLU I 209      -0.026 -10.281   4.704  1.00 50.24           N
ATOM   1637  CA  GLU I 209       0.336 -11.681   4.875  1.00 51.60           C
ATOM   1638  C   GLU I 209       1.198 -11.837   6.131  1.00 51.50           C
ATOM   1639  O   GLU I 209       1.846 -10.872   6.547  1.00 52.53           O
ATOM   1640  CB  GLU I 209       1.101 -12.210   3.671  1.00 53.48           C
ATOM   1641  CG  GLU I 209       0.305 -12.866   2.564  1.00 60.04           C
ATOM   1642  CD  GLU I 209       1.200 -13.447   1.481  1.00 65.10           C
ATOM   1643  OE1 GLU I 209       2.248 -14.024   1.843  1.00 68.18           O
ATOM   1644  OE2 GLU I 209       0.867 -13.326   0.287  1.00 64.31           O
ATOM   1645  N   LEU I 210       1.234 -13.033   6.704  1.00 49.01           N
ATOM   1646  CA  LEU I 210       1.988 -13.259   7.923  1.00 46.02           C
ATOM   1647  C   LEU I 210       3.492 -13.372   7.683  1.00 46.62           C
ATOM   1648  O   LEU I 210       3.963 -13.963   6.720  1.00 50.01           O
ATOM   1649  CB  LEU I 210       1.516 -14.528   8.637  1.00 42.12           C
ATOM   1650  CG  LEU I 210       0.147 -14.508   9.308  1.00 40.25           C
ATOM   1651  CD1 LEU I 210      -0.115 -15.835  10.013  1.00 35.74           C
ATOM   1652  CD2 LEU I 210       0.015 -13.356  10.290  1.00 35.45           C
ATOM   1653  N   PHE I 211       4.237 -12.813   8.623  1.00 44.36           N
ATOM   1654  CA  PHE I 211       5.695 -12.912   8.649  1.00 45.08           C
ATOM   1655  C   PHE I 211       6.046 -13.688   9.918  1.00 46.76           C
ATOM   1656  O   PHE I 211       5.386 -13.487  10.942  1.00 48.58           O
ATOM   1657  CB  PHE I 211       6.337 -11.539   8.608  1.00 44.96           C
ATOM   1658  CG  PHE I 211       7.836 -11.515   8.573  1.00 45.50           C
ATOM   1659  CD1 PHE I 211       8.568 -11.617   9.745  1.00 42.55           C
ATOM   1660  CD2 PHE I 211       8.523 -11.361   7.381  1.00 47.26           C
ATOM   1661  CE1 PHE I 211       9.945 -11.611   9.728  1.00 43.22           C
ATOM   1662  CE2 PHE I 211       9.906 -11.352   7.354  1.00 47.60           C
ATOM   1663  CZ  PHE I 211      10.614 -11.449   8.535  1.00 43.75           C
ATOM   1664  N   TYR I 212       6.989 -14.616   9.848  1.00 45.49           N
ATOM   1665  CA  TYR I 212       7.339 -15.428  11.010  1.00 42.24           C
ATOM   1666  C   TYR I 212       8.648 -14.988  11.640  1.00 40.05           C
ATOM   1667  O   TYR I 212       9.729 -15.292  11.142  1.00 37.65           O
ATOM   1668  CB  TYR I 212       7.395 -16.918  10.619  1.00 43.50           C
ATOM   1669  CG  TYR I 212       6.003 -17.412  10.259  1.00 46.98           C
ATOM   1670  CD1 TYR I 212       5.105 -17.786  11.245  1.00 48.33           C
ATOM   1671  CD2 TYR I 212       5.576 -17.404   8.940  1.00 48.64           C
ATOM   1672  CE1 TYR I 212       3.825 -18.195  10.919  1.00 50.44           C
ATOM   1673  CE2 TYR I 212       4.298 -17.808   8.606  1.00 50.43           C
ATOM   1674  CZ  TYR I 212       3.429 -18.204   9.599  1.00 51.81           C
ATOM   1675  OH  TYR I 212       2.157 -18.608   9.268  1.00 53.70           O
ATOM   1676  N   LYS I 213       8.550 -14.257  12.746  1.00 40.53           N
ATOM   1677  CA  LYS I 213       9.713 -13.769  13.470  1.00 40.57           C
ATOM   1678  C   LYS I 213      10.531 -14.909  14.063  1.00 39.05           C
ATOM   1679  O   LYS I 213      10.014 -15.992  14.344  1.00 39.27           O
ATOM   1680  CB  LYS I 213       9.285 -12.832  14.602  1.00 43.81           C
ATOM   1681  CG  LYS I 213       8.397 -11.670  14.212  1.00 46.36           C
ATOM   1682  CD  LYS I 213       7.658 -11.116  15.426  1.00 49.84           C
ATOM   1683  CE  LYS I 213       7.390  -9.629  15.288  1.00 51.12           C
ATOM   1684  NZ  LYS I 213       6.395  -9.149  16.286  1.00 53.80           N
ATOM   1685  N   ALA I 214      11.732 -14.596  14.538  1.00 39.59           N
ATOM   1686  CA  ALA I 214      12.643 -15.517  15.184  1.00 40.79           C
ATOM   1687  C   ALA I 214      12.232 -15.944  16.583  1.00 39.75           C
ATOM   1688  O   ALA I 214      12.680 -16.980  17.087  1.00 37.80           O
ATOM   1689  CB  ALA I 214      14.040 -14.880  15.255  1.00 39.03           C
ATOM   1690  N   ASP I 215      11.330 -15.214  17.226  1.00 39.91           N
ATOM   1691  CA  ASP I 215      10.801 -15.504  18.537  1.00 41.45           C
ATOM   1692  C   ASP I 215       9.738 -16.593  18.542  1.00 43.31           C
ATOM   1693  O   ASP I 215       9.342 -17.064  19.613  1.00 46.00           O
ATOM   1694  CB  ASP I 215      10.257 -14.228  19.183  1.00 43.03           C
ATOM   1695  CG  ASP I 215       9.057 -13.599  18.537  1.00 46.81           C
ATOM   1696  OD1 ASP I 215       8.447 -14.166  17.608  1.00 50.33           O
ATOM   1697  OD2 ASP I 215       8.676 -12.482  18.975  1.00 47.39           O
ATOM   1698  N   GLY I 216       9.193 -16.946  17.387  1.00 43.67           N
ATOM   1699  CA  GLY I 216       8.206 -17.997  17.259  1.00 43.50           C
ATOM   1700  C   GLY I 216       6.848 -17.438  16.855  1.00 45.93           C
ATOM   1701  O   GLY I 216       5.999 -18.149  16.325  1.00 46.17           O
ATOM   1702  N   GLU I 217       6.656 -16.148  17.112  1.00 48.87           N
ATOM   1703  CA  GLU I 217       5.408 -15.483  16.795  1.00 53.38           C
ATOM   1704  C   GLU I 217       5.344 -15.074  15.326  1.00 55.30           C
ATOM   1705  O   GLU I 217       6.187 -15.413  14.502  1.00 54.84           O
ATOM   1706  CB  GLU I 217       5.205 -14.256  17.689  1.00 56.11           C
ATOM   1707  CG  GLU I 217       5.235 -14.524  19.175  1.00 62.93           C
ATOM   1708  CD  GLU I 217       4.355 -15.670  19.628  1.00 67.52           C
ATOM   1709  OE1 GLU I 217       3.118 -15.571  19.498  1.00 68.86           O
ATOM   1710  OE2 GLU I 217       4.904 -16.685  20.109  1.00 70.48           O
ATOM   1711  N   SER I 218       4.283 -14.339  15.015  1.00 56.18           N
ATOM   1712  CA  SER I 218       4.037 -13.813  13.693  1.00 56.91           C
ATOM   1713  C   SER I 218       3.473 -12.393  13.781  1.00 56.74           C
ATOM   1714  O   SER I 218       3.024 -11.943  14.833  1.00 55.63           O
ATOM   1715  CB  SER I 218       3.068 -14.697  12.906  1.00 57.30           C
ATOM   1716  OG  SER I 218       1.725 -14.397  13.247  1.00 58.78           O
ATOM   1717  N   CYS I 219       3.520 -11.697  12.656  1.00 55.75           N
ATOM   1718  CA  CYS I 219       2.981 -10.347  12.551  1.00 53.68           C
ATOM   1719  C   CYS I 219       2.471 -10.129  11.126  1.00 52.95           C
ATOM   1720  O   CYS I 219       2.744 -10.953  10.250  1.00 51.69           O
ATOM   1721  CB  CYS I 219       4.001  -9.288  12.929  1.00 53.94           C
ATOM   1722  SG  CYS I 219       5.635  -9.434  12.187  1.00 54.21           S
ATOM   1723  N   SER I 220       1.824  -8.996  10.886  1.00 52.59           N
ATOM   1724  CA  SER I 220       1.282  -8.711   9.564  1.00 51.81           C
ATOM   1725  C   SER I 220       2.173  -7.789   8.743  1.00 50.31           C
ATOM   1726  O   SER I 220       2.413  -6.637   9.095  1.00 53.04           O
ATOM   1727  CB  SER I 220      -0.120  -8.105   9.689  1.00 52.37           C
ATOM   1728  OG  SER I 220      -0.905  -8.411   8.550  1.00 56.24           O
ATOM   1729  N   ALA I 221       2.643  -8.305   7.610  1.00 46.93           N
ATOM   1730  CA  ALA I 221       3.487  -7.542   6.702  1.00 43.14           C
ATOM   1731  C   ALA I 221       2.782  -7.303   5.369  1.00 41.17           C
ATOM   1732  O   ALA I 221       1.879  -8.043   4.986  1.00 39.34           O
ATOM   1733  CB  ALA I 221       4.802  -8.272   6.467  1.00 39.56           C
ATOM   1734  N   SER I 222       3.220  -6.273   4.657  1.00 40.93           N
ATOM   1735  CA  SER I 222       2.728  -5.987   3.316  1.00 40.94           C
ATOM   1736  C   SER I 222       3.556  -6.795   2.314  1.00 40.10           C
ATOM   1737  O   SER I 222       4.632  -6.361   1.909  1.00 40.25           O
ATOM   1738  CB  SER I 222       2.815  -4.505   2.984  1.00 41.34           C
ATOM   1739  OG  SER I 222       1.879  -3.738   3.715  1.00 43.58           O
ATOM   1740  N   MET I 223       3.072  -7.978   1.966  1.00 41.07           N
ATOM   1741  CA  MET I 223       3.766  -8.865   1.043  1.00 39.72           C
ATOM   1742  C   MET I 223       3.512  -8.467  -0.406  1.00 40.50           C
ATOM   1743  O   MET I 223       2.368  -8.404  -0.859  1.00 43.01           O
ATOM   1744  CB  MET I 223       3.334 -10.312   1.287  1.00 37.81           C
ATOM   1745  CG  MET I 223       4.248 -11.371   0.710  1.00 39.90           C
ATOM   1746  SD  MET I 223       5.849 -11.474   1.521  1.00 44.47           S
ATOM   1747  CE  MET I 223       5.364 -11.755   3.220  1.00 42.69           C
ATOM   1748  N   MET I 224       4.586  -8.151  -1.122  1.00 37.60           N
ATOM   1749  CA  MET I 224       4.499  -7.824  -2.540  1.00 34.93           C
ATOM   1750  C   MET I 224       4.603  -9.130  -3.330  1.00 35.66           C
ATOM   1751  O   MET I 224       5.113 -10.117  -2.799  1.00 33.61           O
ATOM   1752  CB  MET I 224       5.585  -6.864  -2.981  1.00 30.86           C
ATOM   1753  CG  MET I 224       5.717  -5.626  -2.106  1.00 29.87           C
ATOM   1754  SD  MET I 224       7.006  -4.537  -2.705  1.00 27.92           S
ATOM   1755  CE  MET I 224       8.486  -5.382  -2.178  1.00 28.14           C
ATOM   1756  N   TYR I 225       4.129  -9.120  -4.565  1.00 38.44           N
ATOM   1757  CA  TYR I 225       4.093 -10.350  -5.352  1.00 38.72           C
ATOM   1758  C   TYR I 225       4.159 -10.056  -6.840  1.00 39.80           C
ATOM   1759  O   TYR I 225       3.492  -9.162  -7.351  1.00 41.53           O
ATOM   1760  CB  TYR I 225       2.823 -11.116  -4.981  1.00 44.58           C
ATOM   1761  CG  TYR I 225       2.334 -12.108  -6.005  1.00 53.28           C
ATOM   1762  CD1 TYR I 225       3.032 -13.283  -6.248  1.00 57.90           C
ATOM   1763  CD2 TYR I 225       1.189 -11.864  -6.751  1.00 58.51           C
ATOM   1764  CE1 TYR I 225       2.594 -14.193  -7.190  1.00 62.63           C
ATOM   1765  CE2 TYR I 225       0.745 -12.767  -7.698  1.00 62.89           C
ATOM   1766  CZ  TYR I 225       1.452 -13.930  -7.913  1.00 65.70           C
ATOM   1767  OH  TYR I 225       1.018 -14.831  -8.857  1.00 69.54           O
ATOM   1768  N   GLN I 226       5.001 -10.805  -7.533  1.00 38.26           N
ATOM   1769  CA  GLN I 226       5.180 -10.700  -8.972  1.00 34.13           C
ATOM   1770  C   GLN I 226       5.791 -12.008  -9.472  1.00 34.39           C
ATOM   1771  O   GLN I 226       6.282 -12.801  -8.667  1.00 37.20           O
ATOM   1772  CB  GLN I 226       6.062  -9.518  -9.346  1.00 32.67           C
ATOM   1773  CG  GLN I 226       7.560  -9.755  -9.237  1.00 29.53           C
ATOM   1774  CD  GLN I 226       8.349  -8.664  -9.932  1.00 31.45           C
ATOM   1775  OE1 GLN I 226       8.782  -7.703  -9.296  1.00 38.70           O
ATOM   1776  NE2 GLN I 226       8.511  -8.794 -11.239  1.00 26.89           N
ATOM   1777  N   GLU I 227       5.720 -12.254 -10.763  1.00 34.59           N
ATOM   1778  CA  GLU I 227       6.315 -13.430 -11.388  1.00 32.56           C
ATOM   1779  C   GLU I 227       7.176 -12.949 -12.560  1.00 30.31           C
ATOM   1780  O   GLU I 227       6.731 -12.043 -13.275  1.00 29.18           O
ATOM   1781  CB  GLU I 227       5.260 -14.404 -11.879  1.00 35.08           C
ATOM   1782  CG  GLU I 227       4.521 -15.202 -10.828  1.00 41.36           C
ATOM   1783  CD  GLU I 227       3.331 -15.960 -11.376  1.00 47.44           C
ATOM   1784  OE1 GLU I 227       2.987 -15.760 -12.559  1.00 49.73           O
ATOM   1785  OE2 GLU I 227       2.739 -16.762 -10.623  1.00 50.27           O
ATOM   1786  N   GLY I 228       8.373 -13.491 -12.729  1.00 28.34           N
ATOM   1787  CA  GLY I 228       9.236 -13.033 -13.814  1.00 29.31           C
ATOM   1788  C   GLY I 228      10.557 -13.780 -13.863  1.00 31.68           C
ATOM   1789  O   GLY I 228      10.775 -14.737 -13.124  1.00 33.93           O
ATOM   1790  N   LYS I 229      11.440 -13.353 -14.752  1.00 35.31           N
ATOM   1791  CA  LYS I 229      12.738 -13.981 -14.967  1.00 39.51           C
ATOM   1792  C   LYS I 229      13.831 -13.370 -14.116  1.00 40.86           C
ATOM   1793  O   LYS I 229      14.212 -12.209 -14.307  1.00 42.19           O
ATOM   1794  CB  LYS I 229      13.076 -13.847 -16.462  1.00 39.72           C
ATOM   1795  CG  LYS I 229      14.271 -14.652 -16.922  1.00 40.89           C
ATOM   1796  N   PHE I 230      14.275 -14.063 -13.067  1.00 41.14           N
ATOM   1797  CA  PHE I 230      15.272 -13.579 -12.131  1.00 37.94           C
ATOM   1798  C   PHE I 230      16.413 -14.572 -11.915  1.00 35.19           C
ATOM   1799  O   PHE I 230      16.134 -15.769 -11.789  1.00 36.23           O
ATOM   1800  CB  PHE I 230      14.653 -13.322 -10.745  1.00 40.06           C
ATOM   1801  CG  PHE I 230      13.652 -12.210 -10.678  1.00 42.99           C
ATOM   1802  CD1 PHE I 230      14.054 -10.890 -10.595  1.00 42.94           C
ATOM   1803  CD2 PHE I 230      12.294 -12.487 -10.753  1.00 41.60           C
ATOM   1804  CE1 PHE I 230      13.124  -9.868 -10.552  1.00 39.77           C
ATOM   1805  CE2 PHE I 230      11.360 -11.472 -10.725  1.00 37.80           C
ATOM   1806  CZ  PHE I 230      11.777 -10.161 -10.620  1.00 39.50           C
ATOM   1807  N   ARG I 231      17.640 -14.097 -11.740  1.00 32.61           N
ATOM   1808  CA  ARG I 231      18.753 -14.999 -11.415  1.00 31.88           C
ATOM   1809  C   ARG I 231      18.534 -15.594 -10.027  1.00 32.26           C
ATOM   1810  O   ARG I 231      18.263 -14.872  -9.069  1.00 32.27           O
ATOM   1811  CB  ARG I 231      20.085 -14.270 -11.519  1.00 31.73           C
ATOM   1812  CG  ARG I 231      20.313 -13.614 -12.876  1.00 31.96           C
ATOM   1813  CD  ARG I 231      21.632 -12.859 -12.893  1.00 33.24           C
ATOM   1814  NE  ARG I 231      22.774 -13.764 -12.809  1.00 40.35           N
ATOM   1815  CZ  ARG I 231      23.682 -13.721 -11.841  1.00 44.91           C
ATOM   1816  NH1 ARG I 231      23.567 -12.833 -10.862  1.00 44.05           N
ATOM   1817  NH2 ARG I 231      24.698 -14.573 -11.841  1.00 46.98           N
ATOM   1818  N   TYR I 232      18.583 -16.915  -9.917  1.00 33.77           N
ATOM   1819  CA  TYR I 232      18.273 -17.655  -8.704  1.00 31.65           C
ATOM   1820  C   TYR I 232      19.049 -18.961  -8.581  1.00 33.46           C
ATOM   1821  O   TYR I 232      19.515 -19.534  -9.563  1.00 33.13           O
ATOM   1822  CB  TYR I 232      16.766 -17.974  -8.712  1.00 30.11           C
ATOM   1823  CG  TYR I 232      16.221 -19.008  -7.765  1.00 30.12           C
ATOM   1824  CD1 TYR I 232      15.858 -18.658  -6.468  1.00 29.29           C
ATOM   1825  CD2 TYR I 232      16.084 -20.347  -8.124  1.00 30.64           C
ATOM   1826  CE1 TYR I 232      15.368 -19.592  -5.577  1.00 31.01           C
ATOM   1827  CE2 TYR I 232      15.598 -21.292  -7.240  1.00 29.61           C
ATOM   1828  CZ  TYR I 232      15.241 -20.909  -5.966  1.00 30.98           C
ATOM   1829  OH  TYR I 232      14.750 -21.836  -5.074  1.00 31.57           O
ATOM   1830  N   ARG I 233      19.169 -19.469  -7.359  1.00 37.04           N
ATOM   1831  CA  ARG I 233      19.698 -20.773  -7.055  1.00 39.79           C
ATOM   1832  C   ARG I 233      19.407 -21.154  -5.599  1.00 42.90           C
ATOM   1833  O   ARG I 233      19.578 -20.334  -4.700  1.00 46.22           O
ATOM   1834  CB  ARG I 233      21.203 -20.886  -7.316  1.00 40.12           C
ATOM   1835  CG  ARG I 233      21.737 -22.308  -7.185  1.00 44.46           C
ATOM   1836  CD  ARG I 233      21.179 -23.223  -8.266  1.00 44.15           C
ATOM   1837  NE  ARG I 233      21.725 -22.905  -9.573  1.00 47.60           N
ATOM   1838  CZ  ARG I 233      21.412 -23.472 -10.725  1.00 47.60           C
ATOM   1839  NH1 ARG I 233      20.514 -24.445 -10.779  1.00 49.94           N
ATOM   1840  NH2 ARG I 233      22.006 -23.064 -11.841  1.00 45.91           N
ATOM   1841  N   ARG I 234      18.925 -22.379  -5.395  1.00 43.65           N
ATOM   1842  CA  ARG I 234      18.798 -22.913  -4.040  1.00 42.76           C
ATOM   1843  C   ARG I 234      20.146 -23.602  -3.763  1.00 44.04           C
ATOM   1844  O   ARG I 234      20.608 -24.393  -4.584  1.00 41.45           O
ATOM   1845  CB  ARG I 234      17.633 -23.860  -3.814  1.00 38.43           C
ATOM   1846  CG  ARG I 234      17.112 -23.823  -2.383  1.00 40.19           C
ATOM   1847  CD  ARG I 234      15.953 -24.748  -2.095  1.00 38.58           C
ATOM   1848  NE  ARG I 234      16.353 -26.048  -1.626  1.00 43.92           N
ATOM   1849  CZ  ARG I 234      15.958 -26.817  -0.640  1.00 46.11           C
ATOM   1850  NH1 ARG I 234      15.011 -26.457   0.213  1.00 45.73           N
ATOM   1851  NH2 ARG I 234      16.546 -28.007  -0.469  1.00 51.85           N
ATOM   1852  N   VAL I 235      20.841 -23.124  -2.742  1.00 48.35           N
ATOM   1853  CA  VAL I 235      22.190 -23.594  -2.441  1.00 50.48           C
ATOM   1854  C   VAL I 235      22.237 -24.467  -1.199  1.00 54.27           C
ATOM   1855  O   VAL I 235      21.226 -25.039  -0.784  1.00 55.96           O
ATOM   1856  CB  VAL I 235      23.152 -22.397  -2.303  1.00 47.45           C
ATOM   1857  CG1 VAL I 235      23.441 -21.775  -3.664  1.00 42.70           C
ATOM   1858  CG2 VAL I 235      22.582 -21.358  -1.350  1.00 43.32           C
ATOM   1859  N   ALA I 236      23.406 -24.614  -0.597  1.00 56.52           N
ATOM   1860  CA  ALA I 236      23.664 -25.472   0.539  1.00 55.82           C
ATOM   1861  C   ALA I 236      22.699 -25.339   1.704  1.00 55.03           C
ATOM   1862  O   ALA I 236      22.448 -24.268   2.247  1.00 56.91           O
ATOM   1863  CB  ALA I 236      25.093 -25.200   1.040  1.00 55.26           C
ATOM   1864  N   GLU I 237      22.128 -26.455   2.133  1.00 54.38           N
ATOM   1865  CA  GLU I 237      21.203 -26.607   3.226  1.00 54.86           C
ATOM   1866  C   GLU I 237      19.889 -25.856   3.061  1.00 53.36           C
ATOM   1867  O   GLU I 237      19.304 -25.353   4.025  1.00 52.32           O
ATOM   1868  CB  GLU I 237      21.847 -26.227   4.577  1.00 62.24           C
ATOM   1869  CG  GLU I 237      21.309 -27.080   5.724  1.00 69.17           C
ATOM   1870  CD  GLU I 237      21.772 -26.620   7.087  1.00 72.60           C
ATOM   1871  OE1 GLU I 237      22.967 -26.810   7.402  1.00 74.12           O
ATOM   1872  OE2 GLU I 237      20.951 -26.081   7.859  1.00 75.48           O
ATOM   1873  N   GLY I 238      19.355 -25.817   1.845  1.00 52.37           N
ATOM   1874  CA  GLY I 238      18.096 -25.219   1.525  1.00 49.49           C
ATOM   1875  C   GLY I 238      18.013 -23.717   1.456  1.00 47.69           C
ATOM   1876  O   GLY I 238      16.903 -23.162   1.520  1.00 46.23           O
ATOM   1877  N   THR I 239      19.127 -23.015   1.313  1.00 47.54           N
ATOM   1878  CA  THR I 239      19.139 -21.562   1.258  1.00 45.79           C
ATOM   1879  C   THR I 239      18.797 -21.051  -0.135  1.00 41.13           C
ATOM   1880  O   THR I 239      19.403 -21.455  -1.124  1.00 42.14           O
ATOM   1881  CB  THR I 239      20.505 -20.992   1.683  1.00 49.18           C
ATOM   1882  OG1 THR I 239      20.912 -21.604   2.914  1.00 53.71           O
ATOM   1883  CG2 THR I 239      20.428 -19.488   1.873  1.00 47.34           C
ATOM   1884  N   GLN I 240      17.826 -20.150  -0.207  1.00 37.89           N
ATOM   1885  CA  GLN I 240      17.398 -19.566  -1.472  1.00 35.69           C
ATOM   1886  C   GLN I 240      18.074 -18.219  -1.708  1.00 34.42           C
ATOM   1887  O   GLN I 240      17.947 -17.306  -0.892  1.00 37.24           O
ATOM   1888  CB  GLN I 240      15.874 -19.403  -1.498  1.00 30.61           C
ATOM   1889  CG  GLN I 240      15.079 -20.691  -1.493  1.00 29.02           C
ATOM   1890  CD  GLN I 240      13.608 -20.508  -1.796  1.00 29.32           C
ATOM   1891  OE1 GLN I 240      12.814 -20.115  -0.940  1.00 26.90           O
ATOM   1892  NE2 GLN I 240      13.216 -20.806  -3.032  1.00 27.47           N
ATOM   1893  N   VAL I 241      18.825 -18.094  -2.793  1.00 33.27           N
ATOM   1894  CA  VAL I 241      19.502 -16.867  -3.179  1.00 32.60           C
ATOM   1895  C   VAL I 241      18.788 -16.250  -4.386  1.00 37.09           C
ATOM   1896  O   VAL I 241      18.580 -16.927  -5.395  1.00 38.49           O
ATOM   1897  CB  VAL I 241      20.979 -17.077  -3.548  1.00 31.09           C
ATOM   1898  CG1 VAL I 241      21.647 -15.737  -3.849  1.00 23.09           C
ATOM   1899  CG2 VAL I 241      21.736 -17.806  -2.449  1.00 30.62           C
ATOM   1900  N   LEU I 242      18.419 -14.982  -4.295  1.00 39.85           N
ATOM   1901  CA  LEU I 242      17.672 -14.294  -5.339  1.00 37.01           C
ATOM   1902  C   LEU I 242      18.226 -12.914  -5.659  1.00 35.57           C
ATOM   1903  O   LEU I 242      18.314 -12.073  -4.758  1.00 38.15           O
ATOM   1904  CB  LEU I 242      16.208 -14.146  -4.887  1.00 34.50           C
ATOM   1905  CG  LEU I 242      15.260 -13.405  -5.827  1.00 31.65           C
ATOM   1906  CD1 LEU I 242      14.993 -14.227  -7.077  1.00 32.79           C
ATOM   1907  CD2 LEU I 242      13.955 -13.068  -5.119  1.00 28.40           C
ATOM   1908  N   GLU I 243      18.537 -12.633  -6.919  1.00 33.23           N
ATOM   1909  CA  GLU I 243      19.027 -11.319  -7.318  1.00 30.22           C
ATOM   1910  C   GLU I 243      17.936 -10.531  -8.036  1.00 31.80           C
ATOM   1911  O   GLU I 243      17.382 -10.978  -9.038  1.00 34.48           O
ATOM   1912  CB  GLU I 243      20.265 -11.424  -8.213  1.00 27.54           C
ATOM   1913  CG  GLU I 243      21.022 -10.115  -8.364  1.00 30.79           C
ATOM   1914  CD  GLU I 243      22.284 -10.241  -9.192  1.00 34.50           C
ATOM   1915  OE1 GLU I 243      22.175 -10.542 -10.399  1.00 36.97           O
ATOM   1916  OE2 GLU I 243      23.386 -10.031  -8.644  1.00 34.81           O
ATOM   1917  N   LEU I 244      17.565  -9.389  -7.475  1.00 32.24           N
ATOM   1918  CA  LEU I 244      16.605  -8.475  -8.077  1.00 32.34           C
ATOM   1919  C   LEU I 244      17.358  -7.200  -8.469  1.00 32.44           C
ATOM   1920  O   LEU I 244      17.713  -6.408  -7.598  1.00 30.69           O
ATOM   1921  CB  LEU I 244      15.474  -8.109  -7.130  1.00 33.87           C
ATOM   1922  CG  LEU I 244      14.795  -9.188  -6.302  1.00 35.90           C
ATOM   1923  CD1 LEU I 244      13.691  -8.596  -5.432  1.00 36.95           C
ATOM   1924  CD2 LEU I 244      14.217 -10.279  -7.189  1.00 40.37           C
ATOM   1925  N   PRO I 245      17.659  -7.043  -9.751  1.00 31.73           N
ATOM   1926  CA  PRO I 245      18.435  -5.921 -10.230  1.00 30.61           C
ATOM   1927  C   PRO I 245      17.666  -4.619 -10.308  1.00 32.02           C
ATOM   1928  O   PRO I 245      16.445  -4.604 -10.458  1.00 32.61           O
ATOM   1929  CB  PRO I 245      18.884  -6.364 -11.624  1.00 27.54           C
ATOM   1930  CG  PRO I 245      17.786  -7.257 -12.095  1.00 27.34           C
ATOM   1931  CD  PRO I 245      17.300  -7.970 -10.849  1.00 30.20           C
ATOM   1932  N   PHE I 246      18.396  -3.510 -10.230  1.00 32.27           N
ATOM   1933  CA  PHE I 246      17.806  -2.186 -10.401  1.00 35.02           C
ATOM   1934  C   PHE I 246      17.978  -1.774 -11.863  1.00 38.21           C
ATOM   1935  O   PHE I 246      18.749  -2.401 -12.598  1.00 38.11           O
ATOM   1936  CB  PHE I 246      18.431  -1.175  -9.445  1.00 31.68           C
ATOM   1937  CG  PHE I 246      18.050  -1.399  -8.005  1.00 29.99           C
ATOM   1938  CD1 PHE I 246      18.804  -2.224  -7.191  1.00 28.81           C
ATOM   1939  CD2 PHE I 246      16.929  -0.789  -7.470  1.00 28.93           C
ATOM   1940  CE1 PHE I 246      18.450  -2.438  -5.874  1.00 28.13           C
ATOM   1941  CE2 PHE I 246      16.564  -0.997  -6.156  1.00 29.20           C
ATOM   1942  CZ  PHE I 246      17.328  -1.823  -5.354  1.00 29.88           C
ATOM   1943  N   LYS I 247      17.232  -0.773 -12.298  1.00 39.96           N
ATOM   1944  CA  LYS I 247      17.317  -0.289 -13.678  1.00 39.35           C
ATOM   1945  C   LYS I 247      18.743   0.144 -13.991  1.00 38.39           C
ATOM   1946  O   LYS I 247      19.321   0.956 -13.267  1.00 38.76           O
ATOM   1947  CB  LYS I 247      16.334   0.858 -13.869  1.00 39.30           C
ATOM   1948  CG  LYS I 247      15.926   1.169 -15.294  1.00 41.60           C
ATOM   1949  CD  LYS I 247      14.682   2.046 -15.320  1.00 52.36           C
ATOM   1950  CE  LYS I 247      14.623   2.937 -16.546  1.00 59.06           C
ATOM   1951  NZ  LYS I 247      13.423   3.825 -16.529  1.00 60.93           N
ATOM   1952  N   GLY I 248      19.331  -0.413 -15.040  1.00 38.18           N
ATOM   1953  CA  GLY I 248      20.709  -0.091 -15.415  1.00 35.54           C
ATOM   1954  C   GLY I 248      21.562  -1.350 -15.339  1.00 37.34           C
ATOM   1955  O   GLY I 248      22.543  -1.538 -16.050  1.00 37.44           O
ATOM   1956  N   ASP I 249      21.229  -2.223 -14.396  1.00 38.18           N
ATOM   1957  CA  ASP I 249      21.842  -3.491 -14.114  1.00 40.11           C
ATOM   1958  C   ASP I 249      23.178  -3.446 -13.384  1.00 39.36           C
ATOM   1959  O   ASP I 249      23.709  -4.521 -13.060  1.00 38.83           O
ATOM   1960  CB  ASP I 249      22.028  -4.321 -15.404  1.00 42.02           C
ATOM   1961  CG  ASP I 249      20.738  -4.959 -15.882  1.00 45.14           C
ATOM   1962  OD1 ASP I 249      20.239  -5.898 -15.231  1.00 45.10           O
ATOM   1963  OD2 ASP I 249      20.217  -4.506 -16.926  1.00 46.03           O
ATOM   1964  N   ASP I 250      23.698  -2.294 -13.009  1.00 39.24           N
ATOM   1965  CA  ASP I 250      24.989  -2.147 -12.365  1.00 38.47           C
ATOM   1966  C   ASP I 250      24.884  -2.274 -10.852  1.00 36.81           C
ATOM   1967  O   ASP I 250      25.860  -2.544 -10.159  1.00 38.09           O
ATOM   1968  CB  ASP I 250      25.644  -0.819 -12.748  1.00 44.63           C
ATOM   1969  CG  ASP I 250      24.774   0.402 -12.595  1.00 52.66           C
ATOM   1970  OD1 ASP I 250      23.728   0.516 -13.269  1.00 53.50           O
ATOM   1971  OD2 ASP I 250      25.150   1.309 -11.812  1.00 57.88           O
ATOM   1972  N   ILE I 251      23.703  -2.015 -10.316  1.00 35.71           N
ATOM   1973  CA  ILE I 251      23.388  -2.124  -8.902  1.00 36.14           C
ATOM   1974  C   ILE I 251      22.219  -3.100  -8.746  1.00 39.15           C
ATOM   1975  O   ILE I 251      21.205  -2.954  -9.436  1.00 39.98           O
ATOM   1976  CB  ILE I 251      23.007  -0.776  -8.274  1.00 33.07           C
ATOM   1977  CG1 ILE I 251      24.187   0.202  -8.222  1.00 32.60           C
ATOM   1978  CG2 ILE I 251      22.460  -0.962  -6.860  1.00 30.67           C
ATOM   1979  CD1 ILE I 251      23.760   1.650  -8.125  1.00 34.16           C
ATOM   1980  N   THR I 252      22.396  -4.182  -7.992  1.00 38.74           N
ATOM   1981  CA  THR I 252      21.366  -5.186  -7.796  1.00 34.56           C
ATOM   1982  C   THR I 252      21.112  -5.437  -6.301  1.00 34.95           C
ATOM   1983  O   THR I 252      21.928  -5.069  -5.457  1.00 36.61           O
ATOM   1984  CB  THR I 252      21.689  -6.558  -8.419  1.00 34.67           C
ATOM   1985  OG1 THR I 252      22.765  -7.158  -7.665  1.00 37.24           O
ATOM   1986  CG2 THR I 252      22.084  -6.525  -9.881  1.00 30.03           C
ATOM   1987  N   MET I 253      20.010  -6.105  -5.983  1.00 31.71           N
ATOM   1988  CA  MET I 253      19.705  -6.489  -4.608  1.00 30.77           C
ATOM   1989  C   MET I 253      19.697  -8.016  -4.509  1.00 33.81           C
ATOM   1990  O   MET I 253      18.976  -8.688  -5.242  1.00 36.67           O
ATOM   1991  CB  MET I 253      18.383  -5.916  -4.126  1.00 28.06           C
ATOM   1992  CG  MET I 253      17.840  -6.478  -2.825  1.00 28.46           C
ATOM   1993  SD  MET I 253      16.887  -5.274  -1.876  1.00 33.77           S
ATOM   1994  CE  MET I 253      15.440  -6.235  -1.464  1.00 30.18           C
ATOM   1995  N   VAL I 254      20.563  -8.557  -3.663  1.00 34.54           N
ATOM   1996  CA  VAL I 254      20.650  -9.992  -3.443  1.00 31.52           C
ATOM   1997  C   VAL I 254      20.012 -10.352  -2.101  1.00 32.53           C
ATOM   1998  O   VAL I 254      20.387  -9.795  -1.070  1.00 34.17           O
ATOM   1999  CB  VAL I 254      22.099 -10.505  -3.458  1.00 29.01           C
ATOM   2000  CG1 VAL I 254      22.140 -12.012  -3.226  1.00 28.42           C
ATOM   2001  CG2 VAL I 254      22.793 -10.159  -4.767  1.00 24.80           C
ATOM   2002  N   LEU I 255      19.057 -11.268  -2.121  1.00 33.20           N
ATOM   2003  CA  LEU I 255      18.404 -11.731  -0.906  1.00 32.04           C
ATOM   2004  C   LEU I 255      18.862 -13.149  -0.572  1.00 31.22           C
ATOM   2005  O   LEU I 255      19.027 -13.985  -1.457  1.00 30.56           O
ATOM   2006  CB  LEU I 255      16.886 -11.715  -1.034  1.00 34.67           C
ATOM   2007  CG  LEU I 255      16.205 -10.391  -1.367  1.00 34.68           C
ATOM   2008  CD1 LEU I 255      14.692 -10.565  -1.397  1.00 34.87           C
ATOM   2009  CD2 LEU I 255      16.596  -9.310  -0.371  1.00 34.28           C
ATOM   2010  N   ILE I 256      19.146 -13.380   0.699  1.00 32.19           N
ATOM   2011  CA  ILE I 256      19.548 -14.708   1.175  1.00 31.29           C
ATOM   2012  C   ILE I 256      18.476 -15.179   2.156  1.00 31.94           C
ATOM   2013  O   ILE I 256      18.348 -14.643   3.255  1.00 32.90           O
ATOM   2014  CB  ILE I 256      20.948 -14.687   1.783  1.00 32.67           C
ATOM   2015  CG1 ILE I 256      22.025 -14.678   0.679  1.00 34.08           C
ATOM   2016  CG2 ILE I 256      21.206 -15.875   2.700  1.00 29.80           C
ATOM   2017  CD1 ILE I 256      22.555 -13.303   0.357  1.00 37.45           C
ATOM   2018  N   LEU I 257      17.640 -16.110   1.717  1.00 34.00           N
ATOM   2019  CA  LEU I 257      16.533 -16.616   2.531  1.00 35.40           C
ATOM   2020  C   LEU I 257      16.730 -18.088   2.856  1.00 38.49           C
ATOM   2021  O   LEU I 257      16.679 -18.951   1.984  1.00 41.16           O
ATOM   2022  CB  LEU I 257      15.223 -16.385   1.786  1.00 32.72           C
ATOM   2023  CG  LEU I 257      13.933 -16.994   2.316  1.00 29.96           C
ATOM   2024  CD1 LEU I 257      13.352 -16.152   3.441  1.00 27.17           C
ATOM   2025  CD2 LEU I 257      12.906 -17.154   1.199  1.00 27.15           C
ATOM   2026  N   PRO I 258      16.993 -18.387   4.128  1.00 40.07           N
ATOM   2027  CA  PRO I 258      17.214 -19.745   4.583  1.00 41.22           C
ATOM   2028  C   PRO I 258      15.936 -20.553   4.657  1.00 41.54           C
ATOM   2029  O   PRO I 258      14.861 -19.968   4.839  1.00 39.65           O
ATOM   2030  CB  PRO I 258      17.849 -19.563   5.955  1.00 42.25           C
ATOM   2031  CG  PRO I 258      17.395 -18.239   6.449  1.00 41.34           C
ATOM   2032  CD  PRO I 258      17.083 -17.407   5.235  1.00 41.35           C
ATOM   2033  N   LYS I 259      16.022 -21.881   4.566  1.00 44.55           N
ATOM   2034  CA  LYS I 259      14.808 -22.710   4.688  1.00 49.69           C
ATOM   2035  C   LYS I 259      14.188 -22.453   6.049  1.00 53.22           C
ATOM   2036  O   LYS I 259      14.847 -21.969   6.974  1.00 57.04           O
ATOM   2037  CB  LYS I 259      15.112 -24.181   4.462  1.00 50.66           C
ATOM   2038  CG  LYS I 259      15.979 -24.856   5.499  1.00 53.71           C
ATOM   2039  CD  LYS I 259      16.426 -26.247   5.073  1.00 52.37           C
ATOM   2040  CE  LYS I 259      17.284 -26.902   6.144  1.00 52.22           C
ATOM   2041  NZ  LYS I 259      17.992 -28.110   5.640  1.00 49.37           N
ATOM   2042  N   PRO I 260      12.920 -22.821   6.235  1.00 54.76           N
ATOM   2043  CA  PRO I 260      12.214 -22.609   7.486  1.00 55.73           C
ATOM   2044  C   PRO I 260      12.934 -23.174   8.694  1.00 58.09           C
ATOM   2045  O   PRO I 260      13.092 -22.527   9.731  1.00 60.64           O
ATOM   2046  CB  PRO I 260      10.863 -23.271   7.275  1.00 54.14           C
ATOM   2047  CG  PRO I 260      10.671 -23.374   5.808  1.00 53.43           C
ATOM   2048  CD  PRO I 260      12.050 -23.425   5.201  1.00 53.17           C
ATOM   2049  N   GLU I 261      13.398 -24.402   8.598  1.00 59.39           N
ATOM   2050  CA  GLU I 261      14.149 -25.147   9.561  1.00 61.07           C
ATOM   2051  C   GLU I 261      15.461 -24.500   9.988  1.00 58.66           C
ATOM   2052  O   GLU I 261      15.755 -24.495  11.190  1.00 58.57           O
ATOM   2053  CB  GLU I 261      14.473 -26.542   8.976  1.00 66.63           C
ATOM   2054  CG  GLU I 261      13.274 -27.356   8.551  1.00 72.57           C
ATOM   2055  CD  GLU I 261      12.748 -27.051   7.166  1.00 76.12           C
ATOM   2056  OE1 GLU I 261      13.534 -27.060   6.197  1.00 76.99           O
ATOM   2057  OE2 GLU I 261      11.534 -26.769   7.046  1.00 76.89           O
ATOM   2058  N   LYS I 262      16.288 -24.036   9.052  1.00 55.34           N
ATOM   2059  CA  LYS I 262      17.572 -23.445   9.418  1.00 51.52           C
ATOM   2060  C   LYS I 262      17.410 -21.998   9.876  1.00 53.24           C
ATOM   2061  O   LYS I 262      16.631 -21.229   9.317  1.00 56.45           O
ATOM   2062  CB  LYS I 262      18.590 -23.511   8.280  1.00 45.03           C
ATOM   2063  CG  LYS I 262      19.997 -23.073   8.676  1.00 40.39           C
ATOM   2064  CD  LYS I 262      20.885 -22.908   7.453  1.00 39.11           C
ATOM   2065  CE  LYS I 262      22.358 -22.932   7.820  1.00 38.70           C
ATOM   2066  NZ  LYS I 262      23.219 -23.167   6.628  1.00 42.78           N
ATOM   2067  N   SER I 263      18.180 -21.636  10.897  1.00 51.78           N
ATOM   2068  CA  SER I 263      18.123 -20.294  11.455  1.00 49.13           C
ATOM   2069  C   SER I 263      18.957 -19.304  10.659  1.00 45.77           C
ATOM   2070  O   SER I 263      19.993 -19.644  10.086  1.00 45.68           O
ATOM   2071  CB  SER I 263      18.597 -20.316  12.914  1.00 49.21           C
ATOM   2072  OG  SER I 263      19.025 -19.029  13.321  1.00 53.07           O
ATOM   2073  N   LEU I 264      18.546 -18.029  10.712  1.00 43.41           N
ATOM   2074  CA  LEU I 264      19.302 -16.981  10.037  1.00 42.41           C
ATOM   2075  C   LEU I 264      20.600 -16.682  10.771  1.00 42.89           C
ATOM   2076  O   LEU I 264      21.627 -16.470  10.110  1.00 43.48           O
ATOM   2077  CB  LEU I 264      18.497 -15.697   9.827  1.00 39.05           C
ATOM   2078  CG  LEU I 264      19.176 -14.714   8.852  1.00 39.80           C
ATOM   2079  CD1 LEU I 264      19.299 -15.328   7.466  1.00 37.87           C
ATOM   2080  CD2 LEU I 264      18.417 -13.402   8.800  1.00 41.36           C
ATOM   2081  N   ALA I 265      20.655 -16.842  12.092  1.00 41.68           N
ATOM   2082  CA  ALA I 265      21.888 -16.731  12.858  1.00 40.37           C
ATOM   2083  C   ALA I 265      22.942 -17.727  12.389  1.00 41.64           C
ATOM   2084  O   ALA I 265      24.117 -17.367  12.249  1.00 41.30           O
ATOM   2085  CB  ALA I 265      21.608 -16.921  14.342  1.00 37.12           C
ATOM   2086  N   LYS I 266      22.560 -18.962  12.069  1.00 42.76           N
ATOM   2087  CA  LYS I 266      23.451 -19.956  11.506  1.00 44.60           C
ATOM   2088  C   LYS I 266      23.999 -19.524  10.148  1.00 43.87           C
ATOM   2089  O   LYS I 266      25.192 -19.703   9.888  1.00 44.89           O
ATOM   2090  CB  LYS I 266      22.753 -21.315  11.368  1.00 49.46           C
ATOM   2091  CG  LYS I 266      21.920 -21.710  12.573  1.00 54.74           C
ATOM   2092  CD  LYS I 266      22.331 -23.066  13.124  1.00 57.78           C
ATOM   2093  CE  LYS I 266      21.563 -23.380  14.400  1.00 60.40           C
ATOM   2094  NZ  LYS I 266      21.339 -24.845  14.546  1.00 62.25           N
ATOM   2095  N   VAL I 267      23.172 -18.936   9.289  1.00 42.98           N
ATOM   2096  CA  VAL I 267      23.644 -18.438   7.988  1.00 39.47           C
ATOM   2097  C   VAL I 267      24.584 -17.266   8.187  1.00 38.71           C
ATOM   2098  O   VAL I 267      25.711 -17.288   7.663  1.00 39.19           O
ATOM   2099  CB  VAL I 267      22.456 -18.141   7.067  1.00 36.39           C
ATOM   2100  CG1 VAL I 267      22.862 -17.380   5.820  1.00 30.80           C
ATOM   2101  CG2 VAL I 267      21.768 -19.453   6.669  1.00 33.15           C
ATOM   2102  N   GLU I 268      24.284 -16.318   9.067  1.00 39.10           N
ATOM   2103  CA  GLU I 268      25.158 -15.212   9.421  1.00 39.92           C
ATOM   2104  C   GLU I 268      26.540 -15.651   9.885  1.00 41.05           C
ATOM   2105  O   GLU I 268      27.543 -15.034   9.495  1.00 41.54           O
ATOM   2106  CB  GLU I 268      24.486 -14.348  10.511  1.00 35.46           C
ATOM   2107  CG  GLU I 268      23.262 -13.603  10.037  1.00 33.40           C
ATOM   2108  CD  GLU I 268      22.453 -12.877  11.079  1.00 34.76           C
ATOM   2109  OE1 GLU I 268      22.162 -13.447  12.151  1.00 39.57           O
ATOM   2110  OE2 GLU I 268      22.059 -11.711  10.829  1.00 32.53           O
ATOM   2111  N   LYS I 269      26.660 -16.706  10.686  1.00 43.14           N
ATOM   2112  CA  LYS I 269      27.936 -17.246  11.117  1.00 44.66           C
ATOM   2113  C   LYS I 269      28.706 -17.931  10.000  1.00 45.12           C
ATOM   2114  O   LYS I 269      29.933 -17.742   9.922  1.00 44.37           O
ATOM   2115  CB  LYS I 269      27.739 -18.210  12.295  1.00 46.45           C
ATOM   2116  CG  LYS I 269      27.239 -17.553  13.572  1.00 48.31           C
ATOM   2117  CD  LYS I 269      27.036 -18.590  14.669  1.00 51.52           C
ATOM   2118  CE  LYS I 269      26.434 -17.968  15.916  1.00 53.32           C
ATOM   2119  NZ  LYS I 269      25.233 -17.145  15.605  1.00 52.34           N
ATOM   2120  N   GLU I 270      28.070 -18.584   9.037  1.00 47.97           N
ATOM   2121  CA  GLU I 270      28.754 -19.218   7.918  1.00 50.58           C
ATOM   2122  C   GLU I 270      29.234 -18.239   6.855  1.00 51.52           C
ATOM   2123  O   GLU I 270      30.122 -18.551   6.052  1.00 50.25           O
ATOM   2124  CB  GLU I 270      27.831 -20.267   7.278  1.00 55.49           C
ATOM   2125  CG  GLU I 270      27.331 -21.328   8.241  1.00 60.69           C
ATOM   2126  CD  GLU I 270      26.060 -22.012   7.786  1.00 65.93           C
ATOM   2127  OE1 GLU I 270      25.387 -21.494   6.869  1.00 68.56           O
ATOM   2128  OE2 GLU I 270      25.719 -23.077   8.348  1.00 67.39           O
ATOM   2129  N   LEU I 271      28.682 -17.043   6.810  1.00 54.43           N
ATOM   2130  CA  LEU I 271      28.995 -15.980   5.900  1.00 57.27           C
ATOM   2131  C   LEU I 271      30.474 -15.609   5.791  1.00 59.17           C
ATOM   2132  O   LEU I 271      31.172 -15.204   6.705  1.00 60.43           O
ATOM   2133  CB  LEU I 271      28.235 -14.701   6.294  1.00 56.57           C
ATOM   2134  CG  LEU I 271      26.853 -14.432   5.726  1.00 55.95           C
ATOM   2135  CD1 LEU I 271      26.526 -12.940   5.850  1.00 56.26           C
ATOM   2136  CD2 LEU I 271      26.710 -14.866   4.278  1.00 52.77           C
ATOM   2137  N   THR I 272      30.971 -15.765   4.570  1.00 58.84           N
ATOM   2138  CA  THR I 272      32.285 -15.440   4.079  1.00 57.77           C
ATOM   2139  C   THR I 272      32.128 -14.787   2.698  1.00 54.46           C
ATOM   2140  O   THR I 272      31.255 -15.217   1.939  1.00 54.43           O
ATOM   2141  CB  THR I 272      33.230 -16.642   3.885  1.00 61.49           C
ATOM   2142  OG1 THR I 272      33.738 -16.673   2.529  1.00 61.77           O
ATOM   2143  CG2 THR I 272      32.608 -18.003   4.140  1.00 65.25           C
ATOM   2144  N   PRO I 273      33.105 -13.996   2.267  1.00 51.81           N
ATOM   2145  CA  PRO I 273      33.116 -13.470   0.916  1.00 51.34           C
ATOM   2146  C   PRO I 273      33.156 -14.546  -0.154  1.00 52.04           C
ATOM   2147  O   PRO I 273      32.382 -14.490  -1.120  1.00 54.78           O
ATOM   2148  CB  PRO I 273      34.343 -12.577   0.857  1.00 50.94           C
ATOM   2149  CG  PRO I 273      34.767 -12.325   2.253  1.00 48.94           C
ATOM   2150  CD  PRO I 273      34.215 -13.463   3.081  1.00 49.99           C
ATOM   2151  N   GLU I 274      33.951 -15.597   0.000  1.00 50.49           N
ATOM   2152  CA  GLU I 274      34.088 -16.668  -0.976  1.00 47.41           C
ATOM   2153  C   GLU I 274      32.880 -17.595  -1.000  1.00 43.75           C
ATOM   2154  O   GLU I 274      32.515 -18.071  -2.088  1.00 43.40           O
ATOM   2155  CB  GLU I 274      35.396 -17.424  -0.797  1.00 48.38           C
ATOM   2156  CG  GLU I 274      36.033 -17.508   0.547  1.00 53.48           C
ATOM   2157  CD  GLU I 274      36.705 -16.284   1.111  1.00 55.20           C
ATOM   2158  OE1 GLU I 274      37.801 -15.893   0.663  1.00 55.05           O
ATOM   2159  OE2 GLU I 274      36.120 -15.680   2.043  1.00 57.00           O
ATOM   2160  N   VAL I 275      32.152 -17.747   0.103  1.00 41.55           N
ATOM   2161  CA  VAL I 275      30.907 -18.525   0.086  1.00 42.44           C
ATOM   2162  C   VAL I 275      29.834 -17.759  -0.680  1.00 43.66           C
ATOM   2163  O   VAL I 275      29.113 -18.335  -1.497  1.00 45.22           O
ATOM   2164  CB  VAL I 275      30.445 -18.921   1.489  1.00 41.79           C
ATOM   2165  CG1 VAL I 275      28.947 -19.156   1.601  1.00 39.54           C
ATOM   2166  CG2 VAL I 275      31.179 -20.201   1.914  1.00 41.80           C
ATOM   2167  N   LEU I 276      29.766 -16.450  -0.503  1.00 44.41           N
ATOM   2168  CA  LEU I 276      28.889 -15.558  -1.234  1.00 43.82           C
ATOM   2169  C   LEU I 276      29.186 -15.526  -2.730  1.00 44.14           C
ATOM   2170  O   LEU I 276      28.277 -15.575  -3.557  1.00 43.56           O
ATOM   2171  CB  LEU I 276      29.030 -14.139  -0.686  1.00 40.60           C
ATOM   2172  CG  LEU I 276      27.916 -13.450   0.071  1.00 42.17           C
ATOM   2173  CD1 LEU I 276      26.968 -14.409   0.774  1.00 43.41           C
ATOM   2174  CD2 LEU I 276      28.514 -12.488   1.108  1.00 45.13           C
ATOM   2175  N   GLN I 277      30.465 -15.461  -3.092  1.00 44.65           N
ATOM   2176  CA  GLN I 277      30.893 -15.437  -4.483  1.00 44.28           C
ATOM   2177  C   GLN I 277      30.612 -16.748  -5.199  1.00 44.26           C
ATOM   2178  O   GLN I 277      30.160 -16.706  -6.351  1.00 44.45           O
ATOM   2179  CB  GLN I 277      32.374 -15.067  -4.579  1.00 44.77           C
ATOM   2180  CG  GLN I 277      32.920 -14.905  -5.978  1.00 46.44           C
ATOM   2181  CD  GLN I 277      32.197 -13.873  -6.814  1.00 50.53           C
ATOM   2182  OE1 GLN I 277      32.352 -12.667  -6.615  1.00 55.30           O
ATOM   2183  NE2 GLN I 277      31.400 -14.344  -7.768  1.00 45.94           N
ATOM   2184  N   GLU I 278      30.693 -17.897  -4.529  1.00 43.13           N
ATOM   2185  CA  GLU I 278      30.295 -19.167  -5.124  1.00 43.68           C
ATOM   2186  C   GLU I 278      28.787 -19.218  -5.350  1.00 44.10           C
ATOM   2187  O   GLU I 278      28.334 -19.732  -6.379  1.00 45.72           O
ATOM   2188  CB  GLU I 278      30.738 -20.361  -4.279  1.00 46.25           C
ATOM   2189  CG  GLU I 278      30.970 -21.643  -5.063  1.00 49.75           C
ATOM   2190  CD  GLU I 278      29.699 -22.426  -5.316  1.00 55.50           C
ATOM   2191  OE1 GLU I 278      28.822 -22.436  -4.424  1.00 56.56           O
ATOM   2192  OE2 GLU I 278      29.561 -23.019  -6.407  1.00 56.86           O
ATOM   2193  N   TRP I 279      27.988 -18.650  -4.458  1.00 42.50           N
ATOM   2194  CA  TRP I 279      26.544 -18.586  -4.592  1.00 42.49           C
ATOM   2195  C   TRP I 279      26.087 -17.776  -5.800  1.00 44.84           C
ATOM   2196  O   TRP I 279      25.184 -18.187  -6.535  1.00 43.55           O
ATOM   2197  CB  TRP I 279      25.927 -17.995  -3.326  1.00 37.83           C
ATOM   2198  CG  TRP I 279      25.968 -18.851  -2.102  1.00 36.30           C
ATOM   2199  CD1 TRP I 279      26.399 -20.140  -1.980  1.00 35.31           C
ATOM   2200  CD2 TRP I 279      25.529 -18.458  -0.791  1.00 35.09           C
ATOM   2201  NE1 TRP I 279      26.260 -20.570  -0.686  1.00 38.52           N
ATOM   2202  CE2 TRP I 279      25.725 -19.556   0.066  1.00 37.03           C
ATOM   2203  CE3 TRP I 279      24.984 -17.282  -0.264  1.00 33.65           C
ATOM   2204  CZ2 TRP I 279      25.400 -19.513   1.420  1.00 38.23           C
ATOM   2205  CZ3 TRP I 279      24.664 -17.240   1.079  1.00 36.58           C
ATOM   2206  CH2 TRP I 279      24.873 -18.350   1.907  1.00 38.04           C
ATOM   2207  N   LEU I 280      26.736 -16.648  -6.072  1.00 45.85           N
ATOM   2208  CA  LEU I 280      26.477 -15.809  -7.226  1.00 47.00           C
ATOM   2209  C   LEU I 280      26.827 -16.506  -8.536  1.00 47.65           C
ATOM   2210  O   LEU I 280      26.064 -16.465  -9.503  1.00 47.33           O
ATOM   2211  CB  LEU I 280      27.263 -14.499  -7.142  1.00 49.38           C
ATOM   2212  CG  LEU I 280      26.822 -13.441  -6.140  1.00 50.25           C
ATOM   2213  CD1 LEU I 280      27.818 -12.285  -6.123  1.00 52.65           C
ATOM   2214  CD2 LEU I 280      25.424 -12.929  -6.446  1.00 50.09           C
ATOM   2215  N   ASP I 281      27.905 -17.288  -8.543  1.00 49.06           N
ATOM   2216  CA  ASP I 281      28.321 -18.094  -9.673  1.00 49.01           C
ATOM   2217  C   ASP I 281      27.349 -19.216 -10.008  1.00 46.17           C
ATOM   2218  O   ASP I 281      27.301 -19.638 -11.172  1.00 47.12           O
ATOM   2219  CB  ASP I 281      29.730 -18.659  -9.430  1.00 52.41           C
ATOM   2220  CG  ASP I 281      30.788 -17.585  -9.285  1.00 56.27           C
ATOM   2221  OD1 ASP I 281      30.538 -16.427  -9.682  1.00 54.49           O
ATOM   2222  OD2 ASP I 281      31.876 -17.895  -8.748  1.00 59.39           O
ATOM   2223  N   GLU I 282      26.531 -19.705  -9.090  1.00 44.80           N
ATOM   2224  CA  GLU I 282      25.512 -20.691  -9.327  1.00 45.19           C
ATOM   2225  C   GLU I 282      24.195 -20.109  -9.839  1.00 45.39           C
ATOM   2226  O   GLU I 282      23.336 -20.882 -10.284  1.00 46.19           O
ATOM   2227  CB  GLU I 282      25.187 -21.463  -8.031  1.00 43.78           C
ATOM   2228  CG  GLU I 282      26.308 -22.335  -7.520  1.00 49.45           C
ATOM   2229  CD  GLU I 282      25.894 -23.309  -6.437  1.00 53.02           C
ATOM   2230  OE1 GLU I 282      24.686 -23.578  -6.281  1.00 50.57           O
ATOM   2231  OE2 GLU I 282      26.794 -23.820  -5.734  1.00 56.54           O
ATOM   2232  N   LEU I 283      23.966 -18.811  -9.705  1.00 43.88           N
ATOM   2233  CA  LEU I 283      22.689 -18.218 -10.077  1.00 42.93           C
ATOM   2234  C   LEU I 283      22.393 -18.315 -11.570  1.00 42.55           C
ATOM   2235  O   LEU I 283      23.256 -18.087 -12.413  1.00 44.16           O
ATOM   2236  CB  LEU I 283      22.615 -16.756  -9.638  1.00 39.92           C
ATOM   2237  CG  LEU I 283      22.894 -16.410  -8.183  1.00 35.94           C
ATOM   2238  CD1 LEU I 283      22.557 -14.944  -7.915  1.00 34.19           C
ATOM   2239  CD2 LEU I 283      22.127 -17.299  -7.218  1.00 33.06           C
ATOM   2240  N   GLU I 284      21.132 -18.612 -11.888  1.00 40.43           N
ATOM   2241  CA  GLU I 284      20.705 -18.717 -13.277  1.00 39.04           C
ATOM   2242  C   GLU I 284      19.337 -18.090 -13.504  1.00 35.55           C
ATOM   2243  O   GLU I 284      18.443 -18.225 -12.666  1.00 32.78           O
ATOM   2244  CB  GLU I 284      20.692 -20.183 -13.724  1.00 44.48           C
ATOM   2245  CG  GLU I 284      20.424 -20.389 -15.200  1.00 49.74           C
ATOM   2246  CD  GLU I 284      21.607 -20.121 -16.101  1.00 55.73           C
ATOM   2247  OE1 GLU I 284      22.334 -19.126 -15.902  1.00 58.13           O
ATOM   2248  OE2 GLU I 284      21.821 -20.915 -17.048  1.00 58.58           O
ATOM   2249  N   GLU I 285      19.180 -17.396 -14.631  1.00 37.68           N
ATOM   2250  CA  GLU I 285      17.876 -16.810 -14.961  1.00 40.87           C
ATOM   2251  C   GLU I 285      16.840 -17.936 -14.923  1.00 41.63           C
ATOM   2252  O   GLU I 285      17.076 -19.028 -15.439  1.00 42.83           O
ATOM   2253  CB  GLU I 285      17.889 -16.109 -16.303  1.00 46.08           C
ATOM   2254  CG  GLU I 285      18.954 -15.038 -16.471  1.00 57.56           C
ATOM   2255  CD  GLU I 285      18.562 -13.967 -17.470  1.00 65.97           C
ATOM   2256  OE1 GLU I 285      17.552 -13.271 -17.227  1.00 69.73           O
ATOM   2257  OE2 GLU I 285      19.259 -13.812 -18.495  1.00 68.39           O
ATOM   2258  N   MET I 286      15.727 -17.682 -14.262  1.00 43.62           N
ATOM   2259  CA  MET I 286      14.678 -18.673 -14.074  1.00 47.30           C
ATOM   2260  C   MET I 286      13.327 -17.982 -13.938  1.00 50.11           C
ATOM   2261  O   MET I 286      13.255 -16.920 -13.309  1.00 51.42           O
ATOM   2262  CB  MET I 286      14.973 -19.461 -12.799  1.00 53.24           C
ATOM   2263  CG  MET I 286      14.975 -20.967 -12.915  1.00 59.04           C
ATOM   2264  SD  MET I 286      14.404 -21.776 -11.402  1.00 62.87           S
ATOM   2265  CE  MET I 286      12.732 -21.136 -11.307  1.00 64.48           C
ATOM   2266  N   MET I 287      12.283 -18.556 -14.512  1.00 49.52           N
ATOM   2267  CA  MET I 287      10.946 -17.978 -14.355  1.00 47.93           C
ATOM   2268  C   MET I 287      10.420 -18.350 -12.976  1.00 46.19           C
ATOM   2269  O   MET I 287      10.179 -19.548 -12.767  1.00 49.31           O
ATOM   2270  CB  MET I 287      10.007 -18.498 -15.434  1.00 50.15           C
ATOM   2271  CG  MET I 287       9.878 -17.568 -16.631  1.00 52.88           C
ATOM   2272  SD  MET I 287       8.915 -16.094 -16.231  1.00 53.56           S
ATOM   2273  CE  MET I 287       9.588 -14.936 -17.423  1.00 56.64           C
ATOM   2274  N   LEU I 288      10.300 -17.400 -12.054  1.00 44.45           N
ATOM   2275  CA  LEU I 288       9.810 -17.818 -10.726  1.00 43.60           C
ATOM   2276  C   LEU I 288       8.846 -16.803 -10.132  1.00 42.54           C
ATOM   2277  O   LEU I 288       8.645 -15.696 -10.614  1.00 44.23           O
ATOM   2278  CB  LEU I 288      10.959 -18.177  -9.817  1.00 43.46           C
ATOM   2279  CG  LEU I 288      11.800 -17.182  -9.058  1.00 44.92           C
ATOM   2280  CD1 LEU I 288      12.860 -17.908  -8.223  1.00 47.43           C
ATOM   2281  CD2 LEU I 288      12.474 -16.181  -9.985  1.00 46.86           C
ATOM   2282  N   VAL I 289       8.158 -17.260  -9.093  1.00 38.91           N
ATOM   2283  CA  VAL I 289       7.194 -16.490  -8.334  1.00 33.86           C
ATOM   2284  C   VAL I 289       7.912 -15.796  -7.180  1.00 35.02           C
ATOM   2285  O   VAL I 289       8.597 -16.482  -6.413  1.00 31.56           O
ATOM   2286  CB  VAL I 289       6.096 -17.396  -7.749  1.00 30.27           C
ATOM   2287  CG1 VAL I 289       5.117 -16.598  -6.905  1.00 27.59           C
ATOM   2288  CG2 VAL I 289       5.363 -18.140  -8.856  1.00 30.91           C
ATOM   2289  N   VAL I 290       7.845 -14.472  -7.103  1.00 36.37           N
ATOM   2290  CA  VAL I 290       8.541 -13.757  -6.038  1.00 37.36           C
ATOM   2291  C   VAL I 290       7.564 -13.149  -5.033  1.00 38.12           C
ATOM   2292  O   VAL I 290       6.678 -12.373  -5.366  1.00 37.10           O
ATOM   2293  CB  VAL I 290       9.477 -12.661  -6.568  1.00 40.31           C
ATOM   2294  CG1 VAL I 290      10.027 -11.788  -5.444  1.00 37.78           C
ATOM   2295  CG2 VAL I 290      10.643 -13.262  -7.349  1.00 42.26           C
ATOM   2296  N   HIS I 291       7.788 -13.484  -3.769  1.00 40.72           N
ATOM   2297  CA  HIS I 291       7.053 -12.942  -2.644  1.00 43.82           C
ATOM   2298  C   HIS I 291       8.045 -12.269  -1.688  1.00 46.09           C
ATOM   2299  O   HIS I 291       8.904 -12.951  -1.126  1.00 49.07           O
ATOM   2300  CB  HIS I 291       6.274 -14.003  -1.876  1.00 46.53           C
ATOM   2301  CG  HIS I 291       4.963 -14.384  -2.485  1.00 50.95           C
ATOM   2302  ND1 HIS I 291       4.824 -15.503  -3.278  1.00 49.67           N
ATOM   2303  CD2 HIS I 291       3.740 -13.806  -2.431  1.00 51.96           C
ATOM   2304  CE1 HIS I 291       3.573 -15.601  -3.683  1.00 52.46           C
ATOM   2305  NE2 HIS I 291       2.894 -14.581  -3.188  1.00 53.03           N
ATOM   2306  N   MET I 292       7.959 -10.953  -1.567  1.00 44.53           N
ATOM   2307  CA  MET I 292       8.859 -10.235  -0.654  1.00 40.63           C
ATOM   2308  C   MET I 292       8.136  -9.026  -0.079  1.00 37.01           C
ATOM   2309  O   MET I 292       7.343  -8.380  -0.755  1.00 38.69           O
ATOM   2310  CB  MET I 292      10.157  -9.867  -1.331  1.00 42.28           C
ATOM   2311  CG  MET I 292      10.225  -8.593  -2.140  1.00 38.89           C
ATOM   2312  SD  MET I 292      11.936  -8.058  -2.393  1.00 37.97           S
ATOM   2313  CE  MET I 292      12.032  -6.732  -1.200  1.00 35.21           C
ATOM   2314  N   PRO I 293       8.331  -8.786   1.216  1.00 33.60           N
ATOM   2315  CA  PRO I 293       7.647  -7.730   1.918  1.00 31.08           C
ATOM   2316  C   PRO I 293       8.207  -6.342   1.703  1.00 31.04           C
ATOM   2317  O   PRO I 293       9.395  -6.148   1.452  1.00 29.11           O
ATOM   2318  CB  PRO I 293       7.824  -8.131   3.391  1.00 29.71           C
ATOM   2319  CG  PRO I 293       9.171  -8.781   3.413  1.00 29.75           C
ATOM   2320  CD  PRO I 293       9.232  -9.553   2.111  1.00 30.28           C
ATOM   2321  N   ARG I 294       7.327  -5.352   1.834  1.00 33.39           N
ATOM   2322  CA  ARG I 294       7.728  -3.952   1.845  1.00 33.01           C
ATOM   2323  C   ARG I 294       8.493  -3.763   3.167  1.00 32.79           C
ATOM   2324  O   ARG I 294       7.939  -4.203   4.187  1.00 31.69           O
ATOM   2325  CB  ARG I 294       6.542  -3.025   1.879  1.00 33.19           C
ATOM   2326  CG  ARG I 294       5.871  -2.607   0.599  1.00 43.19           C
ATOM   2327  CD  ARG I 294       4.917  -1.446   0.896  1.00 48.39           C
ATOM   2328  NE  ARG I 294       3.731  -1.490   0.066  1.00 62.27           N
ATOM   2329  CZ  ARG I 294       2.478  -1.363   0.481  1.00 68.06           C
ATOM   2330  NH1 ARG I 294       2.203  -1.188   1.766  1.00 69.54           N
ATOM   2331  NH2 ARG I 294       1.487  -1.419  -0.403  1.00 69.68           N
ATOM   2332  N   PHE I 295       9.682  -3.197   3.159  1.00 34.27           N
ATOM   2333  CA  PHE I 295      10.381  -2.977   4.430  1.00 35.12           C
ATOM   2334  C   PHE I 295      11.081  -1.620   4.421  1.00 36.89           C
ATOM   2335  O   PHE I 295      11.372  -1.045   3.378  1.00 34.41           O
ATOM   2336  CB  PHE I 295      11.341  -4.101   4.773  1.00 31.76           C
ATOM   2337  CG  PHE I 295      12.447  -4.372   3.804  1.00 31.93           C
ATOM   2338  CD1 PHE I 295      12.248  -5.230   2.733  1.00 34.21           C
ATOM   2339  CD2 PHE I 295      13.695  -3.793   3.960  1.00 28.45           C
ATOM   2340  CE1 PHE I 295      13.261  -5.490   1.831  1.00 31.79           C
ATOM   2341  CE2 PHE I 295      14.712  -4.050   3.063  1.00 31.54           C
ATOM   2342  CZ  PHE I 295      14.496  -4.896   1.994  1.00 33.26           C
ATOM   2343  N   ARG I 296      11.282  -1.089   5.619  1.00 40.95           N
ATOM   2344  CA  ARG I 296      11.957   0.188   5.810  1.00 42.19           C
ATOM   2345  C   ARG I 296      12.862   0.094   7.034  1.00 42.84           C
ATOM   2346  O   ARG I 296      12.389  -0.170   8.137  1.00 41.42           O
ATOM   2347  CB  ARG I 296      10.954   1.317   5.970  1.00 46.12           C
ATOM   2348  CG  ARG I 296      11.572   2.673   6.281  1.00 52.41           C
ATOM   2349  CD  ARG I 296      10.465   3.671   6.582  1.00 60.27           C
ATOM   2350  NE  ARG I 296      10.946   4.838   7.305  1.00 68.58           N
ATOM   2351  CZ  ARG I 296      10.427   6.054   7.163  1.00 73.76           C
ATOM   2352  NH1 ARG I 296       9.424   6.262   6.320  1.00 75.05           N
ATOM   2353  NH2 ARG I 296      10.919   7.067   7.861  1.00 74.86           N
ATOM   2354  N   ILE I 297      14.173   0.152   6.803  1.00 43.93           N
ATOM   2355  CA  ILE I 297      15.138   0.060   7.882  1.00 44.49           C
ATOM   2356  C   ILE I 297      15.982   1.344   7.951  1.00 47.63           C
ATOM   2357  O   ILE I 297      16.478   1.853   6.955  1.00 47.08           O
ATOM   2358  CB  ILE I 297      16.100  -1.131   7.796  1.00 42.33           C
ATOM   2359  CG1 ILE I 297      15.426  -2.462   7.466  1.00 37.21           C
ATOM   2360  CG2 ILE I 297      16.852  -1.275   9.126  1.00 42.98           C
ATOM   2361  CD1 ILE I 297      16.351  -3.469   6.818  1.00 35.49           C
ATOM   2362  N   GLU I 298      16.126   1.844   9.165  1.00 50.13           N
ATOM   2363  CA  GLU I 298      16.933   3.003   9.493  1.00 52.48           C
ATOM   2364  C   GLU I 298      17.805   2.662  10.703  1.00 52.64           C
ATOM   2365  O   GLU I 298      17.312   2.710  11.832  1.00 55.18           O
ATOM   2366  CB  GLU I 298      16.056   4.220   9.793  1.00 56.79           C
ATOM   2367  CG  GLU I 298      16.808   5.466  10.203  1.00 63.67           C
ATOM   2368  CD  GLU I 298      15.973   6.723  10.290  1.00 68.06           C
ATOM   2369  OE1 GLU I 298      14.853   6.678  10.842  1.00 70.31           O
ATOM   2370  OE2 GLU I 298      16.445   7.782   9.814  1.00 68.97           O
ATOM   2371  N   ASP I 299      19.041   2.241  10.484  1.00 51.20           N
ATOM   2372  CA  ASP I 299      19.934   1.847  11.579  1.00 48.58           C
ATOM   2373  C   ASP I 299      21.052   2.867  11.750  1.00 46.59           C
ATOM   2374  O   ASP I 299      21.795   3.146  10.805  1.00 47.33           O
ATOM   2375  CB  ASP I 299      20.491   0.458  11.302  1.00 50.83           C
ATOM   2376  CG  ASP I 299      20.774  -0.418  12.491  1.00 56.02           C
ATOM   2377  OD1 ASP I 299      20.153  -0.234  13.559  1.00 60.25           O
ATOM   2378  OD2 ASP I 299      21.624  -1.335  12.373  1.00 58.49           O
ATOM   2379  N   GLY I 300      21.166   3.451  12.936  1.00 45.24           N
ATOM   2380  CA  GLY I 300      22.184   4.454  13.230  1.00 41.01           C
ATOM   2381  C   GLY I 300      23.278   3.886  14.122  1.00 39.45           C
ATOM   2382  O   GLY I 300      23.010   3.092  15.023  1.00 40.67           O
ATOM   2383  N   PHE I 301      24.534   4.219  13.829  1.00 40.13           N
ATOM   2384  CA  PHE I 301      25.681   3.691  14.525  1.00 40.99           C
ATOM   2385  C   PHE I 301      26.590   4.733  15.180  1.00 40.14           C
ATOM   2386  O   PHE I 301      26.868   5.808  14.671  1.00 37.69           O
ATOM   2387  CB  PHE I 301      26.586   2.893  13.558  1.00 42.20           C
ATOM   2388  CG  PHE I 301      26.018   1.622  13.015  1.00 41.67           C
ATOM   2389  CD1 PHE I 301      25.227   1.643  11.875  1.00 43.02           C
ATOM   2390  CD2 PHE I 301      26.283   0.399  13.608  1.00 40.91           C
ATOM   2391  CE1 PHE I 301      24.674   0.485  11.369  1.00 42.50           C
ATOM   2392  CE2 PHE I 301      25.741  -0.766  13.104  1.00 40.34           C
ATOM   2393  CZ  PHE I 301      24.939  -0.724  11.982  1.00 43.98           C
ATOM   2394  N   SER I 302      27.193   4.307  16.275  1.00 43.52           N
ATOM   2395  CA  SER I 302      28.324   4.926  16.946  1.00 43.05           C
ATOM   2396  C   SER I 302      29.434   3.862  16.854  1.00 41.77           C
ATOM   2397  O   SER I 302      29.356   2.846  17.543  1.00 39.73           O
ATOM   2398  CB  SER I 302      28.032   5.297  18.381  1.00 43.69           C
ATOM   2399  OG  SER I 302      29.163   5.863  19.021  1.00 51.06           O
ATOM   2400  N   LEU I 303      30.359   4.032  15.926  1.00 41.70           N
ATOM   2401  CA  LEU I 303      31.338   3.017  15.602  1.00 42.36           C
ATOM   2402  C   LEU I 303      32.475   2.741  16.544  1.00 44.91           C
ATOM   2403  O   LEU I 303      32.978   1.593  16.516  1.00 47.93           O
ATOM   2404  CB  LEU I 303      31.926   3.364  14.199  1.00 37.96           C
ATOM   2405  CG  LEU I 303      30.880   3.346  13.077  1.00 34.88           C
ATOM   2406  CD1 LEU I 303      31.470   3.880  11.784  1.00 31.35           C
ATOM   2407  CD2 LEU I 303      30.321   1.945  12.879  1.00 32.98           C
ATOM   2408  N   LYS I 304      32.936   3.657  17.368  1.00 43.55           N
ATOM   2409  CA  LYS I 304      34.105   3.420  18.205  1.00 42.22           C
ATOM   2410  C   LYS I 304      34.078   2.127  18.999  1.00 40.38           C
ATOM   2411  O   LYS I 304      35.027   1.335  18.918  1.00 36.50           O
ATOM   2412  CB  LYS I 304      34.280   4.591  19.162  1.00 44.64           C
ATOM   2413  CG  LYS I 304      35.463   4.446  20.110  1.00 47.17           C
ATOM   2414  CD  LYS I 304      35.228   5.271  21.370  1.00 49.84           C
ATOM   2415  CE  LYS I 304      34.873   6.703  20.979  1.00 52.88           C
ATOM   2416  NZ  LYS I 304      34.114   7.396  22.042  1.00 55.26           N
ATOM   2417  N   GLU I 305      33.055   1.900  19.808  1.00 40.49           N
ATOM   2418  CA  GLU I 305      32.963   0.712  20.647  1.00 43.68           C
ATOM   2419  C   GLU I 305      33.344  -0.565  19.917  1.00 43.38           C
ATOM   2420  O   GLU I 305      34.297  -1.254  20.292  1.00 42.11           O
ATOM   2421  CB  GLU I 305      31.548   0.606  21.212  1.00 49.43           C
ATOM   2422  CG  GLU I 305      31.385  -0.379  22.361  1.00 56.61           C
ATOM   2423  CD  GLU I 305      29.913  -0.711  22.559  1.00 63.60           C
ATOM   2424  OE1 GLU I 305      29.214  -0.878  21.534  1.00 69.47           O
ATOM   2425  OE2 GLU I 305      29.459  -0.783  23.713  1.00 63.09           O
ATOM   2426  N   GLN I 306      32.614  -0.896  18.859  1.00 43.73           N
ATOM   2427  CA  GLN I 306      32.865  -2.079  18.062  1.00 41.69           C
ATOM   2428  C   GLN I 306      34.199  -2.066  17.341  1.00 41.10           C
ATOM   2429  O   GLN I 306      34.900  -3.088  17.362  1.00 45.75           O
ATOM   2430  CB  GLN I 306      31.733  -2.254  17.040  1.00 41.60           C
ATOM   2431  CG  GLN I 306      31.921  -3.467  16.144  1.00 43.42           C
ATOM   2432  CD  GLN I 306      30.621  -3.942  15.538  1.00 44.93           C
ATOM   2433  OE1 GLN I 306      29.549  -3.402  15.818  1.00 48.20           O
ATOM   2434  NE2 GLN I 306      30.703  -4.966  14.698  1.00 45.29           N
ATOM   2435  N   LEU I 307      34.602  -0.958  16.728  1.00 38.96           N
ATOM   2436  CA  LEU I 307      35.892  -0.907  16.035  1.00 40.01           C
ATOM   2437  C   LEU I 307      37.056  -1.107  16.991  1.00 42.97           C
ATOM   2438  O   LEU I 307      37.973  -1.882  16.689  1.00 45.60           O
ATOM   2439  CB  LEU I 307      36.030   0.393  15.248  1.00 36.46           C
ATOM   2440  CG  LEU I 307      35.067   0.584  14.074  1.00 36.81           C
ATOM   2441  CD1 LEU I 307      35.234   1.969  13.473  1.00 38.76           C
ATOM   2442  CD2 LEU I 307      35.266  -0.488  13.014  1.00 36.74           C
ATOM   2443  N   GLN I 308      37.023  -0.517  18.180  1.00 43.76           N
ATOM   2444  CA  GLN I 308      37.993  -0.737  19.234  1.00 44.37           C
ATOM   2445  C   GLN I 308      38.131  -2.212  19.581  1.00 45.55           C
ATOM   2446  O   GLN I 308      39.202  -2.810  19.499  1.00 45.84           O
ATOM   2447  CB  GLN I 308      37.577   0.009  20.505  1.00 42.05           C
ATOM   2448  CG  GLN I 308      38.084   1.432  20.612  1.00 42.04           C
ATOM   2449  CD  GLN I 308      37.454   2.160  21.785  1.00 41.79           C
ATOM   2450  OE1 GLN I 308      36.311   1.878  22.151  1.00 42.34           O
ATOM   2451  NE2 GLN I 308      38.189   3.097  22.368  1.00 43.03           N
ATOM   2452  N   ASP I 309      37.001  -2.864  19.842  1.00 48.09           N
ATOM   2453  CA  ASP I 309      36.904  -4.282  20.125  1.00 51.54           C
ATOM   2454  C   ASP I 309      37.506  -5.169  19.050  1.00 50.83           C
ATOM   2455  O   ASP I 309      38.130  -6.194  19.357  1.00 49.95           O
ATOM   2456  CB  ASP I 309      35.427  -4.645  20.352  1.00 58.66           C
ATOM   2457  CG  ASP I 309      35.253  -6.035  20.923  1.00 66.81           C
ATOM   2458  OD1 ASP I 309      36.240  -6.622  21.417  1.00 70.63           O
ATOM   2459  OD2 ASP I 309      34.114  -6.547  20.880  1.00 71.46           O
ATOM   2460  N   MET I 310      37.438  -4.797  17.779  1.00 50.50           N
ATOM   2461  CA  MET I 310      38.080  -5.439  16.667  1.00 48.48           C
ATOM   2462  C   MET I 310      39.565  -5.114  16.513  1.00 47.08           C
ATOM   2463  O   MET I 310      40.204  -5.699  15.622  1.00 46.68           O
ATOM   2464  CB  MET I 310      37.385  -5.047  15.350  1.00 45.62           C
ATOM   2465  CG  MET I 310      35.899  -5.334  15.306  1.00 45.99           C
ATOM   2466  SD  MET I 310      35.170  -4.918  13.702  1.00 44.11           S
ATOM   2467  CE  MET I 310      33.642  -5.835  13.808  1.00 42.00           C
ATOM   2468  N   GLY I 311      40.138  -4.190  17.270  1.00 44.85           N
ATOM   2469  CA  GLY I 311      41.543  -3.883  17.207  1.00 44.12           C
ATOM   2470  C   GLY I 311      41.910  -2.477  16.799  1.00 44.23           C
ATOM   2471  O   GLY I 311      43.084  -2.215  16.489  1.00 45.84           O
ATOM   2472  N   LEU I 312      40.947  -1.572  16.713  1.00 43.74           N
ATOM   2473  CA  LEU I 312      41.236  -0.184  16.334  1.00 44.18           C
ATOM   2474  C   LEU I 312      41.188   0.674  17.596  1.00 45.56           C
ATOM   2475  O   LEU I 312      40.157   1.244  17.941  1.00 44.96           O
ATOM   2476  CB  LEU I 312      40.258   0.304  15.284  1.00 43.21           C
ATOM   2477  CG  LEU I 312      40.597   1.591  14.535  1.00 45.71           C
ATOM   2478  CD1 LEU I 312      41.873   1.431  13.722  1.00 47.47           C
ATOM   2479  CD2 LEU I 312      39.441   2.000  13.631  1.00 42.73           C
ATOM   2480  N   VAL I 313      42.282   0.647  18.351  1.00 44.78           N
ATOM   2481  CA  VAL I 313      42.370   1.303  19.646  1.00 44.50           C
ATOM   2482  C   VAL I 313      43.098   2.632  19.594  1.00 46.13           C
ATOM   2483  O   VAL I 313      42.526   3.681  19.916  1.00 45.32           O
ATOM   2484  CB  VAL I 313      43.063   0.364  20.660  1.00 46.18           C
ATOM   2485  CG1 VAL I 313      43.199   1.024  22.022  1.00 45.87           C
ATOM   2486  CG2 VAL I 313      42.302  -0.950  20.790  1.00 45.52           C
ATOM   2487  N   ASP I 314      44.345   2.647  19.149  1.00 47.91           N
ATOM   2488  CA  ASP I 314      45.200   3.816  19.069  1.00 48.38           C
ATOM   2489  C   ASP I 314      44.536   5.068  18.533  1.00 48.53           C
ATOM   2490  O   ASP I 314      44.493   6.096  19.232  1.00 45.40           O
ATOM   2491  CB  ASP I 314      46.442   3.505  18.215  1.00 49.96           C
ATOM   2492  CG  ASP I 314      47.602   2.928  18.993  1.00 52.26           C
ATOM   2493  OD1 ASP I 314      47.382   2.011  19.811  1.00 51.69           O
ATOM   2494  OD2 ASP I 314      48.749   3.381  18.767  1.00 55.93           O
ATOM   2495  N   LEU I 315      43.855   5.014  17.395  1.00 49.01           N
ATOM   2496  CA  LEU I 315      43.127   6.118  16.801  1.00 47.26           C
ATOM   2497  C   LEU I 315      42.174   6.838  17.738  1.00 47.47           C
ATOM   2498  O   LEU I 315      42.038   8.069  17.634  1.00 49.41           O
ATOM   2499  CB  LEU I 315      42.357   5.626  15.561  1.00 45.29           C
ATOM   2500  CG  LEU I 315      41.463   6.628  14.836  1.00 44.09           C
ATOM   2501  CD1 LEU I 315      42.277   7.741  14.194  1.00 43.48           C
ATOM   2502  CD2 LEU I 315      40.608   5.921  13.790  1.00 43.81           C
ATOM   2503  N   PHE I 316      41.496   6.168  18.654  1.00 46.37           N
ATOM   2504  CA  PHE I 316      40.593   6.751  19.614  1.00 46.89           C
ATOM   2505  C   PHE I 316      41.224   7.069  20.966  1.00 47.16           C
ATOM   2506  O   PHE I 316      40.486   7.408  21.907  1.00 47.36           O
ATOM   2507  CB  PHE I 316      39.409   5.789  19.839  1.00 48.03           C
ATOM   2508  CG  PHE I 316      38.669   5.371  18.605  1.00 47.62           C
ATOM   2509  CD1 PHE I 316      37.801   6.247  17.972  1.00 46.10           C
ATOM   2510  CD2 PHE I 316      38.785   4.085  18.098  1.00 43.45           C
ATOM   2511  CE1 PHE I 316      37.096   5.866  16.849  1.00 43.98           C
ATOM   2512  CE2 PHE I 316      38.083   3.696  16.975  1.00 42.50           C
ATOM   2513  CZ  PHE I 316      37.237   4.587  16.348  1.00 42.89           C
ATOM   2514  N   SER I 317      42.538   6.998  21.112  1.00 47.22           N
ATOM   2515  CA  SER I 317      43.209   7.247  22.380  1.00 45.44           C
ATOM   2516  C   SER I 317      44.108   8.466  22.381  1.00 43.16           C
ATOM   2517  O   SER I 317      45.055   8.581  21.605  1.00 43.01           O
ATOM   2518  CB  SER I 317      44.035   6.001  22.757  1.00 45.28           C
ATOM   2519  OG  SER I 317      45.112   6.339  23.610  1.00 49.93           O
ATOM   2520  N   PRO I 318      43.895   9.378  23.339  1.00 42.86           N
ATOM   2521  CA  PRO I 318      44.673  10.586  23.502  1.00 44.86           C
ATOM   2522  C   PRO I 318      46.161  10.380  23.700  1.00 47.96           C
ATOM   2523  O   PRO I 318      46.961  11.185  23.194  1.00 49.37           O
ATOM   2524  CB  PRO I 318      44.046  11.285  24.706  1.00 43.38           C
ATOM   2525  CG  PRO I 318      42.672  10.729  24.834  1.00 42.36           C
ATOM   2526  CD  PRO I 318      42.781   9.312  24.322  1.00 43.31           C
ATOM   2527  N   GLU I 319      46.590   9.352  24.424  1.00 51.21           N
ATOM   2528  CA  GLU I 319      47.994   9.046  24.599  1.00 53.81           C
ATOM   2529  C   GLU I 319      48.554   8.346  23.352  1.00 53.48           C
ATOM   2530  O   GLU I 319      49.567   8.751  22.794  1.00 52.77           O
ATOM   2531  CB  GLU I 319      48.279   8.133  25.790  1.00 58.40           C
ATOM   2532  CG  GLU I 319      47.150   7.907  26.759  1.00 66.14           C
ATOM   2533  CD  GLU I 319      46.851   9.141  27.593  1.00 71.57           C
ATOM   2534  OE1 GLU I 319      47.769   9.600  28.300  1.00 74.52           O
ATOM   2535  OE2 GLU I 319      45.715   9.650  27.519  1.00 73.88           O
ATOM   2536  N   LYS I 320      47.885   7.279  22.938  1.00 53.74           N
ATOM   2537  CA  LYS I 320      48.333   6.433  21.854  1.00 52.68           C
ATOM   2538  C   LYS I 320      48.171   6.935  20.439  1.00 50.25           C
ATOM   2539  O   LYS I 320      49.029   6.590  19.599  1.00 49.20           O
ATOM   2540  CB  LYS I 320      47.601   5.066  21.973  1.00 52.95           C
ATOM   2541  CG  LYS I 320      47.803   4.416  23.333  1.00 55.13           C
ATOM   2542  CD  LYS I 320      47.468   2.933  23.287  1.00 57.65           C
ATOM   2543  CE  LYS I 320      46.805   2.484  24.578  1.00 60.27           C
ATOM   2544  NZ  LYS I 320      46.157   1.151  24.429  1.00 62.56           N
ATOM   2545  N   SER I 321      47.117   7.660  20.093  1.00 49.18           N
ATOM   2546  CA  SER I 321      46.926   8.065  18.704  1.00 48.29           C
ATOM   2547  C   SER I 321      48.152   8.771  18.130  1.00 46.39           C
ATOM   2548  O   SER I 321      48.786   9.610  18.751  1.00 45.96           O
ATOM   2549  CB  SER I 321      45.696   8.951  18.533  1.00 49.60           C
ATOM   2550  OG  SER I 321      45.916  10.227  19.102  1.00 54.06           O
ATOM   2551  N   LYS I 322      48.455   8.394  16.897  1.00 47.05           N
ATOM   2552  CA  LYS I 322      49.549   8.961  16.119  1.00 47.78           C
ATOM   2553  C   LYS I 322      48.968   9.515  14.823  1.00 48.95           C
ATOM   2554  O   LYS I 322      48.904   8.863  13.785  1.00 47.71           O
ATOM   2555  CB  LYS I 322      50.633   7.934  15.857  1.00 48.67           C
ATOM   2556  CG  LYS I 322      51.953   8.057  16.563  1.00 52.96           C
ATOM   2557  CD  LYS I 322      51.958   8.876  17.827  1.00 53.97           C
ATOM   2558  CE  LYS I 322      52.961   8.409  18.858  1.00 56.00           C
ATOM   2559  NZ  LYS I 322      53.012   9.326  20.035  1.00 53.68           N
ATOM   2560  N   LEU I 323      48.586  10.784  14.864  1.00 48.36           N
ATOM   2561  CA  LEU I 323      47.954  11.501  13.769  1.00 44.75           C
ATOM   2562  C   LEU I 323      48.702  12.773  13.419  1.00 42.62           C
ATOM   2563  O   LEU I 323      48.260  13.881  13.748  1.00 42.05           O
ATOM   2564  CB  LEU I 323      46.534  11.867  14.217  1.00 44.65           C
ATOM   2565  CG  LEU I 323      45.292  11.191  13.698  1.00 46.04           C
ATOM   2566  CD1 LEU I 323      45.436   9.686  13.551  1.00 46.46           C
ATOM   2567  CD2 LEU I 323      44.101  11.490  14.624  1.00 46.34           C
ATOM   2568  N   PRO I 324      49.785  12.684  12.642  1.00 42.12           N
ATOM   2569  CA  PRO I 324      50.589  13.828  12.262  1.00 42.65           C
ATOM   2570  C   PRO I 324      50.078  14.680  11.129  1.00 43.27           C
ATOM   2571  O   PRO I 324      50.673  15.722  10.809  1.00 44.84           O
ATOM   2572  CB  PRO I 324      51.946  13.210  11.900  1.00 41.34           C
ATOM   2573  CG  PRO I 324      51.594  11.870  11.352  1.00 40.86           C
ATOM   2574  CD  PRO I 324      50.396  11.428  12.152  1.00 40.92           C
ATOM   2575  N   GLY I 325      48.929  14.366  10.548  1.00 42.67           N
ATOM   2576  CA  GLY I 325      48.263  15.159   9.543  1.00 43.29           C
ATOM   2577  C   GLY I 325      47.400  16.251  10.168  1.00 45.82           C
ATOM   2578  O   GLY I 325      46.940  17.169   9.494  1.00 47.56           O
ATOM   2579  N   ILE I 326      47.099  16.129  11.451  1.00 46.98           N
ATOM   2580  CA  ILE I 326      46.361  17.090  12.243  1.00 48.54           C
ATOM   2581  C   ILE I 326      47.294  17.729  13.274  1.00 50.13           C
ATOM   2582  O   ILE I 326      48.084  17.017  13.903  1.00 51.00           O
ATOM   2583  CB  ILE I 326      45.178  16.442  12.984  1.00 49.23           C
ATOM   2584  CG1 ILE I 326      44.262  15.679  12.026  1.00 47.81           C
ATOM   2585  CG2 ILE I 326      44.376  17.502  13.730  1.00 49.97           C
ATOM   2586  CD1 ILE I 326      43.690  14.403  12.595  1.00 47.55           C
ATOM   2587  N   VAL I 327      47.211  19.034  13.469  1.00 49.69           N
ATOM   2588  CA  VAL I 327      48.127  19.755  14.367  1.00 47.51           C
ATOM   2589  C   VAL I 327      47.385  20.832  15.136  1.00 48.80           C
ATOM   2590  O   VAL I 327      46.385  21.360  14.646  1.00 45.59           O
ATOM   2591  CB  VAL I 327      49.298  20.296  13.526  1.00 47.28           C
ATOM   2592  CG1 VAL I 327      49.624  21.759  13.755  1.00 49.79           C
ATOM   2593  CG2 VAL I 327      50.558  19.460  13.785  1.00 47.44           C
ATOM   2594  N   ALA I 328      47.802  21.142  16.357  1.00 54.18           N
ATOM   2595  CA  ALA I 328      47.185  22.176  17.182  1.00 57.47           C
ATOM   2596  C   ALA I 328      48.231  22.779  18.118  1.00 61.00           C
ATOM   2597  O   ALA I 328      48.976  22.031  18.755  1.00 63.35           O
ATOM   2598  CB  ALA I 328      46.017  21.620  17.977  1.00 55.56           C
ATOM   2599  N   GLU I 329      48.301  24.103  18.192  1.00 63.90           N
ATOM   2600  CA  GLU I 329      49.340  24.753  18.987  1.00 66.12           C
ATOM   2601  C   GLU I 329      49.339  24.293  20.435  1.00 67.08           C
ATOM   2602  O   GLU I 329      48.399  24.531  21.189  1.00 66.58           O
ATOM   2603  CB  GLU I 329      49.217  26.274  18.893  1.00 68.71           C
ATOM   2604  CG  GLU I 329      50.476  27.044  19.220  1.00 74.01           C
ATOM   2605  CD  GLU I 329      51.699  26.662  18.420  1.00 76.31           C
ATOM   2606  OE1 GLU I 329      51.576  26.101  17.312  1.00 75.72           O
ATOM   2607  OE2 GLU I 329      52.826  26.930  18.899  1.00 77.95           O
ATOM   2608  N   GLY I 330      50.396  23.581  20.827  1.00 68.84           N
ATOM   2609  CA  GLY I 330      50.571  23.105  22.176  1.00 70.92           C
ATOM   2610  C   GLY I 330      49.799  21.868  22.561  1.00 72.58           C
ATOM   2611  O   GLY I 330      49.609  21.607  23.760  1.00 72.12           O
ATOM   2612  N   ARG I 331      49.324  21.080  21.604  1.00 73.94           N
ATOM   2613  CA  ARG I 331      48.547  19.883  21.888  1.00 74.39           C
ATOM   2614  C   ARG I 331      49.197  18.641  21.290  1.00 75.21           C
ATOM   2615  O   ARG I 331      49.529  18.611  20.107  1.00 75.39           O
ATOM   2616  CB  ARG I 331      47.124  20.023  21.346  1.00 72.81           C
ATOM   2617  CG  ARG I 331      46.222  20.936  22.158  1.00 71.89           C
ATOM   2618  CD  ARG I 331      44.760  20.617  21.898  1.00 72.38           C
ATOM   2619  NE  ARG I 331      44.412  19.276  22.371  1.00 71.02           N
ATOM   2620  CZ  ARG I 331      43.164  18.913  22.651  1.00 70.97           C
ATOM   2621  NH1 ARG I 331      42.170  19.780  22.505  1.00 71.06           N
ATOM   2622  NH2 ARG I 331      42.901  17.688  23.078  1.00 70.09           N
ATOM   2623  N   ASP I 332      49.385  17.613  22.111  1.00 76.27           N
ATOM   2624  CA  ASP I 332      49.991  16.364  21.674  1.00 77.44           C
ATOM   2625  C   ASP I 332      49.013  15.200  21.834  1.00 75.26           C
ATOM   2626  O   ASP I 332      49.411  14.037  21.807  1.00 74.15           O
ATOM   2627  CB  ASP I 332      51.270  16.069  22.460  1.00 84.35           C
ATOM   2628  CG  ASP I 332      52.437  16.950  22.067  1.00 89.44           C
ATOM   2629  OD1 ASP I 332      52.925  16.821  20.925  1.00 91.55           O
ATOM   2630  OD2 ASP I 332      52.856  17.784  22.898  1.00 91.39           O
ATOM   2631  N   ASP I 333      47.735  15.533  22.008  1.00 72.67           N
ATOM   2632  CA  ASP I 333      46.710  14.506  22.186  1.00 69.91           C
ATOM   2633  C   ASP I 333      45.542  14.684  21.227  1.00 63.73           C
ATOM   2634  O   ASP I 333      44.371  14.779  21.599  1.00 62.70           O
ATOM   2635  CB  ASP I 333      46.260  14.445  23.641  1.00 77.89           C
ATOM   2636  CG  ASP I 333      45.586  15.689  24.170  1.00 84.38           C
ATOM   2637  OD1 ASP I 333      46.155  16.792  24.057  1.00 85.85           O
ATOM   2638  OD2 ASP I 333      44.448  15.559  24.682  1.00 88.48           O
ATOM   2639  N   LEU I 334      45.856  14.646  19.926  1.00 57.72           N
ATOM   2640  CA  LEU I 334      44.793  14.726  18.914  1.00 52.95           C
ATOM   2641  C   LEU I 334      44.369  13.312  18.538  1.00 49.94           C
ATOM   2642  O   LEU I 334      45.124  12.511  18.002  1.00 50.30           O
ATOM   2643  CB  LEU I 334      45.226  15.570  17.731  1.00 52.08           C
ATOM   2644  CG  LEU I 334      45.659  17.003  18.081  1.00 52.83           C
ATOM   2645  CD1 LEU I 334      46.068  17.748  16.827  1.00 53.33           C
ATOM   2646  CD2 LEU I 334      44.557  17.750  18.816  1.00 51.95           C
ATOM   2647  N   TYR I 335      43.135  12.995  18.893  1.00 45.85           N
ATOM   2648  CA  TYR I 335      42.525  11.688  18.734  1.00 45.04           C
ATOM   2649  C   TYR I 335      41.126  11.779  18.147  1.00 43.17           C
ATOM   2650  O   TYR I 335      40.526  12.863  18.200  1.00 42.96           O
ATOM   2651  CB  TYR I 335      42.480  11.017  20.130  1.00 42.82           C
ATOM   2652  CG  TYR I 335      41.482  11.680  21.060  1.00 39.99           C
ATOM   2653  CD1 TYR I 335      41.718  12.922  21.630  1.00 38.85           C
ATOM   2654  CD2 TYR I 335      40.279  11.051  21.350  1.00 39.02           C
ATOM   2655  CE1 TYR I 335      40.786  13.525  22.450  1.00 39.16           C
ATOM   2656  CE2 TYR I 335      39.338  11.644  22.170  1.00 39.98           C
ATOM   2657  CZ  TYR I 335      39.599  12.881  22.719  1.00 40.62           C
ATOM   2658  OH  TYR I 335      38.664  13.472  23.537  1.00 44.36           O
ATOM   2659  N   VAL I 336      40.570  10.698  17.607  1.00 39.83           N
ATOM   2660  CA  VAL I 336      39.189  10.739  17.102  1.00 39.21           C
ATOM   2661  C   VAL I 336      38.232  10.458  18.258  1.00 43.08           C
ATOM   2662  O   VAL I 336      38.322   9.429  18.931  1.00 45.05           O
ATOM   2663  CB  VAL I 336      38.954   9.781  15.933  1.00 35.45           C
ATOM   2664  CG1 VAL I 336      37.473   9.599  15.629  1.00 32.86           C
ATOM   2665  CG2 VAL I 336      39.668  10.273  14.673  1.00 29.15           C
ATOM   2666  N   SER I 337      37.307  11.380  18.506  1.00 44.73           N
ATOM   2667  CA  SER I 337      36.343  11.281  19.588  1.00 45.20           C
ATOM   2668  C   SER I 337      35.250  10.257  19.316  1.00 46.44           C
ATOM   2669  O   SER I 337      34.700   9.674  20.252  1.00 48.81           O
ATOM   2670  CB  SER I 337      35.703  12.650  19.864  1.00 46.06           C
ATOM   2671  OG  SER I 337      36.689  13.624  20.162  1.00 47.95           O
ATOM   2672  N   ASP I 338      34.874  10.074  18.061  1.00 46.34           N
ATOM   2673  CA  ASP I 338      33.900   9.081  17.658  1.00 44.10           C
ATOM   2674  C   ASP I 338      33.695   9.112  16.144  1.00 42.09           C
ATOM   2675  O   ASP I 338      34.057  10.078  15.477  1.00 42.68           O
ATOM   2676  CB  ASP I 338      32.555   9.259  18.365  1.00 46.68           C
ATOM   2677  CG  ASP I 338      32.076   7.952  18.980  1.00 52.31           C
ATOM   2678  OD1 ASP I 338      31.851   6.974  18.239  1.00 45.49           O
ATOM   2679  OD2 ASP I 338      31.948   7.916  20.222  1.00 58.51           O
ATOM   2680  N   ALA I 339      33.166   8.021  15.615  1.00 40.58           N
ATOM   2681  CA  ALA I 339      32.848   7.907  14.196  1.00 38.52           C
ATOM   2682  C   ALA I 339      31.366   7.543  14.069  1.00 38.70           C
ATOM   2683  O   ALA I 339      30.920   6.531  14.600  1.00 38.84           O
ATOM   2684  CB  ALA I 339      33.715   6.882  13.502  1.00 30.10           C
ATOM   2685  N   PHE I 340      30.603   8.432  13.444  1.00 40.15           N
ATOM   2686  CA  PHE I 340      29.162   8.271  13.334  1.00 38.89           C
ATOM   2687  C   PHE I 340      28.709   7.930  11.921  1.00 40.57           C
ATOM   2688  O   PHE I 340      29.016   8.600  10.940  1.00 42.08           O
ATOM   2689  CB  PHE I 340      28.457   9.539  13.837  1.00 38.76           C
ATOM   2690  CG  PHE I 340      28.609   9.783  15.314  1.00 38.24           C
ATOM   2691  CD1 PHE I 340      28.000   8.948  16.234  1.00 36.36           C
ATOM   2692  CD2 PHE I 340      29.376  10.836  15.785  1.00 39.76           C
ATOM   2693  CE1 PHE I 340      28.144   9.160  17.591  1.00 38.46           C
ATOM   2694  CE2 PHE I 340      29.519  11.060  17.141  1.00 39.75           C
ATOM   2695  CZ  PHE I 340      28.903  10.221  18.047  1.00 37.05           C
ATOM   2696  N   HIS I 341      27.949   6.843  11.822  1.00 39.81           N
ATOM   2697  CA  HIS I 341      27.407   6.340  10.572  1.00 37.54           C
ATOM   2698  C   HIS I 341      25.914   6.046  10.707  1.00 37.00           C
ATOM   2699  O   HIS I 341      25.472   5.521  11.730  1.00 33.84           O
ATOM   2700  CB  HIS I 341      28.153   5.071  10.142  1.00 37.76           C
ATOM   2701  CG  HIS I 341      27.541   4.332   8.994  1.00 39.29           C
ATOM   2702  ND1 HIS I 341      27.477   4.859   7.723  1.00 40.36           N
ATOM   2703  CD2 HIS I 341      26.956   3.111   8.920  1.00 38.48           C
ATOM   2704  CE1 HIS I 341      26.888   3.997   6.915  1.00 37.14           C
ATOM   2705  NE2 HIS I 341      26.564   2.927   7.616  1.00 36.18           N
ATOM   2706  N   LYS I 342      25.133   6.376   9.686  1.00 37.89           N
ATOM   2707  CA  LYS I 342      23.704   6.072   9.686  1.00 39.09           C
ATOM   2708  C   LYS I 342      23.254   5.720   8.270  1.00 40.76           C
ATOM   2709  O   LYS I 342      23.631   6.394   7.312  1.00 40.59           O
ATOM   2710  CB  LYS I 342      22.866   7.215  10.251  1.00 38.44           C
ATOM   2711  CG  LYS I 342      21.470   6.788  10.686  1.00 40.01           C
ATOM   2712  CD  LYS I 342      20.750   7.885  11.450  1.00 42.20           C
ATOM   2713  CE  LYS I 342      19.806   7.303  12.489  1.00 45.48           C
ATOM   2714  NZ  LYS I 342      18.430   7.859  12.372  1.00 46.82           N
ATOM   2715  N   ALA I 343      22.485   4.643   8.132  1.00 41.63           N
ATOM   2716  CA  ALA I 343      22.036   4.206   6.811  1.00 42.67           C
ATOM   2717  C   ALA I 343      20.527   3.996   6.768  1.00 43.50           C
ATOM   2718  O   ALA I 343      19.901   3.600   7.749  1.00 43.23           O
ATOM   2719  CB  ALA I 343      22.767   2.937   6.404  1.00 38.53           C
ATOM   2720  N   PHE I 344      19.940   4.263   5.604  1.00 44.02           N
ATOM   2721  CA  PHE I 344      18.498   4.167   5.427  1.00 43.67           C
ATOM   2722  C   PHE I 344      18.117   3.436   4.148  1.00 42.20           C
ATOM   2723  O   PHE I 344      18.687   3.690   3.088  1.00 42.42           O
ATOM   2724  CB  PHE I 344      17.906   5.583   5.406  1.00 43.45           C
ATOM   2725  CG  PHE I 344      16.410   5.647   5.367  1.00 44.24           C
ATOM   2726  CD1 PHE I 344      15.679   5.649   6.543  1.00 42.86           C
ATOM   2727  CD2 PHE I 344      15.729   5.735   4.163  1.00 43.86           C
ATOM   2728  CE1 PHE I 344      14.300   5.719   6.524  1.00 43.44           C
ATOM   2729  CE2 PHE I 344      14.352   5.796   4.137  1.00 45.10           C
ATOM   2730  CZ  PHE I 344      13.635   5.794   5.318  1.00 44.59           C
ATOM   2731  N   LEU I 345      17.113   2.569   4.236  1.00 41.12           N
ATOM   2732  CA  LEU I 345      16.607   1.852   3.076  1.00 41.59           C
ATOM   2733  C   LEU I 345      15.099   1.624   3.199  1.00 42.05           C
ATOM   2734  O   LEU I 345      14.617   1.034   4.160  1.00 43.49           O
ATOM   2735  CB  LEU I 345      17.311   0.518   2.867  1.00 39.90           C
ATOM   2736  CG  LEU I 345      16.848  -0.394   1.734  1.00 39.34           C
ATOM   2737  CD1 LEU I 345      17.425   0.028   0.393  1.00 33.13           C
ATOM   2738  CD2 LEU I 345      17.232  -1.841   2.032  1.00 38.18           C
ATOM   2739  N   GLU I 346      14.364   2.125   2.218  1.00 43.60           N
ATOM   2740  CA  GLU I 346      12.927   1.893   2.126  1.00 44.29           C
ATOM   2741  C   GLU I 346      12.658   1.173   0.798  1.00 42.18           C
ATOM   2742  O   GLU I 346      13.020   1.668  -0.267  1.00 42.08           O
ATOM   2743  CB  GLU I 346      12.101   3.159   2.225  1.00 49.36           C
ATOM   2744  CG  GLU I 346      10.603   2.912   2.396  1.00 55.63           C
ATOM   2745  CD  GLU I 346       9.857   4.223   2.582  1.00 64.03           C
ATOM   2746  OE1 GLU I 346       9.830   5.027   1.627  1.00 66.70           O
ATOM   2747  OE2 GLU I 346       9.320   4.446   3.684  1.00 68.04           O
ATOM   2748  N   VAL I 347      12.148  -0.047   0.895  1.00 40.35           N
ATOM   2749  CA  VAL I 347      11.878  -0.868  -0.277  1.00 38.07           C
ATOM   2750  C   VAL I 347      10.374  -1.059  -0.474  1.00 36.32           C
ATOM   2751  O   VAL I 347       9.673  -1.601   0.376  1.00 35.55           O
ATOM   2752  CB  VAL I 347      12.564  -2.242  -0.197  1.00 36.79           C
ATOM   2753  CG1 VAL I 347      12.026  -3.212  -1.243  1.00 36.34           C
ATOM   2754  CG2 VAL I 347      14.074  -2.112  -0.365  1.00 37.55           C
ATOM   2755  N   ASN I 348       9.910  -0.656  -1.648  1.00 36.06           N
ATOM   2756  CA  ASN I 348       8.519  -0.819  -2.044  1.00 35.02           C
ATOM   2757  C   ASN I 348       8.456  -1.424  -3.445  1.00 34.38           C
ATOM   2758  O   ASN I 348       9.405  -2.027  -3.939  1.00 36.31           O
ATOM   2759  CB  ASN I 348       7.748   0.485  -1.979  1.00 37.79           C
ATOM   2760  CG  ASN I 348       8.155   1.565  -2.942  1.00 38.21           C
ATOM   2761  OD1 ASN I 348       8.927   1.393  -3.885  1.00 38.91           O
ATOM   2762  ND2 ASN I 348       7.614   2.768  -2.723  1.00 38.33           N
ATOM   2763  N   GLU I 349       7.301  -1.308  -4.078  1.00 31.57           N
ATOM   2764  CA  GLU I 349       6.997  -1.875  -5.377  1.00 29.27           C
ATOM   2765  C   GLU I 349       7.722  -1.197  -6.528  1.00 29.03           C
ATOM   2766  O   GLU I 349       8.036  -1.826  -7.543  1.00 28.56           O
ATOM   2767  CB  GLU I 349       5.472  -1.832  -5.580  1.00 27.51           C
ATOM   2768  CG  GLU I 349       4.681  -2.717  -4.638  1.00 34.14           C
ATOM   2769  CD  GLU I 349       4.235  -2.070  -3.351  1.00 37.11           C
ATOM   2770  OE1 GLU I 349       4.731  -0.979  -2.999  1.00 40.37           O
ATOM   2771  OE2 GLU I 349       3.372  -2.644  -2.646  1.00 38.06           O
ATOM   2772  N   GLU I 350       8.042   0.080  -6.398  1.00 30.72           N
ATOM   2773  CA  GLU I 350       8.769   0.878  -7.348  1.00 30.88           C
ATOM   2774  C   GLU I 350      10.278   0.649  -7.287  1.00 29.55           C
ATOM   2775  O   GLU I 350      10.971   0.726  -8.299  1.00 31.50           O
ATOM   2776  CB  GLU I 350       8.543   2.375  -7.077  1.00 38.62           C
ATOM   2777  CG  GLU I 350       7.493   3.036  -7.921  1.00 48.20           C
ATOM   2778  CD  GLU I 350       7.758   3.023  -9.408  1.00 50.99           C
ATOM   2779  OE1 GLU I 350       8.903   3.275  -9.831  1.00 55.62           O
ATOM   2780  OE2 GLU I 350       6.804   2.760 -10.166  1.00 52.37           O
ATOM   2781  N   GLY I 351      10.784   0.404  -6.081  1.00 29.46           N
ATOM   2782  CA  GLY I 351      12.198   0.158  -5.882  1.00 31.16           C
ATOM   2783  C   GLY I 351      12.727   0.691  -4.559  1.00 31.58           C
ATOM   2784  O   GLY I 351      12.119   0.552  -3.502  1.00 26.34           O
ATOM   2785  N   SER I 352      13.924   1.270  -4.636  1.00 37.29           N
ATOM   2786  CA  SER I 352      14.570   1.856  -3.481  1.00 44.21           C
ATOM   2787  C   SER I 352      14.376   3.374  -3.495  1.00 49.68           C
ATOM   2788  O   SER I 352      14.950   4.121  -4.269  1.00 52.33           O
ATOM   2789  CB  SER I 352      16.056   1.528  -3.411  1.00 48.52           C
ATOM   2790  OG  SER I 352      16.718   2.340  -2.453  1.00 51.35           O
ATOM   2791  N   GLU I 353      13.534   3.797  -2.556  1.00 54.72           N
ATOM   2792  CA  GLU I 353      13.268   5.204  -2.309  1.00 60.81           C
ATOM   2793  C   GLU I 353      12.657   5.939  -3.483  1.00 60.74           C
ATOM   2794  O   GLU I 353      13.034   7.041  -3.869  1.00 59.94           O
ATOM   2795  CB  GLU I 353      14.588   5.844  -1.842  1.00 68.40           C
ATOM   2796  CG  GLU I 353      14.847   5.661  -0.372  1.00 78.78           C
ATOM   2797  CD  GLU I 353      15.469   4.401   0.136  1.00 87.08           C
ATOM   2798  OE1 GLU I 353      15.304   3.272  -0.355  1.00 91.32           O
ATOM   2799  OE2 GLU I 353      16.157   4.503   1.197  1.00 91.90           O
ATOM   2800  N   ALA I 354      11.617   5.339  -4.023  1.00 61.29           N
ATOM   2801  CA  ALA I 354      10.764   5.875  -5.067  1.00 62.75           C
ATOM   2802  C   ALA I 354       9.360   5.412  -4.658  1.00 63.41           C
ATOM   2803  O   ALA I 354       9.223   4.202  -4.430  1.00 64.49           O
ATOM   2804  CB  ALA I 354      11.146   5.362  -6.431  1.00 63.83           C
ATOM   2805  N   ALA I 355       8.441   6.319  -4.405  1.00 65.08           N
ATOM   2806  CA  ALA I 355       7.117   5.860  -3.954  1.00 68.85           C
ATOM   2807  C   ALA I 355       6.086   6.222  -5.011  1.00 70.67           C
ATOM   2808  O   ALA I 355       5.500   7.301  -4.963  1.00 68.65           O
ATOM   2809  CB  ALA I 355       6.779   6.446  -2.603  1.00 70.85           C
ATOM   2810  N   ALA I 356       5.969   5.366  -6.022  1.00 72.98           N
ATOM   2811  CA  ALA I 356       4.996   5.633  -7.083  1.00 75.00           C
ATOM   2812  C   ALA I 356       4.060   4.435  -7.214  1.00 75.47           C
ATOM   2813  O   ALA I 356       4.279   3.398  -6.588  1.00 76.35           O
ATOM   2814  CB  ALA I 356       5.682   5.961  -8.390  1.00 73.86           C
ATOM   2815  N   SER I 357       2.998   4.623  -7.980  1.00 74.32           N
ATOM   2816  CA  SER I 357       2.027   3.560  -8.201  1.00 72.43           C
ATOM   2817  C   SER I 357       2.078   3.104  -9.655  1.00 67.84           C
ATOM   2818  O   SER I 357       1.405   3.690 -10.504  1.00 69.22           O
ATOM   2819  CB  SER I 357       0.618   4.024  -7.838  1.00 76.45           C
ATOM   2820  OG  SER I 357       0.169   3.434  -6.633  1.00 76.23           O
ATOM   2821  N   THR I 358       2.923   2.118  -9.943  1.00 59.89           N
ATOM   2822  CA  THR I 358       2.987   1.580 -11.301  1.00 52.80           C
ATOM   2823  C   THR I 358       2.163   0.295 -11.364  1.00 49.84           C
ATOM   2824  O   THR I 358       2.613  -0.756 -10.915  1.00 51.95           O
ATOM   2825  CB  THR I 358       4.410   1.320 -11.799  1.00 47.73           C
ATOM   2826  OG1 THR I 358       5.076   2.578 -12.002  1.00 46.53           O
ATOM   2827  CG2 THR I 358       4.424   0.576 -13.130  1.00 48.94           C
ATOM   2828  N   ALA I 359       0.968   0.393 -11.939  1.00 44.31           N
ATOM   2829  CA  ALA I 359       0.140  -0.804 -12.144  1.00 38.70           C
ATOM   2830  C   ALA I 359       0.859  -1.694 -13.140  1.00 34.66           C
ATOM   2831  O   ALA I 359       1.746  -1.180 -13.847  1.00 33.94           O
ATOM   2832  CB  ALA I 359      -1.239  -0.424 -12.641  1.00 39.18           C
ATOM   2833  N   VAL I 360       0.612  -2.992 -13.196  1.00 32.85           N
ATOM   2834  CA  VAL I 360       1.325  -3.820 -14.190  1.00 32.32           C
ATOM   2835  C   VAL I 360       0.302  -4.713 -14.885  1.00 32.14           C
ATOM   2836  O   VAL I 360      -0.543  -5.322 -14.230  1.00 31.40           O
ATOM   2837  CB  VAL I 360       2.482  -4.616 -13.597  1.00 34.46           C
ATOM   2838  CG1 VAL I 360       2.833  -5.847 -14.441  1.00 32.49           C
ATOM   2839  CG2 VAL I 360       3.770  -3.795 -13.450  1.00 34.90           C
ATOM   2840  N   VAL I 361       0.335  -4.747 -16.214  1.00 32.72           N
ATOM   2841  CA  VAL I 361      -0.558  -5.600 -16.993  1.00 32.97           C
ATOM   2842  C   VAL I 361       0.260  -6.612 -17.795  1.00 32.61           C
ATOM   2843  O   VAL I 361       1.060  -6.220 -18.644  1.00 32.92           O
ATOM   2844  CB  VAL I 361      -1.459  -4.814 -17.956  1.00 32.81           C
ATOM   2845  CG1 VAL I 361      -2.147  -5.728 -18.969  1.00 33.75           C
ATOM   2846  CG2 VAL I 361      -2.521  -4.020 -17.205  1.00 31.11           C
ATOM   2847  N   ILE I 362       0.081  -7.902 -17.528  1.00 32.82           N
ATOM   2848  CA  ILE I 362       0.795  -8.948 -18.261  1.00 34.36           C
ATOM   2849  C   ILE I 362      -0.180  -9.780 -19.094  1.00 36.08           C
ATOM   2850  O   ILE I 362      -0.836 -10.684 -18.568  1.00 37.22           O
ATOM   2851  CB  ILE I 362       1.609  -9.869 -17.337  1.00 29.28           C
ATOM   2852  CG1 ILE I 362       2.626  -9.082 -16.510  1.00 30.37           C
ATOM   2853  CG2 ILE I 362       2.339 -10.937 -18.153  1.00 24.63           C
ATOM   2854  CD1 ILE I 362       3.136  -9.786 -15.279  1.00 30.29           C
ATOM   2855  N   ALA I 363      -0.292  -9.499 -20.388  1.00 35.73           N
ATOM   2856  CA  ALA I 363      -1.236 -10.198 -21.249  1.00 35.89           C
ATOM   2857  C   ALA I 363      -0.667 -11.431 -21.937  1.00 33.29           C
ATOM   2858  O   ALA I 363       0.460 -11.461 -22.422  1.00 28.51           O
ATOM   2859  CB  ALA I 363      -1.776  -9.232 -22.309  1.00 34.52           C
ATOM   2860  N   GLY I 364      -1.472 -12.492 -21.985  1.00 34.44           N
ATOM   2861  CA  GLY I 364      -1.148 -13.729 -22.637  1.00 39.82           C
ATOM   2862  C   GLY I 364       0.041 -14.494 -22.108  1.00 42.40           C
ATOM   2863  O   GLY I 364       0.818 -15.059 -22.888  1.00 41.13           O
ATOM   2864  N   ARG I 365       0.179 -14.577 -20.792  1.00 45.69           N
ATOM   2865  CA  ARG I 365       1.263 -15.331 -20.171  1.00 47.43           C
ATOM   2866  C   ARG I 365       0.701 -16.615 -19.564  1.00 47.96           C
ATOM   2867  O   ARG I 365      -0.410 -16.632 -19.035  1.00 45.90           O
ATOM   2868  CB  ARG I 365       1.977 -14.481 -19.126  1.00 46.46           C
ATOM   2869  CG  ARG I 365       2.686 -15.232 -18.020  1.00 46.74           C
ATOM   2870  CD  ARG I 365       3.446 -14.315 -17.082  1.00 42.17           C
ATOM   2871  NE  ARG I 365       4.711 -13.880 -17.659  1.00 43.24           N
ATOM   2872  CZ  ARG I 365       5.627 -13.167 -17.016  1.00 45.18           C
ATOM   2873  NH1 ARG I 365       5.434 -12.796 -15.758  1.00 44.67           N
ATOM   2874  NH2 ARG I 365       6.746 -12.823 -17.641  1.00 46.17           N
ATOM   2875  N   SER I 366       1.461 -17.692 -19.665  1.00 49.18           N
ATOM   2876  CA  SER I 366       1.089 -18.976 -19.091  1.00 51.90           C
ATOM   2877  C   SER I 366       2.372 -19.698 -18.668  1.00 53.99           C
ATOM   2878  O   SER I 366       3.053 -20.294 -19.500  1.00 56.69           O
ATOM   2879  CB  SER I 366       0.281 -19.843 -20.040  1.00 49.85           C
ATOM   2880  OG  SER I 366      -0.297 -20.937 -19.343  1.00 49.21           O
ATOM   2881  N   LEU I 367       2.721 -19.549 -17.396  1.00 53.81           N
ATOM   2882  CA  LEU I 367       3.975 -20.087 -16.899  1.00 52.65           C
ATOM   2883  C   LEU I 367       3.907 -21.560 -16.525  1.00 51.70           C
ATOM   2884  O   LEU I 367       2.845 -22.153 -16.374  1.00 49.15           O
ATOM   2885  CB  LEU I 367       4.459 -19.274 -15.693  1.00 52.01           C
ATOM   2886  CG  LEU I 367       4.784 -17.802 -15.930  1.00 51.78           C
ATOM   2887  CD1 LEU I 367       5.442 -17.199 -14.694  1.00 51.32           C
ATOM   2888  CD2 LEU I 367       5.680 -17.606 -17.145  1.00 50.45           C
ATOM   2889  N   ASN I 368       5.109 -22.141 -16.415  1.00 50.93           N
ATOM   2890  CA  ASN I 368       5.215 -23.536 -15.995  1.00 50.63           C
ATOM   2891  C   ASN I 368       4.421 -23.694 -14.712  1.00 48.76           C
ATOM   2892  O   ASN I 368       4.678 -22.975 -13.744  1.00 49.67           O
ATOM   2893  CB  ASN I 368       6.670 -23.914 -15.738  1.00 55.88           C
ATOM   2894  CG  ASN I 368       6.885 -25.388 -15.489  1.00 61.75           C
ATOM   2895  OD1 ASN I 368       6.190 -26.050 -14.721  1.00 60.17           O
ATOM   2896  ND2 ASN I 368       7.899 -25.935 -16.162  1.00 66.16           N
ATOM   2897  N   PRO I 369       3.592 -24.732 -14.615  1.00 47.45           N
ATOM   2898  CA  PRO I 369       2.828 -25.007 -13.417  1.00 45.50           C
ATOM   2899  C   PRO I 369       3.639 -25.458 -12.219  1.00 45.03           C
ATOM   2900  O   PRO I 369       3.133 -25.418 -11.088  1.00 44.40           O
ATOM   2901  CB  PRO I 369       1.826 -26.076 -13.819  1.00 44.76           C
ATOM   2902  CG  PRO I 369       2.130 -26.498 -15.196  1.00 44.70           C
ATOM   2903  CD  PRO I 369       3.251 -25.652 -15.721  1.00 46.20           C
ATOM   2904  N   ASN I 370       4.864 -25.924 -12.386  1.00 46.91           N
ATOM   2905  CA  ASN I 370       5.760 -26.349 -11.345  1.00 52.01           C
ATOM   2906  C   ASN I 370       6.918 -25.377 -11.131  1.00 52.60           C
ATOM   2907  O   ASN I 370       7.999 -25.782 -10.692  1.00 53.09           O
ATOM   2908  CB  ASN I 370       6.335 -27.736 -11.688  1.00 57.38           C
ATOM   2909  CG  ASN I 370       5.305 -28.834 -11.536  1.00 63.56           C
ATOM   2910  OD1 ASN I 370       4.985 -29.241 -10.417  1.00 67.51           O
ATOM   2911  ND2 ASN I 370       4.776 -29.314 -12.654  1.00 65.32           N
ATOM   2912  N   ARG I 371       6.709 -24.102 -11.437  1.00 50.43           N
ATOM   2913  CA  ARG I 371       7.757 -23.098 -11.292  1.00 49.34           C
ATOM   2914  C   ARG I 371       8.120 -22.880  -9.829  1.00 46.81           C
ATOM   2915  O   ARG I 371       7.261 -22.963  -8.951  1.00 45.69           O
ATOM   2916  CB  ARG I 371       7.329 -21.781 -11.942  1.00 50.15           C
ATOM   2917  CG  ARG I 371       6.017 -21.221 -11.417  1.00 52.32           C
ATOM   2918  CD  ARG I 371       5.487 -20.118 -12.322  1.00 53.50           C
ATOM   2919  NE  ARG I 371       4.223 -19.581 -11.836  1.00 56.62           N
ATOM   2920  CZ  ARG I 371       3.026 -20.087 -12.096  1.00 56.90           C
ATOM   2921  NH1 ARG I 371       2.892 -21.160 -12.860  1.00 56.48           N
ATOM   2922  NH2 ARG I 371       1.940 -19.509 -11.593  1.00 55.64           N
ATOM   2923  N   VAL I 372       9.390 -22.609  -9.561  1.00 44.48           N
ATOM   2924  CA  VAL I 372       9.878 -22.379  -8.204  1.00 43.21           C
ATOM   2925  C   VAL I 372       9.265 -21.131  -7.590  1.00 41.99           C
ATOM   2926  O   VAL I 372       8.997 -20.154  -8.291  1.00 44.03           O
ATOM   2927  CB  VAL I 372      11.416 -22.248  -8.205  1.00 44.33           C
ATOM   2928  CG1 VAL I 372      11.970 -21.967  -6.820  1.00 47.74           C
ATOM   2929  CG2 VAL I 372      12.049 -23.517  -8.768  1.00 44.69           C
ATOM   2930  N   THR I 373       9.008 -21.139  -6.287  1.00 41.20           N
ATOM   2931  CA  THR I 373       8.503 -19.989  -5.567  1.00 42.64           C
ATOM   2932  C   THR I 373       9.538 -19.480  -4.554  1.00 42.04           C
ATOM   2933  O   THR I 373      10.253 -20.257  -3.927  1.00 42.80           O
ATOM   2934  CB  THR I 373       7.217 -20.274  -4.769  1.00 46.99           C
ATOM   2935  OG1 THR I 373       7.491 -21.322  -3.823  1.00 53.29           O
ATOM   2936  CG2 THR I 373       6.072 -20.686  -5.668  1.00 48.66           C
ATOM   2937  N   PHE I 374       9.561 -18.176  -4.361  1.00 40.11           N
ATOM   2938  CA  PHE I 374      10.394 -17.517  -3.368  1.00 38.59           C
ATOM   2939  C   PHE I 374       9.476 -16.706  -2.450  1.00 41.13           C
ATOM   2940  O   PHE I 374       8.963 -15.677  -2.899  1.00 43.99           O
ATOM   2941  CB  PHE I 374      11.406 -16.587  -4.018  1.00 37.34           C
ATOM   2942  CG  PHE I 374      12.397 -15.925  -3.110  1.00 35.67           C
ATOM   2943  CD1 PHE I 374      12.125 -14.720  -2.486  1.00 34.62           C
ATOM   2944  CD2 PHE I 374      13.645 -16.500  -2.915  1.00 32.64           C
ATOM   2945  CE1 PHE I 374      13.056 -14.119  -1.664  1.00 35.72           C
ATOM   2946  CE2 PHE I 374      14.581 -15.903  -2.098  1.00 34.73           C
ATOM   2947  CZ  PHE I 374      14.286 -14.711  -1.469  1.00 35.31           C
ATOM   2948  N   LYS I 375       9.245 -17.168  -1.237  1.00 39.77           N
ATOM   2949  CA  LYS I 375       8.376 -16.433  -0.313  1.00 39.92           C
ATOM   2950  C   LYS I 375       9.189 -15.969   0.884  1.00 40.56           C
ATOM   2951  O   LYS I 375       9.578 -16.800   1.712  1.00 42.27           O
ATOM   2952  CB  LYS I 375       7.208 -17.311   0.115  1.00 42.91           C
ATOM   2953  CG  LYS I 375       6.172 -16.651   1.004  1.00 48.01           C
ATOM   2954  CD  LYS I 375       4.969 -17.571   1.196  1.00 52.32           C
ATOM   2955  CE  LYS I 375       3.723 -16.769   1.520  1.00 56.82           C
ATOM   2956  NZ  LYS I 375       2.484 -17.444   1.049  1.00 56.78           N
ATOM   2957  N   ALA I 376       9.452 -14.671   0.999  1.00 39.82           N
ATOM   2958  CA  ALA I 376      10.231 -14.169   2.134  1.00 37.44           C
ATOM   2959  C   ALA I 376       9.322 -13.749   3.281  1.00 37.60           C
ATOM   2960  O   ALA I 376       9.096 -12.566   3.535  1.00 36.30           O
ATOM   2961  CB  ALA I 376      11.118 -13.018   1.689  1.00 33.40           C
ATOM   2962  N   ASN I 377       8.809 -14.732   4.016  1.00 38.55           N
ATOM   2963  CA  ASN I 377       7.935 -14.517   5.156  1.00 39.79           C
ATOM   2964  C   ASN I 377       8.624 -14.938   6.457  1.00 42.30           C
ATOM   2965  O   ASN I 377       7.991 -15.250   7.459  1.00 42.26           O
ATOM   2966  CB  ASN I 377       6.614 -15.262   5.000  1.00 34.09           C
ATOM   2967  CG  ASN I 377       6.755 -16.763   4.908  1.00 34.98           C
ATOM   2968  OD1 ASN I 377       7.847 -17.312   4.756  1.00 34.66           O
ATOM   2969  ND2 ASN I 377       5.621 -17.457   5.001  1.00 31.64           N
ATOM   2970  N   ARG I 378       9.941 -14.882   6.447  1.00 43.49           N
ATOM   2971  CA  ARG I 378      10.801 -15.181   7.582  1.00 45.15           C
ATOM   2972  C   ARG I 378      12.147 -14.502   7.320  1.00 44.87           C
ATOM   2973  O   ARG I 378      12.440 -14.153   6.174  1.00 47.06           O
ATOM   2974  CB  ARG I 378      10.947 -16.683   7.788  1.00 41.64           C
ATOM   2975  CG  ARG I 378      11.751 -17.373   6.710  1.00 43.17           C
ATOM   2976  CD  ARG I 378      11.727 -18.891   6.794  1.00 42.50           C
ATOM   2977  NE  ARG I 378      12.189 -19.445   5.509  1.00 40.09           N
ATOM   2978  CZ  ARG I 378      11.368 -19.662   4.488  1.00 37.17           C
ATOM   2979  NH1 ARG I 378      10.070 -19.417   4.608  1.00 35.58           N
ATOM   2980  NH2 ARG I 378      11.845 -20.141   3.349  1.00 36.67           N
ATOM   2981  N   PRO I 379      12.846 -14.101   8.374  1.00 41.06           N
ATOM   2982  CA  PRO I 379      14.081 -13.351   8.277  1.00 37.08           C
ATOM   2983  C   PRO I 379      14.966 -13.699   7.102  1.00 35.12           C
ATOM   2984  O   PRO I 379      15.137 -14.868   6.743  1.00 36.89           O
ATOM   2985  CB  PRO I 379      14.763 -13.649   9.613  1.00 35.37           C
ATOM   2986  CG  PRO I 379      13.636 -13.802  10.579  1.00 33.81           C
ATOM   2987  CD  PRO I 379      12.503 -14.406   9.787  1.00 37.72           C
ATOM   2988  N   PHE I 380      15.564 -12.682   6.476  1.00 32.23           N
ATOM   2989  CA  PHE I 380      16.452 -12.873   5.335  1.00 30.32           C
ATOM   2990  C   PHE I 380      17.540 -11.802   5.292  1.00 31.05           C
ATOM   2991  O   PHE I 380      17.362 -10.716   5.844  1.00 33.66           O
ATOM   2992  CB  PHE I 380      15.669 -12.879   4.024  1.00 28.64           C
ATOM   2993  CG  PHE I 380      14.900 -11.631   3.713  1.00 26.56           C
ATOM   2994  CD1 PHE I 380      13.613 -11.452   4.192  1.00 26.05           C
ATOM   2995  CD2 PHE I 380      15.451 -10.634   2.922  1.00 27.04           C
ATOM   2996  CE1 PHE I 380      12.899 -10.305   3.908  1.00 27.24           C
ATOM   2997  CE2 PHE I 380      14.743  -9.485   2.632  1.00 27.40           C
ATOM   2998  CZ  PHE I 380      13.463  -9.320   3.121  1.00 26.64           C
ATOM   2999  N   LEU I 381      18.661 -12.102   4.647  1.00 29.93           N
ATOM   3000  CA  LEU I 381      19.766 -11.163   4.513  1.00 31.60           C
ATOM   3001  C   LEU I 381      19.609 -10.350   3.225  1.00 34.00           C
ATOM   3002  O   LEU I 381      19.103 -10.858   2.222  1.00 35.60           O
ATOM   3003  CB  LEU I 381      21.115 -11.870   4.500  1.00 28.75           C
ATOM   3004  CG  LEU I 381      21.618 -12.605   5.733  1.00 29.06           C
ATOM   3005  CD1 LEU I 381      23.027 -13.145   5.494  1.00 25.29           C
ATOM   3006  CD2 LEU I 381      21.594 -11.722   6.971  1.00 24.35           C
ATOM   3007  N   VAL I 382      19.961  -9.069   3.268  1.00 32.56           N
ATOM   3008  CA  VAL I 382      19.869  -8.169   2.135  1.00 30.33           C
ATOM   3009  C   VAL I 382      21.245  -7.638   1.730  1.00 27.06           C
ATOM   3010  O   VAL I 382      21.969  -7.117   2.580  1.00 28.36           O
ATOM   3011  CB  VAL I 382      18.996  -6.925   2.413  1.00 33.67           C
ATOM   3012  CG1 VAL I 382      18.887  -6.057   1.158  1.00 30.84           C
ATOM   3013  CG2 VAL I 382      17.605  -7.278   2.901  1.00 35.53           C
ATOM   3014  N   PHE I 383      21.616  -7.759   0.463  1.00 22.86           N
ATOM   3015  CA  PHE I 383      22.862  -7.187  -0.026  1.00 24.67           C
ATOM   3016  C   PHE I 383      22.539  -6.205  -1.157  1.00 28.66           C
ATOM   3017  O   PHE I 383      21.800  -6.586  -2.069  1.00 31.63           O
ATOM   3018  CB  PHE I 383      23.849  -8.220  -0.555  1.00 22.89           C
ATOM   3019  CG  PHE I 383      24.546  -9.035   0.490  1.00 30.77           C
ATOM   3020  CD1 PHE I 383      23.893 -10.107   1.076  1.00 28.67           C
ATOM   3021  CD2 PHE I 383      25.846  -8.760   0.882  1.00 35.18           C
ATOM   3022  CE1 PHE I 383      24.497 -10.860   2.060  1.00 26.45           C
ATOM   3023  CE2 PHE I 383      26.467  -9.526   1.850  1.00 32.73           C
ATOM   3024  CZ  PHE I 383      25.790 -10.573   2.444  1.00 28.13           C
ATOM   3025  N   ILE I 384      23.015  -4.974  -1.083  1.00 28.79           N
ATOM   3026  CA  ILE I 384      22.898  -4.041  -2.205  1.00 29.09           C
ATOM   3027  C   ILE I 384      24.292  -3.919  -2.830  1.00 30.44           C
ATOM   3028  O   ILE I 384      25.156  -3.299  -2.200  1.00 33.50           O
ATOM   3029  CB  ILE I 384      22.399  -2.646  -1.824  1.00 30.54           C
ATOM   3030  CG1 ILE I 384      21.065  -2.690  -1.081  1.00 28.70           C
ATOM   3031  CG2 ILE I 384      22.282  -1.758  -3.066  1.00 26.05           C
ATOM   3032  CD1 ILE I 384      19.910  -3.289  -1.844  1.00 32.40           C
ATOM   3033  N   ARG I 385      24.537  -4.521  -3.987  1.00 31.90           N
ATOM   3034  CA  ARG I 385      25.879  -4.517  -4.557  1.00 33.06           C
ATOM   3035  C   ARG I 385      26.036  -3.828  -5.900  1.00 34.46           C
ATOM   3036  O   ARG I 385      25.107  -3.702  -6.690  1.00 35.64           O
ATOM   3037  CB  ARG I 385      26.366  -5.975  -4.690  1.00 35.50           C
ATOM   3038  CG  ARG I 385      25.599  -6.811  -5.698  1.00 37.65           C
ATOM   3039  CD  ARG I 385      25.969  -8.284  -5.583  1.00 43.50           C
ATOM   3040  NE  ARG I 385      27.281  -8.562  -6.157  1.00 48.46           N
ATOM   3041  CZ  ARG I 385      27.480  -9.040  -7.380  1.00 51.01           C
ATOM   3042  NH1 ARG I 385      26.451  -9.320  -8.169  1.00 48.53           N
ATOM   3043  NH2 ARG I 385      28.713  -9.261  -7.817  1.00 53.42           N
ATOM   3044  N   GLU I 386      27.274  -3.412  -6.179  1.00 35.56           N
ATOM   3045  CA  GLU I 386      27.634  -2.829  -7.469  1.00 37.20           C
ATOM   3046  C   GLU I 386      28.353  -3.912  -8.283  1.00 38.16           C
ATOM   3047  O   GLU I 386      29.462  -4.330  -7.975  1.00 36.66           O
ATOM   3048  CB  GLU I 386      28.478  -1.577  -7.322  1.00 37.74           C
ATOM   3049  CG  GLU I 386      28.218  -0.529  -8.395  1.00 41.11           C
ATOM   3050  CD  GLU I 386      29.109  -0.689  -9.608  1.00 44.81           C
ATOM   3051  OE1 GLU I 386      29.761  -1.743  -9.755  1.00 45.81           O
ATOM   3052  OE2 GLU I 386      29.169   0.255 -10.427  1.00 45.64           O
ATOM   3053  N   VAL I 387      27.657  -4.392  -9.305  1.00 38.71           N
ATOM   3054  CA  VAL I 387      28.072  -5.549 -10.091  1.00 37.89           C
ATOM   3055  C   VAL I 387      29.403  -5.400 -10.776  1.00 38.93           C
ATOM   3056  O   VAL I 387      30.355  -6.128 -10.441  1.00 39.55           O
ATOM   3057  CB  VAL I 387      26.941  -5.943 -11.067  1.00 35.24           C
ATOM   3058  CG1 VAL I 387      27.333  -7.118 -11.943  1.00 28.55           C
ATOM   3059  CG2 VAL I 387      25.676  -6.269 -10.271  1.00 29.28           C
ATOM   3060  N   PRO I 388      29.577  -4.421 -11.661  1.00 38.29           N
ATOM   3061  CA  PRO I 388      30.833  -4.177 -12.339  1.00 37.93           C
ATOM   3062  C   PRO I 388      32.032  -4.116 -11.416  1.00 39.12           C
ATOM   3063  O   PRO I 388      33.045  -4.775 -11.680  1.00 39.90           O
ATOM   3064  CB  PRO I 388      30.631  -2.852 -13.058  1.00 36.17           C
ATOM   3065  CG  PRO I 388      29.169  -2.654 -13.176  1.00 35.88           C
ATOM   3066  CD  PRO I 388      28.516  -3.493 -12.111  1.00 37.42           C
ATOM   3067  N   LEU I 389      31.969  -3.372 -10.317  1.00 41.58           N
ATOM   3068  CA  LEU I 389      33.052  -3.230  -9.369  1.00 43.50           C
ATOM   3069  C   LEU I 389      33.154  -4.322  -8.322  1.00 44.66           C
ATOM   3070  O   LEU I 389      34.111  -4.330  -7.532  1.00 45.80           O
ATOM   3071  CB  LEU I 389      32.922  -1.865  -8.655  1.00 41.48           C
ATOM   3072  CG  LEU I 389      32.748  -0.657  -9.578  1.00 43.91           C
ATOM   3073  CD1 LEU I 389      32.404   0.585  -8.769  1.00 46.32           C
ATOM   3074  CD2 LEU I 389      33.990  -0.431 -10.424  1.00 42.08           C
ATOM   3075  N   ASN I 390      32.179  -5.212  -8.217  1.00 46.01           N
ATOM   3076  CA  ASN I 390      32.189  -6.316  -7.263  1.00 46.97           C
ATOM   3077  C   ASN I 390      32.310  -5.793  -5.836  1.00 46.75           C
ATOM   3078  O   ASN I 390      33.149  -6.207  -5.042  1.00 49.85           O
ATOM   3079  CB  ASN I 390      33.314  -7.294  -7.600  1.00 54.96           C
ATOM   3080  CG  ASN I 390      33.079  -8.071  -8.880  1.00 63.89           C
ATOM   3081  OD1 ASN I 390      32.223  -8.956  -8.937  1.00 66.16           O
ATOM   3082  ND2 ASN I 390      33.843  -7.751  -9.920  1.00 64.93           N
ATOM   3083  N   THR I 391      31.415  -4.872  -5.493  1.00 42.03           N
ATOM   3084  CA  THR I 391      31.445  -4.115  -4.262  1.00 37.48           C
ATOM   3085  C   THR I 391      30.159  -4.209  -3.462  1.00 36.04           C
ATOM   3086  O   THR I 391      29.083  -3.884  -3.969  1.00 35.96           O
ATOM   3087  CB  THR I 391      31.703  -2.623  -4.609  1.00 36.84           C
ATOM   3088  OG1 THR I 391      33.078  -2.484  -5.001  1.00 38.45           O
ATOM   3089  CG2 THR I 391      31.423  -1.684  -3.456  1.00 35.79           C
ATOM   3090  N   ILE I 392      30.282  -4.536  -2.180  1.00 34.53           N
ATOM   3091  CA  ILE I 392      29.122  -4.539  -1.289  1.00 32.61           C
ATOM   3092  C   ILE I 392      28.872  -3.106  -0.824  1.00 33.76           C
ATOM   3093  O   ILE I 392      29.640  -2.578  -0.020  1.00 36.08           O
ATOM   3094  CB  ILE I 392      29.307  -5.477  -0.093  1.00 26.79           C
ATOM   3095  CG1 ILE I 392      29.527  -6.919  -0.558  1.00 24.98           C
ATOM   3096  CG2 ILE I 392      28.095  -5.407   0.833  1.00 26.54           C
ATOM   3097  CD1 ILE I 392      29.900  -7.888   0.544  1.00 25.08           C
ATOM   3098  N   ILE I 393      27.883  -2.442  -1.412  1.00 35.47           N
ATOM   3099  CA  ILE I 393      27.593  -1.056  -1.036  1.00 35.14           C
ATOM   3100  C   ILE I 393      26.963  -1.035   0.353  1.00 36.07           C
ATOM   3101  O   ILE I 393      27.489  -0.480   1.313  1.00 39.33           O
ATOM   3102  CB  ILE I 393      26.677  -0.370  -2.052  1.00 33.96           C
ATOM   3103  CG1 ILE I 393      27.238  -0.523  -3.472  1.00 31.27           C
ATOM   3104  CG2 ILE I 393      26.504   1.107  -1.716  1.00 38.33           C
ATOM   3105  CD1 ILE I 393      26.243  -0.151  -4.550  1.00 31.25           C
ATOM   3106  N   PHE I 394      25.805  -1.676   0.455  1.00 33.46           N
ATOM   3107  CA  PHE I 394      25.055  -1.813   1.681  1.00 30.85           C
ATOM   3108  C   PHE I 394      24.848  -3.294   2.019  1.00 31.71           C
ATOM   3109  O   PHE I 394      24.825  -4.125   1.111  1.00 27.55           O
ATOM   3110  CB  PHE I 394      23.657  -1.206   1.578  1.00 31.13           C
ATOM   3111  CG  PHE I 394      23.584   0.262   1.322  1.00 31.97           C
ATOM   3112  CD1 PHE I 394      23.602   1.169   2.367  1.00 29.93           C
ATOM   3113  CD2 PHE I 394      23.491   0.742   0.024  1.00 31.06           C
ATOM   3114  CE1 PHE I 394      23.532   2.528   2.129  1.00 27.81           C
ATOM   3115  CE2 PHE I 394      23.431   2.099  -0.224  1.00 32.91           C
ATOM   3116  CZ  PHE I 394      23.440   2.987   0.831  1.00 31.50           C
ATOM   3117  N   MET I 395      24.597  -3.583   3.287  1.00 34.95           N
ATOM   3118  CA  MET I 395      24.256  -4.962   3.668  1.00 36.79           C
ATOM   3119  C   MET I 395      23.435  -4.903   4.954  1.00 35.32           C
ATOM   3120  O   MET I 395      23.622  -3.987   5.754  1.00 37.49           O
ATOM   3121  CB  MET I 395      25.458  -5.858   3.767  1.00 40.37           C
ATOM   3122  CG  MET I 395      26.325  -5.799   4.996  1.00 37.91           C
ATOM   3123  SD  MET I 395      27.772  -6.874   4.857  1.00 43.43           S
ATOM   3124  CE  MET I 395      27.025  -8.477   5.143  1.00 35.75           C
ATOM   3125  N   GLY I 396      22.480  -5.820   5.086  1.00 33.89           N
ATOM   3126  CA  GLY I 396      21.617  -5.798   6.250  1.00 31.68           C
ATOM   3127  C   GLY I 396      20.814  -7.070   6.446  1.00 32.24           C
ATOM   3128  O   GLY I 396      21.035  -8.102   5.828  1.00 31.54           O
ATOM   3129  N   ARG I 397      19.849  -6.959   7.360  1.00 32.75           N
ATOM   3130  CA  ARG I 397      19.001  -8.081   7.718  1.00 33.85           C
ATOM   3131  C   ARG I 397      17.585  -7.616   8.035  1.00 34.68           C
ATOM   3132  O   ARG I 397      17.356  -6.707   8.824  1.00 32.86           O
ATOM   3133  CB  ARG I 397      19.604  -8.818   8.912  1.00 37.63           C
ATOM   3134  CG  ARG I 397      18.687  -9.844   9.553  1.00 38.27           C
ATOM   3135  CD  ARG I 397      18.696  -9.695  11.066  1.00 39.22           C
ATOM   3136  NE  ARG I 397      19.830 -10.382  11.674  1.00 40.77           N
ATOM   3137  CZ  ARG I 397      20.136 -10.292  12.964  1.00 41.83           C
ATOM   3138  NH1 ARG I 397      19.404  -9.541  13.775  1.00 36.37           N
ATOM   3139  NH2 ARG I 397      21.180 -10.955  13.443  1.00 44.71           N
ATOM   3140  N   VAL I 398      16.640  -8.267   7.364  1.00 34.93           N
ATOM   3141  CA  VAL I 398      15.225  -7.992   7.576  1.00 33.65           C
ATOM   3142  C   VAL I 398      14.654  -9.071   8.496  1.00 34.50           C
ATOM   3143  O   VAL I 398      14.302 -10.158   8.047  1.00 35.84           O
ATOM   3144  CB  VAL I 398      14.432  -7.944   6.269  1.00 31.52           C
ATOM   3145  CG1 VAL I 398      12.962  -7.638   6.532  1.00 28.64           C
ATOM   3146  CG2 VAL I 398      15.013  -6.909   5.315  1.00 30.60           C
ATOM   3147  N   ALA I 399      14.629  -8.769   9.788  1.00 34.30           N
ATOM   3148  CA  ALA I 399      14.133  -9.719  10.778  1.00 33.77           C
ATOM   3149  C   ALA I 399      12.699  -9.390  11.174  1.00 34.37           C
ATOM   3150  O   ALA I 399      12.004 -10.250  11.716  1.00 35.09           O
ATOM   3151  CB  ALA I 399      15.036  -9.734  11.997  1.00 32.28           C
ATOM   3152  N   ASN I 400      12.250  -8.172  10.895  1.00 35.53           N
ATOM   3153  CA  ASN I 400      10.869  -7.794  11.214  1.00 38.93           C
ATOM   3154  C   ASN I 400      10.454  -6.564  10.414  1.00 41.27           C
ATOM   3155  O   ASN I 400      10.679  -5.422  10.794  1.00 41.75           O
ATOM   3156  CB  ASN I 400      10.689  -7.580  12.705  1.00 39.20           C
ATOM   3157  CG  ASN I 400       9.356  -7.037  13.151  1.00 42.35           C
ATOM   3158  OD1 ASN I 400       8.367  -6.994  12.420  1.00 41.41           O
ATOM   3159  ND2 ASN I 400       9.304  -6.594  14.410  1.00 41.27           N
ATOM   3160  N   PRO I 401       9.714  -6.811   9.331  1.00 42.37           N
ATOM   3161  CA  PRO I 401       9.231  -5.785   8.437  1.00 42.74           C
ATOM   3162  C   PRO I 401       7.820  -5.309   8.708  1.00 44.42           C
ATOM   3163  O   PRO I 401       7.315  -4.418   8.023  1.00 43.23           O
ATOM   3164  CB  PRO I 401       9.284  -6.500   7.079  1.00 42.93           C
ATOM   3165  CG  PRO I 401       8.854  -7.891   7.415  1.00 42.49           C
ATOM   3166  CD  PRO I 401       9.421  -8.167   8.788  1.00 42.51           C
ATOM   3167  N   CYS I 402       7.145  -5.920   9.671  1.00 48.95           N
ATOM   3168  CA  CYS I 402       5.776  -5.599  10.021  1.00 54.41           C
ATOM   3169  C   CYS I 402       5.580  -4.190  10.550  1.00 62.24           C
ATOM   3170  O   CYS I 402       6.449  -3.591  11.175  1.00 62.79           O
ATOM   3171  CB  CYS I 402       5.276  -6.621  11.062  1.00 49.44           C
ATOM   3172  SG  CYS I 402       5.572  -8.318  10.499  1.00 52.97           S
ATOM   3173  N   VAL I 403       4.380  -3.663  10.309  1.00 71.14           N
ATOM   3174  CA  VAL I 403       4.015  -2.317  10.720  1.00 77.68           C
ATOM   3175  C   VAL I 403       3.812  -2.224  12.228  1.00 78.91           C
ATOM   3176  O   VAL I 403       4.694  -1.774  12.957  1.00 79.14           O
ATOM   3177  CB  VAL I 403       2.737  -1.831  10.008  1.00 81.48           C
ATOM   3178  CG1 VAL I 403       2.572  -0.329  10.192  1.00 82.92           C
ATOM   3179  CG2 VAL I 403       2.769  -2.190   8.531  1.00 82.95           C
