# Supplementary material for: Modeling of loops in proteins: a multi-method approach
Source: BMC Struct Biol. 2010 Feb 11;10:5. doi: 10.1186/1472-6807-10-5 (PMC2837870; doi:10.1186/1472-6807-10-5)
Supplement: Additional file 1 — Student t-test. Results from two sample paired t-test of Table 2. [file 1472-6807-10-5-S1.GZ › loop_test_data/1eah_247-271.pdb]

ATOM      1  N   ALA 1   1      31.811  63.472  88.834  1.00 30.74           N
ATOM      2  CA  ALA 1   1      31.290  62.718  90.004  1.00 31.36           C
ATOM      3  C   ALA 1   1      31.567  61.254  89.794  1.00 31.77           C
ATOM      4  O   ALA 1   1      30.809  60.399  90.273  1.00 33.73           O
ATOM      5  CB  ALA 1   1      29.775  62.917  90.146  1.00 31.33           C
ATOM      6  N   ASN 1   2      32.649  60.924  89.107  1.00 33.53           N
ATOM      7  CA  ASN 1   2      32.865  59.518  88.855  1.00 34.53           C
ATOM      8  C   ASN 1   2      34.075  58.819  89.411  1.00 32.77           C
ATOM      9  O   ASN 1   2      34.704  59.274  90.372  1.00 32.41           O
ATOM     10  CB  ASN 1   2      32.746  59.241  87.358  1.00 40.31           C
ATOM     11  CG  ASN 1   2      31.303  59.239  86.880  1.00 45.18           C
ATOM     12  OD1 ASN 1   2      30.937  60.039  85.998  1.00 47.42           O
ATOM     13  ND2 ASN 1   2      30.463  58.357  87.474  1.00 48.98           N
ATOM     14  N   ASN 1   3      34.367  57.699  88.755  1.00 31.25           N
ATOM     15  CA  ASN 1   3      35.446  56.795  89.065  1.00 29.83           C
ATOM     16  C   ASN 1   3      36.821  57.338  88.819  1.00 25.01           C
ATOM     17  O   ASN 1   3      37.015  58.283  88.044  1.00 24.40           O
ATOM     18  CB  ASN 1   3      35.277  55.537  88.233  1.00 36.36           C
ATOM     19  CG  ASN 1   3      33.900  54.948  88.371  1.00 42.63           C
ATOM     20  OD1 ASN 1   3      33.580  54.291  89.379  1.00 45.14           O
ATOM     21  ND2 ASN 1   3      33.049  55.212  87.383  1.00 47.99           N
ATOM     22  N   LEU 1   4      37.781  56.692  89.461  1.00 18.48           N
ATOM     23  CA  LEU 1   4      39.167  57.049  89.333  1.00 14.35           C
ATOM     24  C   LEU 1   4      39.764  55.864  88.589  1.00 12.96           C
ATOM     25  O   LEU 1   4      39.196  54.766  88.603  1.00 14.16           O
ATOM     26  CB  LEU 1   4      39.781  57.218  90.724  1.00 10.15           C
ATOM     27  CG  LEU 1   4      38.962  58.184  91.585  1.00  5.71           C
ATOM     28  CD1 LEU 1   4      39.577  58.326  92.942  1.00  5.04           C
ATOM     29  CD2 LEU 1   4      38.870  59.517  90.896  1.00  5.10           C
ATOM     30  N   PRO 1   5      40.847  56.090  87.838  1.00 12.33           N
ATOM     31  CA  PRO 1   5      41.476  54.999  87.095  1.00 11.95           C
ATOM     32  C   PRO 1   5      42.214  54.002  87.988  1.00 12.43           C
ATOM     33  O   PRO 1   5      42.647  54.333  89.100  1.00 12.61           O
ATOM     34  CB  PRO 1   5      42.431  55.737  86.158  1.00 11.72           C
ATOM     35  CG  PRO 1   5      42.795  56.954  86.934  1.00 11.52           C
ATOM     36  CD  PRO 1   5      41.477  57.382  87.508  1.00 11.84           C
ATOM     37  N   ASP 1   6      42.338  52.774  87.495  1.00 12.87           N
ATOM     38  CA  ASP 1   6      43.031  51.713  88.216  1.00 12.57           C
ATOM     39  C   ASP 1   6      44.523  51.968  88.152  1.00 11.78           C
ATOM     40  O   ASP 1   6      45.014  52.682  87.274  1.00 12.46           O
ATOM     41  CB  ASP 1   6      42.801  50.349  87.554  1.00 14.97           C
ATOM     42  CG  ASP 1   6      41.367  49.863  87.634  1.00 16.96           C
ATOM     43  OD1 ASP 1   6      40.515  50.482  88.306  1.00 16.91           O
ATOM     44  OD2 ASP 1   6      41.100  48.822  86.995  1.00 19.52           O
ATOM     45  N   THR 1   7      45.244  51.353  89.077  1.00 10.22           N
ATOM     46  CA  THR 1   7      46.685  51.449  89.088  1.00  8.68           C
ATOM     47  C   THR 1   7      47.110  50.206  88.312  1.00  8.96           C
ATOM     48  O   THR 1   7      46.592  49.109  88.548  1.00  8.30           O
ATOM     49  CB  THR 1   7      47.253  51.415  90.525  1.00  8.35           C
ATOM     50  OG1 THR 1   7      46.839  52.594  91.223  1.00  8.28           O
ATOM     51  CG2 THR 1   7      48.773  51.347  90.514  1.00  7.62           C
ATOM     52  N   GLN 1   8      47.954  50.392  87.308  1.00 10.60           N
ATOM     53  CA  GLN 1   8      48.423  49.262  86.526  1.00 13.56           C
ATOM     54  C   GLN 1   8      49.751  48.853  87.117  1.00 13.46           C
ATOM     55  O   GLN 1   8      50.463  49.695  87.664  1.00 13.11           O
ATOM     56  CB  GLN 1   8      48.619  49.661  85.065  1.00 16.65           C
ATOM     57  CG  GLN 1   8      47.378  50.222  84.388  1.00 22.91           C
ATOM     58  CD  GLN 1   8      46.184  49.274  84.436  1.00 27.18           C
ATOM     59  OE1 GLN 1   8      46.332  48.044  84.339  1.00 29.49           O
ATOM     60  NE2 GLN 1   8      44.986  49.843  84.590  1.00 31.49           N
ATOM     61  N   SER 1   9      50.084  47.572  87.058  1.00 14.08           N
ATOM     62  CA  SER 1   9      51.366  47.167  87.602  1.00 15.72           C
ATOM     63  C   SER 1   9      52.448  47.747  86.710  1.00 15.97           C
ATOM     64  O   SER 1   9      52.286  47.838  85.492  1.00 16.10           O
ATOM     65  CB  SER 1   9      51.495  45.652  87.714  1.00 15.74           C
ATOM     66  OG  SER 1   9      51.138  45.023  86.507  1.00 21.24           O
ATOM     67  N   SER 1  10      53.553  48.129  87.329  1.00 16.32           N
ATOM     68  CA  SER 1  10      54.657  48.739  86.630  1.00 16.16           C
ATOM     69  C   SER 1  10      55.934  48.110  87.149  1.00 15.43           C
ATOM     70  O   SER 1  10      56.100  47.929  88.354  1.00 16.04           O
ATOM     71  CB  SER 1  10      54.635  50.237  86.925  1.00 17.81           C
ATOM     72  OG  SER 1  10      55.814  50.886  86.492  1.00 23.13           O
ATOM     73  N   GLY 1  11      56.798  47.713  86.228  1.00 14.33           N
ATOM     74  CA  GLY 1  11      58.061  47.110  86.603  1.00 12.77           C
ATOM     75  C   GLY 1  11      59.202  48.113  86.545  1.00 13.81           C
ATOM     76  O   GLY 1  11      58.971  49.329  86.549  1.00 13.26           O
ATOM     77  N   PRO 1  12      60.456  47.627  86.531  1.00 13.08           N
ATOM     78  CA  PRO 1  12      61.648  48.476  86.474  1.00 13.91           C
ATOM     79  C   PRO 1  12      61.814  49.143  85.114  1.00 15.28           C
ATOM     80  O   PRO 1  12      61.224  48.707  84.125  1.00 15.49           O
ATOM     81  CB  PRO 1  12      62.781  47.488  86.768  1.00 13.55           C
ATOM     82  CG  PRO 1  12      62.257  46.212  86.249  1.00 12.68           C
ATOM     83  CD  PRO 1  12      60.834  46.216  86.707  1.00 13.13           C
ATOM     84  N   ALA 1  13      62.636  50.183  85.068  1.00 16.29           N
ATOM     85  CA  ALA 1  13      62.880  50.924  83.850  1.00 18.45           C
ATOM     86  C   ALA 1  13      64.342  51.331  83.728  1.00 19.46           C
ATOM     87  O   ALA 1  13      65.058  51.454  84.724  1.00 20.65           O
ATOM     88  CB  ALA 1  13      62.000  52.153  83.821  1.00 18.32           C
ATOM     89  N   HIS 1  14      64.782  51.482  82.487  1.00 21.01           N
ATOM     90  CA  HIS 1  14      66.138  51.914  82.145  1.00 23.04           C
ATOM     91  C   HIS 1  14      65.909  52.438  80.739  1.00 23.52           C
ATOM     92  O   HIS 1  14      66.092  51.710  79.773  1.00 23.70           O
ATOM     93  CB  HIS 1  14      67.130  50.727  82.128  1.00 24.38           C
ATOM     94  CG  HIS 1  14      68.569  51.128  81.894  1.00 27.31           C
ATOM     95  ND1 HIS 1  14      69.607  50.675  82.682  1.00 27.10           N
ATOM     96  CD2 HIS 1  14      69.136  51.910  80.942  1.00 28.35           C
ATOM     97  CE1 HIS 1  14      70.752  51.155  82.225  1.00 27.93           C
ATOM     98  NE2 HIS 1  14      70.494  51.909  81.170  1.00 29.22           N
ATOM     99  N   SER 1  15      65.464  53.684  80.619  1.00 24.76           N
ATOM    100  CA  SER 1  15      65.177  54.223  79.298  1.00 25.97           C
ATOM    101  C   SER 1  15      65.509  55.691  79.156  1.00 25.92           C
ATOM    102  O   SER 1  15      65.909  56.351  80.119  1.00 26.11           O
ATOM    103  CB  SER 1  15      63.699  54.016  78.956  1.00 27.32           C
ATOM    104  OG  SER 1  15      62.875  54.810  79.799  1.00 27.85           O
ATOM    105  N   LYS 1  16      65.303  56.193  77.944  1.00 27.51           N
ATOM    106  CA  LYS 1  16      65.564  57.587  77.642  1.00 29.93           C
ATOM    107  C   LYS 1  16      64.342  58.464  77.895  1.00 29.31           C
ATOM    108  O   LYS 1  16      64.388  59.686  77.718  1.00 29.27           O
ATOM    109  CB  LYS 1  16      66.133  57.727  76.217  1.00 33.61           C
ATOM    110  CG  LYS 1  16      67.585  57.149  76.122  1.00 40.43           C
ATOM    111  CD  LYS 1  16      68.369  57.545  74.849  1.00 45.35           C
ATOM    112  CE  LYS 1  16      68.057  56.649  73.637  1.00 48.94           C
ATOM    113  NZ  LYS 1  16      68.813  57.076  72.397  1.00 51.69           N
ATOM    114  N   GLU 1  17      63.260  57.839  78.350  1.00 28.13           N
ATOM    115  CA  GLU 1  17      62.041  58.569  78.670  1.00 28.86           C
ATOM    116  C   GLU 1  17      62.143  58.924  80.138  1.00 25.93           C
ATOM    117  O   GLU 1  17      62.231  58.033  80.992  1.00 25.39           O
ATOM    118  CB  GLU 1  17      60.815  57.696  78.483  1.00 35.46           C
ATOM    119  CG  GLU 1  17      60.693  57.100  77.112  1.00 45.08           C
ATOM    120  CD  GLU 1  17      59.337  56.439  76.893  1.00 50.55           C
ATOM    121  OE1 GLU 1  17      58.881  55.668  77.793  1.00 53.31           O
ATOM    122  OE2 GLU 1  17      58.722  56.702  75.819  1.00 54.50           O
ATOM    123  N   THR 1  18      62.114  60.214  80.434  1.00 23.57           N
ATOM    124  CA  THR 1  18      62.225  60.644  81.809  1.00 19.49           C
ATOM    125  C   THR 1  18      61.042  61.517  82.236  1.00 17.01           C
ATOM    126  O   THR 1  18      61.113  62.743  82.161  1.00 17.65           O
ATOM    127  CB  THR 1  18      63.556  61.404  82.027  1.00 20.75           C
ATOM    128  OG1 THR 1  18      63.545  62.601  81.239  1.00 21.98           O
ATOM    129  CG2 THR 1  18      64.745  60.547  81.577  1.00 22.00           C
ATOM    130  N   PRO 1  19      59.925  60.890  82.655  1.00 14.16           N
ATOM    131  CA  PRO 1  19      58.744  61.645  83.088  1.00 12.95           C
ATOM    132  C   PRO 1  19      58.953  62.416  84.402  1.00 12.19           C
ATOM    133  O   PRO 1  19      58.199  63.338  84.712  1.00 12.35           O
ATOM    134  CB  PRO 1  19      57.672  60.559  83.213  1.00 12.76           C
ATOM    135  CG  PRO 1  19      58.467  59.341  83.557  1.00 12.84           C
ATOM    136  CD  PRO 1  19      59.631  59.446  82.619  1.00 13.30           C
ATOM    137  N   ALA 1  20      59.958  62.016  85.178  1.00 12.59           N
ATOM    138  CA  ALA 1  20      60.291  62.658  86.450  1.00 11.03           C
ATOM    139  C   ALA 1  20      60.847  64.070  86.237  1.00 10.76           C
ATOM    140  O   ALA 1  20      60.662  64.942  87.082  1.00 11.50           O
ATOM    141  CB  ALA 1  20      61.290  61.804  87.237  1.00 10.29           C
ATOM    142  N   LEU 1  21      61.539  64.291  85.121  1.00 10.66           N
ATOM    143  CA  LEU 1  21      62.096  65.601  84.803  1.00 11.14           C
ATOM    144  C   LEU 1  21      61.058  66.418  84.036  1.00 12.17           C
ATOM    145  O   LEU 1  21      60.301  65.875  83.240  1.00 13.88           O
ATOM    146  CB  LEU 1  21      63.383  65.462  83.986  1.00  9.86           C
ATOM    147  CG  LEU 1  21      64.605  64.959  84.752  1.00  9.47           C
ATOM    148  CD1 LEU 1  21      65.777  64.819  83.807  1.00  9.43           C
ATOM    149  CD2 LEU 1  21      64.935  65.902  85.901  1.00  9.71           C
ATOM    150  N   THR 1  22      61.014  67.719  84.292  1.00 11.49           N
ATOM    151  CA  THR 1  22      60.049  68.580  83.627  1.00 10.96           C
ATOM    152  C   THR 1  22      60.548  70.031  83.655  1.00 10.60           C
ATOM    153  O   THR 1  22      61.722  70.289  83.930  1.00 11.46           O
ATOM    154  CB  THR 1  22      58.629  68.421  84.296  1.00 11.37           C
ATOM    155  OG1 THR 1  22      57.634  69.107  83.529  1.00 11.56           O
ATOM    156  CG2 THR 1  22      58.618  68.950  85.724  1.00 11.70           C
ATOM    157  N   ALA 1  23      59.670  70.962  83.314  1.00  9.84           N
ATOM    158  CA  ALA 1  23      59.985  72.383  83.311  1.00  9.59           C
ATOM    159  C   ALA 1  23      58.694  73.135  83.609  1.00  9.42           C
ATOM    160  O   ALA 1  23      57.916  73.404  82.704  1.00  9.62           O
ATOM    161  CB  ALA 1  23      60.542  72.802  81.961  1.00  7.91           C
ATOM    162  N   VAL 1  24      58.463  73.470  84.875  1.00  9.56           N
ATOM    163  CA  VAL 1  24      57.243  74.181  85.267  1.00  8.87           C
ATOM    164  C   VAL 1  24      57.090  75.615  84.731  1.00  9.18           C
ATOM    165  O   VAL 1  24      56.034  76.227  84.896  1.00  9.88           O
ATOM    166  CB  VAL 1  24      57.017  74.157  86.807  1.00  8.48           C
ATOM    167  CG1 VAL 1  24      56.971  72.733  87.307  1.00  8.16           C
ATOM    168  CG2 VAL 1  24      58.078  74.960  87.527  1.00  8.97           C
ATOM    169  N   GLU 1  25      58.119  76.128  84.061  1.00  9.46           N
ATOM    170  CA  GLU 1  25      58.100  77.474  83.484  1.00  9.33           C
ATOM    171  C   GLU 1  25      57.025  77.611  82.410  1.00  9.34           C
ATOM    172  O   GLU 1  25      56.508  78.700  82.168  1.00  9.50           O
ATOM    173  CB  GLU 1  25      59.459  77.823  82.866  1.00  9.54           C
ATOM    174  CG  GLU 1  25      60.561  78.104  83.870  1.00 10.91           C
ATOM    175  CD  GLU 1  25      61.450  76.905  84.138  1.00 11.73           C
ATOM    176  OE1 GLU 1  25      60.951  75.764  84.107  1.00 13.35           O
ATOM    177  OE2 GLU 1  25      62.661  77.097  84.376  1.00 11.23           O
ATOM    178  N   THR 1  26      56.707  76.491  81.772  1.00  8.70           N
ATOM    179  CA  THR 1  26      55.710  76.444  80.716  1.00  9.06           C
ATOM    180  C   THR 1  26      54.318  76.824  81.217  1.00  8.61           C
ATOM    181  O   THR 1  26      53.498  77.319  80.453  1.00  9.04           O
ATOM    182  CB  THR 1  26      55.667  75.039  80.080  1.00  8.69           C
ATOM    183  OG1 THR 1  26      55.342  74.074  81.083  1.00  9.54           O
ATOM    184  CG2 THR 1  26      57.015  74.685  79.477  1.00  8.79           C
ATOM    185  N   GLY 1  27      54.080  76.633  82.508  1.00  7.76           N
ATOM    186  CA  GLY 1  27      52.790  76.946  83.085  1.00  9.37           C
ATOM    187  C   GLY 1  27      51.921  75.711  83.240  1.00  8.46           C
ATOM    188  O   GLY 1  27      50.757  75.815  83.617  1.00  8.37           O
ATOM    189  N   ALA 1  28      52.495  74.544  82.959  1.00  9.05           N
ATOM    190  CA  ALA 1  28      51.780  73.273  83.053  1.00  9.53           C
ATOM    191  C   ALA 1  28      52.206  72.462  84.275  1.00 10.08           C
ATOM    192  O   ALA 1  28      53.294  72.660  84.824  1.00 11.19           O
ATOM    193  CB  ALA 1  28      52.002  72.460  81.791  1.00  7.55           C
ATOM    194  N   THR 1  29      51.327  71.566  84.706  1.00 10.67           N
ATOM    195  CA  THR 1  29      51.561  70.687  85.846  1.00 10.01           C
ATOM    196  C   THR 1  29      51.907  69.289  85.295  1.00 11.74           C
ATOM    197  O   THR 1  29      51.244  68.811  84.377  1.00 12.09           O
ATOM    198  CB  THR 1  29      50.291  70.602  86.742  1.00  7.99           C
ATOM    199  OG1 THR 1  29      49.996  71.889  87.294  1.00  6.82           O
ATOM    200  CG2 THR 1  29      50.490  69.622  87.875  1.00  7.40           C
ATOM    201  N   ASN 1  30      52.959  68.662  85.832  1.00 12.93           N
ATOM    202  CA  ASN 1  30      53.404  67.324  85.400  1.00 14.07           C
ATOM    203  C   ASN 1  30      52.381  66.253  85.833  1.00 14.24           C
ATOM    204  O   ASN 1  30      52.267  65.951  87.023  1.00 13.77           O
ATOM    205  CB  ASN 1  30      54.785  67.020  85.999  1.00 15.43           C
ATOM    206  CG  ASN 1  30      55.561  65.977  85.209  1.00 16.30           C
ATOM    207  OD1 ASN 1  30      55.169  65.578  84.114  1.00 18.01           O
ATOM    208  ND2 ASN 1  30      56.677  65.538  85.765  1.00 17.34           N
ATOM    209  N   PRO 1  31      51.676  65.636  84.865  1.00 13.42           N
ATOM    210  CA  PRO 1  31      50.644  64.602  85.061  1.00 12.54           C
ATOM    211  C   PRO 1  31      51.147  63.202  85.406  1.00 12.31           C
ATOM    212  O   PRO 1  31      50.699  62.214  84.810  1.00 13.48           O
ATOM    213  CB  PRO 1  31      49.930  64.608  83.716  1.00 12.21           C
ATOM    214  CG  PRO 1  31      51.074  64.774  82.772  1.00 12.04           C
ATOM    215  CD  PRO 1  31      51.918  65.848  83.423  1.00 13.14           C
ATOM    216  N   LEU 1  32      52.026  63.105  86.393  1.00  9.84           N
ATOM    217  CA  LEU 1  32      52.574  61.821  86.775  1.00  7.34           C
ATOM    218  C   LEU 1  32      51.634  61.036  87.663  1.00  7.38           C
ATOM    219  O   LEU 1  32      50.753  61.588  88.314  1.00  7.05           O
ATOM    220  CB  LEU 1  32      53.918  61.990  87.485  1.00  7.15           C
ATOM    221  CG  LEU 1  32      55.069  62.631  86.718  1.00  5.66           C
ATOM    222  CD1 LEU 1  32      56.354  62.380  87.476  1.00  6.27           C
ATOM    223  CD2 LEU 1  32      55.162  62.049  85.328  1.00  5.20           C
ATOM    224  N   VAL 1  33      51.814  59.726  87.635  1.00  7.04           N
ATOM    225  CA  VAL 1  33      51.056  58.797  88.455  1.00  6.17           C
ATOM    226  C   VAL 1  33      52.168  57.963  89.095  1.00  9.95           C
ATOM    227  O   VAL 1  33      53.293  57.943  88.595  1.00  8.19           O
ATOM    228  CB  VAL 1  33      50.085  57.910  87.624  1.00  5.99           C
ATOM    229  CG1 VAL 1  33      48.918  58.732  87.141  1.00  5.09           C
ATOM    230  CG2 VAL 1  33      50.796  57.270  86.461  1.00  5.10           C
ATOM    231  N   PRO 1  34      51.879  57.275  90.207  1.00 11.77           N
ATOM    232  CA  PRO 1  34      52.884  56.456  90.898  1.00  9.85           C
ATOM    233  C   PRO 1  34      53.754  55.551  90.023  1.00 13.49           C
ATOM    234  O   PRO 1  34      54.969  55.485  90.204  1.00 14.72           O
ATOM    235  CB  PRO 1  34      52.035  55.646  91.868  1.00 11.85           C
ATOM    236  CG  PRO 1  34      50.986  56.598  92.224  1.00 11.58           C
ATOM    237  CD  PRO 1  34      50.582  57.183  90.896  1.00 10.70           C
ATOM    238  N   SER 1  35      53.131  54.849  89.082  1.00 15.19           N
ATOM    239  CA  SER 1  35      53.859  53.940  88.201  1.00 14.89           C
ATOM    240  C   SER 1  35      54.926  54.603  87.321  1.00 15.07           C
ATOM    241  O   SER 1  35      55.691  53.909  86.651  1.00 15.83           O
ATOM    242  CB  SER 1  35      52.888  53.133  87.341  1.00 16.19           C
ATOM    243  OG  SER 1  35      51.934  53.974  86.735  1.00 19.18           O
ATOM    244  N   ASP 1  36      54.975  55.933  87.317  1.00 13.47           N
ATOM    245  CA  ASP 1  36      55.958  56.664  86.524  1.00 11.49           C
ATOM    246  C   ASP 1  36      57.317  56.706  87.221  1.00 10.54           C
ATOM    247  O   ASP 1  36      58.355  56.728  86.560  1.00 11.80           O
ATOM    248  CB  ASP 1  36      55.499  58.109  86.265  1.00 11.21           C
ATOM    249  CG  ASP 1  36      54.388  58.209  85.230  1.00 10.71           C
ATOM    250  OD1 ASP 1  36      54.401  57.439  84.251  1.00 11.98           O
ATOM    251  OD2 ASP 1  36      53.511  59.081  85.383  1.00  9.33           O
ATOM    252  N   THR 1  37      57.298  56.715  88.554  1.00  9.65           N
ATOM    253  CA  THR 1  37      58.516  56.793  89.345  1.00  8.56           C
ATOM    254  C   THR 1  37      58.827  55.610  90.274  1.00  7.78           C
ATOM    255  O   THR 1  37      59.907  55.563  90.864  1.00  8.67           O
ATOM    256  CB  THR 1  37      58.551  58.118  90.143  1.00  8.00           C
ATOM    257  OG1 THR 1  37      57.330  58.273  90.874  1.00  7.44           O
ATOM    258  CG2 THR 1  37      58.711  59.305  89.208  1.00  6.87           C
ATOM    259  N   VAL 1  38      57.894  54.670  90.427  1.00  6.63           N
ATOM    260  CA  VAL 1  38      58.118  53.491  91.277  1.00  5.28           C
ATOM    261  C   VAL 1  38      57.448  52.267  90.660  1.00  5.74           C
ATOM    262  O   VAL 1  38      56.644  52.387  89.735  1.00  5.55           O
ATOM    263  CB  VAL 1  38      57.561  53.647  92.728  1.00  5.72           C
ATOM    264  CG1 VAL 1  38      58.142  54.855  93.421  1.00  5.03           C
ATOM    265  CG2 VAL 1  38      56.046  53.681  92.733  1.00  5.16           C
ATOM    266  N   GLN 1  39      57.788  51.084  91.160  1.00  5.25           N
ATOM    267  CA  GLN 1  39      57.164  49.869  90.665  1.00  5.15           C
ATOM    268  C   GLN 1  39      55.839  49.743  91.395  1.00  5.17           C
ATOM    269  O   GLN 1  39      55.788  49.802  92.625  1.00  5.11           O
ATOM    270  CB  GLN 1  39      58.028  48.652  90.939  1.00  5.14           C
ATOM    271  CG  GLN 1  39      59.317  48.657  90.162  1.00  5.10           C
ATOM    272  CD  GLN 1  39      59.979  47.297  90.137  1.00  5.08           C
ATOM    273  OE1 GLN 1  39      61.203  47.189  90.141  1.00  5.08           O
ATOM    274  NE2 GLN 1  39      59.172  46.250  90.084  1.00  5.26           N
ATOM    275  N   THR 1  40      54.770  49.569  90.635  1.00  5.17           N
ATOM    276  CA  THR 1  40      53.444  49.466  91.209  1.00  5.09           C
ATOM    277  C   THR 1  40      52.795  48.121  90.954  1.00  5.19           C
ATOM    278  O   THR 1  40      53.280  47.324  90.158  1.00  5.14           O
ATOM    279  CB  THR 1  40      52.537  50.578  90.666  1.00  5.18           C
ATOM    280  OG1 THR 1  40      52.750  50.716  89.261  1.00  5.09           O
ATOM    281  CG2 THR 1  40      52.850  51.891  91.342  1.00  5.15           C
ATOM    282  N   ARG 1  41      51.736  47.847  91.698  1.00  5.15           N
ATOM    283  CA  ARG 1  41      50.984  46.615  91.544  1.00  5.08           C
ATOM    284  C   ARG 1  41      49.684  47.034  90.879  1.00  5.68           C
ATOM    285  O   ARG 1  41      49.408  48.224  90.743  1.00  5.13           O
ATOM    286  CB  ARG 1  41      50.667  45.992  92.904  1.00  5.18           C
ATOM    287  CG  ARG 1  41      49.739  46.822  93.776  1.00  5.17           C
ATOM    288  CD  ARG 1  41      49.151  46.010  94.908  1.00  5.14           C
ATOM    289  NE  ARG 1  41      48.174  45.035  94.423  1.00  6.87           N
ATOM    290  CZ  ARG 1  41      47.863  43.899  95.042  1.00  7.43           C
ATOM    291  NH1 ARG 1  41      48.446  43.569  96.185  1.00  8.58           N
ATOM    292  NH2 ARG 1  41      46.960  43.092  94.518  1.00  7.28           N
ATOM    293  N   HIS 1  42      48.883  46.064  90.463  1.00  5.21           N
ATOM    294  CA  HIS 1  42      47.610  46.391  89.853  1.00  5.20           C
ATOM    295  C   HIS 1  42      46.602  46.551  90.977  1.00  5.17           C
ATOM    296  O   HIS 1  42      46.478  45.694  91.845  1.00  5.24           O
ATOM    297  CB  HIS 1  42      47.161  45.296  88.883  1.00  5.88           C
ATOM    298  CG  HIS 1  42      45.859  45.596  88.200  1.00  7.61           C
ATOM    299  ND1 HIS 1  42      44.800  44.715  88.195  1.00  7.31           N
ATOM    300  CD2 HIS 1  42      45.439  46.693  87.527  1.00  7.92           C
ATOM    301  CE1 HIS 1  42      43.781  45.258  87.554  1.00  9.06           C
ATOM    302  NE2 HIS 1  42      44.142  46.458  87.137  1.00  9.20           N
ATOM    303  N   VAL 1  43      45.925  47.684  90.992  1.00  5.73           N
ATOM    304  CA  VAL 1  43      44.927  47.947  92.008  1.00  5.81           C
ATOM    305  C   VAL 1  43      43.663  48.334  91.271  1.00  7.07           C
ATOM    306  O   VAL 1  43      43.699  49.146  90.357  1.00  6.67           O
ATOM    307  CB  VAL 1  43      45.342  49.110  92.946  1.00  5.14           C
ATOM    308  CG1 VAL 1  43      44.259  49.367  93.976  1.00  5.09           C
ATOM    309  CG2 VAL 1  43      46.653  48.797  93.632  1.00  5.04           C
ATOM    310  N   ILE 1  44      42.566  47.678  91.599  1.00  8.07           N
ATOM    311  CA  ILE 1  44      41.298  48.004  90.977  1.00  9.72           C
ATOM    312  C   ILE 1  44      40.674  49.109  91.824  1.00 10.75           C
ATOM    313  O   ILE 1  44      40.270  48.878  92.958  1.00 11.90           O
ATOM    314  CB  ILE 1  44      40.408  46.763  90.893  1.00  9.84           C
ATOM    315  CG1 ILE 1  44      40.958  45.837  89.813  1.00  9.95           C
ATOM    316  CG2 ILE 1  44      38.972  47.150  90.608  1.00  8.52           C
ATOM    317  CD1 ILE 1  44      40.223  44.550  89.696  1.00 11.65           C
ATOM    318  N   GLN 1  45      40.694  50.326  91.285  1.00 12.37           N
ATOM    319  CA  GLN 1  45      40.179  51.510  91.962  1.00 12.77           C
ATOM    320  C   GLN 1  45      38.663  51.595  92.085  1.00 12.06           C
ATOM    321  O   GLN 1  45      37.953  51.632  91.086  1.00 11.65           O
ATOM    322  CB  GLN 1  45      40.708  52.776  91.284  1.00 13.78           C
ATOM    323  CG  GLN 1  45      40.603  54.011  92.163  1.00 16.36           C
ATOM    324  CD  GLN 1  45      41.126  53.740  93.564  1.00 17.48           C
ATOM    325  OE1 GLN 1  45      40.351  53.540  94.504  1.00 18.60           O
ATOM    326  NE2 GLN 1  45      42.438  53.652  93.697  1.00 16.75           N
ATOM    327  N   LYS 1  46      38.180  51.686  93.320  1.00 12.28           N
ATOM    328  CA  LYS 1  46      36.748  51.776  93.580  1.00 12.81           C
ATOM    329  C   LYS 1  46      36.287  53.102  94.191  1.00 12.65           C
ATOM    330  O   LYS 1  46      35.093  53.307  94.398  1.00 13.76           O
ATOM    331  CB  LYS 1  46      36.290  50.591  94.434  1.00 15.28           C
ATOM    332  CG  LYS 1  46      36.530  49.259  93.759  1.00 18.53           C
ATOM    333  CD  LYS 1  46      36.041  48.103  94.582  1.00 21.85           C
ATOM    334  CE  LYS 1  46      36.429  46.786  93.930  1.00 23.24           C
ATOM    335  NZ  LYS 1  46      35.945  45.614  94.717  1.00 28.30           N
ATOM    336  N   ARG 1  47      37.225  54.000  94.477  1.00 10.52           N
ATOM    337  CA  ARG 1  47      36.886  55.298  95.041  1.00  9.56           C
ATOM    338  C   ARG 1  47      36.413  56.215  93.920  1.00  9.05           C
ATOM    339  O   ARG 1  47      36.855  56.092  92.778  1.00  9.62           O
ATOM    340  CB  ARG 1  47      38.093  55.913  95.757  1.00  8.05           C
ATOM    341  CG  ARG 1  47      38.424  55.269  97.096  1.00  6.47           C
ATOM    342  CD  ARG 1  47      39.557  55.985  97.814  1.00  5.87           C
ATOM    343  NE  ARG 1  47      40.878  55.675  97.269  1.00  5.43           N
ATOM    344  CZ  ARG 1  47      41.573  56.472  96.459  1.00  5.28           C
ATOM    345  NH1 ARG 1  47      41.082  57.643  96.085  1.00  5.21           N
ATOM    346  NH2 ARG 1  47      42.774  56.100  96.037  1.00  5.10           N
ATOM    347  N   THR 1  48      35.490  57.112  94.238  1.00  9.98           N
ATOM    348  CA  THR 1  48      34.955  58.041  93.256  1.00  9.63           C
ATOM    349  C   THR 1  48      34.967  59.463  93.824  1.00  9.65           C
ATOM    350  O   THR 1  48      35.162  59.665  95.023  1.00 10.26           O
ATOM    351  CB  THR 1  48      33.513  57.669  92.870  1.00  9.88           C
ATOM    352  OG1 THR 1  48      32.654  57.875  93.995  1.00 10.79           O
ATOM    353  CG2 THR 1  48      33.429  56.212  92.451  1.00  8.87           C
ATOM    354  N   ARG 1  49      34.758  60.444  92.956  1.00  9.38           N
ATOM    355  CA  ARG 1  49      34.741  61.844  93.358  1.00  8.25           C
ATOM    356  C   ARG 1  49      33.311  62.361  93.367  1.00  8.85           C
ATOM    357  O   ARG 1  49      33.045  63.495  92.978  1.00  8.96           O
ATOM    358  CB  ARG 1  49      35.590  62.665  92.392  1.00  6.30           C
ATOM    359  CG  ARG 1  49      37.030  62.224  92.346  1.00  5.22           C
ATOM    360  CD  ARG 1  49      37.813  63.007  91.335  1.00  5.06           C
ATOM    361  NE  ARG 1  49      39.248  62.913  91.584  1.00  5.06           N
ATOM    362  CZ  ARG 1  49      40.176  63.480  90.822  1.00  5.42           C
ATOM    363  NH1 ARG 1  49      39.819  64.183  89.762  1.00  7.02           N
ATOM    364  NH2 ARG 1  49      41.458  63.361  91.128  1.00  5.23           N
ATOM    365  N   SER 1  50      32.393  61.525  93.835  1.00  8.45           N
ATOM    366  CA  SER 1  50      30.976  61.864  93.874  1.00  8.79           C
ATOM    367  C   SER 1  50      30.594  63.033  94.767  1.00  9.40           C
ATOM    368  O   SER 1  50      29.655  63.762  94.453  1.00 10.62           O
ATOM    369  CB  SER 1  50      30.157  60.640  94.279  1.00  7.73           C
ATOM    370  OG  SER 1  50      30.559  60.140  95.538  1.00  6.89           O
ATOM    371  N   GLU 1  51      31.317  63.197  95.870  1.00  8.45           N
ATOM    372  CA  GLU 1  51      31.027  64.244  96.837  1.00  7.41           C
ATOM    373  C   GLU 1  51      31.777  65.555  96.626  1.00  7.30           C
ATOM    374  O   GLU 1  51      31.530  66.532  97.333  1.00  8.67           O
ATOM    375  CB  GLU 1  51      31.268  63.711  98.249  1.00  5.76           C
ATOM    376  CG  GLU 1  51      30.632  64.524  99.361  1.00  5.07           C
ATOM    377  CD  GLU 1  51      30.750  63.858 100.711  1.00  5.08           C
ATOM    378  OE1 GLU 1  51      31.373  62.779 100.792  1.00  5.15           O
ATOM    379  OE2 GLU 1  51      30.209  64.403 101.691  1.00  5.22           O
ATOM    380  N   SER 1  52      32.706  65.582  95.680  1.00  7.25           N
ATOM    381  CA  SER 1  52      33.441  66.809  95.429  1.00  7.01           C
ATOM    382  C   SER 1  52      32.994  67.506  94.158  1.00  7.65           C
ATOM    383  O   SER 1  52      33.657  68.419  93.669  1.00  8.44           O
ATOM    384  CB  SER 1  52      34.954  66.572  95.431  1.00  6.58           C
ATOM    385  OG  SER 1  52      35.308  65.439  94.667  1.00  7.47           O
ATOM    386  N   THR 1  53      31.861  67.090  93.615  1.00  7.08           N
ATOM    387  CA  THR 1  53      31.353  67.739  92.425  1.00  6.76           C
ATOM    388  C   THR 1  53      30.944  69.139  92.855  1.00  7.51           C
ATOM    389  O   THR 1  53      30.582  69.360  94.011  1.00  7.56           O
ATOM    390  CB  THR 1  53      30.126  67.009  91.852  1.00  6.59           C
ATOM    391  OG1 THR 1  53      29.070  66.997  92.813  1.00  5.18           O
ATOM    392  CG2 THR 1  53      30.473  65.615  91.518  1.00  5.11           C
ATOM    393  N   VAL 1  54      30.987  70.081  91.924  1.00  8.90           N
ATOM    394  CA  VAL 1  54      30.610  71.456  92.208  1.00  8.76           C
ATOM    395  C   VAL 1  54      29.245  71.539  92.927  1.00  9.63           C
ATOM    396  O   VAL 1  54      29.076  72.308  93.869  1.00  9.28           O
ATOM    397  CB  VAL 1  54      30.679  72.297  90.907  1.00  9.58           C
ATOM    398  CG1 VAL 1  54      29.742  73.476  90.954  1.00 11.51           C
ATOM    399  CG2 VAL 1  54      32.097  72.780  90.713  1.00 10.99           C
ATOM    400  N   GLU 1  55      28.313  70.675  92.543  1.00  9.67           N
ATOM    401  CA  GLU 1  55      26.982  70.615  93.147  1.00 10.12           C
ATOM    402  C   GLU 1  55      26.971  70.174  94.605  1.00 10.35           C
ATOM    403  O   GLU 1  55      26.285  70.772  95.433  1.00 11.74           O
ATOM    404  CB  GLU 1  55      26.098  69.659  92.358  1.00 10.78           C
ATOM    405  CG  GLU 1  55      25.148  70.342  91.422  1.00 12.46           C
ATOM    406  CD  GLU 1  55      23.881  70.786  92.101  1.00 12.39           C
ATOM    407  OE1 GLU 1  55      23.433  70.102  93.037  1.00 14.25           O
ATOM    408  OE2 GLU 1  55      23.322  71.807  91.692  1.00 11.89           O
ATOM    409  N   SER 1  56      27.688  69.095  94.904  1.00 10.25           N
ATOM    410  CA  SER 1  56      27.760  68.547  96.248  1.00  9.28           C
ATOM    411  C   SER 1  56      28.539  69.435  97.203  1.00  9.78           C
ATOM    412  O   SER 1  56      28.305  69.414  98.411  1.00 11.32           O
ATOM    413  CB  SER 1  56      28.357  67.147  96.204  1.00  8.67           C
ATOM    414  OG  SER 1  56      27.466  66.272  95.549  1.00  9.13           O
ATOM    415  N   PHE 1  57      29.458  70.216  96.652  1.00  9.52           N
ATOM    416  CA  PHE 1  57      30.253  71.129  97.447  1.00 10.38           C
ATOM    417  C   PHE 1  57      29.373  72.251  98.018  1.00 10.63           C
ATOM    418  O   PHE 1  57      29.584  72.698  99.140  1.00 11.19           O
ATOM    419  CB  PHE 1  57      31.365  71.715  96.576  1.00  9.81           C
ATOM    420  CG  PHE 1  57      32.302  72.618  97.315  1.00  9.37           C
ATOM    421  CD1 PHE 1  57      33.192  72.098  98.249  1.00  9.24           C
ATOM    422  CD2 PHE 1  57      32.314  73.983  97.068  1.00  9.21           C
ATOM    423  CE1 PHE 1  57      34.075  72.929  98.927  1.00  9.35           C
ATOM    424  CE2 PHE 1  57      33.196  74.821  97.745  1.00  9.54           C
ATOM    425  CZ  PHE 1  57      34.080  74.291  98.671  1.00  8.08           C
ATOM    426  N   PHE 1  58      28.382  72.687  97.247  1.00  9.91           N
ATOM    427  CA  PHE 1  58      27.477  73.760  97.660  1.00  9.02           C
ATOM    428  C   PHE 1  58      26.119  73.320  98.182  1.00  9.43           C
ATOM    429  O   PHE 1  58      25.366  74.148  98.685  1.00  9.14           O
ATOM    430  CB  PHE 1  58      27.241  74.729  96.496  1.00  8.18           C
ATOM    431  CG  PHE 1  58      28.430  75.567  96.148  1.00  7.77           C
ATOM    432  CD1 PHE 1  58      28.862  76.570  97.005  1.00  8.15           C
ATOM    433  CD2 PHE 1  58      29.108  75.379  94.951  1.00  6.83           C
ATOM    434  CE1 PHE 1  58      29.944  77.371  96.673  1.00  7.19           C
ATOM    435  CE2 PHE 1  58      30.197  76.183  94.615  1.00  5.86           C
ATOM    436  CZ  PHE 1  58      30.611  77.178  95.479  1.00  7.36           C
ATOM    437  N   ALA 1  59      25.803  72.035  98.050  1.00  9.79           N
ATOM    438  CA  ALA 1  59      24.511  71.483  98.469  1.00  9.54           C
ATOM    439  C   ALA 1  59      24.241  71.457  99.976  1.00  9.25           C
ATOM    440  O   ALA 1  59      23.847  70.424 100.523  1.00  9.30           O
ATOM    441  CB  ALA 1  59      24.330  70.099  97.875  1.00  8.56           C
ATOM    442  N   ARG 1  60      24.344  72.623 100.611  1.00  8.64           N
ATOM    443  CA  ARG 1  60      24.144  72.786 102.046  1.00  7.57           C
ATOM    444  C   ARG 1  60      23.506  74.150 102.295  1.00  8.30           C
ATOM    445  O   ARG 1  60      23.835  75.126 101.617  1.00  9.13           O
ATOM    446  CB  ARG 1  60      25.510  72.745 102.740  1.00  8.34           C
ATOM    447  CG  ARG 1  60      25.662  71.714 103.824  1.00  9.05           C
ATOM    448  CD  ARG 1  60      25.270  70.360 103.318  1.00  9.83           C
ATOM    449  NE  ARG 1  60      26.030  69.308 103.965  1.00 10.66           N
ATOM    450  CZ  ARG 1  60      26.329  68.153 103.384  1.00 12.07           C
ATOM    451  NH1 ARG 1  60      25.916  67.903 102.147  1.00 11.68           N
ATOM    452  NH2 ARG 1  60      27.110  67.278 104.019  1.00 14.34           N
ATOM    453  N   GLY 1  61      22.568  74.213 103.233  1.00  7.49           N
ATOM    454  CA  GLY 1  61      21.934  75.476 103.568  1.00  7.03           C
ATOM    455  C   GLY 1  61      22.837  76.246 104.517  1.00  7.51           C
ATOM    456  O   GLY 1  61      23.097  75.803 105.627  1.00  7.18           O
ATOM    457  N   ALA 1  62      23.325  77.400 104.077  1.00  8.11           N
ATOM    458  CA  ALA 1  62      24.216  78.232 104.880  1.00  8.28           C
ATOM    459  C   ALA 1  62      23.486  79.485 105.352  1.00  8.27           C
ATOM    460  O   ALA 1  62      22.681  80.050 104.615  1.00  8.79           O
ATOM    461  CB  ALA 1  62      25.429  78.623 104.056  1.00  6.56           C
ATOM    462  N   CYS 1  63      23.759  79.921 106.577  1.00  8.33           N
ATOM    463  CA  CYS 1  63      23.127  81.126 107.108  1.00  8.60           C
ATOM    464  C   CYS 1  63      23.738  82.371 106.462  1.00  8.54           C
ATOM    465  O   CYS 1  63      24.959  82.527 106.449  1.00  9.89           O
ATOM    466  CB  CYS 1  63      23.298  81.198 108.627  1.00 10.27           C
ATOM    467  SG  CYS 1  63      22.338  82.503 109.446  1.00 12.46           S
ATOM    468  N   VAL 1  64      22.891  83.238 105.909  1.00  8.73           N
ATOM    469  CA  VAL 1  64      23.359  84.467 105.276  1.00  8.89           C
ATOM    470  C   VAL 1  64      22.873  85.734 105.987  1.00  9.70           C
ATOM    471  O   VAL 1  64      23.394  86.822 105.742  1.00  9.29           O
ATOM    472  CB  VAL 1  64      22.978  84.539 103.768  1.00  8.75           C
ATOM    473  CG1 VAL 1  64      23.740  83.489 102.986  1.00  9.98           C
ATOM    474  CG2 VAL 1  64      21.472  84.379 103.573  1.00  7.21           C
ATOM    475  N   ALA 1  65      21.919  85.590 106.904  1.00  9.72           N
ATOM    476  CA  ALA 1  65      21.384  86.737 107.633  1.00 11.10           C
ATOM    477  C   ALA 1  65      20.538  86.347 108.837  1.00 10.94           C
ATOM    478  O   ALA 1  65      19.971  85.261 108.882  1.00 11.02           O
ATOM    479  CB  ALA 1  65      20.554  87.593 106.704  1.00 10.25           C
ATOM    480  N   ILE 1  66      20.505  87.232 109.829  1.00 12.38           N
ATOM    481  CA  ILE 1  66      19.689  87.058 111.033  1.00 12.94           C
ATOM    482  C   ILE 1  66      18.943  88.376 111.164  1.00 12.96           C
ATOM    483  O   ILE 1  66      19.505  89.382 111.584  1.00 13.74           O
ATOM    484  CB  ILE 1  66      20.525  86.826 112.309  1.00 12.18           C
ATOM    485  CG1 ILE 1  66      21.420  85.608 112.125  1.00 13.15           C
ATOM    486  CG2 ILE 1  66      19.596  86.601 113.512  1.00 12.58           C
ATOM    487  CD1 ILE 1  66      22.294  85.326 113.299  1.00 16.12           C
ATOM    488  N   ILE 1  67      17.703  88.386 110.703  1.00 13.17           N
ATOM    489  CA  ILE 1  67      16.883  89.581 110.745  1.00 13.59           C
ATOM    490  C   ILE 1  67      16.137  89.593 112.074  1.00 16.33           C
ATOM    491  O   ILE 1  67      15.599  88.575 112.497  1.00 15.69           O
ATOM    492  CB  ILE 1  67      15.903  89.593 109.542  1.00 12.24           C
ATOM    493  CG1 ILE 1  67      16.698  89.443 108.238  1.00 11.31           C
ATOM    494  CG2 ILE 1  67      15.097  90.880 109.533  1.00 11.81           C
ATOM    495  CD1 ILE 1  67      15.862  89.150 107.023  1.00 11.24           C
ATOM    496  N   GLU 1  68      16.158  90.729 112.757  1.00 19.01           N
ATOM    497  CA  GLU 1  68      15.473  90.840 114.037  1.00 22.69           C
ATOM    498  C   GLU 1  68      14.353  91.863 114.035  1.00 21.59           C
ATOM    499  O   GLU 1  68      14.512  92.954 113.511  1.00 20.47           O
ATOM    500  CB  GLU 1  68      16.453  91.211 115.134  1.00 27.90           C
ATOM    501  CG  GLU 1  68      15.759  91.477 116.467  1.00 37.82           C
ATOM    502  CD  GLU 1  68      16.682  92.063 117.519  1.00 43.23           C
ATOM    503  OE1 GLU 1  68      17.897  92.254 117.223  1.00 47.24           O
ATOM    504  OE2 GLU 1  68      16.195  92.333 118.650  1.00 46.13           O
ATOM    505  N   VAL 1  69      13.240  91.512 114.663  1.00 23.27           N
ATOM    506  CA  VAL 1  69      12.088  92.402 114.776  1.00 26.40           C
ATOM    507  C   VAL 1  69      11.655  92.388 116.240  1.00 29.99           C
ATOM    508  O   VAL 1  69      11.658  91.336 116.890  1.00 30.36           O
ATOM    509  CB  VAL 1  69      10.899  91.954 113.873  1.00 24.36           C
ATOM    510  CG1 VAL 1  69      11.177  92.300 112.427  1.00 23.64           C
ATOM    511  CG2 VAL 1  69      10.672  90.461 113.993  1.00 23.82           C
ATOM    512  N   ASP 1  70      11.366  93.562 116.781  1.00 34.36           N
ATOM    513  CA  ASP 1  70      10.932  93.668 118.174  1.00 40.34           C
ATOM    514  C   ASP 1  70       9.473  94.083 118.159  1.00 43.95           C
ATOM    515  O   ASP 1  70       9.172  95.245 117.837  1.00 43.88           O
ATOM    516  CB  ASP 1  70      11.738  94.742 118.922  1.00 42.31           C
ATOM    517  CG  ASP 1  70      13.253  94.560 118.768  1.00 45.08           C
ATOM    518  OD1 ASP 1  70      13.701  93.412 118.514  1.00 46.86           O
ATOM    519  OD2 ASP 1  70      14.000  95.564 118.898  1.00 47.90           O
ATOM    520  N   ASN 1  71       8.569  93.140 118.465  1.00 47.55           N
ATOM    521  CA  ASN 1  71       7.116  93.426 118.511  1.00 51.12           C
ATOM    522  C   ASN 1  71       6.798  94.157 119.855  1.00 54.02           C
ATOM    523  O   ASN 1  71       5.734  93.942 120.486  1.00 53.93           O
ATOM    524  CB  ASN 1  71       6.302  92.122 118.357  1.00 52.81           C
ATOM    525  CG  ASN 1  71       4.773  92.364 118.167  1.00 54.73           C
ATOM    526  OD1 ASN 1  71       4.340  93.355 117.518  1.00 55.86           O
ATOM    527  ND2 ASN 1  71       3.951  91.421 118.695  1.00 54.93           N
ATOM    528  N   ASP 1  72       7.766  95.014 120.232  1.00 56.17           N
ATOM    529  CA  ASP 1  72       7.838  95.875 121.419  1.00 58.35           C
ATOM    530  C   ASP 1  72       9.019  95.452 122.310  1.00 58.08           C
ATOM    531  O   ASP 1  72       9.256  94.216 122.447  1.00 58.23           O
ATOM    532  CB  ASP 1  72       6.502  95.973 122.193  1.00 59.51           C
ATOM    533  CG  ASP 1  72       5.446  96.831 121.444  1.00 62.11           C
ATOM    534  OD1 ASP 1  72       5.853  97.761 120.686  1.00 63.51           O
ATOM    535  OD2 ASP 1  72       4.220  96.576 121.598  1.00 63.06           O
ATOM    536  N   SER 1  73      10.937 102.222 115.274  1.00 54.92           N
ATOM    537  CA  SER 1  73      10.016 101.616 114.245  1.00 54.09           C
ATOM    538  C   SER 1  73      10.057 100.087 114.283  1.00 52.20           C
ATOM    539  O   SER 1  73       9.186  99.448 113.663  1.00 52.30           O
ATOM    540  CB  SER 1  73      10.413 102.068 112.813  1.00 55.25           C
ATOM    541  OG  SER 1  73      11.651 101.469 112.405  1.00 55.92           O
ATOM    542  N   LYS 1  74      11.050  99.541 115.011  1.00 49.20           N
ATOM    543  CA  LYS 1  74      11.318  98.092 115.145  1.00 46.43           C
ATOM    544  C   LYS 1  74      10.225  97.033 114.994  1.00 41.72           C
ATOM    545  O   LYS 1  74      10.517  95.820 115.052  1.00 41.32           O
ATOM    546  CB  LYS 1  74      12.192  97.794 116.371  1.00 47.94           C
ATOM    547  CG  LYS 1  74      13.684  97.825 115.995  1.00 50.44           C
ATOM    548  CD  LYS 1  74      13.979  96.825 114.858  1.00 51.30           C
ATOM    549  CE  LYS 1  74      14.334  95.451 115.433  1.00 51.46           C
ATOM    550  NZ  LYS 1  74      15.723  95.435 116.057  1.00 52.13           N
ATOM    551  N   LEU 1  75       8.984  97.499 114.843  1.00 36.40           N
ATOM    552  CA  LEU 1  75       7.842  96.647 114.601  1.00 30.65           C
ATOM    553  C   LEU 1  75       8.000  95.964 113.229  1.00 26.88           C
ATOM    554  O   LEU 1  75       7.237  95.049 112.893  1.00 27.83           O
ATOM    555  CB  LEU 1  75       6.559  97.474 114.689  1.00 29.14           C
ATOM    556  CG  LEU 1  75       6.226  97.930 116.118  1.00 27.61           C
ATOM    557  CD1 LEU 1  75       4.814  98.496 116.155  1.00 25.96           C
ATOM    558  CD2 LEU 1  75       6.328  96.743 117.091  1.00 26.66           C
ATOM    559  N   PHE 1  76       8.990  96.420 112.455  1.00 22.91           N
ATOM    560  CA  PHE 1  76       9.323  95.844 111.151  1.00 19.90           C
ATOM    561  C   PHE 1  76      10.792  96.145 110.815  1.00 18.70           C
ATOM    562  O   PHE 1  76      11.337  97.158 111.262  1.00 17.72           O
ATOM    563  CB  PHE 1  76       8.384  96.359 110.041  1.00 16.92           C
ATOM    564  CG  PHE 1  76       8.801  97.668 109.433  1.00 14.94           C
ATOM    565  CD1 PHE 1  76       9.683  97.706 108.357  1.00 13.67           C
ATOM    566  CD2 PHE 1  76       8.303  98.864 109.925  1.00 13.72           C
ATOM    567  CE1 PHE 1  76      10.058  98.917 107.791  1.00 12.86           C
ATOM    568  CE2 PHE 1  76       8.676 100.076 109.358  1.00 12.46           C
ATOM    569  CZ  PHE 1  76       9.549 100.099 108.294  1.00 12.70           C
ATOM    570  N   SER 1  77      11.430  95.261 110.049  1.00 17.95           N
ATOM    571  CA  SER 1  77      12.834  95.418 109.641  1.00 17.36           C
ATOM    572  C   SER 1  77      13.033  95.168 108.150  1.00 16.51           C
ATOM    573  O   SER 1  77      12.249  94.461 107.520  1.00 17.40           O
ATOM    574  CB  SER 1  77      13.738  94.459 110.414  1.00 18.11           C
ATOM    575  OG  SER 1  77      13.717  94.762 111.790  1.00 21.25           O
ATOM    576  N   VAL 1  78      14.103  95.733 107.602  1.00 15.22           N
ATOM    577  CA  VAL 1  78      14.438  95.589 106.186  1.00 13.77           C
ATOM    578  C   VAL 1  78      15.892  95.108 106.057  1.00 13.65           C
ATOM    579  O   VAL 1  78      16.791  95.660 106.691  1.00 14.51           O
ATOM    580  CB  VAL 1  78      14.248  96.930 105.420  1.00 11.70           C
ATOM    581  CG1 VAL 1  78      14.532  96.737 103.939  1.00 11.79           C
ATOM    582  CG2 VAL 1  78      12.835  97.456 105.616  1.00 11.01           C
ATOM    583  N   TRP 1  79      16.109  94.034 105.304  1.00 12.73           N
ATOM    584  CA  TRP 1  79      17.444  93.486 105.100  1.00 12.26           C
ATOM    585  C   TRP 1  79      17.813  93.548 103.628  1.00 13.06           C
ATOM    586  O   TRP 1  79      17.141  92.947 102.797  1.00 14.71           O
ATOM    587  CB  TRP 1  79      17.507  92.028 105.566  1.00 11.81           C
ATOM    588  CG  TRP 1  79      18.807  91.339 105.209  1.00 10.90           C
ATOM    589  CD1 TRP 1  79      20.055  91.667 105.659  1.00 10.19           C
ATOM    590  CD2 TRP 1  79      18.983  90.216 104.324  1.00 10.23           C
ATOM    591  NE1 TRP 1  79      20.991  90.828 105.110  1.00  8.69           N
ATOM    592  CE2 TRP 1  79      20.365  89.928 104.289  1.00  9.62           C
ATOM    593  CE3 TRP 1  79      18.111  89.428 103.562  1.00 10.41           C
ATOM    594  CZ2 TRP 1  79      20.898  88.880 103.525  1.00  8.36           C
ATOM    595  CZ3 TRP 1  79      18.644  88.388 102.799  1.00  9.71           C
ATOM    596  CH2 TRP 1  79      20.021  88.125 102.789  1.00  9.20           C
ATOM    597  N   LYS 1  80      18.891  94.256 103.310  1.00 13.83           N
ATOM    598  CA  LYS 1  80      19.380  94.383 101.938  1.00 14.41           C
ATOM    599  C   LYS 1  80      19.978  93.021 101.577  1.00 12.90           C
ATOM    600  O   LYS 1  80      20.934  92.586 102.203  1.00 12.78           O
ATOM    601  CB  LYS 1  80      20.454  95.469 101.898  1.00 17.82           C
ATOM    602  CG  LYS 1  80      21.116  95.739 100.549  1.00 22.10           C
ATOM    603  CD  LYS 1  80      20.329  96.718  99.675  1.00 27.71           C
ATOM    604  CE  LYS 1  80      21.202  97.284  98.528  1.00 30.48           C
ATOM    605  NZ  LYS 1  80      21.823  96.221  97.649  1.00 34.91           N
ATOM    606  N   ILE 1  81      19.413  92.353 100.577  1.00 11.67           N
ATOM    607  CA  ILE 1  81      19.870  91.023 100.173  1.00 10.81           C
ATOM    608  C   ILE 1  81      21.347  90.936  99.754  1.00 11.03           C
ATOM    609  O   ILE 1  81      21.806  91.669  98.869  1.00 11.07           O
ATOM    610  CB  ILE 1  81      18.959  90.441  99.064  1.00  8.68           C
ATOM    611  CG1 ILE 1  81      17.527  90.331  99.583  1.00  8.30           C
ATOM    612  CG2 ILE 1  81      19.462  89.081  98.615  1.00  7.96           C
ATOM    613  CD1 ILE 1  81      16.518  89.994  98.528  1.00  5.59           C
ATOM    614  N   THR 1  82      22.079  90.027 100.396  1.00 10.79           N
ATOM    615  CA  THR 1  82      23.497  89.813 100.121  1.00 11.52           C
ATOM    616  C   THR 1  82      23.978  88.488 100.724  1.00 11.72           C
ATOM    617  O   THR 1  82      23.287  87.885 101.544  1.00 12.97           O
ATOM    618  CB  THR 1  82      24.363  90.980 100.690  1.00 11.35           C
ATOM    619  OG1 THR 1  82      25.741  90.772 100.348  1.00 12.22           O
ATOM    620  CG2 THR 1  82      24.232  91.077 102.198  1.00 11.55           C
ATOM    621  N   TYR 1  83      25.140  88.021 100.271  1.00 11.19           N
ATOM    622  CA  TYR 1  83      25.742  86.788 100.781  1.00 11.64           C
ATOM    623  C   TYR 1  83      27.026  87.129 101.545  1.00 12.00           C
ATOM    624  O   TYR 1  83      27.690  86.257 102.106  1.00 10.96           O
ATOM    625  CB  TYR 1  83      26.053  85.811  99.633  1.00 10.93           C
ATOM    626  CG  TYR 1  83      27.110  86.274  98.644  1.00 12.07           C
ATOM    627  CD1 TYR 1  83      28.472  86.078  98.898  1.00 11.77           C
ATOM    628  CD2 TYR 1  83      26.748  86.891  97.444  1.00 12.39           C
ATOM    629  CE1 TYR 1  83      29.441  86.481  97.985  1.00 11.87           C
ATOM    630  CE2 TYR 1  83      27.712  87.298  96.518  1.00 12.23           C
ATOM    631  CZ  TYR 1  83      29.057  87.089  96.793  1.00 12.43           C
ATOM    632  OH  TYR 1  83      30.015  87.477  95.876  1.00 12.59           O
ATOM    633  N   LYS 1  84      27.329  88.422 101.609  1.00 12.23           N
ATOM    634  CA  LYS 1  84      28.533  88.909 102.262  1.00 13.32           C
ATOM    635  C   LYS 1  84      28.397  89.314 103.726  1.00 14.00           C
ATOM    636  O   LYS 1  84      29.373  89.753 104.334  1.00 15.05           O
ATOM    637  CB  LYS 1  84      29.124  90.058 101.461  1.00 12.95           C
ATOM    638  CG  LYS 1  84      29.625  89.624 100.114  1.00 13.68           C
ATOM    639  CD  LYS 1  84      30.080  90.806  99.320  1.00 14.20           C
ATOM    640  CE  LYS 1  84      30.580  90.380  97.974  1.00 16.02           C
ATOM    641  NZ  LYS 1  84      30.795  91.555  97.091  1.00 17.60           N
ATOM    642  N   ASP 1  85      27.194  89.199 104.278  1.00 15.35           N
ATOM    643  CA  ASP 1  85      26.977  89.514 105.689  1.00 16.49           C
ATOM    644  C   ASP 1  85      27.571  88.417 106.577  1.00 16.09           C
ATOM    645  O   ASP 1  85      27.787  88.632 107.766  1.00 17.20           O
ATOM    646  CB  ASP 1  85      25.481  89.665 106.001  1.00 17.88           C
ATOM    647  CG  ASP 1  85      24.960  91.076 105.755  1.00 20.64           C
ATOM    648  OD1 ASP 1  85      25.735  91.956 105.301  1.00 20.77           O
ATOM    649  OD2 ASP 1  85      23.760  91.303 106.033  1.00 21.71           O
ATOM    650  N   THR 1  86      27.789  87.230 106.012  1.00 14.09           N
ATOM    651  CA  THR 1  86      28.365  86.113 106.750  1.00 12.59           C
ATOM    652  C   THR 1  86      29.654  85.736 106.017  1.00 11.59           C
ATOM    653  O   THR 1  86      29.887  86.217 104.910  1.00 12.66           O
ATOM    654  CB  THR 1  86      27.387  84.916 106.838  1.00 12.24           C
ATOM    655  OG1 THR 1  86      26.843  84.633 105.543  1.00 12.58           O
ATOM    656  CG2 THR 1  86      26.262  85.225 107.802  1.00  9.34           C
ATOM    657  N   VAL 1  87      30.494  84.900 106.623  1.00 10.29           N
ATOM    658  CA  VAL 1  87      31.762  84.539 105.993  1.00  9.00           C
ATOM    659  C   VAL 1  87      31.882  83.158 105.368  1.00  9.37           C
ATOM    660  O   VAL 1  87      32.551  83.005 104.348  1.00  9.69           O
ATOM    661  CB  VAL 1  87      32.970  84.720 106.961  1.00  8.67           C
ATOM    662  CG1 VAL 1  87      33.079  86.154 107.402  1.00  8.11           C
ATOM    663  CG2 VAL 1  87      32.861  83.787 108.164  1.00  7.96           C
ATOM    664  N   GLN 1  88      31.233  82.162 105.964  1.00  8.14           N
ATOM    665  CA  GLN 1  88      31.329  80.785 105.494  1.00  7.26           C
ATOM    666  C   GLN 1  88      30.877  80.492 104.062  1.00  7.90           C
ATOM    667  O   GLN 1  88      31.616  79.865 103.298  1.00  8.55           O
ATOM    668  CB  GLN 1  88      30.662  79.839 106.490  1.00  7.07           C
ATOM    669  CG  GLN 1  88      31.392  79.708 107.816  1.00  5.55           C
ATOM    670  CD  GLN 1  88      30.819  78.622 108.713  1.00  5.11           C
ATOM    671  OE1 GLN 1  88      31.489  78.144 109.624  1.00  5.11           O
ATOM    672  NE2 GLN 1  88      29.575  78.239 108.469  1.00  5.11           N
ATOM    673  N   LEU 1  89      29.660  80.888 103.700  1.00  7.90           N
ATOM    674  CA  LEU 1  89      29.198  80.652 102.339  1.00  7.64           C
ATOM    675  C   LEU 1  89      29.995  81.539 101.390  1.00  7.84           C
ATOM    676  O   LEU 1  89      30.432  81.084 100.332  1.00  9.24           O
ATOM    677  CB  LEU 1  89      27.699  80.924 102.192  1.00  8.22           C
ATOM    678  CG  LEU 1  89      27.134  80.789 100.770  1.00  8.40           C
ATOM    679  CD1 LEU 1  89      27.395  79.404 100.202  1.00  7.85           C
ATOM    680  CD2 LEU 1  89      25.656  81.094 100.781  1.00  9.40           C
ATOM    681  N   ARG 1  90      30.210  82.792 101.781  1.00  7.78           N
ATOM    682  CA  ARG 1  90      30.965  83.738 100.973  1.00  6.69           C
ATOM    683  C   ARG 1  90      32.328  83.204 100.536  1.00  6.67           C
ATOM    684  O   ARG 1  90      32.702  83.340  99.374  1.00  8.11           O
ATOM    685  CB  ARG 1  90      31.153  85.057 101.729  1.00  5.62           C
ATOM    686  CG  ARG 1  90      31.937  86.083 100.945  1.00  5.30           C
ATOM    687  CD  ARG 1  90      32.183  87.329 101.737  1.00  5.17           C
ATOM    688  NE  ARG 1  90      33.009  88.274 100.997  1.00  5.07           N
ATOM    689  CZ  ARG 1  90      33.356  89.470 101.450  1.00  5.10           C
ATOM    690  NH1 ARG 1  90      32.952  89.867 102.645  1.00  5.04           N
ATOM    691  NH2 ARG 1  90      34.096  90.269 100.704  1.00  5.18           N
ATOM    692  N   ARG 1  91      33.072  82.597 101.456  1.00  6.23           N
ATOM    693  CA  ARG 1  91      34.396  82.064 101.142  1.00  6.37           C
ATOM    694  C   ARG 1  91      34.366  80.921 100.128  1.00  6.26           C
ATOM    695  O   ARG 1  91      35.273  80.802  99.300  1.00  6.78           O
ATOM    696  CB  ARG 1  91      35.129  81.614 102.410  1.00  5.12           C
ATOM    697  CG  ARG 1  91      36.612  81.400 102.188  1.00  5.14           C
ATOM    698  CD  ARG 1  91      37.260  80.689 103.336  1.00  5.03           C
ATOM    699  NE  ARG 1  91      38.706  80.655 103.186  1.00  5.19           N
ATOM    700  CZ  ARG 1  91      39.443  79.551 103.220  1.00  5.12           C
ATOM    701  NH1 ARG 1  91      38.885  78.363 103.394  1.00  5.20           N
ATOM    702  NH2 ARG 1  91      40.757  79.648 103.137  1.00  5.18           N
ATOM    703  N   LYS 1  92      33.338  80.078 100.212  1.00  6.61           N
ATOM    704  CA  LYS 1  92      33.159  78.945  99.305  1.00  6.02           C
ATOM    705  C   LYS 1  92      32.810  79.432  97.895  1.00  6.20           C
ATOM    706  O   LYS 1  92      33.337  78.919  96.907  1.00  7.31           O
ATOM    707  CB  LYS 1  92      32.062  78.008  99.826  1.00  5.68           C
ATOM    708  CG  LYS 1  92      32.411  77.271 101.106  1.00  5.08           C
ATOM    709  CD  LYS 1  92      31.234  76.468 101.633  1.00  5.11           C
ATOM    710  CE  LYS 1  92      30.942  75.240 100.793  1.00  5.14           C
ATOM    711  NZ  LYS 1  92      29.670  74.593 101.207  1.00  5.21           N
ATOM    712  N   LEU 1  93      31.924  80.421  97.803  1.00  6.36           N
ATOM    713  CA  LEU 1  93      31.529  80.985  96.516  1.00  5.96           C
ATOM    714  C   LEU 1  93      32.716  81.635  95.824  1.00  7.24           C
ATOM    715  O   LEU 1  93      32.851  81.552  94.604  1.00  7.47           O
ATOM    716  CB  LEU 1  93      30.425  82.033  96.694  1.00  5.15           C
ATOM    717  CG  LEU 1  93      28.994  81.553  96.922  1.00  5.09           C
ATOM    718  CD1 LEU 1  93      28.101  82.734  97.240  1.00  5.17           C
ATOM    719  CD2 LEU 1  93      28.491  80.801  95.698  1.00  5.62           C
ATOM    720  N   GLU 1  94      33.579  82.264  96.615  1.00  7.69           N
ATOM    721  CA  GLU 1  94      34.744  82.964  96.098  1.00  7.83           C
ATOM    722  C   GLU 1  94      35.938  82.124  95.646  1.00  6.47           C
ATOM    723  O   GLU 1  94      37.047  82.639  95.472  1.00  8.06           O
ATOM    724  CB  GLU 1  94      35.137  84.090  97.048  1.00  9.04           C
ATOM    725  CG  GLU 1  94      34.045  85.152  97.114  1.00 10.08           C
ATOM    726  CD  GLU 1  94      34.338  86.312  98.047  1.00 11.19           C
ATOM    727  OE1 GLU 1  94      35.295  86.240  98.848  1.00  8.38           O
ATOM    728  OE2 GLU 1  94      33.583  87.307  97.973  1.00 10.03           O
ATOM    729  N   PHE 1  95      35.705  80.825  95.484  1.00  6.20           N
ATOM    730  CA  PHE 1  95      36.710  79.908  94.961  1.00  5.63           C
ATOM    731  C   PHE 1  95      36.589  80.070  93.435  1.00  5.46           C
ATOM    732  O   PHE 1  95      37.425  79.583  92.685  1.00  5.94           O
ATOM    733  CB  PHE 1  95      36.355  78.462  95.329  1.00  5.37           C
ATOM    734  CG  PHE 1  95      37.158  77.892  96.459  1.00  6.04           C
ATOM    735  CD1 PHE 1  95      38.392  77.313  96.216  1.00  7.37           C
ATOM    736  CD2 PHE 1  95      36.665  77.887  97.758  1.00  6.90           C
ATOM    737  CE1 PHE 1  95      39.120  76.725  97.247  1.00  8.26           C
ATOM    738  CE2 PHE 1  95      37.393  77.299  98.795  1.00  7.96           C
ATOM    739  CZ  PHE 1  95      38.623  76.720  98.534  1.00  8.02           C
ATOM    740  N   PHE 1  96      35.518  80.741  92.997  1.00  5.09           N
ATOM    741  CA  PHE 1  96      35.216  80.975  91.589  1.00  5.16           C
ATOM    742  C   PHE 1  96      34.893  82.439  91.312  1.00  5.17           C
ATOM    743  O   PHE 1  96      34.427  83.149  92.198  1.00  5.10           O
ATOM    744  CB  PHE 1  96      34.038  80.097  91.179  1.00  5.16           C
ATOM    745  CG  PHE 1  96      34.210  78.663  91.560  1.00  5.19           C
ATOM    746  CD1 PHE 1  96      34.998  77.812  90.786  1.00  5.15           C
ATOM    747  CD2 PHE 1  96      33.649  78.167  92.735  1.00  5.21           C
ATOM    748  CE1 PHE 1  96      35.232  76.493  91.183  1.00  5.21           C
ATOM    749  CE2 PHE 1  96      33.880  76.844  93.138  1.00  5.14           C
ATOM    750  CZ  PHE 1  96      34.668  76.013  92.362  1.00  5.13           C
ATOM    751  N   THR 1  97      35.136  82.883  90.084  1.00  5.11           N
ATOM    752  CA  THR 1  97      34.873  84.258  89.681  1.00  5.12           C
ATOM    753  C   THR 1  97      33.419  84.501  89.279  1.00  5.01           C
ATOM    754  O   THR 1  97      32.867  85.563  89.561  1.00  5.13           O
ATOM    755  CB  THR 1  97      35.776  84.671  88.504  1.00  5.13           C
ATOM    756  OG1 THR 1  97      37.123  84.283  88.776  1.00  5.15           O
ATOM    757  CG2 THR 1  97      35.736  86.165  88.298  1.00  5.17           C
ATOM    758  N   TYR 1  98      32.813  83.532  88.595  1.00  5.10           N
ATOM    759  CA  TYR 1  98      31.429  83.655  88.135  1.00  5.09           C
ATOM    760  C   TYR 1  98      30.631  82.422  88.520  1.00  5.22           C
ATOM    761  O   TYR 1  98      31.195  81.344  88.697  1.00  5.88           O
ATOM    762  CB  TYR 1  98      31.372  83.819  86.611  1.00  5.11           C
ATOM    763  CG  TYR 1  98      32.292  84.876  86.062  1.00  5.17           C
ATOM    764  CD1 TYR 1  98      32.049  86.232  86.295  1.00  5.25           C
ATOM    765  CD2 TYR 1  98      33.415  84.523  85.323  1.00  5.26           C
ATOM    766  CE1 TYR 1  98      32.905  87.205  85.801  1.00  5.17           C
ATOM    767  CE2 TYR 1  98      34.274  85.491  84.824  1.00  5.18           C
ATOM    768  CZ  TYR 1  98      34.011  86.828  85.070  1.00  5.10           C
ATOM    769  OH  TYR 1  98      34.854  87.788  84.574  1.00  5.09           O
ATOM    770  N   SER 1  99      29.323  82.583  88.670  1.00  5.14           N
ATOM    771  CA  SER 1  99      28.464  81.465  89.023  1.00  5.47           C
ATOM    772  C   SER 1  99      27.084  81.652  88.425  1.00  5.33           C
ATOM    773  O   SER 1  99      26.696  82.750  88.035  1.00  6.68           O
ATOM    774  CB  SER 1  99      28.368  81.290  90.540  1.00  5.16           C
ATOM    775  OG  SER 1  99      27.781  82.411  91.171  1.00  6.15           O
ATOM    776  N   ARG 1 100      26.342  80.562  88.345  1.00  6.01           N
ATOM    777  CA  ARG 1 100      25.008  80.585  87.789  1.00  6.57           C
ATOM    778  C   ARG 1 100      24.286  79.428  88.463  1.00  6.72           C
ATOM    779  O   ARG 1 100      24.763  78.297  88.427  1.00  7.89           O
ATOM    780  CB  ARG 1 100      25.110  80.377  86.277  1.00  6.21           C
ATOM    781  CG  ARG 1 100      23.825  80.508  85.540  1.00  6.30           C
ATOM    782  CD  ARG 1 100      24.019  80.235  84.081  1.00  5.33           C
ATOM    783  NE  ARG 1 100      22.724  80.002  83.462  1.00  6.12           N
ATOM    784  CZ  ARG 1 100      21.985  80.945  82.897  1.00  6.02           C
ATOM    785  NH1 ARG 1 100      22.410  82.199  82.851  1.00  5.35           N
ATOM    786  NH2 ARG 1 100      20.791  80.637  82.426  1.00  5.46           N
ATOM    787  N   PHE 1 101      23.199  79.730  89.164  1.00  6.37           N
ATOM    788  CA  PHE 1 101      22.432  78.710  89.871  1.00  5.95           C
ATOM    789  C   PHE 1 101      21.073  79.226  90.296  1.00  6.87           C
ATOM    790  O   PHE 1 101      20.742  80.387  90.066  1.00  6.80           O
ATOM    791  CB  PHE 1 101      23.196  78.220  91.117  1.00  5.54           C
ATOM    792  CG  PHE 1 101      23.716  79.336  92.011  1.00  5.96           C
ATOM    793  CD1 PHE 1 101      22.849  80.139  92.756  1.00  6.46           C
ATOM    794  CD2 PHE 1 101      25.079  79.590  92.094  1.00  6.56           C
ATOM    795  CE1 PHE 1 101      23.340  81.172  93.557  1.00  5.58           C
ATOM    796  CE2 PHE 1 101      25.569  80.621  92.898  1.00  5.55           C
ATOM    797  CZ  PHE 1 101      24.697  81.409  93.624  1.00  6.49           C
ATOM    798  N   ASP 1 102      20.281  78.335  90.880  1.00  6.67           N
ATOM    799  CA  ASP 1 102      18.966  78.668  91.412  1.00  7.16           C
ATOM    800  C   ASP 1 102      19.181  78.725  92.919  1.00  8.28           C
ATOM    801  O   ASP 1 102      20.183  78.209  93.423  1.00  9.22           O
ATOM    802  CB  ASP 1 102      17.934  77.584  91.087  1.00  7.27           C
ATOM    803  CG  ASP 1 102      17.502  77.596  89.636  1.00  7.79           C
ATOM    804  OD1 ASP 1 102      17.324  78.685  89.064  1.00 10.27           O
ATOM    805  OD2 ASP 1 102      17.329  76.510  89.063  1.00  7.30           O
ATOM    806  N   MET 1 103      18.260  79.330  93.652  1.00  7.71           N
ATOM    807  CA  MET 1 103      18.441  79.406  95.091  1.00  7.14           C
ATOM    808  C   MET 1 103      17.256  78.908  95.867  1.00  7.32           C
ATOM    809  O   MET 1 103      16.112  79.119  95.487  1.00  9.02           O
ATOM    810  CB  MET 1 103      18.743  80.832  95.521  1.00  8.50           C
ATOM    811  CG  MET 1 103      19.903  81.435  94.801  1.00  9.48           C
ATOM    812  SD  MET 1 103      20.229  83.078  95.357  1.00 12.25           S
ATOM    813  CE  MET 1 103      19.031  83.974  94.349  1.00 11.33           C
ATOM    814  N   GLU 1 104      17.546  78.250  96.972  1.00  7.07           N
ATOM    815  CA  GLU 1 104      16.511  77.761  97.843  1.00  6.73           C
ATOM    816  C   GLU 1 104      16.715  78.486  99.171  1.00  6.89           C
ATOM    817  O   GLU 1 104      17.813  78.477  99.727  1.00  7.38           O
ATOM    818  CB  GLU 1 104      16.655  76.260  98.022  1.00  6.89           C
ATOM    819  CG  GLU 1 104      15.566  75.641  98.849  1.00  6.50           C
ATOM    820  CD  GLU 1 104      16.079  74.477  99.635  1.00  7.51           C
ATOM    821  OE1 GLU 1 104      16.832  74.704 100.607  1.00  8.71           O
ATOM    822  OE2 GLU 1 104      15.746  73.336  99.273  1.00  6.38           O
ATOM    823  N   PHE 1 105      15.678  79.176  99.632  1.00  6.27           N
ATOM    824  CA  PHE 1 105      15.736  79.905 100.893  1.00  6.00           C
ATOM    825  C   PHE 1 105      14.852  79.251 101.941  1.00  5.56           C
ATOM    826  O   PHE 1 105      13.685  78.975 101.682  1.00  5.64           O
ATOM    827  CB  PHE 1 105      15.293  81.352 100.694  1.00  6.75           C
ATOM    828  CG  PHE 1 105      16.305  82.202  99.997  1.00  8.80           C
ATOM    829  CD1 PHE 1 105      16.322  82.291  98.612  1.00  8.59           C
ATOM    830  CD2 PHE 1 105      17.252  82.915 100.725  1.00  8.48           C
ATOM    831  CE1 PHE 1 105      17.276  83.080  97.959  1.00  9.16           C
ATOM    832  CE2 PHE 1 105      18.208  83.706 100.076  1.00  8.25           C
ATOM    833  CZ  PHE 1 105      18.216  83.785  98.693  1.00  7.95           C
ATOM    834  N   THR 1 106      15.431  78.949 103.097  1.00  5.14           N
ATOM    835  CA  THR 1 106      14.701  78.355 104.210  1.00  5.10           C
ATOM    836  C   THR 1 106      14.801  79.354 105.361  1.00  5.04           C
ATOM    837  O   THR 1 106      15.867  79.911 105.620  1.00  5.41           O
ATOM    838  CB  THR 1 106      15.283  76.999 104.630  1.00  5.10           C
ATOM    839  OG1 THR 1 106      15.524  76.215 103.457  1.00  5.14           O
ATOM    840  CG2 THR 1 106      14.304  76.257 105.522  1.00  5.12           C
ATOM    841  N   PHE 1 107      13.678  79.614 106.019  1.00  5.85           N
ATOM    842  CA  PHE 1 107      13.635  80.569 107.115  1.00  5.75           C
ATOM    843  C   PHE 1 107      13.316  79.929 108.456  1.00  6.92           C
ATOM    844  O   PHE 1 107      12.246  79.346 108.638  1.00  6.09           O
ATOM    845  CB  PHE 1 107      12.600  81.658 106.817  1.00  7.47           C
ATOM    846  CG  PHE 1 107      12.742  82.280 105.451  1.00  9.33           C
ATOM    847  CD1 PHE 1 107      12.127  81.707 104.342  1.00 10.42           C
ATOM    848  CD2 PHE 1 107      13.485  83.440 105.269  1.00 10.02           C
ATOM    849  CE1 PHE 1 107      12.256  82.280 103.074  1.00 10.29           C
ATOM    850  CE2 PHE 1 107      13.614  84.015 104.003  1.00 10.11           C
ATOM    851  CZ  PHE 1 107      13.000  83.433 102.912  1.00  9.53           C
ATOM    852  N   VAL 1 108      14.260  80.024 109.385  1.00  6.81           N
ATOM    853  CA  VAL 1 108      14.081  79.492 110.731  1.00  7.47           C
ATOM    854  C   VAL 1 108      13.725  80.690 111.612  1.00  9.35           C
ATOM    855  O   VAL 1 108      14.512  81.625 111.750  1.00  9.54           O
ATOM    856  CB  VAL 1 108      15.363  78.789 111.254  1.00  6.90           C
ATOM    857  CG1 VAL 1 108      15.168  78.319 112.683  1.00  6.22           C
ATOM    858  CG2 VAL 1 108      15.704  77.610 110.365  1.00  5.89           C
ATOM    859  N   VAL 1 109      12.509  80.677 112.150  1.00  9.50           N
ATOM    860  CA  VAL 1 109      11.995  81.762 112.989  1.00  8.66           C
ATOM    861  C   VAL 1 109      11.887  81.385 114.474  1.00 10.01           C
ATOM    862  O   VAL 1 109      11.261  80.380 114.825  1.00 10.75           O
ATOM    863  CB  VAL 1 109      10.585  82.217 112.487  1.00  9.27           C
ATOM    864  CG1 VAL 1 109      10.012  83.313 113.374  1.00  8.07           C
ATOM    865  CG2 VAL 1 109      10.667  82.689 111.042  1.00 10.71           C
ATOM    866  N   THR 1 110      12.515  82.185 115.331  1.00 10.35           N
ATOM    867  CA  THR 1 110      12.465  81.981 116.780  1.00  9.65           C
ATOM    868  C   THR 1 110      12.008  83.277 117.446  1.00 10.58           C
ATOM    869  O   THR 1 110      12.214  84.373 116.911  1.00 10.90           O
ATOM    870  CB  THR 1 110      13.823  81.532 117.379  1.00  9.21           C
ATOM    871  OG1 THR 1 110      14.866  82.415 116.956  1.00  8.67           O
ATOM    872  CG2 THR 1 110      14.154  80.108 116.965  1.00  8.90           C
ATOM    873  N   SER 1 111      11.367  83.144 118.604  1.00 10.75           N
ATOM    874  CA  SER 1 111      10.857  84.287 119.351  1.00 10.25           C
ATOM    875  C   SER 1 111      10.837  83.948 120.843  1.00 12.03           C
ATOM    876  O   SER 1 111      10.906  82.781 121.225  1.00 10.15           O
ATOM    877  CB  SER 1 111       9.437  84.613 118.877  1.00  9.30           C
ATOM    878  OG  SER 1 111       8.930  85.771 119.498  1.00  8.98           O
ATOM    879  N   ASN 1 112      10.791  84.971 121.688  1.00 12.31           N
ATOM    880  CA  ASN 1 112      10.720  84.761 123.128  1.00 12.95           C
ATOM    881  C   ASN 1 112      10.364  86.029 123.888  1.00 13.09           C
ATOM    882  O   ASN 1 112      10.474  87.139 123.357  1.00 13.02           O
ATOM    883  CB  ASN 1 112      12.035  84.198 123.669  1.00 14.98           C
ATOM    884  CG  ASN 1 112      11.858  83.444 124.987  1.00 17.24           C
ATOM    885  OD1 ASN 1 112      10.736  83.275 125.491  1.00 17.66           O
ATOM    886  ND2 ASN 1 112      12.967  82.958 125.533  1.00 18.01           N
ATOM    887  N   TYR 1 113       9.879  85.843 125.113  1.00 13.79           N
ATOM    888  CA  TYR 1 113       9.526  86.935 126.003  1.00 12.96           C
ATOM    889  C   TYR 1 113      10.823  87.466 126.556  1.00 15.88           C
ATOM    890  O   TYR 1 113      11.699  86.696 126.949  1.00 14.47           O
ATOM    891  CB  TYR 1 113       8.699  86.426 127.168  1.00 10.22           C
ATOM    892  CG  TYR 1 113       7.343  85.947 126.776  1.00  8.98           C
ATOM    893  CD1 TYR 1 113       6.392  86.838 126.273  1.00  9.32           C
ATOM    894  CD2 TYR 1 113       6.995  84.613 126.921  1.00  8.71           C
ATOM    895  CE1 TYR 1 113       5.127  86.411 125.931  1.00  9.04           C
ATOM    896  CE2 TYR 1 113       5.735  84.171 126.576  1.00  9.36           C
ATOM    897  CZ  TYR 1 113       4.804  85.076 126.084  1.00  9.28           C
ATOM    898  OH  TYR 1 113       3.543  84.646 125.755  1.00 10.15           O
ATOM    899  N   THR 1 114      10.954  88.780 126.568  1.00 17.83           N
ATOM    900  CA  THR 1 114      12.151  89.409 127.094  1.00 21.84           C
ATOM    901  C   THR 1 114      12.101  89.290 128.615  1.00 23.53           C
ATOM    902  O   THR 1 114      13.108  89.038 129.281  1.00 23.56           O
ATOM    903  CB  THR 1 114      12.199  90.882 126.693  1.00 21.26           C
ATOM    904  OG1 THR 1 114      12.287  90.978 125.267  1.00 22.45           O
ATOM    905  CG2 THR 1 114      13.390  91.571 127.327  1.00 23.51           C
ATOM    906  N   ASP 1 115      10.892  89.405 129.144  1.00 27.70           N
ATOM    907  CA  ASP 1 115      10.658  89.326 130.569  1.00 29.75           C
ATOM    908  C   ASP 1 115      10.358  87.916 131.026  1.00 28.56           C
ATOM    909  O   ASP 1 115       9.483  87.254 130.475  1.00 27.65           O
ATOM    910  CB  ASP 1 115       9.473  90.194 130.931  1.00 36.68           C
ATOM    911  CG  ASP 1 115       9.850  91.319 131.833  1.00 44.41           C
ATOM    912  OD1 ASP 1 115       9.877  91.077 133.078  1.00 48.50           O
ATOM    913  OD2 ASP 1 115      10.134  92.424 131.288  1.00 47.84           O
ATOM    914  N   ALA 1 116      11.020  87.491 132.091  1.00 27.27           N
ATOM    915  CA  ALA 1 116      10.793  86.156 132.624  1.00 27.77           C
ATOM    916  C   ALA 1 116       9.425  86.029 133.289  1.00 28.98           C
ATOM    917  O   ALA 1 116       8.808  84.958 133.255  1.00 27.25           O
ATOM    918  CB  ALA 1 116      11.878  85.803 133.618  1.00 26.14           C
ATOM    919  N   ASN 1 117       8.925  87.120 133.859  1.00 31.53           N
ATOM    920  CA  ASN 1 117       7.643  87.050 134.553  1.00 35.42           C
ATOM    921  C   ASN 1 117       6.592  88.039 134.087  1.00 36.28           C
ATOM    922  O   ASN 1 117       5.623  88.297 134.813  1.00 36.62           O
ATOM    923  CB  ASN 1 117       7.849  87.250 136.061  1.00 40.48           C
ATOM    924  CG  ASN 1 117       8.726  86.165 136.685  1.00 44.57           C
ATOM    925  OD1 ASN 1 117       9.886  86.421 137.054  1.00 45.08           O
ATOM    926  ND2 ASN 1 117       8.183  84.940 136.794  1.00 44.61           N
ATOM    927  N   ASN 1 118       6.756  88.594 132.892  1.00 37.72           N
ATOM    928  CA  ASN 1 118       5.770  89.564 132.434  1.00 38.14           C
ATOM    929  C   ASN 1 118       5.347  89.478 130.987  1.00 35.89           C
ATOM    930  O   ASN 1 118       6.141  89.105 130.104  1.00 34.96           O
ATOM    931  CB  ASN 1 118       6.233  90.987 132.757  1.00 43.96           C
ATOM    932  CG  ASN 1 118       6.026  91.337 134.227  1.00 49.43           C
ATOM    933  OD1 ASN 1 118       4.906  91.690 134.641  1.00 52.17           O
ATOM    934  ND2 ASN 1 118       7.094  91.216 135.036  1.00 52.72           N
ATOM    935  N   GLY 1 119       4.081  89.826 130.769  1.00 32.99           N
ATOM    936  CA  GLY 1 119       3.497  89.829 129.443  1.00 29.14           C
ATOM    937  C   GLY 1 119       3.020  88.485 128.930  1.00 27.36           C
ATOM    938  O   GLY 1 119       3.335  87.425 129.490  1.00 26.82           O
ATOM    939  N   HIS 1 120       2.208  88.543 127.884  1.00 25.61           N
ATOM    940  CA  HIS 1 120       1.677  87.360 127.234  1.00 23.06           C
ATOM    941  C   HIS 1 120       1.193  87.790 125.863  1.00 22.35           C
ATOM    942  O   HIS 1 120       0.804  88.950 125.670  1.00 22.36           O
ATOM    943  CB  HIS 1 120       0.542  86.703 128.049  1.00 22.56           C
ATOM    944  CG  HIS 1 120      -0.689  87.552 128.201  1.00 23.52           C
ATOM    945  ND1 HIS 1 120      -1.877  87.048 128.688  1.00 23.31           N
ATOM    946  CD2 HIS 1 120      -0.909  88.871 127.972  1.00 22.79           C
ATOM    947  CE1 HIS 1 120      -2.772  88.017 128.755  1.00 23.39           C
ATOM    948  NE2 HIS 1 120      -2.209  89.128 128.326  1.00 22.43           N
ATOM    949  N   ALA 1 121       1.278  86.880 124.902  1.00 21.41           N
ATOM    950  CA  ALA 1 121       0.846  87.167 123.540  1.00 20.09           C
ATOM    951  C   ALA 1 121       0.346  85.893 122.862  1.00 18.33           C
ATOM    952  O   ALA 1 121       0.756  84.786 123.229  1.00 18.53           O
ATOM    953  CB  ALA 1 121       2.006  87.774 122.747  1.00 20.06           C
ATOM    954  N   LEU 1 122      -0.587  86.047 121.924  1.00 15.69           N
ATOM    955  CA  LEU 1 122      -1.115  84.908 121.178  1.00 13.13           C
ATOM    956  C   LEU 1 122      -0.104  84.600 120.065  1.00 13.09           C
ATOM    957  O   LEU 1 122       0.756  85.428 119.762  1.00 13.09           O
ATOM    958  CB  LEU 1 122      -2.505  85.219 120.607  1.00 10.11           C
ATOM    959  CG  LEU 1 122      -3.598  85.404 121.661  1.00  7.21           C
ATOM    960  CD1 LEU 1 122      -4.932  85.687 121.028  1.00  6.10           C
ATOM    961  CD2 LEU 1 122      -3.684  84.159 122.491  1.00  5.24           C
ATOM    962  N   ASN 1 123      -0.205  83.411 119.472  1.00 12.40           N
ATOM    963  CA  ASN 1 123       0.719  82.989 118.416  1.00 11.60           C
ATOM    964  C   ASN 1 123       0.902  84.003 117.283  1.00 10.50           C
ATOM    965  O   ASN 1 123      -0.076  84.450 116.677  1.00 10.80           O
ATOM    966  CB  ASN 1 123       0.282  81.640 117.848  1.00 12.62           C
ATOM    967  CG  ASN 1 123       1.435  80.867 117.244  1.00 13.29           C
ATOM    968  OD1 ASN 1 123       2.391  80.525 117.938  1.00 14.52           O
ATOM    969  ND2 ASN 1 123       1.363  80.603 115.942  1.00 13.16           N
ATOM    970  N   GLN 1 124       2.159  84.307 116.963  1.00 10.07           N
ATOM    971  CA  GLN 1 124       2.496  85.278 115.920  1.00  9.29           C
ATOM    972  C   GLN 1 124       2.589  84.766 114.481  1.00  8.80           C
ATOM    973  O   GLN 1 124       2.979  83.626 114.218  1.00  8.14           O
ATOM    974  CB  GLN 1 124       3.803  85.987 116.278  1.00 10.79           C
ATOM    975  CG  GLN 1 124       3.722  86.820 117.537  1.00 13.27           C
ATOM    976  CD  GLN 1 124       5.077  87.100 118.149  1.00 15.08           C
ATOM    977  OE1 GLN 1 124       5.765  86.183 118.604  1.00 15.70           O
ATOM    978  NE2 GLN 1 124       5.458  88.375 118.197  1.00 14.51           N
ATOM    979  N   VAL 1 125       2.198  85.633 113.557  1.00  6.62           N
ATOM    980  CA  VAL 1 125       2.251  85.361 112.129  1.00  6.33           C
ATOM    981  C   VAL 1 125       3.197  86.432 111.578  1.00  7.05           C
ATOM    982  O   VAL 1 125       3.095  87.604 111.943  1.00  6.74           O
ATOM    983  CB  VAL 1 125       0.860  85.483 111.468  1.00  5.17           C
ATOM    984  CG1 VAL 1 125       0.956  85.239 109.969  1.00  5.17           C
ATOM    985  CG2 VAL 1 125      -0.099  84.489 112.094  1.00  5.10           C
ATOM    986  N   TYR 1 126       4.143  86.016 110.745  1.00  7.35           N
ATOM    987  CA  TYR 1 126       5.130  86.913 110.160  1.00  7.81           C
ATOM    988  C   TYR 1 126       4.905  87.062 108.671  1.00  7.66           C
ATOM    989  O   TYR 1 126       4.387  86.158 108.022  1.00  8.22           O
ATOM    990  CB  TYR 1 126       6.537  86.345 110.373  1.00  7.22           C
ATOM    991  CG  TYR 1 126       6.874  86.086 111.813  1.00  9.44           C
ATOM    992  CD1 TYR 1 126       6.294  85.021 112.504  1.00  9.39           C
ATOM    993  CD2 TYR 1 126       7.746  86.926 112.502  1.00  8.23           C
ATOM    994  CE1 TYR 1 126       6.571  84.807 113.841  1.00  9.27           C
ATOM    995  CE2 TYR 1 126       8.030  86.719 113.839  1.00  8.92           C
ATOM    996  CZ  TYR 1 126       7.439  85.659 114.502  1.00 10.11           C
ATOM    997  OH  TYR 1 126       7.717  85.451 115.831  1.00 10.67           O
ATOM    998  N   GLN 1 127       5.255  88.225 108.144  1.00  7.10           N
ATOM    999  CA  GLN 1 127       5.153  88.458 106.718  1.00  6.28           C
ATOM   1000  C   GLN 1 127       6.541  88.831 106.234  1.00  6.89           C
ATOM   1001  O   GLN 1 127       7.154  89.757 106.750  1.00  6.77           O
ATOM   1002  CB  GLN 1 127       4.183  89.584 106.374  1.00  5.21           C
ATOM   1003  CG  GLN 1 127       4.189  89.925 104.880  1.00  5.02           C
ATOM   1004  CD  GLN 1 127       3.193  90.998 104.513  1.00  5.07           C
ATOM   1005  OE1 GLN 1 127       2.467  91.485 105.366  1.00  5.13           O
ATOM   1006  NE2 GLN 1 127       3.149  91.368 103.245  1.00  5.11           N
ATOM   1007  N   ILE 1 128       7.062  88.046 105.303  1.00  6.62           N
ATOM   1008  CA  ILE 1 128       8.366  88.301 104.716  1.00  6.40           C
ATOM   1009  C   ILE 1 128       8.094  88.737 103.287  1.00  6.11           C
ATOM   1010  O   ILE 1 128       7.698  87.931 102.450  1.00  7.53           O
ATOM   1011  CB  ILE 1 128       9.237  87.038 104.733  1.00  5.94           C
ATOM   1012  CG1 ILE 1 128       9.327  86.509 106.164  1.00  6.35           C
ATOM   1013  CG2 ILE 1 128      10.622  87.350 104.178  1.00  6.13           C
ATOM   1014  CD1 ILE 1 128      10.096  85.242 106.312  1.00  7.59           C
ATOM   1015  N   MET 1 129       8.207  90.038 103.045  1.00  6.20           N
ATOM   1016  CA  MET 1 129       7.959  90.608 101.730  1.00  6.10           C
ATOM   1017  C   MET 1 129       9.244  90.943 100.991  1.00  7.14           C
ATOM   1018  O   MET 1 129      10.166  91.531 101.557  1.00  6.78           O
ATOM   1019  CB  MET 1 129       7.076  91.854 101.859  1.00  5.05           C
ATOM   1020  CG  MET 1 129       6.760  92.553 100.544  1.00  5.10           C
ATOM   1021  SD  MET 1 129       5.546  93.880 100.715  1.00  5.62           S
ATOM   1022  CE  MET 1 129       6.527  95.154 101.453  1.00  5.13           C
ATOM   1023  N   TYR 1 130       9.320  90.520  99.736  1.00  6.94           N
ATOM   1024  CA  TYR 1 130      10.485  90.808  98.921  1.00  8.03           C
ATOM   1025  C   TYR 1 130      10.207  92.108  98.175  1.00  8.83           C
ATOM   1026  O   TYR 1 130       9.178  92.254  97.518  1.00 10.33           O
ATOM   1027  CB  TYR 1 130      10.746  89.679  97.930  1.00  8.19           C
ATOM   1028  CG  TYR 1 130      11.787  90.011  96.887  1.00  9.06           C
ATOM   1029  CD1 TYR 1 130      13.032  90.514  97.253  1.00  8.32           C
ATOM   1030  CD2 TYR 1 130      11.521  89.836  95.528  1.00  8.05           C
ATOM   1031  CE1 TYR 1 130      13.979  90.844  96.292  1.00  8.26           C
ATOM   1032  CE2 TYR 1 130      12.463  90.171  94.562  1.00  6.72           C
ATOM   1033  CZ  TYR 1 130      13.689  90.666  94.952  1.00  7.82           C
ATOM   1034  OH  TYR 1 130      14.628  90.999  94.002  1.00  9.36           O
ATOM   1035  N   ILE 1 131      11.102  93.077  98.325  1.00  9.48           N
ATOM   1036  CA  ILE 1 131      10.949  94.364  97.665  1.00  8.97           C
ATOM   1037  C   ILE 1 131      11.998  94.493  96.572  1.00  8.81           C
ATOM   1038  O   ILE 1 131      13.158  94.819  96.852  1.00  8.77           O
ATOM   1039  CB  ILE 1 131      11.099  95.512  98.681  1.00  8.91           C
ATOM   1040  CG1 ILE 1 131      10.092  95.297  99.815  1.00  8.70           C
ATOM   1041  CG2 ILE 1 131      10.860  96.852  98.014  1.00  8.54           C
ATOM   1042  CD1 ILE 1 131      10.270  96.208 100.977  1.00  8.53           C
ATOM   1043  N   PRO 1 132      11.625  94.177  95.318  1.00  8.91           N
ATOM   1044  CA  PRO 1 132      12.550  94.263  94.188  1.00  8.03           C
ATOM   1045  C   PRO 1 132      12.998  95.710  94.018  1.00  8.60           C
ATOM   1046  O   PRO 1 132      12.207  96.636  94.228  1.00  9.66           O
ATOM   1047  CB  PRO 1 132      11.685  93.818  93.009  1.00  7.57           C
ATOM   1048  CG  PRO 1 132      10.668  92.947  93.627  1.00  7.22           C
ATOM   1049  CD  PRO 1 132      10.308  93.698  94.864  1.00  7.52           C
ATOM   1050  N   PRO 1 133      14.266  95.931  93.627  1.00  8.63           N
ATOM   1051  CA  PRO 1 133      14.749  97.303  93.448  1.00  8.68           C
ATOM   1052  C   PRO 1 133      13.827  98.169  92.581  1.00  9.08           C
ATOM   1053  O   PRO 1 133      13.682  97.949  91.373  1.00  9.39           O
ATOM   1054  CB  PRO 1 133      16.149  97.115  92.840  1.00  7.97           C
ATOM   1055  CG  PRO 1 133      16.140  95.725  92.313  1.00  8.70           C
ATOM   1056  CD  PRO 1 133      15.330  94.967  93.309  1.00  9.35           C
ATOM   1057  N   GLY 1 134      13.175  99.123  93.236  1.00 10.09           N
ATOM   1058  CA  GLY 1 134      12.270 100.017  92.550  1.00  8.96           C
ATOM   1059  C   GLY 1 134      10.936 100.123  93.260  1.00 10.40           C
ATOM   1060  O   GLY 1 134      10.304 101.177  93.244  1.00 11.77           O
ATOM   1061  N   ALA 1 135      10.506  99.023  93.873  1.00 10.95           N
ATOM   1062  CA  ALA 1 135       9.244  98.969  94.598  1.00 11.93           C
ATOM   1063  C   ALA 1 135       9.314  99.826  95.864  1.00 13.06           C
ATOM   1064  O   ALA 1 135      10.395 100.023  96.437  1.00 12.75           O
ATOM   1065  CB  ALA 1 135       8.909  97.517  94.945  1.00  9.94           C
ATOM   1066  N   PRO 1 136       8.163 100.369  96.305  1.00 13.63           N
ATOM   1067  CA  PRO 1 136       8.120 101.205  97.510  1.00 14.04           C
ATOM   1068  C   PRO 1 136       8.456 100.429  98.787  1.00 15.03           C
ATOM   1069  O   PRO 1 136       7.940  99.327  99.022  1.00 16.55           O
ATOM   1070  CB  PRO 1 136       6.683 101.727  97.505  1.00 13.00           C
ATOM   1071  CG  PRO 1 136       5.923 100.624  96.844  1.00 13.52           C
ATOM   1072  CD  PRO 1 136       6.820 100.240  95.706  1.00 13.46           C
ATOM   1073  N   ILE 1 137       9.350 100.996  99.593  1.00 16.28           N
ATOM   1074  CA  ILE 1 137       9.773 100.380 100.852  1.00 18.17           C
ATOM   1075  C   ILE 1 137       8.867 100.830 101.998  1.00 17.27           C
ATOM   1076  O   ILE 1 137       8.550 102.023 102.114  1.00 17.90           O
ATOM   1077  CB  ILE 1 137      11.255 100.729 101.163  1.00 19.18           C
ATOM   1078  CG1 ILE 1 137      12.148 100.145 100.064  1.00 21.55           C
ATOM   1079  CG2 ILE 1 137      11.673 100.174 102.524  1.00 19.75           C
ATOM   1080  CD1 ILE 1 137      13.615 100.353 100.279  1.00 23.56           C
ATOM   1081  N   PRO 1 138       8.439  99.887 102.860  1.00 15.73           N
ATOM   1082  CA  PRO 1 138       7.563 100.251 103.976  1.00 15.92           C
ATOM   1083  C   PRO 1 138       8.142 101.275 104.949  1.00 16.33           C
ATOM   1084  O   PRO 1 138       9.323 101.226 105.310  1.00 16.88           O
ATOM   1085  CB  PRO 1 138       7.277  98.901 104.642  1.00 14.65           C
ATOM   1086  CG  PRO 1 138       8.488  98.111 104.334  1.00 15.16           C
ATOM   1087  CD  PRO 1 138       8.747  98.447 102.897  1.00 14.87           C
ATOM   1088  N   GLY 1 139       7.306 102.244 105.304  1.00 17.65           N
ATOM   1089  CA  GLY 1 139       7.701 103.275 106.240  1.00 19.60           C
ATOM   1090  C   GLY 1 139       7.196 102.937 107.635  1.00 19.87           C
ATOM   1091  O   GLY 1 139       7.770 103.364 108.640  1.00 21.33           O
ATOM   1092  N   LYS 1 140       6.101 102.183 107.699  1.00 21.56           N
ATOM   1093  CA  LYS 1 140       5.506 101.767 108.960  1.00 21.82           C
ATOM   1094  C   LYS 1 140       5.211 100.292 108.856  1.00 19.04           C
ATOM   1095  O   LYS 1 140       5.046  99.775 107.756  1.00 18.54           O
ATOM   1096  CB  LYS 1 140       4.208 102.517 109.215  1.00 27.68           C
ATOM   1097  CG  LYS 1 140       4.402 103.986 109.488  1.00 35.19           C
ATOM   1098  CD  LYS 1 140       3.061 104.651 109.761  1.00 41.54           C
ATOM   1099  CE  LYS 1 140       3.205 106.171 109.990  1.00 48.01           C
ATOM   1100  NZ  LYS 1 140       1.868 106.855 110.227  1.00 51.86           N
ATOM   1101  N   TRP 1 141       5.106  99.628 109.998  1.00 17.49           N
ATOM   1102  CA  TRP 1 141       4.839  98.203 110.009  1.00 17.12           C
ATOM   1103  C   TRP 1 141       3.457  97.912 109.428  1.00 16.74           C
ATOM   1104  O   TRP 1 141       3.112  96.759 109.182  1.00 16.39           O
ATOM   1105  CB  TRP 1 141       4.938  97.645 111.437  1.00 15.67           C
ATOM   1106  CG  TRP 1 141       3.717  97.930 112.258  1.00 15.79           C
ATOM   1107  CD1 TRP 1 141       3.403  99.101 112.886  1.00 15.00           C
ATOM   1108  CD2 TRP 1 141       2.595  97.056 112.454  1.00 16.79           C
ATOM   1109  NE1 TRP 1 141       2.150  99.019 113.444  1.00 14.98           N
ATOM   1110  CE2 TRP 1 141       1.632  97.775 113.192  1.00 16.19           C
ATOM   1111  CE3 TRP 1 141       2.306  95.742 112.064  1.00 17.53           C
ATOM   1112  CZ2 TRP 1 141       0.398  97.224 113.548  1.00 14.95           C
ATOM   1113  CZ3 TRP 1 141       1.079  95.198 112.416  1.00 17.26           C
ATOM   1114  CH2 TRP 1 141       0.142  95.939 113.148  1.00 15.66           C
ATOM   1115  N   ASN 1 142       2.668  98.953 109.193  1.00 16.78           N
ATOM   1116  CA  ASN 1 142       1.328  98.754 108.662  1.00 19.15           C
ATOM   1117  C   ASN 1 142       0.877  99.705 107.554  1.00 17.22           C
ATOM   1118  O   ASN 1 142      -0.321  99.947 107.405  1.00 17.63           O
ATOM   1119  CB  ASN 1 142       0.310  98.796 109.810  1.00 22.52           C
ATOM   1120  CG  ASN 1 142       0.264 100.163 110.507  1.00 25.98           C
ATOM   1121  OD1 ASN 1 142       1.205 100.968 110.419  1.00 29.49           O
ATOM   1122  ND2 ASN 1 142      -0.832 100.424 111.214  1.00 27.44           N
ATOM   1123  N   ASP 1 143       1.799 100.235 106.763  1.00 17.38           N
ATOM   1124  CA  ASP 1 143       1.381 101.132 105.693  1.00 17.39           C
ATOM   1125  C   ASP 1 143       0.908 100.357 104.455  1.00 16.43           C
ATOM   1126  O   ASP 1 143       0.947  99.126 104.440  1.00 16.18           O
ATOM   1127  CB  ASP 1 143       2.467 102.147 105.356  1.00 18.54           C
ATOM   1128  CG  ASP 1 143       3.715 101.516 104.794  1.00 19.43           C
ATOM   1129  OD1 ASP 1 143       3.815 100.274 104.728  1.00 20.70           O
ATOM   1130  OD2 ASP 1 143       4.610 102.286 104.408  1.00 21.10           O
ATOM   1131  N   TYR 1 144       0.458 101.070 103.425  1.00 15.45           N
ATOM   1132  CA  TYR 1 144      -0.053 100.433 102.208  1.00 14.56           C
ATOM   1133  C   TYR 1 144       0.872  99.426 101.502  1.00 13.41           C
ATOM   1134  O   TYR 1 144       0.383  98.528 100.824  1.00 12.45           O
ATOM   1135  CB  TYR 1 144      -0.507 101.493 101.195  1.00 14.36           C
ATOM   1136  CG  TYR 1 144       0.641 102.077 100.417  1.00 16.10           C
ATOM   1137  CD1 TYR 1 144       1.467 103.048 100.978  1.00 16.50           C
ATOM   1138  CD2 TYR 1 144       0.958 101.594  99.149  1.00 16.23           C
ATOM   1139  CE1 TYR 1 144       2.585 103.519 100.303  1.00 16.47           C
ATOM   1140  CE2 TYR 1 144       2.071 102.060  98.464  1.00 17.41           C
ATOM   1141  CZ  TYR 1 144       2.883 103.022  99.048  1.00 17.28           C
ATOM   1142  OH  TYR 1 144       3.985 103.503  98.369  1.00 19.86           O
ATOM   1143  N   THR 1 145       2.189  99.564 101.646  1.00 12.24           N
ATOM   1144  CA  THR 1 145       3.123  98.661 100.965  1.00 10.47           C
ATOM   1145  C   THR 1 145       2.948  97.184 101.291  1.00 11.18           C
ATOM   1146  O   THR 1 145       3.268  96.326 100.472  1.00 11.85           O
ATOM   1147  CB  THR 1 145       4.594  99.040 101.230  1.00  8.62           C
ATOM   1148  OG1 THR 1 145       4.850  99.005 102.635  1.00  7.64           O
ATOM   1149  CG2 THR 1 145       4.890 100.424 100.702  1.00  7.26           C
ATOM   1150  N   TRP 1 146       2.409  96.882 102.466  1.00 11.76           N
ATOM   1151  CA  TRP 1 146       2.229  95.496 102.883  1.00 12.73           C
ATOM   1152  C   TRP 1 146       1.060  94.763 102.213  1.00 14.34           C
ATOM   1153  O   TRP 1 146       0.753  93.619 102.568  1.00 15.39           O
ATOM   1154  CB  TRP 1 146       2.135  95.406 104.411  1.00 10.92           C
ATOM   1155  CG  TRP 1 146       3.318  96.005 105.148  1.00 10.79           C
ATOM   1156  CD1 TRP 1 146       3.389  97.246 105.696  1.00 10.04           C
ATOM   1157  CD2 TRP 1 146       4.572  95.362 105.452  1.00  9.90           C
ATOM   1158  NE1 TRP 1 146       4.595  97.423 106.322  1.00 10.33           N
ATOM   1159  CE2 TRP 1 146       5.342  96.283 106.192  1.00  8.92           C
ATOM   1160  CE3 TRP 1 146       5.118  94.103 105.171  1.00  9.42           C
ATOM   1161  CZ2 TRP 1 146       6.631  95.988 106.659  1.00  9.04           C
ATOM   1162  CZ3 TRP 1 146       6.402  93.808 105.633  1.00  7.96           C
ATOM   1163  CH2 TRP 1 146       7.139  94.748 106.368  1.00  8.67           C
ATOM   1164  N   GLN 1 147       0.420  95.411 101.240  1.00 14.56           N
ATOM   1165  CA  GLN 1 147      -0.690  94.806 100.500  1.00 14.19           C
ATOM   1166  C   GLN 1 147      -0.156  93.784  99.487  1.00 13.65           C
ATOM   1167  O   GLN 1 147      -0.930  92.993  98.943  1.00 14.40           O
ATOM   1168  CB  GLN 1 147      -1.496  95.877  99.756  1.00 14.57           C
ATOM   1169  CG  GLN 1 147      -2.314  96.802 100.636  1.00 14.28           C
ATOM   1170  CD  GLN 1 147      -2.952  97.958  99.868  1.00 13.80           C
ATOM   1171  OE1 GLN 1 147      -3.160  97.890  98.658  1.00 14.24           O
ATOM   1172  NE2 GLN 1 147      -3.266  99.024 100.579  1.00 14.75           N
ATOM   1173  N   THR 1 148       1.145  93.866  99.194  1.00 12.50           N
ATOM   1174  CA  THR 1 148       1.840  92.981  98.252  1.00 11.66           C
ATOM   1175  C   THR 1 148       1.123  92.566  96.982  1.00 11.88           C
ATOM   1176  O   THR 1 148       1.372  91.482  96.492  1.00 13.27           O
ATOM   1177  CB  THR 1 148       2.346  91.668  98.908  1.00  9.84           C
ATOM   1178  OG1 THR 1 148       1.440  91.224  99.928  1.00  9.86           O
ATOM   1179  CG2 THR 1 148       3.698  91.853  99.457  1.00  9.11           C
ATOM   1180  N   SER 1 149       0.327  93.433  96.374  1.00 10.40           N
ATOM   1181  CA  SER 1 149      -0.369  92.989  95.170  1.00  9.28           C
ATOM   1182  C   SER 1 149       0.512  92.443  94.045  1.00  9.08           C
ATOM   1183  O   SER 1 149       0.023  91.722  93.182  1.00  9.07           O
ATOM   1184  CB  SER 1 149      -1.325  94.054  94.643  1.00 10.57           C
ATOM   1185  OG  SER 1 149      -0.657  95.252  94.332  1.00 11.11           O
ATOM   1186  N   SER 1 150       1.801  92.781  94.064  1.00  7.32           N
ATOM   1187  CA  SER 1 150       2.738  92.314  93.042  1.00  5.67           C
ATOM   1188  C   SER 1 150       4.015  91.737  93.637  1.00  6.24           C
ATOM   1189  O   SER 1 150       4.634  90.859  93.051  1.00  6.49           O
ATOM   1190  CB  SER 1 150       3.096  93.427  92.064  1.00  6.41           C
ATOM   1191  OG  SER 1 150       1.995  93.782  91.248  1.00  5.01           O
ATOM   1192  N   ASN 1 151       4.439  92.244  94.787  1.00  6.88           N
ATOM   1193  CA  ASN 1 151       5.644  91.731  95.428  1.00  7.59           C
ATOM   1194  C   ASN 1 151       5.334  90.360  96.023  1.00  9.24           C
ATOM   1195  O   ASN 1 151       4.224  90.131  96.513  1.00 10.63           O
ATOM   1196  CB  ASN 1 151       6.089  92.656  96.573  1.00  7.93           C
ATOM   1197  CG  ASN 1 151       6.679  93.968  96.101  1.00  8.48           C
ATOM   1198  OD1 ASN 1 151       6.935  94.169  94.918  1.00  9.39           O
ATOM   1199  ND2 ASN 1 151       6.897  94.871  97.038  1.00  8.41           N
ATOM   1200  N   PRO 1 152       6.293  89.419  95.963  1.00  9.61           N
ATOM   1201  CA  PRO 1 152       6.067  88.085  96.525  1.00  8.38           C
ATOM   1202  C   PRO 1 152       6.205  88.163  98.053  1.00  8.43           C
ATOM   1203  O   PRO 1 152       7.179  88.715  98.561  1.00  9.67           O
ATOM   1204  CB  PRO 1 152       7.206  87.252  95.928  1.00  9.09           C
ATOM   1205  CG  PRO 1 152       7.691  88.042  94.758  1.00  9.86           C
ATOM   1206  CD  PRO 1 152       7.568  89.459  95.222  1.00 10.26           C
ATOM   1207  N   SER 1 153       5.234  87.630  98.777  1.00  8.44           N
ATOM   1208  CA  SER 1 153       5.275  87.631 100.231  1.00  7.33           C
ATOM   1209  C   SER 1 153       5.158  86.214 100.745  1.00  7.35           C
ATOM   1210  O   SER 1 153       4.668  85.334 100.048  1.00  8.04           O
ATOM   1211  CB  SER 1 153       4.125  88.456 100.800  1.00  5.98           C
ATOM   1212  OG  SER 1 153       4.559  89.751 101.136  1.00  6.58           O
ATOM   1213  N   VAL 1 154       5.693  85.981 101.933  1.00  6.41           N
ATOM   1214  CA  VAL 1 154       5.604  84.678 102.576  1.00  6.70           C
ATOM   1215  C   VAL 1 154       5.045  84.934 103.974  1.00  7.38           C
ATOM   1216  O   VAL 1 154       5.576  85.756 104.718  1.00  7.20           O
ATOM   1217  CB  VAL 1 154       6.973  83.975 102.703  1.00  5.83           C
ATOM   1218  CG1 VAL 1 154       6.794  82.611 103.341  1.00  5.20           C
ATOM   1219  CG2 VAL 1 154       7.631  83.833 101.348  1.00  7.22           C
ATOM   1220  N   PHE 1 155       3.924  84.299 104.290  1.00  7.61           N
ATOM   1221  CA  PHE 1 155       3.314  84.447 105.602  1.00  7.50           C
ATOM   1222  C   PHE 1 155       3.625  83.196 106.401  1.00  7.45           C
ATOM   1223  O   PHE 1 155       3.228  82.085 106.034  1.00  7.20           O
ATOM   1224  CB  PHE 1 155       1.810  84.676 105.499  1.00  7.94           C
ATOM   1225  CG  PHE 1 155       1.433  86.060 105.051  1.00  8.37           C
ATOM   1226  CD1 PHE 1 155       1.304  86.355 103.704  1.00 10.21           C
ATOM   1227  CD2 PHE 1 155       1.174  87.059 105.980  1.00  9.46           C
ATOM   1228  CE1 PHE 1 155       0.918  87.623 103.278  1.00  8.81           C
ATOM   1229  CE2 PHE 1 155       0.785  88.331 105.561  1.00  7.78           C
ATOM   1230  CZ  PHE 1 155       0.657  88.608 104.208  1.00  9.15           C
ATOM   1231  N   TYR 1 156       4.399  83.380 107.462  1.00  7.45           N
ATOM   1232  CA  TYR 1 156       4.810  82.281 108.311  1.00  5.85           C
ATOM   1233  C   TYR 1 156       4.107  82.305 109.673  1.00  6.89           C
ATOM   1234  O   TYR 1 156       4.046  83.340 110.322  1.00  8.02           O
ATOM   1235  CB  TYR 1 156       6.334  82.327 108.489  1.00  6.22           C
ATOM   1236  CG  TYR 1 156       6.864  81.366 109.511  1.00  7.05           C
ATOM   1237  CD1 TYR 1 156       7.055  80.023 109.201  1.00  7.88           C
ATOM   1238  CD2 TYR 1 156       7.124  81.788 110.812  1.00  8.56           C
ATOM   1239  CE1 TYR 1 156       7.478  79.127 110.161  1.00  8.50           C
ATOM   1240  CE2 TYR 1 156       7.551  80.898 111.773  1.00  9.32           C
ATOM   1241  CZ  TYR 1 156       7.723  79.570 111.438  1.00  8.45           C
ATOM   1242  OH  TYR 1 156       8.139  78.674 112.382  1.00  7.68           O
ATOM   1243  N   THR 1 157       3.553  81.169 110.088  1.00  6.72           N
ATOM   1244  CA  THR 1 157       2.880  81.043 111.384  1.00  7.74           C
ATOM   1245  C   THR 1 157       3.909  80.461 112.355  1.00  8.28           C
ATOM   1246  O   THR 1 157       4.501  79.423 112.072  1.00  8.66           O
ATOM   1247  CB  THR 1 157       1.654  80.104 111.298  1.00  6.79           C
ATOM   1248  OG1 THR 1 157       0.687  80.659 110.397  1.00  7.78           O
ATOM   1249  CG2 THR 1 157       1.010  79.914 112.659  1.00  7.43           C
ATOM   1250  N   TYR 1 158       4.140  81.139 113.475  1.00  7.81           N
ATOM   1251  CA  TYR 1 158       5.119  80.679 114.455  1.00  8.05           C
ATOM   1252  C   TYR 1 158       4.875  79.228 114.873  1.00  8.99           C
ATOM   1253  O   TYR 1 158       3.742  78.834 115.117  1.00 10.27           O
ATOM   1254  CB  TYR 1 158       5.125  81.592 115.686  1.00  6.33           C
ATOM   1255  CG  TYR 1 158       6.309  81.365 116.587  1.00  5.06           C
ATOM   1256  CD1 TYR 1 158       7.549  81.917 116.285  1.00  5.10           C
ATOM   1257  CD2 TYR 1 158       6.202  80.566 117.723  1.00  5.12           C
ATOM   1258  CE1 TYR 1 158       8.649  81.676 117.082  1.00  5.12           C
ATOM   1259  CE2 TYR 1 158       7.300  80.317 118.527  1.00  5.11           C
ATOM   1260  CZ  TYR 1 158       8.519  80.875 118.198  1.00  5.11           C
ATOM   1261  OH  TYR 1 158       9.627  80.635 118.974  1.00  5.16           O
ATOM   1262  N   GLY 1 159       5.937  78.429 114.917  1.00  9.84           N
ATOM   1263  CA  GLY 1 159       5.802  77.040 115.313  1.00 11.51           C
ATOM   1264  C   GLY 1 159       5.677  76.031 114.183  1.00 12.75           C
ATOM   1265  O   GLY 1 159       5.790  74.825 114.411  1.00 13.44           O
ATOM   1266  N   ALA 1 160       5.411  76.517 112.971  1.00 12.65           N
ATOM   1267  CA  ALA 1 160       5.264  75.658 111.806  1.00 12.05           C
ATOM   1268  C   ALA 1 160       6.656  75.314 111.280  1.00 10.98           C
ATOM   1269  O   ALA 1 160       7.636  75.992 111.629  1.00 11.00           O
ATOM   1270  CB  ALA 1 160       4.452  76.379 110.741  1.00 11.09           C
ATOM   1271  N   PRO 1 161       6.785  74.239 110.476  1.00 11.23           N
ATOM   1272  CA  PRO 1 161       8.127  73.929 109.974  1.00 10.28           C
ATOM   1273  C   PRO 1 161       8.683  75.158 109.243  1.00  9.77           C
ATOM   1274  O   PRO 1 161       7.914  75.976 108.725  1.00  9.20           O
ATOM   1275  CB  PRO 1 161       7.890  72.732 109.043  1.00 10.84           C
ATOM   1276  CG  PRO 1 161       6.435  72.825 108.690  1.00 11.52           C
ATOM   1277  CD  PRO 1 161       5.792  73.282 109.950  1.00 10.89           C
ATOM   1278  N   PRO 1 162      10.013  75.330 109.238  1.00  8.48           N
ATOM   1279  CA  PRO 1 162      10.634  76.472 108.565  1.00  8.09           C
ATOM   1280  C   PRO 1 162      10.063  76.698 107.165  1.00  8.41           C
ATOM   1281  O   PRO 1 162       9.846  75.737 106.426  1.00  8.58           O
ATOM   1282  CB  PRO 1 162      12.101  76.060 108.503  1.00  7.81           C
ATOM   1283  CG  PRO 1 162      12.269  75.277 109.743  1.00  7.75           C
ATOM   1284  CD  PRO 1 162      11.043  74.414 109.763  1.00  8.10           C
ATOM   1285  N   ALA 1 163       9.800  77.954 106.818  1.00  7.95           N
ATOM   1286  CA  ALA 1 163       9.268  78.303 105.508  1.00  6.95           C
ATOM   1287  C   ALA 1 163      10.376  78.104 104.478  1.00  7.38           C
ATOM   1288  O   ALA 1 163      11.556  78.182 104.814  1.00  7.96           O
ATOM   1289  CB  ALA 1 163       8.794  79.739 105.512  1.00  6.79           C
ATOM   1290  N   ARG 1 164      10.012  77.842 103.231  1.00  6.65           N
ATOM   1291  CA  ARG 1 164      11.008  77.619 102.189  1.00  6.36           C
ATOM   1292  C   ARG 1 164      10.467  77.949 100.801  1.00  6.38           C
ATOM   1293  O   ARG 1 164       9.361  77.536 100.445  1.00  7.06           O
ATOM   1294  CB  ARG 1 164      11.487  76.165 102.221  1.00  5.16           C
ATOM   1295  CG  ARG 1 164      12.323  75.743 101.028  1.00  5.12           C
ATOM   1296  CD  ARG 1 164      12.703  74.290 101.121  1.00  5.15           C
ATOM   1297  NE  ARG 1 164      13.763  74.065 102.095  1.00  5.14           N
ATOM   1298  CZ  ARG 1 164      14.213  72.864 102.442  1.00  5.11           C
ATOM   1299  NH1 ARG 1 164      13.687  71.771 101.913  1.00  5.15           N
ATOM   1300  NH2 ARG 1 164      15.236  72.753 103.267  1.00  5.19           N
ATOM   1301  N   ILE 1 165      11.247  78.698 100.029  1.00  5.63           N
ATOM   1302  CA  ILE 1 165      10.866  79.069  98.669  1.00  5.14           C
ATOM   1303  C   ILE 1 165      12.086  78.959  97.742  1.00  5.31           C
ATOM   1304  O   ILE 1 165      13.226  78.930  98.214  1.00  5.76           O
ATOM   1305  CB  ILE 1 165      10.216  80.508  98.591  1.00  5.12           C
ATOM   1306  CG1 ILE 1 165      11.120  81.578  99.219  1.00  5.15           C
ATOM   1307  CG2 ILE 1 165       8.857  80.524  99.267  1.00  5.07           C
ATOM   1308  CD1 ILE 1 165      12.167  82.125  98.303  1.00  5.11           C
ATOM   1309  N   SER 1 166      11.836  78.829  96.440  1.00  6.58           N
ATOM   1310  CA  SER 1 166      12.895  78.732  95.429  1.00  6.76           C
ATOM   1311  C   SER 1 166      12.875  79.980  94.554  1.00  7.87           C
ATOM   1312  O   SER 1 166      11.815  80.537  94.268  1.00  8.10           O
ATOM   1313  CB  SER 1 166      12.708  77.501  94.538  1.00  6.12           C
ATOM   1314  OG  SER 1 166      13.011  76.302  95.218  1.00  6.82           O
ATOM   1315  N   VAL 1 167      14.062  80.423  94.151  1.00  8.48           N
ATOM   1316  CA  VAL 1 167      14.235  81.607  93.312  1.00  9.55           C
ATOM   1317  C   VAL 1 167      15.070  81.177  92.098  1.00  9.40           C
ATOM   1318  O   VAL 1 167      16.039  80.426  92.241  1.00  9.64           O
ATOM   1319  CB  VAL 1 167      14.991  82.738  94.075  1.00  9.92           C
ATOM   1320  CG1 VAL 1 167      15.085  83.994  93.230  1.00 10.56           C
ATOM   1321  CG2 VAL 1 167      14.304  83.045  95.390  1.00 10.07           C
ATOM   1322  N   PRO 1 168      14.661  81.590  90.881  1.00  9.15           N
ATOM   1323  CA  PRO 1 168      15.409  81.233  89.669  1.00  8.74           C
ATOM   1324  C   PRO 1 168      16.700  82.040  89.529  1.00  9.15           C
ATOM   1325  O   PRO 1 168      17.076  82.779  90.445  1.00  9.15           O
ATOM   1326  CB  PRO 1 168      14.410  81.562  88.556  1.00  8.85           C
ATOM   1327  CG  PRO 1 168      13.635  82.706  89.117  1.00  8.71           C
ATOM   1328  CD  PRO 1 168      13.404  82.292  90.541  1.00  9.26           C
ATOM   1329  N   TYR 1 169      17.422  81.852  88.426  1.00  9.17           N
ATOM   1330  CA  TYR 1 169      18.635  82.627  88.199  1.00  8.20           C
ATOM   1331  C   TYR 1 169      18.139  84.029  87.809  1.00  9.35           C
ATOM   1332  O   TYR 1 169      17.589  84.225  86.723  1.00  9.00           O
ATOM   1333  CB  TYR 1 169      19.489  82.016  87.077  1.00  5.59           C
ATOM   1334  CG  TYR 1 169      20.623  82.910  86.687  1.00  5.15           C
ATOM   1335  CD1 TYR 1 169      21.668  83.157  87.572  1.00  5.14           C
ATOM   1336  CD2 TYR 1 169      20.580  83.635  85.497  1.00  5.09           C
ATOM   1337  CE1 TYR 1 169      22.619  84.117  87.298  1.00  5.13           C
ATOM   1338  CE2 TYR 1 169      21.526  84.598  85.216  1.00  5.14           C
ATOM   1339  CZ  TYR 1 169      22.537  84.837  86.126  1.00  5.18           C
ATOM   1340  OH  TYR 1 169      23.426  85.852  85.899  1.00  5.09           O
ATOM   1341  N   VAL 1 170      18.302  84.994  88.710  1.00  9.89           N
ATOM   1342  CA  VAL 1 170      17.814  86.354  88.475  1.00 10.40           C
ATOM   1343  C   VAL 1 170      18.801  87.434  88.043  1.00  9.77           C
ATOM   1344  O   VAL 1 170      18.451  88.619  88.040  1.00 12.02           O
ATOM   1345  CB  VAL 1 170      17.019  86.888  89.718  1.00 10.20           C
ATOM   1346  CG1 VAL 1 170      15.750  86.077  89.923  1.00  8.66           C
ATOM   1347  CG2 VAL 1 170      17.893  86.870  90.975  1.00  9.82           C
ATOM   1348  N   GLY 1 171      20.007  87.048  87.648  1.00 10.71           N
ATOM   1349  CA  GLY 1 171      20.996  88.035  87.247  1.00  9.03           C
ATOM   1350  C   GLY 1 171      20.689  88.742  85.943  1.00 10.25           C
ATOM   1351  O   GLY 1 171      20.015  88.178  85.091  1.00  9.91           O
ATOM   1352  N   ILE 1 172      21.152  89.983  85.801  1.00  8.07           N
ATOM   1353  CA  ILE 1 172      20.930  90.739  84.564  1.00  7.40           C
ATOM   1354  C   ILE 1 172      22.063  90.484  83.567  1.00  6.60           C
ATOM   1355  O   ILE 1 172      22.070  91.022  82.463  1.00  7.60           O
ATOM   1356  CB  ILE 1 172      20.767  92.272  84.804  1.00  6.83           C
ATOM   1357  CG1 ILE 1 172      21.976  92.844  85.551  1.00  5.15           C
ATOM   1358  CG2 ILE 1 172      19.456  92.554  85.502  1.00  5.55           C
ATOM   1359  CD1 ILE 1 172      21.963  94.353  85.675  1.00  5.39           C
ATOM   1360  N   ALA 1 173      23.043  89.699  83.995  1.00  7.15           N
ATOM   1361  CA  ALA 1 173      24.169  89.314  83.164  1.00  6.77           C
ATOM   1362  C   ALA 1 173      23.977  87.809  82.952  1.00  6.87           C
ATOM   1363  O   ALA 1 173      23.059  87.214  83.512  1.00  6.83           O
ATOM   1364  CB  ALA 1 173      25.469  89.597  83.885  1.00  6.23           C
ATOM   1365  N   ASN 1 174      24.841  87.175  82.176  1.00  6.33           N
ATOM   1366  CA  ASN 1 174      24.683  85.753  81.923  1.00  6.03           C
ATOM   1367  C   ASN 1 174      25.167  84.867  83.072  1.00  6.68           C
ATOM   1368  O   ASN 1 174      24.965  83.652  83.065  1.00  6.76           O
ATOM   1369  CB  ASN 1 174      25.348  85.384  80.600  1.00  5.13           C
ATOM   1370  CG  ASN 1 174      24.865  86.265  79.465  1.00  5.09           C
ATOM   1371  OD1 ASN 1 174      25.373  87.361  79.271  1.00  5.92           O
ATOM   1372  ND2 ASN 1 174      23.849  85.818  78.754  1.00  5.20           N
ATOM   1373  N   ALA 1 175      25.787  85.492  84.068  1.00  6.50           N
ATOM   1374  CA  ALA 1 175      26.293  84.803  85.250  1.00  6.87           C
ATOM   1375  C   ALA 1 175      26.490  85.838  86.356  1.00  6.71           C
ATOM   1376  O   ALA 1 175      26.563  87.036  86.080  1.00  7.54           O
ATOM   1377  CB  ALA 1 175      27.615  84.108  84.937  1.00  6.62           C
ATOM   1378  N   TYR 1 176      26.479  85.383  87.603  1.00  6.48           N
ATOM   1379  CA  TYR 1 176      26.710  86.253  88.748  1.00  6.18           C
ATOM   1380  C   TYR 1 176      28.219  86.488  88.824  1.00  7.33           C
ATOM   1381  O   TYR 1 176      29.004  85.561  88.640  1.00  7.50           O
ATOM   1382  CB  TYR 1 176      26.282  85.575  90.052  1.00  5.11           C
ATOM   1383  CG  TYR 1 176      24.802  85.374  90.252  1.00  5.14           C
ATOM   1384  CD1 TYR 1 176      23.908  86.434  90.119  1.00  5.19           C
ATOM   1385  CD2 TYR 1 176      24.299  84.125  90.630  1.00  5.85           C
ATOM   1386  CE1 TYR 1 176      22.555  86.256  90.360  1.00  5.10           C
ATOM   1387  CE2 TYR 1 176      22.951  83.936  90.873  1.00  5.13           C
ATOM   1388  CZ  TYR 1 176      22.086  85.004  90.736  1.00  5.24           C
ATOM   1389  OH  TYR 1 176      20.747  84.824  90.982  1.00  5.97           O
ATOM   1390  N   SER 1 177      28.626  87.725  89.076  1.00  8.50           N
ATOM   1391  CA  SER 1 177      30.044  88.052  89.209  1.00  9.51           C
ATOM   1392  C   SER 1 177      30.414  88.114  90.688  1.00  9.53           C
ATOM   1393  O   SER 1 177      29.810  88.867  91.443  1.00 11.00           O
ATOM   1394  CB  SER 1 177      30.355  89.404  88.567  1.00  9.80           C
ATOM   1395  OG  SER 1 177      30.187  89.362  87.167  1.00 11.94           O
ATOM   1396  N   HIS 1 178      31.362  87.289  91.112  1.00 10.26           N
ATOM   1397  CA  HIS 1 178      31.802  87.312  92.495  1.00  9.13           C
ATOM   1398  C   HIS 1 178      32.827  88.427  92.654  1.00 10.36           C
ATOM   1399  O   HIS 1 178      33.060  88.916  93.761  1.00 11.42           O
ATOM   1400  CB  HIS 1 178      32.396  85.962  92.905  1.00  9.07           C
ATOM   1401  CG  HIS 1 178      31.416  84.837  92.848  1.00  7.65           C
ATOM   1402  ND1 HIS 1 178      31.779  83.509  92.917  1.00  7.95           N
ATOM   1403  CD2 HIS 1 178      30.066  84.850  92.707  1.00  7.78           C
ATOM   1404  CE1 HIS 1 178      30.705  82.755  92.821  1.00  7.20           C
ATOM   1405  NE2 HIS 1 178      29.655  83.538  92.691  1.00  6.72           N
ATOM   1406  N   PHE 1 179      33.412  88.837  91.528  1.00  8.58           N
ATOM   1407  CA  PHE 1 179      34.411  89.890  91.481  1.00  8.08           C
ATOM   1408  C   PHE 1 179      34.158  90.752  90.263  1.00  8.36           C
ATOM   1409  O   PHE 1 179      33.877  90.246  89.181  1.00  9.55           O
ATOM   1410  CB  PHE 1 179      35.809  89.280  91.441  1.00  6.95           C
ATOM   1411  CG  PHE 1 179      36.108  88.426  92.633  1.00  6.89           C
ATOM   1412  CD1 PHE 1 179      36.608  88.990  93.798  1.00  5.46           C
ATOM   1413  CD2 PHE 1 179      35.802  87.071  92.627  1.00  6.08           C
ATOM   1414  CE1 PHE 1 179      36.795  88.219  94.938  1.00  6.09           C
ATOM   1415  CE2 PHE 1 179      35.986  86.297  93.770  1.00  6.15           C
ATOM   1416  CZ  PHE 1 179      36.484  86.874  94.921  1.00  5.24           C
ATOM   1417  N   TYR 1 180      34.183  92.061  90.469  1.00  8.72           N
ATOM   1418  CA  TYR 1 180      33.964  93.039  89.407  1.00  7.66           C
ATOM   1419  C   TYR 1 180      35.044  94.114  89.478  1.00  7.58           C
ATOM   1420  O   TYR 1 180      34.979  95.030  90.296  1.00  7.43           O
ATOM   1421  CB  TYR 1 180      32.580  93.678  89.543  1.00  7.23           C
ATOM   1422  CG  TYR 1 180      32.310  94.767  88.540  1.00  6.61           C
ATOM   1423  CD1 TYR 1 180      32.255  94.481  87.182  1.00  8.41           C
ATOM   1424  CD2 TYR 1 180      32.128  96.090  88.944  1.00  7.46           C
ATOM   1425  CE1 TYR 1 180      32.033  95.477  86.251  1.00  8.98           C
ATOM   1426  CE2 TYR 1 180      31.906  97.094  88.017  1.00  8.64           C
ATOM   1427  CZ  TYR 1 180      31.862  96.778  86.670  1.00  8.30           C
ATOM   1428  OH  TYR 1 180      31.660  97.747  85.719  1.00  8.49           O
ATOM   1429  N   ASP 1 181      36.065  93.972  88.649  1.00  7.05           N
ATOM   1430  CA  ASP 1 181      37.158  94.927  88.617  1.00  6.59           C
ATOM   1431  C   ASP 1 181      36.775  96.182  87.834  1.00  5.45           C
ATOM   1432  O   ASP 1 181      37.241  96.405  86.722  1.00  6.49           O
ATOM   1433  CB  ASP 1 181      38.397  94.259  88.026  1.00  7.29           C
ATOM   1434  CG  ASP 1 181      39.635  95.110  88.145  1.00  9.61           C
ATOM   1435  OD1 ASP 1 181      39.621  96.104  88.886  1.00  9.73           O
ATOM   1436  OD2 ASP 1 181      40.636  94.784  87.495  1.00  9.66           O
ATOM   1437  N   GLY 1 182      35.909  97.001  88.412  1.00  5.38           N
ATOM   1438  CA  GLY 1 182      35.496  98.202  87.724  1.00  5.47           C
ATOM   1439  C   GLY 1 182      34.618  99.101  88.560  1.00  6.06           C
ATOM   1440  O   GLY 1 182      34.490  98.916  89.767  1.00  5.56           O
ATOM   1441  N   PHE 1 183      34.000 100.072  87.893  1.00  6.46           N
ATOM   1442  CA  PHE 1 183      33.129 101.059  88.529  1.00  7.46           C
ATOM   1443  C   PHE 1 183      31.806 101.128  87.786  1.00  8.92           C
ATOM   1444  O   PHE 1 183      31.677 100.580  86.692  1.00  9.38           O
ATOM   1445  CB  PHE 1 183      33.790 102.442  88.500  1.00  6.84           C
ATOM   1446  CG  PHE 1 183      35.106 102.511  89.232  1.00  7.00           C
ATOM   1447  CD1 PHE 1 183      36.287 102.139  88.609  1.00  6.96           C
ATOM   1448  CD2 PHE 1 183      35.161 102.953  90.547  1.00  6.48           C
ATOM   1449  CE1 PHE 1 183      37.503 102.198  89.288  1.00  8.34           C
ATOM   1450  CE2 PHE 1 183      36.377 103.018  91.228  1.00  7.79           C
ATOM   1451  CZ  PHE 1 183      37.546 102.638  90.596  1.00  7.41           C
ATOM   1452  N   ALA 1 184      30.817 101.776  88.391  1.00 10.57           N
ATOM   1453  CA  ALA 1 184      29.510 101.932  87.761  1.00 11.97           C
ATOM   1454  C   ALA 1 184      29.486 103.233  86.963  1.00 13.13           C
ATOM   1455  O   ALA 1 184      28.617 103.437  86.119  1.00 13.40           O
ATOM   1456  CB  ALA 1 184      28.416 101.934  88.807  1.00 10.32           C
ATOM   1457  N   LYS 1 185      30.457 104.102  87.234  1.00 16.00           N
ATOM   1458  CA  LYS 1 185      30.599 105.407  86.578  1.00 18.58           C
ATOM   1459  C   LYS 1 185      32.028 105.670  86.132  1.00 17.83           C
ATOM   1460  O   LYS 1 185      32.986 105.224  86.762  1.00 18.90           O
ATOM   1461  CB  LYS 1 185      30.280 106.536  87.550  1.00 21.69           C
ATOM   1462  CG  LYS 1 185      28.845 106.785  87.869  1.00 26.93           C
ATOM   1463  CD  LYS 1 185      28.779 107.897  88.902  1.00 32.14           C
ATOM   1464  CE  LYS 1 185      27.349 108.319  89.205  1.00 35.23           C
ATOM   1465  NZ  LYS 1 185      27.298 109.250  90.383  1.00 38.63           N
ATOM   1466  N   VAL 1 186      32.152 106.487  85.095  1.00 17.88           N
ATOM   1467  CA  VAL 1 186      33.448 106.898  84.570  1.00 17.73           C
ATOM   1468  C   VAL 1 186      33.467 108.410  84.795  1.00 17.78           C
ATOM   1469  O   VAL 1 186      32.566 109.115  84.320  1.00 18.82           O
ATOM   1470  CB  VAL 1 186      33.557 106.673  83.040  1.00 19.12           C
ATOM   1471  CG1 VAL 1 186      34.990 106.885  82.573  1.00 18.36           C
ATOM   1472  CG2 VAL 1 186      33.067 105.296  82.661  1.00 20.92           C
ATOM   1473  N   PRO 1 187      34.417 108.917  85.603  1.00 16.60           N
ATOM   1474  CA  PRO 1 187      34.450 110.367  85.817  1.00 15.43           C
ATOM   1475  C   PRO 1 187      34.937 111.025  84.524  1.00 15.85           C
ATOM   1476  O   PRO 1 187      35.929 110.585  83.935  1.00 15.82           O
ATOM   1477  CB  PRO 1 187      35.457 110.513  86.958  1.00 16.04           C
ATOM   1478  CG  PRO 1 187      36.393 109.364  86.727  1.00 15.96           C
ATOM   1479  CD  PRO 1 187      35.438 108.240  86.418  1.00 16.53           C
ATOM   1480  N   LEU 1 188      34.215 112.022  84.035  1.00 16.41           N
ATOM   1481  CA  LEU 1 188      34.628 112.679  82.808  1.00 17.54           C
ATOM   1482  C   LEU 1 188      35.454 113.920  83.092  1.00 19.84           C
ATOM   1483  O   LEU 1 188      35.320 114.543  84.152  1.00 19.98           O
ATOM   1484  CB  LEU 1 188      33.424 113.020  81.935  1.00 15.05           C
ATOM   1485  CG  LEU 1 188      32.664 111.802  81.409  1.00 13.38           C
ATOM   1486  CD1 LEU 1 188      31.476 112.286  80.638  1.00 11.29           C
ATOM   1487  CD2 LEU 1 188      33.557 110.922  80.539  1.00 13.15           C
ATOM   1488  N   ALA 1 189      36.339 114.244  82.158  1.00 23.25           N
ATOM   1489  CA  ALA 1 189      37.211 115.401  82.275  1.00 26.76           C
ATOM   1490  C   ALA 1 189      36.373 116.671  82.356  1.00 30.07           C
ATOM   1491  O   ALA 1 189      35.428 116.872  81.573  1.00 30.49           O
ATOM   1492  CB  ALA 1 189      38.160 115.474  81.091  1.00 26.66           C
ATOM   1493  N   GLY 1 190      36.696 117.514  83.333  1.00 33.80           N
ATOM   1494  CA  GLY 1 190      35.961 118.752  83.496  1.00 38.12           C
ATOM   1495  C   GLY 1 190      34.944 118.748  84.627  1.00 40.64           C
ATOM   1496  O   GLY 1 190      34.723 119.794  85.257  1.00 42.44           O
ATOM   1497  N   GLN 1 191      34.324 117.603  84.911  1.00 41.08           N
ATOM   1498  CA  GLN 1 191      33.337 117.583  85.979  1.00 41.10           C
ATOM   1499  C   GLN 1 191      33.947 117.627  87.379  1.00 41.62           C
ATOM   1500  O   GLN 1 191      35.098 117.194  87.600  1.00 40.69           O
ATOM   1501  CB  GLN 1 191      32.356 116.418  85.814  1.00 41.87           C
ATOM   1502  CG  GLN 1 191      32.923 115.019  85.984  1.00 40.92           C
ATOM   1503  CD  GLN 1 191      31.916 113.958  85.538  1.00 40.71           C
ATOM   1504  OE1 GLN 1 191      31.061 114.220  84.676  1.00 39.66           O
ATOM   1505  NE2 GLN 1 191      32.006 112.766  86.117  1.00 39.16           N
ATOM   1506  N   ALA 1 192      33.182 118.227  88.298  1.00 42.62           N
ATOM   1507  CA  ALA 1 192      33.576 118.383  89.701  1.00 42.67           C
ATOM   1508  C   ALA 1 192      33.940 117.024  90.285  1.00 43.46           C
ATOM   1509  O   ALA 1 192      33.352 116.007  89.905  1.00 43.49           O
ATOM   1510  CB  ALA 1 192      32.425 119.002  90.501  1.00 40.66           C
ATOM   1511  N   SER 1 193      34.899 117.003  91.205  1.00 44.83           N
ATOM   1512  CA  SER 1 193      35.315 115.743  91.818  1.00 46.61           C
ATOM   1513  C   SER 1 193      34.151 114.988  92.483  1.00 45.73           C
ATOM   1514  O   SER 1 193      34.176 113.752  92.609  1.00 46.93           O
ATOM   1515  CB  SER 1 193      36.448 115.974  92.822  1.00 49.11           C
ATOM   1516  OG  SER 1 193      37.090 114.736  93.124  1.00 53.52           O
ATOM   1517  N   THR 1 194      33.143 115.739  92.914  1.00 44.21           N
ATOM   1518  CA  THR 1 194      31.953 115.157  93.527  1.00 43.11           C
ATOM   1519  C   THR 1 194      31.228 114.319  92.450  1.00 41.17           C
ATOM   1520  O   THR 1 194      30.556 113.322  92.746  1.00 41.56           O
ATOM   1521  CB  THR 1 194      31.018 116.286  94.023  1.00 44.61           C
ATOM   1522  OG1 THR 1 194      30.840 117.261  92.972  1.00 45.08           O
ATOM   1523  CG2 THR 1 194      31.631 116.975  95.255  1.00 44.68           C
ATOM   1524  N   GLU 1 195      31.395 114.745  91.199  1.00 40.49           N
ATOM   1525  CA  GLU 1 195      30.806 114.096  90.037  1.00 39.71           C
ATOM   1526  C   GLU 1 195      31.526 112.831  89.585  1.00 35.89           C
ATOM   1527  O   GLU 1 195      32.725 112.673  89.801  1.00 34.00           O
ATOM   1528  CB  GLU 1 195      30.792 115.089  88.873  1.00 45.89           C
ATOM   1529  CG  GLU 1 195      29.885 116.273  89.112  1.00 54.56           C
ATOM   1530  CD  GLU 1 195      28.441 115.815  89.340  1.00 59.60           C
ATOM   1531  OE1 GLU 1 195      28.151 115.279  90.459  1.00 61.92           O
ATOM   1532  OE2 GLU 1 195      27.615 115.958  88.388  1.00 62.23           O
ATOM   1533  N   GLY 1 196      30.778 111.933  88.949  1.00 33.26           N
ATOM   1534  CA  GLY 1 196      31.347 110.701  88.416  1.00 31.55           C
ATOM   1535  C   GLY 1 196      32.143 109.806  89.347  1.00 30.64           C
ATOM   1536  O   GLY 1 196      32.912 108.949  88.890  1.00 29.31           O
ATOM   1537  N   ASP 1 197      31.981 109.997  90.651  1.00 30.53           N
ATOM   1538  CA  ASP 1 197      32.689 109.167  91.605  1.00 31.89           C
ATOM   1539  C   ASP 1 197      31.766 108.033  92.070  1.00 30.00           C
ATOM   1540  O   ASP 1 197      30.574 108.255  92.322  1.00 30.06           O
ATOM   1541  CB  ASP 1 197      33.165 110.008  92.786  1.00 36.86           C
ATOM   1542  CG  ASP 1 197      34.111 109.243  93.711  1.00 42.37           C
ATOM   1543  OD1 ASP 1 197      34.878 108.360  93.229  1.00 44.43           O
ATOM   1544  OD2 ASP 1 197      34.093 109.534  94.932  1.00 45.69           O
ATOM   1545  N   SER 1 198      32.300 106.812  92.120  1.00 27.17           N
ATOM   1546  CA  SER 1 198      31.539 105.634  92.539  1.00 23.16           C
ATOM   1547  C   SER 1 198      32.475 104.647  93.231  1.00 21.97           C
ATOM   1548  O   SER 1 198      33.699 104.789  93.146  1.00 23.17           O
ATOM   1549  CB  SER 1 198      30.837 104.966  91.339  1.00 22.80           C
ATOM   1550  OG  SER 1 198      31.742 104.637  90.296  1.00 21.96           O
ATOM   1551  N   LEU 1 199      31.903 103.659  93.915  1.00 20.81           N
ATOM   1552  CA  LEU 1 199      32.694 102.663  94.631  1.00 19.18           C
ATOM   1553  C   LEU 1 199      33.398 101.680  93.711  1.00 18.32           C
ATOM   1554  O   LEU 1 199      32.834 101.215  92.707  1.00 17.30           O
ATOM   1555  CB  LEU 1 199      31.830 101.892  95.630  1.00 19.99           C
ATOM   1556  CG  LEU 1 199      31.306 102.682  96.831  1.00 20.53           C
ATOM   1557  CD1 LEU 1 199      30.414 101.797  97.680  1.00 21.50           C
ATOM   1558  CD2 LEU 1 199      32.468 103.220  97.657  1.00 21.77           C
ATOM   1559  N   TYR 1 200      34.628 101.351  94.078  1.00 15.82           N
ATOM   1560  CA  TYR 1 200      35.418 100.411  93.314  1.00 14.58           C
ATOM   1561  C   TYR 1 200      34.899  98.995  93.532  1.00 14.20           C
ATOM   1562  O   TYR 1 200      34.760  98.540  94.666  1.00 14.88           O
ATOM   1563  CB  TYR 1 200      36.891 100.501  93.726  1.00 13.19           C
ATOM   1564  CG  TYR 1 200      37.742  99.421  93.113  1.00 12.14           C
ATOM   1565  CD1 TYR 1 200      37.968  99.376  91.736  1.00 12.75           C
ATOM   1566  CD2 TYR 1 200      38.299  98.426  93.907  1.00 11.83           C
ATOM   1567  CE1 TYR 1 200      38.729  98.363  91.168  1.00 12.02           C
ATOM   1568  CE2 TYR 1 200      39.062  97.412  93.354  1.00 11.92           C
ATOM   1569  CZ  TYR 1 200      39.276  97.388  91.990  1.00 12.57           C
ATOM   1570  OH  TYR 1 200      40.094  96.417  91.476  1.00 14.33           O
ATOM   1571  N   GLY 1 201      34.599  98.310  92.433  1.00 14.00           N
ATOM   1572  CA  GLY 1 201      34.118  96.944  92.515  1.00 14.64           C
ATOM   1573  C   GLY 1 201      32.627  96.819  92.727  1.00 15.07           C
ATOM   1574  O   GLY 1 201      32.128  95.718  92.963  1.00 14.50           O
ATOM   1575  N   ALA 1 202      31.913  97.937  92.652  1.00 16.54           N
ATOM   1576  CA  ALA 1 202      30.465  97.927  92.838  1.00 17.73           C
ATOM   1577  C   ALA 1 202      29.733  98.116  91.513  1.00 19.93           C
ATOM   1578  O   ALA 1 202      30.170  98.885  90.651  1.00 20.30           O
ATOM   1579  CB  ALA 1 202      30.055  98.999  93.825  1.00 18.80           C
ATOM   1580  N   ALA 1 203      28.649  97.369  91.341  1.00 22.71           N
ATOM   1581  CA  ALA 1 203      27.842  97.445  90.136  1.00 25.17           C
ATOM   1582  C   ALA 1 203      26.632  98.339  90.414  1.00 27.72           C
ATOM   1583  O   ALA 1 203      26.755  99.569  90.486  1.00 28.14           O
ATOM   1584  CB  ALA 1 203      27.397  96.049  89.722  1.00 25.27           C
ATOM   1585  N   SER 1 204      25.461  97.733  90.577  1.00 29.98           N
ATOM   1586  CA  SER 1 204      24.260  98.509  90.867  1.00 33.21           C
ATOM   1587  C   SER 1 204      24.241  98.913  92.355  1.00 34.09           C
ATOM   1588  O   SER 1 204      24.814  98.213  93.206  1.00 33.84           O
ATOM   1589  CB  SER 1 204      23.014  97.689  90.515  1.00 34.08           C
ATOM   1590  OG  SER 1 204      23.030  97.303  89.146  1.00 34.38           O
ATOM   1591  N   LEU 1 205      23.649 100.064  92.667  1.00 34.41           N
ATOM   1592  CA  LEU 1 205      23.569 100.491  94.065  1.00 34.49           C
ATOM   1593  C   LEU 1 205      22.624  99.553  94.809  1.00 33.38           C
ATOM   1594  O   LEU 1 205      22.762  99.330  96.021  1.00 34.37           O
ATOM   1595  CB  LEU 1 205      23.094 101.942  94.185  1.00 35.52           C
ATOM   1596  CG  LEU 1 205      24.190 102.968  93.870  1.00 36.56           C
ATOM   1597  CD1 LEU 1 205      23.692 104.379  94.182  1.00 35.91           C
ATOM   1598  CD2 LEU 1 205      25.450 102.647  94.695  1.00 37.25           C
ATOM   1599  N   ASN 1 206      21.667  99.010  94.059  1.00 32.12           N
ATOM   1600  CA  ASN 1 206      20.697  98.066  94.594  1.00 30.19           C
ATOM   1601  C   ASN 1 206      20.617  96.895  93.620  1.00 28.56           C
ATOM   1602  O   ASN 1 206      19.861  96.932  92.640  1.00 28.32           O
ATOM   1603  CB  ASN 1 206      19.333  98.731  94.754  1.00 30.45           C
ATOM   1604  CG  ASN 1 206      18.369  97.888  95.575  1.00 31.17           C
ATOM   1605  OD1 ASN 1 206      18.691  96.760  95.988  1.00 32.48           O
ATOM   1606  ND2 ASN 1 206      17.172  98.427  95.809  1.00 30.79           N
ATOM   1607  N   ASP 1 207      21.468  95.903  93.866  1.00 27.29           N
ATOM   1608  CA  ASP 1 207      21.560  94.700  93.052  1.00 25.48           C
ATOM   1609  C   ASP 1 207      20.305  93.850  93.052  1.00 22.94           C
ATOM   1610  O   ASP 1 207      19.648  93.709  92.023  1.00 22.24           O
ATOM   1611  CB  ASP 1 207      22.726  93.825  93.537  1.00 30.48           C
ATOM   1612  CG  ASP 1 207      24.027  94.095  92.797  1.00 35.31           C
ATOM   1613  OD1 ASP 1 207      24.083  95.053  91.984  1.00 37.99           O
ATOM   1614  OD2 ASP 1 207      25.005  93.334  93.027  1.00 37.11           O
ATOM   1615  N   PHE 1 208      19.971  93.296  94.219  1.00 19.65           N
ATOM   1616  CA  PHE 1 208      18.828  92.401  94.337  1.00 16.30           C
ATOM   1617  C   PHE 1 208      17.658  92.844  95.192  1.00 15.18           C
ATOM   1618  O   PHE 1 208      16.734  92.066  95.424  1.00 14.35           O
ATOM   1619  CB  PHE 1 208      19.312  91.043  94.826  1.00 16.53           C
ATOM   1620  CG  PHE 1 208      20.480  90.511  94.051  1.00 15.31           C
ATOM   1621  CD1 PHE 1 208      20.334  90.157  92.714  1.00 16.95           C
ATOM   1622  CD2 PHE 1 208      21.735  90.394  94.642  1.00 15.03           C
ATOM   1623  CE1 PHE 1 208      21.419  89.695  91.973  1.00 16.78           C
ATOM   1624  CE2 PHE 1 208      22.828  89.931  93.902  1.00 14.54           C
ATOM   1625  CZ  PHE 1 208      22.668  89.581  92.571  1.00 15.39           C
ATOM   1626  N   GLY 1 209      17.670  94.086  95.649  1.00 13.82           N
ATOM   1627  CA  GLY 1 209      16.576  94.547  96.479  1.00 12.73           C
ATOM   1628  C   GLY 1 209      16.753  94.094  97.913  1.00 12.44           C
ATOM   1629  O   GLY 1 209      17.870  93.786  98.352  1.00 13.17           O
ATOM   1630  N   SER 1 210      15.653  94.027  98.650  1.00 11.33           N
ATOM   1631  CA  SER 1 210      15.720  93.634 100.044  1.00 11.22           C
ATOM   1632  C   SER 1 210      14.463  92.963 100.569  1.00 10.79           C
ATOM   1633  O   SER 1 210      13.455  92.877  99.870  1.00 10.94           O
ATOM   1634  CB  SER 1 210      16.076  94.850 100.898  1.00 10.82           C
ATOM   1635  OG  SER 1 210      15.436  96.014 100.434  1.00 14.05           O
ATOM   1636  N   LEU 1 211      14.550  92.454 101.795  1.00  9.74           N
ATOM   1637  CA  LEU 1 211      13.431  91.790 102.449  1.00  8.51           C
ATOM   1638  C   LEU 1 211      12.900  92.666 103.567  1.00  9.12           C
ATOM   1639  O   LEU 1 211      13.676  93.222 104.330  1.00  9.09           O
ATOM   1640  CB  LEU 1 211      13.880  90.462 103.059  1.00  7.99           C
ATOM   1641  CG  LEU 1 211      14.377  89.337 102.160  1.00  7.84           C
ATOM   1642  CD1 LEU 1 211      14.725  88.142 103.021  1.00  6.38           C
ATOM   1643  CD2 LEU 1 211      13.311  88.976 101.155  1.00  6.98           C
ATOM   1644  N   ALA 1 212      11.582  92.792 103.653  1.00  9.23           N
ATOM   1645  CA  ALA 1 212      10.940  93.562 104.703  1.00  9.61           C
ATOM   1646  C   ALA 1 212      10.184  92.528 105.527  1.00  9.31           C
ATOM   1647  O   ALA 1 212       9.387  91.766 104.996  1.00  9.31           O
ATOM   1648  CB  ALA 1 212       9.993  94.580 104.117  1.00  9.55           C
ATOM   1649  N   VAL 1 213      10.505  92.452 106.811  1.00  9.40           N
ATOM   1650  CA  VAL 1 213       9.883  91.498 107.723  1.00  9.29           C
ATOM   1651  C   VAL 1 213       9.112  92.236 108.832  1.00  9.32           C
ATOM   1652  O   VAL 1 213       9.547  93.283 109.312  1.00 10.12           O
ATOM   1653  CB  VAL 1 213      10.968  90.590 108.387  1.00  9.91           C
ATOM   1654  CG1 VAL 1 213      10.322  89.506 109.229  1.00 10.31           C
ATOM   1655  CG2 VAL 1 213      11.875  89.983 107.330  1.00  8.98           C
ATOM   1656  N   ARG 1 214       7.961  91.695 109.218  1.00  9.26           N
ATOM   1657  CA  ARG 1 214       7.144  92.273 110.286  1.00  9.54           C
ATOM   1658  C   ARG 1 214       6.244  91.197 110.895  1.00 10.11           C
ATOM   1659  O   ARG 1 214       6.080  90.117 110.324  1.00 11.80           O
ATOM   1660  CB  ARG 1 214       6.242  93.391 109.752  1.00  7.39           C
ATOM   1661  CG  ARG 1 214       5.129  92.891 108.850  1.00  6.23           C
ATOM   1662  CD  ARG 1 214       3.933  93.817 108.824  1.00  6.65           C
ATOM   1663  NE  ARG 1 214       2.894  93.303 107.934  1.00  8.03           N
ATOM   1664  CZ  ARG 1 214       1.663  93.798 107.838  1.00  8.86           C
ATOM   1665  NH1 ARG 1 214       1.292  94.835 108.574  1.00  9.01           N
ATOM   1666  NH2 ARG 1 214       0.799  93.255 106.998  1.00  9.15           N
ATOM   1667  N   VAL 1 215       5.720  91.476 112.084  1.00 10.57           N
ATOM   1668  CA  VAL 1 215       4.775  90.573 112.738  1.00 11.12           C
ATOM   1669  C   VAL 1 215       3.426  91.205 112.376  1.00 10.49           C
ATOM   1670  O   VAL 1 215       3.241  92.416 112.512  1.00 11.05           O
ATOM   1671  CB  VAL 1 215       4.968  90.524 114.274  1.00 10.27           C
ATOM   1672  CG1 VAL 1 215       3.880  89.693 114.912  1.00 10.08           C
ATOM   1673  CG2 VAL 1 215       6.324  89.931 114.612  1.00 10.04           C
ATOM   1674  N   VAL 1 216       2.523  90.396 111.838  1.00 10.34           N
ATOM   1675  CA  VAL 1 216       1.218  90.875 111.402  1.00 10.15           C
ATOM   1676  C   VAL 1 216       0.229  91.166 112.538  1.00 11.53           C
ATOM   1677  O   VAL 1 216      -0.635  92.041 112.397  1.00 11.00           O
ATOM   1678  CB  VAL 1 216       0.606  89.891 110.367  1.00  8.41           C
ATOM   1679  CG1 VAL 1 216      -0.679  90.441 109.791  1.00  8.68           C
ATOM   1680  CG2 VAL 1 216       1.597  89.636 109.257  1.00  5.93           C
ATOM   1681  N   ASN 1 217       0.378  90.468 113.666  1.00 12.92           N
ATOM   1682  CA  ASN 1 217      -0.509  90.643 114.822  1.00 13.81           C
ATOM   1683  C   ASN 1 217      -0.397  92.055 115.373  1.00 16.26           C
ATOM   1684  O   ASN 1 217       0.641  92.704 115.236  1.00 16.70           O
ATOM   1685  CB  ASN 1 217      -0.138  89.699 115.979  1.00 13.40           C
ATOM   1686  CG  ASN 1 217      -0.054  88.255 115.564  1.00 12.85           C
ATOM   1687  OD1 ASN 1 217       0.777  87.888 114.739  1.00 12.61           O
ATOM   1688  ND2 ASN 1 217      -0.868  87.411 116.178  1.00 10.83           N
ATOM   1689  N   ASP 1 218      -1.454  92.513 116.036  1.00 18.74           N
ATOM   1690  CA  ASP 1 218      -1.430  93.831 116.652  1.00 22.24           C
ATOM   1691  C   ASP 1 218      -0.487  93.691 117.843  1.00 25.28           C
ATOM   1692  O   ASP 1 218      -0.580  92.724 118.606  1.00 25.63           O
ATOM   1693  CB  ASP 1 218      -2.822  94.238 117.138  1.00 22.64           C
ATOM   1694  CG  ASP 1 218      -3.766  94.588 115.998  1.00 23.06           C
ATOM   1695  OD1 ASP 1 218      -3.322  95.236 115.022  1.00 23.41           O
ATOM   1696  OD2 ASP 1 218      -4.966  94.229 116.093  1.00 25.83           O
ATOM   1697  N   HIS 1 219       0.457  94.614 117.973  1.00 29.60           N
ATOM   1698  CA  HIS 1 219       1.412  94.545 119.074  1.00 32.58           C
ATOM   1699  C   HIS 1 219       0.763  94.863 120.414  1.00 32.29           C
ATOM   1700  O   HIS 1 219      -0.038  95.783 120.563  1.00 31.88           O
ATOM   1701  CB  HIS 1 219       2.626  95.447 118.825  1.00 40.60           C
ATOM   1702  CG  HIS 1 219       2.255  96.849 118.462  1.00 48.41           C
ATOM   1703  ND1 HIS 1 219       1.717  97.179 117.229  1.00 52.01           N
ATOM   1704  CD2 HIS 1 219       2.274  97.998 119.185  1.00 51.57           C
ATOM   1705  CE1 HIS 1 219       1.410  98.467 117.216  1.00 54.03           C
ATOM   1706  NE2 HIS 1 219       1.741  98.988 118.391  1.00 53.79           N
ATOM   1707  N   ASN 1 220       1.166  94.067 121.385  1.00 31.98           N
ATOM   1708  CA  ASN 1 220       0.714  94.104 122.768  1.00 31.22           C
ATOM   1709  C   ASN 1 220       1.872  94.798 123.521  1.00 30.16           C
ATOM   1710  O   ASN 1 220       3.013  94.781 123.045  1.00 30.45           O
ATOM   1711  CB  ASN 1 220       0.619  92.620 123.175  1.00 31.23           C
ATOM   1712  CG  ASN 1 220       0.044  92.399 124.528  1.00 30.29           C
ATOM   1713  OD1 ASN 1 220       0.090  93.265 125.377  1.00 31.33           O
ATOM   1714  ND2 ASN 1 220      -0.470  91.197 124.757  1.00 29.90           N
ATOM   1715  N   PRO 1 221       1.596  95.487 124.648  1.00 29.41           N
ATOM   1716  CA  PRO 1 221       2.670  96.152 125.412  1.00 27.46           C
ATOM   1717  C   PRO 1 221       3.789  95.193 125.875  1.00 26.85           C
ATOM   1718  O   PRO 1 221       4.844  95.630 126.359  1.00 26.85           O
ATOM   1719  CB  PRO 1 221       1.916  96.728 126.610  1.00 26.35           C
ATOM   1720  CG  PRO 1 221       0.655  97.163 125.993  1.00 27.72           C
ATOM   1721  CD  PRO 1 221       0.278  95.979 125.097  1.00 29.14           C
ATOM   1722  N   THR 1 222       3.535  93.890 125.770  1.00 25.51           N
ATOM   1723  CA  THR 1 222       4.513  92.883 126.157  1.00 23.77           C
ATOM   1724  C   THR 1 222       5.816  93.013 125.366  1.00 25.10           C
ATOM   1725  O   THR 1 222       5.804  93.284 124.162  1.00 26.12           O
ATOM   1726  CB  THR 1 222       3.951  91.481 125.925  1.00 23.54           C
ATOM   1727  OG1 THR 1 222       2.649  91.391 126.526  1.00 22.47           O
ATOM   1728  CG2 THR 1 222       4.884  90.426 126.513  1.00 20.95           C
ATOM   1729  N   LYS 1 223       6.936  92.791 126.045  1.00 26.27           N
ATOM   1730  CA  LYS 1 223       8.243  92.867 125.398  1.00 27.72           C
ATOM   1731  C   LYS 1 223       8.595  91.536 124.736  1.00 26.22           C
ATOM   1732  O   LYS 1 223       8.814  90.523 125.415  1.00 25.39           O
ATOM   1733  CB  LYS 1 223       9.306  93.263 126.412  1.00 31.02           C
ATOM   1734  CG  LYS 1 223       9.074  94.642 126.979  1.00 36.99           C
ATOM   1735  CD  LYS 1 223      10.284  95.108 127.746  1.00 43.30           C
ATOM   1736  CE  LYS 1 223      10.165  96.593 128.079  1.00 48.11           C
ATOM   1737  NZ  LYS 1 223      11.470  97.189 128.572  1.00 50.77           N
ATOM   1738  N   LEU 1 224       8.660  91.554 123.409  1.00 24.95           N
ATOM   1739  CA  LEU 1 224       8.949  90.376 122.606  1.00 23.95           C
ATOM   1740  C   LEU 1 224       9.936  90.696 121.507  1.00 24.17           C
ATOM   1741  O   LEU 1 224       9.903  91.783 120.922  1.00 25.67           O
ATOM   1742  CB  LEU 1 224       7.671  89.902 121.906  1.00 21.92           C
ATOM   1743  CG  LEU 1 224       6.604  89.167 122.698  1.00 21.31           C
ATOM   1744  CD1 LEU 1 224       5.321  89.134 121.903  1.00 20.96           C
ATOM   1745  CD2 LEU 1 224       7.096  87.766 123.000  1.00 20.14           C
ATOM   1746  N   THR 1 225      10.759  89.713 121.166  1.00 24.51           N
ATOM   1747  CA  THR 1 225      11.704  89.869 120.071  1.00 23.83           C
ATOM   1748  C   THR 1 225      11.683  88.588 119.261  1.00 21.93           C
ATOM   1749  O   THR 1 225      11.468  87.501 119.811  1.00 22.35           O
ATOM   1750  CB  THR 1 225      13.139  90.143 120.552  1.00 25.81           C
ATOM   1751  OG1 THR 1 225      13.536  89.146 121.508  1.00 28.91           O
ATOM   1752  CG2 THR 1 225      13.243  91.540 121.158  1.00 27.20           C
ATOM   1753  N   SER 1 226      11.822  88.726 117.949  1.00 18.98           N
ATOM   1754  CA  SER 1 226      11.839  87.586 117.057  1.00 15.47           C
ATOM   1755  C   SER 1 226      13.049  87.729 116.164  1.00 14.22           C
ATOM   1756  O   SER 1 226      13.528  88.838 115.916  1.00 13.31           O
ATOM   1757  CB  SER 1 226      10.575  87.551 116.196  1.00 16.09           C
ATOM   1758  OG  SER 1 226       9.419  87.385 116.996  1.00 15.53           O
ATOM   1759  N   LYS 1 227      13.564  86.595 115.716  1.00 12.55           N
ATOM   1760  CA  LYS 1 227      14.697  86.576 114.816  1.00 12.64           C
ATOM   1761  C   LYS 1 227      14.420  85.591 113.703  1.00 11.37           C
ATOM   1762  O   LYS 1 227      13.916  84.495 113.941  1.00 11.44           O
ATOM   1763  CB  LYS 1 227      15.984  86.224 115.558  1.00 13.50           C
ATOM   1764  CG  LYS 1 227      16.452  87.355 116.416  1.00 17.18           C
ATOM   1765  CD  LYS 1 227      17.797  87.099 116.998  1.00 21.52           C
ATOM   1766  CE  LYS 1 227      18.212  88.287 117.827  1.00 22.89           C
ATOM   1767  NZ  LYS 1 227      19.453  87.983 118.584  1.00 26.92           N
ATOM   1768  N   ILE 1 228      14.655  86.037 112.479  1.00 10.53           N
ATOM   1769  CA  ILE 1 228      14.461  85.217 111.301  1.00  9.77           C
ATOM   1770  C   ILE 1 228      15.845  84.931 110.750  1.00  8.70           C
ATOM   1771  O   ILE 1 228      16.553  85.843 110.336  1.00  8.64           O
ATOM   1772  CB  ILE 1 228      13.629  85.950 110.206  1.00  9.97           C
ATOM   1773  CG1 ILE 1 228      12.222  86.298 110.713  1.00 10.61           C
ATOM   1774  CG2 ILE 1 228      13.526  85.086 108.971  1.00 11.46           C
ATOM   1775  CD1 ILE 1 228      12.173  87.456 111.684  1.00 14.61           C
ATOM   1776  N   ARG 1 229      16.272  83.682 110.847  1.00  8.60           N
ATOM   1777  CA  ARG 1 229      17.563  83.284 110.312  1.00  7.39           C
ATOM   1778  C   ARG 1 229      17.330  82.781 108.890  1.00  7.10           C
ATOM   1779  O   ARG 1 229      16.534  81.875 108.661  1.00  6.44           O
ATOM   1780  CB  ARG 1 229      18.203  82.213 111.192  1.00  7.74           C
ATOM   1781  CG  ARG 1 229      18.727  82.763 112.496  1.00  8.75           C
ATOM   1782  CD  ARG 1 229      19.242  81.670 113.403  1.00 10.59           C
ATOM   1783  NE  ARG 1 229      19.957  82.203 114.568  1.00 12.90           N
ATOM   1784  CZ  ARG 1 229      19.383  82.831 115.592  1.00 12.87           C
ATOM   1785  NH1 ARG 1 229      18.073  83.022 115.621  1.00 13.72           N
ATOM   1786  NH2 ARG 1 229      20.121  83.262 116.602  1.00 14.56           N
ATOM   1787  N   VAL 1 230      17.984  83.430 107.939  1.00  6.35           N
ATOM   1788  CA  VAL 1 230      17.860  83.102 106.526  1.00  5.86           C
ATOM   1789  C   VAL 1 230      18.955  82.140 106.073  1.00  6.27           C
ATOM   1790  O   VAL 1 230      20.142  82.424 106.219  1.00  5.56           O
ATOM   1791  CB  VAL 1 230      17.930  84.396 105.664  1.00  5.11           C
ATOM   1792  CG1 VAL 1 230      17.661  84.091 104.197  1.00  6.30           C
ATOM   1793  CG2 VAL 1 230      16.944  85.433 106.193  1.00  5.29           C
ATOM   1794  N   TYR 1 231      18.543  80.993 105.543  1.00  6.57           N
ATOM   1795  CA  TYR 1 231      19.466  79.973 105.037  1.00  6.74           C
ATOM   1796  C   TYR 1 231      19.295  79.881 103.532  1.00  6.40           C
ATOM   1797  O   TYR 1 231      18.173  79.841 103.039  1.00  6.02           O
ATOM   1798  CB  TYR 1 231      19.183  78.611 105.683  1.00  6.63           C
ATOM   1799  CG  TYR 1 231      19.479  78.598 107.150  1.00  8.91           C
ATOM   1800  CD1 TYR 1 231      18.545  79.076 108.070  1.00  9.64           C
ATOM   1801  CD2 TYR 1 231      20.726  78.198 107.618  1.00  9.58           C
ATOM   1802  CE1 TYR 1 231      18.851  79.168 109.413  1.00 10.58           C
ATOM   1803  CE2 TYR 1 231      21.041  78.282 108.956  1.00 11.37           C
ATOM   1804  CZ  TYR 1 231      20.102  78.777 109.851  1.00 11.59           C
ATOM   1805  OH  TYR 1 231      20.450  78.914 111.180  1.00 13.76           O
ATOM   1806  N   MET 1 232      20.400  79.899 102.800  1.00  7.68           N
ATOM   1807  CA  MET 1 232      20.342  79.820 101.349  1.00  8.78           C
ATOM   1808  C   MET 1 232      21.207  78.679 100.819  1.00  8.42           C
ATOM   1809  O   MET 1 232      22.289  78.421 101.337  1.00  8.49           O
ATOM   1810  CB  MET 1 232      20.759  81.161 100.741  1.00 11.17           C
ATOM   1811  CG  MET 1 232      20.729  81.214  99.219  1.00 16.35           C
ATOM   1812  SD  MET 1 232      22.374  80.994  98.501  1.00 19.83           S
ATOM   1813  CE  MET 1 232      21.988  80.599  96.903  1.00 22.32           C
ATOM   1814  N   LYS 1 233      20.679  77.957  99.830  1.00  8.74           N
ATOM   1815  CA  LYS 1 233      21.376  76.842  99.198  1.00  9.05           C
ATOM   1816  C   LYS 1 233      21.358  76.956  97.678  1.00  9.80           C
ATOM   1817  O   LYS 1 233      20.282  77.050  97.075  1.00  9.01           O
ATOM   1818  CB  LYS 1 233      20.737  75.509  99.594  1.00  7.81           C
ATOM   1819  CG  LYS 1 233      21.377  74.302  98.910  1.00  7.05           C
ATOM   1820  CD  LYS 1 233      20.713  72.993  99.254  1.00  7.18           C
ATOM   1821  CE  LYS 1 233      19.362  72.851  98.593  1.00  6.80           C
ATOM   1822  NZ  LYS 1 233      18.792  71.492  98.810  1.00  6.54           N
ATOM   1823  N   PRO 1 234      22.543  77.035  97.045  1.00  9.62           N
ATOM   1824  CA  PRO 1 234      22.594  77.131  95.586  1.00  9.86           C
ATOM   1825  C   PRO 1 234      22.310  75.741  95.011  1.00 10.19           C
ATOM   1826  O   PRO 1 234      22.939  74.759  95.419  1.00 11.87           O
ATOM   1827  CB  PRO 1 234      24.051  77.527  95.317  1.00  8.57           C
ATOM   1828  CG  PRO 1 234      24.491  78.168  96.574  1.00  8.77           C
ATOM   1829  CD  PRO 1 234      23.877  77.284  97.617  1.00  9.43           C
ATOM   1830  N   LYS 1 235      21.332  75.637  94.124  1.00 10.17           N
ATOM   1831  CA  LYS 1 235      21.033  74.362  93.495  1.00  8.88           C
ATOM   1832  C   LYS 1 235      21.079  74.573  91.989  1.00  8.54           C
ATOM   1833  O   LYS 1 235      20.783  75.660  91.508  1.00  9.02           O
ATOM   1834  CB  LYS 1 235      19.702  73.769  93.982  1.00  8.56           C
ATOM   1835  CG  LYS 1 235      18.497  74.652  93.859  1.00  7.90           C
ATOM   1836  CD  LYS 1 235      17.297  73.946  94.428  1.00  5.73           C
ATOM   1837  CE  LYS 1 235      16.054  74.776  94.230  1.00  7.31           C
ATOM   1838  NZ  LYS 1 235      14.835  74.061  94.678  1.00  5.84           N
ATOM   1839  N   HIS 1 236      21.479  73.535  91.255  1.00  8.10           N
ATOM   1840  CA  HIS 1 236      21.635  73.579  89.787  1.00  6.64           C
ATOM   1841  C   HIS 1 236      22.803  74.521  89.468  1.00  6.68           C
ATOM   1842  O   HIS 1 236      22.701  75.418  88.638  1.00  5.84           O
ATOM   1843  CB  HIS 1 236      20.333  74.039  89.124  1.00  5.25           C
ATOM   1844  CG  HIS 1 236      19.121  73.307  89.614  1.00  5.20           C
ATOM   1845  ND1 HIS 1 236      17.950  73.946  89.955  1.00  5.06           N
ATOM   1846  CD2 HIS 1 236      18.916  71.993  89.864  1.00  5.18           C
ATOM   1847  CE1 HIS 1 236      17.075  73.061  90.396  1.00  5.11           C
ATOM   1848  NE2 HIS 1 236      17.639  71.869  90.351  1.00  5.08           N
ATOM   1849  N   VAL 1 237      23.939  74.207  90.089  1.00  6.01           N
ATOM   1850  CA  VAL 1 237      25.169  74.994  90.025  1.00  5.49           C
ATOM   1851  C   VAL 1 237      26.162  74.808  88.872  1.00  5.68           C
ATOM   1852  O   VAL 1 237      26.499  73.687  88.487  1.00  6.59           O
ATOM   1853  CB  VAL 1 237      25.966  74.824  91.374  1.00  5.11           C
ATOM   1854  CG1 VAL 1 237      27.138  75.785  91.444  1.00  5.23           C
ATOM   1855  CG2 VAL 1 237      25.056  75.028  92.561  1.00  5.07           C
ATOM   1856  N   ARG 1 238      26.656  75.940  88.372  1.00  6.26           N
ATOM   1857  CA  ARG 1 238      27.679  76.024  87.324  1.00  6.34           C
ATOM   1858  C   ARG 1 238      28.592  77.169  87.776  1.00  6.14           C
ATOM   1859  O   ARG 1 238      28.107  78.219  88.194  1.00  5.49           O
ATOM   1860  CB  ARG 1 238      27.072  76.345  85.958  1.00  6.68           C
ATOM   1861  CG  ARG 1 238      26.348  75.184  85.329  1.00  8.34           C
ATOM   1862  CD  ARG 1 238      25.867  75.513  83.933  1.00  9.76           C
ATOM   1863  NE  ARG 1 238      26.959  75.646  82.971  1.00 11.42           N
ATOM   1864  CZ  ARG 1 238      26.820  76.151  81.747  1.00 12.88           C
ATOM   1865  NH1 ARG 1 238      25.641  76.583  81.333  1.00 15.38           N
ATOM   1866  NH2 ARG 1 238      27.856  76.215  80.926  1.00 13.66           N
ATOM   1867  N   VAL 1 239      29.902  76.955  87.730  1.00  5.11           N
ATOM   1868  CA  VAL 1 239      30.865  77.964  88.165  1.00  5.21           C
ATOM   1869  C   VAL 1 239      32.022  78.082  87.180  1.00  5.26           C
ATOM   1870  O   VAL 1 239      32.385  77.114  86.521  1.00  6.28           O
ATOM   1871  CB  VAL 1 239      31.419  77.643  89.578  1.00  5.09           C
ATOM   1872  CG1 VAL 1 239      30.365  77.912  90.649  1.00  5.14           C
ATOM   1873  CG2 VAL 1 239      31.882  76.203  89.650  1.00  5.09           C
ATOM   1874  N   TRP 1 240      32.601  79.275  87.092  1.00  5.27           N
ATOM   1875  CA  TRP 1 240      33.705  79.542  86.178  1.00  5.16           C
ATOM   1876  C   TRP 1 240      34.867  80.242  86.861  1.00  5.40           C
ATOM   1877  O   TRP 1 240      34.686  80.966  87.833  1.00  5.85           O
ATOM   1878  CB  TRP 1 240      33.244  80.430  85.018  1.00  5.08           C
ATOM   1879  CG  TRP 1 240      32.233  79.816  84.094  1.00  5.10           C
ATOM   1880  CD1 TRP 1 240      32.483  79.175  82.921  1.00  5.07           C
ATOM   1881  CD2 TRP 1 240      30.811  79.822  84.249  1.00  5.10           C
ATOM   1882  NE1 TRP 1 240      31.310  78.778  82.336  1.00  5.07           N
ATOM   1883  CE2 TRP 1 240      30.260  79.161  83.137  1.00  5.08           C
ATOM   1884  CE3 TRP 1 240      29.939  80.312  85.233  1.00  5.25           C
ATOM   1885  CZ2 TRP 1 240      28.889  78.987  82.961  1.00  5.14           C
ATOM   1886  CZ3 TRP 1 240      28.573  80.141  85.059  1.00  5.30           C
ATOM   1887  CH2 TRP 1 240      28.063  79.479  83.939  1.00  5.31           C
ATOM   1888  N   CYS 1 241      36.050  80.046  86.288  1.00  5.91           N
ATOM   1889  CA  CYS 1 241      37.319  80.645  86.712  1.00  5.76           C
ATOM   1890  C   CYS 1 241      37.693  80.540  88.188  1.00  6.87           C
ATOM   1891  O   CYS 1 241      37.414  81.440  88.979  1.00  6.84           O
ATOM   1892  CB  CYS 1 241      37.384  82.102  86.249  1.00  6.53           C
ATOM   1893  SG  CYS 1 241      37.052  82.327  84.488  1.00  5.16           S
ATOM   1894  N   PRO 1 242      38.401  79.465  88.561  1.00  8.48           N
ATOM   1895  CA  PRO 1 242      38.821  79.254  89.952  1.00  8.10           C
ATOM   1896  C   PRO 1 242      39.826  80.303  90.443  1.00  7.97           C
ATOM   1897  O   PRO 1 242      40.655  80.817  89.682  1.00  8.00           O
ATOM   1898  CB  PRO 1 242      39.403  77.842  89.920  1.00  8.71           C
ATOM   1899  CG  PRO 1 242      39.936  77.730  88.520  1.00  8.74           C
ATOM   1900  CD  PRO 1 242      38.856  78.364  87.693  1.00  8.32           C
ATOM   1901  N   ARG 1 243      39.766  80.591  91.737  1.00  8.41           N
ATOM   1902  CA  ARG 1 243      40.632  81.586  92.347  1.00  8.45           C
ATOM   1903  C   ARG 1 243      41.141  81.031  93.665  1.00  8.37           C
ATOM   1904  O   ARG 1 243      40.540  80.095  94.212  1.00  9.63           O
ATOM   1905  CB  ARG 1 243      39.819  82.843  92.656  1.00  5.85           C
ATOM   1906  CG  ARG 1 243      38.916  83.309  91.552  1.00  5.06           C
ATOM   1907  CD  ARG 1 243      38.079  84.481  91.996  1.00  5.03           C
ATOM   1908  NE  ARG 1 243      38.857  85.706  92.178  1.00  5.58           N
ATOM   1909  CZ  ARG 1 243      39.142  86.566  91.205  1.00  6.31           C
ATOM   1910  NH1 ARG 1 243      38.723  86.346  89.972  1.00  5.34           N
ATOM   1911  NH2 ARG 1 243      39.802  87.677  91.475  1.00  5.11           N
ATOM   1912  N   PRO 1 244      42.302  81.520  94.148  1.00  7.98           N
ATOM   1913  CA  PRO 1 244      42.773  80.998  95.436  1.00 11.39           C
ATOM   1914  C   PRO 1 244      41.795  81.482  96.523  1.00  9.28           C
ATOM   1915  O   PRO 1 244      41.233  82.573  96.417  1.00  8.80           O
ATOM   1916  CB  PRO 1 244      44.170  81.621  95.571  1.00  8.96           C
ATOM   1917  CG  PRO 1 244      44.153  82.787  94.634  1.00  8.76           C
ATOM   1918  CD  PRO 1 244      43.345  82.317  93.484  1.00  8.87           C
ATOM   1919  N   PRO 1 245      41.554  80.668  97.561  1.00  7.43           N
ATOM   1920  CA  PRO 1 245      40.630  81.068  98.629  1.00  9.83           C
ATOM   1921  C   PRO 1 245      41.148  82.216  99.524  1.00  9.00           C
ATOM   1922  O   PRO 1 245      42.349  82.504  99.552  1.00  9.83           O
ATOM   1923  CB  PRO 1 245      40.439  79.769  99.405  1.00  8.79           C
ATOM   1924  CG  PRO 1 245      41.776  79.121  99.271  1.00  9.41           C
ATOM   1925  CD  PRO 1 245      42.126  79.334  97.829  1.00  9.36           C
ATOM   1926  N   ARG 1 246      40.234  82.872 100.232  1.00  8.16           N
ATOM   1927  CA  ARG 1 246      40.553  83.973 101.138  1.00  8.55           C
ATOM   1928  C   ARG 1 246      41.438  83.457 102.275  1.00  9.62           C
ATOM   1929  O   ARG 1 246      41.049  82.538 102.996  1.00 10.01           O
ATOM   1930  CB  ARG 1 246      39.253  84.559 101.695  1.00  6.00           C
ATOM   1931  CG  ARG 1 246      39.414  85.789 102.566  1.00  5.30           C
ATOM   1932  CD  ARG 1 246      39.769  87.035 101.768  1.00  5.26           C
ATOM   1933  NE  ARG 1 246      39.975  88.181 102.648  1.00  5.21           N
ATOM   1934  CZ  ARG 1 246      40.169  89.428 102.233  1.00  6.63           C
ATOM   1935  NH1 ARG 1 246      40.175  89.711 100.941  1.00  5.07           N
ATOM   1936  NH2 ARG 1 246      40.378  90.390 103.116  1.00  5.05           N
ATOM   1937  N   ALA 1 247      42.622  84.048 102.436  1.00 10.37           N
ATOM   1938  CA  ALA 1 247      43.571  83.626 103.467  1.00  8.89           C
ATOM   1939  C   ALA 1 247      43.547  84.489 104.725  1.00 10.78           C
ATOM   1940  O   ALA 1 247      43.849  84.002 105.818  1.00 12.00           O
ATOM   1941  CB  ALA 1 247      44.980  83.579 102.896  1.00 10.18           C
ATOM   1942  N   VAL 1 248      43.250  85.777 104.564  1.00 10.56           N
ATOM   1943  CA  VAL 1 248      43.190  86.698 105.691  1.00  9.11           C
ATOM   1944  C   VAL 1 248      41.730  87.093 105.918  1.00 11.29           C
ATOM   1945  O   VAL 1 248      40.887  86.913 105.040  1.00 10.98           O
ATOM   1946  CB  VAL 1 248      44.081  87.956 105.471  1.00  8.12           C
ATOM   1947  CG1 VAL 1 248      45.530  87.547 105.293  1.00  7.86           C
ATOM   1948  CG2 VAL 1 248      43.590  88.768 104.284  1.00  7.40           C
ATOM   1949  N   PRO 1 249      41.404  87.607 107.116  1.00 12.81           N
ATOM   1950  CA  PRO 1 249      40.040  88.023 107.458  1.00 10.28           C
ATOM   1951  C   PRO 1 249      39.417  89.026 106.484  1.00 11.68           C
ATOM   1952  O   PRO 1 249      40.098  89.920 105.958  1.00 12.51           O
ATOM   1953  CB  PRO 1 249      40.218  88.637 108.844  1.00 11.16           C
ATOM   1954  CG  PRO 1 249      41.344  87.877 109.407  1.00 11.15           C
ATOM   1955  CD  PRO 1 249      42.306  87.814 108.263  1.00 11.90           C
ATOM   1956  N   TYR 1 250      38.114  88.881 106.259  1.00 12.44           N
ATOM   1957  CA  TYR 1 250      37.401  89.788 105.374  1.00 11.65           C
ATOM   1958  C   TYR 1 250      37.303  91.152 106.053  1.00 12.09           C
ATOM   1959  O   TYR 1 250      37.223  91.254 107.283  1.00 12.40           O
ATOM   1960  CB  TYR 1 250      35.994  89.265 105.041  1.00 10.26           C
ATOM   1961  CG  TYR 1 250      35.948  88.118 104.049  1.00 11.16           C
ATOM   1962  CD1 TYR 1 250      36.335  88.300 102.720  1.00 10.47           C
ATOM   1963  CD2 TYR 1 250      35.494  86.854 104.437  1.00  9.88           C
ATOM   1964  CE1 TYR 1 250      36.268  87.254 101.807  1.00 10.74           C
ATOM   1965  CE2 TYR 1 250      35.421  85.804 103.530  1.00  9.02           C
ATOM   1966  CZ  TYR 1 250      35.809  86.016 102.220  1.00 10.69           C
ATOM   1967  OH  TYR 1 250      35.739  84.996 101.304  1.00 10.41           O
ATOM   1968  N   TYR 1 251      37.329  92.199 105.243  1.00 13.15           N
ATOM   1969  CA  TYR 1 251      37.240  93.557 105.734  1.00 12.76           C
ATOM   1970  C   TYR 1 251      36.282  94.298 104.803  1.00 12.56           C
ATOM   1971  O   TYR 1 251      36.685  95.108 103.965  1.00 12.19           O
ATOM   1972  CB  TYR 1 251      38.622  94.217 105.737  1.00 14.63           C
ATOM   1973  CG  TYR 1 251      38.649  95.522 106.483  1.00 16.69           C
ATOM   1974  CD1 TYR 1 251      38.057  95.624 107.736  1.00 17.65           C
ATOM   1975  CD2 TYR 1 251      39.241  96.661 105.931  1.00 17.90           C
ATOM   1976  CE1 TYR 1 251      38.047  96.815 108.426  1.00 18.82           C
ATOM   1977  CE2 TYR 1 251      39.241  97.869 106.621  1.00 18.52           C
ATOM   1978  CZ  TYR 1 251      38.636  97.935 107.871  1.00 19.18           C
ATOM   1979  OH  TYR 1 251      38.607  99.115 108.581  1.00 21.70           O
ATOM   1980  N   GLY 1 252      35.003  93.977 104.933  1.00 11.03           N
ATOM   1981  CA  GLY 1 252      34.000  94.616 104.109  1.00 11.43           C
ATOM   1982  C   GLY 1 252      33.579  93.790 102.908  1.00 11.71           C
ATOM   1983  O   GLY 1 252      33.956  92.625 102.777  1.00 12.61           O
ATOM   1984  N   PRO 1 253      32.771  94.376 102.017  1.00 11.48           N
ATOM   1985  CA  PRO 1 253      32.256  93.748 100.800  1.00 11.60           C
ATOM   1986  C   PRO 1 253      33.331  93.569  99.730  1.00 12.64           C
ATOM   1987  O   PRO 1 253      33.142  92.824  98.774  1.00 13.03           O
ATOM   1988  CB  PRO 1 253      31.213  94.755 100.321  1.00 11.83           C
ATOM   1989  CG  PRO 1 253      30.867  95.528 101.552  1.00 12.42           C
ATOM   1990  CD  PRO 1 253      32.192  95.713 102.183  1.00 11.74           C
ATOM   1991  N   GLY 1 254      34.422  94.313  99.852  1.00 11.84           N
ATOM   1992  CA  GLY 1 254      35.487  94.222  98.877  1.00 12.33           C
ATOM   1993  C   GLY 1 254      36.556  93.241  99.283  1.00 11.33           C
ATOM   1994  O   GLY 1 254      36.404  92.494 100.246  1.00 12.30           O
ATOM   1995  N   VAL 1 255      37.656  93.256  98.547  1.00 10.70           N
ATOM   1996  CA  VAL 1 255      38.779  92.371  98.825  1.00 10.31           C
ATOM   1997  C   VAL 1 255      39.729  93.024  99.832  1.00 10.90           C
ATOM   1998  O   VAL 1 255      40.834  92.549 100.062  1.00  9.77           O
ATOM   1999  CB  VAL 1 255      39.541  92.028  97.520  1.00  9.13           C
ATOM   2000  CG1 VAL 1 255      38.588  91.424  96.499  1.00  8.79           C
ATOM   2001  CG2 VAL 1 255      40.214  93.260  96.949  1.00  7.11           C
ATOM   2002  N   ASP 1 256      39.259  94.094 100.462  1.00 11.87           N
ATOM   2003  CA  ASP 1 256      40.047  94.842 101.425  1.00 12.78           C
ATOM   2004  C   ASP 1 256      40.420  93.997 102.616  1.00 12.58           C
ATOM   2005  O   ASP 1 256      39.663  93.118 103.035  1.00 13.24           O
ATOM   2006  CB  ASP 1 256      39.282  96.075 101.909  1.00 13.77           C
ATOM   2007  CG  ASP 1 256      38.896  97.011 100.775  1.00 14.96           C
ATOM   2008  OD1 ASP 1 256      39.710  97.206  99.845  1.00 14.06           O
ATOM   2009  OD2 ASP 1 256      37.772  97.553 100.817  1.00 14.25           O
ATOM   2010  N   TYR 1 257      41.600  94.263 103.147  1.00 13.87           N
ATOM   2011  CA  TYR 1 257      42.093  93.554 104.308  1.00 15.04           C
ATOM   2012  C   TYR 1 257      42.658  94.597 105.255  1.00 17.37           C
ATOM   2013  O   TYR 1 257      42.860  95.756 104.873  1.00 16.40           O
ATOM   2014  CB  TYR 1 257      43.155  92.514 103.926  1.00 12.68           C
ATOM   2015  CG  TYR 1 257      44.185  92.952 102.902  1.00 10.60           C
ATOM   2016  CD1 TYR 1 257      45.133  93.930 103.201  1.00 10.13           C
ATOM   2017  CD2 TYR 1 257      44.227  92.364 101.641  1.00 10.36           C
ATOM   2018  CE1 TYR 1 257      46.097  94.311 102.268  1.00  9.02           C
ATOM   2019  CE2 TYR 1 257      45.184  92.739 100.696  1.00  9.91           C
ATOM   2020  CZ  TYR 1 257      46.114  93.710 101.016  1.00  9.19           C
ATOM   2021  OH  TYR 1 257      47.033  94.097 100.064  1.00  8.88           O
ATOM   2022  N   LYS 1 258      42.877  94.207 106.498  1.00 20.04           N
ATOM   2023  CA  LYS 1 258      43.420  95.134 107.471  1.00 24.83           C
ATOM   2024  C   LYS 1 258      44.069  94.426 108.644  1.00 26.76           C
ATOM   2025  O   LYS 1 258      45.238  94.662 108.943  1.00 27.73           O
ATOM   2026  CB  LYS 1 258      42.322  96.050 108.015  1.00 25.86           C
ATOM   2027  CG  LYS 1 258      42.834  97.409 108.474  1.00 29.13           C
ATOM   2028  CD  LYS 1 258      41.872  98.086 109.423  1.00 31.76           C
ATOM   2029  CE  LYS 1 258      42.237  97.762 110.862  1.00 35.44           C
ATOM   2030  NZ  LYS 1 258      41.294  98.368 111.846  1.00 38.93           N
ATOM   2031  N   ASP 1 259      43.336  93.485 109.238  1.00 30.28           N
ATOM   2032  CA  ASP 1 259      43.807  92.800 110.431  1.00 32.97           C
ATOM   2033  C   ASP 1 259      44.630  91.518 110.491  1.00 31.97           C
ATOM   2034  O   ASP 1 259      45.788  91.562 110.915  1.00 35.72           O
ATOM   2035  CB  ASP 1 259      42.678  92.744 111.459  1.00 37.75           C
ATOM   2036  CG  ASP 1 259      42.386  94.116 112.083  1.00 41.70           C
ATOM   2037  OD1 ASP 1 259      43.362  94.845 112.432  1.00 42.82           O
ATOM   2038  OD2 ASP 1 259      41.182  94.465 112.213  1.00 43.86           O
ATOM   2039  N   GLY 1 260      44.071  90.369 110.143  1.00 29.59           N
ATOM   2040  CA  GLY 1 260      44.870  89.155 110.285  1.00 27.31           C
ATOM   2041  C   GLY 1 260      45.821  88.853 109.146  1.00 25.93           C
ATOM   2042  O   GLY 1 260      45.800  87.739 108.622  1.00 27.21           O
ATOM   2043  N   LEU 1 261      46.717  89.789 108.841  1.00 22.49           N
ATOM   2044  CA  LEU 1 261      47.643  89.649 107.720  1.00 18.86           C
ATOM   2045  C   LEU 1 261      48.779  88.624 107.821  1.00 18.55           C
ATOM   2046  O   LEU 1 261      49.491  88.390 106.847  1.00 18.92           O
ATOM   2047  CB  LEU 1 261      48.180  91.030 107.318  1.00 16.55           C
ATOM   2048  CG  LEU 1 261      47.116  92.124 107.129  1.00 13.79           C
ATOM   2049  CD1 LEU 1 261      47.745  93.361 106.506  1.00 10.99           C
ATOM   2050  CD2 LEU 1 261      45.971  91.605 106.262  1.00 12.82           C
ATOM   2051  N   ALA 1 262      48.937  87.987 108.974  1.00 18.76           N
ATOM   2052  CA  ALA 1 262      49.994  86.990 109.134  1.00 19.51           C
ATOM   2053  C   ALA 1 262      49.344  85.658 109.528  1.00 20.86           C
ATOM   2054  O   ALA 1 262      49.484  85.211 110.668  1.00 20.84           O
ATOM   2055  CB  ALA 1 262      50.982  87.443 110.198  1.00 19.82           C
ATOM   2056  N   PRO 1 263      48.651  84.999 108.573  1.00 20.71           N
ATOM   2057  CA  PRO 1 263      47.949  83.722 108.764  1.00 21.18           C
ATOM   2058  C   PRO 1 263      48.766  82.460 109.072  1.00 21.91           C
ATOM   2059  O   PRO 1 263      48.264  81.541 109.730  1.00 23.04           O
ATOM   2060  CB  PRO 1 263      47.167  83.574 107.454  1.00 22.11           C
ATOM   2061  CG  PRO 1 263      48.101  84.178 106.450  1.00 22.13           C
ATOM   2062  CD  PRO 1 263      48.547  85.432 107.161  1.00 21.45           C
ATOM   2063  N   LEU 1 264      50.005  82.386 108.593  1.00 21.69           N
ATOM   2064  CA  LEU 1 264      50.809  81.195 108.826  1.00 20.95           C
ATOM   2065  C   LEU 1 264      51.653  81.190 110.091  1.00 21.20           C
ATOM   2066  O   LEU 1 264      52.205  82.220 110.493  1.00 21.74           O
ATOM   2067  CB  LEU 1 264      51.707  80.897 107.627  1.00 21.91           C
ATOM   2068  CG  LEU 1 264      50.992  80.359 106.392  1.00 21.39           C
ATOM   2069  CD1 LEU 1 264      50.762  81.484 105.408  1.00 22.55           C
ATOM   2070  CD2 LEU 1 264      51.852  79.292 105.769  1.00 21.13           C
ATOM   2071  N   PRO 1 265      51.749  80.019 110.744  1.00 20.11           N
ATOM   2072  CA  PRO 1 265      52.527  79.827 111.971  1.00 19.61           C
ATOM   2073  C   PRO 1 265      53.994  79.562 111.617  1.00 18.95           C
ATOM   2074  O   PRO 1 265      54.348  79.431 110.441  1.00 18.99           O
ATOM   2075  CB  PRO 1 265      51.889  78.582 112.573  1.00 18.93           C
ATOM   2076  CG  PRO 1 265      51.600  77.769 111.363  1.00 19.64           C
ATOM   2077  CD  PRO 1 265      51.011  78.785 110.405  1.00 20.05           C
ATOM   2078  N   GLY 1 266      54.844  79.503 112.632  1.00 18.50           N
ATOM   2079  CA  GLY 1 266      56.249  79.233 112.401  1.00 17.94           C
ATOM   2080  C   GLY 1 266      56.469  77.734 112.446  1.00 17.73           C
ATOM   2081  O   GLY 1 266      55.763  77.011 113.158  1.00 17.98           O
ATOM   2082  N   LYS 1 267      57.431  77.256 111.671  1.00 17.82           N
ATOM   2083  CA  LYS 1 267      57.746  75.839 111.631  1.00 16.97           C
ATOM   2084  C   LYS 1 267      59.162  75.715 111.090  1.00 17.46           C
ATOM   2085  O   LYS 1 267      59.530  76.394 110.127  1.00 18.49           O
ATOM   2086  CB  LYS 1 267      56.754  75.107 110.723  1.00 17.17           C
ATOM   2087  CG  LYS 1 267      56.899  73.604 110.711  1.00 16.67           C
ATOM   2088  CD  LYS 1 267      56.477  72.988 112.016  1.00 15.28           C
ATOM   2089  CE  LYS 1 267      56.609  71.477 111.960  1.00 15.86           C
ATOM   2090  NZ  LYS 1 267      55.968  70.798 113.120  1.00 18.21           N
ATOM   2091  N   GLY 1 268      59.977  74.890 111.732  1.00 17.25           N
ATOM   2092  CA  GLY 1 268      61.344  74.725 111.278  1.00 16.96           C
ATOM   2093  C   GLY 1 268      61.429  74.115 109.896  1.00 17.41           C
ATOM   2094  O   GLY 1 268      60.688  73.185 109.579  1.00 18.14           O
ATOM   2095  N   LEU 1 269      62.339  74.631 109.077  1.00 16.33           N
ATOM   2096  CA  LEU 1 269      62.534  74.124 107.720  1.00 15.80           C
ATOM   2097  C   LEU 1 269      62.845  72.623 107.711  1.00 15.17           C
ATOM   2098  O   LEU 1 269      62.389  71.886 106.842  1.00 15.58           O
ATOM   2099  CB  LEU 1 269      63.664  74.899 107.033  1.00 14.90           C
ATOM   2100  CG  LEU 1 269      64.053  74.539 105.601  1.00 13.57           C
ATOM   2101  CD1 LEU 1 269      62.880  74.706 104.642  1.00 13.24           C
ATOM   2102  CD2 LEU 1 269      65.202  75.420 105.191  1.00 14.07           C
ATOM   2103  N   THR 1 270      63.613  72.178 108.695  1.00 14.50           N
ATOM   2104  CA  THR 1 270      63.993  70.780 108.792  1.00 14.79           C
ATOM   2105  C   THR 1 270      63.311  70.065 109.950  1.00 14.30           C
ATOM   2106  O   THR 1 270      63.839  69.101 110.500  1.00 15.12           O
ATOM   2107  CB  THR 1 270      65.507  70.644 108.925  1.00 14.30           C
ATOM   2108  OG1 THR 1 270      65.992  71.651 109.818  1.00 15.05           O
ATOM   2109  CG2 THR 1 270      66.171  70.823 107.584  1.00 14.78           C
ATOM   2110  N   THR 1 271      62.123  70.532 110.304  1.00 15.11           N
ATOM   2111  CA  THR 1 271      61.355  69.929 111.380  1.00 16.03           C
ATOM   2112  C   THR 1 271      60.147  69.246 110.752  1.00 16.83           C
ATOM   2113  O   THR 1 271      59.420  69.858 109.965  1.00 16.94           O
ATOM   2114  CB  THR 1 271      60.876  70.992 112.395  1.00 16.07           C
ATOM   2115  OG1 THR 1 271      62.013  71.585 113.034  1.00 16.44           O
ATOM   2116  CG2 THR 1 271      59.979  70.378 113.455  1.00 16.51           C
ATOM   2117  N   TYR 1 272      59.982  67.962 111.048  1.00 17.29           N
ATOM   2118  CA  TYR 1 272      58.864  67.187 110.527  1.00 17.79           C
ATOM   2119  C   TYR 1 272      57.565  67.609 111.224  1.00 19.60           C
ATOM   2120  O   TYR 1 272      56.514  67.704 110.541  1.00 22.23           O
ATOM   2121  CB  TYR 1 272      59.120  65.689 110.723  1.00 15.23           C
ATOM   2122  CG  TYR 1 272      60.174  65.114 109.810  1.00 12.02           C
ATOM   2123  CD1 TYR 1 272      59.934  64.966 108.444  1.00 10.72           C
ATOM   2124  CD2 TYR 1 272      61.408  64.713 110.310  1.00 10.70           C
ATOM   2125  CE1 TYR 1 272      60.895  64.432 107.597  1.00  8.87           C
ATOM   2126  CE2 TYR 1 272      62.376  64.182 109.472  1.00 10.49           C
ATOM   2127  CZ  TYR 1 272      62.110  64.045 108.117  1.00  9.76           C
ATOM   2128  OH  TYR 1 272      63.068  63.529 107.281  1.00  9.39           O
ATOM   2129  OXT TYR 1 272      57.615  67.862 112.450  1.00 21.59           O
