# Supplementary material for: Modeling of loops in proteins: a multi-method approach
Source: BMC Struct Biol. 2010 Feb 11;10:5. doi: 10.1186/1472-6807-10-5 (PMC2837870; doi:10.1186/1472-6807-10-5)
Supplement: Additional file 1 — Student t-test. Results from two sample paired t-test of Table 2. [file 1472-6807-10-5-S1.GZ › loop_test_data/1ede_180-185.pdb]

HEADER    DEHALOGENASE                            13-MAY-93   1EDE              
TITLE     REFINED X-RAY STRUCTURES OF HALOALKANE DEHALOGENASE AT PH             
TITLE    2 6.2 AND PH 8.2 AND IMPLICATIONS FOR THE REACTION MECHANISM           
COMPND    MOL_ID: 1;                                                            
COMPND   2 MOLECULE: HALOALKANE DEHALOGENASE;                                   
COMPND   3 CHAIN: A;                                                            
COMPND   4 EC: 3.8.1.5;                                                         
COMPND   5 ENGINEERED: YES                                                      
SOURCE    MOL_ID: 1;                                                            
SOURCE   2 ORGANISM_SCIENTIFIC: XANTHOBACTER AUTOTROPHICUS                      
KEYWDS    DEHALOGENASE                                                          
EXPDTA    X-RAY DIFFRACTION                                                     
AUTHOR    K.H.G.VERSCHUEREN,B.W.DIJKSTRA                                        
REVDAT   1   31-OCT-93 1EDE    0                                                
JRNL        AUTH   K.H.VERSCHUEREN,S.M.FRANKEN,H.J.ROZEBOOM,K.H.KALK,           
JRNL        AUTH 2 B.W.DIJKSTRA                                                 
JRNL        TITL   REFINED X-RAY STRUCTURES OF HALOALKANE                       
JRNL        TITL 2 DEHALOGENASE AT PH 6.2 AND PH 8.2 AND IMPLICATIONS           
JRNL        TITL 3 FOR THE REACTION MECHANISM.                                  
JRNL        REF    J.MOL.BIOL.                   V. 232   856 1993              
JRNL        REFN   ASTM JMOBAK  UK ISSN 0022-2836                               
REMARK   1                                                                      
REMARK   1 REFERENCE 1                                                          
REMARK   1  AUTH   S.M.FRANKEN,H.J.ROZEBOOM,K.H.KALK,B.W.DIJKSTRA               
REMARK   1  TITL   CRYSTAL STRUCTURE OF HALOALKANE DEHALOGENASE: AN             
REMARK   1  TITL 2 ENZYME TO DETOXIFY HALOGENATED ALKANES                       
REMARK   1  REF    EMBO J.                       V.  10  1297 1991              
REMARK   1  REFN   ASTM EMJODG  UK ISSN 0261-4189                               
REMARK   1 REFERENCE 2                                                          
REMARK   1  AUTH   H.J.ROZEBOOM,J.KINGMA,D.B.JANSSEN,B.W.DIJKSTRA               
REMARK   1  TITL   CRYSTALLIZATION OF HALOALKANE DEHALOGENASE FROM              
REMARK   1  TITL 2 XANTHOBACTER AUTOTROPHICUS GJ10                              
REMARK   1  REF    J.MOL.BIOL.                   V. 200   611 1988              
REMARK   1  REFN   ASTM JMOBAK  UK ISSN 0022-2836                               
REMARK   2                                                                      
REMARK   2 RESOLUTION. 1.90 ANGSTROMS.                                          
REMARK   3                                                                      
REMARK   3 REFINEMENT.                                                          
REMARK   3   PROGRAM     : TNT                                                  
REMARK   3   AUTHORS     : TRONRUD,TEN EYCK,MATTHEWS                            
REMARK   3                                                                      
REMARK   3  DATA USED IN REFINEMENT.                                            
REMARK   3   RESOLUTION RANGE HIGH (ANGSTROMS) : 1.90                           
REMARK   3   RESOLUTION RANGE LOW  (ANGSTROMS) : 15.00                          
REMARK   3   DATA CUTOFF            (SIGMA(F)) : 3.000                          
REMARK   3   COMPLETENESS FOR RANGE        (%) : NULL                           
REMARK   3   NUMBER OF REFLECTIONS             : 19853                          
REMARK   3                                                                      
REMARK   3  USING DATA ABOVE SIGMA CUTOFF.                                      
REMARK   3   CROSS-VALIDATION METHOD          :NULL                             
REMARK   3   FREE R VALUE TEST SET SELECTION  :NULL                             
REMARK   3   R VALUE     (WORKING + TEST SET) :0.164                            
REMARK   3   R VALUE            (WORKING SET) :NULL                             
REMARK   3   FREE R VALUE                     :NULL                             
REMARK   3   FREE R VALUE TEST SET SIZE   (%) :NULL                             
REMARK   3   FREE R VALUE TEST SET COUNT      :NULL                             
REMARK   3                                                                      
REMARK   3  USING ALL DATA, NO SIGMA CUTOFF.                                    
REMARK   3   R VALUE   (WORKING + TEST SET, NO CUTOFF) : NULL                   
REMARK   3   R VALUE          (WORKING SET, NO CUTOFF) : NULL                   
REMARK   3   FREE R VALUE                  (NO CUTOFF) : NULL                   
REMARK   3   FREE R VALUE TEST SET SIZE (%, NO CUTOFF) : NULL                   
REMARK   3   FREE R VALUE TEST SET COUNT   (NO CUTOFF) : NULL                   
REMARK   3   TOTAL NUMBER OF REFLECTIONS   (NO CUTOFF) : NULL                   
REMARK   3                                                                      
REMARK   3  NUMBER OF NON-HYDROGEN ATOMS USED IN REFINEMENT.                    
REMARK   3   PROTEIN ATOMS            : 2479                                    
REMARK   3   NUCLEIC ACID ATOMS       : 0                                       
REMARK   3   HETEROGEN ATOMS          : 0                                       
REMARK   3   SOLVENT ATOMS            : 204                                     
REMARK   3                                                                      
REMARK   3  WILSON B VALUE (FROM FCALC, A**2) : NULL                            
REMARK   3                                                                      
REMARK   3  RMS DEVIATIONS FROM IDEAL VALUES.    RMS    WEIGHT  COUNT           
REMARK   3   BOND LENGTHS                 (A) : 0.008 ; NULL  ; NULL            
REMARK   3   BOND ANGLES            (DEGREES) : 2.608 ; NULL  ; NULL            
REMARK   3   TORSION ANGLES         (DEGREES) : NULL  ; NULL  ; NULL            
REMARK   3   PSEUDOROTATION ANGLES  (DEGREES) : NULL  ; NULL  ; NULL            
REMARK   3   TRIGONAL CARBON PLANES       (A) : NULL  ; NULL  ; NULL            
REMARK   3   GENERAL PLANES               (A) : NULL  ; NULL  ; NULL            
REMARK   3   ISOTROPIC THERMAL FACTORS (A**2) : NULL  ; NULL  ; NULL            
REMARK   3   NON-BONDED CONTACTS          (A) : NULL  ; NULL  ; NULL            
REMARK   3                                                                      
REMARK   3  INCORRECT CHIRAL-CENTERS (COUNT) : NULL                             
REMARK   3                                                                      
REMARK   3  BULK SOLVENT MODELING.                                              
REMARK   3   METHOD USED : NULL                                                 
REMARK   3   KSOL        : NULL                                                 
REMARK   3   BSOL        : NULL                                                 
REMARK   3                                                                      
REMARK   3  RESTRAINT LIBRARIES.                                                
REMARK   3   STEREOCHEMISTRY : NULL                                             
REMARK   3   ISOTROPIC THERMAL FACTOR RESTRAINTS : NULL                         
REMARK   3                                                                      
REMARK   3  OTHER REFINEMENT REMARKS: NULL                                      
REMARK   4                                                                      
REMARK   4 1EDE COMPLIES WITH FORMAT V. 3.0, 1-DEC-2006                         
REMARK   4                                                                      
REMARK   4 THIS IS THE REMEDIATED VERSION OF THIS PDB ENTRY.                    
REMARK   4 REMEDIATED DATA FILE REVISION 3.100 (2007-03-16)                     
REMARK 200                                                                      
REMARK 200 EXPERIMENTAL DETAILS                                                 
REMARK 200  EXPERIMENT TYPE                : X-RAY DIFFRACTION                  
REMARK 200  DATE OF DATA COLLECTION        : NULL                               
REMARK 200  TEMPERATURE           (KELVIN) : NULL                               
REMARK 200  PH                             : NULL                               
REMARK 200  NUMBER OF CRYSTALS USED        : NULL                               
REMARK 200                                                                      
REMARK 200  SYNCHROTRON              (Y/N) : NULL                               
REMARK 200  RADIATION SOURCE               : NULL                               
REMARK 200  BEAMLINE                       : NULL                               
REMARK 200  X-RAY GENERATOR MODEL          : NULL                               
REMARK 200  MONOCHROMATIC OR LAUE    (M/L) : NULL                               
REMARK 200  WAVELENGTH OR RANGE        (A) : NULL                               
REMARK 200  MONOCHROMATOR                  : NULL                               
REMARK 200  OPTICS                         : NULL                               
REMARK 200                                                                      
REMARK 200  DETECTOR TYPE                  : NULL                               
REMARK 200  DETECTOR MANUFACTURER          : NULL                               
REMARK 200  INTENSITY-INTEGRATION SOFTWARE : NULL                               
REMARK 200  DATA SCALING SOFTWARE          : NULL                               
REMARK 200                                                                      
REMARK 200  NUMBER OF UNIQUE REFLECTIONS   : NULL                               
REMARK 200  RESOLUTION RANGE HIGH      (A) : NULL                               
REMARK 200  RESOLUTION RANGE LOW       (A) : NULL                               
REMARK 200  REJECTION CRITERIA  (SIGMA(I)) : NULL                               
REMARK 200                                                                      
REMARK 200 OVERALL.                                                             
REMARK 200  COMPLETENESS FOR RANGE     (%) : NULL                               
REMARK 200  DATA REDUNDANCY                : NULL                               
REMARK 200  R MERGE                    (I) : NULL                               
REMARK 200  R SYM                      (I) : NULL                               
REMARK 200  <I/SIGMA(I)> FOR THE DATA SET  : NULL                               
REMARK 200                                                                      
REMARK 200 IN THE HIGHEST RESOLUTION SHELL.                                     
REMARK 200  HIGHEST RESOLUTION SHELL, RANGE HIGH (A) : NULL                     
REMARK 200  HIGHEST RESOLUTION SHELL, RANGE LOW  (A) : NULL                     
REMARK 200  COMPLETENESS FOR SHELL     (%) : NULL                               
REMARK 200  DATA REDUNDANCY IN SHELL       : NULL                               
REMARK 200  R MERGE FOR SHELL          (I) : NULL                               
REMARK 200  R SYM FOR SHELL            (I) : NULL                               
REMARK 200  <I/SIGMA(I)> FOR SHELL         : NULL                               
REMARK 200                                                                      
REMARK 200 DIFFRACTION PROTOCOL: NULL                                           
REMARK 200 METHOD USED TO DETERMINE THE STRUCTURE: NULL                         
REMARK 200 SOFTWARE USED: NULL                                                  
REMARK 200 STARTING MODEL: NULL                                                 
REMARK 200                                                                      
REMARK 200 REMARK: NULL                                                         
REMARK 280                                                                      
REMARK 280 CRYSTAL                                                              
REMARK 280 SOLVENT CONTENT, VS   (%): 39.21                                     
REMARK 280 MATTHEWS COEFFICIENT, VM (ANGSTROMS**3/DA): 2.02                     
REMARK 280                                                                      
REMARK 280 CRYSTALLIZATION CONDITIONS: NULL                                     
REMARK 290                                                                      
REMARK 290 CRYSTALLOGRAPHIC SYMMETRY                                            
REMARK 290 SYMMETRY OPERATORS FOR SPACE GROUP: P 21 21 2                        
REMARK 290                                                                      
REMARK 290      SYMOP   SYMMETRY                                                
REMARK 290     NNNMMM   OPERATOR                                                
REMARK 290       1555   X,Y,Z                                                   
REMARK 290       2555   -X,-Y,Z                                                 
REMARK 290       3555   1/2-X,1/2+Y,-Z                                          
REMARK 290       4555   1/2+X,1/2-Y,-Z                                          
REMARK 290                                                                      
REMARK 290     WHERE NNN -> OPERATOR NUMBER                                     
REMARK 290           MMM -> TRANSLATION VECTOR                                  
REMARK 290                                                                      
REMARK 290 CRYSTALLOGRAPHIC SYMMETRY TRANSFORMATIONS                            
REMARK 290 THE FOLLOWING TRANSFORMATIONS OPERATE ON THE ATOM/HETATM             
REMARK 290 RECORDS IN THIS ENTRY TO PRODUCE CRYSTALLOGRAPHICALLY                
REMARK 290 RELATED MOLECULES.                                                   
REMARK 290   SMTRY1   1  1.000000  0.000000  0.000000        0.00000            
REMARK 290   SMTRY2   1  0.000000  1.000000  0.000000        0.00000            
REMARK 290   SMTRY3   1  0.000000  0.000000  1.000000        0.00000            
REMARK 290   SMTRY1   2 -1.000000  0.000000  0.000000        0.00000            
REMARK 290   SMTRY2   2  0.000000 -1.000000  0.000000        0.00000            
REMARK 290   SMTRY3   2  0.000000  0.000000  1.000000        0.00000            
REMARK 290   SMTRY1   3 -1.000000  0.000000  0.000000       47.20000            
REMARK 290   SMTRY2   3  0.000000  1.000000  0.000000       36.45000            
REMARK 290   SMTRY3   3  0.000000  0.000000 -1.000000        0.00000            
REMARK 290   SMTRY1   4  1.000000  0.000000  0.000000       47.20000            
REMARK 290   SMTRY2   4  0.000000 -1.000000  0.000000       36.45000            
REMARK 290   SMTRY3   4  0.000000  0.000000 -1.000000        0.00000            
REMARK 290                                                                      
REMARK 290 REMARK: NULL                                                         
REMARK 300                                                                      
REMARK 300 BIOMOLECULE: 1                                                       
REMARK 300 THIS ENTRY CONTAINS THE CRYSTALLOGRAPHIC ASYMMETRIC UNIT             
REMARK 300 WHICH CONSISTS OF 1 CHAIN(S). SEE REMARK 350 FOR                     
REMARK 300 INFORMATION ON GENERATING THE BIOLOGICAL MOLECULE(S).                
REMARK 350                                                                      
REMARK 350 GENERATING THE BIOMOLECULE                                           
REMARK 350 COORDINATES FOR A COMPLETE MULTIMER REPRESENTING THE KNOWN           
REMARK 350 BIOLOGICALLY SIGNIFICANT OLIGOMERIZATION STATE OF THE                
REMARK 350 MOLECULE CAN BE GENERATED BY APPLYING BIOMT TRANSFORMATIONS          
REMARK 350 GIVEN BELOW.  BOTH NON-CRYSTALLOGRAPHIC AND                          
REMARK 350 CRYSTALLOGRAPHIC OPERATIONS ARE GIVEN.                               
REMARK 350                                                                      
REMARK 350 BIOMOLECULE: 1                                                       
REMARK 350 APPLY THE FOLLOWING TO CHAINS: A                                     
REMARK 350   BIOMT1   1  1.000000  0.000000  0.000000        0.00000            
REMARK 350   BIOMT2   1  0.000000  1.000000  0.000000        0.00000            
REMARK 350   BIOMT3   1  0.000000  0.000000  1.000000        0.00000            
REMARK 500                                                                      
REMARK 500 GEOMETRY AND STEREOCHEMISTRY                                         
REMARK 500 SUBTOPIC: COVALENT BOND LENGTHS                                      
REMARK 500                                                                      
REMARK 500 THE STEREOCHEMICAL PARAMETERS OF THE FOLLOWING RESIDUES              
REMARK 500 HAVE VALUES WHICH DEVIATE FROM EXPECTED VALUES BY MORE               
REMARK 500 THAN 6*RMSD (M=MODEL NUMBER; RES=RESIDUE NAME; C=CHAIN               
REMARK 500 IDENTIFIER; SSEQ=SEQUENCE NUMBER; I=INSERTION CODE).                 
REMARK 500                                                                      
REMARK 500 STANDARD TABLE:                                                      
REMARK 500 FORMAT: (10X,I3,1X,2(A3,1X,A1,I4,A1,1X,A4,3X),F6.3)                  
REMARK 500                                                                      
REMARK 500 EXPECTED VALUES: ENGH AND HUBER, 1991                                
REMARK 500                                                                      
REMARK 500  M RES CSSEQI ATM1   RES CSSEQI ATM2   DEVIATION                     
REMARK 500    GLU A 310   CD    GLU A 310   OE1    0.089                        
REMARK 525                                                                      
REMARK 525 SOLVENT                                                              
REMARK 525 THE FOLLOWING SOLVENT MOLECULES LIE FARTHER THAN EXPECTED            
REMARK 525 FROM THE PROTEIN OR NUCLEIC ACID MOLECULE AND MAY BE                 
REMARK 525 ASSOCIATED WITH A SYMMETRY RELATED MOLECULE (M=MODEL                 
REMARK 525 NUMBER; RES=RESIDUE NAME; C=CHAIN IDENTIFIER; SSEQ=SEQUENCE          
REMARK 525 NUMBER; I=INSERTION CODE):                                           
REMARK 525                                                                      
REMARK 525  M RES CSSEQI                                                        
REMARK 525    HOH   555        DISTANCE = 16.95 ANGSTROMS                       
DBREF  1EDE A    1   310  UNP    P22643   DHLA_XANAU       1    310             
SEQRES   1 A  310  MET ILE ASN ALA ILE ARG THR PRO ASP GLN ARG PHE SER          
SEQRES   2 A  310  ASN LEU ASP GLN TYR PRO PHE SER PRO ASN TYR LEU ASP          
SEQRES   3 A  310  ASP LEU PRO GLY TYR PRO GLY LEU ARG ALA HIS TYR LEU          
SEQRES   4 A  310  ASP GLU GLY ASN SER ASP ALA GLU ASP VAL PHE LEU CYS          
SEQRES   5 A  310  LEU HIS GLY GLU PRO THR TRP SER TYR LEU TYR ARG LYS          
SEQRES   6 A  310  MET ILE PRO VAL PHE ALA GLU SER GLY ALA ARG VAL ILE          
SEQRES   7 A  310  ALA PRO ASP PHE PHE GLY PHE GLY LYS SER ASP LYS PRO          
SEQRES   8 A  310  VAL ASP GLU GLU ASP TYR THR PHE GLU PHE HIS ARG ASN          
SEQRES   9 A  310  PHE LEU LEU ALA LEU ILE GLU ARG LEU ASP LEU ARG ASN          
SEQRES  10 A  310  ILE THR LEU VAL VAL GLN ASP TRP GLY GLY PHE LEU GLY          
SEQRES  11 A  310  LEU THR LEU PRO MET ALA ASP PRO SER ARG PHE LYS ARG          
SEQRES  12 A  310  LEU ILE ILE MET ASN ALA CYS LEU MET THR ASP PRO VAL          
SEQRES  13 A  310  THR GLN PRO ALA PHE SER ALA PHE VAL THR GLN PRO ALA          
SEQRES  14 A  310  ASP GLY PHE THR ALA TRP LYS TYR ASP LEU VAL THR PRO          
SEQRES  15 A  310  SER ASP LEU ARG LEU ASP GLN PHE MET LYS ARG TRP ALA          
SEQRES  16 A  310  PRO THR LEU THR GLU ALA GLU ALA SER ALA TYR ALA ALA          
SEQRES  17 A  310  PRO PHE PRO ASP THR SER TYR GLN ALA GLY VAL ARG LYS          
SEQRES  18 A  310  PHE PRO LYS MET VAL ALA GLN ARG ASP GLN ALA CYS ILE          
SEQRES  19 A  310  ASP ILE SER THR GLU ALA ILE SER PHE TRP GLN ASN ASP          
SEQRES  20 A  310  TRP ASN GLY GLN THR PHE MET ALA ILE GLY MET LYS ASP          
SEQRES  21 A  310  LYS LEU LEU GLY PRO ASP VAL MET TYR PRO MET LYS ALA          
SEQRES  22 A  310  LEU ILE ASN GLY CYS PRO GLU PRO LEU GLU ILE ALA ASP          
SEQRES  23 A  310  ALA GLY HIS PHE VAL GLN GLU PHE GLY GLU GLN VAL ALA          
SEQRES  24 A  310  ARG GLU ALA LEU LYS HIS PHE ALA GLU THR GLU                  
FTNOTE   1 RESIDUES 57 AND 168 ARE CIS PROLINES.                                
FORMUL   2  HOH   *204(H2 O)                                                    
HELIX    1  A1 SER A   60  GLU A   72  1                                  13    
HELIX    2  A2 PHE A   99  ARG A  112  1                                  14    
HELIX    3  A3 ASP A  124  GLY A  130  1                                   7    
HELIX    4  A4 PRO A  159  PHE A  164  1                                   6    
HELIX    5  A5 PHE A  172  VAL A  180  1                                   9    
HELIX    6  A6 LEU A  187  TRP A  194  1                                   8    
HELIX    7  A7 GLU A  200  ALA A  207  1                                   8    
HELIX    8  A8 THR A  213  ALA A  227  1                                  15    
HELIX    9  A9 GLN A  231  ASN A  246  1                                  16    
HELIX   10 A10 PRO A  265  LEU A  274  1                                  10    
HELIX   11 A11 VAL A  291  HIS A  305  1                                  15    
SHEET    1  S1 8 SER A  21  LEU A  25  0                                        
SHEET    2  S1 8 ALA A  36  GLU A  41 -1                                        
SHEET    3  S1 8 ARG A  76  PRO A  80 -1                                        
SHEET    4  S1 8 VAL A  49  HIS A  54  1                                        
SHEET    5  S1 8 ILE A 118  VAL A 122  1                                        
SHEET    6  S1 8 PHE A 141  MET A 147  1                                        
SHEET    7  S1 8 GLN A 251  GLY A 257  1                                        
SHEET    8  S1 8 GLU A 280  ILE A 284  1                                        
TURN     1  T1 ASP A   9  PHE A  12     NEAR 3/10 TURN                          
TURN     2  T2 LEU A  28  TYR A  31     REVERSE TURN II                         
TURN     3  T3 ASN A  43  ALA A  46     NEAR REVERSE TURN I                     
TURN     4  T4 GLY A  55  THR A  58     NEAR CIS-PROLINE TURN (VI/B)            
TURN     5  T5 PHE A  82  PHE A  85     NEAR REVERSE TURN II                    
TURN     6  T6 PHE A  85  SER A  88     NEAR REVERSE TURN II'                   
TURN     7  T7 ASP A  93  ASP A  96     3/10 TURN                               
TURN     8  T8 GLN A 123  TRP A 125     "NUCLEOPHILE ELBOW"                     
TURN     9  T9 PRO A 138  PHE A 141     NEAR 310 TURN                           
TURN    10 T10 ASP A 154  THR A 157     OPEN TURN III                           
TURN    11 T11 THR A 166  ALA A 169     OPEN CIS-PROLINE TURN (VI/B)            
TURN    12 T12 THR A 213  GLN A 216     REVERSE TURN I                          
TURN    13 T13 ILE A 275  CYS A 278     REVERSE TURN II                         
TURN    14 T14 ILE A 284  ALA A 287     NEAR REVERSE TURN I                     
CISPEP   1 GLU A   56    PRO A   57          0        -1.62                     
CISPEP   2 GLN A  167    PRO A  168          0        -0.48                     
CRYST1   94.400   72.900   41.400  90.00  90.00  90.00 P 21 21 2     4          
ORIGX1      1.000000  0.000000  0.000000        0.00000                         
ORIGX2      0.000000  1.000000  0.000000        0.00000                         
ORIGX3      0.000000  0.000000  1.000000        0.00000                         
SCALE1      0.010593  0.000000  0.000000        0.00000                         
SCALE2      0.000000  0.013717  0.000000        0.00000                         
SCALE3      0.000000  0.000000  0.024155        0.00000                         
ATOM      1  N   MET A   1      11.441  88.420  44.697  1.00 51.98           N  
ATOM      2  CA  MET A   1      11.448  89.490  45.682  1.00 51.46           C  
ATOM      3  C   MET A   1      11.754  90.865  45.086  1.00 47.73           C  
ATOM      4  O   MET A   1      11.322  91.914  45.588  1.00 48.74           O  
ATOM      5  CB  MET A   1      12.295  89.083  46.900  1.00 54.44           C  
ATOM      6  CG  MET A   1      12.347  87.563  46.981  1.00 57.36           C  
ATOM      7  SD  MET A   1      12.714  86.973  48.657  1.00 60.31           S  
ATOM      8  CE  MET A   1      13.870  85.604  48.359  1.00 60.49           C  
ATOM      9  N   ILE A   2      12.522  90.863  43.990  1.00 42.54           N  
ATOM     10  CA  ILE A   2      12.846  92.088  43.276  1.00 36.21           C  
ATOM     11  C   ILE A   2      11.731  92.047  42.225  1.00 31.75           C  
ATOM     12  O   ILE A   2      11.577  91.025  41.548  1.00 32.10           O  
ATOM     13  CB  ILE A   2      14.239  92.078  42.620  1.00 34.39           C  
ATOM     14  CG1 ILE A   2      15.422  92.154  43.582  1.00 34.00           C  
ATOM     15  CG2 ILE A   2      14.421  93.124  41.529  1.00 32.96           C  
ATOM     16  CD1 ILE A   2      15.638  93.517  44.233  1.00 34.18           C  
ATOM     17  N   ASN A   3      10.913  93.085  42.080  1.00 26.16           N  
ATOM     18  CA  ASN A   3       9.880  93.019  41.069  1.00 23.29           C  
ATOM     19  C   ASN A   3      10.581  93.146  39.725  1.00 20.01           C  
ATOM     20  O   ASN A   3      11.215  94.172  39.508  1.00 20.04           O  
ATOM     21  CB  ASN A   3       8.918  94.204  41.272  1.00 24.67           C  
ATOM     22  CG  ASN A   3       7.764  94.173  40.286  1.00 26.84           C  
ATOM     23  OD1 ASN A   3       7.659  93.241  39.477  1.00 27.88           O  
ATOM     24  ND2 ASN A   3       6.898  95.184  40.308  1.00 27.39           N  
ATOM     25  N   ALA A   4      10.502  92.150  38.843  1.00 17.13           N  
ATOM     26  CA  ALA A   4      11.152  92.151  37.541  1.00 14.46           C  
ATOM     27  C   ALA A   4      10.266  91.676  36.401  1.00 14.64           C  
ATOM     28  O   ALA A   4       9.234  91.043  36.630  1.00 15.17           O  
ATOM     29  CB  ALA A   4      12.408  91.296  37.549  1.00 13.71           C  
ATOM     30  N   ILE A   5      10.665  92.008  35.169  1.00 12.69           N  
ATOM     31  CA  ILE A   5       9.931  91.596  34.010  1.00 12.38           C  
ATOM     32  C   ILE A   5      10.911  90.900  33.089  1.00 11.12           C  
ATOM     33  O   ILE A   5      12.127  91.099  33.180  1.00  9.96           O  
ATOM     34  CB  ILE A   5       9.113  92.650  33.289  1.00 15.36           C  
ATOM     35  CG1 ILE A   5       9.947  93.843  32.855  1.00 17.02           C  
ATOM     36  CG2 ILE A   5       8.011  93.130  34.218  1.00 17.83           C  
ATOM     37  CD1 ILE A   5       8.906  94.793  32.273  1.00 19.07           C  
ATOM     38  N   ARG A   6      10.332  90.092  32.210  1.00 10.60           N  
ATOM     39  CA  ARG A   6      11.082  89.310  31.270  1.00 10.90           C  
ATOM     40  C   ARG A   6      10.663  89.620  29.851  1.00 10.73           C  
ATOM     41  O   ARG A   6       9.475  89.664  29.555  1.00 12.17           O  
ATOM     42  CB  ARG A   6      10.802  87.836  31.560  1.00 12.32           C  
ATOM     43  CG  ARG A   6      11.482  86.883  30.588  1.00 11.80           C  
ATOM     44  CD  ARG A   6      11.387  85.450  31.101  1.00 12.32           C  
ATOM     45  NE  ARG A   6      11.970  85.301  32.428  1.00 13.54           N  
ATOM     46  CZ  ARG A   6      11.822  84.199  33.163  1.00 15.49           C  
ATOM     47  NH1 ARG A   6      11.099  83.176  32.716  1.00 16.58           N  
ATOM     48  NH2 ARG A   6      12.380  84.112  34.365  1.00 15.10           N  
ATOM     49  N   THR A   7      11.647  89.823  28.969  1.00 10.70           N  
ATOM     50  CA  THR A   7      11.386  90.125  27.566  1.00 10.52           C  
ATOM     51  C   THR A   7      10.839  88.863  26.879  1.00 11.44           C  
ATOM     52  O   THR A   7      11.425  87.800  27.044  1.00 10.86           O  
ATOM     53  CB  THR A   7      12.679  90.584  26.848  1.00  9.27           C  
ATOM     54  OG1 THR A   7      13.333  91.613  27.572  1.00  9.33           O  
ATOM     55  CG2 THR A   7      12.404  91.064  25.429  1.00  9.94           C  
ATOM     56  N   PRO A   8       9.752  88.980  26.124  1.00 11.79           N  
ATOM     57  CA  PRO A   8       9.179  87.862  25.413  1.00 13.20           C  
ATOM     58  C   PRO A   8      10.204  87.337  24.431  1.00 14.90           C  
ATOM     59  O   PRO A   8      10.897  88.073  23.740  1.00 14.20           O  
ATOM     60  CB  PRO A   8       7.967  88.403  24.651  1.00 12.64           C  
ATOM     61  CG  PRO A   8       7.634  89.739  25.303  1.00 13.10           C  
ATOM     62  CD  PRO A   8       8.855  90.159  26.100  1.00 12.17           C  
ATOM     63  N   ASP A   9      10.300  86.021  24.386  1.00 17.03           N  
ATOM     64  CA  ASP A   9      11.242  85.358  23.527  1.00 19.53           C  
ATOM     65  C   ASP A   9      11.123  85.710  22.057  1.00 16.02           C  
ATOM     66  O   ASP A   9      12.111  85.737  21.341  1.00 15.31           O  
ATOM     67  CB  ASP A   9      11.289  83.852  23.860  1.00 25.81           C  
ATOM     68  CG  ASP A   9      12.662  83.291  23.669  1.00 31.82           C  
ATOM     69  OD1 ASP A   9      13.671  83.772  24.168  1.00 33.97           O  
ATOM     70  OD2 ASP A   9      12.657  82.287  22.825  1.00 34.23           O  
ATOM     71  N   GLN A  10       9.923  85.988  21.585  1.00 14.49           N  
ATOM     72  CA  GLN A  10       9.740  86.320  20.189  1.00 16.30           C  
ATOM     73  C   GLN A  10      10.530  87.544  19.765  1.00 12.83           C  
ATOM     74  O   GLN A  10      10.780  87.706  18.577  1.00 10.64           O  
ATOM     75  CB  GLN A  10       8.279  86.708  19.878  1.00 22.62           C  
ATOM     76  CG  GLN A  10       7.465  85.794  18.935  1.00 28.82           C  
ATOM     77  CD  GLN A  10       7.766  85.754  17.440  1.00 32.84           C  
ATOM     78  OE1 GLN A  10       7.786  84.657  16.846  1.00 34.09           O  
ATOM     79  NE2 GLN A  10       7.992  86.912  16.812  1.00 34.32           N  
ATOM     80  N   ARG A  11      10.896  88.411  20.707  1.00 11.67           N  
ATOM     81  CA  ARG A  11      11.642  89.621  20.351  1.00  9.55           C  
ATOM     82  C   ARG A  11      13.018  89.325  19.782  1.00  8.83           C  
ATOM     83  O   ARG A  11      13.626  90.170  19.141  1.00  7.95           O  
ATOM     84  CB  ARG A  11      11.830  90.487  21.597  1.00  9.49           C  
ATOM     85  CG  ARG A  11      10.565  91.171  22.087  1.00  9.48           C  
ATOM     86  CD  ARG A  11      10.214  92.434  21.296  1.00 10.96           C  
ATOM     87  NE  ARG A  11      11.189  93.526  21.430  1.00 11.50           N  
ATOM     88  CZ  ARG A  11      11.098  94.721  20.850  1.00 11.89           C  
ATOM     89  NH1 ARG A  11      10.059  95.040  20.073  1.00 13.60           N  
ATOM     90  NH2 ARG A  11      12.069  95.613  21.050  1.00 10.64           N  
ATOM     91  N   PHE A  12      13.531  88.110  20.009  1.00  9.00           N  
ATOM     92  CA  PHE A  12      14.847  87.687  19.540  1.00  9.57           C  
ATOM     93  C   PHE A  12      14.834  86.687  18.391  1.00 11.99           C  
ATOM     94  O   PHE A  12      15.866  86.084  18.068  1.00 12.18           O  
ATOM     95  CB  PHE A  12      15.571  86.984  20.711  1.00  8.15           C  
ATOM     96  CG  PHE A  12      15.596  87.827  21.961  1.00  8.84           C  
ATOM     97  CD1 PHE A  12      16.541  88.843  22.090  1.00  8.91           C  
ATOM     98  CD2 PHE A  12      14.736  87.590  23.029  1.00  8.88           C  
ATOM     99  CE1 PHE A  12      16.616  89.668  23.213  1.00  8.53           C  
ATOM    100  CE2 PHE A  12      14.809  88.389  24.170  1.00  9.18           C  
ATOM    101  CZ  PHE A  12      15.737  89.427  24.266  1.00  8.54           C  
ATOM    102  N   SER A  13      13.657  86.484  17.804  1.00 13.13           N  
ATOM    103  CA  SER A  13      13.529  85.520  16.722  1.00 15.77           C  
ATOM    104  C   SER A  13      14.403  85.749  15.504  1.00 15.72           C  
ATOM    105  O   SER A  13      14.956  84.808  14.928  1.00 13.60           O  
ATOM    106  CB  SER A  13      12.098  85.514  16.201  1.00 19.02           C  
ATOM    107  OG  SER A  13      11.347  84.827  17.177  1.00 22.43           O  
ATOM    108  N   ASN A  14      14.449  87.031  15.138  1.00 16.93           N  
ATOM    109  CA  ASN A  14      15.134  87.520  13.971  1.00 19.94           C  
ATOM    110  C   ASN A  14      16.497  88.157  14.082  1.00 18.34           C  
ATOM    111  O   ASN A  14      16.868  88.863  13.158  1.00 18.97           O  
ATOM    112  CB  ASN A  14      14.181  88.506  13.291  1.00 25.68           C  
ATOM    113  CG  ASN A  14      14.101  88.254  11.805  1.00 32.55           C  
ATOM    114  OD1 ASN A  14      13.016  88.402  11.202  1.00 36.14           O  
ATOM    115  ND2 ASN A  14      15.245  87.884  11.222  1.00 33.95           N  
ATOM    116  N   LEU A  15      17.270  87.900  15.123  1.00 16.42           N  
ATOM    117  CA  LEU A  15      18.593  88.473  15.299  1.00 15.43           C  
ATOM    118  C   LEU A  15      19.593  88.163  14.224  1.00 15.83           C  
ATOM    119  O   LEU A  15      19.664  87.033  13.782  1.00 16.90           O  
ATOM    120  CB  LEU A  15      19.227  87.863  16.541  1.00 15.05           C  
ATOM    121  CG  LEU A  15      19.031  88.660  17.812  1.00 16.27           C  
ATOM    122  CD1 LEU A  15      18.223  89.944  17.616  1.00 16.61           C  
ATOM    123  CD2 LEU A  15      18.654  87.760  18.985  1.00 15.31           C  
ATOM    124  N   ASP A  16      20.396  89.149  13.848  1.00 15.83           N  
ATOM    125  CA  ASP A  16      21.423  89.038  12.836  1.00 15.21           C  
ATOM    126  C   ASP A  16      22.767  88.669  13.437  1.00 13.05           C  
ATOM    127  O   ASP A  16      23.321  89.353  14.310  1.00 11.47           O  
ATOM    128  CB  ASP A  16      21.590  90.402  12.139  1.00 18.69           C  
ATOM    129  CG  ASP A  16      22.437  90.304  10.905  1.00 22.81           C  
ATOM    130  OD1 ASP A  16      22.099  89.622   9.950  1.00 25.72           O  
ATOM    131  OD2 ASP A  16      23.598  90.913  11.008  1.00 23.68           O  
ATOM    132  N   GLN A  17      23.292  87.559  12.933  1.00 11.63           N  
ATOM    133  CA  GLN A  17      24.575  87.037  13.344  1.00 13.23           C  
ATOM    134  C   GLN A  17      24.622  86.679  14.808  1.00  9.51           C  
ATOM    135  O   GLN A  17      25.660  86.900  15.435  1.00  9.06           O  
ATOM    136  CB  GLN A  17      25.826  87.895  13.017  1.00 19.24           C  
ATOM    137  CG  GLN A  17      25.843  88.413  11.570  1.00 25.06           C  
ATOM    138  CD  GLN A  17      26.074  87.316  10.547  1.00 29.97           C  
ATOM    139  OE1 GLN A  17      25.234  86.419  10.350  1.00 31.18           O  
ATOM    140  NE2 GLN A  17      27.225  87.404   9.879  1.00 31.53           N  
ATOM    141  N   TYR A  18      23.537  86.124  15.335  1.00  6.43           N  
ATOM    142  CA  TYR A  18      23.550  85.718  16.728  1.00  6.80           C  
ATOM    143  C   TYR A  18      22.992  84.287  16.840  1.00  6.97           C  
ATOM    144  O   TYR A  18      21.851  84.082  17.281  1.00  7.12           O  
ATOM    145  CB  TYR A  18      22.703  86.674  17.579  1.00  6.06           C  
ATOM    146  CG  TYR A  18      22.932  86.574  19.064  1.00  5.77           C  
ATOM    147  CD1 TYR A  18      23.999  87.248  19.661  1.00  5.05           C  
ATOM    148  CD2 TYR A  18      22.059  85.817  19.847  1.00  5.37           C  
ATOM    149  CE1 TYR A  18      24.172  87.203  21.044  1.00  4.93           C  
ATOM    150  CE2 TYR A  18      22.219  85.745  21.229  1.00  5.22           C  
ATOM    151  CZ  TYR A  18      23.281  86.444  21.811  1.00  6.22           C  
ATOM    152  OH  TYR A  18      23.432  86.373  23.173  1.00  4.93           O  
ATOM    153  N   PRO A  19      23.814  83.330  16.412  1.00  7.71           N  
ATOM    154  CA  PRO A  19      23.450  81.908  16.415  1.00  8.51           C  
ATOM    155  C   PRO A  19      23.794  81.137  17.694  1.00 10.82           C  
ATOM    156  O   PRO A  19      23.848  79.897  17.717  1.00  9.21           O  
ATOM    157  CB  PRO A  19      24.326  81.331  15.296  1.00  7.66           C  
ATOM    158  CG  PRO A  19      25.624  82.128  15.387  1.00  7.37           C  
ATOM    159  CD  PRO A  19      25.170  83.523  15.815  1.00  7.36           C  
ATOM    160  N   PHE A  20      24.048  81.864  18.795  1.00 11.14           N  
ATOM    161  CA  PHE A  20      24.423  81.276  20.071  1.00  9.25           C  
ATOM    162  C   PHE A  20      23.234  80.880  20.913  1.00  9.04           C  
ATOM    163  O   PHE A  20      22.292  81.628  21.146  1.00  9.45           O  
ATOM    164  CB  PHE A  20      25.439  82.159  20.825  1.00  8.15           C  
ATOM    165  CG  PHE A  20      26.385  82.907  19.915  1.00  8.31           C  
ATOM    166  CD1 PHE A  20      27.456  82.265  19.292  1.00  8.42           C  
ATOM    167  CD2 PHE A  20      26.205  84.273  19.677  1.00  7.64           C  
ATOM    168  CE1 PHE A  20      28.309  82.942  18.417  1.00  8.96           C  
ATOM    169  CE2 PHE A  20      27.080  84.965  18.844  1.00  7.26           C  
ATOM    170  CZ  PHE A  20      28.139  84.311  18.209  1.00  7.33           C  
ATOM    171  N   SER A  21      23.270  79.636  21.381  1.00  8.04           N  
ATOM    172  CA  SER A  21      22.204  79.071  22.185  1.00  5.99           C  
ATOM    173  C   SER A  21      22.206  79.685  23.566  1.00  5.53           C  
ATOM    174  O   SER A  21      23.226  79.958  24.185  1.00  6.62           O  
ATOM    175  CB  SER A  21      22.432  77.569  22.359  1.00  7.59           C  
ATOM    176  OG  SER A  21      22.303  76.921  21.111  1.00  8.57           O  
ATOM    177  N   PRO A  22      21.024  79.877  24.084  1.00  5.26           N  
ATOM    178  CA  PRO A  22      20.912  80.480  25.394  1.00  6.16           C  
ATOM    179  C   PRO A  22      21.195  79.512  26.528  1.00  8.17           C  
ATOM    180  O   PRO A  22      20.906  78.322  26.371  1.00  7.90           O  
ATOM    181  CB  PRO A  22      19.416  80.814  25.488  1.00  5.41           C  
ATOM    182  CG  PRO A  22      18.667  80.029  24.424  1.00  5.11           C  
ATOM    183  CD  PRO A  22      19.726  79.678  23.386  1.00  5.56           C  
ATOM    184  N   ASN A  23      21.729  80.028  27.639  1.00  7.36           N  
ATOM    185  CA  ASN A  23      21.980  79.259  28.841  1.00  8.06           C  
ATOM    186  C   ASN A  23      21.368  80.113  29.926  1.00  8.61           C  
ATOM    187  O   ASN A  23      21.460  81.342  29.856  1.00  9.27           O  
ATOM    188  CB  ASN A  23      23.452  78.974  29.165  1.00  9.03           C  
ATOM    189  CG  ASN A  23      24.099  78.232  28.033  1.00 10.88           C  
ATOM    190  OD1 ASN A  23      24.590  78.845  27.082  1.00 12.35           O  
ATOM    191  ND2 ASN A  23      24.066  76.923  28.124  1.00  9.99           N  
ATOM    192  N   TYR A  24      20.712  79.527  30.907  1.00  7.86           N  
ATOM    193  CA  TYR A  24      20.151  80.427  31.878  1.00 10.27           C  
ATOM    194  C   TYR A  24      20.388  79.897  33.261  1.00 13.46           C  
ATOM    195  O   TYR A  24      20.509  78.686  33.421  1.00 14.29           O  
ATOM    196  CB  TYR A  24      18.626  80.439  31.789  1.00 11.16           C  
ATOM    197  CG  TYR A  24      18.083  81.044  30.523  1.00 12.67           C  
ATOM    198  CD1 TYR A  24      18.123  82.419  30.302  1.00 11.96           C  
ATOM    199  CD2 TYR A  24      17.527  80.202  29.561  1.00 12.39           C  
ATOM    200  CE1 TYR A  24      17.612  82.913  29.105  1.00 11.87           C  
ATOM    201  CE2 TYR A  24      17.004  80.678  28.363  1.00 12.10           C  
ATOM    202  CZ  TYR A  24      17.064  82.054  28.153  1.00 11.53           C  
ATOM    203  OH  TYR A  24      16.543  82.546  27.007  1.00 10.59           O  
ATOM    204  N   LEU A  25      20.431  80.806  34.226  1.00 16.54           N  
ATOM    205  CA  LEU A  25      20.623  80.482  35.633  1.00 19.19           C  
ATOM    206  C   LEU A  25      19.573  81.255  36.399  1.00 20.21           C  
ATOM    207  O   LEU A  25      19.408  82.453  36.182  1.00 18.12           O  
ATOM    208  CB  LEU A  25      21.950  80.968  36.240  1.00 20.76           C  
ATOM    209  CG  LEU A  25      23.228  80.279  35.801  1.00 22.47           C  
ATOM    210  CD1 LEU A  25      24.410  81.103  36.303  1.00 23.57           C  
ATOM    211  CD2 LEU A  25      23.298  78.854  36.339  1.00 23.36           C  
ATOM    212  N   ASP A  26      18.863  80.603  37.310  1.00 22.46           N  
ATOM    213  CA  ASP A  26      17.898  81.399  38.034  1.00 25.73           C  
ATOM    214  C   ASP A  26      18.000  81.050  39.499  1.00 27.01           C  
ATOM    215  O   ASP A  26      17.166  81.419  40.317  1.00 28.44           O  
ATOM    216  CB  ASP A  26      16.469  81.268  37.495  1.00 27.87           C  
ATOM    217  CG  ASP A  26      16.088  79.821  37.416  1.00 31.35           C  
ATOM    218  OD1 ASP A  26      16.829  78.905  37.746  1.00 32.34           O  
ATOM    219  OD2 ASP A  26      14.867  79.668  36.969  1.00 33.21           O  
ATOM    220  N   ASP A  27      19.056  80.331  39.818  1.00 27.80           N  
ATOM    221  CA  ASP A  27      19.230  79.907  41.188  1.00 31.62           C  
ATOM    222  C   ASP A  27      20.443  80.571  41.863  1.00 31.52           C  
ATOM    223  O   ASP A  27      21.194  79.906  42.605  1.00 30.81           O  
ATOM    224  CB  ASP A  27      19.264  78.346  41.157  1.00 34.34           C  
ATOM    225  CG  ASP A  27      20.301  77.695  40.263  1.00 36.69           C  
ATOM    226  OD1 ASP A  27      21.437  78.125  40.096  1.00 38.13           O  
ATOM    227  OD2 ASP A  27      19.874  76.584  39.705  1.00 36.73           O  
ATOM    228  N   LEU A  28      20.626  81.876  41.570  1.00 28.56           N  
ATOM    229  CA  LEU A  28      21.786  82.571  42.106  1.00 26.08           C  
ATOM    230  C   LEU A  28      21.570  83.115  43.480  1.00 25.43           C  
ATOM    231  O   LEU A  28      20.535  83.723  43.733  1.00 25.17           O  
ATOM    232  CB  LEU A  28      22.358  83.705  41.230  1.00 24.47           C  
ATOM    233  CG  LEU A  28      22.988  83.237  39.929  1.00 22.90           C  
ATOM    234  CD1 LEU A  28      23.206  84.441  39.019  1.00 21.92           C  
ATOM    235  CD2 LEU A  28      24.301  82.496  40.165  1.00 21.94           C  
ATOM    236  N   PRO A  29      22.579  82.889  44.318  1.00 25.93           N  
ATOM    237  CA  PRO A  29      22.519  83.368  45.690  1.00 26.24           C  
ATOM    238  C   PRO A  29      22.465  84.891  45.725  1.00 25.24           C  
ATOM    239  O   PRO A  29      23.372  85.560  45.216  1.00 26.79           O  
ATOM    240  CB  PRO A  29      23.798  82.887  46.372  1.00 26.96           C  
ATOM    241  CG  PRO A  29      24.498  81.964  45.384  1.00 27.45           C  
ATOM    242  CD  PRO A  29      23.776  82.055  44.047  1.00 26.16           C  
ATOM    243  N   GLY A  30      21.406  85.431  46.324  1.00 22.55           N  
ATOM    244  CA  GLY A  30      21.232  86.871  46.444  1.00 21.06           C  
ATOM    245  C   GLY A  30      20.338  87.454  45.371  1.00 19.17           C  
ATOM    246  O   GLY A  30      19.968  88.608  45.438  1.00 19.71           O  
ATOM    247  N   TYR A  31      19.975  86.643  44.388  1.00 18.86           N  
ATOM    248  CA  TYR A  31      19.140  87.059  43.280  1.00 19.18           C  
ATOM    249  C   TYR A  31      18.007  86.068  43.115  1.00 22.04           C  
ATOM    250  O   TYR A  31      17.889  85.438  42.068  1.00 22.19           O  
ATOM    251  CB  TYR A  31      19.995  87.127  41.989  1.00 16.93           C  
ATOM    252  CG  TYR A  31      21.128  88.103  42.233  1.00 14.65           C  
ATOM    253  CD1 TYR A  31      20.919  89.471  42.048  1.00 14.27           C  
ATOM    254  CD2 TYR A  31      22.372  87.666  42.683  1.00 14.09           C  
ATOM    255  CE1 TYR A  31      21.956  90.374  42.290  1.00 13.46           C  
ATOM    256  CE2 TYR A  31      23.404  88.558  42.973  1.00 13.92           C  
ATOM    257  CZ  TYR A  31      23.186  89.915  42.755  1.00 13.69           C  
ATOM    258  OH  TYR A  31      24.177  90.806  43.055  1.00 13.52           O  
ATOM    259  N   PRO A  32      17.193  85.932  44.159  1.00 23.58           N  
ATOM    260  CA  PRO A  32      16.052  85.042  44.169  1.00 24.43           C  
ATOM    261  C   PRO A  32      14.984  85.342  43.124  1.00 23.92           C  
ATOM    262  O   PRO A  32      14.423  86.431  43.053  1.00 24.53           O  
ATOM    263  CB  PRO A  32      15.417  85.169  45.553  1.00 24.97           C  
ATOM    264  CG  PRO A  32      16.064  86.393  46.180  1.00 25.37           C  
ATOM    265  CD  PRO A  32      17.420  86.512  45.503  1.00 24.67           C  
ATOM    266  N   GLY A  33      14.722  84.323  42.315  1.00 24.21           N  
ATOM    267  CA  GLY A  33      13.736  84.379  41.261  1.00 24.06           C  
ATOM    268  C   GLY A  33      14.113  85.115  39.986  1.00 23.32           C  
ATOM    269  O   GLY A  33      13.294  85.223  39.074  1.00 24.47           O  
ATOM    270  N   LEU A  34      15.333  85.624  39.889  1.00 20.95           N  
ATOM    271  CA  LEU A  34      15.753  86.327  38.693  1.00 17.84           C  
ATOM    272  C   LEU A  34      16.556  85.397  37.800  1.00 15.42           C  
ATOM    273  O   LEU A  34      17.526  84.769  38.245  1.00 16.49           O  
ATOM    274  CB  LEU A  34      16.647  87.532  39.022  1.00 17.73           C  
ATOM    275  CG  LEU A  34      15.940  88.620  39.803  1.00 19.00           C  
ATOM    276  CD1 LEU A  34      16.972  89.677  40.162  1.00 19.39           C  
ATOM    277  CD2 LEU A  34      14.877  89.240  38.913  1.00 19.71           C  
ATOM    278  N   ARG A  35      16.144  85.342  36.542  1.00 11.63           N  
ATOM    279  CA  ARG A  35      16.825  84.514  35.558  1.00  9.93           C  
ATOM    280  C   ARG A  35      17.822  85.354  34.760  1.00  9.53           C  
ATOM    281  O   ARG A  35      17.457  86.392  34.193  1.00 10.32           O  
ATOM    282  CB  ARG A  35      15.814  83.837  34.626  1.00  9.08           C  
ATOM    283  CG  ARG A  35      16.452  82.782  33.730  1.00  9.00           C  
ATOM    284  CD  ARG A  35      15.437  82.130  32.794  1.00 10.17           C  
ATOM    285  NE  ARG A  35      14.979  83.066  31.773  1.00 11.91           N  
ATOM    286  CZ  ARG A  35      14.275  82.730  30.682  1.00 12.32           C  
ATOM    287  NH1 ARG A  35      13.918  81.470  30.433  1.00 12.76           N  
ATOM    288  NH2 ARG A  35      13.908  83.668  29.805  1.00 11.03           N  
ATOM    289  N   ALA A  36      19.078  84.916  34.734  1.00  6.80           N  
ATOM    290  CA  ALA A  36      20.166  85.558  34.027  1.00  5.04           C  
ATOM    291  C   ALA A  36      20.501  84.714  32.802  1.00  6.88           C  
ATOM    292  O   ALA A  36      20.559  83.476  32.871  1.00  8.57           O  
ATOM    293  CB  ALA A  36      21.408  85.504  34.906  1.00  3.25           C  
ATOM    294  N   HIS A  37      20.737  85.379  31.676  1.00  4.68           N  
ATOM    295  CA  HIS A  37      21.087  84.680  30.462  1.00  4.59           C  
ATOM    296  C   HIS A  37      22.582  84.842  30.243  1.00  5.62           C  
ATOM    297  O   HIS A  37      23.182  85.870  30.584  1.00  5.40           O  
ATOM    298  CB  HIS A  37      20.333  85.299  29.271  1.00  5.02           C  
ATOM    299  CG  HIS A  37      20.874  84.888  27.932  1.00  6.14           C  
ATOM    300  ND1 HIS A  37      21.657  85.706  27.130  1.00  6.38           N  
ATOM    301  CD2 HIS A  37      20.699  83.705  27.285  1.00  6.38           C  
ATOM    302  CE1 HIS A  37      21.938  85.012  26.030  1.00  6.80           C  
ATOM    303  NE2 HIS A  37      21.385  83.807  26.099  1.00  6.35           N  
ATOM    304  N   TYR A  38      23.228  83.832  29.641  1.00  4.69           N  
ATOM    305  CA  TYR A  38      24.639  83.894  29.335  1.00  5.57           C  
ATOM    306  C   TYR A  38      24.929  82.937  28.202  1.00  5.58           C  
ATOM    307  O   TYR A  38      24.260  81.911  28.054  1.00  4.71           O  
ATOM    308  CB  TYR A  38      25.643  83.646  30.482  1.00  6.57           C  
ATOM    309  CG  TYR A  38      25.555  82.236  31.017  1.00  8.58           C  
ATOM    310  CD1 TYR A  38      24.491  81.839  31.827  1.00  9.85           C  
ATOM    311  CD2 TYR A  38      26.512  81.295  30.639  1.00 10.17           C  
ATOM    312  CE1 TYR A  38      24.402  80.524  32.290  1.00 11.90           C  
ATOM    313  CE2 TYR A  38      26.443  79.985  31.123  1.00 11.86           C  
ATOM    314  CZ  TYR A  38      25.378  79.595  31.936  1.00 12.63           C  
ATOM    315  OH  TYR A  38      25.297  78.291  32.386  1.00 13.82           O  
ATOM    316  N   LEU A  39      25.951  83.270  27.441  1.00  6.39           N  
ATOM    317  CA  LEU A  39      26.405  82.420  26.351  1.00  7.27           C  
ATOM    318  C   LEU A  39      27.574  81.646  26.954  1.00  6.21           C  
ATOM    319  O   LEU A  39      28.296  82.123  27.820  1.00  4.30           O  
ATOM    320  CB  LEU A  39      26.935  83.180  25.125  1.00  6.68           C  
ATOM    321  CG  LEU A  39      25.851  84.082  24.559  1.00  7.39           C  
ATOM    322  CD1 LEU A  39      26.420  84.838  23.355  1.00  7.41           C  
ATOM    323  CD2 LEU A  39      24.605  83.260  24.236  1.00  6.85           C  
ATOM    324  N   ASP A  40      27.722  80.413  26.500  1.00  7.25           N  
ATOM    325  CA  ASP A  40      28.762  79.490  26.934  1.00  8.24           C  
ATOM    326  C   ASP A  40      29.157  78.811  25.640  1.00  9.29           C  
ATOM    327  O   ASP A  40      28.504  77.860  25.189  1.00 11.29           O  
ATOM    328  CB  ASP A  40      28.152  78.487  27.941  1.00  8.58           C  
ATOM    329  CG  ASP A  40      29.219  77.666  28.586  1.00  8.81           C  
ATOM    330  OD1 ASP A  40      30.365  77.641  28.200  1.00  8.20           O  
ATOM    331  OD2 ASP A  40      28.789  77.008  29.617  1.00 10.95           O  
ATOM    332  N   GLU A  41      30.209  79.321  25.036  1.00  8.17           N  
ATOM    333  CA  GLU A  41      30.618  78.819  23.757  1.00  8.03           C  
ATOM    334  C   GLU A  41      32.018  78.252  23.742  1.00  9.35           C  
ATOM    335  O   GLU A  41      32.841  78.581  24.576  1.00 10.54           O  
ATOM    336  CB  GLU A  41      30.501  80.036  22.806  1.00  7.14           C  
ATOM    337  CG  GLU A  41      29.038  80.427  22.473  1.00  7.26           C  
ATOM    338  CD  GLU A  41      28.354  79.386  21.621  1.00  7.52           C  
ATOM    339  OE1 GLU A  41      28.816  78.984  20.570  1.00  8.27           O  
ATOM    340  OE2 GLU A  41      27.201  78.985  22.077  1.00  7.74           O  
ATOM    341  N   GLY A  42      32.282  77.382  22.783  1.00 10.17           N  
ATOM    342  CA  GLY A  42      33.593  76.749  22.672  1.00 10.27           C  
ATOM    343  C   GLY A  42      33.602  75.495  23.539  1.00 12.24           C  
ATOM    344  O   GLY A  42      32.593  75.044  24.077  1.00 13.28           O  
ATOM    345  N   ASN A  43      34.768  74.885  23.699  1.00 14.44           N  
ATOM    346  CA  ASN A  43      34.924  73.670  24.499  1.00 14.89           C  
ATOM    347  C   ASN A  43      34.676  73.915  25.980  1.00 14.36           C  
ATOM    348  O   ASN A  43      35.397  74.645  26.647  1.00 12.98           O  
ATOM    349  CB  ASN A  43      36.308  73.087  24.187  1.00 16.38           C  
ATOM    350  CG  ASN A  43      36.637  71.918  25.077  1.00 18.51           C  
ATOM    351  OD1 ASN A  43      35.750  71.253  25.646  1.00 17.88           O  
ATOM    352  ND2 ASN A  43      37.948  71.739  25.233  1.00 20.42           N  
ATOM    353  N   SER A  44      33.631  73.300  26.520  1.00 16.00           N  
ATOM    354  CA  SER A  44      33.312  73.482  27.922  1.00 19.21           C  
ATOM    355  C   SER A  44      34.322  72.978  28.912  1.00 20.22           C  
ATOM    356  O   SER A  44      34.241  73.366  30.067  1.00 19.01           O  
ATOM    357  CB  SER A  44      31.909  73.111  28.354  1.00 22.25           C  
ATOM    358  OG  SER A  44      31.611  71.793  27.940  1.00 25.25           O  
ATOM    359  N   ASP A  45      35.252  72.157  28.448  1.00 23.05           N  
ATOM    360  CA  ASP A  45      36.307  71.617  29.282  1.00 26.47           C  
ATOM    361  C   ASP A  45      37.665  72.246  29.002  1.00 26.42           C  
ATOM    362  O   ASP A  45      38.696  71.681  29.361  1.00 27.27           O  
ATOM    363  CB  ASP A  45      36.381  70.078  29.261  1.00 29.64           C  
ATOM    364  CG  ASP A  45      35.136  69.545  29.901  1.00 33.19           C  
ATOM    365  OD1 ASP A  45      34.705  69.943  30.976  1.00 34.20           O  
ATOM    366  OD2 ASP A  45      34.544  68.662  29.133  1.00 35.06           O  
ATOM    367  N   ALA A  46      37.654  73.418  28.362  1.00 25.09           N  
ATOM    368  CA  ALA A  46      38.856  74.163  28.023  1.00 23.92           C  
ATOM    369  C   ALA A  46      39.559  74.637  29.280  1.00 24.61           C  
ATOM    370  O   ALA A  46      38.932  74.775  30.329  1.00 24.16           O  
ATOM    371  CB  ALA A  46      38.575  75.339  27.099  1.00 21.92           C  
ATOM    372  N   GLU A  47      40.860  74.871  29.149  1.00 26.88           N  
ATOM    373  CA  GLU A  47      41.649  75.352  30.267  1.00 29.96           C  
ATOM    374  C   GLU A  47      41.411  76.857  30.384  1.00 27.19           C  
ATOM    375  O   GLU A  47      41.247  77.351  31.474  1.00 27.94           O  
ATOM    376  CB  GLU A  47      43.147  75.034  30.067  1.00 35.08           C  
ATOM    377  CG  GLU A  47      43.812  74.021  31.036  1.00 40.01           C  
ATOM    378  CD  GLU A  47      42.948  73.406  32.120  1.00 43.97           C  
ATOM    379  OE1 GLU A  47      41.822  72.955  31.925  1.00 45.37           O  
ATOM    380  OE2 GLU A  47      43.536  73.372  33.300  1.00 44.78           O  
ATOM    381  N   ASP A  48      41.368  77.576  29.268  1.00 25.05           N  
ATOM    382  CA  ASP A  48      41.148  79.017  29.171  1.00 24.62           C  
ATOM    383  C   ASP A  48      39.684  79.415  29.025  1.00 20.79           C  
ATOM    384  O   ASP A  48      38.915  78.863  28.234  1.00 18.71           O  
ATOM    385  CB  ASP A  48      41.768  79.629  27.896  1.00 28.00           C  
ATOM    386  CG  ASP A  48      43.257  79.825  27.884  1.00 32.55           C  
ATOM    387  OD1 ASP A  48      43.920  80.005  28.894  1.00 32.70           O  
ATOM    388  OD2 ASP A  48      43.747  79.836  26.652  1.00 35.54           O  
ATOM    389  N   VAL A  49      39.306  80.423  29.806  1.00 18.45           N  
ATOM    390  CA  VAL A  49      37.951  80.930  29.765  1.00 16.20           C  
ATOM    391  C   VAL A  49      37.974  82.428  29.459  1.00 14.26           C  
ATOM    392  O   VAL A  49      38.636  83.171  30.185  1.00 14.83           O  
ATOM    393  CB  VAL A  49      37.268  80.712  31.111  1.00 16.35           C  
ATOM    394  CG1 VAL A  49      35.861  81.269  31.015  1.00 17.56           C  
ATOM    395  CG2 VAL A  49      37.237  79.230  31.479  1.00 16.77           C  
ATOM    396  N   PHE A  50      37.296  82.892  28.417  1.00 11.99           N  
ATOM    397  CA  PHE A  50      37.246  84.318  28.136  1.00 10.95           C  
ATOM    398  C   PHE A  50      35.950  84.802  28.762  1.00 10.56           C  
ATOM    399  O   PHE A  50      34.912  84.311  28.323  1.00 11.92           O  
ATOM    400  CB  PHE A  50      37.185  84.561  26.621  1.00 11.03           C  
ATOM    401  CG  PHE A  50      38.575  84.434  26.054  1.00 12.10           C  
ATOM    402  CD1 PHE A  50      39.144  83.179  25.846  1.00 13.91           C  
ATOM    403  CD2 PHE A  50      39.355  85.548  25.750  1.00 13.06           C  
ATOM    404  CE1 PHE A  50      40.434  83.028  25.334  1.00 14.95           C  
ATOM    405  CE2 PHE A  50      40.647  85.438  25.229  1.00 14.15           C  
ATOM    406  CZ  PHE A  50      41.182  84.165  25.028  1.00 15.15           C  
ATOM    407  N   LEU A  51      35.941  85.684  29.775  1.00  8.50           N  
ATOM    408  CA  LEU A  51      34.686  86.146  30.383  1.00  6.44           C  
ATOM    409  C   LEU A  51      34.401  87.520  29.764  1.00  5.53           C  
ATOM    410  O   LEU A  51      35.151  88.470  30.042  1.00  5.50           O  
ATOM    411  CB  LEU A  51      34.882  86.186  31.908  1.00  4.95           C  
ATOM    412  CG  LEU A  51      33.725  86.851  32.656  1.00  6.13           C  
ATOM    413  CD1 LEU A  51      32.409  86.171  32.321  1.00  6.52           C  
ATOM    414  CD2 LEU A  51      33.943  86.803  34.161  1.00  6.58           C  
ATOM    415  N   CYS A  52      33.393  87.616  28.903  1.00  4.25           N  
ATOM    416  CA  CYS A  52      33.120  88.838  28.156  1.00  6.21           C  
ATOM    417  C   CYS A  52      31.988  89.670  28.723  1.00  5.64           C  
ATOM    418  O   CYS A  52      30.833  89.267  28.661  1.00  5.85           O  
ATOM    419  CB  CYS A  52      32.854  88.528  26.666  1.00  8.72           C  
ATOM    420  SG  CYS A  52      34.158  87.632  25.782  1.00 11.20           S  
ATOM    421  N   LEU A  53      32.343  90.839  29.257  1.00  5.63           N  
ATOM    422  CA  LEU A  53      31.381  91.736  29.892  1.00  5.01           C  
ATOM    423  C   LEU A  53      30.991  92.947  29.053  1.00  2.66           C  
ATOM    424  O   LEU A  53      31.848  93.650  28.532  1.00  3.16           O  
ATOM    425  CB  LEU A  53      31.950  92.139  31.267  1.00  4.84           C  
ATOM    426  CG  LEU A  53      32.535  90.934  31.994  1.00  6.54           C  
ATOM    427  CD1 LEU A  53      32.985  91.465  33.347  1.00  7.62           C  
ATOM    428  CD2 LEU A  53      31.366  90.000  32.273  1.00  6.54           C  
ATOM    429  N   HIS A  54      29.689  93.126  28.930  1.00  2.77           N  
ATOM    430  CA  HIS A  54      29.174  94.224  28.121  1.00  3.83           C  
ATOM    431  C   HIS A  54      28.951  95.456  28.990  1.00  4.59           C  
ATOM    432  O   HIS A  54      29.063  95.438  30.236  1.00  3.98           O  
ATOM    433  CB  HIS A  54      27.896  93.826  27.348  1.00  2.99           C  
ATOM    434  CG  HIS A  54      26.693  93.669  28.246  1.00  4.07           C  
ATOM    435  ND1 HIS A  54      25.864  94.738  28.611  1.00  4.01           N  
ATOM    436  CD2 HIS A  54      26.178  92.570  28.867  1.00  4.08           C  
ATOM    437  CE1 HIS A  54      24.881  94.277  29.374  1.00  3.41           C  
ATOM    438  NE2 HIS A  54      25.065  92.982  29.562  1.00  3.84           N  
ATOM    439  N   GLY A  55      28.637  96.557  28.299  1.00  6.15           N  
ATOM    440  CA  GLY A  55      28.379  97.834  28.964  1.00  5.67           C  
ATOM    441  C   GLY A  55      26.982  98.388  28.673  1.00  5.58           C  
ATOM    442  O   GLY A  55      26.009  97.666  28.399  1.00  4.43           O  
ATOM    443  N   GLU A  56      26.887  99.719  28.766  1.00  4.86           N  
ATOM    444  CA  GLU A  56      25.648 100.459  28.582  1.00  4.10           C  
ATOM    445  C   GLU A  56      25.463 100.898  27.130  1.00  5.05           C  
ATOM    446  O   GLU A  56      26.413 101.435  26.563  1.00  6.19           O  
ATOM    447  CB  GLU A  56      25.724 101.720  29.483  1.00  4.89           C  
ATOM    448  CG  GLU A  56      24.631 102.778  29.184  1.00  6.07           C  
ATOM    449  CD  GLU A  56      23.251 102.399  29.666  1.00  8.05           C  
ATOM    450  OE1 GLU A  56      22.884 101.255  29.944  1.00  8.21           O  
ATOM    451  OE2 GLU A  56      22.473 103.433  29.802  1.00  8.88           O  
ATOM    452  N   PRO A  57      24.307 100.691  26.471  1.00  4.73           N  
ATOM    453  CA  PRO A  57      23.093 100.033  26.933  1.00  5.76           C  
ATOM    454  C   PRO A  57      23.046  98.778  26.022  1.00  6.20           C  
ATOM    455  O   PRO A  57      22.121  98.546  25.225  1.00  6.12           O  
ATOM    456  CB  PRO A  57      22.019 100.999  26.404  1.00  5.86           C  
ATOM    457  CG  PRO A  57      22.586 101.592  25.120  1.00  5.08           C  
ATOM    458  CD  PRO A  57      24.098 101.399  25.166  1.00  4.20           C  
ATOM    459  N   THR A  58      24.093  97.965  26.082  1.00  4.53           N  
ATOM    460  CA  THR A  58      24.191  96.794  25.220  1.00  3.80           C  
ATOM    461  C   THR A  58      23.884  95.473  25.896  1.00  3.84           C  
ATOM    462  O   THR A  58      23.151  95.429  26.890  1.00  4.56           O  
ATOM    463  CB  THR A  58      25.551  96.788  24.493  1.00  3.88           C  
ATOM    464  OG1 THR A  58      26.599  96.560  25.432  1.00  3.03           O  
ATOM    465  CG2 THR A  58      25.768  98.106  23.717  1.00  4.28           C  
ATOM    466  N   TRP A  59      24.419  94.407  25.292  1.00  4.74           N  
ATOM    467  CA  TRP A  59      24.229  93.037  25.771  1.00  3.88           C  
ATOM    468  C   TRP A  59      25.251  92.121  25.132  1.00  4.21           C  
ATOM    469  O   TRP A  59      26.061  92.613  24.349  1.00  4.20           O  
ATOM    470  CB  TRP A  59      22.793  92.501  25.667  1.00  3.09           C  
ATOM    471  CG  TRP A  59      22.100  92.399  24.334  1.00  4.69           C  
ATOM    472  CD1 TRP A  59      21.749  93.417  23.498  1.00  4.40           C  
ATOM    473  CD2 TRP A  59      21.610  91.188  23.722  1.00  5.89           C  
ATOM    474  NE1 TRP A  59      21.077  92.931  22.410  1.00  5.82           N  
ATOM    475  CE2 TRP A  59      20.982  91.555  22.514  1.00  5.87           C  
ATOM    476  CE3 TRP A  59      21.634  89.844  24.107  1.00  7.08           C  
ATOM    477  CZ2 TRP A  59      20.427  90.602  21.669  1.00  7.00           C  
ATOM    478  CZ3 TRP A  59      21.079  88.886  23.265  1.00  7.55           C  
ATOM    479  CH2 TRP A  59      20.479  89.272  22.056  1.00  8.10           C  
ATOM    480  N   SER A  60      25.237  90.816  25.436  1.00  4.37           N  
ATOM    481  CA  SER A  60      26.207  89.873  24.852  1.00  3.92           C  
ATOM    482  C   SER A  60      26.264  89.953  23.328  1.00  2.61           C  
ATOM    483  O   SER A  60      27.254  89.567  22.755  1.00  2.75           O  
ATOM    484  CB  SER A  60      26.017  88.428  25.357  1.00  2.67           C  
ATOM    485  OG  SER A  60      24.688  88.041  25.043  1.00  2.67           O  
ATOM    486  N   TYR A  61      25.210  90.408  22.648  1.00  3.32           N  
ATOM    487  CA  TYR A  61      25.172  90.580  21.213  1.00  3.27           C  
ATOM    488  C   TYR A  61      26.382  91.390  20.799  1.00  5.02           C  
ATOM    489  O   TYR A  61      26.966  91.228  19.714  1.00  5.71           O  
ATOM    490  CB  TYR A  61      23.904  91.336  20.775  1.00  4.05           C  
ATOM    491  CG  TYR A  61      23.695  91.448  19.278  1.00  4.93           C  
ATOM    492  CD1 TYR A  61      23.159  90.408  18.518  1.00  5.43           C  
ATOM    493  CD2 TYR A  61      24.051  92.616  18.608  1.00  5.60           C  
ATOM    494  CE1 TYR A  61      22.968  90.522  17.139  1.00  6.05           C  
ATOM    495  CE2 TYR A  61      23.886  92.753  17.228  1.00  6.70           C  
ATOM    496  CZ  TYR A  61      23.360  91.694  16.484  1.00  6.96           C  
ATOM    497  OH  TYR A  61      23.203  91.831  15.126  1.00  5.59           O  
ATOM    498  N   LEU A  62      26.809  92.291  21.683  1.00  5.49           N  
ATOM    499  CA  LEU A  62      27.975  93.143  21.411  1.00  6.00           C  
ATOM    500  C   LEU A  62      29.255  92.356  21.114  1.00  5.64           C  
ATOM    501  O   LEU A  62      30.137  92.774  20.363  1.00  5.81           O  
ATOM    502  CB  LEU A  62      28.163  94.200  22.540  1.00  5.94           C  
ATOM    503  CG  LEU A  62      29.376  95.138  22.409  1.00  6.88           C  
ATOM    504  CD1 LEU A  62      29.199  95.998  21.161  1.00  6.42           C  
ATOM    505  CD2 LEU A  62      29.364  96.122  23.582  1.00  8.02           C  
ATOM    506  N   TYR A  63      29.401  91.172  21.709  1.00  5.34           N  
ATOM    507  CA  TYR A  63      30.607  90.369  21.481  1.00  5.35           C  
ATOM    508  C   TYR A  63      30.422  89.391  20.330  1.00  5.83           C  
ATOM    509  O   TYR A  63      31.250  88.525  20.169  1.00  5.84           O  
ATOM    510  CB  TYR A  63      30.999  89.592  22.766  1.00  5.61           C  
ATOM    511  CG  TYR A  63      31.566  90.518  23.809  1.00  5.55           C  
ATOM    512  CD1 TYR A  63      32.892  90.936  23.677  1.00  5.60           C  
ATOM    513  CD2 TYR A  63      30.812  91.019  24.870  1.00  6.24           C  
ATOM    514  CE1 TYR A  63      33.429  91.849  24.585  1.00  5.02           C  
ATOM    515  CE2 TYR A  63      31.358  91.901  25.812  1.00  7.36           C  
ATOM    516  CZ  TYR A  63      32.685  92.319  25.668  1.00  6.88           C  
ATOM    517  OH  TYR A  63      33.274  93.205  26.540  1.00  6.52           O  
ATOM    518  N   ARG A  64      29.353  89.463  19.530  1.00  5.93           N  
ATOM    519  CA  ARG A  64      29.181  88.483  18.458  1.00  6.35           C  
ATOM    520  C   ARG A  64      30.281  88.237  17.435  1.00  7.62           C  
ATOM    521  O   ARG A  64      30.326  87.148  16.858  1.00  7.11           O  
ATOM    522  CB  ARG A  64      27.826  88.613  17.767  1.00  5.60           C  
ATOM    523  CG  ARG A  64      27.822  89.790  16.784  1.00  6.80           C  
ATOM    524  CD  ARG A  64      26.472  90.422  16.485  1.00  7.26           C  
ATOM    525  NE  ARG A  64      26.666  91.559  15.577  1.00  8.35           N  
ATOM    526  CZ  ARG A  64      27.089  92.792  15.922  1.00  8.51           C  
ATOM    527  NH1 ARG A  64      27.417  93.137  17.175  1.00  6.87           N  
ATOM    528  NH2 ARG A  64      27.214  93.705  14.950  1.00  7.28           N  
ATOM    529  N   LYS A  65      31.154  89.227  17.180  1.00  7.76           N  
ATOM    530  CA  LYS A  65      32.243  89.112  16.220  1.00  7.69           C  
ATOM    531  C   LYS A  65      33.478  88.581  16.890  1.00  8.99           C  
ATOM    532  O   LYS A  65      34.321  88.044  16.189  1.00 10.57           O  
ATOM    533  CB  LYS A  65      32.652  90.405  15.522  1.00  8.01           C  
ATOM    534  CG  LYS A  65      31.468  91.274  15.092  1.00  8.35           C  
ATOM    535  CD  LYS A  65      31.842  92.579  14.388  1.00  8.47           C  
ATOM    536  CE  LYS A  65      30.634  93.194  13.713  1.00  9.73           C  
ATOM    537  NZ  LYS A  65      30.965  94.421  12.981  1.00  9.24           N  
ATOM    538  N   MET A  66      33.557  88.725  18.206  1.00  7.02           N  
ATOM    539  CA  MET A  66      34.706  88.247  18.925  1.00  6.94           C  
ATOM    540  C   MET A  66      34.549  86.803  19.408  1.00  7.85           C  
ATOM    541  O   MET A  66      35.532  86.079  19.511  1.00  8.19           O  
ATOM    542  CB  MET A  66      34.983  89.145  20.149  1.00  8.47           C  
ATOM    543  CG  MET A  66      35.369  90.566  19.739  1.00  9.71           C  
ATOM    544  SD  MET A  66      35.503  91.723  21.127  1.00 13.11           S  
ATOM    545  CE  MET A  66      37.241  91.421  21.492  1.00  9.36           C  
ATOM    546  N   ILE A  67      33.334  86.384  19.740  1.00  7.17           N  
ATOM    547  CA  ILE A  67      33.084  85.050  20.260  1.00  7.86           C  
ATOM    548  C   ILE A  67      33.719  83.923  19.460  1.00  9.73           C  
ATOM    549  O   ILE A  67      34.501  83.119  19.988  1.00 10.75           O  
ATOM    550  CB  ILE A  67      31.641  84.818  20.679  1.00  6.71           C  
ATOM    551  CG1 ILE A  67      31.415  85.629  21.951  1.00  6.19           C  
ATOM    552  CG2 ILE A  67      31.331  83.345  20.987  1.00  7.56           C  
ATOM    553  CD1 ILE A  67      29.926  85.781  22.208  1.00  7.26           C  
ATOM    554  N   PRO A  68      33.401  83.900  18.171  1.00 11.66           N  
ATOM    555  CA  PRO A  68      33.909  82.876  17.267  1.00 12.98           C  
ATOM    556  C   PRO A  68      35.421  82.818  17.178  1.00 13.65           C  
ATOM    557  O   PRO A  68      35.982  81.731  17.057  1.00 14.64           O  
ATOM    558  CB  PRO A  68      33.229  83.056  15.913  1.00 13.16           C  
ATOM    559  CG  PRO A  68      32.125  84.076  16.138  1.00 13.99           C  
ATOM    560  CD  PRO A  68      32.442  84.778  17.458  1.00 12.94           C  
ATOM    561  N   VAL A  69      36.084  83.966  17.247  1.00 12.25           N  
ATOM    562  CA  VAL A  69      37.535  83.987  17.195  1.00 11.52           C  
ATOM    563  C   VAL A  69      38.150  83.297  18.414  1.00 11.50           C  
ATOM    564  O   VAL A  69      39.048  82.454  18.335  1.00 11.62           O  
ATOM    565  CB  VAL A  69      38.036  85.420  16.992  1.00 10.76           C  
ATOM    566  CG1 VAL A  69      39.551  85.491  16.911  1.00  9.93           C  
ATOM    567  CG2 VAL A  69      37.430  85.962  15.706  1.00 11.82           C  
ATOM    568  N   PHE A  70      37.655  83.654  19.596  1.00 11.08           N  
ATOM    569  CA  PHE A  70      38.134  83.079  20.824  1.00 11.01           C  
ATOM    570  C   PHE A  70      37.799  81.593  20.906  1.00 12.35           C  
ATOM    571  O   PHE A  70      38.587  80.764  21.373  1.00 12.28           O  
ATOM    572  CB  PHE A  70      37.455  83.781  22.025  1.00 11.84           C  
ATOM    573  CG  PHE A  70      37.790  85.238  22.283  1.00 13.19           C  
ATOM    574  CD1 PHE A  70      39.047  85.764  21.979  1.00 14.65           C  
ATOM    575  CD2 PHE A  70      36.843  86.111  22.827  1.00 12.80           C  
ATOM    576  CE1 PHE A  70      39.363  87.107  22.205  1.00 15.31           C  
ATOM    577  CE2 PHE A  70      37.144  87.455  23.054  1.00 13.23           C  
ATOM    578  CZ  PHE A  70      38.408  87.966  22.753  1.00 13.86           C  
ATOM    579  N   ALA A  71      36.590  81.230  20.489  1.00 12.81           N  
ATOM    580  CA  ALA A  71      36.221  79.823  20.571  1.00 14.36           C  
ATOM    581  C   ALA A  71      37.099  78.957  19.656  1.00 18.28           C  
ATOM    582  O   ALA A  71      37.564  77.858  19.995  1.00 19.27           O  
ATOM    583  CB  ALA A  71      34.725  79.626  20.350  1.00 12.52           C  
ATOM    584  N   GLU A  72      37.349  79.455  18.454  1.00 19.91           N  
ATOM    585  CA  GLU A  72      38.156  78.704  17.529  1.00 22.80           C  
ATOM    586  C   GLU A  72      39.572  78.559  18.015  1.00 22.55           C  
ATOM    587  O   GLU A  72      40.328  77.706  17.556  1.00 23.28           O  
ATOM    588  CB  GLU A  72      38.051  79.224  16.087  1.00 26.94           C  
ATOM    589  CG  GLU A  72      36.747  78.698  15.442  1.00 31.91           C  
ATOM    590  CD  GLU A  72      36.582  77.187  15.493  1.00 35.34           C  
ATOM    591  OE1 GLU A  72      37.330  76.441  14.889  1.00 36.29           O  
ATOM    592  OE2 GLU A  72      35.598  76.746  16.251  1.00 36.74           O  
ATOM    593  N   SER A  73      39.944  79.395  18.967  1.00 21.11           N  
ATOM    594  CA  SER A  73      41.301  79.286  19.446  1.00 20.70           C  
ATOM    595  C   SER A  73      41.471  78.161  20.444  1.00 21.59           C  
ATOM    596  O   SER A  73      42.588  77.892  20.862  1.00 22.38           O  
ATOM    597  CB  SER A  73      41.750  80.572  20.121  1.00 20.60           C  
ATOM    598  OG  SER A  73      41.379  80.531  21.486  1.00 20.74           O  
ATOM    599  N   GLY A  74      40.373  77.539  20.858  1.00 22.00           N  
ATOM    600  CA  GLY A  74      40.412  76.454  21.819  1.00 22.09           C  
ATOM    601  C   GLY A  74      39.870  76.794  23.200  1.00 22.14           C  
ATOM    602  O   GLY A  74      39.822  75.962  24.115  1.00 22.99           O  
ATOM    603  N   ALA A  75      39.424  78.030  23.379  1.00 19.94           N  
ATOM    604  CA  ALA A  75      38.908  78.365  24.693  1.00 18.64           C  
ATOM    605  C   ALA A  75      37.390  78.299  24.857  1.00 16.92           C  
ATOM    606  O   ALA A  75      36.567  78.196  23.936  1.00 18.27           O  
ATOM    607  CB  ALA A  75      39.331  79.811  24.958  1.00 19.13           C  
ATOM    608  N   ARG A  76      36.961  78.402  26.106  1.00 13.36           N  
ATOM    609  CA  ARG A  76      35.539  78.437  26.367  1.00 11.49           C  
ATOM    610  C   ARG A  76      35.220  79.937  26.479  1.00 13.35           C  
ATOM    611  O   ARG A  76      36.055  80.723  26.956  1.00 13.35           O  
ATOM    612  CB  ARG A  76      35.331  77.719  27.685  1.00  9.11           C  
ATOM    613  CG  ARG A  76      33.910  77.727  28.205  1.00  8.65           C  
ATOM    614  CD  ARG A  76      33.849  77.153  29.617  1.00  7.97           C  
ATOM    615  NE  ARG A  76      32.455  77.001  29.979  1.00  9.24           N  
ATOM    616  CZ  ARG A  76      32.032  76.683  31.191  1.00  9.58           C  
ATOM    617  NH1 ARG A  76      32.908  76.493  32.160  1.00 10.21           N  
ATOM    618  NH2 ARG A  76      30.736  76.556  31.446  1.00  9.52           N  
ATOM    619  N   VAL A  77      34.046  80.394  26.047  1.00 12.02           N  
ATOM    620  CA  VAL A  77      33.763  81.823  26.158  1.00 10.41           C  
ATOM    621  C   VAL A  77      32.458  81.976  26.893  1.00  9.26           C  
ATOM    622  O   VAL A  77      31.495  81.333  26.490  1.00  9.53           O  
ATOM    623  CB  VAL A  77      33.584  82.447  24.779  1.00 10.32           C  
ATOM    624  CG1 VAL A  77      33.375  83.958  24.860  1.00  9.97           C  
ATOM    625  CG2 VAL A  77      34.788  82.087  23.919  1.00 10.02           C  
ATOM    626  N   ILE A  78      32.441  82.785  27.958  1.00  7.57           N  
ATOM    627  CA  ILE A  78      31.256  83.039  28.765  1.00  7.01           C  
ATOM    628  C   ILE A  78      30.876  84.515  28.534  1.00  6.75           C  
ATOM    629  O   ILE A  78      31.731  85.394  28.693  1.00  7.20           O  
ATOM    630  CB  ILE A  78      31.506  82.759  30.247  1.00  6.89           C  
ATOM    631  CG1 ILE A  78      31.834  81.269  30.545  1.00  8.01           C  
ATOM    632  CG2 ILE A  78      30.272  83.208  31.026  1.00  8.12           C  
ATOM    633  CD1 ILE A  78      30.639  80.353  30.284  1.00  7.72           C  
ATOM    634  N   ALA A  79      29.628  84.795  28.153  1.00  5.28           N  
ATOM    635  CA  ALA A  79      29.253  86.183  27.924  1.00  5.22           C  
ATOM    636  C   ALA A  79      27.889  86.358  28.526  1.00  4.56           C  
ATOM    637  O   ALA A  79      26.864  86.043  27.931  1.00  5.25           O  
ATOM    638  CB  ALA A  79      29.264  86.443  26.421  1.00  5.12           C  
ATOM    639  N   PRO A  80      27.858  86.876  29.737  1.00  4.65           N  
ATOM    640  CA  PRO A  80      26.572  87.059  30.394  1.00  4.86           C  
ATOM    641  C   PRO A  80      25.889  88.396  30.065  1.00  5.59           C  
ATOM    642  O   PRO A  80      26.521  89.392  29.664  1.00  7.25           O  
ATOM    643  CB  PRO A  80      26.931  87.103  31.888  1.00  4.52           C  
ATOM    644  CG  PRO A  80      28.387  87.509  32.005  1.00  5.27           C  
ATOM    645  CD  PRO A  80      29.007  87.251  30.631  1.00  5.52           C  
ATOM    646  N   ASP A  81      24.574  88.423  30.242  1.00  3.32           N  
ATOM    647  CA  ASP A  81      23.814  89.650  30.046  1.00  3.18           C  
ATOM    648  C   ASP A  81      23.538  90.155  31.475  1.00  4.91           C  
ATOM    649  O   ASP A  81      23.038  89.411  32.312  1.00  5.36           O  
ATOM    650  CB  ASP A  81      22.449  89.425  29.346  1.00  2.30           C  
ATOM    651  CG  ASP A  81      22.570  89.021  27.905  1.00  2.95           C  
ATOM    652  OD1 ASP A  81      23.576  89.232  27.285  1.00  4.05           O  
ATOM    653  OD2 ASP A  81      21.563  88.399  27.354  1.00  4.73           O  
ATOM    654  N   PHE A  82      23.820  91.408  31.840  1.00  4.83           N  
ATOM    655  CA  PHE A  82      23.499  91.845  33.186  1.00  4.69           C  
ATOM    656  C   PHE A  82      21.994  91.889  33.371  1.00  5.60           C  
ATOM    657  O   PHE A  82      21.287  92.087  32.377  1.00  6.97           O  
ATOM    658  CB  PHE A  82      23.918  93.341  33.383  1.00  5.54           C  
ATOM    659  CG  PHE A  82      25.398  93.475  33.638  1.00  6.41           C  
ATOM    660  CD1 PHE A  82      25.985  92.880  34.756  1.00  7.43           C  
ATOM    661  CD2 PHE A  82      26.230  94.161  32.756  1.00  7.88           C  
ATOM    662  CE1 PHE A  82      27.358  92.966  34.988  1.00  8.17           C  
ATOM    663  CE2 PHE A  82      27.602  94.268  32.979  1.00  8.22           C  
ATOM    664  CZ  PHE A  82      28.175  93.665  34.096  1.00  8.62           C  
ATOM    665  N   PHE A  83      21.495  91.794  34.605  1.00  5.36           N  
ATOM    666  CA  PHE A  83      20.067  91.952  34.866  1.00  6.11           C  
ATOM    667  C   PHE A  83      19.753  93.367  34.337  1.00  5.63           C  
ATOM    668  O   PHE A  83      20.565  94.277  34.524  1.00  5.17           O  
ATOM    669  CB  PHE A  83      19.698  91.898  36.363  1.00  6.78           C  
ATOM    670  CG  PHE A  83      19.813  90.470  36.870  1.00  9.30           C  
ATOM    671  CD1 PHE A  83      19.049  89.450  36.302  1.00  9.85           C  
ATOM    672  CD2 PHE A  83      20.701  90.136  37.892  1.00 10.74           C  
ATOM    673  CE1 PHE A  83      19.149  88.126  36.733  1.00 11.04           C  
ATOM    674  CE2 PHE A  83      20.810  88.814  38.341  1.00 11.90           C  
ATOM    675  CZ  PHE A  83      20.029  87.813  37.766  1.00 11.72           C  
ATOM    676  N   GLY A  84      18.628  93.545  33.662  1.00  5.77           N  
ATOM    677  CA  GLY A  84      18.151  94.764  33.014  1.00  4.55           C  
ATOM    678  C   GLY A  84      18.495  94.854  31.516  1.00  6.25           C  
ATOM    679  O   GLY A  84      18.041  95.812  30.865  1.00  5.26           O  
ATOM    680  N   PHE A  85      19.268  93.869  30.978  1.00  5.39           N  
ATOM    681  CA  PHE A  85      19.758  93.842  29.607  1.00  5.49           C  
ATOM    682  C   PHE A  85      19.655  92.499  28.905  1.00  6.22           C  
ATOM    683  O   PHE A  85      19.530  91.464  29.541  1.00  4.95           O  
ATOM    684  CB  PHE A  85      21.259  94.258  29.656  1.00  6.41           C  
ATOM    685  CG  PHE A  85      21.459  95.595  30.362  1.00  7.25           C  
ATOM    686  CD1 PHE A  85      21.526  95.681  31.755  1.00  8.29           C  
ATOM    687  CD2 PHE A  85      21.479  96.779  29.619  1.00  7.23           C  
ATOM    688  CE1 PHE A  85      21.636  96.920  32.391  1.00  8.89           C  
ATOM    689  CE2 PHE A  85      21.608  98.030  30.226  1.00  7.40           C  
ATOM    690  CZ  PHE A  85      21.677  98.085  31.618  1.00  8.04           C  
ATOM    691  N   GLY A  86      19.745  92.535  27.578  1.00  6.15           N  
ATOM    692  CA  GLY A  86      19.703  91.322  26.763  1.00  7.22           C  
ATOM    693  C   GLY A  86      18.563  90.368  27.092  1.00  7.91           C  
ATOM    694  O   GLY A  86      17.398  90.772  27.134  1.00  7.36           O  
ATOM    695  N   LYS A  87      18.899  89.087  27.317  1.00  7.48           N  
ATOM    696  CA  LYS A  87      17.886  88.087  27.647  1.00  6.74           C  
ATOM    697  C   LYS A  87      17.705  87.856  29.141  1.00  8.09           C  
ATOM    698  O   LYS A  87      16.894  87.038  29.597  1.00  9.74           O  
ATOM    699  CB  LYS A  87      18.060  86.780  26.884  1.00  5.87           C  
ATOM    700  CG  LYS A  87      18.017  86.913  25.370  1.00  5.73           C  
ATOM    701  CD  LYS A  87      18.116  85.543  24.730  1.00  5.79           C  
ATOM    702  CE  LYS A  87      18.551  85.561  23.274  1.00  7.43           C  
ATOM    703  NZ  LYS A  87      18.456  84.210  22.681  1.00  7.64           N  
ATOM    704  N   SER A  88      18.442  88.604  29.952  1.00  7.88           N  
ATOM    705  CA  SER A  88      18.304  88.450  31.385  1.00  6.78           C  
ATOM    706  C   SER A  88      17.033  89.139  31.848  1.00  7.78           C  
ATOM    707  O   SER A  88      16.485  89.984  31.126  1.00  8.04           O  
ATOM    708  CB  SER A  88      19.495  89.007  32.129  1.00  6.07           C  
ATOM    709  OG  SER A  88      20.637  88.199  31.914  1.00  6.86           O  
ATOM    710  N   ASP A  89      16.570  88.774  33.055  1.00  6.68           N  
ATOM    711  CA  ASP A  89      15.392  89.385  33.625  1.00  7.02           C  
ATOM    712  C   ASP A  89      15.717  90.846  33.945  1.00  6.12           C  
ATOM    713  O   ASP A  89      16.882  91.173  34.151  1.00  4.25           O  
ATOM    714  CB  ASP A  89      14.870  88.623  34.844  1.00  8.65           C  
ATOM    715  CG  ASP A  89      14.160  87.350  34.450  1.00 10.55           C  
ATOM    716  OD1 ASP A  89      13.865  87.007  33.311  1.00 11.03           O  
ATOM    717  OD2 ASP A  89      13.856  86.672  35.519  1.00 10.59           O  
ATOM    718  N   LYS A  90      14.686  91.699  33.962  1.00  7.31           N  
ATOM    719  CA  LYS A  90      14.843  93.139  34.179  1.00  7.69           C  
ATOM    720  C   LYS A  90      14.042  93.773  35.308  1.00  6.98           C  
ATOM    721  O   LYS A  90      12.842  93.996  35.169  1.00  7.18           O  
ATOM    722  CB  LYS A  90      14.503  93.793  32.853  1.00  8.14           C  
ATOM    723  CG  LYS A  90      15.293  93.124  31.709  1.00  7.71           C  
ATOM    724  CD  LYS A  90      14.979  93.689  30.327  1.00  7.45           C  
ATOM    725  CE  LYS A  90      15.838  93.140  29.200  1.00  6.53           C  
ATOM    726  NZ  LYS A  90      15.523  91.727  28.974  1.00  5.44           N  
ATOM    727  N   PRO A  91      14.716  94.040  36.431  1.00  7.32           N  
ATOM    728  CA  PRO A  91      14.072  94.672  37.565  1.00  7.95           C  
ATOM    729  C   PRO A  91      13.382  95.938  37.056  1.00  9.79           C  
ATOM    730  O   PRO A  91      13.971  96.655  36.245  1.00 11.02           O  
ATOM    731  CB  PRO A  91      15.202  95.007  38.551  1.00  6.72           C  
ATOM    732  CG  PRO A  91      16.243  93.930  38.291  1.00  7.42           C  
ATOM    733  CD  PRO A  91      16.098  93.621  36.802  1.00  7.39           C  
ATOM    734  N   VAL A  92      12.149  96.188  37.505  1.00 10.99           N  
ATOM    735  CA  VAL A  92      11.447  97.363  37.032  1.00 12.69           C  
ATOM    736  C   VAL A  92      11.767  98.658  37.761  1.00 12.81           C  
ATOM    737  O   VAL A  92      11.463  99.728  37.259  1.00 13.15           O  
ATOM    738  CB  VAL A  92       9.951  97.093  37.079  1.00 13.51           C  
ATOM    739  CG1 VAL A  92       9.667  95.917  36.158  1.00 12.59           C  
ATOM    740  CG2 VAL A  92       9.572  96.797  38.524  1.00 14.74           C  
ATOM    741  N   ASP A  93      12.383  98.646  38.925  1.00 13.77           N  
ATOM    742  CA  ASP A  93      12.659  99.927  39.571  1.00 15.76           C  
ATOM    743  C   ASP A  93      14.126 100.307  39.519  1.00 13.62           C  
ATOM    744  O   ASP A  93      14.999  99.513  39.872  1.00 11.43           O  
ATOM    745  CB  ASP A  93      12.344  99.804  41.062  1.00 21.23           C  
ATOM    746  CG  ASP A  93      10.866  99.666  41.249  1.00 28.93           C  
ATOM    747  OD1 ASP A  93      10.019 100.255  40.564  1.00 30.17           O  
ATOM    748  OD2 ASP A  93      10.628  98.815  42.232  1.00 32.54           O  
ATOM    749  N   GLU A  94      14.384 101.548  39.117  1.00 12.71           N  
ATOM    750  CA  GLU A  94      15.758 102.015  39.033  1.00 12.53           C  
ATOM    751  C   GLU A  94      16.490 101.938  40.361  1.00 12.19           C  
ATOM    752  O   GLU A  94      17.708 101.792  40.436  1.00 11.49           O  
ATOM    753  CB  GLU A  94      15.908 103.440  38.452  1.00 13.01           C  
ATOM    754  CG  GLU A  94      15.443 103.698  36.999  1.00 14.04           C  
ATOM    755  CD  GLU A  94      15.679 105.147  36.604  1.00 15.66           C  
ATOM    756  OE1 GLU A  94      16.640 105.800  36.956  1.00 17.29           O  
ATOM    757  OE2 GLU A  94      14.774 105.663  35.821  1.00 15.67           O  
ATOM    758  N   GLU A  95      15.772 102.076  41.451  1.00 12.86           N  
ATOM    759  CA  GLU A  95      16.441 101.998  42.725  1.00 17.80           C  
ATOM    760  C   GLU A  95      17.077 100.637  43.003  1.00 16.16           C  
ATOM    761  O   GLU A  95      17.968 100.565  43.841  1.00 14.74           O  
ATOM    762  CB  GLU A  95      15.418 102.234  43.859  1.00 25.55           C  
ATOM    763  CG  GLU A  95      14.668 103.576  43.728  1.00 33.28           C  
ATOM    764  CD  GLU A  95      14.811 104.462  44.939  1.00 40.18           C  
ATOM    765  OE1 GLU A  95      15.860 104.559  45.574  1.00 42.41           O  
ATOM    766  OE2 GLU A  95      13.697 105.117  45.222  1.00 42.68           O  
ATOM    767  N   ASP A  96      16.639  99.552  42.350  1.00 15.20           N  
ATOM    768  CA  ASP A  96      17.213  98.231  42.576  1.00 15.53           C  
ATOM    769  C   ASP A  96      18.586  98.053  41.963  1.00 13.13           C  
ATOM    770  O   ASP A  96      19.339  97.154  42.340  1.00 13.36           O  
ATOM    771  CB  ASP A  96      16.298  97.100  42.061  1.00 18.42           C  
ATOM    772  CG  ASP A  96      15.127  97.044  42.997  1.00 22.13           C  
ATOM    773  OD1 ASP A  96      15.256  97.283  44.187  1.00 25.20           O  
ATOM    774  OD2 ASP A  96      13.969  96.834  42.435  1.00 22.26           O  
ATOM    775  N   TYR A  97      18.922  98.890  40.989  1.00  9.94           N  
ATOM    776  CA  TYR A  97      20.219  98.755  40.352  1.00  9.48           C  
ATOM    777  C   TYR A  97      21.266  99.595  41.029  1.00 10.12           C  
ATOM    778  O   TYR A  97      21.077 100.821  41.075  1.00 11.67           O  
ATOM    779  CB  TYR A  97      20.184  99.215  38.884  1.00  7.52           C  
ATOM    780  CG  TYR A  97      19.259  98.411  37.997  1.00  6.63           C  
ATOM    781  CD1 TYR A  97      17.926  98.799  37.860  1.00  6.77           C  
ATOM    782  CD2 TYR A  97      19.697  97.304  37.268  1.00  6.60           C  
ATOM    783  CE1 TYR A  97      17.036  98.106  37.037  1.00  6.09           C  
ATOM    784  CE2 TYR A  97      18.822  96.610  36.426  1.00  4.83           C  
ATOM    785  CZ  TYR A  97      17.486  97.001  36.309  1.00  5.04           C  
ATOM    786  OH  TYR A  97      16.588  96.343  35.500  1.00  5.01           O  
ATOM    787  N   THR A  98      22.313  98.940  41.506  1.00  8.60           N  
ATOM    788  CA  THR A  98      23.399  99.663  42.133  1.00  8.86           C  
ATOM    789  C   THR A  98      24.695  99.044  41.647  1.00  8.94           C  
ATOM    790  O   THR A  98      24.671  98.004  40.994  1.00  8.35           O  
ATOM    791  CB  THR A  98      23.421  99.592  43.682  1.00  9.81           C  
ATOM    792  OG1 THR A  98      23.666  98.250  44.081  1.00  9.49           O  
ATOM    793  CG2 THR A  98      22.106 100.023  44.322  1.00 10.14           C  
ATOM    794  N   PHE A  99      25.825  99.661  41.987  1.00  6.71           N  
ATOM    795  CA  PHE A  99      27.107  99.115  41.603  1.00  7.04           C  
ATOM    796  C   PHE A  99      27.279  97.706  42.191  1.00  7.86           C  
ATOM    797  O   PHE A  99      27.635  96.717  41.532  1.00  7.66           O  
ATOM    798  CB  PHE A  99      28.190 100.081  42.140  1.00  7.45           C  
ATOM    799  CG  PHE A  99      29.603  99.730  41.747  1.00  9.26           C  
ATOM    800  CD1 PHE A  99      30.114 100.136  40.517  1.00  9.42           C  
ATOM    801  CD2 PHE A  99      30.408  98.949  42.578  1.00 10.02           C  
ATOM    802  CE1 PHE A  99      31.418  99.798  40.154  1.00 10.89           C  
ATOM    803  CE2 PHE A  99      31.711  98.604  42.226  1.00  9.83           C  
ATOM    804  CZ  PHE A  99      32.214  99.029  41.003  1.00 10.63           C  
ATOM    805  N   GLU A 100      27.009  97.581  43.503  1.00  8.02           N  
ATOM    806  CA  GLU A 100      27.131  96.290  44.199  1.00  9.05           C  
ATOM    807  C   GLU A 100      26.183  95.216  43.707  1.00  9.01           C  
ATOM    808  O   GLU A 100      26.516  94.032  43.672  1.00 10.50           O  
ATOM    809  CB  GLU A 100      27.005  96.487  45.714  1.00  9.98           C  
ATOM    810  CG  GLU A 100      28.347  97.107  46.127  1.00 12.14           C  
ATOM    811  CD  GLU A 100      28.616  96.766  47.556  1.00 15.98           C  
ATOM    812  OE1 GLU A 100      28.066  97.369  48.457  1.00 17.59           O  
ATOM    813  OE2 GLU A 100      29.459  95.768  47.721  1.00 18.22           O  
ATOM    814  N   PHE A 101      24.976  95.625  43.331  1.00  8.61           N  
ATOM    815  CA  PHE A 101      24.008  94.691  42.785  1.00  9.18           C  
ATOM    816  C   PHE A 101      24.588  94.020  41.533  1.00  8.78           C  
ATOM    817  O   PHE A 101      24.484  92.804  41.367  1.00  8.23           O  
ATOM    818  CB  PHE A 101      22.712  95.426  42.408  1.00  9.39           C  
ATOM    819  CG  PHE A 101      21.718  94.655  41.582  1.00 10.84           C  
ATOM    820  CD1 PHE A 101      20.714  93.926  42.220  1.00 11.94           C  
ATOM    821  CD2 PHE A 101      21.719  94.719  40.191  1.00 12.11           C  
ATOM    822  CE1 PHE A 101      19.740  93.251  41.481  1.00 11.15           C  
ATOM    823  CE2 PHE A 101      20.759  94.052  39.429  1.00 11.88           C  
ATOM    824  CZ  PHE A 101      19.773  93.319  40.092  1.00 11.15           C  
ATOM    825  N   HIS A 102      25.182  94.794  40.624  1.00  7.75           N  
ATOM    826  CA  HIS A 102      25.745  94.221  39.429  1.00  7.50           C  
ATOM    827  C   HIS A 102      27.065  93.567  39.780  1.00  6.82           C  
ATOM    828  O   HIS A 102      27.385  92.529  39.191  1.00  6.81           O  
ATOM    829  CB  HIS A 102      26.010  95.275  38.339  1.00  6.99           C  
ATOM    830  CG  HIS A 102      24.774  95.799  37.662  1.00  7.60           C  
ATOM    831  ND1 HIS A 102      23.881  94.984  36.986  1.00  6.90           N  
ATOM    832  CD2 HIS A 102      24.306  97.081  37.561  1.00  7.53           C  
ATOM    833  CE1 HIS A 102      22.920  95.767  36.486  1.00  7.96           C  
ATOM    834  NE2 HIS A 102      23.149  97.047  36.808  1.00  8.58           N  
ATOM    835  N   ARG A 103      27.825  94.135  40.731  1.00  5.98           N  
ATOM    836  CA  ARG A 103      29.103  93.492  40.995  1.00  6.96           C  
ATOM    837  C   ARG A 103      28.968  92.121  41.645  1.00  7.10           C  
ATOM    838  O   ARG A 103      29.687  91.168  41.301  1.00  8.29           O  
ATOM    839  CB  ARG A 103      30.030  94.369  41.821  1.00  5.54           C  
ATOM    840  CG  ARG A 103      31.447  93.824  42.010  1.00  5.80           C  
ATOM    841  CD  ARG A 103      32.192  94.702  43.018  1.00  7.11           C  
ATOM    842  NE  ARG A 103      33.555  94.239  43.291  1.00  8.19           N  
ATOM    843  CZ  ARG A 103      33.911  93.670  44.438  1.00  9.02           C  
ATOM    844  NH1 ARG A 103      33.035  93.506  45.412  1.00  8.93           N  
ATOM    845  NH2 ARG A 103      35.173  93.279  44.596  1.00 10.77           N  
ATOM    846  N   ASN A 104      28.029  92.071  42.579  1.00  6.50           N  
ATOM    847  CA  ASN A 104      27.806  90.811  43.288  1.00  8.84           C  
ATOM    848  C   ASN A 104      27.251  89.711  42.382  1.00 10.13           C  
ATOM    849  O   ASN A 104      27.504  88.528  42.612  1.00 11.13           O  
ATOM    850  CB  ASN A 104      26.982  90.994  44.563  1.00  9.27           C  
ATOM    851  CG  ASN A 104      27.780  91.687  45.641  1.00 11.08           C  
ATOM    852  OD1 ASN A 104      27.188  92.208  46.589  1.00 15.23           O  
ATOM    853  ND2 ASN A 104      29.090  91.787  45.525  1.00 10.55           N  
ATOM    854  N   PHE A 105      26.510  90.074  41.325  1.00  9.37           N  
ATOM    855  CA  PHE A 105      25.969  89.135  40.359  1.00  8.89           C  
ATOM    856  C   PHE A 105      27.113  88.426  39.671  1.00  8.99           C  
ATOM    857  O   PHE A 105      27.094  87.203  39.480  1.00  9.40           O  
ATOM    858  CB  PHE A 105      25.080  89.873  39.364  1.00  9.78           C  
ATOM    859  CG  PHE A 105      24.942  89.190  38.031  1.00 10.55           C  
ATOM    860  CD1 PHE A 105      24.223  87.997  37.902  1.00 11.95           C  
ATOM    861  CD2 PHE A 105      25.538  89.741  36.894  1.00 11.13           C  
ATOM    862  CE1 PHE A 105      24.101  87.337  36.679  1.00 12.30           C  
ATOM    863  CE2 PHE A 105      25.403  89.112  35.656  1.00 11.56           C  
ATOM    864  CZ  PHE A 105      24.690  87.915  35.552  1.00 12.12           C  
ATOM    865  N   LEU A 106      28.130  89.199  39.312  1.00  7.89           N  
ATOM    866  CA  LEU A 106      29.314  88.680  38.644  1.00 10.00           C  
ATOM    867  C   LEU A 106      30.108  87.691  39.509  1.00 11.46           C  
ATOM    868  O   LEU A 106      30.567  86.652  39.051  1.00 10.91           O  
ATOM    869  CB  LEU A 106      30.226  89.784  38.043  1.00  9.57           C  
ATOM    870  CG  LEU A 106      29.638  90.627  36.905  1.00  8.41           C  
ATOM    871  CD1 LEU A 106      30.580  91.821  36.709  1.00  8.92           C  
ATOM    872  CD2 LEU A 106      29.488  89.830  35.604  1.00  8.43           C  
ATOM    873  N   LEU A 107      30.300  88.008  40.786  1.00 10.56           N  
ATOM    874  CA  LEU A 107      31.030  87.136  41.664  1.00 10.40           C  
ATOM    875  C   LEU A 107      30.205  85.868  41.810  1.00 11.68           C  
ATOM    876  O   LEU A 107      30.747  84.786  41.801  1.00 11.94           O  
ATOM    877  CB  LEU A 107      31.279  87.801  43.021  1.00 10.44           C  
ATOM    878  CG  LEU A 107      32.108  89.076  42.939  1.00 11.54           C  
ATOM    879  CD1 LEU A 107      32.082  89.798  44.273  1.00 12.09           C  
ATOM    880  CD2 LEU A 107      33.545  88.778  42.530  1.00 11.69           C  
ATOM    881  N   ALA A 108      28.880  85.975  41.910  1.00 12.91           N  
ATOM    882  CA  ALA A 108      28.011  84.822  42.048  1.00 13.79           C  
ATOM    883  C   ALA A 108      28.066  83.873  40.875  1.00 15.38           C  
ATOM    884  O   ALA A 108      28.069  82.644  41.038  1.00 16.51           O  
ATOM    885  CB  ALA A 108      26.573  85.265  42.279  1.00 13.30           C  
ATOM    886  N   LEU A 109      28.084  84.471  39.689  1.00 15.18           N  
ATOM    887  CA  LEU A 109      28.128  83.800  38.403  1.00 14.76           C  
ATOM    888  C   LEU A 109      29.404  82.998  38.285  1.00 12.67           C  
ATOM    889  O   LEU A 109      29.397  81.809  37.915  1.00 12.53           O  
ATOM    890  CB  LEU A 109      28.090  84.874  37.288  1.00 17.62           C  
ATOM    891  CG  LEU A 109      28.012  84.430  35.825  1.00 20.30           C  
ATOM    892  CD1 LEU A 109      29.403  84.078  35.342  1.00 21.52           C  
ATOM    893  CD2 LEU A 109      27.025  83.299  35.561  1.00 20.50           C  
ATOM    894  N   ILE A 110      30.484  83.703  38.618  1.00 11.51           N  
ATOM    895  CA  ILE A 110      31.797  83.122  38.568  1.00 12.42           C  
ATOM    896  C   ILE A 110      31.902  81.949  39.542  1.00 12.96           C  
ATOM    897  O   ILE A 110      32.492  80.906  39.255  1.00 11.47           O  
ATOM    898  CB  ILE A 110      32.812  84.225  38.820  1.00 13.07           C  
ATOM    899  CG1 ILE A 110      33.045  85.067  37.564  1.00 13.05           C  
ATOM    900  CG2 ILE A 110      34.107  83.660  39.401  1.00 13.54           C  
ATOM    901  CD1 ILE A 110      33.966  86.261  37.866  1.00 13.96           C  
ATOM    902  N   GLU A 111      31.283  82.100  40.704  1.00 15.29           N  
ATOM    903  CA  GLU A 111      31.387  80.967  41.619  1.00 19.37           C  
ATOM    904  C   GLU A 111      30.526  79.788  41.185  1.00 18.10           C  
ATOM    905  O   GLU A 111      30.968  78.640  41.228  1.00 17.10           O  
ATOM    906  CB  GLU A 111      31.006  81.329  43.060  1.00 24.39           C  
ATOM    907  CG  GLU A 111      32.085  82.170  43.744  1.00 30.99           C  
ATOM    908  CD  GLU A 111      31.785  82.307  45.216  1.00 36.37           C  
ATOM    909  OE1 GLU A 111      30.696  82.061  45.710  1.00 37.99           O  
ATOM    910  OE2 GLU A 111      32.822  82.692  45.921  1.00 39.09           O  
ATOM    911  N   ARG A 112      29.296  80.130  40.810  1.00 17.48           N  
ATOM    912  CA  ARG A 112      28.323  79.170  40.358  1.00 19.06           C  
ATOM    913  C   ARG A 112      28.892  78.301  39.229  1.00 19.94           C  
ATOM    914  O   ARG A 112      28.770  77.069  39.209  1.00 21.32           O  
ATOM    915  CB  ARG A 112      27.027  79.854  39.967  1.00 20.48           C  
ATOM    916  CG  ARG A 112      25.955  78.872  39.522  1.00 23.11           C  
ATOM    917  CD  ARG A 112      25.022  78.348  40.607  1.00 25.85           C  
ATOM    918  NE  ARG A 112      23.907  77.666  39.963  1.00 29.92           N  
ATOM    919  CZ  ARG A 112      24.134  76.669  39.097  1.00 33.31           C  
ATOM    920  NH1 ARG A 112      25.381  76.256  38.811  1.00 34.90           N  
ATOM    921  NH2 ARG A 112      23.102  76.057  38.510  1.00 33.79           N  
ATOM    922  N   LEU A 113      29.554  78.930  38.264  1.00 16.94           N  
ATOM    923  CA  LEU A 113      30.100  78.186  37.171  1.00 16.34           C  
ATOM    924  C   LEU A 113      31.511  77.711  37.473  1.00 15.61           C  
ATOM    925  O   LEU A 113      32.134  77.025  36.667  1.00 15.40           O  
ATOM    926  CB  LEU A 113      30.088  79.145  35.959  1.00 17.12           C  
ATOM    927  CG  LEU A 113      28.941  79.025  34.952  1.00 17.63           C  
ATOM    928  CD1 LEU A 113      27.619  78.532  35.511  1.00 17.61           C  
ATOM    929  CD2 LEU A 113      28.769  80.274  34.082  1.00 18.31           C  
ATOM    930  N   ASP A 114      32.045  78.071  38.625  1.00 15.66           N  
ATOM    931  CA  ASP A 114      33.400  77.669  38.949  1.00 18.18           C  
ATOM    932  C   ASP A 114      34.437  77.970  37.878  1.00 17.51           C  
ATOM    933  O   ASP A 114      35.258  77.120  37.527  1.00 17.74           O  
ATOM    934  CB  ASP A 114      33.533  76.218  39.440  1.00 22.52           C  
ATOM    935  CG  ASP A 114      34.824  76.047  40.177  1.00 26.28           C  
ATOM    936  OD1 ASP A 114      35.395  76.973  40.709  1.00 27.09           O  
ATOM    937  OD2 ASP A 114      35.303  74.829  40.144  1.00 28.77           O  
ATOM    938  N   LEU A 115      34.408  79.198  37.351  1.00 15.79           N  
ATOM    939  CA  LEU A 115      35.336  79.623  36.317  1.00 14.91           C  
ATOM    940  C   LEU A 115      36.748  79.893  36.831  1.00 15.94           C  
ATOM    941  O   LEU A 115      36.984  80.523  37.872  1.00 17.02           O  
ATOM    942  CB  LEU A 115      34.805  80.891  35.623  1.00 13.79           C  
ATOM    943  CG  LEU A 115      33.395  80.849  35.051  1.00 13.74           C  
ATOM    944  CD1 LEU A 115      33.138  82.170  34.315  1.00 15.60           C  
ATOM    945  CD2 LEU A 115      33.239  79.749  34.009  1.00 11.77           C  
ATOM    946  N   ARG A 116      37.738  79.419  36.086  1.00 16.52           N  
ATOM    947  CA  ARG A 116      39.139  79.607  36.422  1.00 17.74           C  
ATOM    948  C   ARG A 116      39.895  79.849  35.135  1.00 15.61           C  
ATOM    949  O   ARG A 116      39.360  79.643  34.050  1.00 14.60           O  
ATOM    950  CB  ARG A 116      39.771  78.470  37.215  1.00 22.63           C  
ATOM    951  CG  ARG A 116      38.728  77.667  37.985  1.00 27.69           C  
ATOM    952  CD  ARG A 116      39.273  76.856  39.158  1.00 31.13           C  
ATOM    953  NE  ARG A 116      38.950  77.507  40.424  1.00 34.18           N  
ATOM    954  CZ  ARG A 116      39.823  78.160  41.190  1.00 36.11           C  
ATOM    955  NH1 ARG A 116      41.123  78.304  40.900  1.00 36.95           N  
ATOM    956  NH2 ARG A 116      39.350  78.705  42.305  1.00 36.74           N  
ATOM    957  N   ASN A 117      41.143  80.293  35.266  1.00 15.09           N  
ATOM    958  CA  ASN A 117      41.986  80.609  34.145  1.00 16.62           C  
ATOM    959  C   ASN A 117      41.240  81.612  33.277  1.00 14.96           C  
ATOM    960  O   ASN A 117      41.158  81.477  32.055  1.00 14.97           O  
ATOM    961  CB  ASN A 117      42.375  79.335  33.377  1.00 20.60           C  
ATOM    962  CG  ASN A 117      43.041  78.319  34.292  1.00 23.69           C  
ATOM    963  OD1 ASN A 117      44.031  78.644  34.948  1.00 24.27           O  
ATOM    964  ND2 ASN A 117      42.508  77.100  34.398  1.00 24.95           N  
ATOM    965  N   ILE A 118      40.684  82.626  33.939  1.00 13.55           N  
ATOM    966  CA  ILE A 118      39.924  83.645  33.234  1.00 11.44           C  
ATOM    967  C   ILE A 118      40.706  84.732  32.528  1.00 11.93           C  
ATOM    968  O   ILE A 118      41.639  85.366  33.042  1.00 12.96           O  
ATOM    969  CB  ILE A 118      38.942  84.345  34.168  1.00 10.29           C  
ATOM    970  CG1 ILE A 118      38.044  83.345  34.880  1.00 10.75           C  
ATOM    971  CG2 ILE A 118      38.115  85.396  33.428  1.00  7.56           C  
ATOM    972  CD1 ILE A 118      37.123  83.882  35.974  1.00 10.02           C  
ATOM    973  N   THR A 119      40.278  85.008  31.304  1.00 11.10           N  
ATOM    974  CA  THR A 119      40.829  86.096  30.511  1.00  9.71           C  
ATOM    975  C   THR A 119      39.616  87.019  30.557  1.00  8.78           C  
ATOM    976  O   THR A 119      38.552  86.701  30.015  1.00  8.49           O  
ATOM    977  CB  THR A 119      41.276  85.759  29.076  1.00  9.40           C  
ATOM    978  OG1 THR A 119      42.392  84.911  29.113  1.00  9.52           O  
ATOM    979  CG2 THR A 119      41.652  86.984  28.249  1.00  8.10           C  
ATOM    980  N   LEU A 120      39.755  88.133  31.275  1.00  7.66           N  
ATOM    981  CA  LEU A 120      38.711  89.119  31.481  1.00  6.91           C  
ATOM    982  C   LEU A 120      38.646  90.014  30.258  1.00  6.32           C  
ATOM    983  O   LEU A 120      39.665  90.560  29.852  1.00  8.40           O  
ATOM    984  CB  LEU A 120      39.131  89.896  32.744  1.00 11.16           C  
ATOM    985  CG  LEU A 120      38.050  90.687  33.471  1.00 15.50           C  
ATOM    986  CD1 LEU A 120      36.839  89.797  33.715  1.00 17.11           C  
ATOM    987  CD2 LEU A 120      38.604  91.190  34.813  1.00 15.82           C  
ATOM    988  N   VAL A 121      37.472  90.195  29.655  1.00  5.71           N  
ATOM    989  CA  VAL A 121      37.360  91.035  28.461  1.00  5.78           C  
ATOM    990  C   VAL A 121      36.390  92.121  28.826  1.00  6.61           C  
ATOM    991  O   VAL A 121      35.242  91.792  29.070  1.00  5.98           O  
ATOM    992  CB  VAL A 121      36.870  90.202  27.286  1.00  7.09           C  
ATOM    993  CG1 VAL A 121      36.958  91.048  26.011  1.00  7.67           C  
ATOM    994  CG2 VAL A 121      37.836  89.022  27.196  1.00  6.52           C  
ATOM    995  N   VAL A 122      36.850  93.379  28.911  1.00  6.82           N  
ATOM    996  CA  VAL A 122      35.933  94.413  29.359  1.00  5.68           C  
ATOM    997  C   VAL A 122      35.893  95.712  28.520  1.00  5.34           C  
ATOM    998  O   VAL A 122      36.776  96.008  27.715  1.00  5.20           O  
ATOM    999  CB  VAL A 122      36.315  94.771  30.807  1.00  4.54           C  
ATOM   1000  CG1 VAL A 122      36.313  93.573  31.765  1.00  3.63           C  
ATOM   1001  CG2 VAL A 122      37.696  95.422  30.848  1.00  5.38           C  
ATOM   1002  N   GLN A 123      34.835  96.488  28.733  1.00  4.60           N  
ATOM   1003  CA  GLN A 123      34.670  97.751  28.032  1.00  5.45           C  
ATOM   1004  C   GLN A 123      33.524  98.464  28.733  1.00  5.59           C  
ATOM   1005  O   GLN A 123      32.574  97.805  29.191  1.00  6.53           O  
ATOM   1006  CB  GLN A 123      34.348  97.425  26.558  1.00  5.51           C  
ATOM   1007  CG  GLN A 123      33.969  98.649  25.699  1.00  4.75           C  
ATOM   1008  CD  GLN A 123      32.479  98.888  25.520  1.00  5.88           C  
ATOM   1009  OE1 GLN A 123      32.058  99.961  25.039  1.00  9.69           O  
ATOM   1010  NE2 GLN A 123      31.590  97.971  25.879  1.00  3.70           N  
ATOM   1011  N   ASP A 124      33.592  99.796  28.830  1.00  4.55           N  
ATOM   1012  CA  ASP A 124      32.528 100.536  29.475  1.00  3.44           C  
ATOM   1013  C   ASP A 124      32.175  99.958  30.842  1.00  2.88           C  
ATOM   1014  O   ASP A 124      33.079  99.628  31.596  1.00  3.73           O  
ATOM   1015  CB  ASP A 124      31.289 100.721  28.572  1.00  4.92           C  
ATOM   1016  CG  ASP A 124      30.351 101.780  29.083  1.00  7.11           C  
ATOM   1017  OD1 ASP A 124      30.633 102.966  29.078  1.00  9.08           O  
ATOM   1018  OD2 ASP A 124      29.214 101.332  29.519  1.00  5.36           O  
ATOM   1019  N   TRP A 125      30.885  99.828  31.150  1.00  2.63           N  
ATOM   1020  CA  TRP A 125      30.423  99.298  32.425  1.00  4.52           C  
ATOM   1021  C   TRP A 125      30.963  97.909  32.708  1.00  4.16           C  
ATOM   1022  O   TRP A 125      31.129  97.546  33.871  1.00  4.74           O  
ATOM   1023  CB  TRP A 125      28.890  99.341  32.605  1.00  5.01           C  
ATOM   1024  CG  TRP A 125      28.512 100.633  33.268  1.00  6.77           C  
ATOM   1025  CD1 TRP A 125      28.087 101.781  32.654  1.00  7.07           C  
ATOM   1026  CD2 TRP A 125      28.587 100.922  34.662  1.00  6.68           C  
ATOM   1027  NE1 TRP A 125      27.881 102.760  33.589  1.00  7.17           N  
ATOM   1028  CE2 TRP A 125      28.175 102.258  34.826  1.00  7.54           C  
ATOM   1029  CE3 TRP A 125      28.983 100.197  35.777  1.00  7.92           C  
ATOM   1030  CZ2 TRP A 125      28.146 102.855  36.090  1.00  9.10           C  
ATOM   1031  CZ3 TRP A 125      28.955 100.779  37.032  1.00  9.36           C  
ATOM   1032  CH2 TRP A 125      28.528 102.102  37.179  1.00 10.28           C  
ATOM   1033  N   GLY A 126      31.218  97.186  31.634  1.00  4.31           N  
ATOM   1034  CA  GLY A 126      31.777  95.859  31.776  1.00  5.17           C  
ATOM   1035  C   GLY A 126      33.148  95.973  32.454  1.00  6.28           C  
ATOM   1036  O   GLY A 126      33.588  95.081  33.193  1.00  6.78           O  
ATOM   1037  N   GLY A 127      33.856  97.071  32.202  1.00  5.37           N  
ATOM   1038  CA  GLY A 127      35.164  97.303  32.807  1.00  5.93           C  
ATOM   1039  C   GLY A 127      35.031  98.012  34.169  1.00  7.29           C  
ATOM   1040  O   GLY A 127      35.751  97.689  35.107  1.00  9.52           O  
ATOM   1041  N   PHE A 128      34.123  98.984  34.329  1.00  7.32           N  
ATOM   1042  CA  PHE A 128      33.941  99.657  35.609  1.00  7.65           C  
ATOM   1043  C   PHE A 128      33.694  98.600  36.697  1.00  7.93           C  
ATOM   1044  O   PHE A 128      34.240  98.708  37.796  1.00  6.07           O  
ATOM   1045  CB  PHE A 128      32.782 100.672  35.616  1.00  7.09           C  
ATOM   1046  CG  PHE A 128      32.761 101.721  34.522  1.00  5.95           C  
ATOM   1047  CD1 PHE A 128      33.910 102.054  33.806  1.00  6.86           C  
ATOM   1048  CD2 PHE A 128      31.571 102.388  34.233  1.00  6.44           C  
ATOM   1049  CE1 PHE A 128      33.892 103.041  32.813  1.00  7.18           C  
ATOM   1050  CE2 PHE A 128      31.521 103.373  33.242  1.00  7.33           C  
ATOM   1051  CZ  PHE A 128      32.684 103.682  32.532  1.00  7.22           C  
ATOM   1052  N   LEU A 129      32.902  97.572  36.354  1.00  8.08           N  
ATOM   1053  CA  LEU A 129      32.564  96.443  37.232  1.00  6.47           C  
ATOM   1054  C   LEU A 129      33.620  95.354  37.214  1.00  6.66           C  
ATOM   1055  O   LEU A 129      34.161  94.977  38.247  1.00  8.24           O  
ATOM   1056  CB  LEU A 129      31.206  95.790  36.895  1.00  5.07           C  
ATOM   1057  CG  LEU A 129      30.061  96.718  37.263  1.00  6.07           C  
ATOM   1058  CD1 LEU A 129      28.826  96.337  36.451  1.00  7.22           C  
ATOM   1059  CD2 LEU A 129      29.762  96.677  38.767  1.00  5.81           C  
ATOM   1060  N   GLY A 130      33.932  94.836  36.030  1.00  6.42           N  
ATOM   1061  CA  GLY A 130      34.898  93.763  35.855  1.00  7.34           C  
ATOM   1062  C   GLY A 130      36.291  94.052  36.375  1.00  8.65           C  
ATOM   1063  O   GLY A 130      36.980  93.154  36.877  1.00  9.30           O  
ATOM   1064  N   LEU A 131      36.722  95.313  36.286  1.00  7.24           N  
ATOM   1065  CA  LEU A 131      38.056  95.597  36.789  1.00  6.69           C  
ATOM   1066  C   LEU A 131      38.105  95.473  38.309  1.00  6.77           C  
ATOM   1067  O   LEU A 131      39.193  95.488  38.874  1.00  8.37           O  
ATOM   1068  CB  LEU A 131      38.612  96.989  36.377  1.00  6.65           C  
ATOM   1069  CG  LEU A 131      38.820  97.095  34.870  1.00 10.09           C  
ATOM   1070  CD1 LEU A 131      39.070  98.534  34.430  1.00 10.14           C  
ATOM   1071  CD2 LEU A 131      39.986  96.226  34.433  1.00 12.00           C  
ATOM   1072  N   THR A 132      36.981  95.372  38.999  1.00  5.11           N  
ATOM   1073  CA  THR A 132      37.054  95.279  40.442  1.00  5.28           C  
ATOM   1074  C   THR A 132      36.902  93.832  40.897  1.00  7.05           C  
ATOM   1075  O   THR A 132      36.782  93.586  42.092  1.00  7.03           O  
ATOM   1076  CB  THR A 132      35.970  96.106  41.141  1.00  5.27           C  
ATOM   1077  OG1 THR A 132      34.688  95.617  40.786  1.00  6.84           O  
ATOM   1078  CG2 THR A 132      36.048  97.583  40.709  1.00  4.93           C  
ATOM   1079  N   LEU A 133      36.908  92.884  39.963  1.00  8.03           N  
ATOM   1080  CA  LEU A 133      36.720  91.477  40.313  1.00  7.83           C  
ATOM   1081  C   LEU A 133      37.939  90.694  40.776  1.00  8.62           C  
ATOM   1082  O   LEU A 133      37.869  89.969  41.759  1.00  9.34           O  
ATOM   1083  CB  LEU A 133      36.011  90.653  39.213  1.00  7.22           C  
ATOM   1084  CG  LEU A 133      34.655  91.159  38.728  1.00  7.37           C  
ATOM   1085  CD1 LEU A 133      34.191  90.268  37.579  1.00  6.97           C  
ATOM   1086  CD2 LEU A 133      33.606  91.144  39.826  1.00  5.65           C  
ATOM   1087  N   PRO A 134      39.056  90.840  40.082  1.00  9.35           N  
ATOM   1088  CA  PRO A 134      40.229  90.102  40.473  1.00 12.00           C  
ATOM   1089  C   PRO A 134      40.659  90.163  41.923  1.00 14.32           C  
ATOM   1090  O   PRO A 134      41.041  89.159  42.527  1.00 15.20           O  
ATOM   1091  CB  PRO A 134      41.346  90.437  39.475  1.00 12.16           C  
ATOM   1092  CG  PRO A 134      40.618  90.959  38.240  1.00 11.95           C  
ATOM   1093  CD  PRO A 134      39.330  91.549  38.807  1.00  9.95           C  
ATOM   1094  N   MET A 135      40.640  91.348  42.515  1.00 14.98           N  
ATOM   1095  CA  MET A 135      41.042  91.479  43.914  1.00 15.44           C  
ATOM   1096  C   MET A 135      40.191  90.616  44.820  1.00 15.99           C  
ATOM   1097  O   MET A 135      40.585  90.287  45.932  1.00 16.81           O  
ATOM   1098  CB  MET A 135      40.971  92.939  44.413  1.00 15.62           C  
ATOM   1099  CG  MET A 135      39.568  93.496  44.588  1.00 16.27           C  
ATOM   1100  SD  MET A 135      39.713  95.305  44.626  1.00 16.60           S  
ATOM   1101  CE  MET A 135      38.047  95.700  45.163  1.00 15.58           C  
ATOM   1102  N   ALA A 136      39.005  90.246  44.361  1.00 15.91           N  
ATOM   1103  CA  ALA A 136      38.181  89.420  45.215  1.00 16.91           C  
ATOM   1104  C   ALA A 136      38.623  87.948  45.210  1.00 18.29           C  
ATOM   1105  O   ALA A 136      38.267  87.156  46.070  1.00 19.48           O  
ATOM   1106  CB  ALA A 136      36.715  89.583  44.835  1.00 16.34           C  
ATOM   1107  N   ASP A 137      39.429  87.527  44.254  1.00 17.33           N  
ATOM   1108  CA  ASP A 137      39.832  86.142  44.203  1.00 17.36           C  
ATOM   1109  C   ASP A 137      40.789  86.075  43.049  1.00 15.51           C  
ATOM   1110  O   ASP A 137      40.509  85.623  41.952  1.00 15.71           O  
ATOM   1111  CB  ASP A 137      38.541  85.391  43.838  1.00 20.19           C  
ATOM   1112  CG  ASP A 137      38.603  83.902  44.056  1.00 22.38           C  
ATOM   1113  OD1 ASP A 137      39.649  83.291  44.170  1.00 21.77           O  
ATOM   1114  OD2 ASP A 137      37.402  83.367  44.102  1.00 23.25           O  
ATOM   1115  N   PRO A 138      41.973  86.571  43.303  1.00 15.38           N  
ATOM   1116  CA  PRO A 138      42.997  86.658  42.282  1.00 16.18           C  
ATOM   1117  C   PRO A 138      43.412  85.390  41.577  1.00 16.71           C  
ATOM   1118  O   PRO A 138      43.830  85.419  40.428  1.00 17.11           O  
ATOM   1119  CB  PRO A 138      44.213  87.329  42.930  1.00 15.42           C  
ATOM   1120  CG  PRO A 138      43.868  87.470  44.395  1.00 15.12           C  
ATOM   1121  CD  PRO A 138      42.417  87.099  44.613  1.00 14.60           C  
ATOM   1122  N   SER A 139      43.345  84.281  42.284  1.00 16.54           N  
ATOM   1123  CA  SER A 139      43.748  83.015  41.698  1.00 17.28           C  
ATOM   1124  C   SER A 139      42.967  82.621  40.456  1.00 17.57           C  
ATOM   1125  O   SER A 139      43.496  81.905  39.609  1.00 18.31           O  
ATOM   1126  CB  SER A 139      43.751  81.896  42.741  1.00 18.51           C  
ATOM   1127  OG  SER A 139      42.408  81.557  43.072  1.00 20.54           O  
ATOM   1128  N   ARG A 140      41.709  83.046  40.320  1.00 17.59           N  
ATOM   1129  CA  ARG A 140      40.944  82.686  39.133  1.00 16.15           C  
ATOM   1130  C   ARG A 140      41.193  83.521  37.890  1.00 15.39           C  
ATOM   1131  O   ARG A 140      40.613  83.205  36.864  1.00 16.34           O  
ATOM   1132  CB  ARG A 140      39.475  82.926  39.414  1.00 16.14           C  
ATOM   1133  CG  ARG A 140      38.932  82.167  40.610  1.00 17.00           C  
ATOM   1134  CD  ARG A 140      37.414  82.235  40.587  1.00 18.05           C  
ATOM   1135  NE  ARG A 140      36.727  81.536  41.678  1.00 19.26           N  
ATOM   1136  CZ  ARG A 140      36.168  80.324  41.533  1.00 18.89           C  
ATOM   1137  NH1 ARG A 140      36.226  79.683  40.378  1.00 17.62           N  
ATOM   1138  NH2 ARG A 140      35.561  79.751  42.572  1.00 19.08           N  
ATOM   1139  N   PHE A 141      41.982  84.599  37.948  1.00 14.34           N  
ATOM   1140  CA  PHE A 141      42.225  85.499  36.827  1.00 12.34           C  
ATOM   1141  C   PHE A 141      43.629  85.437  36.285  1.00 13.61           C  
ATOM   1142  O   PHE A 141      44.619  85.520  37.008  1.00 15.38           O  
ATOM   1143  CB  PHE A 141      41.859  86.955  37.184  1.00 10.76           C  
ATOM   1144  CG  PHE A 141      40.398  87.082  37.553  1.00  9.87           C  
ATOM   1145  CD1 PHE A 141      39.431  87.347  36.583  1.00  9.98           C  
ATOM   1146  CD2 PHE A 141      39.979  86.946  38.878  1.00  9.61           C  
ATOM   1147  CE1 PHE A 141      38.078  87.452  36.918  1.00  9.59           C  
ATOM   1148  CE2 PHE A 141      38.630  87.031  39.223  1.00  9.21           C  
ATOM   1149  CZ  PHE A 141      37.668  87.295  38.244  1.00  9.08           C  
ATOM   1150  N   LYS A 142      43.734  85.279  34.986  1.00 12.38           N  
ATOM   1151  CA  LYS A 142      45.062  85.186  34.435  1.00 14.20           C  
ATOM   1152  C   LYS A 142      45.424  86.195  33.354  1.00 12.89           C  
ATOM   1153  O   LYS A 142      46.590  86.524  33.211  1.00 13.15           O  
ATOM   1154  CB  LYS A 142      45.276  83.720  34.092  1.00 19.23           C  
ATOM   1155  CG  LYS A 142      45.770  83.450  32.688  1.00 24.44           C  
ATOM   1156  CD  LYS A 142      45.622  81.987  32.275  1.00 27.29           C  
ATOM   1157  CE  LYS A 142      46.305  81.690  30.950  1.00 28.96           C  
ATOM   1158  NZ  LYS A 142      46.438  80.247  30.697  1.00 30.84           N  
ATOM   1159  N   ARG A 143      44.470  86.716  32.585  1.00 11.64           N  
ATOM   1160  CA  ARG A 143      44.775  87.692  31.559  1.00 11.12           C  
ATOM   1161  C   ARG A 143      43.690  88.741  31.507  1.00 10.40           C  
ATOM   1162  O   ARG A 143      42.624  88.554  32.080  1.00 11.60           O  
ATOM   1163  CB  ARG A 143      44.916  87.065  30.182  1.00 13.82           C  
ATOM   1164  CG  ARG A 143      45.974  85.974  30.245  1.00 17.40           C  
ATOM   1165  CD  ARG A 143      46.331  85.361  28.900  1.00 19.56           C  
ATOM   1166  NE  ARG A 143      45.149  84.862  28.217  1.00 22.15           N  
ATOM   1167  CZ  ARG A 143      45.134  83.849  27.347  1.00 23.14           C  
ATOM   1168  NH1 ARG A 143      46.249  83.187  27.044  1.00 23.19           N  
ATOM   1169  NH2 ARG A 143      43.977  83.511  26.776  1.00 22.57           N  
ATOM   1170  N   LEU A 144      43.959  89.843  30.823  1.00  8.89           N  
ATOM   1171  CA  LEU A 144      43.004  90.925  30.697  1.00  7.50           C  
ATOM   1172  C   LEU A 144      43.003  91.522  29.301  1.00  7.28           C  
ATOM   1173  O   LEU A 144      44.066  91.799  28.774  1.00  8.01           O  
ATOM   1174  CB  LEU A 144      43.361  92.059  31.687  1.00  6.83           C  
ATOM   1175  CG  LEU A 144      42.549  93.351  31.531  1.00  6.08           C  
ATOM   1176  CD1 LEU A 144      41.072  93.153  31.893  1.00  4.81           C  
ATOM   1177  CD2 LEU A 144      43.204  94.432  32.407  1.00  6.44           C  
ATOM   1178  N   ILE A 145      41.824  91.740  28.719  1.00  6.30           N  
ATOM   1179  CA  ILE A 145      41.691  92.395  27.436  1.00  6.40           C  
ATOM   1180  C   ILE A 145      40.846  93.609  27.815  1.00  5.87           C  
ATOM   1181  O   ILE A 145      39.650  93.520  28.147  1.00  5.24           O  
ATOM   1182  CB  ILE A 145      41.056  91.616  26.264  1.00  6.64           C  
ATOM   1183  CG1 ILE A 145      41.888  90.396  25.840  1.00  7.67           C  
ATOM   1184  CG2 ILE A 145      40.826  92.567  25.075  1.00  6.56           C  
ATOM   1185  CD1 ILE A 145      41.200  89.380  24.916  1.00  7.55           C  
ATOM   1186  N   ILE A 146      41.495  94.764  27.769  1.00  5.65           N  
ATOM   1187  CA  ILE A 146      40.799  96.006  28.107  1.00  6.89           C  
ATOM   1188  C   ILE A 146      40.622  96.961  26.934  1.00  5.71           C  
ATOM   1189  O   ILE A 146      41.602  97.298  26.265  1.00  5.62           O  
ATOM   1190  CB  ILE A 146      41.453  96.735  29.286  1.00  8.00           C  
ATOM   1191  CG1 ILE A 146      40.706  98.026  29.602  1.00  9.31           C  
ATOM   1192  CG2 ILE A 146      42.960  96.934  29.128  1.00  7.00           C  
ATOM   1193  CD1 ILE A 146      41.368  98.727  30.784  1.00 10.79           C  
ATOM   1194  N   MET A 147      39.359  97.349  26.733  1.00  5.95           N  
ATOM   1195  CA  MET A 147      38.950  98.277  25.695  1.00  7.87           C  
ATOM   1196  C   MET A 147      38.315  99.436  26.454  1.00  8.55           C  
ATOM   1197  O   MET A 147      37.891  99.160  27.569  1.00  9.44           O  
ATOM   1198  CB  MET A 147      37.890  97.662  24.757  1.00  9.17           C  
ATOM   1199  CG  MET A 147      38.524  96.595  23.868  1.00 10.59           C  
ATOM   1200  SD  MET A 147      37.310  95.479  23.114  1.00 10.75           S  
ATOM   1201  CE  MET A 147      36.872  94.533  24.592  1.00 11.27           C  
ATOM   1202  N   ASN A 148      38.262 100.651  25.902  1.00  7.55           N  
ATOM   1203  CA  ASN A 148      37.665 101.849  26.504  1.00  6.03           C  
ATOM   1204  C   ASN A 148      36.846 101.627  27.773  1.00  4.92           C  
ATOM   1205  O   ASN A 148      35.640 101.329  27.672  1.00  5.29           O  
ATOM   1206  CB  ASN A 148      36.731 102.487  25.455  1.00  5.65           C  
ATOM   1207  CG  ASN A 148      37.530 102.885  24.226  1.00  5.76           C  
ATOM   1208  OD1 ASN A 148      38.582 102.305  23.911  1.00  6.72           O  
ATOM   1209  ND2 ASN A 148      37.095 103.961  23.573  1.00  6.59           N  
ATOM   1210  N   ALA A 149      37.526 101.768  28.916  1.00  3.89           N  
ATOM   1211  CA  ALA A 149      36.960 101.588  30.254  1.00  4.76           C  
ATOM   1212  C   ALA A 149      37.920 102.211  31.232  1.00  5.82           C  
ATOM   1213  O   ALA A 149      39.013 102.561  30.827  1.00  7.49           O  
ATOM   1214  CB  ALA A 149      36.939 100.087  30.548  1.00  4.68           C  
ATOM   1215  N   CYS A 150      37.550 102.366  32.500  1.00  5.95           N  
ATOM   1216  CA  CYS A 150      38.392 102.924  33.541  1.00  6.58           C  
ATOM   1217  C   CYS A 150      37.752 102.502  34.853  1.00  6.96           C  
ATOM   1218  O   CYS A 150      36.862 101.640  34.888  1.00  6.20           O  
ATOM   1219  CB  CYS A 150      38.623 104.467  33.539  1.00  7.47           C  
ATOM   1220  SG  CYS A 150      37.075 105.400  33.564  1.00  8.09           S  
ATOM   1221  N   LEU A 151      38.209 103.130  35.935  1.00  7.97           N  
ATOM   1222  CA  LEU A 151      37.684 102.853  37.275  1.00  8.90           C  
ATOM   1223  C   LEU A 151      36.849 104.025  37.812  1.00  8.74           C  
ATOM   1224  O   LEU A 151      37.260 105.179  37.665  1.00  6.99           O  
ATOM   1225  CB  LEU A 151      38.847 102.445  38.240  1.00 10.01           C  
ATOM   1226  CG  LEU A 151      39.463 101.055  37.961  1.00 10.80           C  
ATOM   1227  CD1 LEU A 151      40.888 100.951  38.522  1.00 11.72           C  
ATOM   1228  CD2 LEU A 151      38.608  99.947  38.576  1.00  9.29           C  
ATOM   1229  N   MET A 152      35.700 103.725  38.431  1.00  8.00           N  
ATOM   1230  CA  MET A 152      34.817 104.739  38.989  1.00  8.06           C  
ATOM   1231  C   MET A 152      35.277 105.240  40.359  1.00  7.99           C  
ATOM   1232  O   MET A 152      34.601 105.157  41.361  1.00  6.93           O  
ATOM   1233  CB  MET A 152      33.340 104.279  39.031  1.00  9.16           C  
ATOM   1234  CG  MET A 152      32.703 104.032  37.665  1.00 10.44           C  
ATOM   1235  SD  MET A 152      32.379 105.514  36.663  1.00 11.80           S  
ATOM   1236  CE  MET A 152      33.842 105.706  35.621  1.00 11.15           C  
ATOM   1237  N   THR A 153      36.453 105.805  40.396  1.00 10.68           N  
ATOM   1238  CA  THR A 153      37.102 106.370  41.564  1.00 14.36           C  
ATOM   1239  C   THR A 153      36.640 107.815  41.811  1.00 14.02           C  
ATOM   1240  O   THR A 153      35.783 108.359  41.096  1.00 12.93           O  
ATOM   1241  CB  THR A 153      38.597 106.092  41.276  1.00 18.27           C  
ATOM   1242  OG1 THR A 153      39.325 106.138  42.472  1.00 23.52           O  
ATOM   1243  CG2 THR A 153      39.181 107.123  40.335  1.00 18.11           C  
ATOM   1244  N   ASP A 154      37.123 108.468  42.862  1.00 13.99           N  
ATOM   1245  CA  ASP A 154      36.696 109.834  43.124  1.00 15.27           C  
ATOM   1246  C   ASP A 154      37.570 110.740  42.269  1.00 15.51           C  
ATOM   1247  O   ASP A 154      38.657 110.373  41.831  1.00 15.36           O  
ATOM   1248  CB  ASP A 154      36.745 110.262  44.609  1.00 16.84           C  
ATOM   1249  CG  ASP A 154      38.138 110.049  45.086  1.00 19.02           C  
ATOM   1250  OD1 ASP A 154      38.513 108.953  45.423  1.00 21.12           O  
ATOM   1251  OD2 ASP A 154      38.924 111.088  44.979  1.00 19.30           O  
ATOM   1252  N   PRO A 155      37.100 111.967  42.045  1.00 16.79           N  
ATOM   1253  CA  PRO A 155      37.787 112.916  41.198  1.00 16.20           C  
ATOM   1254  C   PRO A 155      39.160 113.315  41.656  1.00 17.16           C  
ATOM   1255  O   PRO A 155      40.051 113.621  40.876  1.00 18.29           O  
ATOM   1256  CB  PRO A 155      36.807 114.067  41.037  1.00 17.93           C  
ATOM   1257  CG  PRO A 155      35.509 113.675  41.746  1.00 18.17           C  
ATOM   1258  CD  PRO A 155      35.831 112.487  42.621  1.00 16.88           C  
ATOM   1259  N   VAL A 156      39.361 113.287  42.961  1.00 16.76           N  
ATOM   1260  CA  VAL A 156      40.656 113.647  43.450  1.00 17.98           C  
ATOM   1261  C   VAL A 156      41.688 112.574  43.192  1.00 19.12           C  
ATOM   1262  O   VAL A 156      42.799 112.903  42.791  1.00 19.21           O  
ATOM   1263  CB  VAL A 156      40.517 114.023  44.920  1.00 19.49           C  
ATOM   1264  CG1 VAL A 156      41.883 114.253  45.557  1.00 19.67           C  
ATOM   1265  CG2 VAL A 156      39.601 115.248  45.001  1.00 18.88           C  
ATOM   1266  N   THR A 157      41.364 111.292  43.425  1.00 19.02           N  
ATOM   1267  CA  THR A 157      42.376 110.271  43.172  1.00 19.06           C  
ATOM   1268  C   THR A 157      42.786 110.132  41.705  1.00 17.08           C  
ATOM   1269  O   THR A 157      43.976 109.992  41.373  1.00 14.89           O  
ATOM   1270  CB  THR A 157      42.302 108.985  44.033  1.00 20.79           C  
ATOM   1271  OG1 THR A 157      42.277 107.775  43.288  1.00 23.21           O  
ATOM   1272  CG2 THR A 157      41.171 109.063  45.036  1.00 18.92           C  
ATOM   1273  N   GLN A 158      41.775 110.206  40.828  1.00 16.29           N  
ATOM   1274  CA  GLN A 158      42.072 110.103  39.417  1.00 14.30           C  
ATOM   1275  C   GLN A 158      41.192 111.070  38.665  1.00 12.50           C  
ATOM   1276  O   GLN A 158      40.066 110.722  38.293  1.00 11.17           O  
ATOM   1277  CB  GLN A 158      41.867 108.684  38.872  1.00 15.53           C  
ATOM   1278  CG  GLN A 158      42.905 107.688  39.411  1.00 17.01           C  
ATOM   1279  CD  GLN A 158      44.353 107.912  38.997  1.00 18.23           C  
ATOM   1280  OE1 GLN A 158      44.635 108.648  38.043  1.00 19.60           O  
ATOM   1281  NE2 GLN A 158      45.281 107.264  39.714  1.00 17.73           N  
ATOM   1282  N   PRO A 159      41.689 112.303  38.445  1.00 12.26           N  
ATOM   1283  CA  PRO A 159      40.853 113.270  37.737  1.00 10.99           C  
ATOM   1284  C   PRO A 159      40.480 112.806  36.352  1.00  9.27           C  
ATOM   1285  O   PRO A 159      39.430 113.184  35.854  1.00 10.58           O  
ATOM   1286  CB  PRO A 159      41.673 114.560  37.630  1.00 11.10           C  
ATOM   1287  CG  PRO A 159      42.978 114.308  38.369  1.00 10.23           C  
ATOM   1288  CD  PRO A 159      42.930 112.922  39.004  1.00 11.08           C  
ATOM   1289  N   ALA A 160      41.331 112.014  35.710  1.00  8.05           N  
ATOM   1290  CA  ALA A 160      41.009 111.559  34.363  1.00  8.48           C  
ATOM   1291  C   ALA A 160      39.728 110.739  34.276  1.00  8.68           C  
ATOM   1292  O   ALA A 160      39.059 110.699  33.215  1.00  9.35           O  
ATOM   1293  CB  ALA A 160      42.171 110.843  33.687  1.00  8.41           C  
ATOM   1294  N   PHE A 161      39.392 110.100  35.410  1.00  7.77           N  
ATOM   1295  CA  PHE A 161      38.204 109.236  35.481  1.00  8.91           C  
ATOM   1296  C   PHE A 161      36.902 109.929  35.851  1.00  8.66           C  
ATOM   1297  O   PHE A 161      35.853 109.309  36.033  1.00  7.24           O  
ATOM   1298  CB  PHE A 161      38.452 107.923  36.247  1.00  8.23           C  
ATOM   1299  CG  PHE A 161      39.740 107.230  35.896  1.00  7.30           C  
ATOM   1300  CD1 PHE A 161      40.349 107.423  34.660  1.00  8.23           C  
ATOM   1301  CD2 PHE A 161      40.325 106.332  36.784  1.00  7.54           C  
ATOM   1302  CE1 PHE A 161      41.530 106.773  34.291  1.00  9.38           C  
ATOM   1303  CE2 PHE A 161      41.510 105.683  36.438  1.00  9.70           C  
ATOM   1304  CZ  PHE A 161      42.126 105.904  35.205  1.00  9.90           C  
ATOM   1305  N   SER A 162      37.037 111.258  35.959  1.00  8.18           N  
ATOM   1306  CA  SER A 162      35.921 112.085  36.278  1.00  9.64           C  
ATOM   1307  C   SER A 162      35.796 113.229  35.293  1.00  9.81           C  
ATOM   1308  O   SER A 162      34.685 113.674  35.047  1.00 10.39           O  
ATOM   1309  CB  SER A 162      36.170 112.741  37.617  1.00 12.58           C  
ATOM   1310  OG  SER A 162      35.565 111.842  38.507  1.00 14.59           O  
ATOM   1311  N   ALA A 163      36.881 113.731  34.741  1.00  9.42           N  
ATOM   1312  CA  ALA A 163      36.737 114.873  33.852  1.00  9.83           C  
ATOM   1313  C   ALA A 163      35.799 114.746  32.674  1.00 12.10           C  
ATOM   1314  O   ALA A 163      35.176 115.737  32.297  1.00 12.77           O  
ATOM   1315  CB  ALA A 163      38.086 115.367  33.367  1.00  9.23           C  
ATOM   1316  N   PHE A 164      35.717 113.540  32.096  1.00 11.07           N  
ATOM   1317  CA  PHE A 164      34.871 113.306  30.937  1.00  9.52           C  
ATOM   1318  C   PHE A 164      33.381 113.494  31.170  1.00  7.55           C  
ATOM   1319  O   PHE A 164      32.634 113.689  30.216  1.00  6.61           O  
ATOM   1320  CB  PHE A 164      35.176 111.931  30.285  1.00  9.87           C  
ATOM   1321  CG  PHE A 164      34.649 110.785  31.124  1.00 10.23           C  
ATOM   1322  CD1 PHE A 164      33.322 110.370  31.005  1.00 10.27           C  
ATOM   1323  CD2 PHE A 164      35.458 110.125  32.048  1.00 10.62           C  
ATOM   1324  CE1 PHE A 164      32.803 109.328  31.776  1.00 10.29           C  
ATOM   1325  CE2 PHE A 164      34.959 109.075  32.820  1.00  9.92           C  
ATOM   1326  CZ  PHE A 164      33.627 108.682  32.694  1.00  9.54           C  
ATOM   1327  N   VAL A 165      32.949 113.417  32.429  1.00  6.88           N  
ATOM   1328  CA  VAL A 165      31.538 113.566  32.729  1.00  7.56           C  
ATOM   1329  C   VAL A 165      30.989 114.938  32.323  1.00  9.46           C  
ATOM   1330  O   VAL A 165      29.864 115.066  31.863  1.00  9.13           O  
ATOM   1331  CB  VAL A 165      31.283 113.284  34.211  1.00  7.84           C  
ATOM   1332  CG1 VAL A 165      29.811 113.461  34.544  1.00 10.00           C  
ATOM   1333  CG2 VAL A 165      31.754 111.897  34.629  1.00  6.66           C  
ATOM   1334  N   THR A 166      31.812 115.963  32.505  1.00 13.21           N  
ATOM   1335  CA  THR A 166      31.529 117.372  32.268  1.00 16.78           C  
ATOM   1336  C   THR A 166      31.985 117.945  30.945  1.00 17.84           C  
ATOM   1337  O   THR A 166      31.327 118.838  30.418  1.00 18.16           O  
ATOM   1338  CB  THR A 166      32.068 118.234  33.433  1.00 19.22           C  
ATOM   1339  OG1 THR A 166      33.472 118.110  33.449  1.00 20.51           O  
ATOM   1340  CG2 THR A 166      31.550 117.753  34.785  1.00 20.49           C  
ATOM   1341  N   GLN A 167      33.083 117.450  30.395  1.00 17.45           N  
ATOM   1342  CA  GLN A 167      33.491 117.969  29.113  1.00 17.97           C  
ATOM   1343  C   GLN A 167      33.971 116.844  28.211  1.00 14.90           C  
ATOM   1344  O   GLN A 167      34.548 115.902  28.721  1.00 13.79           O  
ATOM   1345  CB  GLN A 167      34.584 119.013  29.329  1.00 21.83           C  
ATOM   1346  CG  GLN A 167      33.865 120.332  29.641  1.00 27.11           C  
ATOM   1347  CD  GLN A 167      34.822 121.466  29.372  1.00 32.78           C  
ATOM   1348  OE1 GLN A 167      35.951 121.424  29.888  1.00 34.99           O  
ATOM   1349  NE2 GLN A 167      34.404 122.418  28.532  1.00 34.71           N  
ATOM   1350  N   PRO A 168      33.766 116.895  26.897  1.00 13.33           N  
ATOM   1351  CA  PRO A 168      33.083 117.965  26.164  1.00 11.43           C  
ATOM   1352  C   PRO A 168      31.554 117.834  26.210  1.00 10.48           C  
ATOM   1353  O   PRO A 168      31.027 116.776  26.574  1.00  8.92           O  
ATOM   1354  CB  PRO A 168      33.562 117.769  24.716  1.00  9.21           C  
ATOM   1355  CG  PRO A 168      34.026 116.326  24.601  1.00 10.09           C  
ATOM   1356  CD  PRO A 168      34.404 115.873  26.007  1.00 10.68           C  
ATOM   1357  N   ALA A 169      30.817 118.908  25.827  1.00  9.09           N  
ATOM   1358  CA  ALA A 169      29.367 118.863  25.835  1.00  8.57           C  
ATOM   1359  C   ALA A 169      28.819 117.747  24.936  1.00  7.94           C  
ATOM   1360  O   ALA A 169      27.728 117.261  25.187  1.00  8.49           O  
ATOM   1361  CB  ALA A 169      28.791 120.141  25.280  1.00  8.75           C  
ATOM   1362  N   ASP A 170      29.515 117.347  23.871  1.00  7.14           N  
ATOM   1363  CA  ASP A 170      29.010 116.293  22.998  1.00  6.86           C  
ATOM   1364  C   ASP A 170      29.535 114.901  23.363  1.00  6.49           C  
ATOM   1365  O   ASP A 170      29.387 113.971  22.564  1.00  7.32           O  
ATOM   1366  CB  ASP A 170      29.258 116.581  21.497  1.00  7.72           C  
ATOM   1367  CG  ASP A 170      30.701 116.725  21.080  1.00  9.54           C  
ATOM   1368  OD1 ASP A 170      31.637 116.798  21.837  1.00  9.81           O  
ATOM   1369  OD2 ASP A 170      30.917 116.694  19.795  1.00 10.98           O  
ATOM   1370  N   GLY A 171      30.174 114.777  24.529  1.00  5.07           N  
ATOM   1371  CA  GLY A 171      30.741 113.527  25.027  1.00  5.14           C  
ATOM   1372  C   GLY A 171      29.732 112.877  25.975  1.00  6.15           C  
ATOM   1373  O   GLY A 171      28.555 112.669  25.643  1.00  6.60           O  
ATOM   1374  N   PHE A 172      30.167 112.577  27.201  1.00  6.02           N  
ATOM   1375  CA  PHE A 172      29.275 111.966  28.170  1.00  6.78           C  
ATOM   1376  C   PHE A 172      27.992 112.762  28.400  1.00  6.35           C  
ATOM   1377  O   PHE A 172      26.895 112.230  28.594  1.00  4.90           O  
ATOM   1378  CB  PHE A 172      30.057 111.682  29.469  1.00  9.15           C  
ATOM   1379  CG  PHE A 172      29.131 110.997  30.452  1.00 10.42           C  
ATOM   1380  CD1 PHE A 172      28.905 109.620  30.359  1.00 10.40           C  
ATOM   1381  CD2 PHE A 172      28.476 111.749  31.431  1.00 10.33           C  
ATOM   1382  CE1 PHE A 172      28.033 109.007  31.263  1.00 10.85           C  
ATOM   1383  CE2 PHE A 172      27.601 111.156  32.343  1.00  9.82           C  
ATOM   1384  CZ  PHE A 172      27.393 109.782  32.232  1.00 10.11           C  
ATOM   1385  N   THR A 173      28.101 114.094  28.377  1.00  6.56           N  
ATOM   1386  CA  THR A 173      26.942 114.931  28.567  1.00  7.37           C  
ATOM   1387  C   THR A 173      25.835 114.614  27.590  1.00  6.11           C  
ATOM   1388  O   THR A 173      24.678 114.543  27.999  1.00  6.77           O  
ATOM   1389  CB  THR A 173      27.289 116.434  28.500  1.00  9.39           C  
ATOM   1390  OG1 THR A 173      28.141 116.648  29.611  1.00  9.13           O  
ATOM   1391  CG2 THR A 173      25.970 117.182  28.714  1.00 11.16           C  
ATOM   1392  N   ALA A 174      26.200 114.445  26.324  1.00  5.59           N  
ATOM   1393  CA  ALA A 174      25.258 114.130  25.248  1.00  5.84           C  
ATOM   1394  C   ALA A 174      24.729 112.705  25.434  1.00  7.35           C  
ATOM   1395  O   ALA A 174      23.530 112.429  25.318  1.00  6.50           O  
ATOM   1396  CB  ALA A 174      25.972 114.204  23.897  1.00  2.48           C  
ATOM   1397  N   TRP A 175      25.683 111.830  25.741  1.00  6.56           N  
ATOM   1398  CA  TRP A 175      25.365 110.413  25.964  1.00  7.52           C  
ATOM   1399  C   TRP A 175      24.262 110.230  27.001  1.00  7.48           C  
ATOM   1400  O   TRP A 175      23.213 109.625  26.778  1.00  6.30           O  
ATOM   1401  CB  TRP A 175      26.673 109.718  26.384  1.00  6.91           C  
ATOM   1402  CG  TRP A 175      26.588 108.300  26.843  1.00  8.28           C  
ATOM   1403  CD1 TRP A 175      26.272 107.880  28.086  1.00  8.94           C  
ATOM   1404  CD2 TRP A 175      26.896 107.128  26.074  1.00  9.23           C  
ATOM   1405  NE1 TRP A 175      26.358 106.505  28.170  1.00  9.91           N  
ATOM   1406  CE2 TRP A 175      26.740 106.024  26.945  1.00 10.20           C  
ATOM   1407  CE3 TRP A 175      27.310 106.916  24.756  1.00  8.94           C  
ATOM   1408  CZ2 TRP A 175      26.959 104.714  26.502  1.00 10.91           C  
ATOM   1409  CZ3 TRP A 175      27.543 105.632  24.341  1.00 10.52           C  
ATOM   1410  CH2 TRP A 175      27.372 104.541  25.201  1.00 10.57           C  
ATOM   1411  N   LYS A 176      24.512 110.794  28.171  1.00  7.85           N  
ATOM   1412  CA  LYS A 176      23.553 110.718  29.243  1.00  9.12           C  
ATOM   1413  C   LYS A 176      22.226 111.369  28.869  1.00  8.93           C  
ATOM   1414  O   LYS A 176      21.138 110.852  29.146  1.00  8.79           O  
ATOM   1415  CB  LYS A 176      24.146 111.378  30.478  1.00 10.11           C  
ATOM   1416  CG  LYS A 176      23.134 111.426  31.597  1.00 13.93           C  
ATOM   1417  CD  LYS A 176      23.838 111.273  32.935  1.00 19.86           C  
ATOM   1418  CE  LYS A 176      23.076 111.960  34.051  1.00 24.32           C  
ATOM   1419  NZ  LYS A 176      22.909 113.369  33.646  1.00 27.92           N  
ATOM   1420  N   TYR A 177      22.274 112.561  28.252  1.00  7.76           N  
ATOM   1421  CA  TYR A 177      21.046 113.235  27.864  1.00  6.17           C  
ATOM   1422  C   TYR A 177      20.172 112.327  26.994  1.00  5.22           C  
ATOM   1423  O   TYR A 177      18.966 112.208  27.218  1.00  5.61           O  
ATOM   1424  CB  TYR A 177      21.423 114.543  27.147  1.00  6.71           C  
ATOM   1425  CG  TYR A 177      20.229 115.223  26.562  1.00  8.44           C  
ATOM   1426  CD1 TYR A 177      19.373 115.962  27.380  1.00 10.72           C  
ATOM   1427  CD2 TYR A 177      19.956 115.114  25.201  1.00  9.31           C  
ATOM   1428  CE1 TYR A 177      18.249 116.622  26.873  1.00 12.37           C  
ATOM   1429  CE2 TYR A 177      18.828 115.749  24.678  1.00 11.34           C  
ATOM   1430  CZ  TYR A 177      17.983 116.490  25.510  1.00 13.71           C  
ATOM   1431  OH  TYR A 177      16.878 117.094  24.969  1.00 16.96           O  
ATOM   1432  N   ASP A 178      20.776 111.677  25.985  1.00  5.54           N  
ATOM   1433  CA  ASP A 178      20.128 110.765  25.032  1.00  6.71           C  
ATOM   1434  C   ASP A 178      19.462 109.575  25.712  1.00  8.50           C  
ATOM   1435  O   ASP A 178      18.441 109.064  25.243  1.00  9.20           O  
ATOM   1436  CB  ASP A 178      21.157 110.153  24.039  1.00  7.07           C  
ATOM   1437  CG  ASP A 178      21.534 111.069  22.903  1.00  9.35           C  
ATOM   1438  OD1 ASP A 178      21.137 112.206  22.880  1.00  8.40           O  
ATOM   1439  OD2 ASP A 178      22.333 110.601  21.970  1.00 11.04           O  
ATOM   1440  N   LEU A 179      20.071 109.104  26.792  1.00  8.20           N  
ATOM   1441  CA  LEU A 179      19.565 107.944  27.516  1.00  8.92           C  
ATOM   1442  C   LEU A 179      18.540 108.158  28.629  1.00 11.68           C  
ATOM   1443  O   LEU A 179      17.588 107.387  28.766  1.00 12.38           O  
ATOM   1444  CB  LEU A 179      20.750 107.119  28.095  1.00  6.59           C  
ATOM   1445  CG  LEU A 179      21.658 106.476  27.020  1.00  5.95           C  
ATOM   1446  CD1 LEU A 179      23.008 106.101  27.637  1.00  4.59           C  
ATOM   1447  CD2 LEU A 179      20.946 105.231  26.458  1.00  5.99           C  
ATOM   1448  N   VAL A 180      18.743 109.175  29.466  1.00 12.01           N  
ATOM   1449  CA  VAL A 180      17.873 109.414  30.605  1.00 13.16           C  
ATOM   1450  C   VAL A 180      16.705 110.352  30.403  1.00 14.92           C  
ATOM   1451  O   VAL A 180      15.768 110.346  31.207  1.00 15.89           O  
ATOM   1452  CB  VAL A 180      18.667 109.895  31.811  1.00 12.96           C  
ATOM   1453  CG1 VAL A 180      19.954 109.096  31.976  1.00 13.03           C  
ATOM   1454  CG2 VAL A 180      19.031 111.364  31.649  1.00 12.75           C  
ATOM   1455  N   THR A 181      16.784 111.153  29.357  1.00 15.13           N  
ATOM   1456  CA  THR A 181      15.715 112.094  29.156  1.00 16.80           C  
ATOM   1457  C   THR A 181      14.516 111.662  28.328  1.00 16.96           C  
ATOM   1458  O   THR A 181      13.378 111.899  28.736  1.00 17.68           O  
ATOM   1459  CB  THR A 181      16.221 113.519  28.815  1.00 19.10           C  
ATOM   1460  OG1 THR A 181      16.330 113.630  27.414  1.00 21.79           O  
ATOM   1461  CG2 THR A 181      17.612 113.775  29.367  1.00 18.33           C  
ATOM   1462  N   PRO A 182      14.737 111.034  27.178  1.00 16.68           N  
ATOM   1463  CA  PRO A 182      13.610 110.662  26.350  1.00 16.46           C  
ATOM   1464  C   PRO A 182      12.526 109.862  27.030  1.00 17.71           C  
ATOM   1465  O   PRO A 182      12.830 108.927  27.757  1.00 17.04           O  
ATOM   1466  CB  PRO A 182      14.190 109.827  25.195  1.00 16.07           C  
ATOM   1467  CG  PRO A 182      15.701 109.979  25.272  1.00 15.75           C  
ATOM   1468  CD  PRO A 182      15.986 110.358  26.717  1.00 15.72           C  
ATOM   1469  N   SER A 183      11.262 110.167  26.811  1.00 19.65           N  
ATOM   1470  CA  SER A 183      10.308 109.297  27.471  1.00 23.07           C  
ATOM   1471  C   SER A 183       9.977 108.099  26.591  1.00 24.04           C  
ATOM   1472  O   SER A 183       9.355 107.159  27.061  1.00 25.93           O  
ATOM   1473  CB  SER A 183       9.075 109.944  28.053  1.00 25.81           C  
ATOM   1474  OG  SER A 183       8.465 110.614  26.974  1.00 27.98           O  
ATOM   1475  N   ASP A 184      10.387 108.137  25.331  1.00 23.51           N  
ATOM   1476  CA  ASP A 184      10.233 107.099  24.313  1.00 23.76           C  
ATOM   1477  C   ASP A 184      11.636 106.893  23.759  1.00 20.33           C  
ATOM   1478  O   ASP A 184      12.060 107.428  22.733  1.00 21.20           O  
ATOM   1479  CB  ASP A 184       9.229 107.445  23.198  1.00 28.25           C  
ATOM   1480  CG  ASP A 184       9.301 106.485  22.039  1.00 32.04           C  
ATOM   1481  OD1 ASP A 184       9.484 105.286  22.221  1.00 32.39           O  
ATOM   1482  OD2 ASP A 184       9.170 107.096  20.866  1.00 33.18           O  
ATOM   1483  N   LEU A 185      12.418 106.119  24.496  1.00 16.43           N  
ATOM   1484  CA  LEU A 185      13.791 105.865  24.133  1.00 13.66           C  
ATOM   1485  C   LEU A 185      13.886 104.710  23.161  1.00 11.78           C  
ATOM   1486  O   LEU A 185      13.532 103.577  23.465  1.00 11.72           O  
ATOM   1487  CB  LEU A 185      14.602 105.643  25.444  1.00 14.00           C  
ATOM   1488  CG  LEU A 185      16.033 105.133  25.290  1.00 13.30           C  
ATOM   1489  CD1 LEU A 185      16.918 106.277  24.835  1.00 13.34           C  
ATOM   1490  CD2 LEU A 185      16.600 104.526  26.572  1.00 12.57           C  
ATOM   1491  N   ARG A 186      14.395 105.018  21.989  1.00 11.86           N  
ATOM   1492  CA  ARG A 186      14.605 104.079  20.905  1.00 13.78           C  
ATOM   1493  C   ARG A 186      16.082 103.730  20.826  1.00 11.49           C  
ATOM   1494  O   ARG A 186      16.890 104.494  20.295  1.00 10.90           O  
ATOM   1495  CB  ARG A 186      14.216 104.745  19.594  1.00 18.46           C  
ATOM   1496  CG  ARG A 186      13.003 105.653  19.728  1.00 23.63           C  
ATOM   1497  CD  ARG A 186      11.998 105.388  18.624  1.00 28.48           C  
ATOM   1498  NE  ARG A 186      10.862 104.655  19.155  1.00 33.21           N  
ATOM   1499  CZ  ARG A 186       9.576 104.952  18.934  1.00 35.92           C  
ATOM   1500  NH1 ARG A 186       9.252 105.989  18.169  1.00 36.09           N  
ATOM   1501  NH2 ARG A 186       8.590 104.227  19.472  1.00 37.66           N  
ATOM   1502  N   LEU A 187      16.442 102.551  21.340  1.00  9.97           N  
ATOM   1503  CA  LEU A 187      17.830 102.148  21.351  1.00  8.74           C  
ATOM   1504  C   LEU A 187      18.466 101.894  20.002  1.00  5.85           C  
ATOM   1505  O   LEU A 187      19.692 101.986  19.852  1.00  5.72           O  
ATOM   1506  CB  LEU A 187      18.064 101.005  22.360  1.00 10.79           C  
ATOM   1507  CG  LEU A 187      17.907 101.556  23.783  1.00 12.55           C  
ATOM   1508  CD1 LEU A 187      18.070 100.423  24.792  1.00 13.48           C  
ATOM   1509  CD2 LEU A 187      19.001 102.577  24.060  1.00 12.49           C  
ATOM   1510  N   ASP A 188      17.641 101.528  19.032  1.00  5.07           N  
ATOM   1511  CA  ASP A 188      18.224 101.304  17.728  1.00  6.68           C  
ATOM   1512  C   ASP A 188      18.713 102.654  17.182  1.00  6.52           C  
ATOM   1513  O   ASP A 188      19.775 102.755  16.564  1.00  6.01           O  
ATOM   1514  CB  ASP A 188      17.155 100.695  16.813  1.00 10.12           C  
ATOM   1515  CG  ASP A 188      15.828 101.404  16.924  1.00 13.30           C  
ATOM   1516  OD1 ASP A 188      15.397 102.028  17.881  1.00 14.16           O  
ATOM   1517  OD2 ASP A 188      15.207 101.332  15.798  1.00 15.57           O  
ATOM   1518  N   GLN A 189      17.919 103.707  17.416  1.00  7.10           N  
ATOM   1519  CA  GLN A 189      18.282 105.055  16.974  1.00  8.20           C  
ATOM   1520  C   GLN A 189      19.495 105.542  17.769  1.00  6.83           C  
ATOM   1521  O   GLN A 189      20.451 106.108  17.255  1.00  5.90           O  
ATOM   1522  CB  GLN A 189      17.085 106.004  17.159  1.00 11.27           C  
ATOM   1523  CG  GLN A 189      16.037 105.751  16.064  1.00 13.44           C  
ATOM   1524  CD  GLN A 189      14.865 106.703  16.188  1.00 15.45           C  
ATOM   1525  OE1 GLN A 189      15.055 107.853  16.622  1.00 15.84           O  
ATOM   1526  NE2 GLN A 189      13.675 106.229  15.824  1.00 16.29           N  
ATOM   1527  N   PHE A 190      19.515 105.304  19.077  1.00  7.06           N  
ATOM   1528  CA  PHE A 190      20.670 105.712  19.855  1.00  6.91           C  
ATOM   1529  C   PHE A 190      21.925 104.994  19.366  1.00  7.20           C  
ATOM   1530  O   PHE A 190      22.987 105.603  19.267  1.00  6.45           O  
ATOM   1531  CB  PHE A 190      20.449 105.224  21.311  1.00  6.47           C  
ATOM   1532  CG  PHE A 190      21.657 105.417  22.193  1.00  6.99           C  
ATOM   1533  CD1 PHE A 190      21.837 106.604  22.903  1.00  8.44           C  
ATOM   1534  CD2 PHE A 190      22.617 104.415  22.311  1.00  6.59           C  
ATOM   1535  CE1 PHE A 190      22.945 106.785  23.732  1.00  9.57           C  
ATOM   1536  CE2 PHE A 190      23.756 104.599  23.090  1.00  7.64           C  
ATOM   1537  CZ  PHE A 190      23.919 105.789  23.806  1.00  8.60           C  
ATOM   1538  N   MET A 191      21.878 103.666  19.101  1.00  6.35           N  
ATOM   1539  CA  MET A 191      23.086 102.948  18.666  1.00  6.37           C  
ATOM   1540  C   MET A 191      23.665 103.403  17.316  1.00  6.24           C  
ATOM   1541  O   MET A 191      24.884 103.416  17.101  1.00  5.98           O  
ATOM   1542  CB  MET A 191      22.955 101.408  18.726  1.00  5.77           C  
ATOM   1543  CG  MET A 191      22.688 100.951  20.157  1.00  5.94           C  
ATOM   1544  SD  MET A 191      24.179 101.069  21.187  1.00  5.49           S  
ATOM   1545  CE  MET A 191      25.501 100.299  20.225  1.00  7.67           C  
ATOM   1546  N   LYS A 192      22.758 103.787  16.423  1.00  8.02           N  
ATOM   1547  CA  LYS A 192      23.125 104.250  15.097  1.00 10.03           C  
ATOM   1548  C   LYS A 192      23.856 105.562  15.172  1.00  9.07           C  
ATOM   1549  O   LYS A 192      24.730 105.859  14.359  1.00  7.99           O  
ATOM   1550  CB  LYS A 192      21.923 104.404  14.194  1.00 12.16           C  
ATOM   1551  CG  LYS A 192      21.619 103.044  13.600  1.00 17.33           C  
ATOM   1552  CD  LYS A 192      20.821 103.148  12.318  1.00 22.24           C  
ATOM   1553  CE  LYS A 192      19.326 103.060  12.597  1.00 25.36           C  
ATOM   1554  NZ  LYS A 192      18.572 102.766  11.362  1.00 27.70           N  
ATOM   1555  N   ARG A 193      23.476 106.330  16.182  1.00  8.65           N  
ATOM   1556  CA  ARG A 193      24.125 107.621  16.394  1.00  8.00           C  
ATOM   1557  C   ARG A 193      25.527 107.456  16.970  1.00  8.89           C  
ATOM   1558  O   ARG A 193      26.494 108.066  16.494  1.00 10.14           O  
ATOM   1559  CB  ARG A 193      23.292 108.488  17.330  1.00  9.25           C  
ATOM   1560  CG  ARG A 193      24.089 109.595  18.008  1.00 11.45           C  
ATOM   1561  CD  ARG A 193      23.157 110.486  18.839  1.00 13.73           C  
ATOM   1562  NE  ARG A 193      22.200 111.276  18.043  1.00 14.77           N  
ATOM   1563  CZ  ARG A 193      21.373 112.225  18.527  1.00 15.87           C  
ATOM   1564  NH1 ARG A 193      21.304 112.569  19.808  1.00 15.94           N  
ATOM   1565  NH2 ARG A 193      20.566 112.899  17.716  1.00 16.40           N  
ATOM   1566  N   TRP A 194      25.653 106.608  17.986  1.00  6.64           N  
ATOM   1567  CA  TRP A 194      26.893 106.341  18.682  1.00  6.44           C  
ATOM   1568  C   TRP A 194      27.767 105.267  18.051  1.00  8.03           C  
ATOM   1569  O   TRP A 194      28.947 105.166  18.405  1.00  9.03           O  
ATOM   1570  CB  TRP A 194      26.682 106.183  20.211  1.00  6.59           C  
ATOM   1571  CG  TRP A 194      26.064 107.407  20.827  1.00  6.33           C  
ATOM   1572  CD1 TRP A 194      24.748 107.732  20.923  1.00  5.88           C  
ATOM   1573  CD2 TRP A 194      26.794 108.535  21.337  1.00  6.40           C  
ATOM   1574  NE1 TRP A 194      24.599 108.969  21.512  1.00  4.93           N  
ATOM   1575  CE2 TRP A 194      25.842 109.477  21.786  1.00  5.84           C  
ATOM   1576  CE3 TRP A 194      28.161 108.779  21.502  1.00  8.11           C  
ATOM   1577  CZ2 TRP A 194      26.216 110.682  22.381  1.00  5.78           C  
ATOM   1578  CZ3 TRP A 194      28.522 109.975  22.106  1.00  8.88           C  
ATOM   1579  CH2 TRP A 194      27.558 110.910  22.526  1.00  6.91           C  
ATOM   1580  N   ALA A 195      27.231 104.467  17.116  1.00  6.83           N  
ATOM   1581  CA  ALA A 195      28.047 103.455  16.464  1.00  7.96           C  
ATOM   1582  C   ALA A 195      27.585 103.569  15.017  1.00  9.09           C  
ATOM   1583  O   ALA A 195      26.793 102.789  14.499  1.00  8.15           O  
ATOM   1584  CB  ALA A 195      27.802 102.108  17.158  1.00  6.17           C  
ATOM   1585  N   PRO A 196      28.038 104.610  14.341  1.00 11.49           N  
ATOM   1586  CA  PRO A 196      27.608 104.863  12.982  1.00 11.61           C  
ATOM   1587  C   PRO A 196      27.758 103.812  11.874  1.00 11.45           C  
ATOM   1588  O   PRO A 196      27.132 103.912  10.816  1.00 12.48           O  
ATOM   1589  CB  PRO A 196      28.241 106.203  12.610  1.00 13.40           C  
ATOM   1590  CG  PRO A 196      29.179 106.623  13.733  1.00 13.80           C  
ATOM   1591  CD  PRO A 196      29.018 105.619  14.855  1.00 13.04           C  
ATOM   1592  N   THR A 197      28.587 102.792  12.056  1.00  9.71           N  
ATOM   1593  CA  THR A 197      28.756 101.791  11.025  1.00 10.24           C  
ATOM   1594  C   THR A 197      27.842 100.584  11.148  1.00 10.83           C  
ATOM   1595  O   THR A 197      27.966  99.666  10.348  1.00 10.52           O  
ATOM   1596  CB  THR A 197      30.217 101.340  11.116  1.00 12.49           C  
ATOM   1597  OG1 THR A 197      30.503 100.971  12.465  1.00 13.44           O  
ATOM   1598  CG2 THR A 197      31.091 102.525  10.707  1.00 13.75           C  
ATOM   1599  N   LEU A 198      26.941 100.571  12.127  1.00 11.06           N  
ATOM   1600  CA  LEU A 198      26.018  99.466  12.342  1.00 10.78           C  
ATOM   1601  C   LEU A 198      25.048  99.381  11.187  1.00 10.90           C  
ATOM   1602  O   LEU A 198      24.631 100.430  10.701  1.00  9.05           O  
ATOM   1603  CB  LEU A 198      25.101  99.650  13.581  1.00  8.94           C  
ATOM   1604  CG  LEU A 198      25.777  99.640  14.945  1.00  7.91           C  
ATOM   1605  CD1 LEU A 198      24.677  99.716  15.988  1.00  6.21           C  
ATOM   1606  CD2 LEU A 198      26.615  98.386  15.153  1.00  8.84           C  
ATOM   1607  N   THR A 199      24.629  98.173  10.773  1.00  9.98           N  
ATOM   1608  CA  THR A 199      23.649  98.129   9.705  1.00  7.79           C  
ATOM   1609  C   THR A 199      22.306  98.245  10.410  1.00  7.53           C  
ATOM   1610  O   THR A 199      22.173  98.212  11.634  1.00  8.07           O  
ATOM   1611  CB  THR A 199      23.730  96.772   9.000  1.00  8.83           C  
ATOM   1612  OG1 THR A 199      23.233  95.860   9.952  1.00  8.72           O  
ATOM   1613  CG2 THR A 199      25.185  96.437   8.679  1.00  9.11           C  
ATOM   1614  N   GLU A 200      21.219  98.387   9.696  1.00  7.40           N  
ATOM   1615  CA  GLU A 200      19.929  98.503  10.354  1.00 10.25           C  
ATOM   1616  C   GLU A 200      19.545  97.301  11.211  1.00  8.58           C  
ATOM   1617  O   GLU A 200      18.946  97.480  12.270  1.00  7.36           O  
ATOM   1618  CB  GLU A 200      18.863  98.677   9.272  1.00 17.12           C  
ATOM   1619  CG  GLU A 200      17.507  99.086   9.835  1.00 25.53           C  
ATOM   1620  CD  GLU A 200      16.460  98.779   8.798  1.00 33.77           C  
ATOM   1621  OE1 GLU A 200      16.428  97.711   8.188  1.00 35.99           O  
ATOM   1622  OE2 GLU A 200      15.612  99.782   8.618  1.00 37.39           O  
ATOM   1623  N   ALA A 201      19.846  96.090  10.727  1.00  8.36           N  
ATOM   1624  CA  ALA A 201      19.564  94.820  11.407  1.00  8.26           C  
ATOM   1625  C   ALA A 201      20.311  94.778  12.749  1.00  7.49           C  
ATOM   1626  O   ALA A 201      19.771  94.391  13.783  1.00  7.64           O  
ATOM   1627  CB  ALA A 201      19.975  93.606  10.562  1.00  8.12           C  
ATOM   1628  N   GLU A 202      21.584  95.163  12.731  1.00  6.62           N  
ATOM   1629  CA  GLU A 202      22.384  95.186  13.936  1.00  7.42           C  
ATOM   1630  C   GLU A 202      21.793  96.140  14.965  1.00  8.53           C  
ATOM   1631  O   GLU A 202      21.684  95.818  16.152  1.00  8.22           O  
ATOM   1632  CB  GLU A 202      23.842  95.536  13.626  1.00  7.10           C  
ATOM   1633  CG  GLU A 202      24.526  94.477  12.753  1.00  8.61           C  
ATOM   1634  CD  GLU A 202      25.867  94.928  12.285  1.00  9.73           C  
ATOM   1635  OE1 GLU A 202      26.188  96.086  12.102  1.00  9.87           O  
ATOM   1636  OE2 GLU A 202      26.666  93.935  12.056  1.00 10.00           O  
ATOM   1637  N   ALA A 203      21.417  97.339  14.489  1.00  8.34           N  
ATOM   1638  CA  ALA A 203      20.845  98.354  15.366  1.00  8.49           C  
ATOM   1639  C   ALA A 203      19.579  97.842  16.020  1.00  8.50           C  
ATOM   1640  O   ALA A 203      19.277  98.042  17.205  1.00  8.31           O  
ATOM   1641  CB  ALA A 203      20.608  99.628  14.557  1.00  7.75           C  
ATOM   1642  N   SER A 204      18.792  97.149  15.208  1.00 10.01           N  
ATOM   1643  CA  SER A 204      17.568  96.614  15.766  1.00 11.62           C  
ATOM   1644  C   SER A 204      17.798  95.539  16.851  1.00  8.79           C  
ATOM   1645  O   SER A 204      16.982  95.355  17.755  1.00  7.26           O  
ATOM   1646  CB  SER A 204      16.578  96.267  14.668  1.00 15.81           C  
ATOM   1647  OG  SER A 204      16.588  94.864  14.579  1.00 20.45           O  
ATOM   1648  N   ALA A 205      18.926  94.836  16.781  1.00  7.88           N  
ATOM   1649  CA  ALA A 205      19.248  93.793  17.745  1.00  7.95           C  
ATOM   1650  C   ALA A 205      19.469  94.425  19.119  1.00  7.86           C  
ATOM   1651  O   ALA A 205      19.282  93.800  20.177  1.00  9.10           O  
ATOM   1652  CB  ALA A 205      20.438  92.979  17.276  1.00  7.37           C  
ATOM   1653  N   TYR A 206      19.858  95.718  19.108  1.00  7.74           N  
ATOM   1654  CA  TYR A 206      20.074  96.467  20.335  1.00  6.40           C  
ATOM   1655  C   TYR A 206      18.773  96.944  20.959  1.00  7.39           C  
ATOM   1656  O   TYR A 206      18.669  97.250  22.150  1.00  9.29           O  
ATOM   1657  CB  TYR A 206      21.113  97.576  20.175  1.00  5.31           C  
ATOM   1658  CG  TYR A 206      22.499  97.037  20.052  1.00  4.51           C  
ATOM   1659  CD1 TYR A 206      23.192  96.484  21.138  1.00  4.39           C  
ATOM   1660  CD2 TYR A 206      23.152  97.099  18.819  1.00  3.51           C  
ATOM   1661  CE1 TYR A 206      24.507  96.040  20.995  1.00  4.97           C  
ATOM   1662  CE2 TYR A 206      24.446  96.612  18.655  1.00  4.46           C  
ATOM   1663  CZ  TYR A 206      25.130  96.079  19.750  1.00  5.67           C  
ATOM   1664  OH  TYR A 206      26.417  95.627  19.553  1.00  8.35           O  
ATOM   1665  N   ALA A 207      17.711  96.996  20.170  1.00  7.13           N  
ATOM   1666  CA  ALA A 207      16.429  97.426  20.697  1.00  7.02           C  
ATOM   1667  C   ALA A 207      15.602  96.205  21.052  1.00  7.34           C  
ATOM   1668  O   ALA A 207      14.645  96.297  21.824  1.00  9.46           O  
ATOM   1669  CB  ALA A 207      15.646  98.273  19.696  1.00  6.59           C  
ATOM   1670  N   ALA A 208      15.983  95.059  20.486  1.00  6.53           N  
ATOM   1671  CA  ALA A 208      15.269  93.815  20.762  1.00  6.30           C  
ATOM   1672  C   ALA A 208      14.895  93.535  22.223  1.00  6.45           C  
ATOM   1673  O   ALA A 208      13.778  93.130  22.477  1.00  7.16           O  
ATOM   1674  CB  ALA A 208      15.936  92.600  20.129  1.00  5.11           C  
ATOM   1675  N   PRO A 209      15.782  93.747  23.196  1.00  6.43           N  
ATOM   1676  CA  PRO A 209      15.441  93.445  24.565  1.00  6.46           C  
ATOM   1677  C   PRO A 209      14.383  94.318  25.193  1.00  8.61           C  
ATOM   1678  O   PRO A 209      13.768  93.948  26.199  1.00 10.09           O  
ATOM   1679  CB  PRO A 209      16.755  93.561  25.329  1.00  5.85           C  
ATOM   1680  CG  PRO A 209      17.861  93.577  24.291  1.00  5.73           C  
ATOM   1681  CD  PRO A 209      17.217  94.090  23.025  1.00  4.54           C  
ATOM   1682  N   PHE A 210      14.134  95.498  24.618  1.00  9.24           N  
ATOM   1683  CA  PHE A 210      13.172  96.371  25.258  1.00  8.78           C  
ATOM   1684  C   PHE A 210      11.921  96.734  24.480  1.00 11.07           C  
ATOM   1685  O   PHE A 210      11.990  97.700  23.730  1.00 12.96           O  
ATOM   1686  CB  PHE A 210      13.974  97.663  25.462  1.00  6.51           C  
ATOM   1687  CG  PHE A 210      15.316  97.396  26.075  1.00  4.96           C  
ATOM   1688  CD1 PHE A 210      15.402  97.077  27.429  1.00  3.58           C  
ATOM   1689  CD2 PHE A 210      16.484  97.430  25.315  1.00  5.55           C  
ATOM   1690  CE1 PHE A 210      16.635  96.821  28.029  1.00  3.66           C  
ATOM   1691  CE2 PHE A 210      17.728  97.178  25.902  1.00  5.06           C  
ATOM   1692  CZ  PHE A 210      17.801  96.892  27.265  1.00  4.88           C  
ATOM   1693  N   PRO A 211      10.813  96.021  24.669  1.00 11.75           N  
ATOM   1694  CA  PRO A 211       9.585  96.338  23.962  1.00 12.29           C  
ATOM   1695  C   PRO A 211       9.015  97.724  24.284  1.00 13.46           C  
ATOM   1696  O   PRO A 211       8.417  98.391  23.428  1.00 13.92           O  
ATOM   1697  CB  PRO A 211       8.600  95.232  24.309  1.00 11.62           C  
ATOM   1698  CG  PRO A 211       9.414  94.093  24.893  1.00 11.86           C  
ATOM   1699  CD  PRO A 211      10.779  94.645  25.241  1.00 11.52           C  
ATOM   1700  N   ASP A 212       9.215  98.189  25.509  1.00 12.65           N  
ATOM   1701  CA  ASP A 212       8.703  99.485  25.894  1.00 13.57           C  
ATOM   1702  C   ASP A 212       9.507 100.037  27.052  1.00 14.15           C  
ATOM   1703  O   ASP A 212      10.336  99.352  27.632  1.00 13.08           O  
ATOM   1704  CB  ASP A 212       7.207  99.443  26.269  1.00 15.72           C  
ATOM   1705  CG  ASP A 212       6.911  98.791  27.591  1.00 18.33           C  
ATOM   1706  OD1 ASP A 212       7.560  98.832  28.618  1.00 19.46           O  
ATOM   1707  OD2 ASP A 212       5.808  98.123  27.549  1.00 20.83           O  
ATOM   1708  N   THR A 213       9.264 101.290  27.395  1.00 13.95           N  
ATOM   1709  CA  THR A 213      10.034 101.865  28.475  1.00 16.04           C  
ATOM   1710  C   THR A 213      10.017 101.133  29.806  1.00 14.87           C  
ATOM   1711  O   THR A 213      10.916 101.348  30.618  1.00 14.28           O  
ATOM   1712  CB  THR A 213       9.667 103.349  28.639  1.00 19.02           C  
ATOM   1713  OG1 THR A 213       8.576 103.430  29.520  1.00 20.62           O  
ATOM   1714  CG2 THR A 213       9.194 103.855  27.286  1.00 19.87           C  
ATOM   1715  N   SER A 214       9.022 100.276  30.046  1.00 14.04           N  
ATOM   1716  CA  SER A 214       8.964  99.575  31.312  1.00 13.23           C  
ATOM   1717  C   SER A 214      10.095  98.570  31.522  1.00 12.33           C  
ATOM   1718  O   SER A 214      10.441  98.179  32.640  1.00 12.60           O  
ATOM   1719  CB  SER A 214       7.580  99.031  31.576  1.00 14.88           C  
ATOM   1720  OG  SER A 214       7.494  97.794  30.915  1.00 16.60           O  
ATOM   1721  N   TYR A 215      10.722  98.165  30.420  1.00  9.96           N  
ATOM   1722  CA  TYR A 215      11.830  97.229  30.479  1.00  9.95           C  
ATOM   1723  C   TYR A 215      13.185  97.941  30.550  1.00  9.41           C  
ATOM   1724  O   TYR A 215      14.245  97.311  30.607  1.00  7.87           O  
ATOM   1725  CB  TYR A 215      11.900  96.522  29.108  1.00  9.35           C  
ATOM   1726  CG  TYR A 215      10.768  95.578  28.891  1.00 10.19           C  
ATOM   1727  CD1 TYR A 215       9.547  96.041  28.398  1.00 11.05           C  
ATOM   1728  CD2 TYR A 215      10.939  94.226  29.200  1.00 12.28           C  
ATOM   1729  CE1 TYR A 215       8.492  95.149  28.207  1.00 13.61           C  
ATOM   1730  CE2 TYR A 215       9.897  93.319  28.993  1.00 13.56           C  
ATOM   1731  CZ  TYR A 215       8.689  93.796  28.490  1.00 15.32           C  
ATOM   1732  OH  TYR A 215       7.657  92.914  28.315  1.00 18.22           O  
ATOM   1733  N   GLN A 216      13.170  99.279  30.512  1.00  9.81           N  
ATOM   1734  CA  GLN A 216      14.383 100.069  30.492  1.00  8.24           C  
ATOM   1735  C   GLN A 216      14.945 100.692  31.759  1.00  8.02           C  
ATOM   1736  O   GLN A 216      15.811 101.569  31.660  1.00  7.71           O  
ATOM   1737  CB  GLN A 216      14.206 101.116  29.383  1.00  8.61           C  
ATOM   1738  CG  GLN A 216      13.869 100.458  28.038  1.00 10.01           C  
ATOM   1739  CD  GLN A 216      13.693 101.550  27.010  1.00 12.46           C  
ATOM   1740  OE1 GLN A 216      13.213 102.640  27.312  1.00 13.23           O  
ATOM   1741  NE2 GLN A 216      14.095 101.270  25.781  1.00 14.87           N  
ATOM   1742  N   ALA A 217      14.528 100.244  32.943  1.00  7.72           N  
ATOM   1743  CA  ALA A 217      15.061 100.825  34.162  1.00  6.51           C  
ATOM   1744  C   ALA A 217      16.574 100.667  34.327  1.00  6.03           C  
ATOM   1745  O   ALA A 217      17.237 101.565  34.847  1.00  4.48           O  
ATOM   1746  CB  ALA A 217      14.329 100.306  35.395  1.00  5.85           C  
ATOM   1747  N   GLY A 218      17.146  99.516  33.915  1.00  5.37           N  
ATOM   1748  CA  GLY A 218      18.578  99.347  34.095  1.00  5.01           C  
ATOM   1749  C   GLY A 218      19.367 100.251  33.169  1.00  4.75           C  
ATOM   1750  O   GLY A 218      20.473 100.725  33.503  1.00  5.06           O  
ATOM   1751  N   VAL A 219      18.761 100.436  32.001  1.00  4.44           N  
ATOM   1752  CA  VAL A 219      19.293 101.273  30.934  1.00  6.95           C  
ATOM   1753  C   VAL A 219      19.414 102.719  31.422  1.00  8.52           C  
ATOM   1754  O   VAL A 219      20.434 103.394  31.221  1.00  9.53           O  
ATOM   1755  CB  VAL A 219      18.452 101.248  29.657  1.00  7.62           C  
ATOM   1756  CG1 VAL A 219      18.923 102.321  28.668  1.00  7.33           C  
ATOM   1757  CG2 VAL A 219      18.526  99.874  28.982  1.00  8.41           C  
ATOM   1758  N   ARG A 220      18.344 103.201  32.047  1.00  7.94           N  
ATOM   1759  CA  ARG A 220      18.322 104.546  32.577  1.00  8.46           C  
ATOM   1760  C   ARG A 220      19.245 104.757  33.770  1.00  7.11           C  
ATOM   1761  O   ARG A 220      19.802 105.821  33.948  1.00  7.26           O  
ATOM   1762  CB  ARG A 220      16.892 104.905  32.950  1.00  9.78           C  
ATOM   1763  CG  ARG A 220      16.065 104.960  31.677  1.00 13.05           C  
ATOM   1764  CD  ARG A 220      14.711 105.554  32.001  1.00 16.77           C  
ATOM   1765  NE  ARG A 220      14.013 104.871  33.093  1.00 19.86           N  
ATOM   1766  CZ  ARG A 220      13.007 103.982  32.913  1.00 21.48           C  
ATOM   1767  NH1 ARG A 220      12.568 103.621  31.694  1.00 20.30           N  
ATOM   1768  NH2 ARG A 220      12.420 103.433  33.988  1.00 21.84           N  
ATOM   1769  N   LYS A 221      19.473 103.770  34.622  1.00  6.04           N  
ATOM   1770  CA  LYS A 221      20.311 103.957  35.794  1.00  5.80           C  
ATOM   1771  C   LYS A 221      21.823 103.987  35.565  1.00  5.67           C  
ATOM   1772  O   LYS A 221      22.539 104.695  36.267  1.00  5.56           O  
ATOM   1773  CB  LYS A 221      19.892 102.890  36.808  1.00  6.59           C  
ATOM   1774  CG  LYS A 221      20.645 102.963  38.122  1.00  7.92           C  
ATOM   1775  CD  LYS A 221      20.382 104.277  38.848  1.00  9.52           C  
ATOM   1776  CE  LYS A 221      20.835 104.212  40.298  1.00 11.59           C  
ATOM   1777  NZ  LYS A 221      19.881 103.466  41.135  1.00 12.45           N  
ATOM   1778  N   PHE A 222      22.325 103.228  34.573  1.00  5.82           N  
ATOM   1779  CA  PHE A 222      23.744 103.167  34.313  1.00  6.42           C  
ATOM   1780  C   PHE A 222      24.400 104.522  34.137  1.00  7.75           C  
ATOM   1781  O   PHE A 222      25.435 104.783  34.744  1.00  8.90           O  
ATOM   1782  CB  PHE A 222      24.105 102.195  33.180  1.00  6.54           C  
ATOM   1783  CG  PHE A 222      24.586 100.803  33.571  1.00  7.89           C  
ATOM   1784  CD1 PHE A 222      25.161 100.534  34.815  1.00  8.63           C  
ATOM   1785  CD2 PHE A 222      24.475  99.750  32.657  1.00  7.63           C  
ATOM   1786  CE1 PHE A 222      25.625  99.256  35.140  1.00  9.61           C  
ATOM   1787  CE2 PHE A 222      24.921  98.462  32.969  1.00  7.73           C  
ATOM   1788  CZ  PHE A 222      25.488  98.213  34.221  1.00  8.54           C  
ATOM   1789  N   PRO A 223      23.848 105.389  33.289  1.00  8.54           N  
ATOM   1790  CA  PRO A 223      24.488 106.682  33.117  1.00  9.25           C  
ATOM   1791  C   PRO A 223      24.460 107.524  34.394  1.00  9.40           C  
ATOM   1792  O   PRO A 223      25.419 108.242  34.681  1.00 10.42           O  
ATOM   1793  CB  PRO A 223      23.834 107.355  31.916  1.00  9.32           C  
ATOM   1794  CG  PRO A 223      22.877 106.336  31.307  1.00  9.79           C  
ATOM   1795  CD  PRO A 223      22.765 105.177  32.286  1.00  8.42           C  
ATOM   1796  N   LYS A 224      23.388 107.404  35.176  1.00  9.44           N  
ATOM   1797  CA  LYS A 224      23.282 108.144  36.429  1.00  9.10           C  
ATOM   1798  C   LYS A 224      24.367 107.733  37.419  1.00  9.91           C  
ATOM   1799  O   LYS A 224      24.860 108.553  38.189  1.00  9.56           O  
ATOM   1800  CB  LYS A 224      21.934 107.903  37.075  1.00  8.92           C  
ATOM   1801  CG  LYS A 224      20.820 108.341  36.158  1.00 10.29           C  
ATOM   1802  CD  LYS A 224      19.447 108.192  36.776  1.00 11.73           C  
ATOM   1803  CE  LYS A 224      18.436 108.859  35.864  1.00 13.95           C  
ATOM   1804  NZ  LYS A 224      17.065 108.371  36.086  1.00 16.06           N  
ATOM   1805  N   MET A 225      24.740 106.449  37.439  1.00  9.70           N  
ATOM   1806  CA  MET A 225      25.750 105.925  38.348  1.00 10.63           C  
ATOM   1807  C   MET A 225      27.142 106.376  37.946  1.00 10.34           C  
ATOM   1808  O   MET A 225      28.089 106.297  38.723  1.00 12.57           O  
ATOM   1809  CB  MET A 225      25.716 104.381  38.401  1.00 13.16           C  
ATOM   1810  CG  MET A 225      24.463 103.787  39.048  1.00 17.34           C  
ATOM   1811  SD  MET A 225      24.260 102.001  38.732  1.00 22.17           S  
ATOM   1812  CE  MET A 225      25.939 101.345  38.795  1.00 22.77           C  
ATOM   1813  N   VAL A 226      27.332 106.849  36.718  1.00  8.19           N  
ATOM   1814  CA  VAL A 226      28.640 107.326  36.322  1.00  7.84           C  
ATOM   1815  C   VAL A 226      28.791 108.741  36.878  1.00  8.10           C  
ATOM   1816  O   VAL A 226      29.854 109.171  37.298  1.00  8.74           O  
ATOM   1817  CB  VAL A 226      28.788 107.378  34.806  1.00  8.43           C  
ATOM   1818  CG1 VAL A 226      30.088 108.077  34.427  1.00  8.69           C  
ATOM   1819  CG2 VAL A 226      28.772 105.958  34.226  1.00  7.78           C  
ATOM   1820  N   ALA A 227      27.672 109.447  36.864  1.00  9.07           N  
ATOM   1821  CA  ALA A 227      27.584 110.819  37.348  1.00 11.88           C  
ATOM   1822  C   ALA A 227      27.502 110.929  38.863  1.00 12.94           C  
ATOM   1823  O   ALA A 227      28.009 111.871  39.461  1.00 14.94           O  
ATOM   1824  CB  ALA A 227      26.402 111.557  36.717  1.00 11.58           C  
ATOM   1825  N   GLN A 228      26.824 109.992  39.505  1.00 12.13           N  
ATOM   1826  CA  GLN A 228      26.670 110.009  40.940  1.00 12.52           C  
ATOM   1827  C   GLN A 228      27.237 108.707  41.495  1.00 12.04           C  
ATOM   1828  O   GLN A 228      26.527 107.734  41.568  1.00 12.69           O  
ATOM   1829  CB  GLN A 228      25.180 110.118  41.298  1.00 14.58           C  
ATOM   1830  CG  GLN A 228      24.522 111.353  40.669  1.00 19.84           C  
ATOM   1831  CD  GLN A 228      23.027 111.132  40.512  1.00 24.19           C  
ATOM   1832  OE1 GLN A 228      22.390 110.385  41.278  1.00 28.12           O  
ATOM   1833  NE2 GLN A 228      22.441 111.748  39.498  1.00 24.87           N  
ATOM   1834  N   ARG A 229      28.501 108.629  41.872  1.00 12.48           N  
ATOM   1835  CA  ARG A 229      29.142 107.431  42.391  1.00 12.25           C  
ATOM   1836  C   ARG A 229      28.861 107.266  43.880  1.00 13.01           C  
ATOM   1837  O   ARG A 229      29.102 108.216  44.633  1.00 11.79           O  
ATOM   1838  CB  ARG A 229      30.635 107.555  42.088  1.00 10.23           C  
ATOM   1839  CG  ARG A 229      30.816 107.761  40.600  1.00  8.47           C  
ATOM   1840  CD  ARG A 229      32.237 108.158  40.235  1.00  8.89           C  
ATOM   1841  NE  ARG A 229      32.269 108.492  38.798  1.00  9.19           N  
ATOM   1842  CZ  ARG A 229      33.352 108.662  38.032  1.00  7.65           C  
ATOM   1843  NH1 ARG A 229      34.578 108.519  38.521  1.00  6.55           N  
ATOM   1844  NH2 ARG A 229      33.197 108.980  36.754  1.00  7.06           N  
ATOM   1845  N   ASP A 230      28.357 106.106  44.325  1.00 12.52           N  
ATOM   1846  CA  ASP A 230      28.059 105.935  45.747  1.00 11.44           C  
ATOM   1847  C   ASP A 230      29.349 105.577  46.445  1.00  9.32           C  
ATOM   1848  O   ASP A 230      30.320 105.260  45.782  1.00  7.89           O  
ATOM   1849  CB  ASP A 230      26.928 104.958  46.104  1.00 13.50           C  
ATOM   1850  CG  ASP A 230      27.242 103.552  45.653  1.00 15.50           C  
ATOM   1851  OD1 ASP A 230      28.367 103.119  45.504  1.00 16.68           O  
ATOM   1852  OD2 ASP A 230      26.189 102.831  45.372  1.00 16.83           O  
ATOM   1853  N   GLN A 231      29.391 105.634  47.767  1.00  8.95           N  
ATOM   1854  CA  GLN A 231      30.620 105.366  48.501  1.00  8.89           C  
ATOM   1855  C   GLN A 231      31.229 103.998  48.310  1.00  8.61           C  
ATOM   1856  O   GLN A 231      32.457 103.886  48.232  1.00  8.61           O  
ATOM   1857  CB  GLN A 231      30.448 105.733  49.990  1.00 10.48           C  
ATOM   1858  CG  GLN A 231      31.782 105.751  50.763  1.00 12.14           C  
ATOM   1859  CD  GLN A 231      32.562 106.990  50.380  1.00 14.08           C  
ATOM   1860  OE1 GLN A 231      31.954 108.074  50.371  1.00 15.45           O  
ATOM   1861  NE2 GLN A 231      33.852 106.859  50.047  1.00 14.09           N  
ATOM   1862  N   ALA A 232      30.349 102.982  48.270  1.00 10.38           N  
ATOM   1863  CA  ALA A 232      30.782 101.608  48.064  1.00 11.05           C  
ATOM   1864  C   ALA A 232      31.505 101.542  46.730  1.00 11.26           C  
ATOM   1865  O   ALA A 232      32.585 100.961  46.675  1.00 12.16           O  
ATOM   1866  CB  ALA A 232      29.638 100.619  48.138  1.00 12.17           C  
ATOM   1867  N   CYS A 233      30.945 102.171  45.680  1.00 10.61           N  
ATOM   1868  CA  CYS A 233      31.576 102.212  44.361  1.00 10.20           C  
ATOM   1869  C   CYS A 233      32.956 102.860  44.437  1.00  8.92           C  
ATOM   1870  O   CYS A 233      33.990 102.398  43.950  1.00  9.41           O  
ATOM   1871  CB  CYS A 233      30.709 103.003  43.354  1.00 10.79           C  
ATOM   1872  SG  CYS A 233      31.500 103.335  41.747  1.00 10.55           S  
ATOM   1873  N   ILE A 234      33.004 103.997  45.112  1.00  8.33           N  
ATOM   1874  CA  ILE A 234      34.266 104.689  45.253  1.00  8.96           C  
ATOM   1875  C   ILE A 234      35.339 103.890  45.982  1.00  7.73           C  
ATOM   1876  O   ILE A 234      36.505 103.773  45.568  1.00  8.71           O  
ATOM   1877  CB  ILE A 234      34.064 106.076  45.882  1.00 10.36           C  
ATOM   1878  CG1 ILE A 234      33.338 106.963  44.880  1.00 11.87           C  
ATOM   1879  CG2 ILE A 234      35.436 106.664  46.201  1.00 10.26           C  
ATOM   1880  CD1 ILE A 234      32.684 108.176  45.537  1.00 13.05           C  
ATOM   1881  N   ASP A 235      34.927 103.361  47.122  1.00  7.02           N  
ATOM   1882  CA  ASP A 235      35.867 102.578  47.895  1.00  8.60           C  
ATOM   1883  C   ASP A 235      36.327 101.358  47.131  1.00  7.72           C  
ATOM   1884  O   ASP A 235      37.525 101.095  47.034  1.00  8.59           O  
ATOM   1885  CB  ASP A 235      35.252 102.170  49.243  1.00 10.02           C  
ATOM   1886  CG  ASP A 235      35.027 103.380  50.109  1.00 12.10           C  
ATOM   1887  OD1 ASP A 235      35.319 104.527  49.789  1.00 13.85           O  
ATOM   1888  OD2 ASP A 235      34.447 103.064  51.231  1.00 12.48           O  
ATOM   1889  N   ILE A 236      35.387 100.598  46.584  1.00  7.32           N  
ATOM   1890  CA  ILE A 236      35.781  99.415  45.824  1.00  7.26           C  
ATOM   1891  C   ILE A 236      36.703  99.794  44.663  1.00  7.81           C  
ATOM   1892  O   ILE A 236      37.772  99.209  44.483  1.00  8.00           O  
ATOM   1893  CB  ILE A 236      34.564  98.599  45.389  1.00  7.45           C  
ATOM   1894  CG1 ILE A 236      33.873  98.011  46.617  1.00  7.15           C  
ATOM   1895  CG2 ILE A 236      35.009  97.439  44.507  1.00  9.14           C  
ATOM   1896  CD1 ILE A 236      32.493  97.443  46.273  1.00  7.17           C  
ATOM   1897  N   SER A 237      36.321 100.778  43.846  1.00  6.73           N  
ATOM   1898  CA  SER A 237      37.155 101.176  42.711  1.00  6.78           C  
ATOM   1899  C   SER A 237      38.520 101.698  43.100  1.00  8.91           C  
ATOM   1900  O   SER A 237      39.519 101.499  42.408  1.00  8.05           O  
ATOM   1901  CB  SER A 237      36.418 102.166  41.827  1.00  6.45           C  
ATOM   1902  OG  SER A 237      35.085 101.694  41.653  1.00  7.07           O  
ATOM   1903  N   THR A 238      38.586 102.374  44.245  1.00 11.83           N  
ATOM   1904  CA  THR A 238      39.886 102.888  44.671  1.00 13.09           C  
ATOM   1905  C   THR A 238      40.817 101.754  45.079  1.00 13.42           C  
ATOM   1906  O   THR A 238      42.013 101.775  44.785  1.00 13.87           O  
ATOM   1907  CB  THR A 238      39.680 103.920  45.798  1.00 14.31           C  
ATOM   1908  OG1 THR A 238      38.844 104.930  45.270  1.00 14.24           O  
ATOM   1909  CG2 THR A 238      41.013 104.490  46.285  1.00 14.50           C  
ATOM   1910  N   GLU A 239      40.269 100.735  45.746  1.00 14.42           N  
ATOM   1911  CA  GLU A 239      41.088  99.605  46.144  1.00 16.36           C  
ATOM   1912  C   GLU A 239      41.538  98.799  44.920  1.00 14.06           C  
ATOM   1913  O   GLU A 239      42.577  98.153  44.874  1.00 13.88           O  
ATOM   1914  CB  GLU A 239      40.313  98.689  47.099  1.00 21.11           C  
ATOM   1915  CG  GLU A 239      41.078  97.355  47.190  1.00 27.03           C  
ATOM   1916  CD  GLU A 239      40.583  96.520  48.339  1.00 32.43           C  
ATOM   1917  OE1 GLU A 239      39.505  96.740  48.883  1.00 34.00           O  
ATOM   1918  OE2 GLU A 239      41.422  95.551  48.665  1.00 34.55           O  
ATOM   1919  N   ALA A 240      40.733  98.802  43.862  1.00 11.67           N  
ATOM   1920  CA  ALA A 240      41.112  98.082  42.662  1.00 10.06           C  
ATOM   1921  C   ALA A 240      42.320  98.740  42.032  1.00 10.87           C  
ATOM   1922  O   ALA A 240      43.139  98.073  41.439  1.00 10.40           O  
ATOM   1923  CB  ALA A 240      39.989  98.061  41.654  1.00  8.09           C  
ATOM   1924  N   ILE A 241      42.487 100.059  42.155  1.00 12.54           N  
ATOM   1925  CA  ILE A 241      43.643 100.701  41.552  1.00 14.35           C  
ATOM   1926  C   ILE A 241      44.916 100.076  42.092  1.00 12.25           C  
ATOM   1927  O   ILE A 241      45.873  99.775  41.392  1.00 11.12           O  
ATOM   1928  CB  ILE A 241      43.689 102.225  41.734  1.00 17.64           C  
ATOM   1929  CG1 ILE A 241      42.592 102.903  40.914  1.00 20.85           C  
ATOM   1930  CG2 ILE A 241      45.043 102.790  41.293  1.00 17.90           C  
ATOM   1931  CD1 ILE A 241      42.329 104.367  41.271  1.00 22.26           C  
ATOM   1932  N   SER A 242      44.925  99.891  43.397  1.00 12.04           N  
ATOM   1933  CA  SER A 242      46.085  99.312  44.017  1.00 14.54           C  
ATOM   1934  C   SER A 242      46.403  97.899  43.557  1.00 13.84           C  
ATOM   1935  O   SER A 242      47.557  97.507  43.480  1.00 14.30           O  
ATOM   1936  CB  SER A 242      45.761  99.221  45.490  1.00 18.67           C  
ATOM   1937  OG  SER A 242      47.038  99.129  46.065  1.00 22.69           O  
ATOM   1938  N   PHE A 243      45.356  97.116  43.289  1.00 14.01           N  
ATOM   1939  CA  PHE A 243      45.464  95.737  42.826  1.00 12.57           C  
ATOM   1940  C   PHE A 243      46.214  95.667  41.514  1.00 11.35           C  
ATOM   1941  O   PHE A 243      47.194  94.950  41.358  1.00 11.03           O  
ATOM   1942  CB  PHE A 243      44.088  95.077  42.654  1.00 13.28           C  
ATOM   1943  CG  PHE A 243      44.269  93.745  41.960  1.00 13.13           C  
ATOM   1944  CD1 PHE A 243      44.526  92.597  42.710  1.00 13.03           C  
ATOM   1945  CD2 PHE A 243      44.180  93.651  40.572  1.00 13.29           C  
ATOM   1946  CE1 PHE A 243      44.688  91.373  42.061  1.00 13.02           C  
ATOM   1947  CE2 PHE A 243      44.358  92.438  39.908  1.00 13.98           C  
ATOM   1948  CZ  PHE A 243      44.618  91.298  40.671  1.00 13.73           C  
ATOM   1949  N   TRP A 244      45.717  96.454  40.559  1.00 11.66           N  
ATOM   1950  CA  TRP A 244      46.277  96.555  39.237  1.00 10.77           C  
ATOM   1951  C   TRP A 244      47.714  97.052  39.223  1.00 11.36           C  
ATOM   1952  O   TRP A 244      48.570  96.584  38.473  1.00 10.62           O  
ATOM   1953  CB  TRP A 244      45.366  97.406  38.308  1.00 10.99           C  
ATOM   1954  CG  TRP A 244      44.081  96.686  38.043  1.00 10.97           C  
ATOM   1955  CD1 TRP A 244      42.873  97.032  38.558  1.00 11.13           C  
ATOM   1956  CD2 TRP A 244      43.874  95.500  37.254  1.00  9.93           C  
ATOM   1957  NE1 TRP A 244      41.931  96.132  38.142  1.00 10.92           N  
ATOM   1958  CE2 TRP A 244      42.515  95.171  37.360  1.00 10.00           C  
ATOM   1959  CE3 TRP A 244      44.690  94.679  36.495  1.00  9.55           C  
ATOM   1960  CZ2 TRP A 244      41.965  94.062  36.721  1.00 10.23           C  
ATOM   1961  CZ3 TRP A 244      44.147  93.589  35.851  1.00 10.31           C  
ATOM   1962  CH2 TRP A 244      42.797  93.272  35.969  1.00 10.20           C  
ATOM   1963  N   GLN A 245      47.988  98.054  40.058  1.00 13.86           N  
ATOM   1964  CA  GLN A 245      49.314  98.639  40.124  1.00 15.29           C  
ATOM   1965  C   GLN A 245      50.370  97.778  40.798  1.00 15.59           C  
ATOM   1966  O   GLN A 245      51.511  97.691  40.334  1.00 15.01           O  
ATOM   1967  CB  GLN A 245      49.149  99.995  40.844  1.00 17.68           C  
ATOM   1968  CG  GLN A 245      50.256 101.036  40.590  1.00 20.90           C  
ATOM   1969  CD  GLN A 245      50.055 102.366  41.333  1.00 22.97           C  
ATOM   1970  OE1 GLN A 245      48.982 102.994  41.273  1.00 24.88           O  
ATOM   1971  NE2 GLN A 245      51.051 102.824  42.081  1.00 22.42           N  
ATOM   1972  N   ASN A 246      50.002  97.132  41.909  1.00 16.99           N  
ATOM   1973  CA  ASN A 246      50.957  96.338  42.663  1.00 19.09           C  
ATOM   1974  C   ASN A 246      50.795  94.828  42.725  1.00 20.40           C  
ATOM   1975  O   ASN A 246      51.801  94.137  42.910  1.00 20.02           O  
ATOM   1976  CB  ASN A 246      50.902  96.761  44.141  1.00 19.90           C  
ATOM   1977  CG  ASN A 246      50.805  98.256  44.384  1.00 20.80           C  
ATOM   1978  OD1 ASN A 246      51.679  99.030  43.967  1.00 22.56           O  
ATOM   1979  ND2 ASN A 246      49.750  98.652  45.079  1.00 19.97           N  
ATOM   1980  N   ASP A 247      49.556  94.342  42.608  1.00 20.47           N  
ATOM   1981  CA  ASP A 247      49.256  92.924  42.694  1.00 20.95           C  
ATOM   1982  C   ASP A 247      49.193  92.145  41.385  1.00 21.11           C  
ATOM   1983  O   ASP A 247      49.666  91.012  41.265  1.00 23.13           O  
ATOM   1984  CB  ASP A 247      47.961  92.739  43.504  1.00 21.53           C  
ATOM   1985  CG  ASP A 247      48.193  93.260  44.891  1.00 23.92           C  
ATOM   1986  OD1 ASP A 247      49.286  93.241  45.412  1.00 24.76           O  
ATOM   1987  OD2 ASP A 247      47.150  93.779  45.484  1.00 25.87           O  
ATOM   1988  N   TRP A 248      48.605  92.757  40.382  1.00 17.48           N  
ATOM   1989  CA  TRP A 248      48.481  92.086  39.127  1.00 17.06           C  
ATOM   1990  C   TRP A 248      49.790  91.666  38.492  1.00 18.10           C  
ATOM   1991  O   TRP A 248      50.693  92.478  38.347  1.00 16.98           O  
ATOM   1992  CB  TRP A 248      47.756  93.055  38.190  1.00 15.11           C  
ATOM   1993  CG  TRP A 248      47.570  92.540  36.804  1.00 14.07           C  
ATOM   1994  CD1 TRP A 248      48.090  93.067  35.672  1.00 14.29           C  
ATOM   1995  CD2 TRP A 248      46.755  91.442  36.404  1.00 14.25           C  
ATOM   1996  NE1 TRP A 248      47.675  92.372  34.572  1.00 14.84           N  
ATOM   1997  CE2 TRP A 248      46.847  91.360  34.995  1.00 15.29           C  
ATOM   1998  CE3 TRP A 248      45.948  90.555  37.105  1.00 14.07           C  
ATOM   1999  CZ2 TRP A 248      46.151  90.390  34.268  1.00 15.40           C  
ATOM   2000  CZ3 TRP A 248      45.266  89.589  36.397  1.00 15.58           C  
ATOM   2001  CH2 TRP A 248      45.361  89.527  35.002  1.00 15.75           C  
ATOM   2002  N   ASN A 249      49.848  90.402  38.083  1.00 21.28           N  
ATOM   2003  CA  ASN A 249      51.018  89.870  37.417  1.00 25.13           C  
ATOM   2004  C   ASN A 249      50.642  89.128  36.155  1.00 23.78           C  
ATOM   2005  O   ASN A 249      51.505  88.449  35.604  1.00 23.43           O  
ATOM   2006  CB  ASN A 249      51.812  88.826  38.219  1.00 30.70           C  
ATOM   2007  CG  ASN A 249      52.573  89.405  39.393  1.00 35.49           C  
ATOM   2008  OD1 ASN A 249      52.262  88.997  40.529  1.00 37.42           O  
ATOM   2009  ND2 ASN A 249      53.534  90.305  39.116  1.00 36.34           N  
ATOM   2010  N   GLY A 250      49.391  89.235  35.716  1.00 22.57           N  
ATOM   2011  CA  GLY A 250      48.950  88.545  34.510  1.00 21.76           C  
ATOM   2012  C   GLY A 250      49.302  89.248  33.206  1.00 20.59           C  
ATOM   2013  O   GLY A 250      49.951  90.289  33.204  1.00 21.38           O  
ATOM   2014  N   GLN A 251      48.865  88.682  32.094  1.00 19.77           N  
ATOM   2015  CA  GLN A 251      49.134  89.268  30.797  1.00 20.57           C  
ATOM   2016  C   GLN A 251      48.032  90.238  30.431  1.00 16.73           C  
ATOM   2017  O   GLN A 251      46.898  89.909  30.754  1.00 14.39           O  
ATOM   2018  CB  GLN A 251      49.150  88.241  29.660  1.00 25.23           C  
ATOM   2019  CG  GLN A 251      50.253  87.202  29.880  1.00 29.95           C  
ATOM   2020  CD  GLN A 251      50.237  86.203  28.746  1.00 33.61           C  
ATOM   2021  OE1 GLN A 251      49.556  85.159  28.825  1.00 35.21           O  
ATOM   2022  NE2 GLN A 251      50.974  86.581  27.695  1.00 34.72           N  
ATOM   2023  N   THR A 252      48.388  91.357  29.771  1.00 15.93           N  
ATOM   2024  CA  THR A 252      47.395  92.353  29.404  1.00 15.04           C  
ATOM   2025  C   THR A 252      47.452  92.766  27.948  1.00 13.85           C  
ATOM   2026  O   THR A 252      48.514  92.834  27.341  1.00 14.86           O  
ATOM   2027  CB  THR A 252      47.540  93.653  30.243  1.00 15.39           C  
ATOM   2028  OG1 THR A 252      47.575  93.422  31.644  1.00 17.14           O  
ATOM   2029  CG2 THR A 252      46.493  94.701  29.857  1.00 13.22           C  
ATOM   2030  N   PHE A 253      46.289  93.052  27.388  1.00 11.44           N  
ATOM   2031  CA  PHE A 253      46.286  93.508  26.014  1.00 11.67           C  
ATOM   2032  C   PHE A 253      45.339  94.698  26.014  1.00 10.68           C  
ATOM   2033  O   PHE A 253      44.223  94.566  26.510  1.00  8.89           O  
ATOM   2034  CB  PHE A 253      45.803  92.445  25.003  1.00 12.16           C  
ATOM   2035  CG  PHE A 253      45.709  93.024  23.625  1.00 12.91           C  
ATOM   2036  CD1 PHE A 253      46.834  93.023  22.796  1.00 14.52           C  
ATOM   2037  CD2 PHE A 253      44.505  93.549  23.158  1.00 12.96           C  
ATOM   2038  CE1 PHE A 253      46.804  93.531  21.496  1.00 14.53           C  
ATOM   2039  CE2 PHE A 253      44.453  94.055  21.859  1.00 13.75           C  
ATOM   2040  CZ  PHE A 253      45.594  94.063  21.056  1.00 13.83           C  
ATOM   2041  N   MET A 254      45.757  95.847  25.483  1.00 11.67           N  
ATOM   2042  CA  MET A 254      44.867  97.002  25.498  1.00 10.82           C  
ATOM   2043  C   MET A 254      44.557  97.481  24.088  1.00  9.39           C  
ATOM   2044  O   MET A 254      45.468  97.538  23.262  1.00  9.66           O  
ATOM   2045  CB  MET A 254      45.444  98.173  26.344  1.00 11.19           C  
ATOM   2046  CG  MET A 254      44.644  99.487  26.278  1.00 11.38           C  
ATOM   2047  SD  MET A 254      45.365 100.868  27.236  1.00 11.10           S  
ATOM   2048  CE  MET A 254      44.813 100.498  28.918  1.00  8.81           C  
ATOM   2049  N   ALA A 255      43.277  97.796  23.854  1.00  8.11           N  
ATOM   2050  CA  ALA A 255      42.837  98.297  22.564  1.00  8.62           C  
ATOM   2051  C   ALA A 255      42.037  99.553  22.820  1.00  8.87           C  
ATOM   2052  O   ALA A 255      41.184  99.537  23.699  1.00  9.71           O  
ATOM   2053  CB  ALA A 255      42.033  97.289  21.758  1.00  8.46           C  
ATOM   2054  N   ILE A 256      42.318 100.613  22.065  1.00  8.76           N  
ATOM   2055  CA  ILE A 256      41.614 101.876  22.224  1.00  9.25           C  
ATOM   2056  C   ILE A 256      40.816 102.294  20.991  1.00  9.08           C  
ATOM   2057  O   ILE A 256      41.347 102.335  19.879  1.00  9.86           O  
ATOM   2058  CB  ILE A 256      42.579 103.034  22.491  1.00  9.51           C  
ATOM   2059  CG1 ILE A 256      43.553 102.725  23.629  1.00  9.35           C  
ATOM   2060  CG2 ILE A 256      41.711 104.247  22.786  1.00  9.65           C  
ATOM   2061  CD1 ILE A 256      44.679 103.763  23.785  1.00 10.84           C  
ATOM   2062  N   GLY A 257      39.544 102.601  21.190  1.00  8.04           N  
ATOM   2063  CA  GLY A 257      38.709 103.078  20.107  1.00  8.44           C  
ATOM   2064  C   GLY A 257      39.005 104.588  20.082  1.00  9.08           C  
ATOM   2065  O   GLY A 257      38.509 105.313  20.936  1.00  8.27           O  
ATOM   2066  N   MET A 258      39.834 105.050  19.136  1.00 10.38           N  
ATOM   2067  CA  MET A 258      40.269 106.438  18.994  1.00 10.92           C  
ATOM   2068  C   MET A 258      39.214 107.519  18.781  1.00 11.28           C  
ATOM   2069  O   MET A 258      39.431 108.696  19.082  1.00 11.89           O  
ATOM   2070  CB  MET A 258      41.391 106.577  17.957  1.00 10.92           C  
ATOM   2071  CG  MET A 258      42.553 105.647  18.214  1.00 13.10           C  
ATOM   2072  SD  MET A 258      43.349 106.004  19.795  1.00 16.88           S  
ATOM   2073  CE  MET A 258      44.232 107.554  19.473  1.00 17.12           C  
ATOM   2074  N   LYS A 259      38.063 107.158  18.250  1.00 10.49           N  
ATOM   2075  CA  LYS A 259      37.098 108.201  18.066  1.00 12.03           C  
ATOM   2076  C   LYS A 259      36.141 108.355  19.231  1.00 11.41           C  
ATOM   2077  O   LYS A 259      35.146 109.070  19.131  1.00 13.13           O  
ATOM   2078  CB  LYS A 259      36.288 107.814  16.840  1.00 15.07           C  
ATOM   2079  CG  LYS A 259      37.070 107.885  15.534  1.00 18.08           C  
ATOM   2080  CD  LYS A 259      36.150 107.597  14.352  1.00 21.37           C  
ATOM   2081  CE  LYS A 259      36.779 107.803  12.984  1.00 24.93           C  
ATOM   2082  NZ  LYS A 259      35.900 107.482  11.834  1.00 27.76           N  
ATOM   2083  N   ASP A 260      36.356 107.665  20.340  1.00  9.64           N  
ATOM   2084  CA  ASP A 260      35.430 107.749  21.445  1.00  8.49           C  
ATOM   2085  C   ASP A 260      35.605 109.089  22.151  1.00  8.36           C  
ATOM   2086  O   ASP A 260      36.718 109.410  22.545  1.00  7.11           O  
ATOM   2087  CB  ASP A 260      35.661 106.556  22.406  1.00  7.57           C  
ATOM   2088  CG  ASP A 260      34.706 106.478  23.568  1.00  7.12           C  
ATOM   2089  OD1 ASP A 260      33.711 107.165  23.643  1.00  7.26           O  
ATOM   2090  OD2 ASP A 260      35.037 105.599  24.490  1.00  6.18           O  
ATOM   2091  N   LYS A 261      34.507 109.819  22.308  1.00 10.62           N  
ATOM   2092  CA  LYS A 261      34.507 111.119  22.978  1.00 11.87           C  
ATOM   2093  C   LYS A 261      34.418 110.919  24.481  1.00 11.31           C  
ATOM   2094  O   LYS A 261      34.638 111.864  25.233  1.00 12.23           O  
ATOM   2095  CB  LYS A 261      33.342 111.986  22.517  1.00 13.36           C  
ATOM   2096  CG  LYS A 261      33.486 112.481  21.075  1.00 14.79           C  
ATOM   2097  CD  LYS A 261      32.183 112.991  20.458  1.00 14.96           C  
ATOM   2098  CE  LYS A 261      32.348 113.732  19.133  1.00 15.34           C  
ATOM   2099  NZ  LYS A 261      31.073 114.191  18.541  1.00 15.83           N  
ATOM   2100  N   LEU A 262      34.083 109.695  24.928  1.00  7.94           N  
ATOM   2101  CA  LEU A 262      33.933 109.392  26.337  1.00  7.47           C  
ATOM   2102  C   LEU A 262      35.168 108.838  27.051  1.00  8.66           C  
ATOM   2103  O   LEU A 262      35.775 109.468  27.928  1.00 10.16           O  
ATOM   2104  CB  LEU A 262      32.752 108.409  26.530  1.00  8.12           C  
ATOM   2105  CG  LEU A 262      31.318 108.970  26.494  1.00  8.95           C  
ATOM   2106  CD1 LEU A 262      30.819 109.343  25.098  1.00  9.45           C  
ATOM   2107  CD2 LEU A 262      30.356 107.898  26.973  1.00  8.72           C  
ATOM   2108  N   LEU A 263      35.525 107.604  26.672  1.00  6.78           N  
ATOM   2109  CA  LEU A 263      36.614 106.848  27.257  1.00  6.95           C  
ATOM   2110  C   LEU A 263      37.749 106.527  26.307  1.00  7.92           C  
ATOM   2111  O   LEU A 263      38.208 105.371  26.284  1.00  9.20           O  
ATOM   2112  CB  LEU A 263      36.110 105.548  27.927  1.00  8.48           C  
ATOM   2113  CG  LEU A 263      34.754 105.620  28.635  1.00  9.16           C  
ATOM   2114  CD1 LEU A 263      34.365 104.209  29.087  1.00  8.66           C  
ATOM   2115  CD2 LEU A 263      34.905 106.505  29.865  1.00  8.37           C  
ATOM   2116  N   GLY A 264      38.142 107.562  25.567  1.00  6.01           N  
ATOM   2117  CA  GLY A 264      39.218 107.522  24.604  1.00  8.41           C  
ATOM   2118  C   GLY A 264      40.585 107.638  25.258  1.00  9.36           C  
ATOM   2119  O   GLY A 264      40.827 107.331  26.422  1.00  9.01           O  
ATOM   2120  N   PRO A 265      41.537 108.087  24.482  1.00 12.12           N  
ATOM   2121  CA  PRO A 265      42.910 108.240  24.913  1.00 13.20           C  
ATOM   2122  C   PRO A 265      43.130 109.031  26.175  1.00 13.11           C  
ATOM   2123  O   PRO A 265      44.057 108.667  26.891  1.00 12.18           O  
ATOM   2124  CB  PRO A 265      43.637 108.940  23.767  1.00 15.04           C  
ATOM   2125  CG  PRO A 265      42.654 108.952  22.605  1.00 15.53           C  
ATOM   2126  CD  PRO A 265      41.343 108.312  23.038  1.00 13.53           C  
ATOM   2127  N   ASP A 266      42.371 110.090  26.463  1.00 14.37           N  
ATOM   2128  CA  ASP A 266      42.696 110.748  27.718  1.00 16.68           C  
ATOM   2129  C   ASP A 266      42.282 110.001  28.961  1.00 13.69           C  
ATOM   2130  O   ASP A 266      42.627 110.417  30.053  1.00 11.72           O  
ATOM   2131  CB  ASP A 266      42.324 112.199  27.987  1.00 22.85           C  
ATOM   2132  CG  ASP A 266      41.100 112.489  27.213  1.00 28.48           C  
ATOM   2133  OD1 ASP A 266      40.104 111.800  27.295  1.00 30.78           O  
ATOM   2134  OD2 ASP A 266      41.288 113.516  26.428  1.00 31.13           O  
ATOM   2135  N   VAL A 267      41.559 108.905  28.798  1.00 11.89           N  
ATOM   2136  CA  VAL A 267      41.182 108.062  29.913  1.00 10.31           C  
ATOM   2137  C   VAL A 267      42.062 106.799  29.858  1.00  8.79           C  
ATOM   2138  O   VAL A 267      42.520 106.298  30.882  1.00  7.90           O  
ATOM   2139  CB  VAL A 267      39.714 107.658  29.789  1.00 10.78           C  
ATOM   2140  CG1 VAL A 267      39.476 106.454  30.700  1.00  9.70           C  
ATOM   2141  CG2 VAL A 267      38.783 108.836  30.096  1.00 11.11           C  
ATOM   2142  N   MET A 268      42.316 106.253  28.654  1.00  9.53           N  
ATOM   2143  CA  MET A 268      43.109 105.036  28.421  1.00  8.94           C  
ATOM   2144  C   MET A 268      44.610 105.053  28.719  1.00  8.06           C  
ATOM   2145  O   MET A 268      45.211 104.091  29.202  1.00  7.34           O  
ATOM   2146  CB  MET A 268      42.748 104.364  27.074  1.00  9.47           C  
ATOM   2147  CG  MET A 268      41.295 103.922  27.016  1.00  9.98           C  
ATOM   2148  SD  MET A 268      40.970 102.561  28.162  1.00 13.07           S  
ATOM   2149  CE  MET A 268      41.492 101.105  27.215  1.00 12.40           C  
ATOM   2150  N   TYR A 269      45.274 106.163  28.414  1.00  9.24           N  
ATOM   2151  CA  TYR A 269      46.705 106.343  28.699  1.00 10.01           C  
ATOM   2152  C   TYR A 269      46.832 106.329  30.210  1.00  9.35           C  
ATOM   2153  O   TYR A 269      47.698 105.637  30.745  1.00 11.43           O  
ATOM   2154  CB  TYR A 269      47.389 107.535  27.987  1.00 11.65           C  
ATOM   2155  CG  TYR A 269      47.701 107.064  26.588  1.00 13.42           C  
ATOM   2156  CD1 TYR A 269      48.775 106.190  26.424  1.00 15.00           C  
ATOM   2157  CD2 TYR A 269      46.948 107.424  25.471  1.00 13.97           C  
ATOM   2158  CE1 TYR A 269      49.122 105.682  25.173  1.00 16.32           C  
ATOM   2159  CE2 TYR A 269      47.275 106.915  24.214  1.00 16.05           C  
ATOM   2160  CZ  TYR A 269      48.355 106.043  24.065  1.00 18.10           C  
ATOM   2161  OH  TYR A 269      48.692 105.489  22.840  1.00 20.47           O  
ATOM   2162  N   PRO A 270      45.971 107.060  30.909  1.00  8.02           N  
ATOM   2163  CA  PRO A 270      46.041 107.028  32.355  1.00  9.46           C  
ATOM   2164  C   PRO A 270      45.802 105.606  32.921  1.00 11.24           C  
ATOM   2165  O   PRO A 270      46.466 105.129  33.851  1.00 10.26           O  
ATOM   2166  CB  PRO A 270      45.060 108.095  32.834  1.00  8.93           C  
ATOM   2167  CG  PRO A 270      45.095 109.124  31.709  1.00  7.88           C  
ATOM   2168  CD  PRO A 270      45.329 108.317  30.449  1.00  7.12           C  
ATOM   2169  N   MET A 271      44.869 104.855  32.324  1.00 10.86           N  
ATOM   2170  CA  MET A 271      44.618 103.504  32.773  1.00 10.49           C  
ATOM   2171  C   MET A 271      45.811 102.626  32.492  1.00  9.40           C  
ATOM   2172  O   MET A 271      46.164 101.747  33.272  1.00  9.89           O  
ATOM   2173  CB  MET A 271      43.515 102.903  31.893  1.00 12.45           C  
ATOM   2174  CG  MET A 271      42.178 102.854  32.594  1.00 14.92           C  
ATOM   2175  SD  MET A 271      42.114 102.314  34.326  1.00 15.51           S  
ATOM   2176  CE  MET A 271      42.413 100.535  34.291  1.00 15.35           C  
ATOM   2177  N   LYS A 272      46.430 102.855  31.344  1.00  8.58           N  
ATOM   2178  CA  LYS A 272      47.581 102.076  30.962  1.00 10.31           C  
ATOM   2179  C   LYS A 272      48.709 102.118  31.980  1.00 11.14           C  
ATOM   2180  O   LYS A 272      49.353 101.109  32.232  1.00 11.73           O  
ATOM   2181  CB  LYS A 272      47.992 102.447  29.556  1.00 13.19           C  
ATOM   2182  CG  LYS A 272      49.245 101.747  29.070  1.00 16.76           C  
ATOM   2183  CD  LYS A 272      50.237 102.705  28.461  1.00 19.48           C  
ATOM   2184  CE  LYS A 272      51.405 101.922  27.902  1.00 22.02           C  
ATOM   2185  NZ  LYS A 272      52.668 102.306  28.554  1.00 23.59           N  
ATOM   2186  N   ALA A 273      48.960 103.268  32.592  1.00 11.54           N  
ATOM   2187  CA  ALA A 273      50.007 103.447  33.596  1.00 11.08           C  
ATOM   2188  C   ALA A 273      49.669 102.752  34.901  1.00 10.13           C  
ATOM   2189  O   ALA A 273      50.571 102.329  35.617  1.00  9.57           O  
ATOM   2190  CB  ALA A 273      50.292 104.925  33.825  1.00 10.60           C  
ATOM   2191  N   LEU A 274      48.376 102.629  35.208  1.00 10.11           N  
ATOM   2192  CA  LEU A 274      47.983 101.939  36.426  1.00 11.94           C  
ATOM   2193  C   LEU A 274      48.030 100.410  36.381  1.00 12.55           C  
ATOM   2194  O   LEU A 274      48.044  99.791  37.447  1.00 13.42           O  
ATOM   2195  CB  LEU A 274      46.580 102.296  36.954  1.00 12.03           C  
ATOM   2196  CG  LEU A 274      46.400 103.802  37.068  1.00 14.19           C  
ATOM   2197  CD1 LEU A 274      44.923 104.085  37.318  1.00 15.06           C  
ATOM   2198  CD2 LEU A 274      47.227 104.286  38.257  1.00 14.70           C  
ATOM   2199  N   ILE A 275      48.019  99.810  35.192  1.00 11.34           N  
ATOM   2200  CA  ILE A 275      48.040  98.369  35.076  1.00 10.71           C  
ATOM   2201  C   ILE A 275      49.450  97.879  34.948  1.00 11.78           C  
ATOM   2202  O   ILE A 275      50.164  98.153  33.992  1.00 12.34           O  
ATOM   2203  CB  ILE A 275      47.139  97.919  33.941  1.00 11.92           C  
ATOM   2204  CG1 ILE A 275      45.723  98.414  34.217  1.00 10.80           C  
ATOM   2205  CG2 ILE A 275      47.171  96.389  33.870  1.00 12.76           C  
ATOM   2206  CD1 ILE A 275      44.853  98.316  32.972  1.00 11.74           C  
ATOM   2207  N   ASN A 276      49.874  97.162  35.968  1.00 12.47           N  
ATOM   2208  CA  ASN A 276      51.219  96.682  35.915  1.00 14.07           C  
ATOM   2209  C   ASN A 276      51.449  95.802  34.704  1.00 13.65           C  
ATOM   2210  O   ASN A 276      50.677  94.884  34.452  1.00 13.72           O  
ATOM   2211  CB  ASN A 276      51.465  95.863  37.186  1.00 17.19           C  
ATOM   2212  CG  ASN A 276      52.886  95.342  37.220  1.00 20.61           C  
ATOM   2213  OD1 ASN A 276      53.847  96.089  36.981  1.00 22.56           O  
ATOM   2214  ND2 ASN A 276      53.026  94.068  37.541  1.00 21.28           N  
ATOM   2215  N   GLY A 277      52.508  96.108  33.970  1.00 13.79           N  
ATOM   2216  CA  GLY A 277      52.933  95.396  32.784  1.00 13.66           C  
ATOM   2217  C   GLY A 277      52.081  95.590  31.552  1.00 15.69           C  
ATOM   2218  O   GLY A 277      52.268  94.889  30.560  1.00 16.83           O  
ATOM   2219  N   CYS A 278      51.128  96.513  31.560  1.00 15.62           N  
ATOM   2220  CA  CYS A 278      50.306  96.692  30.377  1.00 15.45           C  
ATOM   2221  C   CYS A 278      51.223  97.086  29.230  1.00 16.62           C  
ATOM   2222  O   CYS A 278      52.087  97.925  29.463  1.00 18.25           O  
ATOM   2223  CB  CYS A 278      49.254  97.786  30.654  1.00 14.75           C  
ATOM   2224  SG  CYS A 278      48.167  98.080  29.248  1.00 14.94           S  
ATOM   2225  N   PRO A 279      51.095  96.525  28.027  1.00 15.94           N  
ATOM   2226  CA  PRO A 279      51.986  96.915  26.946  1.00 16.25           C  
ATOM   2227  C   PRO A 279      51.453  98.105  26.150  1.00 16.30           C  
ATOM   2228  O   PRO A 279      50.449  98.735  26.479  1.00 15.36           O  
ATOM   2229  CB  PRO A 279      52.021  95.725  25.980  1.00 15.87           C  
ATOM   2230  CG  PRO A 279      50.674  95.058  26.185  1.00 16.48           C  
ATOM   2231  CD  PRO A 279      50.236  95.385  27.606  1.00 16.16           C  
ATOM   2232  N   GLU A 280      52.136  98.429  25.059  1.00 18.41           N  
ATOM   2233  CA  GLU A 280      51.708  99.521  24.202  1.00 21.29           C  
ATOM   2234  C   GLU A 280      50.293  99.214  23.725  1.00 19.26           C  
ATOM   2235  O   GLU A 280      50.017  98.081  23.341  1.00 19.24           O  
ATOM   2236  CB  GLU A 280      52.609  99.540  22.953  1.00 27.50           C  
ATOM   2237  CG  GLU A 280      53.280 100.883  22.610  1.00 33.93           C  
ATOM   2238  CD  GLU A 280      54.045 100.778  21.310  1.00 39.20           C  
ATOM   2239  OE1 GLU A 280      55.027 100.061  21.135  1.00 41.51           O  
ATOM   2240  OE2 GLU A 280      53.541 101.535  20.365  1.00 40.63           O  
ATOM   2241  N   PRO A 281      49.383 100.176  23.716  1.00 17.99           N  
ATOM   2242  CA  PRO A 281      48.033  99.892  23.266  1.00 17.87           C  
ATOM   2243  C   PRO A 281      47.838  99.818  21.756  1.00 16.57           C  
ATOM   2244  O   PRO A 281      48.552 100.431  20.971  1.00 15.52           O  
ATOM   2245  CB  PRO A 281      47.176 101.054  23.777  1.00 19.04           C  
ATOM   2246  CG  PRO A 281      48.159 102.170  24.094  1.00 18.70           C  
ATOM   2247  CD  PRO A 281      49.476 101.487  24.412  1.00 18.03           C  
ATOM   2248  N   LEU A 282      46.855  99.027  21.347  1.00 15.50           N  
ATOM   2249  CA  LEU A 282      46.509  98.878  19.956  1.00 14.39           C  
ATOM   2250  C   LEU A 282      45.508 100.015  19.734  1.00 14.47           C  
ATOM   2251  O   LEU A 282      44.401 100.037  20.270  1.00 13.95           O  
ATOM   2252  CB  LEU A 282      45.830  97.525  19.675  1.00 14.16           C  
ATOM   2253  CG  LEU A 282      45.139  97.462  18.316  1.00 15.84           C  
ATOM   2254  CD1 LEU A 282      46.165  97.320  17.204  1.00 16.74           C  
ATOM   2255  CD2 LEU A 282      44.264  96.227  18.178  1.00 16.77           C  
ATOM   2256  N   GLU A 283      45.868 101.024  18.954  1.00 14.84           N  
ATOM   2257  CA  GLU A 283      44.935 102.101  18.707  1.00 15.50           C  
ATOM   2258  C   GLU A 283      44.160 101.769  17.448  1.00 14.43           C  
ATOM   2259  O   GLU A 283      44.761 101.494  16.415  1.00 15.03           O  
ATOM   2260  CB  GLU A 283      45.655 103.444  18.484  1.00 18.87           C  
ATOM   2261  CG  GLU A 283      46.442 103.866  19.740  1.00 23.02           C  
ATOM   2262  CD  GLU A 283      47.117 105.210  19.567  1.00 26.81           C  
ATOM   2263  OE1 GLU A 283      47.409 105.709  18.488  1.00 28.03           O  
ATOM   2264  OE2 GLU A 283      47.383 105.805  20.703  1.00 27.59           O  
ATOM   2265  N   ILE A 284      42.840 101.777  17.497  1.00 12.39           N  
ATOM   2266  CA  ILE A 284      42.054 101.502  16.319  1.00 10.82           C  
ATOM   2267  C   ILE A 284      41.481 102.850  15.944  1.00 10.46           C  
ATOM   2268  O   ILE A 284      40.555 103.368  16.561  1.00  9.71           O  
ATOM   2269  CB  ILE A 284      40.946 100.524  16.647  1.00 10.66           C  
ATOM   2270  CG1 ILE A 284      41.674  99.285  17.126  1.00 10.36           C  
ATOM   2271  CG2 ILE A 284      40.125 100.185  15.391  1.00 11.26           C  
ATOM   2272  CD1 ILE A 284      40.699  98.376  17.844  1.00 10.59           C  
ATOM   2273  N   ALA A 285      42.078 103.428  14.921  1.00 11.05           N  
ATOM   2274  CA  ALA A 285      41.679 104.729  14.443  1.00 12.29           C  
ATOM   2275  C   ALA A 285      40.231 104.868  14.057  1.00 13.75           C  
ATOM   2276  O   ALA A 285      39.653 105.925  14.265  1.00 14.33           O  
ATOM   2277  CB  ALA A 285      42.440 105.067  13.170  1.00 12.68           C  
ATOM   2278  N   ASP A 286      39.601 103.869  13.459  1.00 14.88           N  
ATOM   2279  CA  ASP A 286      38.221 104.108  13.057  1.00 16.71           C  
ATOM   2280  C   ASP A 286      37.114 103.701  13.990  1.00 13.47           C  
ATOM   2281  O   ASP A 286      35.943 103.890  13.694  1.00 12.30           O  
ATOM   2282  CB  ASP A 286      37.975 103.405  11.719  1.00 22.94           C  
ATOM   2283  CG  ASP A 286      38.692 104.149  10.621  1.00 28.64           C  
ATOM   2284  OD1 ASP A 286      38.720 105.370  10.490  1.00 30.82           O  
ATOM   2285  OD2 ASP A 286      39.279 103.314   9.807  1.00 30.92           O  
ATOM   2286  N   ALA A 287      37.513 103.112  15.105  1.00 12.14           N  
ATOM   2287  CA  ALA A 287      36.581 102.645  16.111  1.00 12.05           C  
ATOM   2288  C   ALA A 287      36.188 103.739  17.099  1.00 11.26           C  
ATOM   2289  O   ALA A 287      37.042 104.517  17.502  1.00  9.50           O  
ATOM   2290  CB  ALA A 287      37.260 101.505  16.866  1.00 11.54           C  
ATOM   2291  N   GLY A 288      34.915 103.764  17.481  1.00 10.72           N  
ATOM   2292  CA  GLY A 288      34.404 104.705  18.448  1.00 10.70           C  
ATOM   2293  C   GLY A 288      34.315 104.000  19.810  1.00 10.03           C  
ATOM   2294  O   GLY A 288      35.149 103.162  20.165  1.00 11.18           O  
ATOM   2295  N   HIS A 289      33.305 104.335  20.593  1.00  7.24           N  
ATOM   2296  CA  HIS A 289      33.142 103.752  21.916  1.00  7.62           C  
ATOM   2297  C   HIS A 289      32.931 102.236  21.930  1.00  7.98           C  
ATOM   2298  O   HIS A 289      33.482 101.557  22.800  1.00  8.73           O  
ATOM   2299  CB  HIS A 289      31.894 104.405  22.575  1.00  6.82           C  
ATOM   2300  CG  HIS A 289      31.558 103.934  23.958  1.00  6.74           C  
ATOM   2301  ND1 HIS A 289      32.340 104.260  25.046  1.00  7.74           N  
ATOM   2302  CD2 HIS A 289      30.549 103.143  24.401  1.00  5.72           C  
ATOM   2303  CE1 HIS A 289      31.797 103.711  26.129  1.00  6.95           C  
ATOM   2304  NE2 HIS A 289      30.727 103.038  25.757  1.00  5.63           N  
ATOM   2305  N   PHE A 290      32.130 101.728  21.000  1.00  7.32           N  
ATOM   2306  CA  PHE A 290      31.805 100.313  20.906  1.00  6.77           C  
ATOM   2307  C   PHE A 290      32.896  99.627  20.091  1.00  6.39           C  
ATOM   2308  O   PHE A 290      32.707  99.295  18.918  1.00  6.17           O  
ATOM   2309  CB  PHE A 290      30.385 100.255  20.305  1.00  6.27           C  
ATOM   2310  CG  PHE A 290      29.325 100.857  21.199  1.00  7.32           C  
ATOM   2311  CD1 PHE A 290      28.903 100.238  22.376  1.00  7.99           C  
ATOM   2312  CD2 PHE A 290      28.704 102.063  20.865  1.00  7.15           C  
ATOM   2313  CE1 PHE A 290      27.921 100.809  23.196  1.00  7.58           C  
ATOM   2314  CE2 PHE A 290      27.707 102.637  21.658  1.00  6.92           C  
ATOM   2315  CZ  PHE A 290      27.301 102.008  22.837  1.00  7.50           C  
ATOM   2316  N   VAL A 291      34.063  99.440  20.740  1.00  5.30           N  
ATOM   2317  CA  VAL A 291      35.252  98.878  20.133  1.00  4.82           C  
ATOM   2318  C   VAL A 291      34.973  97.496  19.547  1.00  5.65           C  
ATOM   2319  O   VAL A 291      35.547  97.137  18.526  1.00  5.74           O  
ATOM   2320  CB  VAL A 291      36.455  98.863  21.085  1.00  6.19           C  
ATOM   2321  CG1 VAL A 291      37.717  98.308  20.391  1.00  5.36           C  
ATOM   2322  CG2 VAL A 291      36.718 100.244  21.689  1.00  5.68           C  
ATOM   2323  N   GLN A 292      34.084  96.779  20.223  1.00  6.17           N  
ATOM   2324  CA  GLN A 292      33.680  95.424  19.859  1.00  7.54           C  
ATOM   2325  C   GLN A 292      33.115  95.323  18.443  1.00  8.71           C  
ATOM   2326  O   GLN A 292      33.176  94.254  17.825  1.00  9.76           O  
ATOM   2327  CB  GLN A 292      32.830  94.696  20.933  1.00  6.06           C  
ATOM   2328  CG  GLN A 292      33.509  94.643  22.319  1.00  5.97           C  
ATOM   2329  CD  GLN A 292      32.972  95.779  23.169  1.00  6.27           C  
ATOM   2330  OE1 GLN A 292      32.594  95.640  24.343  1.00  8.87           O  
ATOM   2331  NE2 GLN A 292      32.790  96.928  22.544  1.00  5.53           N  
ATOM   2332  N   GLU A 293      32.569  96.434  17.948  1.00  8.29           N  
ATOM   2333  CA  GLU A 293      32.021  96.469  16.598  1.00  9.03           C  
ATOM   2334  C   GLU A 293      33.114  96.283  15.528  1.00 10.99           C  
ATOM   2335  O   GLU A 293      32.902  95.977  14.349  1.00 11.93           O  
ATOM   2336  CB  GLU A 293      30.977  97.601  16.395  1.00  7.80           C  
ATOM   2337  CG  GLU A 293      29.711  97.397  17.254  1.00  7.60           C  
ATOM   2338  CD  GLU A 293      28.830  96.280  16.730  1.00  8.52           C  
ATOM   2339  OE1 GLU A 293      28.916  95.853  15.591  1.00  8.52           O  
ATOM   2340  OE2 GLU A 293      27.986  95.789  17.598  1.00  8.62           O  
ATOM   2341  N   PHE A 294      34.369  96.425  15.943  1.00 12.71           N  
ATOM   2342  CA  PHE A 294      35.555  96.226  15.126  1.00 15.39           C  
ATOM   2343  C   PHE A 294      36.334  95.168  15.899  1.00 16.24           C  
ATOM   2344  O   PHE A 294      37.556  95.186  15.946  1.00 16.00           O  
ATOM   2345  CB  PHE A 294      36.484  97.460  15.176  1.00 16.21           C  
ATOM   2346  CG  PHE A 294      35.898  98.612  14.417  1.00 16.85           C  
ATOM   2347  CD1 PHE A 294      34.888  99.385  14.994  1.00 17.64           C  
ATOM   2348  CD2 PHE A 294      36.356  98.920  13.137  1.00 16.93           C  
ATOM   2349  CE1 PHE A 294      34.324 100.457  14.305  1.00 18.42           C  
ATOM   2350  CE2 PHE A 294      35.805  99.994  12.439  1.00 17.88           C  
ATOM   2351  CZ  PHE A 294      34.791 100.755  13.024  1.00 18.16           C  
ATOM   2352  N   GLY A 295      35.602  94.260  16.534  1.00 17.82           N  
ATOM   2353  CA  GLY A 295      36.133  93.215  17.399  1.00 18.07           C  
ATOM   2354  C   GLY A 295      36.978  92.086  16.844  1.00 18.66           C  
ATOM   2355  O   GLY A 295      37.808  91.535  17.581  1.00 17.83           O  
ATOM   2356  N   GLU A 296      36.741  91.718  15.589  1.00 19.29           N  
ATOM   2357  CA  GLU A 296      37.527  90.621  15.074  1.00 21.87           C  
ATOM   2358  C   GLU A 296      39.026  90.855  15.155  1.00 21.06           C  
ATOM   2359  O   GLU A 296      39.810  89.991  15.518  1.00 19.82           O  
ATOM   2360  CB  GLU A 296      37.043  90.087  13.723  1.00 26.14           C  
ATOM   2361  CG  GLU A 296      38.003  88.971  13.248  1.00 30.60           C  
ATOM   2362  CD  GLU A 296      37.549  88.293  11.977  1.00 34.41           C  
ATOM   2363  OE1 GLU A 296      36.489  88.568  11.435  1.00 36.04           O  
ATOM   2364  OE2 GLU A 296      38.379  87.366  11.536  1.00 35.77           O  
ATOM   2365  N   GLN A 297      39.411  92.073  14.806  1.00 21.22           N  
ATOM   2366  CA  GLN A 297      40.775  92.546  14.818  1.00 21.94           C  
ATOM   2367  C   GLN A 297      41.294  92.534  16.232  1.00 18.68           C  
ATOM   2368  O   GLN A 297      42.428  92.115  16.487  1.00 18.28           O  
ATOM   2369  CB  GLN A 297      40.788  93.997  14.290  1.00 26.47           C  
ATOM   2370  CG  GLN A 297      41.963  94.857  14.785  1.00 30.31           C  
ATOM   2371  CD  GLN A 297      42.068  96.186  14.044  1.00 33.16           C  
ATOM   2372  OE1 GLN A 297      43.171  96.741  13.872  1.00 34.82           O  
ATOM   2373  NE2 GLN A 297      40.907  96.690  13.616  1.00 33.15           N  
ATOM   2374  N   VAL A 298      40.454  93.004  17.151  1.00 15.96           N  
ATOM   2375  CA  VAL A 298      40.885  93.021  18.540  1.00 14.11           C  
ATOM   2376  C   VAL A 298      41.088  91.609  19.064  1.00 14.31           C  
ATOM   2377  O   VAL A 298      42.069  91.316  19.760  1.00 15.68           O  
ATOM   2378  CB  VAL A 298      39.934  93.750  19.483  1.00 12.38           C  
ATOM   2379  CG1 VAL A 298      40.340  93.581  20.935  1.00 11.85           C  
ATOM   2380  CG2 VAL A 298      39.851  95.207  19.080  1.00 12.04           C  
ATOM   2381  N   ALA A 299      40.142  90.732  18.737  1.00 13.60           N  
ATOM   2382  CA  ALA A 299      40.257  89.360  19.200  1.00 13.03           C  
ATOM   2383  C   ALA A 299      41.509  88.709  18.636  1.00 13.23           C  
ATOM   2384  O   ALA A 299      42.285  88.134  19.388  1.00 11.38           O  
ATOM   2385  CB  ALA A 299      38.984  88.593  18.943  1.00 12.83           C  
ATOM   2386  N   ARG A 300      41.742  88.845  17.334  1.00 16.35           N  
ATOM   2387  CA  ARG A 300      42.914  88.269  16.688  1.00 19.63           C  
ATOM   2388  C   ARG A 300      44.248  88.770  17.219  1.00 18.63           C  
ATOM   2389  O   ARG A 300      45.216  88.030  17.404  1.00 18.76           O  
ATOM   2390  CB  ARG A 300      42.890  88.422  15.165  1.00 24.46           C  
ATOM   2391  CG  ARG A 300      41.638  87.871  14.496  1.00 29.44           C  
ATOM   2392  CD  ARG A 300      41.802  87.203  13.125  1.00 33.52           C  
ATOM   2393  NE  ARG A 300      40.524  86.624  12.697  1.00 36.85           N  
ATOM   2394  CZ  ARG A 300      40.151  85.357  12.914  1.00 39.50           C  
ATOM   2395  NH1 ARG A 300      40.966  84.485  13.527  1.00 40.68           N  
ATOM   2396  NH2 ARG A 300      38.940  84.968  12.494  1.00 39.36           N  
ATOM   2397  N   GLU A 301      44.341  90.078  17.431  1.00 17.51           N  
ATOM   2398  CA  GLU A 301      45.581  90.635  17.916  1.00 17.15           C  
ATOM   2399  C   GLU A 301      45.871  90.228  19.348  1.00 15.23           C  
ATOM   2400  O   GLU A 301      46.993  89.905  19.734  1.00 16.02           O  
ATOM   2401  CB  GLU A 301      45.565  92.162  17.704  1.00 21.05           C  
ATOM   2402  CG  GLU A 301      45.732  92.618  16.232  1.00 25.24           C  
ATOM   2403  CD  GLU A 301      46.932  92.023  15.527  1.00 29.04           C  
ATOM   2404  OE1 GLU A 301      48.001  91.771  16.058  1.00 29.91           O  
ATOM   2405  OE2 GLU A 301      46.694  91.720  14.275  1.00 31.69           O  
ATOM   2406  N   ALA A 302      44.863  90.245  20.193  1.00 13.59           N  
ATOM   2407  CA  ALA A 302      45.062  89.868  21.575  1.00 13.72           C  
ATOM   2408  C   ALA A 302      45.572  88.433  21.642  1.00 17.14           C  
ATOM   2409  O   ALA A 302      46.503  88.147  22.394  1.00 17.32           O  
ATOM   2410  CB  ALA A 302      43.761  89.963  22.366  1.00 12.80           C  
ATOM   2411  N   LEU A 303      44.938  87.536  20.868  1.00 19.14           N  
ATOM   2412  CA  LEU A 303      45.346  86.135  20.857  1.00 19.89           C  
ATOM   2413  C   LEU A 303      46.769  86.052  20.355  1.00 20.43           C  
ATOM   2414  O   LEU A 303      47.593  85.324  20.885  1.00 18.55           O  
ATOM   2415  CB  LEU A 303      44.403  85.177  20.120  1.00 19.85           C  
ATOM   2416  CG  LEU A 303      43.069  84.984  20.829  1.00 19.91           C  
ATOM   2417  CD1 LEU A 303      42.116  84.308  19.844  1.00 20.96           C  
ATOM   2418  CD2 LEU A 303      43.254  84.096  22.054  1.00 19.04           C  
ATOM   2419  N   LYS A 304      47.064  86.838  19.337  1.00 23.40           N  
ATOM   2420  CA  LYS A 304      48.427  86.788  18.879  1.00 27.32           C  
ATOM   2421  C   LYS A 304      49.404  87.228  19.971  1.00 28.72           C  
ATOM   2422  O   LYS A 304      50.396  86.559  20.264  1.00 29.94           O  
ATOM   2423  CB  LYS A 304      48.578  87.227  17.429  1.00 30.65           C  
ATOM   2424  CG  LYS A 304      49.135  88.610  17.143  1.00 33.80           C  
ATOM   2425  CD  LYS A 304      49.110  88.939  15.653  1.00 36.08           C  
ATOM   2426  CE  LYS A 304      48.369  87.910  14.811  1.00 37.48           C  
ATOM   2427  NZ  LYS A 304      47.359  88.523  13.928  1.00 38.71           N  
ATOM   2428  N   HIS A 305      49.121  88.328  20.658  1.00 28.59           N  
ATOM   2429  CA  HIS A 305      49.954  88.827  21.738  1.00 28.45           C  
ATOM   2430  C   HIS A 305      50.153  87.824  22.890  1.00 28.38           C  
ATOM   2431  O   HIS A 305      51.251  87.626  23.414  1.00 29.27           O  
ATOM   2432  CB  HIS A 305      49.383  90.179  22.215  1.00 29.68           C  
ATOM   2433  CG  HIS A 305      50.173  90.795  23.329  1.00 30.64           C  
ATOM   2434  ND1 HIS A 305      49.729  90.757  24.640  1.00 31.04           N  
ATOM   2435  CD2 HIS A 305      51.364  91.438  23.303  1.00 31.33           C  
ATOM   2436  CE1 HIS A 305      50.647  91.356  25.395  1.00 31.08           C  
ATOM   2437  NE2 HIS A 305      51.637  91.778  24.611  1.00 31.54           N  
ATOM   2438  N   PHE A 306      49.087  87.164  23.308  1.00 27.45           N  
ATOM   2439  CA  PHE A 306      49.118  86.211  24.402  1.00 27.33           C  
ATOM   2440  C   PHE A 306      49.911  84.936  24.094  1.00 31.77           C  
ATOM   2441  O   PHE A 306      50.624  84.400  24.956  1.00 32.11           O  
ATOM   2442  CB  PHE A 306      47.663  85.838  24.697  1.00 24.78           C  
ATOM   2443  CG  PHE A 306      46.920  86.936  25.407  1.00 22.67           C  
ATOM   2444  CD1 PHE A 306      47.630  87.918  26.092  1.00 21.00           C  
ATOM   2445  CD2 PHE A 306      45.526  86.987  25.391  1.00 21.67           C  
ATOM   2446  CE1 PHE A 306      46.965  88.941  26.761  1.00 21.04           C  
ATOM   2447  CE2 PHE A 306      44.849  88.006  26.060  1.00 20.69           C  
ATOM   2448  CZ  PHE A 306      45.574  88.979  26.746  1.00 20.72           C  
ATOM   2449  N   ALA A 307      49.761  84.418  22.874  1.00 34.78           N  
ATOM   2450  CA  ALA A 307      50.444  83.197  22.473  1.00 38.27           C  
ATOM   2451  C   ALA A 307      51.911  83.485  22.603  1.00 40.51           C  
ATOM   2452  O   ALA A 307      52.699  82.741  23.186  1.00 43.99           O  
ATOM   2453  CB  ALA A 307      50.132  82.827  21.034  1.00 38.60           C  
ATOM   2454  N   GLU A 308      52.237  84.640  22.048  1.00 41.77           N  
ATOM   2455  CA  GLU A 308      53.610  85.114  22.080  1.00 45.86           C  
ATOM   2456  C   GLU A 308      54.144  85.295  23.517  1.00 41.63           C  
ATOM   2457  O   GLU A 308      55.000  86.146  23.804  1.00 41.64           O  
ATOM   2458  CB  GLU A 308      53.725  86.313  21.110  1.00 47.03           C  
ATOM   2459  CG  GLU A 308      54.200  87.641  21.755  1.00 50.54           C  
ATOM   2460  CD  GLU A 308      54.310  88.774  20.767  1.00 54.71           C  
ATOM   2461  OE1 GLU A 308      53.967  88.663  19.584  1.00 56.19           O  
ATOM   2462  OE2 GLU A 308      54.771  89.888  21.324  1.00 56.34           O  
ATOM   2463  N   THR A 309      53.630  84.447  24.411  1.00 40.80           N  
ATOM   2464  CA  THR A 309      53.974  84.373  25.835  1.00 40.34           C  
ATOM   2465  C   THR A 309      53.021  83.386  26.513  1.00 40.75           C  
ATOM   2466  O   THR A 309      52.050  83.753  27.198  1.00 40.36           O  
ATOM   2467  CB  THR A 309      53.941  85.754  26.529  1.00 40.14           C  
ATOM   2468  OG1 THR A 309      55.124  86.461  26.246  1.00 39.71           O  
ATOM   2469  CG2 THR A 309      53.789  85.640  28.047  1.00 39.42           C  
ATOM   2470  N   GLU A 310      53.283  82.098  26.294  1.00 41.49           N  
ATOM   2471  CA  GLU A 310      52.458  81.032  26.864  1.00 39.60           C  
ATOM   2472  C   GLU A 310      52.969  79.687  26.343  1.00 43.16           C  
ATOM   2473  O   GLU A 310      52.306  78.648  26.639  1.00 44.87           O  
ATOM   2474  CB  GLU A 310      50.949  81.189  26.550  1.00 37.43           C  
ATOM   2475  CG  GLU A 310      50.069  80.144  27.270  1.00 37.38           C  
ATOM   2476  CD  GLU A 310      48.612  80.208  26.849  1.00 38.47           C  
ATOM   2477  OE1 GLU A 310      48.332  81.196  25.991  1.00 39.42           O  
ATOM   2478  OE2 GLU A 310      47.764  79.400  27.264  1.00 39.22           O  
ATOM   2479  OXT GLU A 310      54.052  79.786  25.710  1.00 45.25           O  
TER    2480      GLU A 310                                                      
MASTER      210    1    0   11    8   14    0    6 2683    1    0   24          
END                                                                             
