# Supplementary material for: Modeling of loops in proteins: a multi-method approach
Source: BMC Struct Biol. 2010 Feb 11;10:5. doi: 10.1186/1472-6807-10-5 (PMC2837870; doi:10.1186/1472-6807-10-5)
Supplement: Additional file 1 — Student t-test. Results from two sample paired t-test of Table 2. [file 1472-6807-10-5-S1.GZ › loop_test_data/1edg_167-182.pdb]

HEADER    CELLULOSE DEGRADATION                   07-JUL-95   1EDG              
TITLE     SINGLE CRYSTAL STRUCTURE DETERMINATION OF THE CATALYTIC               
TITLE    2 DOMAIN OF CELCCA CARRIED OUT AT 15 DEGREE C                          
COMPND    MOL_ID: 1;                                                            
COMPND   2 MOLECULE: ENDOGLUCANASE A;                                           
COMPND   3 CHAIN: A;                                                            
COMPND   4 FRAGMENT: CATALYTIC DOMAIN, C TERMINUS TRUNCATED;                    
COMPND   5 SYNONYM: ENDO-(1,4)-BETA-GLUCANASE, CELCCA;                          
COMPND   6 EC: 3.2.1.4;                                                         
COMPND   7 ENGINEERED: YES;                                                     
COMPND   8 OTHER_DETAILS: FAMILY 5 OF GLYCOSYL HYDROLASES                       
SOURCE    MOL_ID: 1;                                                            
SOURCE   2 ORGANISM_SCIENTIFIC: CLOSTRIDIUM CELLULOLYTICUM;                     
SOURCE   3 STRAIN: H10;                                                         
SOURCE   4 ATCC: 35319;                                                         
SOURCE   5 GENE: CELCCA;                                                        
SOURCE   6 EXPRESSION_SYSTEM: ESCHERICHIA COLI;                                 
SOURCE   7 EXPRESSION_SYSTEM_VECTOR_TYPE: BACTERIAL;                            
SOURCE   8 EXPRESSION_SYSTEM_PLASMID: PJF118EH;                                 
SOURCE   9 EXPRESSION_SYSTEM_GENE: CELCCA                                       
KEYWDS    FAMILY A, CELLULASES, XYLANASES, FAMILY 5 OF GLYCOSYL                 
KEYWDS   2 HYDROLASE, CELLULOSE DEGRADATION                                     
EXPDTA    X-RAY DIFFRACTION                                                     
AUTHOR    V.DUCROS,M.CZJZEK,R.HASER                                             
REVDAT   1   17-AUG-96 1EDG    0                                                
JRNL        AUTH   V.DUCROS,M.CZJZEK,A.BELAICH,C.GAUDIN,H.P.FIEROBE,            
JRNL        AUTH 2 J.P.BELAICH,G.J.DAVIES,R.HASER                               
JRNL        TITL   CRYSTAL STRUCTURE OF THE CATALYTIC DOMAIN OF A               
JRNL        TITL 2 BACTERIAL CELLULASE BELONGING TO FAMILY 5.                   
JRNL        REF    STRUCTURE                     V.   3   939 1995              
JRNL        REFN   ASTM STRUE6  UK ISSN 0969-2126                               
REMARK   1                                                                      
REMARK   1 REFERENCE 1                                                          
REMARK   1  AUTH   H.P.FIEROBE,C.GAUDIN,A.BELAICH,M.LOUTFI,E.FAURE,             
REMARK   1  AUTH 2 C.BAGNARA,D.BATY,J.P.BELAICH                                 
REMARK   1  TITL   CHARACTERIZATION OF ENDOGLUCANASE A FROM                     
REMARK   1  TITL 2 CLOSTRIDIUM CELLULOLYTICUM                                   
REMARK   1  REF    J.BACTERIOL.                  V. 173  7956 1991              
REMARK   1  REFN   ASTM JOBAAY  US ISSN 0021-9193                               
REMARK   2                                                                      
REMARK   2 RESOLUTION. 1.60 ANGSTROMS.                                          
REMARK   3                                                                      
REMARK   3 REFINEMENT.                                                          
REMARK   3   PROGRAM     : X-PLOR 3.1                                           
REMARK   3   AUTHORS     : BRUNGER                                              
REMARK   3                                                                      
REMARK   3  DATA USED IN REFINEMENT.                                            
REMARK   3   RESOLUTION RANGE HIGH (ANGSTROMS) : 1.60                           
REMARK   3   RESOLUTION RANGE LOW  (ANGSTROMS) : 7.00                           
REMARK   3   DATA CUTOFF            (SIGMA(F)) : 2.000                          
REMARK   3   DATA CUTOFF HIGH         (ABS(F)) : NULL                           
REMARK   3   DATA CUTOFF LOW          (ABS(F)) : NULL                           
REMARK   3   COMPLETENESS (WORKING+TEST)   (%) : 98.8                           
REMARK   3   NUMBER OF REFLECTIONS             : 53913                          
REMARK   3                                                                      
REMARK   3  FIT TO DATA USED IN REFINEMENT.                                     
REMARK   3   CROSS-VALIDATION METHOD          : NULL                            
REMARK   3   FREE R VALUE TEST SET SELECTION  : NULL                            
REMARK   3   R VALUE            (WORKING SET) : 0.191                           
REMARK   3   FREE R VALUE                     : 0.220                           
REMARK   3   FREE R VALUE TEST SET SIZE   (%) : NULL                            
REMARK   3   FREE R VALUE TEST SET COUNT      : NULL                            
REMARK   3   ESTIMATED ERROR OF FREE R VALUE  : NULL                            
REMARK   3                                                                      
REMARK   3  FIT IN THE HIGHEST RESOLUTION BIN.                                  
REMARK   3   TOTAL NUMBER OF BINS USED           : NULL                         
REMARK   3   BIN RESOLUTION RANGE HIGH       (A) : NULL                         
REMARK   3   BIN RESOLUTION RANGE LOW        (A) : NULL                         
REMARK   3   BIN COMPLETENESS (WORKING+TEST) (%) : NULL                         
REMARK   3   REFLECTIONS IN BIN    (WORKING SET) : NULL                         
REMARK   3   BIN R VALUE           (WORKING SET) : NULL                         
REMARK   3   BIN FREE R VALUE                    : NULL                         
REMARK   3   BIN FREE R VALUE TEST SET SIZE  (%) : NULL                         
REMARK   3   BIN FREE R VALUE TEST SET COUNT     : NULL                         
REMARK   3   ESTIMATED ERROR OF BIN FREE R VALUE : NULL                         
REMARK   3                                                                      
REMARK   3  NUMBER OF NON-HYDROGEN ATOMS USED IN REFINEMENT.                    
REMARK   3   PROTEIN ATOMS            : 3035                                    
REMARK   3   NUCLEIC ACID ATOMS       : 0                                       
REMARK   3   HETEROGEN ATOMS          : 0                                       
REMARK   3   SOLVENT ATOMS            : 375                                     
REMARK   3                                                                      
REMARK   3  B VALUES.                                                           
REMARK   3   FROM WILSON PLOT           (A**2) : NULL                           
REMARK   3   MEAN B VALUE      (OVERALL, A**2) : 17.35                          
REMARK   3   OVERALL ANISOTROPIC B VALUE.                                       
REMARK   3    B11 (A**2) : NULL                                                 
REMARK   3    B22 (A**2) : NULL                                                 
REMARK   3    B33 (A**2) : NULL                                                 
REMARK   3    B12 (A**2) : NULL                                                 
REMARK   3    B13 (A**2) : NULL                                                 
REMARK   3    B23 (A**2) : NULL                                                 
REMARK   3                                                                      
REMARK   3  ESTIMATED COORDINATE ERROR.                                         
REMARK   3   ESD FROM LUZZATI PLOT        (A) : 0.17                            
REMARK   3   ESD FROM SIGMAA              (A) : NULL                            
REMARK   3   LOW RESOLUTION CUTOFF        (A) : NULL                            
REMARK   3                                                                      
REMARK   3  CROSS-VALIDATED ESTIMATED COORDINATE ERROR.                         
REMARK   3   ESD FROM C-V LUZZATI PLOT    (A) : NULL                            
REMARK   3   ESD FROM C-V SIGMAA          (A) : NULL                            
REMARK   3                                                                      
REMARK   3  RMS DEVIATIONS FROM IDEAL VALUES.                                   
REMARK   3   BOND LENGTHS                 (A) : 0.007                           
REMARK   3   BOND ANGLES            (DEGREES) : 1.70                            
REMARK   3   DIHEDRAL ANGLES        (DEGREES) : 22.70                           
REMARK   3   IMPROPER ANGLES        (DEGREES) : 1.13                            
REMARK   3                                                                      
REMARK   3  ISOTROPIC THERMAL MODEL : NULL                                      
REMARK   3                                                                      
REMARK   3  ISOTROPIC THERMAL FACTOR RESTRAINTS.    RMS    SIGMA                
REMARK   3   MAIN-CHAIN BOND              (A**2) : NULL  ; NULL                 
REMARK   3   MAIN-CHAIN ANGLE             (A**2) : NULL  ; NULL                 
REMARK   3   SIDE-CHAIN BOND              (A**2) : NULL  ; NULL                 
REMARK   3   SIDE-CHAIN ANGLE             (A**2) : NULL  ; NULL                 
REMARK   3                                                                      
REMARK   3  NCS MODEL : NULL                                                    
REMARK   3                                                                      
REMARK   3  NCS RESTRAINTS.                         RMS   SIGMA/WEIGHT          
REMARK   3   GROUP  1  POSITIONAL            (A) : NULL  ; NULL                 
REMARK   3   GROUP  1  B-FACTOR           (A**2) : NULL  ; NULL                 
REMARK   3                                                                      
REMARK   3  PARAMETER FILE  1  : NULL                                           
REMARK   3  TOPOLOGY FILE  1   : NULL                                           
REMARK   3                                                                      
REMARK   3  OTHER REFINEMENT REMARKS: NULL                                      
REMARK   4                                                                      
REMARK   4 1EDG COMPLIES WITH FORMAT V. 3.0, 1-DEC-2006                         
REMARK   4                                                                      
REMARK   4 THIS IS THE REMEDIATED VERSION OF THIS PDB ENTRY.                    
REMARK   4 REMEDIATED DATA FILE REVISION 3.101 (2007-05-29)                     
REMARK 200                                                                      
REMARK 200 EXPERIMENTAL DETAILS                                                 
REMARK 200  EXPERIMENT TYPE                : X-RAY DIFFRACTION                  
REMARK 200  DATE OF DATA COLLECTION        : 14-NOV-1994; 17-NOV-1994           
REMARK 200  TEMPERATURE           (KELVIN) : 288.0                              
REMARK 200  PH                             : 6.00                               
REMARK 200  NUMBER OF CRYSTALS USED        : NULL                               
REMARK 200                                                                      
REMARK 200  SYNCHROTRON              (Y/N) : Y; Y                               
REMARK 200  RADIATION SOURCE               : EMBL/DESY, HAMBURG; EMBL/          
REMARK 200                                   DESY, HAMBURG                      
REMARK 200  BEAMLINE                       : X31; BW7B                          
REMARK 200  X-RAY GENERATOR MODEL          : NULL                               
REMARK 200  MONOCHROMATIC OR LAUE    (M/L) : M; M                               
REMARK 200  WAVELENGTH OR RANGE        (A) : 0.870; 0.998                       
REMARK 200  MONOCHROMATOR                  : NULL                               
REMARK 200  OPTICS                         : NULL                               
REMARK 200                                                                      
REMARK 200  DETECTOR TYPE                  : IMAGE PLATE AREA DETECTOR;         
REMARK 200                                   IMAGE PLATE AREA DETECTOR          
REMARK 200  DETECTOR MANUFACTURER          : MARRESEARCH; MARRESEARCH           
REMARK 200  INTENSITY-INTEGRATION SOFTWARE : DENZO                              
REMARK 200  DATA SCALING SOFTWARE          : NULL                               
REMARK 200                                                                      
REMARK 200  NUMBER OF UNIQUE REFLECTIONS   : 59967                              
REMARK 200  RESOLUTION RANGE HIGH      (A) : 1.600                              
REMARK 200  RESOLUTION RANGE LOW       (A) : 20.000                             
REMARK 200  REJECTION CRITERIA  (SIGMA(I)) : 2.500                              
REMARK 200                                                                      
REMARK 200 OVERALL.                                                             
REMARK 200  COMPLETENESS FOR RANGE     (%) : 98.0                               
REMARK 200  DATA REDUNDANCY                : 5.900                              
REMARK 200  R MERGE                    (I) : 0.06900                            
REMARK 200  R SYM                      (I) : NULL                               
REMARK 200  <I/SIGMA(I)> FOR THE DATA SET  : NULL                               
REMARK 200                                                                      
REMARK 200 IN THE HIGHEST RESOLUTION SHELL.                                     
REMARK 200  HIGHEST RESOLUTION SHELL, RANGE HIGH (A) : NULL                     
REMARK 200  HIGHEST RESOLUTION SHELL, RANGE LOW  (A) : NULL                     
REMARK 200  COMPLETENESS FOR SHELL     (%) : NULL                               
REMARK 200  DATA REDUNDANCY IN SHELL       : NULL                               
REMARK 200  R MERGE FOR SHELL          (I) : NULL                               
REMARK 200  R SYM FOR SHELL            (I) : NULL                               
REMARK 200  <I/SIGMA(I)> FOR SHELL         : NULL                               
REMARK 200                                                                      
REMARK 200 DIFFRACTION PROTOCOL: NULL                                           
REMARK 200 METHOD USED TO DETERMINE THE STRUCTURE: NULL                         
REMARK 200 SOFTWARE USED: X-PLOR 3.1                                            
REMARK 200 STARTING MODEL: NULL                                                 
REMARK 200                                                                      
REMARK 200 REMARK: NULL                                                         
REMARK 280                                                                      
REMARK 280 CRYSTAL                                                              
REMARK 280 SOLVENT CONTENT, VS   (%): 53.00                                     
REMARK 280 MATTHEWS COEFFICIENT, VM (ANGSTROMS**3/DA): 2.64                     
REMARK 280                                                                      
REMARK 280 CRYSTALLIZATION CONDITIONS: CRYSTALS WERE GROWN AT 4 DEGREES C       
REMARK 280  AND PH 6.0, TEMPERATURE 277K                                        
REMARK 290                                                                      
REMARK 290 CRYSTALLOGRAPHIC SYMMETRY                                            
REMARK 290 SYMMETRY OPERATORS FOR SPACE GROUP: P 21 21 21                       
REMARK 290                                                                      
REMARK 290      SYMOP   SYMMETRY                                                
REMARK 290     NNNMMM   OPERATOR                                                
REMARK 290       1555   X,Y,Z                                                   
REMARK 290       2555   1/2-X,-Y,1/2+Z                                          
REMARK 290       3555   -X,1/2+Y,1/2-Z                                          
REMARK 290       4555   1/2+X,1/2-Y,-Z                                          
REMARK 290                                                                      
REMARK 290     WHERE NNN -> OPERATOR NUMBER                                     
REMARK 290           MMM -> TRANSLATION VECTOR                                  
REMARK 290                                                                      
REMARK 290 CRYSTALLOGRAPHIC SYMMETRY TRANSFORMATIONS                            
REMARK 290 THE FOLLOWING TRANSFORMATIONS OPERATE ON THE ATOM/HETATM             
REMARK 290 RECORDS IN THIS ENTRY TO PRODUCE CRYSTALLOGRAPHICALLY                
REMARK 290 RELATED MOLECULES.                                                   
REMARK 290   SMTRY1   1  1.000000  0.000000  0.000000        0.00000            
REMARK 290   SMTRY2   1  0.000000  1.000000  0.000000        0.00000            
REMARK 290   SMTRY3   1  0.000000  0.000000  1.000000        0.00000            
REMARK 290   SMTRY1   2 -1.000000  0.000000  0.000000       26.20000            
REMARK 290   SMTRY2   2  0.000000 -1.000000  0.000000        0.00000            
REMARK 290   SMTRY3   2  0.000000  0.000000  1.000000       56.75000            
REMARK 290   SMTRY1   3 -1.000000  0.000000  0.000000        0.00000            
REMARK 290   SMTRY2   3  0.000000  1.000000  0.000000       38.10000            
REMARK 290   SMTRY3   3  0.000000  0.000000 -1.000000       56.75000            
REMARK 290   SMTRY1   4  1.000000  0.000000  0.000000       26.20000            
REMARK 290   SMTRY2   4  0.000000 -1.000000  0.000000       38.10000            
REMARK 290   SMTRY3   4  0.000000  0.000000 -1.000000        0.00000            
REMARK 290                                                                      
REMARK 290 REMARK: NULL                                                         
REMARK 300                                                                      
REMARK 300 BIOMOLECULE: 1                                                       
REMARK 300 THIS ENTRY CONTAINS THE CRYSTALLOGRAPHIC ASYMMETRIC UNIT             
REMARK 300 WHICH CONSISTS OF 1 CHAIN(S). SEE REMARK 350 FOR                     
REMARK 300 INFORMATION ON GENERATING THE BIOLOGICAL MOLECULE(S).                
REMARK 350                                                                      
REMARK 350 GENERATING THE BIOMOLECULE                                           
REMARK 350 COORDINATES FOR A COMPLETE MULTIMER REPRESENTING THE KNOWN           
REMARK 350 BIOLOGICALLY SIGNIFICANT OLIGOMERIZATION STATE OF THE                
REMARK 350 MOLECULE CAN BE GENERATED BY APPLYING BIOMT TRANSFORMATIONS          
REMARK 350 GIVEN BELOW.  BOTH NON-CRYSTALLOGRAPHIC AND                          
REMARK 350 CRYSTALLOGRAPHIC OPERATIONS ARE GIVEN.                               
REMARK 350                                                                      
REMARK 350 BIOMOLECULE: 1                                                       
REMARK 350 APPLY THE FOLLOWING TO CHAINS: A                                     
REMARK 350   BIOMT1   1  1.000000  0.000000  0.000000        0.00000            
REMARK 350   BIOMT2   1  0.000000  1.000000  0.000000        0.00000            
REMARK 350   BIOMT3   1  0.000000  0.000000  1.000000        0.00000            
REMARK 500                                                                      
REMARK 500 GEOMETRY AND STEREOCHEMISTRY                                         
REMARK 500 SUBTOPIC: CLOSE CONTACTS                                             
REMARK 500                                                                      
REMARK 500 THE FOLLOWING ATOMS THAT ARE RELATED BY CRYSTALLOGRAPHIC             
REMARK 500 SYMMETRY ARE IN CLOSE CONTACT.  AN ATOM LOCATED WITHIN 0.15          
REMARK 500 ANGSTROMS OF A SYMMETRY RELATED ATOM IS ASSUMED TO BE ON A           
REMARK 500 SPECIAL POSITION AND IS, THEREFORE, LISTED IN REMARK 375             
REMARK 500 INSTEAD OF REMARK 500.  ATOMS WITH NON-BLANK ALTERNATE               
REMARK 500 LOCATION INDICATORS ARE NOT INCLUDED IN THE CALCULATIONS.            
REMARK 500                                                                      
REMARK 500 DISTANCE CUTOFF:                                                     
REMARK 500 2.2 ANGSTROMS FOR CONTACTS NOT INVOLVING HYDROGEN ATOMS              
REMARK 500 1.6 ANGSTROMS FOR CONTACTS INVOLVING HYDROGEN ATOMS                  
REMARK 500                                                                      
REMARK 500  ATM1  RES C  SSEQI   ATM2  RES C  SSEQI  SSYMOP   DISTANCE          
REMARK 500   O    HOH     630     O    HOH     639     4455     0.00            
REMARK 500                                                                      
REMARK 500 GEOMETRY AND STEREOCHEMISTRY                                         
REMARK 500 SUBTOPIC: COVALENT BOND LENGTHS                                      
REMARK 500                                                                      
REMARK 500 THE STEREOCHEMICAL PARAMETERS OF THE FOLLOWING RESIDUES              
REMARK 500 HAVE VALUES WHICH DEVIATE FROM EXPECTED VALUES BY MORE               
REMARK 500 THAN 6*RMSD (M=MODEL NUMBER; RES=RESIDUE NAME; C=CHAIN               
REMARK 500 IDENTIFIER; SSEQ=SEQUENCE NUMBER; I=INSERTION CODE).                 
REMARK 500                                                                      
REMARK 500 STANDARD TABLE:                                                      
REMARK 500 FORMAT: (10X,I3,1X,2(A3,1X,A1,I4,A1,1X,A4,3X),F6.3)                  
REMARK 500                                                                      
REMARK 500 EXPECTED VALUES: ENGH AND HUBER, 1991                                
REMARK 500                                                                      
REMARK 500  M RES CSSEQI ATM1   RES CSSEQI ATM2   DEVIATION                     
REMARK 500    VAL A 225   CB    VAL A 225   CG2   -0.045                        
REMARK 500    MET A 289   SD    MET A 289   CE     0.049                        
REMARK 500                                                                      
REMARK 500 GEOMETRY AND STEREOCHEMISTRY                                         
REMARK 500 SUBTOPIC: COVALENT BOND ANGLES                                       
REMARK 500                                                                      
REMARK 500 THE STEREOCHEMICAL PARAMETERS OF THE FOLLOWING RESIDUES              
REMARK 500 HAVE VALUES WHICH DEVIATE FROM EXPECTED VALUES BY MORE               
REMARK 500 THAN 6*RMSD (M=MODEL NUMBER; RES=RESIDUE NAME; C=CHAIN               
REMARK 500 IDENTIFIER; SSEQ=SEQUENCE NUMBER; I=INSERTION CODE).                 
REMARK 500                                                                      
REMARK 500 STANDARD TABLE:                                                      
REMARK 500 FORMAT: (10X,I3,1X,A3,1X,A1,I4,A1,3(1X,A4,2X),12X,F5.1)              
REMARK 500                                                                      
REMARK 500 EXPECTED VALUES: ENGH AND HUBER, 1991                                
REMARK 500                                                                      
REMARK 500  M RES CSSEQI ATM1   ATM2   ATM3                                     
REMARK 500    ARG A  30   N   -  CA  -  C   ANGL. DEV. =  9.2 DEGREES           
REMARK 500    LEU A  35   N   -  CA  -  C   ANGL. DEV. = -9.3 DEGREES           
REMARK 500    PRO A  86   C   -  N   -  CA  ANGL. DEV. = -7.8 DEGREES           
REMARK 500    THR A 121   N   -  CA  -  C   ANGL. DEV. =-15.1 DEGREES           
REMARK 500    VAL A 125   N   -  CA  -  C   ANGL. DEV. = -7.8 DEGREES           
REMARK 500    PHE A 132   N   -  CA  -  C   ANGL. DEV. = -7.9 DEGREES           
REMARK 500    TRP A 180   N   -  CA  -  C   ANGL. DEV. =  8.0 DEGREES           
REMARK 500    GLY A 223   N   -  CA  -  C   ANGL. DEV. = -8.7 DEGREES           
REMARK 500    HIS A 254   N   -  CA  -  C   ANGL. DEV. = -8.4 DEGREES           
REMARK 500    TYR A 256   N   -  CA  -  C   ANGL. DEV. = -7.9 DEGREES           
REMARK 500    GLY A 263   N   -  CA  -  C   ANGL. DEV. =  8.5 DEGREES           
REMARK 500    TRP A 274   N   -  CA  -  C   ANGL. DEV. = -8.1 DEGREES           
REMARK 500    THR A 286   N   -  CA  -  C   ANGL. DEV. =  8.1 DEGREES           
REMARK 500    TYR A 296   N   -  CA  -  C   ANGL. DEV. =  9.1 DEGREES           
REMARK 500    ILE A 305   N   -  CA  -  C   ANGL. DEV. =-10.1 DEGREES           
REMARK 500    LEU A 339   CA  -  CB  -  CG  ANGL. DEV. =  9.0 DEGREES           
REMARK 500                                                                      
REMARK 500 GEOMETRY AND STEREOCHEMISTRY                                         
REMARK 500 SUBTOPIC: TORSION ANGLES                                             
REMARK 500                                                                      
REMARK 500 TORSION ANGLES OUTSIDE THE EXPECTED RAMACHANDRAN REGIONS:            
REMARK 500 (M=MODEL NUMBER; RES=RESIDUE NAME; C=CHAIN IDENTIFIER;               
REMARK 500 SSEQ=SEQUENCE NUMBER; I=INSERTION CODE).                             
REMARK 500                                                                      
REMARK 500 STANDARD TABLE:                                                      
REMARK 500 FORMAT:(10X,I3,1X,A3,1X,A1,I4,A1,4X,F7.2,3X,F7.2)                    
REMARK 500                                                                      
REMARK 500  M RES CSSEQI        PSI       PHI                                   
REMARK 500    ARG A  30      -64.20     63.97                                   
REMARK 525                                                                      
REMARK 525 SOLVENT                                                              
REMARK 525 THE FOLLOWING SOLVENT MOLECULES LIE FARTHER THAN EXPECTED            
REMARK 525 FROM THE PROTEIN OR NUCLEIC ACID MOLECULE AND MAY BE                 
REMARK 525 ASSOCIATED WITH A SYMMETRY RELATED MOLECULE (M=MODEL                 
REMARK 525 NUMBER; RES=RESIDUE NAME; C=CHAIN IDENTIFIER; SSEQ=SEQUENCE          
REMARK 525 NUMBER; I=INSERTION CODE):                                           
REMARK 525                                                                      
REMARK 525  M RES CSSEQI                                                        
REMARK 525    HOH   593        DISTANCE =  8.30 ANGSTROMS                       
DBREF  1EDG A    2   376  UNP    P17901   GUNA_CLOCE      27    401             
SEQRES   1 A  380  MET TYR ASP ALA SER LEU ILE PRO ASN LEU GLN ILE PRO          
SEQRES   2 A  380  GLN LYS ASN ILE PRO ASN ASN ASP GLY MET ASN PHE VAL          
SEQRES   3 A  380  LYS GLY LEU ARG LEU GLY TRP ASN LEU GLY ASN THR PHE          
SEQRES   4 A  380  ASP ALA PHE ASN GLY THR ASN ILE THR ASN GLU LEU ASP          
SEQRES   5 A  380  TYR GLU THR SER TRP SER GLY ILE LYS THR THR LYS GLN          
SEQRES   6 A  380  MET ILE ASP ALA ILE LYS GLN LYS GLY PHE ASN THR VAL          
SEQRES   7 A  380  ARG ILE PRO VAL SER TRP HIS PRO HIS VAL SER GLY SER          
SEQRES   8 A  380  ASP TYR LYS ILE SER ASP VAL TRP MET ASN ARG VAL GLN          
SEQRES   9 A  380  GLU VAL VAL ASN TYR CYS ILE ASP ASN LYS MET TYR VAL          
SEQRES  10 A  380  ILE LEU ASN THR HIS HIS ASP VAL ASP LYS VAL LYS GLY          
SEQRES  11 A  380  TYR PHE PRO SER SER GLN TYR MET ALA SER SER LYS LYS          
SEQRES  12 A  380  TYR ILE THR SER VAL TRP ALA GLN ILE ALA ALA ARG PHE          
SEQRES  13 A  380  ALA ASN TYR ASP GLU HIS LEU ILE PHE GLU GLY MET ASN          
SEQRES  14 A  380  GLU PRO ARG LEU VAL GLY HIS ALA ASN GLU TRP TRP PRO          
SEQRES  15 A  380  GLU LEU THR ASN SER ASP VAL VAL ASP SER ILE ASN CYS          
SEQRES  16 A  380  ILE ASN GLN LEU ASN GLN ASP PHE VAL ASN THR VAL ARG          
SEQRES  17 A  380  ALA THR GLY GLY LYS ASN ALA SER ARG TYR LEU MET CYS          
SEQRES  18 A  380  PRO GLY TYR VAL ALA SER PRO ASP GLY ALA THR ASN ASP          
SEQRES  19 A  380  TYR PHE ARG MET PRO ASN ASP ILE SER GLY ASN ASN ASN          
SEQRES  20 A  380  LYS ILE ILE VAL SER VAL HIS ALA TYR CYS PRO TRP ASN          
SEQRES  21 A  380  PHE ALA GLY LEU ALA MET ALA ASP GLY GLY THR ASN ALA          
SEQRES  22 A  380  TRP ASN ILE ASN ASP SER LYS ASP GLN SER GLU VAL THR          
SEQRES  23 A  380  TRP PHE MET ASP ASN ILE TYR ASN LYS TYR THR SER ARG          
SEQRES  24 A  380  GLY ILE PRO VAL ILE ILE GLY GLU CYS GLY ALA VAL ASP          
SEQRES  25 A  380  LYS ASN ASN LEU LYS THR ARG VAL GLU TYR MET SER TYR          
SEQRES  26 A  380  TYR VAL ALA GLN ALA LYS ALA ARG GLY ILE LEU CYS ILE          
SEQRES  27 A  380  LEU TRP ASP ASN ASN ASN PHE SER GLY THR GLY GLU LEU          
SEQRES  28 A  380  PHE GLY PHE PHE ASP ARG ARG SER CYS GLN PHE LYS PHE          
SEQRES  29 A  380  PRO GLU ILE ILE ASP GLY MET VAL LYS TYR ALA PHE GLY          
SEQRES  30 A  380  LEU ILE ASN                                                  
FORMUL   2  HOH   *375(H2 O)                                                    
HELIX    1   1 ALA A    4  LEU A    6  5                                   3    
HELIX    2   2 ASP A   21  LEU A   29  1                                   9    
HELIX    3   3 GLU A   50  SER A   56  5                                   7    
HELIX    4   4 LYS A   64  LYS A   73  1                                  10    
HELIX    5   5 HIS A   85  HIS A   87  5                                   3    
HELIX    6   6 ASP A   97  ASN A  113  1                                  17    
HELIX    7   7 SER A  135  ARG A  155  5                                  21    
HELIX    8   8 SER A  187  THR A  210  1                                  24    
HELIX    9   9 GLY A  212  ALA A  215  5                                   4    
HELIX   10  10 TYR A  224  ALA A  226  5                                   3    
HELIX   11  11 PRO A  228  THR A  232  1                                   5    
HELIX   12  12 TRP A  259  ALA A  262  1                                   4    
HELIX   13  13 MET A  266  ASP A  268  5                                   3    
HELIX   14  14 SER A  279  LYS A  295  1                                  17    
HELIX   15  15 THR A  297  ARG A  299  5                                   3    
HELIX   16  16 LEU A  316  ARG A  333  1                                  18    
HELIX   17  17 PRO A  365  TYR A  374  1                                  10    
SHEET    1   A 4 GLY A  32  ASN A  34  0                                        
SHEET    2   A 4 THR A  77  ILE A  80  1  N  THR A  77   O  TRP A  33           
SHEET    3   A 4 TYR A 116  ASN A 120  1  N  TYR A 116   O  VAL A  78           
SHEET    4   A 4 LEU A 163  GLU A 166  1  N  ILE A 164   O  VAL A 117           
SHEET    1   B 4 LEU A 219  PRO A 222  0                                        
SHEET    2   B 4 ILE A 249  HIS A 254  1  N  ILE A 250   O  LEU A 219           
SHEET    3   B 4 VAL A 303  GLU A 307  1  N  ILE A 304   O  VAL A 251           
SHEET    4   B 4 LEU A 336  LEU A 339  1  N  ILE A 338   O  ILE A 305           
CISPEP   1 CYS A  257    PRO A  258          0        -0.51                     
CRYST1   52.400   76.200  113.500  90.00  90.00  90.00 P 21 21 21    4          
ORIGX1      1.000000  0.000000  0.000000        0.00000                         
ORIGX2      0.000000  1.000000  0.000000        0.00000                         
ORIGX3      0.000000  0.000000  1.000000        0.00000                         
SCALE1      0.019084  0.000000  0.000000        0.00000                         
SCALE2      0.000000  0.013123  0.000000        0.00000                         
SCALE3      0.000000  0.000000  0.008811        0.00000                         
ATOM      1  N   MET A   1       1.867  -5.214  -9.476  1.00 26.18           N  
ATOM      2  CA  MET A   1       2.822  -4.390 -10.259  1.00 24.83           C  
ATOM      3  C   MET A   1       3.067  -3.135  -9.455  1.00 21.74           C  
ATOM      4  O   MET A   1       2.199  -2.706  -8.690  1.00 19.91           O  
ATOM      5  CB  MET A   1       2.222  -3.959 -11.603  1.00 26.65           C  
ATOM      6  CG  MET A   1       1.776  -5.067 -12.523  1.00 31.18           C  
ATOM      7  SD  MET A   1       1.077  -4.373 -14.040  1.00 33.04           S  
ATOM      8  CE  MET A   1      -0.451  -3.639 -13.436  1.00 31.83           C  
ATOM      9  N   TYR A   2       4.229  -2.536  -9.671  1.00 19.36           N  
ATOM     10  CA  TYR A   2       4.615  -1.300  -9.015  1.00 17.67           C  
ATOM     11  C   TYR A   2       3.650  -0.192  -9.464  1.00 18.73           C  
ATOM     12  O   TYR A   2       3.407  -0.017 -10.661  1.00 18.23           O  
ATOM     13  CB  TYR A   2       6.045  -0.956  -9.424  1.00 16.84           C  
ATOM     14  CG  TYR A   2       6.585   0.288  -8.783  1.00 17.63           C  
ATOM     15  CD1 TYR A   2       7.127   0.255  -7.501  1.00 17.59           C  
ATOM     16  CD2 TYR A   2       6.556   1.504  -9.458  1.00 19.05           C  
ATOM     17  CE1 TYR A   2       7.627   1.408  -6.906  1.00 19.00           C  
ATOM     18  CE2 TYR A   2       7.051   2.659  -8.877  1.00 19.69           C  
ATOM     19  CZ  TYR A   2       7.583   2.606  -7.602  1.00 19.84           C  
ATOM     20  OH  TYR A   2       8.056   3.758  -7.032  1.00 19.28           O  
ATOM     21  N   ASP A   3       3.094   0.544  -8.509  1.00 16.91           N  
ATOM     22  CA  ASP A   3       2.158   1.618  -8.825  1.00 18.62           C  
ATOM     23  C   ASP A   3       2.681   2.942  -8.273  1.00 17.89           C  
ATOM     24  O   ASP A   3       2.405   3.299  -7.128  1.00 15.10           O  
ATOM     25  CB  ASP A   3       0.774   1.310  -8.236  1.00 21.22           C  
ATOM     26  CG  ASP A   3      -0.290   2.322  -8.657  1.00 23.45           C  
ATOM     27  OD1 ASP A   3       0.030   3.251  -9.432  1.00 24.42           O  
ATOM     28  OD2 ASP A   3      -1.454   2.182  -8.217  1.00 24.36           O  
ATOM     29  N   ALA A   4       3.399   3.683  -9.110  1.00 18.47           N  
ATOM     30  CA  ALA A   4       3.967   4.964  -8.709  1.00 18.20           C  
ATOM     31  C   ALA A   4       2.913   6.037  -8.421  1.00 19.01           C  
ATOM     32  O   ALA A   4       3.196   7.014  -7.732  1.00 20.55           O  
ATOM     33  CB  ALA A   4       4.952   5.456  -9.763  1.00 19.96           C  
ATOM     34  N   SER A   5       1.689   5.843  -8.903  1.00 17.76           N  
ATOM     35  CA  SER A   5       0.639   6.831  -8.676  1.00 17.92           C  
ATOM     36  C   SER A   5       0.173   6.909  -7.218  1.00 17.56           C  
ATOM     37  O   SER A   5      -0.564   7.829  -6.844  1.00 16.88           O  
ATOM     38  CB  SER A   5      -0.556   6.564  -9.598  1.00 18.36           C  
ATOM     39  OG  SER A   5      -1.333   5.472  -9.140  1.00 20.99           O  
ATOM     40  N   LEU A   6       0.589   5.950  -6.396  1.00 15.15           N  
ATOM     41  CA  LEU A   6       0.187   5.939  -4.991  1.00 16.00           C  
ATOM     42  C   LEU A   6       0.886   7.011  -4.159  1.00 15.12           C  
ATOM     43  O   LEU A   6       0.346   7.477  -3.150  1.00 16.18           O  
ATOM     44  CB  LEU A   6       0.434   4.562  -4.368  1.00 16.64           C  
ATOM     45  CG  LEU A   6      -0.341   3.390  -4.976  1.00 17.59           C  
ATOM     46  CD1 LEU A   6      -0.079   2.120  -4.163  1.00 17.99           C  
ATOM     47  CD2 LEU A   6      -1.830   3.711  -5.002  1.00 18.05           C  
ATOM     48  N   ILE A   7       2.081   7.404  -4.585  1.00 13.39           N  
ATOM     49  CA  ILE A   7       2.867   8.415  -3.879  1.00 13.14           C  
ATOM     50  C   ILE A   7       2.240   9.807  -4.022  1.00 13.77           C  
ATOM     51  O   ILE A   7       2.029  10.295  -5.137  1.00 11.86           O  
ATOM     52  CB  ILE A   7       4.324   8.423  -4.395  1.00 13.36           C  
ATOM     53  CG1 ILE A   7       4.946   7.037  -4.199  1.00 15.02           C  
ATOM     54  CG2 ILE A   7       5.148   9.477  -3.666  1.00 15.07           C  
ATOM     55  CD1 ILE A   7       6.315   6.885  -4.825  1.00 17.20           C  
ATOM     56  N   PRO A   8       1.895  10.447  -2.889  1.00 14.38           N  
ATOM     57  CA  PRO A   8       1.287  11.782  -2.910  1.00 13.50           C  
ATOM     58  C   PRO A   8       2.263  12.871  -3.338  1.00 15.00           C  
ATOM     59  O   PRO A   8       3.477  12.739  -3.159  1.00 15.11           O  
ATOM     60  CB  PRO A   8       0.841  11.975  -1.463  1.00 13.33           C  
ATOM     61  CG  PRO A   8       1.911  11.240  -0.693  1.00 13.04           C  
ATOM     62  CD  PRO A   8       2.073   9.969  -1.503  1.00 13.09           C  
ATOM     63  N   ASN A   9       1.721  13.937  -3.918  1.00 15.89           N  
ATOM     64  CA  ASN A   9       2.510  15.074  -4.373  1.00 16.71           C  
ATOM     65  C   ASN A   9       2.420  16.094  -3.249  1.00 15.70           C  
ATOM     66  O   ASN A   9       1.367  16.697  -3.040  1.00 16.31           O  
ATOM     67  CB  ASN A   9       1.901  15.650  -5.654  1.00 19.59           C  
ATOM     68  CG  ASN A   9       2.781  16.704  -6.299  1.00 23.26           C  
ATOM     69  OD1 ASN A   9       3.328  17.580  -5.630  1.00 25.23           O  
ATOM     70  ND2 ASN A   9       2.925  16.619  -7.616  1.00 26.68           N  
ATOM     71  N   LEU A  10       3.513  16.258  -2.510  1.00 15.98           N  
ATOM     72  CA  LEU A  10       3.545  17.177  -1.377  1.00 15.71           C  
ATOM     73  C   LEU A  10       4.532  18.320  -1.561  1.00 15.06           C  
ATOM     74  O   LEU A  10       5.607  18.136  -2.133  1.00 14.72           O  
ATOM     75  CB  LEU A  10       3.908  16.411  -0.099  1.00 15.52           C  
ATOM     76  CG  LEU A  10       3.056  15.186   0.255  1.00 17.52           C  
ATOM     77  CD1 LEU A  10       3.687  14.429   1.421  1.00 17.86           C  
ATOM     78  CD2 LEU A  10       1.636  15.602   0.594  1.00 16.37           C  
ATOM     79  N   GLN A  11       4.144  19.499  -1.085  1.00 15.65           N  
ATOM     80  CA  GLN A  11       4.984  20.690  -1.140  1.00 19.93           C  
ATOM     81  C   GLN A  11       4.928  21.350   0.240  1.00 18.00           C  
ATOM     82  O   GLN A  11       4.264  22.369   0.429  1.00 19.32           O  
ATOM     83  CB  GLN A  11       4.489  21.661  -2.217  1.00 23.57           C  
ATOM     84  CG  GLN A  11       4.672  21.163  -3.640  1.00 33.53           C  
ATOM     85  CD  GLN A  11       6.125  20.845  -3.969  1.00 39.47           C  
ATOM     86  OE1 GLN A  11       7.035  21.640  -3.690  1.00 42.57           O  
ATOM     87  NE2 GLN A  11       6.351  19.680  -4.569  1.00 42.74           N  
ATOM     88  N   ILE A  12       5.599  20.738   1.210  1.00 17.17           N  
ATOM     89  CA  ILE A  12       5.623  21.245   2.582  1.00 16.62           C  
ATOM     90  C   ILE A  12       6.710  22.309   2.738  1.00 16.65           C  
ATOM     91  O   ILE A  12       7.873  22.072   2.405  1.00 16.82           O  
ATOM     92  CB  ILE A  12       5.900  20.103   3.594  1.00 16.76           C  
ATOM     93  CG1 ILE A  12       4.963  18.914   3.335  1.00 17.31           C  
ATOM     94  CG2 ILE A  12       5.743  20.608   5.023  1.00 15.93           C  
ATOM     95  CD1 ILE A  12       3.483  19.259   3.353  1.00 16.14           C  
ATOM     96  N   PRO A  13       6.337  23.505   3.226  1.00 18.08           N  
ATOM     97  CA  PRO A  13       7.284  24.609   3.426  1.00 18.28           C  
ATOM     98  C   PRO A  13       8.388  24.247   4.422  1.00 18.78           C  
ATOM     99  O   PRO A  13       8.116  23.714   5.501  1.00 20.00           O  
ATOM    100  CB  PRO A  13       6.396  25.718   3.987  1.00 17.93           C  
ATOM    101  CG  PRO A  13       5.048  25.416   3.409  1.00 18.68           C  
ATOM    102  CD  PRO A  13       4.968  23.925   3.577  1.00 17.82           C  
ATOM    103  N   GLN A  14       9.629  24.532   4.048  1.00 19.68           N  
ATOM    104  CA  GLN A  14      10.786  24.264   4.900  1.00 22.05           C  
ATOM    105  C   GLN A  14      10.851  25.310   6.017  1.00 20.68           C  
ATOM    106  O   GLN A  14      10.683  26.505   5.766  1.00 22.02           O  
ATOM    107  CB  GLN A  14      12.068  24.312   4.057  1.00 25.93           C  
ATOM    108  CG  GLN A  14      13.388  24.307   4.847  1.00 33.52           C  
ATOM    109  CD  GLN A  14      13.735  22.952   5.450  1.00 37.32           C  
ATOM    110  OE1 GLN A  14      13.793  21.940   4.747  1.00 40.15           O  
ATOM    111  NE2 GLN A  14      13.985  22.930   6.752  1.00 38.04           N  
ATOM    112  N   LYS A  15      11.055  24.862   7.252  1.00 18.78           N  
ATOM    113  CA  LYS A  15      11.150  25.782   8.381  1.00 17.15           C  
ATOM    114  C   LYS A  15      12.600  26.203   8.566  1.00 16.26           C  
ATOM    115  O   LYS A  15      13.509  25.548   8.059  1.00 16.29           O  
ATOM    116  CB  LYS A  15      10.609  25.133   9.655  1.00 17.37           C  
ATOM    117  CG  LYS A  15       9.125  24.834   9.583  1.00 19.45           C  
ATOM    118  CD  LYS A  15       8.570  24.405  10.924  1.00 22.26           C  
ATOM    119  CE  LYS A  15       7.075  24.092  10.841  1.00 25.63           C  
ATOM    120  NZ  LYS A  15       6.231  25.278  10.488  1.00 26.31           N  
ATOM    121  N   ASN A  16      12.820  27.311   9.264  1.00 17.21           N  
ATOM    122  CA  ASN A  16      14.177  27.791   9.493  1.00 19.25           C  
ATOM    123  C   ASN A  16      14.959  26.898  10.452  1.00 15.85           C  
ATOM    124  O   ASN A  16      14.491  26.589  11.548  1.00 16.08           O  
ATOM    125  CB  ASN A  16      14.165  29.224  10.026  1.00 24.28           C  
ATOM    126  CG  ASN A  16      15.563  29.743  10.322  1.00 30.27           C  
ATOM    127  OD1 ASN A  16      16.437  29.753   9.447  1.00 33.55           O  
ATOM    128  ND2 ASN A  16      15.795  30.142  11.565  1.00 34.47           N  
ATOM    129  N   ILE A  17      16.130  26.459  10.009  1.00 15.66           N  
ATOM    130  CA  ILE A  17      17.019  25.617  10.805  1.00 16.63           C  
ATOM    131  C   ILE A  17      18.423  26.217  10.708  1.00 14.81           C  
ATOM    132  O   ILE A  17      18.881  26.556   9.618  1.00 16.68           O  
ATOM    133  CB  ILE A  17      17.025  24.130  10.295  1.00 18.72           C  
ATOM    134  CG1 ILE A  17      15.809  23.373  10.837  1.00 20.55           C  
ATOM    135  CG2 ILE A  17      18.292  23.399  10.724  1.00 18.63           C  
ATOM    136  CD1 ILE A  17      14.671  23.313   9.885  1.00 24.33           C  
ATOM    137  N   PRO A  18      19.115  26.379  11.851  1.00 14.05           N  
ATOM    138  CA  PRO A  18      20.469  26.945  11.879  1.00 13.20           C  
ATOM    139  C   PRO A  18      21.461  26.149  11.037  1.00 13.60           C  
ATOM    140  O   PRO A  18      21.438  24.918  11.032  1.00 14.65           O  
ATOM    141  CB  PRO A  18      20.837  26.873  13.362  1.00 13.99           C  
ATOM    142  CG  PRO A  18      19.522  27.006  14.047  1.00 14.21           C  
ATOM    143  CD  PRO A  18      18.632  26.114  13.218  1.00 13.38           C  
ATOM    144  N   ASN A  19      22.331  26.859  10.330  1.00 13.02           N  
ATOM    145  CA  ASN A  19      23.343  26.227   9.492  1.00 13.66           C  
ATOM    146  C   ASN A  19      24.581  25.949  10.350  1.00 13.62           C  
ATOM    147  O   ASN A  19      25.541  26.716  10.336  1.00 16.39           O  
ATOM    148  CB  ASN A  19      23.688  27.152   8.309  1.00 14.64           C  
ATOM    149  CG  ASN A  19      24.754  26.574   7.392  1.00 18.68           C  
ATOM    150  OD1 ASN A  19      24.794  25.367   7.142  1.00 21.04           O  
ATOM    151  ND2 ASN A  19      25.616  27.439   6.868  1.00 16.45           N  
ATOM    152  N   ASN A  20      24.529  24.895  11.158  1.00 11.63           N  
ATOM    153  CA  ASN A  20      25.671  24.546  11.995  1.00 11.24           C  
ATOM    154  C   ASN A  20      26.109  23.105  11.742  1.00 10.65           C  
ATOM    155  O   ASN A  20      25.442  22.373  11.006  1.00 10.05           O  
ATOM    156  CB  ASN A  20      25.389  24.810  13.489  1.00 12.21           C  
ATOM    157  CG  ASN A  20      24.324  23.886  14.082  1.00 13.44           C  
ATOM    158  OD1 ASN A  20      24.116  22.763  13.617  1.00 13.77           O  
ATOM    159  ND2 ASN A  20      23.661  24.355  15.134  1.00 12.12           N  
ATOM    160  N   ASP A  21      27.236  22.710  12.329  1.00 10.93           N  
ATOM    161  CA  ASP A  21      27.771  21.365  12.146  1.00 11.92           C  
ATOM    162  C   ASP A  21      26.807  20.253  12.512  1.00 12.05           C  
ATOM    163  O   ASP A  21      26.663  19.288  11.756  1.00 11.53           O  
ATOM    164  CB  ASP A  21      29.064  21.181  12.939  1.00 15.61           C  
ATOM    165  CG  ASP A  21      30.250  21.894  12.313  1.00 20.10           C  
ATOM    166  OD1 ASP A  21      30.199  22.252  11.110  1.00 20.76           O  
ATOM    167  OD2 ASP A  21      31.244  22.091  13.036  1.00 22.57           O  
ATOM    168  N   GLY A  22      26.143  20.391  13.656  1.00 10.61           N  
ATOM    169  CA  GLY A  22      25.205  19.381  14.110  1.00 10.18           C  
ATOM    170  C   GLY A  22      24.046  19.124  13.166  1.00 11.15           C  
ATOM    171  O   GLY A  22      23.781  17.972  12.808  1.00 10.67           O  
ATOM    172  N   MET A  23      23.351  20.178  12.747  1.00 10.12           N  
ATOM    173  CA  MET A  23      22.211  20.028  11.842  1.00 10.82           C  
ATOM    174  C   MET A  23      22.655  19.538  10.463  1.00 10.51           C  
ATOM    175  O   MET A  23      21.936  18.781   9.814  1.00 10.61           O  
ATOM    176  CB  MET A  23      21.425  21.340  11.726  1.00 10.95           C  
ATOM    177  CG  MET A  23      20.940  21.903  13.065  1.00  9.97           C  
ATOM    178  SD  MET A  23      20.037  20.682  14.069  1.00 11.85           S  
ATOM    179  CE  MET A  23      18.563  20.443  13.103  1.00 10.87           C  
ATOM    180  N   ASN A  24      23.836  19.963  10.019  1.00 10.04           N  
ATOM    181  CA  ASN A  24      24.362  19.536   8.722  1.00 10.40           C  
ATOM    182  C   ASN A  24      24.773  18.063   8.769  1.00 10.30           C  
ATOM    183  O   ASN A  24      24.635  17.333   7.780  1.00 10.32           O  
ATOM    184  CB  ASN A  24      25.543  20.414   8.286  1.00 13.43           C  
ATOM    185  CG  ASN A  24      25.093  21.768   7.741  1.00 16.11           C  
ATOM    186  OD1 ASN A  24      24.125  21.857   6.990  1.00 19.31           O  
ATOM    187  ND2 ASN A  24      25.780  22.823   8.139  1.00 16.36           N  
ATOM    188  N   PHE A  25      25.249  17.618   9.930  1.00  9.92           N  
ATOM    189  CA  PHE A  25      25.649  16.221  10.105  1.00  9.71           C  
ATOM    190  C   PHE A  25      24.410  15.335   9.904  1.00  9.64           C  
ATOM    191  O   PHE A  25      24.440  14.363   9.142  1.00 10.34           O  
ATOM    192  CB  PHE A  25      26.239  16.011  11.500  1.00 10.07           C  
ATOM    193  CG  PHE A  25      26.598  14.582  11.801  1.00  9.81           C  
ATOM    194  CD1 PHE A  25      27.770  14.026  11.302  1.00 11.18           C  
ATOM    195  CD2 PHE A  25      25.768  13.794  12.597  1.00 10.41           C  
ATOM    196  CE1 PHE A  25      28.116  12.698  11.595  1.00  9.80           C  
ATOM    197  CE2 PHE A  25      26.099  12.471  12.896  1.00  9.85           C  
ATOM    198  CZ  PHE A  25      27.273  11.924  12.395  1.00 10.90           C  
ATOM    199  N   VAL A  26      23.312  15.702  10.560  1.00 10.09           N  
ATOM    200  CA  VAL A  26      22.058  14.956  10.450  1.00 11.83           C  
ATOM    201  C   VAL A  26      21.531  14.908   9.002  1.00 12.90           C  
ATOM    202  O   VAL A  26      21.056  13.864   8.541  1.00 11.44           O  
ATOM    203  CB  VAL A  26      20.992  15.519  11.440  1.00 13.04           C  
ATOM    204  CG1 VAL A  26      19.609  14.976  11.132  1.00 15.26           C  
ATOM    205  CG2 VAL A  26      21.379  15.144  12.857  1.00 13.46           C  
ATOM    206  N   LYS A  27      21.620  16.025   8.284  1.00 11.76           N  
ATOM    207  CA  LYS A  27      21.177  16.050   6.898  1.00 12.49           C  
ATOM    208  C   LYS A  27      21.946  15.005   6.091  1.00 10.15           C  
ATOM    209  O   LYS A  27      21.369  14.339   5.238  1.00 11.33           O  
ATOM    210  CB  LYS A  27      21.396  17.434   6.289  1.00 15.45           C  
ATOM    211  CG  LYS A  27      20.511  18.501   6.878  1.00 21.79           C  
ATOM    212  CD  LYS A  27      20.898  19.881   6.360  1.00 27.27           C  
ATOM    213  CE  LYS A  27      20.716  19.993   4.858  1.00 29.14           C  
ATOM    214  NZ  LYS A  27      21.049  21.372   4.404  1.00 33.70           N  
ATOM    215  N   GLY A  28      23.237  14.854   6.384  1.00  9.07           N  
ATOM    216  CA  GLY A  28      24.071  13.894   5.683  1.00  9.47           C  
ATOM    217  C   GLY A  28      23.655  12.448   5.889  1.00 11.25           C  
ATOM    218  O   GLY A  28      23.897  11.600   5.023  1.00 11.92           O  
ATOM    219  N   LEU A  29      23.023  12.155   7.022  1.00  9.55           N  
ATOM    220  CA  LEU A  29      22.564  10.792   7.307  1.00 11.36           C  
ATOM    221  C   LEU A  29      21.443  10.410   6.336  1.00 10.11           C  
ATOM    222  O   LEU A  29      21.206   9.224   6.068  1.00  9.03           O  
ATOM    223  CB  LEU A  29      22.075  10.670   8.757  1.00 12.59           C  
ATOM    224  CG  LEU A  29      23.014  11.093   9.899  1.00 16.68           C  
ATOM    225  CD1 LEU A  29      22.453  10.594  11.216  1.00 16.87           C  
ATOM    226  CD2 LEU A  29      24.393  10.542   9.715  1.00 15.80           C  
ATOM    227  N   ARG A  30      20.746  11.440   5.853  1.00  9.92           N  
ATOM    228  CA  ARG A  30      19.662  11.358   4.870  1.00  9.88           C  
ATOM    229  C   ARG A  30      18.362  10.617   5.207  1.00  9.94           C  
ATOM    230  O   ARG A  30      17.283  11.223   5.221  1.00  7.41           O  
ATOM    231  CB  ARG A  30      20.203  10.895   3.512  1.00 12.68           C  
ATOM    232  CG  ARG A  30      19.242  11.198   2.376  1.00 18.73           C  
ATOM    233  CD  ARG A  30      19.804  10.820   1.025  1.00 24.51           C  
ATOM    234  NE  ARG A  30      18.907  11.241  -0.050  1.00 29.47           N  
ATOM    235  CZ  ARG A  30      18.512  10.461  -1.053  1.00 31.79           C  
ATOM    236  NH1 ARG A  30      18.930   9.203  -1.131  1.00 32.80           N  
ATOM    237  NH2 ARG A  30      17.705  10.946  -1.987  1.00 31.51           N  
ATOM    238  N   LEU A  31      18.464   9.308   5.422  1.00  8.08           N  
ATOM    239  CA  LEU A  31      17.317   8.454   5.744  1.00  9.07           C  
ATOM    240  C   LEU A  31      17.933   7.162   6.272  1.00  7.83           C  
ATOM    241  O   LEU A  31      18.935   6.694   5.732  1.00  8.06           O  
ATOM    242  CB  LEU A  31      16.493   8.161   4.479  1.00  9.19           C  
ATOM    243  CG  LEU A  31      15.246   7.285   4.627  1.00  8.04           C  
ATOM    244  CD1 LEU A  31      14.196   7.994   5.462  1.00  8.83           C  
ATOM    245  CD2 LEU A  31      14.686   6.952   3.251  1.00 10.04           C  
ATOM    246  N   GLY A  32      17.347   6.588   7.316  1.00  7.73           N  
ATOM    247  CA  GLY A  32      17.911   5.367   7.872  1.00  7.15           C  
ATOM    248  C   GLY A  32      17.027   4.129   7.849  1.00  6.69           C  
ATOM    249  O   GLY A  32      15.810   4.206   7.675  1.00  6.69           O  
ATOM    250  N   TRP A  33      17.651   2.983   8.092  1.00  6.48           N  
ATOM    251  CA  TRP A  33      16.955   1.706   8.115  1.00  7.29           C  
ATOM    252  C   TRP A  33      17.459   0.921   9.337  1.00  6.31           C  
ATOM    253  O   TRP A  33      18.653   0.940   9.635  1.00  7.74           O  
ATOM    254  CB  TRP A  33      17.278   0.946   6.826  1.00  7.37           C  
ATOM    255  CG  TRP A  33      16.625  -0.385   6.691  1.00  8.35           C  
ATOM    256  CD1 TRP A  33      15.350  -0.638   6.280  1.00  9.47           C  
ATOM    257  CD2 TRP A  33      17.243  -1.657   6.900  1.00  9.55           C  
ATOM    258  NE1 TRP A  33      15.138  -1.996   6.209  1.00 10.14           N  
ATOM    259  CE2 TRP A  33      16.282  -2.644   6.589  1.00 10.44           C  
ATOM    260  CE3 TRP A  33      18.519  -2.060   7.315  1.00 10.32           C  
ATOM    261  CZ2 TRP A  33      16.560  -4.017   6.680  1.00 11.70           C  
ATOM    262  CZ3 TRP A  33      18.797  -3.426   7.404  1.00 12.43           C  
ATOM    263  CH2 TRP A  33      17.818  -4.384   7.087  1.00 11.37           C  
ATOM    264  N   ASN A  34      16.543   0.274  10.056  1.00  7.01           N  
ATOM    265  CA  ASN A  34      16.887  -0.532  11.234  1.00  6.94           C  
ATOM    266  C   ASN A  34      17.063  -2.009  10.883  1.00  8.91           C  
ATOM    267  O   ASN A  34      16.206  -2.585  10.214  1.00 10.01           O  
ATOM    268  CB  ASN A  34      15.756  -0.492  12.262  1.00  7.05           C  
ATOM    269  CG  ASN A  34      15.847   0.678  13.206  1.00  9.61           C  
ATOM    270  OD1 ASN A  34      16.638   0.657  14.142  1.00  9.39           O  
ATOM    271  ND2 ASN A  34      14.984   1.673  13.012  1.00  8.08           N  
ATOM    272  N   LEU A  35      18.132  -2.624  11.386  1.00  9.54           N  
ATOM    273  CA  LEU A  35      18.371  -4.061  11.205  1.00 11.84           C  
ATOM    274  C   LEU A  35      17.564  -4.669  12.382  1.00 11.98           C  
ATOM    275  O   LEU A  35      18.137  -5.154  13.363  1.00 11.23           O  
ATOM    276  CB  LEU A  35      19.868  -4.373  11.382  1.00 12.52           C  
ATOM    277  CG  LEU A  35      20.613  -5.426  10.541  1.00 17.01           C  
ATOM    278  CD1 LEU A  35      21.676  -6.087  11.394  1.00 12.26           C  
ATOM    279  CD2 LEU A  35      19.689  -6.470   9.934  1.00 14.62           C  
ATOM    280  N   GLY A  36      16.237  -4.606  12.281  1.00 11.82           N  
ATOM    281  CA  GLY A  36      15.355  -5.068  13.341  1.00 13.54           C  
ATOM    282  C   GLY A  36      15.262  -6.554  13.609  1.00 13.84           C  
ATOM    283  O   GLY A  36      15.508  -7.371  12.719  1.00 15.05           O  
ATOM    284  N   ASN A  37      14.897  -6.884  14.849  1.00 12.64           N  
ATOM    285  CA  ASN A  37      14.743  -8.266  15.319  1.00 13.77           C  
ATOM    286  C   ASN A  37      15.921  -9.166  14.959  1.00 12.43           C  
ATOM    287  O   ASN A  37      15.740 -10.347  14.660  1.00 14.96           O  
ATOM    288  CB  ASN A  37      13.431  -8.879  14.804  1.00 14.31           C  
ATOM    289  CG  ASN A  37      12.204  -8.415  15.589  1.00 16.07           C  
ATOM    290  OD1 ASN A  37      12.279  -7.505  16.420  1.00 16.68           O  
ATOM    291  ND2 ASN A  37      11.060  -9.030  15.308  1.00 16.91           N  
ATOM    292  N   THR A  38      17.127  -8.614  15.016  1.00 10.52           N  
ATOM    293  CA  THR A  38      18.345  -9.348  14.692  1.00 11.42           C  
ATOM    294  C   THR A  38      19.252  -9.477  15.923  1.00 11.93           C  
ATOM    295  O   THR A  38      18.990 -10.324  16.784  1.00 13.10           O  
ATOM    296  CB  THR A  38      19.056  -8.676  13.509  1.00 12.62           C  
ATOM    297  OG1 THR A  38      18.105  -8.507  12.455  1.00 14.74           O  
ATOM    298  CG2 THR A  38      20.203  -9.522  12.984  1.00 14.16           C  
ATOM    299  N   PHE A  39      20.264  -8.619  16.058  1.00  9.14           N  
ATOM    300  CA  PHE A  39      21.148  -8.695  17.220  1.00 11.03           C  
ATOM    301  C   PHE A  39      20.448  -8.297  18.526  1.00 10.74           C  
ATOM    302  O   PHE A  39      21.004  -8.478  19.617  1.00 11.20           O  
ATOM    303  CB  PHE A  39      22.405  -7.863  17.000  1.00 12.31           C  
ATOM    304  CG  PHE A  39      23.291  -8.391  15.907  1.00 15.25           C  
ATOM    305  CD1 PHE A  39      23.987  -9.584  16.075  1.00 17.01           C  
ATOM    306  CD2 PHE A  39      23.428  -7.704  14.707  1.00 16.86           C  
ATOM    307  CE1 PHE A  39      24.811 -10.086  15.067  1.00 17.89           C  
ATOM    308  CE2 PHE A  39      24.250  -8.198  13.691  1.00 18.73           C  
ATOM    309  CZ  PHE A  39      24.943  -9.393  13.873  1.00 18.82           C  
ATOM    310  N   ASP A  40      19.235  -7.758  18.402  1.00  9.95           N  
ATOM    311  CA  ASP A  40      18.412  -7.352  19.543  1.00 10.84           C  
ATOM    312  C   ASP A  40      17.594  -8.499  20.154  1.00 11.63           C  
ATOM    313  O   ASP A  40      16.962  -8.327  21.207  1.00 11.50           O  
ATOM    314  CB  ASP A  40      17.490  -6.159  19.194  1.00 10.55           C  
ATOM    315  CG  ASP A  40      16.816  -6.288  17.828  1.00  9.52           C  
ATOM    316  OD1 ASP A  40      17.528  -6.454  16.826  1.00 10.57           O  
ATOM    317  OD2 ASP A  40      15.579  -6.163  17.748  1.00 12.69           O  
ATOM    318  N   ALA A  41      17.585  -9.655  19.492  1.00 12.41           N  
ATOM    319  CA  ALA A  41      16.851 -10.814  19.999  1.00 14.76           C  
ATOM    320  C   ALA A  41      17.513 -11.264  21.309  1.00 16.10           C  
ATOM    321  O   ALA A  41      18.741 -11.321  21.398  1.00 16.11           O  
ATOM    322  CB  ALA A  41      16.875 -11.945  18.977  1.00 14.26           C  
ATOM    323  N   PHE A  42      16.706 -11.562  22.326  1.00 19.64           N  
ATOM    324  CA  PHE A  42      17.256 -11.984  23.614  1.00 21.86           C  
ATOM    325  C   PHE A  42      16.714 -13.315  24.130  1.00 24.79           C  
ATOM    326  O   PHE A  42      16.991 -13.702  25.265  1.00 27.56           O  
ATOM    327  CB  PHE A  42      17.076 -10.886  24.669  1.00 20.35           C  
ATOM    328  CG  PHE A  42      15.648 -10.511  24.925  1.00 21.27           C  
ATOM    329  CD1 PHE A  42      14.897 -11.185  25.881  1.00 23.13           C  
ATOM    330  CD2 PHE A  42      15.051  -9.477  24.218  1.00 21.81           C  
ATOM    331  CE1 PHE A  42      13.574 -10.827  26.125  1.00 23.36           C  
ATOM    332  CE2 PHE A  42      13.735  -9.117  24.457  1.00 20.22           C  
ATOM    333  CZ  PHE A  42      12.994  -9.791  25.409  1.00 22.36           C  
ATOM    334  N   ASN A  43      15.933 -13.999  23.305  0.60 23.74           N  
ATOM    335  CA  ASN A  43      15.373 -15.293  23.668  0.60 25.18           C  
ATOM    336  C   ASN A  43      14.997 -16.029  22.392  0.60 26.04           C  
ATOM    337  O   ASN A  43      15.191 -15.500  21.292  0.60 24.42           O  
ATOM    338  CB  ASN A  43      14.164 -15.147  24.609  0.60 24.52           C  
ATOM    339  CG  ASN A  43      13.005 -14.382  23.988  0.60 25.28           C  
ATOM    340  OD1 ASN A  43      12.792 -14.409  22.776  0.60 24.97           O  
ATOM    341  ND2 ASN A  43      12.235 -13.706  24.830  0.60 25.18           N  
ATOM    342  N   GLY A  44      14.510 -17.257  22.527  0.60 28.16           N  
ATOM    343  CA  GLY A  44      14.134 -18.022  21.354  0.60 30.88           C  
ATOM    344  C   GLY A  44      13.712 -19.440  21.673  0.60 32.97           C  
ATOM    345  O   GLY A  44      13.988 -19.952  22.758  0.60 32.01           O  
ATOM    346  N   THR A  45      13.055 -20.078  20.711  0.60 35.07           N  
ATOM    347  CA  THR A  45      12.572 -21.441  20.873  0.60 37.20           C  
ATOM    348  C   THR A  45      13.689 -22.468  20.709  0.60 36.72           C  
ATOM    349  O   THR A  45      13.743 -23.450  21.444  0.60 38.28           O  
ATOM    350  CB  THR A  45      11.445 -21.749  19.865  0.60 38.00           C  
ATOM    351  OG1 THR A  45      10.515 -20.657  19.840  0.60 39.16           O  
ATOM    352  CG2 THR A  45      10.705 -23.019  20.262  0.60 38.80           C  
ATOM    353  N   ASN A  46      14.580 -22.246  19.751  0.60 37.11           N  
ATOM    354  CA  ASN A  46      15.671 -23.185  19.530  0.60 38.27           C  
ATOM    355  C   ASN A  46      17.002 -22.496  19.286  0.60 37.55           C  
ATOM    356  O   ASN A  46      17.422 -22.295  18.146  0.60 37.37           O  
ATOM    357  CB  ASN A  46      15.352 -24.136  18.372  0.60 40.81           C  
ATOM    358  CG  ASN A  46      16.429 -25.191  18.172  0.60 43.12           C  
ATOM    359  OD1 ASN A  46      17.141 -25.191  17.167  0.60 44.34           O  
ATOM    360  ND2 ASN A  46      16.559 -26.095  19.138  0.60 43.78           N  
ATOM    361  N   ILE A  47      17.643 -22.100  20.376  1.00 37.33           N  
ATOM    362  CA  ILE A  47      18.941 -21.447  20.316  1.00 36.10           C  
ATOM    363  C   ILE A  47      19.911 -22.500  20.806  1.00 34.81           C  
ATOM    364  O   ILE A  47      19.782 -22.976  21.930  1.00 36.05           O  
ATOM    365  CB  ILE A  47      18.996 -20.213  21.261  1.00 36.15           C  
ATOM    366  CG1 ILE A  47      17.974 -19.165  20.814  1.00 36.40           C  
ATOM    367  CG2 ILE A  47      20.399 -19.615  21.288  1.00 34.42           C  
ATOM    368  CD1 ILE A  47      17.862 -17.983  21.742  1.00 36.85           C  
ATOM    369  N   THR A  48      20.816 -22.939  19.944  1.00 35.34           N  
ATOM    370  CA  THR A  48      21.779 -23.944  20.358  1.00 36.39           C  
ATOM    371  C   THR A  48      23.052 -23.306  20.890  1.00 36.96           C  
ATOM    372  O   THR A  48      23.642 -23.808  21.839  1.00 38.63           O  
ATOM    373  CB  THR A  48      22.098 -24.954  19.231  1.00 36.51           C  
ATOM    374  OG1 THR A  48      22.790 -24.299  18.163  1.00 37.35           O  
ATOM    375  CG2 THR A  48      20.814 -25.569  18.701  1.00 36.74           C  
ATOM    376  N   ASN A  49      23.475 -22.205  20.279  1.00 36.57           N  
ATOM    377  CA  ASN A  49      24.678 -21.496  20.716  1.00 36.97           C  
ATOM    378  C   ASN A  49      24.386 -19.992  20.760  1.00 36.34           C  
ATOM    379  O   ASN A  49      23.319 -19.555  20.314  1.00 36.97           O  
ATOM    380  CB  ASN A  49      25.861 -21.800  19.793  1.00 38.59           C  
ATOM    381  CG  ASN A  49      25.710 -21.181  18.425  1.00 41.95           C  
ATOM    382  OD1 ASN A  49      26.314 -20.152  18.130  1.00 44.24           O  
ATOM    383  ND2 ASN A  49      24.903 -21.804  17.578  1.00 44.07           N  
ATOM    384  N   GLU A  50      25.324 -19.195  21.268  1.00 33.75           N  
ATOM    385  CA  GLU A  50      25.089 -17.754  21.377  1.00 30.49           C  
ATOM    386  C   GLU A  50      24.914 -17.001  20.058  1.00 28.94           C  
ATOM    387  O   GLU A  50      24.154 -16.032  20.004  1.00 27.48           O  
ATOM    388  CB  GLU A  50      26.145 -17.070  22.261  1.00 29.77           C  
ATOM    389  CG  GLU A  50      27.418 -16.642  21.559  1.00 27.32           C  
ATOM    390  CD  GLU A  50      28.308 -15.786  22.445  1.00 27.22           C  
ATOM    391  OE1 GLU A  50      27.780 -14.920  23.184  1.00 25.85           O  
ATOM    392  OE2 GLU A  50      29.540 -15.977  22.397  1.00 24.98           O  
ATOM    393  N   LEU A  51      25.585 -17.449  18.998  1.00 27.56           N  
ATOM    394  CA  LEU A  51      25.467 -16.793  17.696  1.00 26.16           C  
ATOM    395  C   LEU A  51      24.087 -16.960  17.065  1.00 24.98           C  
ATOM    396  O   LEU A  51      23.692 -16.165  16.208  1.00 23.99           O  
ATOM    397  CB  LEU A  51      26.562 -17.260  16.731  1.00 26.73           C  
ATOM    398  CG  LEU A  51      27.955 -16.651  16.937  1.00 27.98           C  
ATOM    399  CD1 LEU A  51      28.926 -17.221  15.916  1.00 28.93           C  
ATOM    400  CD2 LEU A  51      27.893 -15.132  16.802  1.00 29.04           C  
ATOM    401  N   ASP A  52      23.335 -17.958  17.521  1.00 23.07           N  
ATOM    402  CA  ASP A  52      21.992 -18.198  17.003  1.00 22.30           C  
ATOM    403  C   ASP A  52      21.038 -17.065  17.351  1.00 21.35           C  
ATOM    404  O   ASP A  52      19.926 -16.994  16.821  1.00 21.56           O  
ATOM    405  CB  ASP A  52      21.419 -19.511  17.542  1.00 24.53           C  
ATOM    406  CG  ASP A  52      22.012 -20.732  16.874  1.00 25.50           C  
ATOM    407  OD1 ASP A  52      22.742 -20.597  15.871  1.00 25.81           O  
ATOM    408  OD2 ASP A  52      21.736 -21.840  17.361  1.00 27.83           O  
ATOM    409  N   TYR A  53      21.444 -16.201  18.277  1.00 19.27           N  
ATOM    410  CA  TYR A  53      20.594 -15.081  18.652  1.00 18.88           C  
ATOM    411  C   TYR A  53      20.317 -14.186  17.435  1.00 16.27           C  
ATOM    412  O   TYR A  53      19.221 -13.636  17.306  1.00 16.63           O  
ATOM    413  CB  TYR A  53      21.224 -14.277  19.795  1.00 20.44           C  
ATOM    414  CG  TYR A  53      20.974 -14.867  21.170  1.00 21.56           C  
ATOM    415  CD1 TYR A  53      19.731 -14.740  21.784  1.00 22.96           C  
ATOM    416  CD2 TYR A  53      21.982 -15.545  21.857  1.00 23.87           C  
ATOM    417  CE1 TYR A  53      19.491 -15.271  23.052  1.00 25.63           C  
ATOM    418  CE2 TYR A  53      21.756 -16.083  23.130  1.00 24.75           C  
ATOM    419  CZ  TYR A  53      20.508 -15.941  23.720  1.00 25.96           C  
ATOM    420  OH  TYR A  53      20.266 -16.460  24.975  1.00 27.54           O  
ATOM    421  N   GLU A  54      21.281 -14.107  16.519  1.00 15.82           N  
ATOM    422  CA  GLU A  54      21.127 -13.288  15.314  1.00 18.26           C  
ATOM    423  C   GLU A  54      19.981 -13.736  14.409  1.00 19.75           C  
ATOM    424  O   GLU A  54      19.305 -12.905  13.802  1.00 18.99           O  
ATOM    425  CB  GLU A  54      22.422 -13.256  14.496  1.00 17.13           C  
ATOM    426  CG  GLU A  54      22.283 -12.452  13.199  1.00 17.26           C  
ATOM    427  CD  GLU A  54      23.537 -12.423  12.355  1.00 17.83           C  
ATOM    428  OE1 GLU A  54      24.539 -13.080  12.705  1.00 20.22           O  
ATOM    429  OE2 GLU A  54      23.526 -11.726  11.325  1.00 19.19           O  
ATOM    430  N   THR A  55      19.770 -15.048  14.318  1.00 20.73           N  
ATOM    431  CA  THR A  55      18.718 -15.609  13.472  1.00 20.00           C  
ATOM    432  C   THR A  55      17.466 -16.019  14.250  1.00 20.46           C  
ATOM    433  O   THR A  55      16.422 -16.319  13.656  1.00 19.35           O  
ATOM    434  CB  THR A  55      19.251 -16.828  12.702  1.00 20.18           C  
ATOM    435  OG1 THR A  55      19.720 -17.804  13.639  1.00 24.02           O  
ATOM    436  CG2 THR A  55      20.410 -16.424  11.808  1.00 19.03           C  
ATOM    437  N   SER A  56      17.562 -16.008  15.577  1.00 19.57           N  
ATOM    438  CA  SER A  56      16.452 -16.396  16.442  1.00 20.20           C  
ATOM    439  C   SER A  56      15.096 -15.787  16.070  1.00 20.16           C  
ATOM    440  O   SER A  56      14.091 -16.507  15.960  1.00 20.57           O  
ATOM    441  CB  SER A  56      16.787 -16.070  17.899  1.00 21.70           C  
ATOM    442  OG  SER A  56      15.768 -16.546  18.760  1.00 24.56           O  
ATOM    443  N   TRP A  57      15.051 -14.468  15.917  1.00 17.20           N  
ATOM    444  CA  TRP A  57      13.809 -13.788  15.563  1.00 18.00           C  
ATOM    445  C   TRP A  57      13.748 -13.417  14.080  1.00 17.69           C  
ATOM    446  O   TRP A  57      12.668 -13.348  13.501  1.00 19.26           O  
ATOM    447  CB  TRP A  57      13.633 -12.504  16.381  1.00 18.90           C  
ATOM    448  CG  TRP A  57      13.489 -12.676  17.859  1.00 20.19           C  
ATOM    449  CD1 TRP A  57      13.428 -13.849  18.557  1.00 21.26           C  
ATOM    450  CD2 TRP A  57      13.384 -11.626  18.830  1.00 21.35           C  
ATOM    451  NE1 TRP A  57      13.290 -13.593  19.902  1.00 21.31           N  
ATOM    452  CE2 TRP A  57      13.260 -12.237  20.098  1.00 21.78           C  
ATOM    453  CE3 TRP A  57      13.383 -10.224  18.750  1.00 20.93           C  
ATOM    454  CZ2 TRP A  57      13.135 -11.497  21.280  1.00 21.34           C  
ATOM    455  CZ3 TRP A  57      13.259  -9.488  19.926  1.00 21.84           C  
ATOM    456  CH2 TRP A  57      13.136 -10.128  21.174  1.00 21.24           C  
ATOM    457  N   SER A  58      14.904 -13.147  13.486  1.00 16.96           N  
ATOM    458  CA  SER A  58      14.976 -12.746  12.085  1.00 17.67           C  
ATOM    459  C   SER A  58      14.796 -13.903  11.110  1.00 20.14           C  
ATOM    460  O   SER A  58      14.211 -13.740  10.039  1.00 20.83           O  
ATOM    461  CB  SER A  58      16.311 -12.065  11.814  1.00 15.27           C  
ATOM    462  OG  SER A  58      17.374 -12.988  11.945  1.00 15.00           O  
ATOM    463  N   GLY A  59      15.371 -15.049  11.461  1.00 20.46           N  
ATOM    464  CA  GLY A  59      15.277 -16.228  10.623  1.00 21.07           C  
ATOM    465  C   GLY A  59      16.316 -16.317   9.521  1.00 21.99           C  
ATOM    466  O   GLY A  59      16.259 -17.235   8.701  1.00 24.02           O  
ATOM    467  N   ILE A  60      17.287 -15.408   9.509  1.00 19.46           N  
ATOM    468  CA  ILE A  60      18.310 -15.423   8.469  1.00 19.58           C  
ATOM    469  C   ILE A  60      19.534 -14.609   8.888  1.00 20.38           C  
ATOM    470  O   ILE A  60      19.405 -13.584   9.565  1.00 20.48           O  
ATOM    471  CB  ILE A  60      17.728 -14.894   7.119  1.00 20.17           C  
ATOM    472  CG1 ILE A  60      18.757 -15.016   5.995  1.00 19.57           C  
ATOM    473  CG2 ILE A  60      17.234 -13.454   7.271  1.00 19.69           C  
ATOM    474  CD1 ILE A  60      18.212 -14.640   4.623  1.00 20.13           C  
ATOM    475  N   LYS A  61      20.719 -15.095   8.528  1.00 18.85           N  
ATOM    476  CA  LYS A  61      21.967 -14.419   8.860  1.00 20.10           C  
ATOM    477  C   LYS A  61      22.227 -13.256   7.905  1.00 20.84           C  
ATOM    478  O   LYS A  61      22.077 -13.388   6.686  1.00 19.66           O  
ATOM    479  CB  LYS A  61      23.135 -15.403   8.822  1.00 22.06           C  
ATOM    480  CG  LYS A  61      24.463 -14.811   9.262  1.00 25.39           C  
ATOM    481  CD  LYS A  61      25.557 -15.870   9.306  1.00 27.70           C  
ATOM    482  CE  LYS A  61      26.917 -15.244   9.574  1.00 28.57           C  
ATOM    483  NZ  LYS A  61      28.027 -16.238   9.569  1.00 31.60           N  
ATOM    484  N   THR A  62      22.629 -12.124   8.471  1.00 19.46           N  
ATOM    485  CA  THR A  62      22.904 -10.912   7.709  1.00 17.38           C  
ATOM    486  C   THR A  62      24.098 -11.062   6.776  1.00 17.62           C  
ATOM    487  O   THR A  62      25.128 -11.603   7.167  1.00 20.01           O  
ATOM    488  CB  THR A  62      23.184  -9.742   8.668  1.00 17.04           C  
ATOM    489  OG1 THR A  62      22.210  -9.753   9.721  1.00 15.32           O  
ATOM    490  CG2 THR A  62      23.113  -8.413   7.929  1.00 16.53           C  
ATOM    491  N   THR A  63      23.969 -10.560   5.551  1.00 17.28           N  
ATOM    492  CA  THR A  63      25.056 -10.628   4.576  1.00 17.80           C  
ATOM    493  C   THR A  63      25.355  -9.245   3.995  1.00 17.47           C  
ATOM    494  O   THR A  63      24.538  -8.331   4.103  1.00 18.57           O  
ATOM    495  CB  THR A  63      24.699 -11.584   3.421  1.00 19.83           C  
ATOM    496  OG1 THR A  63      23.536 -11.095   2.735  1.00 20.07           O  
ATOM    497  CG2 THR A  63      24.410 -12.981   3.959  1.00 19.41           C  
ATOM    498  N   LYS A  64      26.521  -9.093   3.380  1.00 18.70           N  
ATOM    499  CA  LYS A  64      26.921  -7.823   2.770  1.00 20.63           C  
ATOM    500  C   LYS A  64      25.948  -7.423   1.653  1.00 21.95           C  
ATOM    501  O   LYS A  64      25.588  -6.247   1.526  1.00 19.59           O  
ATOM    502  CB  LYS A  64      28.345  -7.942   2.216  1.00 22.64           C  
ATOM    503  CG  LYS A  64      28.882  -6.737   1.436  1.00 24.01           C  
ATOM    504  CD  LYS A  64      29.353  -5.620   2.338  1.00 25.75           C  
ATOM    505  CE  LYS A  64      30.453  -4.790   1.676  1.00 26.16           C  
ATOM    506  NZ  LYS A  64      30.023  -4.132   0.411  1.00 26.74           N  
ATOM    507  N   GLN A  65      25.516  -8.400   0.856  1.00 21.70           N  
ATOM    508  CA  GLN A  65      24.584  -8.143  -0.245  1.00 23.46           C  
ATOM    509  C   GLN A  65      23.313  -7.440   0.234  1.00 21.29           C  
ATOM    510  O   GLN A  65      22.806  -6.547  -0.444  1.00 20.72           O  
ATOM    511  CB  GLN A  65      24.250  -9.446  -0.993  1.00 27.95           C  
ATOM    512  CG  GLN A  65      22.928  -9.447  -1.801  1.00 36.84           C  
ATOM    513  CD  GLN A  65      22.934  -8.593  -3.086  1.00 41.01           C  
ATOM    514  OE1 GLN A  65      23.373  -7.434  -3.098  1.00 42.46           O  
ATOM    515  NE2 GLN A  65      22.395  -9.160  -4.164  1.00 42.00           N  
ATOM    516  N   MET A  66      22.817  -7.821   1.408  1.00 17.24           N  
ATOM    517  CA  MET A  66      21.619  -7.204   1.965  1.00 17.02           C  
ATOM    518  C   MET A  66      21.838  -5.705   2.158  1.00 16.24           C  
ATOM    519  O   MET A  66      21.002  -4.890   1.753  1.00 15.43           O  
ATOM    520  CB  MET A  66      21.262  -7.835   3.313  1.00 17.21           C  
ATOM    521  CG  MET A  66      20.703  -9.240   3.233  1.00 18.32           C  
ATOM    522  SD  MET A  66      20.455  -9.933   4.881  1.00 17.50           S  
ATOM    523  CE  MET A  66      20.346 -11.681   4.486  1.00 19.91           C  
ATOM    524  N   ILE A  67      22.971  -5.357   2.769  1.00 15.17           N  
ATOM    525  CA  ILE A  67      23.334  -3.968   3.040  1.00 15.16           C  
ATOM    526  C   ILE A  67      23.564  -3.205   1.727  1.00 16.57           C  
ATOM    527  O   ILE A  67      23.183  -2.034   1.607  1.00 13.77           O  
ATOM    528  CB  ILE A  67      24.594  -3.876   3.967  1.00 15.39           C  
ATOM    529  CG1 ILE A  67      24.352  -4.641   5.277  1.00 14.43           C  
ATOM    530  CG2 ILE A  67      24.936  -2.421   4.284  1.00 14.11           C  
ATOM    531  CD1 ILE A  67      23.090  -4.228   6.021  1.00 14.08           C  
ATOM    532  N   ASP A  68      24.166  -3.870   0.740  1.00 15.05           N  
ATOM    533  CA  ASP A  68      24.405  -3.244  -0.561  1.00 15.13           C  
ATOM    534  C   ASP A  68      23.067  -2.787  -1.150  1.00 15.63           C  
ATOM    535  O   ASP A  68      22.959  -1.684  -1.697  1.00 16.40           O  
ATOM    536  CB  ASP A  68      25.051  -4.233  -1.542  1.00 16.36           C  
ATOM    537  CG  ASP A  68      26.493  -4.565  -1.203  1.00 18.11           C  
ATOM    538  OD1 ASP A  68      27.140  -3.834  -0.418  1.00 18.55           O  
ATOM    539  OD2 ASP A  68      26.988  -5.574  -1.750  1.00 20.35           O  
ATOM    540  N   ALA A  69      22.054  -3.642  -1.039  1.00 14.00           N  
ATOM    541  CA  ALA A  69      20.727  -3.349  -1.560  1.00 14.48           C  
ATOM    542  C   ALA A  69      20.073  -2.154  -0.861  1.00 17.55           C  
ATOM    543  O   ALA A  69      19.437  -1.310  -1.507  1.00 18.02           O  
ATOM    544  CB  ALA A  69      19.847  -4.572  -1.447  1.00 15.13           C  
ATOM    545  N   ILE A  70      20.227  -2.090   0.458  1.00 15.94           N  
ATOM    546  CA  ILE A  70      19.665  -1.001   1.254  1.00 15.91           C  
ATOM    547  C   ILE A  70      20.250   0.334   0.789  1.00 15.04           C  
ATOM    548  O   ILE A  70      19.513   1.300   0.561  1.00 15.88           O  
ATOM    549  CB  ILE A  70      19.964  -1.209   2.767  1.00 16.85           C  
ATOM    550  CG1 ILE A  70      19.302  -2.499   3.266  1.00 17.24           C  
ATOM    551  CG2 ILE A  70      19.521   0.001   3.583  1.00 15.58           C  
ATOM    552  CD1 ILE A  70      17.813  -2.538   3.062  1.00 19.59           C  
ATOM    553  N   LYS A  71      21.571   0.381   0.639  1.00 15.27           N  
ATOM    554  CA  LYS A  71      22.249   1.594   0.194  1.00 16.09           C  
ATOM    555  C   LYS A  71      21.793   2.000  -1.207  1.00 17.21           C  
ATOM    556  O   LYS A  71      21.502   3.170  -1.465  1.00 15.63           O  
ATOM    557  CB  LYS A  71      23.762   1.400   0.195  1.00 18.91           C  
ATOM    558  CG  LYS A  71      24.497   2.634  -0.275  1.00 22.68           C  
ATOM    559  CD  LYS A  71      25.981   2.442  -0.332  1.00 27.83           C  
ATOM    560  CE  LYS A  71      26.649   3.761  -0.690  1.00 31.90           C  
ATOM    561  NZ  LYS A  71      26.289   4.843   0.289  1.00 34.03           N  
ATOM    562  N   GLN A  72      21.713   1.022  -2.100  1.00 18.74           N  
ATOM    563  CA  GLN A  72      21.291   1.259  -3.474  1.00 22.57           C  
ATOM    564  C   GLN A  72      19.929   1.959  -3.544  1.00 20.30           C  
ATOM    565  O   GLN A  72      19.686   2.762  -4.443  1.00 19.98           O  
ATOM    566  CB  GLN A  72      21.237  -0.072  -4.231  1.00 27.78           C  
ATOM    567  CG  GLN A  72      20.909   0.044  -5.710  1.00 35.89           C  
ATOM    568  CD  GLN A  72      20.446  -1.279  -6.297  1.00 41.00           C  
ATOM    569  OE1 GLN A  72      19.247  -1.500  -6.484  1.00 43.87           O  
ATOM    570  NE2 GLN A  72      21.391  -2.178  -6.564  1.00 42.84           N  
ATOM    571  N   LYS A  73      19.050   1.665  -2.590  1.00 18.18           N  
ATOM    572  CA  LYS A  73      17.728   2.276  -2.561  1.00 18.64           C  
ATOM    573  C   LYS A  73      17.743   3.760  -2.208  1.00 18.07           C  
ATOM    574  O   LYS A  73      16.830   4.500  -2.586  1.00 20.59           O  
ATOM    575  CB  LYS A  73      16.815   1.543  -1.580  1.00 19.33           C  
ATOM    576  CG  LYS A  73      15.734   0.723  -2.239  1.00 24.03           C  
ATOM    577  CD  LYS A  73      14.874   1.567  -3.165  1.00 24.44           C  
ATOM    578  CE  LYS A  73      13.757   0.738  -3.762  1.00 26.58           C  
ATOM    579  NZ  LYS A  73      13.254   1.325  -5.031  1.00 25.68           N  
ATOM    580  N   GLY A  74      18.748   4.192  -1.456  1.00 16.79           N  
ATOM    581  CA  GLY A  74      18.816   5.592  -1.074  1.00 17.12           C  
ATOM    582  C   GLY A  74      19.074   5.827   0.406  1.00 16.36           C  
ATOM    583  O   GLY A  74      19.321   6.963   0.817  1.00 16.91           O  
ATOM    584  N   PHE A  75      18.994   4.771   1.211  1.00 14.50           N  
ATOM    585  CA  PHE A  75      19.255   4.894   2.647  1.00 12.29           C  
ATOM    586  C   PHE A  75      20.743   5.169   2.839  1.00 10.88           C  
ATOM    587  O   PHE A  75      21.570   4.600   2.126  1.00 11.99           O  
ATOM    588  CB  PHE A  75      18.896   3.587   3.371  1.00 10.74           C  
ATOM    589  CG  PHE A  75      17.421   3.285   3.405  1.00 10.66           C  
ATOM    590  CD1 PHE A  75      16.597   3.867   4.368  1.00 10.42           C  
ATOM    591  CD2 PHE A  75      16.856   2.404   2.486  1.00  9.76           C  
ATOM    592  CE1 PHE A  75      15.229   3.572   4.414  1.00 10.78           C  
ATOM    593  CE2 PHE A  75      15.499   2.104   2.523  1.00 10.13           C  
ATOM    594  CZ  PHE A  75      14.680   2.687   3.486  1.00 10.44           C  
ATOM    595  N   ASN A  76      21.098   6.047   3.773  1.00  9.84           N  
ATOM    596  CA  ASN A  76      22.514   6.324   4.014  1.00 10.02           C  
ATOM    597  C   ASN A  76      22.927   6.047   5.468  1.00 10.02           C  
ATOM    598  O   ASN A  76      24.073   6.283   5.860  1.00  9.71           O  
ATOM    599  CB  ASN A  76      22.884   7.756   3.617  1.00 10.44           C  
ATOM    600  CG  ASN A  76      24.389   7.939   3.415  1.00 12.53           C  
ATOM    601  OD1 ASN A  76      25.061   7.063   2.868  1.00 14.65           O  
ATOM    602  ND2 ASN A  76      24.919   9.067   3.851  1.00 13.12           N  
ATOM    603  N   THR A  77      22.004   5.491   6.245  1.00 10.36           N  
ATOM    604  CA  THR A  77      22.273   5.187   7.649  1.00  9.70           C  
ATOM    605  C   THR A  77      21.622   3.870   8.045  1.00  8.42           C  
ATOM    606  O   THR A  77      20.487   3.593   7.662  1.00  8.52           O  
ATOM    607  CB  THR A  77      21.698   6.301   8.561  1.00  9.87           C  
ATOM    608  OG1 THR A  77      22.277   7.561   8.193  1.00 11.51           O  
ATOM    609  CG2 THR A  77      21.993   6.014  10.034  1.00 10.50           C  
ATOM    610  N   VAL A  78      22.355   3.043   8.780  1.00  8.26           N  
ATOM    611  CA  VAL A  78      21.802   1.785   9.268  1.00  9.75           C  
ATOM    612  C   VAL A  78      21.912   1.786  10.791  1.00  8.59           C  
ATOM    613  O   VAL A  78      22.982   2.075  11.337  1.00  8.97           O  
ATOM    614  CB  VAL A  78      22.582   0.543   8.745  1.00  9.87           C  
ATOM    615  CG1 VAL A  78      21.975  -0.732   9.329  1.00 10.54           C  
ATOM    616  CG2 VAL A  78      22.549   0.491   7.224  1.00  9.77           C  
ATOM    617  N   ARG A  79      20.798   1.564  11.478  1.00  8.65           N  
ATOM    618  CA  ARG A  79      20.850   1.473  12.931  1.00 10.50           C  
ATOM    619  C   ARG A  79      20.892  -0.025  13.223  1.00  9.94           C  
ATOM    620  O   ARG A  79      20.127  -0.812  12.634  1.00  9.15           O  
ATOM    621  CB  ARG A  79      19.641   2.124  13.622  1.00 11.65           C  
ATOM    622  CG  ARG A  79      19.867   2.249  15.142  1.00 16.30           C  
ATOM    623  CD  ARG A  79      18.842   3.112  15.873  1.00 17.39           C  
ATOM    624  NE  ARG A  79      17.617   2.365  16.029  1.00 23.80           N  
ATOM    625  CZ  ARG A  79      17.015   2.077  17.178  1.00 19.85           C  
ATOM    626  NH1 ARG A  79      17.482   2.487  18.348  1.00 19.36           N  
ATOM    627  NH2 ARG A  79      15.983   1.264  17.144  1.00 17.94           N  
ATOM    628  N   ILE A  80      21.814  -0.415  14.089  1.00  7.91           N  
ATOM    629  CA  ILE A  80      21.989  -1.814  14.454  1.00  9.46           C  
ATOM    630  C   ILE A  80      21.686  -2.030  15.941  1.00  9.09           C  
ATOM    631  O   ILE A  80      22.547  -1.812  16.800  1.00  9.03           O  
ATOM    632  CB  ILE A  80      23.433  -2.281  14.134  1.00 10.79           C  
ATOM    633  CG1 ILE A  80      23.723  -2.120  12.634  1.00 11.28           C  
ATOM    634  CG2 ILE A  80      23.634  -3.721  14.570  1.00  9.98           C  
ATOM    635  CD1 ILE A  80      25.145  -2.443  12.242  1.00 13.70           C  
ATOM    636  N   PRO A  81      20.439  -2.409  16.264  1.00  9.68           N  
ATOM    637  CA  PRO A  81      20.021  -2.656  17.646  1.00 10.02           C  
ATOM    638  C   PRO A  81      20.751  -3.885  18.192  1.00 12.28           C  
ATOM    639  O   PRO A  81      20.785  -4.924  17.525  1.00 12.20           O  
ATOM    640  CB  PRO A  81      18.530  -2.967  17.496  1.00 10.71           C  
ATOM    641  CG  PRO A  81      18.140  -2.248  16.259  1.00 12.83           C  
ATOM    642  CD  PRO A  81      19.290  -2.529  15.348  1.00 10.42           C  
ATOM    643  N   VAL A  82      21.334  -3.778  19.384  1.00  9.65           N  
ATOM    644  CA  VAL A  82      22.030  -4.920  19.977  1.00 10.48           C  
ATOM    645  C   VAL A  82      21.661  -5.117  21.444  1.00 11.39           C  
ATOM    646  O   VAL A  82      21.726  -4.179  22.239  1.00 10.58           O  
ATOM    647  CB  VAL A  82      23.574  -4.785  19.900  1.00 10.71           C  
ATOM    648  CG1 VAL A  82      24.237  -6.054  20.456  1.00 11.14           C  
ATOM    649  CG2 VAL A  82      24.031  -4.557  18.468  1.00 10.15           C  
ATOM    650  N   SER A  83      21.209  -6.320  21.785  1.00 10.26           N  
ATOM    651  CA  SER A  83      20.893  -6.646  23.173  1.00 10.16           C  
ATOM    652  C   SER A  83      22.121  -7.406  23.674  1.00 11.05           C  
ATOM    653  O   SER A  83      22.354  -8.556  23.299  1.00 11.31           O  
ATOM    654  CB  SER A  83      19.630  -7.504  23.268  1.00 10.20           C  
ATOM    655  OG  SER A  83      18.466  -6.753  22.939  1.00 10.76           O  
ATOM    656  N   TRP A  84      22.932  -6.740  24.487  1.00  8.77           N  
ATOM    657  CA  TRP A  84      24.163  -7.333  24.997  1.00 10.18           C  
ATOM    658  C   TRP A  84      24.044  -8.234  26.223  1.00 10.66           C  
ATOM    659  O   TRP A  84      24.925  -9.068  26.452  1.00 11.74           O  
ATOM    660  CB  TRP A  84      25.177  -6.235  25.330  1.00  9.78           C  
ATOM    661  CG  TRP A  84      25.398  -5.250  24.240  1.00  9.27           C  
ATOM    662  CD1 TRP A  84      24.660  -4.122  23.991  1.00  8.95           C  
ATOM    663  CD2 TRP A  84      26.422  -5.291  23.238  1.00  9.28           C  
ATOM    664  NE1 TRP A  84      25.163  -3.467  22.898  1.00  8.54           N  
ATOM    665  CE2 TRP A  84      26.248  -4.160  22.414  1.00  8.82           C  
ATOM    666  CE3 TRP A  84      27.476  -6.176  22.956  1.00 10.32           C  
ATOM    667  CZ2 TRP A  84      27.084  -3.883  21.322  1.00  9.95           C  
ATOM    668  CZ3 TRP A  84      28.312  -5.905  21.873  1.00 12.25           C  
ATOM    669  CH2 TRP A  84      28.110  -4.765  21.069  1.00 12.33           C  
ATOM    670  N   HIS A  85      22.975  -8.089  27.001  1.00 11.65           N  
ATOM    671  CA  HIS A  85      22.835  -8.874  28.235  1.00 12.83           C  
ATOM    672  C   HIS A  85      22.987 -10.400  28.150  1.00 15.10           C  
ATOM    673  O   HIS A  85      23.505 -11.012  29.084  1.00 15.86           O  
ATOM    674  CB  HIS A  85      21.602  -8.446  29.061  1.00 12.36           C  
ATOM    675  CG  HIS A  85      20.312  -9.078  28.634  1.00 13.87           C  
ATOM    676  ND1 HIS A  85      19.402  -8.443  27.815  1.00 11.06           N  
ATOM    677  CD2 HIS A  85      19.761 -10.278  28.946  1.00 13.59           C  
ATOM    678  CE1 HIS A  85      18.350  -9.225  27.638  1.00 14.30           C  
ATOM    679  NE2 HIS A  85      18.544 -10.344  28.314  1.00 14.00           N  
ATOM    680  N   PRO A  86      22.529 -11.042  27.056  1.00 15.35           N  
ATOM    681  CA  PRO A  86      22.732 -12.496  27.065  1.00 15.38           C  
ATOM    682  C   PRO A  86      24.144 -12.903  26.623  1.00 15.84           C  
ATOM    683  O   PRO A  86      24.453 -14.093  26.527  1.00 18.82           O  
ATOM    684  CB  PRO A  86      21.651 -13.004  26.111  1.00 15.96           C  
ATOM    685  CG  PRO A  86      21.457 -11.896  25.173  1.00 17.01           C  
ATOM    686  CD  PRO A  86      21.556 -10.654  26.014  1.00 15.41           C  
ATOM    687  N   HIS A  87      25.013 -11.916  26.417  1.00 12.78           N  
ATOM    688  CA  HIS A  87      26.384 -12.158  25.969  1.00 12.71           C  
ATOM    689  C   HIS A  87      27.426 -11.563  26.914  1.00 13.30           C  
ATOM    690  O   HIS A  87      28.590 -11.376  26.547  1.00 14.33           O  
ATOM    691  CB  HIS A  87      26.555 -11.572  24.569  1.00 14.04           C  
ATOM    692  CG  HIS A  87      25.518 -12.049  23.602  1.00 14.72           C  
ATOM    693  ND1 HIS A  87      24.369 -11.338  23.329  1.00 16.49           N  
ATOM    694  CD2 HIS A  87      25.423 -13.201  22.899  1.00 13.74           C  
ATOM    695  CE1 HIS A  87      23.607 -12.036  22.506  1.00 13.00           C  
ATOM    696  NE2 HIS A  87      24.225 -13.168  22.229  1.00 17.03           N  
ATOM    697  N   VAL A  88      27.002 -11.315  28.145  1.00 13.20           N  
ATOM    698  CA  VAL A  88      27.841 -10.724  29.173  1.00 14.33           C  
ATOM    699  C   VAL A  88      28.001 -11.713  30.343  1.00 14.23           C  
ATOM    700  O   VAL A  88      27.072 -12.467  30.645  1.00 15.38           O  
ATOM    701  CB  VAL A  88      27.165  -9.399  29.628  1.00 15.76           C  
ATOM    702  CG1 VAL A  88      27.408  -9.113  31.077  1.00 20.97           C  
ATOM    703  CG2 VAL A  88      27.639  -8.251  28.755  1.00 15.93           C  
ATOM    704  N   SER A  89      29.173 -11.717  30.978  1.00 13.07           N  
ATOM    705  CA  SER A  89      29.426 -12.603  32.117  1.00 13.64           C  
ATOM    706  C   SER A  89      30.300 -11.947  33.189  1.00 13.73           C  
ATOM    707  O   SER A  89      31.063 -11.018  32.910  1.00 14.02           O  
ATOM    708  CB  SER A  89      30.092 -13.913  31.657  1.00 13.75           C  
ATOM    709  OG  SER A  89      31.432 -13.706  31.220  1.00 16.56           O  
ATOM    710  N   GLY A  90      30.200 -12.453  34.414  1.00 13.17           N  
ATOM    711  CA  GLY A  90      31.004 -11.928  35.501  1.00 12.62           C  
ATOM    712  C   GLY A  90      30.506 -10.625  36.092  1.00 14.88           C  
ATOM    713  O   GLY A  90      29.610  -9.965  35.554  1.00 14.20           O  
ATOM    714  N   SER A  91      31.110 -10.245  37.208  1.00 14.45           N  
ATOM    715  CA  SER A  91      30.750  -9.020  37.905  1.00 15.58           C  
ATOM    716  C   SER A  91      31.164  -7.801  37.086  1.00 15.75           C  
ATOM    717  O   SER A  91      30.675  -6.692  37.316  1.00 16.89           O  
ATOM    718  CB  SER A  91      31.437  -8.989  39.273  1.00 16.08           C  
ATOM    719  OG  SER A  91      32.847  -9.135  39.139  1.00 18.26           O  
ATOM    720  N   ASP A  92      32.084  -8.014  36.150  1.00 13.91           N  
ATOM    721  CA  ASP A  92      32.580  -6.948  35.290  1.00 13.82           C  
ATOM    722  C   ASP A  92      31.840  -6.851  33.951  1.00 14.62           C  
ATOM    723  O   ASP A  92      32.224  -6.068  33.083  1.00 15.84           O  
ATOM    724  CB  ASP A  92      34.082  -7.123  35.054  1.00 14.85           C  
ATOM    725  CG  ASP A  92      34.430  -8.446  34.375  1.00 15.64           C  
ATOM    726  OD1 ASP A  92      33.581  -9.354  34.320  1.00 15.94           O  
ATOM    727  OD2 ASP A  92      35.568  -8.579  33.895  1.00 19.01           O  
ATOM    728  N   TYR A  93      30.814  -7.677  33.772  1.00 12.81           N  
ATOM    729  CA  TYR A  93      30.017  -7.688  32.548  1.00 12.44           C  
ATOM    730  C   TYR A  93      30.872  -7.781  31.284  1.00 13.32           C  
ATOM    731  O   TYR A  93      30.682  -7.010  30.341  1.00 13.27           O  
ATOM    732  CB  TYR A  93      29.118  -6.443  32.473  1.00 12.50           C  
ATOM    733  CG  TYR A  93      28.183  -6.271  33.648  1.00 11.18           C  
ATOM    734  CD1 TYR A  93      26.949  -6.913  33.683  1.00 11.71           C  
ATOM    735  CD2 TYR A  93      28.536  -5.462  34.727  1.00 14.23           C  
ATOM    736  CE1 TYR A  93      26.085  -6.756  34.762  1.00 13.31           C  
ATOM    737  CE2 TYR A  93      27.679  -5.298  35.814  1.00 13.83           C  
ATOM    738  CZ  TYR A  93      26.459  -5.946  35.825  1.00 13.64           C  
ATOM    739  OH  TYR A  93      25.619  -5.776  36.902  1.00 16.15           O  
ATOM    740  N   LYS A  94      31.811  -8.722  31.264  1.00 12.50           N  
ATOM    741  CA  LYS A  94      32.688  -8.910  30.112  1.00 13.74           C  
ATOM    742  C   LYS A  94      31.884  -9.414  28.914  1.00 13.68           C  
ATOM    743  O   LYS A  94      31.129 -10.388  29.024  1.00 13.51           O  
ATOM    744  CB  LYS A  94      33.799  -9.906  30.457  1.00 16.54           C  
ATOM    745  CG  LYS A  94      34.736 -10.251  29.307  1.00 23.38           C  
ATOM    746  CD  LYS A  94      35.466  -9.021  28.760  1.00 29.64           C  
ATOM    747  CE  LYS A  94      36.398  -8.382  29.795  1.00 33.97           C  
ATOM    748  NZ  LYS A  94      37.080  -7.153  29.271  1.00 35.98           N  
ATOM    749  N   ILE A  95      32.031  -8.738  27.778  1.00 12.32           N  
ATOM    750  CA  ILE A  95      31.316  -9.112  26.561  1.00 12.77           C  
ATOM    751  C   ILE A  95      32.060 -10.211  25.811  1.00 11.84           C  
ATOM    752  O   ILE A  95      33.273 -10.128  25.605  1.00 13.07           O  
ATOM    753  CB  ILE A  95      31.125  -7.889  25.609  1.00 11.57           C  
ATOM    754  CG1 ILE A  95      30.237  -6.832  26.276  1.00 11.90           C  
ATOM    755  CG2 ILE A  95      30.489  -8.333  24.293  1.00 11.52           C  
ATOM    756  CD1 ILE A  95      30.159  -5.524  25.509  1.00 13.36           C  
ATOM    757  N   SER A  96      31.327 -11.246  25.419  1.00 13.57           N  
ATOM    758  CA  SER A  96      31.904 -12.355  24.672  1.00 15.32           C  
ATOM    759  C   SER A  96      32.566 -11.860  23.389  1.00 16.85           C  
ATOM    760  O   SER A  96      31.938 -11.144  22.602  1.00 16.88           O  
ATOM    761  CB  SER A  96      30.810 -13.350  24.301  1.00 16.72           C  
ATOM    762  OG  SER A  96      31.304 -14.290  23.362  1.00 20.05           O  
ATOM    763  N   ASP A  97      33.808 -12.273  23.153  1.00 18.27           N  
ATOM    764  CA  ASP A  97      34.531 -11.871  21.948  1.00 21.42           C  
ATOM    765  C   ASP A  97      33.893 -12.422  20.673  1.00 19.85           C  
ATOM    766  O   ASP A  97      33.991 -11.813  19.610  1.00 18.73           O  
ATOM    767  CB  ASP A  97      35.992 -12.313  22.020  1.00 26.78           C  
ATOM    768  CG  ASP A  97      36.799 -11.489  22.999  1.00 32.24           C  
ATOM    769  OD1 ASP A  97      36.815 -10.247  22.851  1.00 34.77           O  
ATOM    770  OD2 ASP A  97      37.419 -12.080  23.913  1.00 36.25           O  
ATOM    771  N   VAL A  98      33.244 -13.577  20.786  1.00 19.12           N  
ATOM    772  CA  VAL A  98      32.588 -14.211  19.646  1.00 19.42           C  
ATOM    773  C   VAL A  98      31.442 -13.323  19.174  1.00 18.39           C  
ATOM    774  O   VAL A  98      31.267 -13.109  17.976  1.00 18.97           O  
ATOM    775  CB  VAL A  98      32.070 -15.642  20.011  1.00 19.69           C  
ATOM    776  CG1 VAL A  98      31.118 -16.174  18.950  1.00 19.94           C  
ATOM    777  CG2 VAL A  98      33.244 -16.590  20.152  1.00 20.63           C  
ATOM    778  N   TRP A  99      30.686 -12.786  20.126  1.00 16.83           N  
ATOM    779  CA  TRP A  99      29.564 -11.911  19.811  1.00 16.38           C  
ATOM    780  C   TRP A  99      30.072 -10.574  19.280  1.00 16.05           C  
ATOM    781  O   TRP A  99      29.567 -10.073  18.270  1.00 15.52           O  
ATOM    782  CB  TRP A  99      28.709 -11.687  21.051  1.00 14.25           C  
ATOM    783  CG  TRP A  99      27.504 -10.835  20.819  1.00 14.32           C  
ATOM    784  CD1 TRP A  99      27.311  -9.558  21.262  1.00 14.38           C  
ATOM    785  CD2 TRP A  99      26.289 -11.215  20.150  1.00 14.29           C  
ATOM    786  NE1 TRP A  99      26.053  -9.125  20.926  1.00 13.17           N  
ATOM    787  CE2 TRP A  99      25.402 -10.118  20.242  1.00 13.15           C  
ATOM    788  CE3 TRP A  99      25.860 -12.377  19.490  1.00 14.28           C  
ATOM    789  CZ2 TRP A  99      24.110 -10.147  19.702  1.00 13.46           C  
ATOM    790  CZ3 TRP A  99      24.569 -12.405  18.952  1.00 13.36           C  
ATOM    791  CH2 TRP A  99      23.713 -11.295  19.064  1.00 14.12           C  
ATOM    792  N   MET A 100      31.077 -10.010  19.950  1.00 15.04           N  
ATOM    793  CA  MET A 100      31.654  -8.728  19.541  1.00 16.44           C  
ATOM    794  C   MET A 100      32.200  -8.788  18.113  1.00 17.63           C  
ATOM    795  O   MET A 100      31.984  -7.867  17.319  1.00 15.80           O  
ATOM    796  CB  MET A 100      32.765  -8.296  20.505  1.00 16.49           C  
ATOM    797  CG  MET A 100      33.281  -6.881  20.263  1.00 17.69           C  
ATOM    798  SD  MET A 100      32.054  -5.581  20.618  1.00 18.88           S  
ATOM    799  CE  MET A 100      32.483  -5.182  22.300  1.00 20.79           C  
ATOM    800  N   ASN A 101      32.887  -9.879  17.783  1.00 16.24           N  
ATOM    801  CA  ASN A 101      33.453 -10.052  16.443  1.00 18.08           C  
ATOM    802  C   ASN A 101      32.385 -10.044  15.357  1.00 15.80           C  
ATOM    803  O   ASN A 101      32.564  -9.413  14.315  1.00 17.94           O  
ATOM    804  CB  ASN A 101      34.265 -11.348  16.351  1.00 19.55           C  
ATOM    805  CG  ASN A 101      35.551 -11.289  17.146  1.00 22.68           C  
ATOM    806  OD1 ASN A 101      36.024 -10.210  17.513  1.00 24.12           O  
ATOM    807  ND2 ASN A 101      36.124 -12.453  17.429  1.00 24.96           N  
ATOM    808  N   ARG A 102      31.281 -10.740  15.603  1.00 14.30           N  
ATOM    809  CA  ARG A 102      30.192 -10.809  14.640  1.00 14.54           C  
ATOM    810  C   ARG A 102      29.521  -9.441  14.466  1.00 15.83           C  
ATOM    811  O   ARG A 102      29.227  -9.026  13.340  1.00 14.91           O  
ATOM    812  CB  ARG A 102      29.179 -11.877  15.054  1.00 13.05           C  
ATOM    813  CG  ARG A 102      27.975 -12.005  14.125  1.00 14.85           C  
ATOM    814  CD  ARG A 102      28.374 -12.253  12.666  1.00 13.10           C  
ATOM    815  NE  ARG A 102      27.199 -12.220  11.797  1.00 13.87           N  
ATOM    816  CZ  ARG A 102      27.217 -11.898  10.505  1.00 13.64           C  
ATOM    817  NH1 ARG A 102      28.351 -11.582   9.896  1.00 15.02           N  
ATOM    818  NH2 ARG A 102      26.082 -11.852   9.828  1.00 15.00           N  
ATOM    819  N   VAL A 103      29.299  -8.734  15.572  1.00 15.25           N  
ATOM    820  CA  VAL A 103      28.690  -7.406  15.507  1.00 14.22           C  
ATOM    821  C   VAL A 103      29.565  -6.491  14.648  1.00 13.42           C  
ATOM    822  O   VAL A 103      29.061  -5.786  13.764  1.00 15.72           O  
ATOM    823  CB  VAL A 103      28.511  -6.789  16.923  1.00 13.90           C  
ATOM    824  CG1 VAL A 103      28.045  -5.326  16.820  1.00 13.35           C  
ATOM    825  CG2 VAL A 103      27.489  -7.597  17.713  1.00 13.84           C  
ATOM    826  N   GLN A 104      30.873  -6.524  14.883  1.00 12.57           N  
ATOM    827  CA  GLN A 104      31.801  -5.691  14.122  1.00 15.36           C  
ATOM    828  C   GLN A 104      31.795  -6.035  12.629  1.00 16.21           C  
ATOM    829  O   GLN A 104      32.003  -5.167  11.785  1.00 16.66           O  
ATOM    830  CB  GLN A 104      33.219  -5.806  14.687  1.00 16.59           C  
ATOM    831  CG  GLN A 104      34.227  -4.909  13.988  1.00 17.94           C  
ATOM    832  CD  GLN A 104      35.579  -4.919  14.656  1.00 19.74           C  
ATOM    833  OE1 GLN A 104      35.977  -5.910  15.266  1.00 22.18           O  
ATOM    834  NE2 GLN A 104      36.297  -3.817  14.547  1.00 18.78           N  
ATOM    835  N   GLU A 105      31.564  -7.303  12.314  1.00 17.35           N  
ATOM    836  CA  GLU A 105      31.517  -7.769  10.928  1.00 19.05           C  
ATOM    837  C   GLU A 105      30.382  -7.050  10.195  1.00 16.60           C  
ATOM    838  O   GLU A 105      30.580  -6.491   9.116  1.00 17.47           O  
ATOM    839  CB  GLU A 105      31.263  -9.278  10.921  1.00 23.06           C  
ATOM    840  CG  GLU A 105      32.061 -10.084   9.916  1.00 28.94           C  
ATOM    841  CD  GLU A 105      32.091 -11.570  10.275  1.00 30.55           C  
ATOM    842  OE1 GLU A 105      31.019 -12.212  10.284  1.00 29.51           O  
ATOM    843  OE2 GLU A 105      33.186 -12.092  10.575  1.00 33.87           O  
ATOM    844  N   VAL A 106      29.201  -7.047  10.808  1.00 15.61           N  
ATOM    845  CA  VAL A 106      28.017  -6.403  10.238  1.00 15.61           C  
ATOM    846  C   VAL A 106      28.191  -4.880  10.168  1.00 16.80           C  
ATOM    847  O   VAL A 106      27.749  -4.242   9.207  1.00 15.26           O  
ATOM    848  CB  VAL A 106      26.743  -6.780  11.030  1.00 15.35           C  
ATOM    849  CG1 VAL A 106      25.530  -6.024  10.496  1.00 16.25           C  
ATOM    850  CG2 VAL A 106      26.500  -8.280  10.923  1.00 15.09           C  
ATOM    851  N   VAL A 107      28.838  -4.304  11.180  1.00 15.71           N  
ATOM    852  CA  VAL A 107      29.111  -2.866  11.206  1.00 14.32           C  
ATOM    853  C   VAL A 107      29.972  -2.537   9.984  1.00 14.69           C  
ATOM    854  O   VAL A 107      29.710  -1.570   9.258  1.00 13.39           O  
ATOM    855  CB  VAL A 107      29.869  -2.455  12.506  1.00 13.44           C  
ATOM    856  CG1 VAL A 107      30.468  -1.057  12.371  1.00 12.81           C  
ATOM    857  CG2 VAL A 107      28.919  -2.502  13.697  1.00 12.35           C  
ATOM    858  N   ASN A 108      30.968  -3.381   9.732  1.00 12.72           N  
ATOM    859  CA  ASN A 108      31.862  -3.185   8.602  1.00 13.83           C  
ATOM    860  C   ASN A 108      31.164  -3.252   7.248  1.00 12.92           C  
ATOM    861  O   ASN A 108      31.577  -2.567   6.319  1.00 14.12           O  
ATOM    862  CB  ASN A 108      33.043  -4.153   8.674  1.00 15.44           C  
ATOM    863  CG  ASN A 108      34.077  -3.725   9.702  1.00 15.96           C  
ATOM    864  OD1 ASN A 108      34.028  -2.600  10.205  1.00 17.97           O  
ATOM    865  ND2 ASN A 108      35.025  -4.603  10.005  1.00 16.05           N  
ATOM    866  N   TYR A 109      30.100  -4.047   7.139  1.00 13.98           N  
ATOM    867  CA  TYR A 109      29.342  -4.133   5.887  1.00 13.40           C  
ATOM    868  C   TYR A 109      28.855  -2.723   5.545  1.00 16.77           C  
ATOM    869  O   TYR A 109      28.920  -2.295   4.392  1.00 15.27           O  
ATOM    870  CB  TYR A 109      28.092  -5.008   6.031  1.00 13.78           C  
ATOM    871  CG  TYR A 109      28.303  -6.488   6.237  1.00 13.88           C  
ATOM    872  CD1 TYR A 109      29.534  -7.095   5.988  1.00 14.57           C  
ATOM    873  CD2 TYR A 109      27.252  -7.285   6.686  1.00 15.82           C  
ATOM    874  CE1 TYR A 109      29.708  -8.474   6.189  1.00 15.92           C  
ATOM    875  CE2 TYR A 109      27.412  -8.653   6.889  1.00 16.66           C  
ATOM    876  CZ  TYR A 109      28.638  -9.240   6.642  1.00 15.90           C  
ATOM    877  OH  TYR A 109      28.789 -10.588   6.871  1.00 18.00           O  
ATOM    878  N   CYS A 110      28.362  -2.015   6.564  1.00 15.77           N  
ATOM    879  CA  CYS A 110      27.837  -0.655   6.413  1.00 15.54           C  
ATOM    880  C   CYS A 110      28.931   0.397   6.210  1.00 15.43           C  
ATOM    881  O   CYS A 110      28.839   1.236   5.308  1.00 15.23           O  
ATOM    882  CB  CYS A 110      26.985  -0.291   7.631  1.00 14.35           C  
ATOM    883  SG  CYS A 110      25.699  -1.483   8.031  1.00 15.15           S  
ATOM    884  N   ILE A 111      29.968   0.346   7.042  1.00 14.04           N  
ATOM    885  CA  ILE A 111      31.076   1.285   6.944  1.00 16.29           C  
ATOM    886  C   ILE A 111      31.773   1.187   5.584  1.00 20.15           C  
ATOM    887  O   ILE A 111      32.161   2.208   5.011  1.00 20.90           O  
ATOM    888  CB  ILE A 111      32.107   1.060   8.078  1.00 16.39           C  
ATOM    889  CG1 ILE A 111      31.478   1.367   9.443  1.00 16.48           C  
ATOM    890  CG2 ILE A 111      33.350   1.914   7.857  1.00 16.39           C  
ATOM    891  CD1 ILE A 111      31.057   2.818   9.639  1.00 16.74           C  
ATOM    892  N   ASP A 112      31.921  -0.028   5.060  1.00 21.45           N  
ATOM    893  CA  ASP A 112      32.571  -0.211   3.765  1.00 23.31           C  
ATOM    894  C   ASP A 112      31.730   0.349   2.622  1.00 22.35           C  
ATOM    895  O   ASP A 112      32.241   0.602   1.533  1.00 24.65           O  
ATOM    896  CB  ASP A 112      32.921  -1.687   3.527  1.00 25.80           C  
ATOM    897  CG  ASP A 112      34.060  -2.173   4.425  1.00 27.73           C  
ATOM    898  OD1 ASP A 112      34.766  -1.333   5.031  1.00 29.24           O  
ATOM    899  OD2 ASP A 112      34.248  -3.405   4.527  1.00 30.15           O  
ATOM    900  N   ASN A 113      30.439   0.537   2.878  1.00 20.35           N  
ATOM    901  CA  ASN A 113      29.528   1.109   1.892  1.00 19.07           C  
ATOM    902  C   ASN A 113      29.430   2.627   2.086  1.00 18.41           C  
ATOM    903  O   ASN A 113      28.511   3.262   1.574  1.00 19.56           O  
ATOM    904  CB  ASN A 113      28.137   0.480   2.015  1.00 20.90           C  
ATOM    905  CG  ASN A 113      27.978  -0.769   1.159  1.00 24.28           C  
ATOM    906  OD1 ASN A 113      28.508  -0.849   0.052  1.00 28.61           O  
ATOM    907  ND2 ASN A 113      27.236  -1.744   1.664  1.00 23.65           N  
ATOM    908  N   LYS A 114      30.372   3.199   2.838  1.00 18.06           N  
ATOM    909  CA  LYS A 114      30.411   4.640   3.120  1.00 19.99           C  
ATOM    910  C   LYS A 114      29.138   5.142   3.802  1.00 18.36           C  
ATOM    911  O   LYS A 114      28.753   6.304   3.647  1.00 17.99           O  
ATOM    912  CB  LYS A 114      30.662   5.434   1.833  1.00 23.69           C  
ATOM    913  CG  LYS A 114      32.038   5.213   1.216  1.00 28.97           C  
ATOM    914  CD  LYS A 114      31.948   5.204  -0.307  1.00 34.74           C  
ATOM    915  CE  LYS A 114      31.156   3.979  -0.795  1.00 38.86           C  
ATOM    916  NZ  LYS A 114      30.826   3.998  -2.251  1.00 40.14           N  
ATOM    917  N   MET A 115      28.485   4.263   4.553  1.00 15.75           N  
ATOM    918  CA  MET A 115      27.254   4.617   5.245  1.00 14.82           C  
ATOM    919  C   MET A 115      27.524   5.002   6.688  1.00 13.69           C  
ATOM    920  O   MET A 115      28.630   4.817   7.198  1.00 13.81           O  
ATOM    921  CB  MET A 115      26.278   3.442   5.236  1.00 15.25           C  
ATOM    922  CG  MET A 115      25.846   2.988   3.860  1.00 15.68           C  
ATOM    923  SD  MET A 115      24.845   1.494   3.948  1.00 18.93           S  
ATOM    924  CE  MET A 115      23.216   2.170   4.021  1.00 15.17           C  
ATOM    925  N   TYR A 116      26.517   5.583   7.326  1.00 12.28           N  
ATOM    926  CA  TYR A 116      26.612   5.951   8.729  1.00 11.65           C  
ATOM    927  C   TYR A 116      25.973   4.795   9.516  1.00 12.07           C  
ATOM    928  O   TYR A 116      25.050   4.133   9.025  1.00 10.39           O  
ATOM    929  CB  TYR A 116      25.875   7.271   8.984  1.00 12.51           C  
ATOM    930  CG  TYR A 116      26.609   8.479   8.441  1.00 12.50           C  
ATOM    931  CD1 TYR A 116      26.457   8.877   7.109  1.00 13.32           C  
ATOM    932  CD2 TYR A 116      27.490   9.198   9.250  1.00 13.19           C  
ATOM    933  CE1 TYR A 116      27.173   9.956   6.598  1.00 13.77           C  
ATOM    934  CE2 TYR A 116      28.208  10.278   8.752  1.00 14.75           C  
ATOM    935  CZ  TYR A 116      28.049  10.651   7.422  1.00 16.07           C  
ATOM    936  OH  TYR A 116      28.787  11.705   6.921  1.00 17.91           O  
ATOM    937  N   VAL A 117      26.486   4.524  10.712  1.00  9.27           N  
ATOM    938  CA  VAL A 117      25.963   3.438  11.528  1.00  9.75           C  
ATOM    939  C   VAL A 117      25.681   3.891  12.953  1.00  7.64           C  
ATOM    940  O   VAL A 117      26.449   4.660  13.531  1.00  8.49           O  
ATOM    941  CB  VAL A 117      26.975   2.264  11.603  1.00 11.19           C  
ATOM    942  CG1 VAL A 117      26.426   1.137  12.488  1.00 11.90           C  
ATOM    943  CG2 VAL A 117      27.281   1.739  10.213  1.00 11.51           C  
ATOM    944  N   ILE A 118      24.574   3.416  13.509  1.00  7.32           N  
ATOM    945  CA  ILE A 118      24.223   3.720  14.888  1.00  8.35           C  
ATOM    946  C   ILE A 118      24.246   2.397  15.649  1.00  8.96           C  
ATOM    947  O   ILE A 118      23.525   1.470  15.291  1.00 10.28           O  
ATOM    948  CB  ILE A 118      22.814   4.329  15.015  1.00  8.85           C  
ATOM    949  CG1 ILE A 118      22.766   5.708  14.347  1.00  7.34           C  
ATOM    950  CG2 ILE A 118      22.428   4.446  16.493  1.00  7.98           C  
ATOM    951  CD1 ILE A 118      21.363   6.256  14.197  1.00  7.39           C  
ATOM    952  N   LEU A 119      25.103   2.303  16.659  1.00  9.74           N  
ATOM    953  CA  LEU A 119      25.222   1.104  17.496  1.00 10.58           C  
ATOM    954  C   LEU A 119      24.644   1.469  18.869  1.00 10.20           C  
ATOM    955  O   LEU A 119      24.991   2.512  19.419  1.00  9.05           O  
ATOM    956  CB  LEU A 119      26.695   0.731  17.674  1.00 13.23           C  
ATOM    957  CG  LEU A 119      27.245  -0.651  17.319  1.00 17.86           C  
ATOM    958  CD1 LEU A 119      28.524  -0.835  18.091  1.00 16.62           C  
ATOM    959  CD2 LEU A 119      26.276  -1.769  17.658  1.00 16.66           C  
ATOM    960  N   ASN A 120      23.811   0.607  19.446  1.00  9.64           N  
ATOM    961  CA  ASN A 120      23.212   0.911  20.749  1.00  8.81           C  
ATOM    962  C   ASN A 120      23.195  -0.291  21.696  1.00 10.29           C  
ATOM    963  O   ASN A 120      23.924  -1.270  21.476  1.00  8.53           O  
ATOM    964  CB  ASN A 120      21.757   1.401  20.543  1.00  8.47           C  
ATOM    965  CG  ASN A 120      20.740   0.249  20.300  1.00  9.06           C  
ATOM    966  OD1 ASN A 120      21.074  -0.938  20.341  1.00 10.14           O  
ATOM    967  ND2 ASN A 120      19.491   0.614  20.089  1.00  8.04           N  
ATOM    968  N   THR A 121      22.496  -0.123  22.822  1.00  9.66           N  
ATOM    969  CA  THR A 121      22.216  -1.236  23.728  1.00  9.28           C  
ATOM    970  C   THR A 121      20.696  -1.228  23.530  1.00  8.80           C  
ATOM    971  O   THR A 121      20.080  -0.148  23.454  1.00 10.30           O  
ATOM    972  CB  THR A 121      22.582  -1.013  25.230  1.00  8.79           C  
ATOM    973  OG1 THR A 121      21.801   0.048  25.791  1.00  9.16           O  
ATOM    974  CG2 THR A 121      24.060  -0.753  25.387  1.00  8.11           C  
ATOM    975  N   HIS A 122      20.086  -2.400  23.384  1.00  8.28           N  
ATOM    976  CA  HIS A 122      18.660  -2.458  23.120  1.00  7.04           C  
ATOM    977  C   HIS A 122      17.811  -3.035  24.246  1.00 10.18           C  
ATOM    978  O   HIS A 122      17.507  -2.326  25.207  1.00 10.23           O  
ATOM    979  CB  HIS A 122      18.413  -3.183  21.789  1.00  8.49           C  
ATOM    980  CG  HIS A 122      17.253  -2.644  21.010  1.00  8.78           C  
ATOM    981  ND1 HIS A 122      16.023  -3.269  20.965  1.00 12.63           N  
ATOM    982  CD2 HIS A 122      17.142  -1.547  20.226  1.00  7.73           C  
ATOM    983  CE1 HIS A 122      15.208  -2.581  20.183  1.00  8.48           C  
ATOM    984  NE2 HIS A 122      15.866  -1.533  19.723  1.00 11.64           N  
ATOM    985  N   HIS A 123      17.436  -4.311  24.151  1.00  9.64           N  
ATOM    986  CA  HIS A 123      16.598  -4.935  25.179  1.00 11.55           C  
ATOM    987  C   HIS A 123      17.464  -5.367  26.366  1.00 12.96           C  
ATOM    988  O   HIS A 123      17.625  -6.562  26.643  1.00 13.29           O  
ATOM    989  CB  HIS A 123      15.833  -6.133  24.601  1.00 11.42           C  
ATOM    990  CG  HIS A 123      14.820  -5.764  23.556  1.00 13.11           C  
ATOM    991  ND1 HIS A 123      14.712  -6.434  22.353  1.00 13.13           N  
ATOM    992  CD2 HIS A 123      13.841  -4.828  23.552  1.00 11.68           C  
ATOM    993  CE1 HIS A 123      13.707  -5.930  21.658  1.00 11.02           C  
ATOM    994  NE2 HIS A 123      13.162  -4.955  22.363  1.00 15.40           N  
ATOM    995  N   ASP A 124      18.047  -4.380  27.044  1.00 11.32           N  
ATOM    996  CA  ASP A 124      18.914  -4.639  28.185  1.00 10.63           C  
ATOM    997  C   ASP A 124      18.371  -4.089  29.502  1.00 10.92           C  
ATOM    998  O   ASP A 124      19.121  -3.914  30.461  1.00 10.53           O  
ATOM    999  CB  ASP A 124      20.323  -4.112  27.911  1.00 10.22           C  
ATOM   1000  CG  ASP A 124      21.085  -4.968  26.909  1.00 11.41           C  
ATOM   1001  OD1 ASP A 124      20.696  -6.140  26.707  1.00 11.48           O  
ATOM   1002  OD2 ASP A 124      22.089  -4.485  26.344  1.00  9.18           O  
ATOM   1003  N   VAL A 125      17.076  -3.784  29.529  1.00 11.45           N  
ATOM   1004  CA  VAL A 125      16.434  -3.296  30.746  1.00 13.91           C  
ATOM   1005  C   VAL A 125      16.047  -4.579  31.483  1.00 14.32           C  
ATOM   1006  O   VAL A 125      15.060  -5.230  31.128  1.00 14.27           O  
ATOM   1007  CB  VAL A 125      15.151  -2.472  30.446  1.00 14.08           C  
ATOM   1008  CG1 VAL A 125      14.569  -1.906  31.748  1.00 16.05           C  
ATOM   1009  CG2 VAL A 125      15.451  -1.345  29.470  1.00 14.47           C  
ATOM   1010  N   ASP A 126      16.852  -4.951  32.473  1.00 13.81           N  
ATOM   1011  CA  ASP A 126      16.644  -6.170  33.243  1.00 14.58           C  
ATOM   1012  C   ASP A 126      17.334  -5.965  34.587  1.00 14.17           C  
ATOM   1013  O   ASP A 126      18.547  -5.769  34.639  1.00 14.26           O  
ATOM   1014  CB  ASP A 126      17.299  -7.342  32.505  1.00 16.80           C  
ATOM   1015  CG  ASP A 126      16.981  -8.685  33.131  1.00 21.61           C  
ATOM   1016  OD1 ASP A 126      17.449  -8.960  34.252  1.00 20.90           O  
ATOM   1017  OD2 ASP A 126      16.258  -9.476  32.496  1.00 25.24           O  
ATOM   1018  N   LYS A 127      16.575  -6.076  35.670  1.00 14.81           N  
ATOM   1019  CA  LYS A 127      17.102  -5.872  37.021  1.00 15.68           C  
ATOM   1020  C   LYS A 127      18.319  -6.713  37.397  1.00 15.05           C  
ATOM   1021  O   LYS A 127      19.225  -6.235  38.078  1.00 16.07           O  
ATOM   1022  CB  LYS A 127      15.988  -6.099  38.045  1.00 16.82           C  
ATOM   1023  CG  LYS A 127      14.880  -5.075  37.958  1.00 19.03           C  
ATOM   1024  CD  LYS A 127      13.684  -5.457  38.801  1.00 21.03           C  
ATOM   1025  CE  LYS A 127      12.621  -4.380  38.713  1.00 23.66           C  
ATOM   1026  NZ  LYS A 127      11.380  -4.736  39.446  1.00 26.81           N  
ATOM   1027  N   VAL A 128      18.341  -7.959  36.944  1.00 15.37           N  
ATOM   1028  CA  VAL A 128      19.431  -8.874  37.262  1.00 16.80           C  
ATOM   1029  C   VAL A 128      20.611  -8.843  36.302  1.00 16.35           C  
ATOM   1030  O   VAL A 128      21.761  -8.716  36.720  1.00 17.69           O  
ATOM   1031  CB  VAL A 128      18.914 -10.331  37.333  1.00 18.01           C  
ATOM   1032  CG1 VAL A 128      20.042 -11.275  37.717  1.00 19.17           C  
ATOM   1033  CG2 VAL A 128      17.756 -10.433  38.315  1.00 18.09           C  
ATOM   1034  N   LYS A 129      20.314  -8.964  35.014  1.00 16.95           N  
ATOM   1035  CA  LYS A 129      21.337  -9.017  33.979  1.00 16.98           C  
ATOM   1036  C   LYS A 129      21.769  -7.709  33.318  1.00 16.19           C  
ATOM   1037  O   LYS A 129      22.861  -7.647  32.757  1.00 16.44           O  
ATOM   1038  CB  LYS A 129      20.905 -10.015  32.904  1.00 18.98           C  
ATOM   1039  CG  LYS A 129      20.953 -11.473  33.352  1.00 23.23           C  
ATOM   1040  CD  LYS A 129      20.307 -12.385  32.317  1.00 26.67           C  
ATOM   1041  CE  LYS A 129      20.713 -13.839  32.509  1.00 28.84           C  
ATOM   1042  NZ  LYS A 129      22.177 -14.040  32.277  1.00 31.97           N  
ATOM   1043  N   GLY A 130      20.923  -6.684  33.356  1.00 14.43           N  
ATOM   1044  CA  GLY A 130      21.279  -5.421  32.729  1.00 15.13           C  
ATOM   1045  C   GLY A 130      21.084  -4.233  33.650  1.00 14.89           C  
ATOM   1046  O   GLY A 130      21.568  -4.242  34.783  1.00 15.05           O  
ATOM   1047  N   TYR A 131      20.381  -3.211  33.172  1.00 12.75           N  
ATOM   1048  CA  TYR A 131      20.121  -2.018  33.976  1.00 12.30           C  
ATOM   1049  C   TYR A 131      18.614  -1.859  34.169  1.00 12.07           C  
ATOM   1050  O   TYR A 131      17.824  -2.497  33.474  1.00 13.61           O  
ATOM   1051  CB  TYR A 131      20.728  -0.760  33.313  1.00 11.37           C  
ATOM   1052  CG  TYR A 131      20.033  -0.282  32.047  1.00 11.75           C  
ATOM   1053  CD1 TYR A 131      20.374  -0.802  30.798  1.00 12.55           C  
ATOM   1054  CD2 TYR A 131      19.019   0.670  32.103  1.00 11.19           C  
ATOM   1055  CE1 TYR A 131      19.715  -0.385  29.636  1.00 12.29           C  
ATOM   1056  CE2 TYR A 131      18.354   1.090  30.950  1.00 13.44           C  
ATOM   1057  CZ  TYR A 131      18.707   0.554  29.722  1.00 12.38           C  
ATOM   1058  OH  TYR A 131      18.030   0.949  28.590  1.00 12.13           O  
ATOM   1059  N   PHE A 132      18.218  -1.061  35.154  1.00 11.71           N  
ATOM   1060  CA  PHE A 132      16.808  -0.793  35.427  1.00 12.20           C  
ATOM   1061  C   PHE A 132      16.824   0.616  36.001  1.00 13.11           C  
ATOM   1062  O   PHE A 132      17.457   0.871  37.027  1.00 11.96           O  
ATOM   1063  CB  PHE A 132      16.221  -1.790  36.434  1.00 12.66           C  
ATOM   1064  CG  PHE A 132      14.720  -1.769  36.491  1.00 13.18           C  
ATOM   1065  CD1 PHE A 132      13.966  -2.522  35.594  1.00 13.92           C  
ATOM   1066  CD2 PHE A 132      14.053  -0.972  37.417  1.00 14.38           C  
ATOM   1067  CE1 PHE A 132      12.566  -2.478  35.618  1.00 13.84           C  
ATOM   1068  CE2 PHE A 132      12.652  -0.923  37.446  1.00 13.55           C  
ATOM   1069  CZ  PHE A 132      11.911  -1.676  36.546  1.00 12.90           C  
ATOM   1070  N   PRO A 133      16.161   1.561  35.317  1.00 14.13           N  
ATOM   1071  CA  PRO A 133      16.090   2.971  35.714  1.00 15.08           C  
ATOM   1072  C   PRO A 133      15.250   3.355  36.935  1.00 15.81           C  
ATOM   1073  O   PRO A 133      14.203   3.987  36.798  1.00 15.58           O  
ATOM   1074  CB  PRO A 133      15.583   3.645  34.441  1.00 13.84           C  
ATOM   1075  CG  PRO A 133      14.627   2.638  33.914  1.00 13.67           C  
ATOM   1076  CD  PRO A 133      15.393   1.332  34.077  1.00 14.07           C  
ATOM   1077  N   SER A 134      15.710   2.959  38.117  1.00 16.82           N  
ATOM   1078  CA  SER A 134      15.047   3.312  39.372  1.00 18.38           C  
ATOM   1079  C   SER A 134      16.163   3.379  40.409  1.00 17.55           C  
ATOM   1080  O   SER A 134      17.194   2.714  40.262  1.00 15.40           O  
ATOM   1081  CB  SER A 134      13.959   2.301  39.764  1.00 18.88           C  
ATOM   1082  OG  SER A 134      14.500   1.102  40.288  1.00 23.00           O  
ATOM   1083  N   SER A 135      15.984   4.213  41.429  1.00 18.40           N  
ATOM   1084  CA  SER A 135      17.004   4.394  42.460  1.00 18.68           C  
ATOM   1085  C   SER A 135      17.518   3.130  43.141  1.00 16.98           C  
ATOM   1086  O   SER A 135      18.719   3.008  43.394  1.00 16.87           O  
ATOM   1087  CB  SER A 135      16.532   5.406  43.504  1.00 20.42           C  
ATOM   1088  OG  SER A 135      16.493   6.709  42.948  1.00 22.85           O  
ATOM   1089  N   GLN A 136      16.635   2.175  43.408  1.00 18.90           N  
ATOM   1090  CA  GLN A 136      17.070   0.946  44.065  1.00 22.07           C  
ATOM   1091  C   GLN A 136      18.084   0.173  43.226  1.00 21.34           C  
ATOM   1092  O   GLN A 136      18.935  -0.542  43.766  1.00 19.93           O  
ATOM   1093  CB  GLN A 136      15.879   0.043  44.400  1.00 26.24           C  
ATOM   1094  CG  GLN A 136      16.276  -1.172  45.241  1.00 33.60           C  
ATOM   1095  CD  GLN A 136      15.095  -2.015  45.677  1.00 37.89           C  
ATOM   1096  OE1 GLN A 136      14.148  -2.231  44.916  1.00 40.91           O  
ATOM   1097  NE2 GLN A 136      15.147  -2.506  46.908  1.00 40.74           N  
ATOM   1098  N   TYR A 137      18.033   0.363  41.911  1.00 18.63           N  
ATOM   1099  CA  TYR A 137      18.934  -0.345  41.015  1.00 17.47           C  
ATOM   1100  C   TYR A 137      20.053   0.478  40.389  1.00 17.33           C  
ATOM   1101  O   TYR A 137      20.714   0.010  39.462  1.00 15.70           O  
ATOM   1102  CB  TYR A 137      18.121  -1.051  39.931  1.00 18.89           C  
ATOM   1103  CG  TYR A 137      17.215  -2.118  40.490  1.00 20.66           C  
ATOM   1104  CD1 TYR A 137      17.705  -3.393  40.777  1.00 21.85           C  
ATOM   1105  CD2 TYR A 137      15.880  -1.845  40.772  1.00 22.19           C  
ATOM   1106  CE1 TYR A 137      16.889  -4.367  41.335  1.00 23.31           C  
ATOM   1107  CE2 TYR A 137      15.053  -2.811  41.332  1.00 23.80           C  
ATOM   1108  CZ  TYR A 137      15.564  -4.068  41.612  1.00 25.29           C  
ATOM   1109  OH  TYR A 137      14.752  -5.022  42.186  1.00 29.47           O  
ATOM   1110  N   MET A 138      20.332   1.658  40.938  1.00 15.76           N  
ATOM   1111  CA  MET A 138      21.379   2.511  40.382  1.00 17.34           C  
ATOM   1112  C   MET A 138      22.785   1.932  40.410  1.00 16.70           C  
ATOM   1113  O   MET A 138      23.554   2.134  39.471  1.00 16.29           O  
ATOM   1114  CB  MET A 138      21.370   3.897  41.033  1.00 20.69           C  
ATOM   1115  CG  MET A 138      20.447   4.903  40.348  1.00 27.76           C  
ATOM   1116  SD  MET A 138      20.852   5.212  38.589  1.00 32.02           S  
ATOM   1117  CE  MET A 138      19.662   4.120  37.798  1.00 31.15           C  
ATOM   1118  N   ALA A 139      23.119   1.199  41.469  1.00 15.06           N  
ATOM   1119  CA  ALA A 139      24.447   0.607  41.604  1.00 15.50           C  
ATOM   1120  C   ALA A 139      24.784  -0.339  40.456  1.00 14.34           C  
ATOM   1121  O   ALA A 139      25.809  -0.180  39.793  1.00 15.55           O  
ATOM   1122  CB  ALA A 139      24.568  -0.125  42.933  1.00 17.08           C  
ATOM   1123  N   SER A 140      23.927  -1.327  40.228  1.00 12.70           N  
ATOM   1124  CA  SER A 140      24.155  -2.286  39.158  1.00 13.24           C  
ATOM   1125  C   SER A 140      23.991  -1.643  37.778  1.00 12.41           C  
ATOM   1126  O   SER A 140      24.747  -1.950  36.849  1.00 12.98           O  
ATOM   1127  CB  SER A 140      23.215  -3.484  39.310  1.00 12.71           C  
ATOM   1128  OG  SER A 140      21.892  -3.062  39.588  1.00 14.00           O  
ATOM   1129  N   SER A 141      23.017  -0.743  37.656  1.00 11.45           N  
ATOM   1130  CA  SER A 141      22.757  -0.051  36.391  1.00 12.06           C  
ATOM   1131  C   SER A 141      23.977   0.733  35.930  1.00 12.56           C  
ATOM   1132  O   SER A 141      24.371   0.642  34.765  1.00 12.73           O  
ATOM   1133  CB  SER A 141      21.545   0.877  36.511  1.00 10.69           C  
ATOM   1134  OG  SER A 141      20.351   0.140  36.743  1.00 12.43           O  
ATOM   1135  N   LYS A 142      24.588   1.484  36.842  1.00 11.98           N  
ATOM   1136  CA  LYS A 142      25.781   2.257  36.513  1.00 13.09           C  
ATOM   1137  C   LYS A 142      26.911   1.334  36.100  1.00 12.37           C  
ATOM   1138  O   LYS A 142      27.635   1.620  35.145  1.00 11.48           O  
ATOM   1139  CB  LYS A 142      26.238   3.089  37.709  1.00 15.89           C  
ATOM   1140  CG  LYS A 142      25.407   4.324  37.974  1.00 21.31           C  
ATOM   1141  CD  LYS A 142      25.819   4.961  39.297  1.00 24.37           C  
ATOM   1142  CE  LYS A 142      25.711   6.468  39.241  1.00 27.80           C  
ATOM   1143  NZ  LYS A 142      26.819   7.039  38.419  1.00 28.77           N  
ATOM   1144  N   LYS A 143      27.073   0.226  36.821  1.00 12.36           N  
ATOM   1145  CA  LYS A 143      28.139  -0.717  36.502  1.00 11.92           C  
ATOM   1146  C   LYS A 143      27.931  -1.311  35.116  1.00 10.32           C  
ATOM   1147  O   LYS A 143      28.885  -1.444  34.345  1.00 11.59           O  
ATOM   1148  CB  LYS A 143      28.226  -1.832  37.544  0.70 13.11           C  
ATOM   1149  CG  LYS A 143      28.400  -1.328  38.961  0.70 19.66           C  
ATOM   1150  CD  LYS A 143      29.498  -0.270  39.058  0.70 22.56           C  
ATOM   1151  CE  LYS A 143      29.458   0.477  40.398  0.70 24.61           C  
ATOM   1152  NZ  LYS A 143      28.204   1.274  40.619  0.70 21.93           N  
ATOM   1153  N   TYR A 144      26.684  -1.636  34.790  1.00  9.67           N  
ATOM   1154  CA  TYR A 144      26.366  -2.214  33.487  1.00 10.69           C  
ATOM   1155  C   TYR A 144      26.691  -1.245  32.343  1.00  9.85           C  
ATOM   1156  O   TYR A 144      27.465  -1.569  31.434  1.00  9.08           O  
ATOM   1157  CB  TYR A 144      24.889  -2.625  33.422  1.00 10.98           C  
ATOM   1158  CG  TYR A 144      24.518  -3.308  32.118  1.00 13.16           C  
ATOM   1159  CD1 TYR A 144      24.875  -4.637  31.885  1.00 13.55           C  
ATOM   1160  CD2 TYR A 144      23.874  -2.607  31.093  1.00 13.66           C  
ATOM   1161  CE1 TYR A 144      24.612  -5.255  30.665  1.00 13.78           C  
ATOM   1162  CE2 TYR A 144      23.605  -3.217  29.863  1.00 14.76           C  
ATOM   1163  CZ  TYR A 144      23.981  -4.541  29.660  1.00 14.48           C  
ATOM   1164  OH  TYR A 144      23.748  -5.157  28.453  1.00 15.04           O  
ATOM   1165  N   ILE A 145      26.112  -0.049  32.413  1.00 11.33           N  
ATOM   1166  CA  ILE A 145      26.310   0.979  31.393  1.00 11.57           C  
ATOM   1167  C   ILE A 145      27.783   1.353  31.196  1.00 11.20           C  
ATOM   1168  O   ILE A 145      28.270   1.409  30.065  1.00 11.84           O  
ATOM   1169  CB  ILE A 145      25.449   2.252  31.715  1.00 12.74           C  
ATOM   1170  CG1 ILE A 145      23.957   1.959  31.517  1.00 12.94           C  
ATOM   1171  CG2 ILE A 145      25.879   3.445  30.855  1.00 13.06           C  
ATOM   1172  CD1 ILE A 145      23.542   1.647  30.071  1.00 12.76           C  
ATOM   1173  N   THR A 146      28.502   1.582  32.288  1.00 10.23           N  
ATOM   1174  CA  THR A 146      29.907   1.954  32.193  1.00 11.70           C  
ATOM   1175  C   THR A 146      30.818   0.823  31.691  1.00 11.03           C  
ATOM   1176  O   THR A 146      31.722   1.064  30.883  1.00 10.00           O  
ATOM   1177  CB  THR A 146      30.442   2.511  33.534  1.00 13.55           C  
ATOM   1178  OG1 THR A 146      30.284   1.527  34.564  1.00 17.67           O  
ATOM   1179  CG2 THR A 146      29.683   3.760  33.930  1.00 14.32           C  
ATOM   1180  N   SER A 147      30.575  -0.408  32.145  1.00 10.87           N  
ATOM   1181  CA  SER A 147      31.394  -1.551  31.725  1.00 11.37           C  
ATOM   1182  C   SER A 147      31.199  -1.876  30.247  1.00  8.89           C  
ATOM   1183  O   SER A 147      32.159  -2.036  29.494  1.00 10.51           O  
ATOM   1184  CB  SER A 147      31.051  -2.791  32.554  1.00 12.94           C  
ATOM   1185  OG  SER A 147      31.250  -2.555  33.936  1.00 18.77           O  
ATOM   1186  N   VAL A 148      29.940  -1.994  29.848  1.00 10.72           N  
ATOM   1187  CA  VAL A 148      29.592  -2.311  28.465  1.00 11.35           C  
ATOM   1188  C   VAL A 148      30.076  -1.226  27.501  1.00 10.54           C  
ATOM   1189  O   VAL A 148      30.714  -1.529  26.485  1.00 10.62           O  
ATOM   1190  CB  VAL A 148      28.063  -2.553  28.326  1.00 12.71           C  
ATOM   1191  CG1 VAL A 148      27.648  -2.573  26.876  1.00 16.67           C  
ATOM   1192  CG2 VAL A 148      27.695  -3.878  28.989  1.00 14.23           C  
ATOM   1193  N   TRP A 149      29.844   0.038  27.844  1.00  9.20           N  
ATOM   1194  CA  TRP A 149      30.278   1.104  26.958  1.00  7.86           C  
ATOM   1195  C   TRP A 149      31.781   1.297  26.891  1.00  9.99           C  
ATOM   1196  O   TRP A 149      32.307   1.678  25.846  1.00 10.71           O  
ATOM   1197  CB  TRP A 149      29.517   2.403  27.230  1.00  8.28           C  
ATOM   1198  CG  TRP A 149      28.189   2.373  26.543  1.00  7.53           C  
ATOM   1199  CD1 TRP A 149      26.966   2.271  27.125  1.00  7.08           C  
ATOM   1200  CD2 TRP A 149      27.966   2.346  25.127  1.00  8.23           C  
ATOM   1201  NE1 TRP A 149      25.989   2.168  26.164  1.00  8.97           N  
ATOM   1202  CE2 TRP A 149      26.577   2.213  24.926  1.00  9.11           C  
ATOM   1203  CE3 TRP A 149      28.811   2.412  24.008  1.00  9.99           C  
ATOM   1204  CZ2 TRP A 149      26.007   2.140  23.647  1.00  9.23           C  
ATOM   1205  CZ3 TRP A 149      28.245   2.339  22.741  1.00  9.51           C  
ATOM   1206  CH2 TRP A 149      26.857   2.207  22.573  1.00  8.06           C  
ATOM   1207  N   ALA A 150      32.490   0.975  27.969  1.00  9.77           N  
ATOM   1208  CA  ALA A 150      33.946   1.095  27.954  1.00 11.04           C  
ATOM   1209  C   ALA A 150      34.495   0.071  26.954  1.00  9.74           C  
ATOM   1210  O   ALA A 150      35.434   0.353  26.213  1.00 10.77           O  
ATOM   1211  CB  ALA A 150      34.527   0.837  29.351  1.00 12.57           C  
ATOM   1212  N   GLN A 151      33.882  -1.107  26.927  1.00  9.64           N  
ATOM   1213  CA  GLN A 151      34.291  -2.174  26.023  1.00 10.43           C  
ATOM   1214  C   GLN A 151      33.955  -1.861  24.563  1.00  9.77           C  
ATOM   1215  O   GLN A 151      34.788  -2.068  23.672  1.00 11.27           O  
ATOM   1216  CB  GLN A 151      33.640  -3.491  26.437  1.00 10.89           C  
ATOM   1217  CG  GLN A 151      34.106  -4.010  27.784  1.00 12.66           C  
ATOM   1218  CD  GLN A 151      33.340  -5.236  28.203  1.00 12.65           C  
ATOM   1219  OE1 GLN A 151      33.602  -6.338  27.721  1.00 14.48           O  
ATOM   1220  NE2 GLN A 151      32.367  -5.053  29.080  1.00 11.39           N  
ATOM   1221  N   ILE A 152      32.736  -1.388  24.317  1.00  9.73           N  
ATOM   1222  CA  ILE A 152      32.327  -1.044  22.958  1.00  9.60           C  
ATOM   1223  C   ILE A 152      33.210   0.089  22.433  1.00 10.43           C  
ATOM   1224  O   ILE A 152      33.722   0.022  21.311  1.00 11.54           O  
ATOM   1225  CB  ILE A 152      30.839  -0.645  22.888  1.00 10.08           C  
ATOM   1226  CG1 ILE A 152      29.964  -1.835  23.286  1.00  9.20           C  
ATOM   1227  CG2 ILE A 152      30.476  -0.208  21.461  1.00 11.45           C  
ATOM   1228  CD1 ILE A 152      28.514  -1.479  23.497  1.00 11.48           C  
ATOM   1229  N   ALA A 153      33.436   1.101  23.264  1.00  9.57           N  
ATOM   1230  CA  ALA A 153      34.279   2.225  22.879  1.00 10.71           C  
ATOM   1231  C   ALA A 153      35.702   1.774  22.527  1.00 12.04           C  
ATOM   1232  O   ALA A 153      36.292   2.247  21.555  1.00 12.58           O  
ATOM   1233  CB  ALA A 153      34.314   3.262  23.995  1.00 11.14           C  
ATOM   1234  N   ALA A 154      36.253   0.846  23.305  1.00 12.73           N  
ATOM   1235  CA  ALA A 154      37.606   0.365  23.049  1.00 13.71           C  
ATOM   1236  C   ALA A 154      37.695  -0.416  21.741  1.00 13.16           C  
ATOM   1237  O   ALA A 154      38.647  -0.252  20.984  1.00 16.47           O  
ATOM   1238  CB  ALA A 154      38.099  -0.494  24.209  1.00 14.45           C  
ATOM   1239  N   ARG A 155      36.700  -1.252  21.470  1.00 12.47           N  
ATOM   1240  CA  ARG A 155      36.702  -2.051  20.251  1.00 13.55           C  
ATOM   1241  C   ARG A 155      36.586  -1.204  18.987  1.00 14.90           C  
ATOM   1242  O   ARG A 155      37.284  -1.461  18.007  1.00 15.13           O  
ATOM   1243  CB  ARG A 155      35.585  -3.105  20.285  1.00 14.66           C  
ATOM   1244  CG  ARG A 155      35.427  -3.908  18.990  1.00 16.41           C  
ATOM   1245  CD  ARG A 155      36.681  -4.720  18.643  1.00 19.28           C  
ATOM   1246  NE  ARG A 155      36.828  -5.901  19.491  1.00 22.49           N  
ATOM   1247  CZ  ARG A 155      36.502  -7.138  19.121  1.00 24.41           C  
ATOM   1248  NH1 ARG A 155      36.006  -7.373  17.909  1.00 24.47           N  
ATOM   1249  NH2 ARG A 155      36.656  -8.143  19.974  1.00 25.71           N  
ATOM   1250  N   PHE A 156      35.727  -0.188  19.018  1.00 12.71           N  
ATOM   1251  CA  PHE A 156      35.519   0.666  17.853  1.00 13.98           C  
ATOM   1252  C   PHE A 156      36.239   2.010  17.901  1.00 14.08           C  
ATOM   1253  O   PHE A 156      35.869   2.940  17.180  1.00 14.42           O  
ATOM   1254  CB  PHE A 156      34.022   0.880  17.639  1.00 13.49           C  
ATOM   1255  CG  PHE A 156      33.269  -0.384  17.334  1.00 13.50           C  
ATOM   1256  CD1 PHE A 156      33.138  -0.833  16.019  1.00 14.11           C  
ATOM   1257  CD2 PHE A 156      32.693  -1.131  18.359  1.00 13.21           C  
ATOM   1258  CE1 PHE A 156      32.444  -2.005  15.729  1.00 14.90           C  
ATOM   1259  CE2 PHE A 156      31.997  -2.304  18.083  1.00 14.13           C  
ATOM   1260  CZ  PHE A 156      31.870  -2.744  16.765  1.00 14.76           C  
ATOM   1261  N   ALA A 157      37.319   2.071  18.673  1.00 13.19           N  
ATOM   1262  CA  ALA A 157      38.107   3.290  18.849  1.00 15.35           C  
ATOM   1263  C   ALA A 157      38.613   3.963  17.569  1.00 16.98           C  
ATOM   1264  O   ALA A 157      38.733   5.186  17.516  1.00 17.39           O  
ATOM   1265  CB  ALA A 157      39.282   3.009  19.780  1.00 14.76           C  
ATOM   1266  N   ASN A 158      38.912   3.166  16.548  1.00 18.17           N  
ATOM   1267  CA  ASN A 158      39.442   3.690  15.291  1.00 18.57           C  
ATOM   1268  C   ASN A 158      38.419   4.141  14.252  1.00 19.27           C  
ATOM   1269  O   ASN A 158      38.799   4.647  13.197  1.00 21.66           O  
ATOM   1270  CB  ASN A 158      40.398   2.675  14.658  1.00 20.57           C  
ATOM   1271  CG  ASN A 158      41.612   2.397  15.525  1.00 22.26           C  
ATOM   1272  OD1 ASN A 158      42.203   3.310  16.101  1.00 24.00           O  
ATOM   1273  ND2 ASN A 158      41.989   1.131  15.624  1.00 24.21           N  
ATOM   1274  N   TYR A 159      37.134   3.948  14.520  1.00 16.85           N  
ATOM   1275  CA  TYR A 159      36.113   4.358  13.562  1.00 16.23           C  
ATOM   1276  C   TYR A 159      35.858   5.857  13.696  1.00 15.60           C  
ATOM   1277  O   TYR A 159      35.830   6.385  14.807  1.00 15.58           O  
ATOM   1278  CB  TYR A 159      34.826   3.566  13.778  1.00 15.76           C  
ATOM   1279  CG  TYR A 159      34.943   2.094  13.424  1.00 16.01           C  
ATOM   1280  CD1 TYR A 159      35.765   1.242  14.163  1.00 15.17           C  
ATOM   1281  CD2 TYR A 159      34.229   1.555  12.354  1.00 15.49           C  
ATOM   1282  CE1 TYR A 159      35.872  -0.106  13.848  1.00 15.35           C  
ATOM   1283  CE2 TYR A 159      34.329   0.200  12.028  1.00 16.31           C  
ATOM   1284  CZ  TYR A 159      35.152  -0.621  12.781  1.00 15.80           C  
ATOM   1285  OH  TYR A 159      35.252  -1.958  12.482  1.00 17.32           O  
ATOM   1286  N   ASP A 160      35.710   6.547  12.566  1.00 16.65           N  
ATOM   1287  CA  ASP A 160      35.478   7.991  12.589  1.00 15.79           C  
ATOM   1288  C   ASP A 160      34.013   8.362  12.822  1.00 16.05           C  
ATOM   1289  O   ASP A 160      33.208   7.504  13.203  1.00 15.13           O  
ATOM   1290  CB  ASP A 160      36.052   8.669  11.329  1.00 17.41           C  
ATOM   1291  CG  ASP A 160      35.306   8.309  10.039  1.00 20.31           C  
ATOM   1292  OD1 ASP A 160      34.293   7.572  10.051  1.00 18.94           O  
ATOM   1293  OD2 ASP A 160      35.754   8.796   8.980  1.00 24.24           O  
ATOM   1294  N   GLU A 161      33.661   9.615  12.530  1.00 14.94           N  
ATOM   1295  CA  GLU A 161      32.305  10.129  12.728  1.00 16.67           C  
ATOM   1296  C   GLU A 161      31.174   9.358  12.058  1.00 13.15           C  
ATOM   1297  O   GLU A 161      30.006   9.608  12.341  1.00 12.66           O  
ATOM   1298  CB  GLU A 161      32.212  11.623  12.369  1.00 21.41           C  
ATOM   1299  CG  GLU A 161      32.263  11.959  10.871  1.00 30.12           C  
ATOM   1300  CD  GLU A 161      33.645  11.774  10.239  1.00 35.23           C  
ATOM   1301  OE1 GLU A 161      34.672  12.020  10.919  1.00 37.29           O  
ATOM   1302  OE2 GLU A 161      33.700  11.390   9.047  1.00 38.07           O  
ATOM   1303  N   HIS A 162      31.506   8.428  11.167  1.00 11.90           N  
ATOM   1304  CA  HIS A 162      30.475   7.624  10.524  1.00 12.13           C  
ATOM   1305  C   HIS A 162      29.801   6.676  11.522  1.00 11.39           C  
ATOM   1306  O   HIS A 162      28.700   6.193  11.270  1.00 13.53           O  
ATOM   1307  CB  HIS A 162      31.040   6.856   9.335  1.00 13.15           C  
ATOM   1308  CG  HIS A 162      31.192   7.699   8.110  1.00 15.71           C  
ATOM   1309  ND1 HIS A 162      32.243   8.573   7.932  1.00 19.14           N  
ATOM   1310  CD2 HIS A 162      30.386   7.854   7.033  1.00 16.94           C  
ATOM   1311  CE1 HIS A 162      32.074   9.236   6.801  1.00 18.49           C  
ATOM   1312  NE2 HIS A 162      30.955   8.818   6.237  1.00 17.36           N  
ATOM   1313  N   LEU A 163      30.463   6.416  12.648  1.00  9.64           N  
ATOM   1314  CA  LEU A 163      29.906   5.549  13.685  1.00  9.61           C  
ATOM   1315  C   LEU A 163      29.385   6.394  14.852  1.00  8.34           C  
ATOM   1316  O   LEU A 163      30.125   7.187  15.444  1.00  8.54           O  
ATOM   1317  CB  LEU A 163      30.961   4.549  14.174  1.00 10.75           C  
ATOM   1318  CG  LEU A 163      30.549   3.577  15.283  1.00 11.33           C  
ATOM   1319  CD1 LEU A 163      29.389   2.709  14.822  1.00 11.12           C  
ATOM   1320  CD2 LEU A 163      31.746   2.718  15.680  1.00 11.28           C  
ATOM   1321  N   ILE A 164      28.106   6.216  15.164  1.00  7.28           N  
ATOM   1322  CA  ILE A 164      27.412   6.945  16.228  1.00  8.66           C  
ATOM   1323  C   ILE A 164      27.010   5.945  17.319  1.00  9.75           C  
ATOM   1324  O   ILE A 164      26.594   4.826  17.000  1.00  9.49           O  
ATOM   1325  CB  ILE A 164      26.123   7.595  15.656  1.00  9.06           C  
ATOM   1326  CG1 ILE A 164      26.482   8.524  14.488  1.00  9.09           C  
ATOM   1327  CG2 ILE A 164      25.349   8.342  16.749  1.00  9.86           C  
ATOM   1328  CD1 ILE A 164      25.324   8.794  13.542  1.00 12.00           C  
ATOM   1329  N   PHE A 165      27.144   6.339  18.590  1.00  8.73           N  
ATOM   1330  CA  PHE A 165      26.779   5.468  19.711  1.00  7.62           C  
ATOM   1331  C   PHE A 165      25.483   5.956  20.337  1.00  8.53           C  
ATOM   1332  O   PHE A 165      25.351   7.143  20.624  1.00  9.74           O  
ATOM   1333  CB  PHE A 165      27.850   5.483  20.804  1.00  8.32           C  
ATOM   1334  CG  PHE A 165      29.139   4.815  20.424  1.00  8.88           C  
ATOM   1335  CD1 PHE A 165      29.196   3.887  19.383  1.00 10.86           C  
ATOM   1336  CD2 PHE A 165      30.299   5.092  21.143  1.00 10.61           C  
ATOM   1337  CE1 PHE A 165      30.390   3.241  19.063  1.00 12.38           C  
ATOM   1338  CE2 PHE A 165      31.505   4.453  20.834  1.00 12.70           C  
ATOM   1339  CZ  PHE A 165      31.549   3.522  19.788  1.00 13.42           C  
ATOM   1340  N   GLU A 166      24.546   5.039  20.565  1.00  8.24           N  
ATOM   1341  CA  GLU A 166      23.264   5.347  21.197  1.00  7.20           C  
ATOM   1342  C   GLU A 166      23.290   4.574  22.527  1.00  9.22           C  
ATOM   1343  O   GLU A 166      23.112   3.354  22.548  1.00  8.86           O  
ATOM   1344  CB  GLU A 166      22.118   4.868  20.310  1.00  7.11           C  
ATOM   1345  CG  GLU A 166      20.725   5.093  20.870  1.00  7.83           C  
ATOM   1346  CD  GLU A 166      19.656   4.411  20.027  1.00 12.96           C  
ATOM   1347  OE1 GLU A 166      19.746   4.470  18.790  1.00 16.54           O  
ATOM   1348  OE2 GLU A 166      18.726   3.808  20.593  1.00 16.79           O  
ATOM   1349  N   GLY A 167      23.506   5.295  23.623  1.00  8.91           N  
ATOM   1350  CA  GLY A 167      23.630   4.679  24.932  1.00  8.25           C  
ATOM   1351  C   GLY A 167      22.576   3.677  25.360  1.00  7.88           C  
ATOM   1352  O   GLY A 167      22.915   2.567  25.798  1.00  8.70           O  
ATOM   1353  N   MET A 168      21.310   4.081  25.288  1.00  8.40           N  
ATOM   1354  CA  MET A 168      20.177   3.234  25.669  1.00  7.84           C  
ATOM   1355  C   MET A 168      19.085   3.352  24.620  1.00  9.64           C  
ATOM   1356  O   MET A 168      19.017   4.349  23.894  1.00 10.07           O  
ATOM   1357  CB  MET A 168      19.608   3.660  27.026  1.00  9.29           C  
ATOM   1358  CG  MET A 168      20.586   3.500  28.181  1.00  9.89           C  
ATOM   1359  SD  MET A 168      19.976   4.191  29.732  1.00 12.38           S  
ATOM   1360  CE  MET A 168      20.320   5.931  29.454  1.00 16.26           C  
ATOM   1361  N   ASN A 169      18.212   2.352  24.567  1.00  9.15           N  
ATOM   1362  CA  ASN A 169      17.115   2.320  23.605  1.00  9.12           C  
ATOM   1363  C   ASN A 169      15.841   2.990  24.129  1.00  8.39           C  
ATOM   1364  O   ASN A 169      15.564   4.155  23.817  1.00  8.87           O  
ATOM   1365  CB  ASN A 169      16.849   0.860  23.194  1.00  8.55           C  
ATOM   1366  CG  ASN A 169      15.675   0.729  22.245  1.00  9.35           C  
ATOM   1367  OD1 ASN A 169      15.600   1.423  21.234  1.00  9.48           O  
ATOM   1368  ND2 ASN A 169      14.745  -0.165  22.566  1.00  8.32           N  
ATOM   1369  N   GLU A 170      15.050   2.251  24.899  1.00  8.36           N  
ATOM   1370  CA  GLU A 170      13.814   2.770  25.479  1.00  8.74           C  
ATOM   1371  C   GLU A 170      13.814   2.519  26.990  1.00  9.34           C  
ATOM   1372  O   GLU A 170      13.001   1.746  27.500  1.00 10.07           O  
ATOM   1373  CB  GLU A 170      12.589   2.112  24.817  1.00  9.61           C  
ATOM   1374  CG  GLU A 170      12.407   2.485  23.343  1.00 10.00           C  
ATOM   1375  CD  GLU A 170      11.181   1.850  22.690  1.00 12.71           C  
ATOM   1376  OE1 GLU A 170      10.541   0.959  23.282  1.00 13.71           O  
ATOM   1377  OE2 GLU A 170      10.851   2.249  21.556  1.00 13.50           O  
ATOM   1378  N   PRO A 171      14.723   3.180  27.727  1.00 10.34           N  
ATOM   1379  CA  PRO A 171      14.791   2.989  29.186  1.00 10.39           C  
ATOM   1380  C   PRO A 171      13.430   3.312  29.808  1.00 11.76           C  
ATOM   1381  O   PRO A 171      12.833   4.355  29.526  1.00 10.54           O  
ATOM   1382  CB  PRO A 171      15.898   3.956  29.609  1.00  9.71           C  
ATOM   1383  CG  PRO A 171      15.801   5.052  28.585  1.00 10.16           C  
ATOM   1384  CD  PRO A 171      15.570   4.307  27.295  1.00 10.08           C  
ATOM   1385  N   ARG A 172      12.923   2.400  30.631  1.00 13.04           N  
ATOM   1386  CA  ARG A 172      11.603   2.583  31.216  1.00 14.55           C  
ATOM   1387  C   ARG A 172      11.416   1.647  32.405  1.00 14.38           C  
ATOM   1388  O   ARG A 172      12.258   0.785  32.661  1.00 14.46           O  
ATOM   1389  CB  ARG A 172      10.555   2.240  30.149  1.00 13.13           C  
ATOM   1390  CG  ARG A 172      10.599   0.768  29.719  1.00 13.36           C  
ATOM   1391  CD  ARG A 172       9.845   0.515  28.425  1.00 15.07           C  
ATOM   1392  NE  ARG A 172       9.767  -0.909  28.100  1.00 15.04           N  
ATOM   1393  CZ  ARG A 172      10.753  -1.627  27.565  1.00 15.78           C  
ATOM   1394  NH1 ARG A 172      11.919  -1.068  27.277  1.00 14.90           N  
ATOM   1395  NH2 ARG A 172      10.570  -2.916  27.312  1.00 15.99           N  
ATOM   1396  N   LEU A 173      10.292   1.799  33.101  1.00 16.35           N  
ATOM   1397  CA  LEU A 173       9.974   0.946  34.242  1.00 17.58           C  
ATOM   1398  C   LEU A 173       9.192  -0.274  33.755  1.00 17.26           C  
ATOM   1399  O   LEU A 173       7.962  -0.275  33.756  1.00 18.96           O  
ATOM   1400  CB  LEU A 173       9.158   1.722  35.283  1.00 17.10           C  
ATOM   1401  CG  LEU A 173       9.876   2.891  35.963  1.00 16.37           C  
ATOM   1402  CD1 LEU A 173       8.896   3.664  36.829  1.00 17.18           C  
ATOM   1403  CD2 LEU A 173      11.054   2.380  36.786  1.00 16.51           C  
ATOM   1404  N   VAL A 174       9.912  -1.305  33.320  1.00 18.64           N  
ATOM   1405  CA  VAL A 174       9.281  -2.525  32.821  1.00 19.35           C  
ATOM   1406  C   VAL A 174       8.387  -3.124  33.904  1.00 22.50           C  
ATOM   1407  O   VAL A 174       8.797  -3.256  35.058  1.00 23.31           O  
ATOM   1408  CB  VAL A 174      10.330  -3.578  32.389  1.00 19.54           C  
ATOM   1409  CG1 VAL A 174       9.641  -4.804  31.825  1.00 19.30           C  
ATOM   1410  CG2 VAL A 174      11.275  -2.991  31.351  1.00 18.78           C  
ATOM   1411  N   GLY A 175       7.155  -3.450  33.537  1.00 24.68           N  
ATOM   1412  CA  GLY A 175       6.230  -4.027  34.493  1.00 26.68           C  
ATOM   1413  C   GLY A 175       5.345  -3.000  35.172  1.00 27.45           C  
ATOM   1414  O   GLY A 175       4.230  -3.322  35.584  1.00 29.91           O  
ATOM   1415  N   HIS A 176       5.827  -1.763  35.271  1.00 27.54           N  
ATOM   1416  CA  HIS A 176       5.076  -0.681  35.908  1.00 27.23           C  
ATOM   1417  C   HIS A 176       3.863  -0.288  35.065  1.00 27.95           C  
ATOM   1418  O   HIS A 176       3.823  -0.534  33.855  1.00 28.16           O  
ATOM   1419  CB  HIS A 176       5.993   0.533  36.113  1.00 28.33           C  
ATOM   1420  CG  HIS A 176       5.418   1.602  36.996  1.00 29.40           C  
ATOM   1421  ND1 HIS A 176       5.512   1.565  38.370  1.00 30.65           N  
ATOM   1422  CD2 HIS A 176       4.780   2.760  36.698  1.00 29.44           C  
ATOM   1423  CE1 HIS A 176       4.960   2.652  38.881  1.00 29.64           C  
ATOM   1424  NE2 HIS A 176       4.507   3.393  37.885  1.00 29.62           N  
ATOM   1425  N   ALA A 177       2.874   0.322  35.714  1.00 28.20           N  
ATOM   1426  CA  ALA A 177       1.662   0.768  35.034  1.00 28.33           C  
ATOM   1427  C   ALA A 177       1.965   1.837  33.987  1.00 28.00           C  
ATOM   1428  O   ALA A 177       1.281   1.932  32.971  1.00 29.40           O  
ATOM   1429  CB  ALA A 177       0.664   1.300  36.047  1.00 29.45           C  
ATOM   1430  N   ASN A 178       2.988   2.643  34.250  1.00 26.79           N  
ATOM   1431  CA  ASN A 178       3.398   3.711  33.343  1.00 26.88           C  
ATOM   1432  C   ASN A 178       4.658   3.326  32.578  1.00 25.09           C  
ATOM   1433  O   ASN A 178       5.527   4.158  32.335  1.00 23.78           O  
ATOM   1434  CB  ASN A 178       3.651   5.004  34.120  1.00 29.32           C  
ATOM   1435  CG  ASN A 178       2.435   5.464  34.893  1.00 32.06           C  
ATOM   1436  OD1 ASN A 178       2.478   5.590  36.119  1.00 32.83           O  
ATOM   1437  ND2 ASN A 178       1.335   5.693  34.187  1.00 32.45           N  
ATOM   1438  N   GLU A 179       4.757   2.058  32.207  1.00 23.31           N  
ATOM   1439  CA  GLU A 179       5.915   1.575  31.466  1.00 23.11           C  
ATOM   1440  C   GLU A 179       6.041   2.232  30.087  1.00 22.73           C  
ATOM   1441  O   GLU A 179       7.145   2.564  29.653  1.00 20.04           O  
ATOM   1442  CB  GLU A 179       5.836   0.053  31.291  1.00 22.57           C  
ATOM   1443  CG  GLU A 179       6.981  -0.542  30.477  1.00 22.64           C  
ATOM   1444  CD  GLU A 179       6.822  -2.031  30.183  1.00 23.36           C  
ATOM   1445  OE1 GLU A 179       5.995  -2.704  30.835  1.00 24.27           O  
ATOM   1446  OE2 GLU A 179       7.537  -2.536  29.292  1.00 22.02           O  
ATOM   1447  N   TRP A 180       4.908   2.457  29.429  1.00 21.73           N  
ATOM   1448  CA  TRP A 180       4.915   3.009  28.082  1.00 24.19           C  
ATOM   1449  C   TRP A 180       4.653   4.497  27.888  1.00 26.26           C  
ATOM   1450  O   TRP A 180       4.536   4.961  26.750  1.00 26.76           O  
ATOM   1451  CB  TRP A 180       3.996   2.171  27.190  1.00 22.84           C  
ATOM   1452  CG  TRP A 180       4.415   0.733  27.155  1.00 23.09           C  
ATOM   1453  CD1 TRP A 180       3.785  -0.321  27.752  1.00 23.41           C  
ATOM   1454  CD2 TRP A 180       5.596   0.198  26.539  1.00 23.77           C  
ATOM   1455  NE1 TRP A 180       4.503  -1.476  27.553  1.00 23.46           N  
ATOM   1456  CE2 TRP A 180       5.617  -1.187  26.811  1.00 23.63           C  
ATOM   1457  CE3 TRP A 180       6.637   0.757  25.788  1.00 24.27           C  
ATOM   1458  CZ2 TRP A 180       6.642  -2.024  26.357  1.00 24.28           C  
ATOM   1459  CZ3 TRP A 180       7.657  -0.077  25.336  1.00 24.81           C  
ATOM   1460  CH2 TRP A 180       7.649  -1.453  25.624  1.00 25.31           C  
ATOM   1461  N   TRP A 181       4.611   5.259  28.974  1.00 28.47           N  
ATOM   1462  CA  TRP A 181       4.377   6.694  28.864  1.00 31.51           C  
ATOM   1463  C   TRP A 181       4.760   7.410  30.146  1.00 31.41           C  
ATOM   1464  O   TRP A 181       4.397   6.975  31.239  1.00 31.66           O  
ATOM   1465  CB  TRP A 181       2.913   6.982  28.516  0.70 34.70           C  
ATOM   1466  CG  TRP A 181       1.925   6.496  29.540  0.70 38.15           C  
ATOM   1467  CD1 TRP A 181       1.716   5.203  29.939  0.70 38.63           C  
ATOM   1468  CD2 TRP A 181       0.993   7.297  30.273  0.70 39.13           C  
ATOM   1469  NE1 TRP A 181       0.710   5.153  30.872  0.70 39.88           N  
ATOM   1470  CE2 TRP A 181       0.248   6.424  31.096  0.70 40.14           C  
ATOM   1471  CE3 TRP A 181       0.714   8.670  30.314  0.70 39.49           C  
ATOM   1472  CZ2 TRP A 181      -0.761   6.878  31.951  0.70 40.88           C  
ATOM   1473  CZ3 TRP A 181      -0.288   9.122  31.162  0.70 40.51           C  
ATOM   1474  CH2 TRP A 181      -1.013   8.226  31.970  0.70 41.42           C  
ATOM   1475  N   PRO A 182       5.510   8.516  30.030  1.00 30.66           N  
ATOM   1476  CA  PRO A 182       5.944   9.291  31.193  1.00 30.91           C  
ATOM   1477  C   PRO A 182       4.843  10.143  31.840  1.00 32.05           C  
ATOM   1478  O   PRO A 182       4.672  11.321  31.505  1.00 32.43           O  
ATOM   1479  CB  PRO A 182       7.076  10.148  30.620  1.00 30.61           C  
ATOM   1480  CG  PRO A 182       6.629  10.399  29.221  1.00 29.59           C  
ATOM   1481  CD  PRO A 182       6.110   9.045  28.790  1.00 31.14           C  
ATOM   1482  N   GLU A 183       4.077   9.534  32.740  1.00 32.80           N  
ATOM   1483  CA  GLU A 183       3.022  10.246  33.459  1.00 33.26           C  
ATOM   1484  C   GLU A 183       3.735  11.042  34.553  1.00 32.06           C  
ATOM   1485  O   GLU A 183       4.016  10.514  35.624  1.00 30.58           O  
ATOM   1486  CB  GLU A 183       2.037   9.245  34.073  1.00 36.48           C  
ATOM   1487  CG  GLU A 183       1.031   9.839  35.059  1.00 40.37           C  
ATOM   1488  CD  GLU A 183       0.197  10.956  34.462  1.00 42.93           C  
ATOM   1489  OE1 GLU A 183       0.619  12.128  34.543  1.00 45.98           O  
ATOM   1490  OE2 GLU A 183      -0.889  10.669  33.923  1.00 46.14           O  
ATOM   1491  N   LEU A 184       4.009  12.314  34.280  1.00 32.24           N  
ATOM   1492  CA  LEU A 184       4.735  13.182  35.210  1.00 32.98           C  
ATOM   1493  C   LEU A 184       4.184  13.369  36.623  1.00 34.60           C  
ATOM   1494  O   LEU A 184       4.847  13.971  37.468  1.00 34.28           O  
ATOM   1495  CB  LEU A 184       4.990  14.550  34.574  1.00 33.10           C  
ATOM   1496  CG  LEU A 184       5.873  14.563  33.325  1.00 32.48           C  
ATOM   1497  CD1 LEU A 184       6.056  15.993  32.859  1.00 32.95           C  
ATOM   1498  CD2 LEU A 184       7.221  13.926  33.617  1.00 30.96           C  
ATOM   1499  N   THR A 185       2.972  12.888  36.875  1.00 35.41           N  
ATOM   1500  CA  THR A 185       2.383  13.012  38.200  1.00 36.35           C  
ATOM   1501  C   THR A 185       2.851  11.855  39.079  1.00 36.75           C  
ATOM   1502  O   THR A 185       2.929  11.982  40.302  1.00 39.11           O  
ATOM   1503  CB  THR A 185       0.837  13.014  38.135  1.00 36.92           C  
ATOM   1504  OG1 THR A 185       0.374  11.797  37.535  1.00 38.18           O  
ATOM   1505  CG2 THR A 185       0.338  14.197  37.317  1.00 36.26           C  
ATOM   1506  N   ASN A 186       3.177  10.733  38.445  1.00 34.93           N  
ATOM   1507  CA  ASN A 186       3.622   9.547  39.160  1.00 33.40           C  
ATOM   1508  C   ASN A 186       5.029   9.695  39.728  1.00 33.03           C  
ATOM   1509  O   ASN A 186       5.990   9.964  39.004  1.00 33.37           O  
ATOM   1510  CB  ASN A 186       3.547   8.318  38.255  1.00 33.29           C  
ATOM   1511  CG  ASN A 186       3.805   7.024  39.006  1.00 34.17           C  
ATOM   1512  OD1 ASN A 186       4.953   6.638  39.231  1.00 33.75           O  
ATOM   1513  ND2 ASN A 186       2.735   6.344  39.396  1.00 34.05           N  
ATOM   1514  N   SER A 187       5.135   9.490  41.035  1.00 31.79           N  
ATOM   1515  CA  SER A 187       6.397   9.584  41.757  1.00 31.23           C  
ATOM   1516  C   SER A 187       7.467   8.644  41.194  1.00 28.59           C  
ATOM   1517  O   SER A 187       8.629   9.032  41.051  1.00 26.88           O  
ATOM   1518  CB  SER A 187       6.153   9.285  43.243  1.00 32.32           C  
ATOM   1519  OG  SER A 187       7.365   9.222  43.972  1.00 36.23           O  
ATOM   1520  N   ASP A 188       7.069   7.420  40.860  1.00 27.52           N  
ATOM   1521  CA  ASP A 188       7.998   6.431  40.319  1.00 26.33           C  
ATOM   1522  C   ASP A 188       8.612   6.863  38.986  1.00 24.43           C  
ATOM   1523  O   ASP A 188       9.813   6.685  38.773  1.00 22.25           O  
ATOM   1524  CB  ASP A 188       7.315   5.066  40.156  1.00 28.73           C  
ATOM   1525  CG  ASP A 188       6.885   4.451  41.487  1.00 31.81           C  
ATOM   1526  OD1 ASP A 188       7.692   4.447  42.444  1.00 32.19           O  
ATOM   1527  OD2 ASP A 188       5.739   3.959  41.569  1.00 32.77           O  
ATOM   1528  N   VAL A 189       7.810   7.451  38.101  1.00 22.71           N  
ATOM   1529  CA  VAL A 189       8.340   7.875  36.807  1.00 23.14           C  
ATOM   1530  C   VAL A 189       9.318   9.038  36.933  1.00 22.43           C  
ATOM   1531  O   VAL A 189      10.321   9.077  36.223  1.00 21.70           O  
ATOM   1532  CB  VAL A 189       7.240   8.220  35.761  1.00 23.26           C  
ATOM   1533  CG1 VAL A 189       6.163   7.153  35.735  1.00 22.74           C  
ATOM   1534  CG2 VAL A 189       6.671   9.577  36.012  1.00 26.81           C  
ATOM   1535  N   VAL A 190       9.051   9.973  37.844  1.00 22.02           N  
ATOM   1536  CA  VAL A 190       9.953  11.110  38.029  1.00 21.42           C  
ATOM   1537  C   VAL A 190      11.308  10.611  38.517  1.00 19.53           C  
ATOM   1538  O   VAL A 190      12.349  11.090  38.073  1.00 19.60           O  
ATOM   1539  CB  VAL A 190       9.367  12.171  38.995  1.00 23.55           C  
ATOM   1540  CG1 VAL A 190      10.390  13.270  39.263  1.00 22.93           C  
ATOM   1541  CG2 VAL A 190       8.102  12.777  38.389  1.00 23.37           C  
ATOM   1542  N   ASP A 191      11.291   9.627  39.411  1.00 17.82           N  
ATOM   1543  CA  ASP A 191      12.527   9.037  39.912  1.00 17.64           C  
ATOM   1544  C   ASP A 191      13.260   8.398  38.722  1.00 16.34           C  
ATOM   1545  O   ASP A 191      14.468   8.578  38.553  1.00 15.95           O  
ATOM   1546  CB  ASP A 191      12.212   7.968  40.969  1.00 19.15           C  
ATOM   1547  CG  ASP A 191      13.437   7.163  41.373  1.00 20.91           C  
ATOM   1548  OD1 ASP A 191      14.395   7.754  41.910  1.00 22.41           O  
ATOM   1549  OD2 ASP A 191      13.445   5.934  41.150  1.00 22.57           O  
ATOM   1550  N   SER A 192      12.507   7.689  37.885  1.00 15.91           N  
ATOM   1551  CA  SER A 192      13.055   7.022  36.701  1.00 16.36           C  
ATOM   1552  C   SER A 192      13.712   8.030  35.743  1.00 15.50           C  
ATOM   1553  O   SER A 192      14.839   7.822  35.289  1.00 16.36           O  
ATOM   1554  CB  SER A 192      11.946   6.237  35.990  1.00 17.29           C  
ATOM   1555  OG  SER A 192      12.476   5.318  35.051  1.00 18.83           O  
ATOM   1556  N   ILE A 193      13.029   9.143  35.484  1.00 15.22           N  
ATOM   1557  CA  ILE A 193      13.538  10.194  34.605  1.00 13.75           C  
ATOM   1558  C   ILE A 193      14.876  10.724  35.116  1.00 15.31           C  
ATOM   1559  O   ILE A 193      15.812  10.942  34.339  1.00 14.76           O  
ATOM   1560  CB  ILE A 193      12.513  11.349  34.492  1.00 14.82           C  
ATOM   1561  CG1 ILE A 193      11.304  10.891  33.669  1.00 14.51           C  
ATOM   1562  CG2 ILE A 193      13.159  12.603  33.891  1.00 13.94           C  
ATOM   1563  CD1 ILE A 193      10.160  11.894  33.623  1.00 15.00           C  
ATOM   1564  N   ASN A 194      14.973  10.920  36.428  1.00 15.92           N  
ATOM   1565  CA  ASN A 194      16.212  11.407  37.030  1.00 17.19           C  
ATOM   1566  C   ASN A 194      17.309  10.356  36.869  1.00 14.82           C  
ATOM   1567  O   ASN A 194      18.449  10.682  36.532  1.00 13.59           O  
ATOM   1568  CB  ASN A 194      15.996  11.758  38.506  1.00 21.47           C  
ATOM   1569  CG  ASN A 194      15.005  12.900  38.694  1.00 27.07           C  
ATOM   1570  OD1 ASN A 194      14.871  13.778  37.831  1.00 29.76           O  
ATOM   1571  ND2 ASN A 194      14.301  12.894  39.822  1.00 29.09           N  
ATOM   1572  N   CYS A 195      16.951   9.088  37.068  1.00 12.93           N  
ATOM   1573  CA  CYS A 195      17.902   7.993  36.916  1.00 12.47           C  
ATOM   1574  C   CYS A 195      18.397   7.916  35.469  1.00 11.25           C  
ATOM   1575  O   CYS A 195      19.572   7.643  35.223  1.00 10.34           O  
ATOM   1576  CB  CYS A 195      17.262   6.663  37.320  1.00 14.46           C  
ATOM   1577  SG  CYS A 195      17.074   6.428  39.111  1.00 17.15           S  
ATOM   1578  N   ILE A 196      17.494   8.153  34.518  1.00 11.73           N  
ATOM   1579  CA  ILE A 196      17.846   8.123  33.100  1.00 11.56           C  
ATOM   1580  C   ILE A 196      18.816   9.268  32.793  1.00 10.98           C  
ATOM   1581  O   ILE A 196      19.787   9.085  32.053  1.00 11.03           O  
ATOM   1582  CB  ILE A 196      16.578   8.176  32.210  1.00 11.59           C  
ATOM   1583  CG1 ILE A 196      15.795   6.861  32.362  1.00 11.54           C  
ATOM   1584  CG2 ILE A 196      16.950   8.443  30.746  1.00 12.17           C  
ATOM   1585  CD1 ILE A 196      14.427   6.863  31.719  1.00 10.93           C  
ATOM   1586  N   ASN A 197      18.599  10.430  33.408  1.00 11.59           N  
ATOM   1587  CA  ASN A 197      19.499  11.567  33.214  1.00 11.31           C  
ATOM   1588  C   ASN A 197      20.904  11.173  33.688  1.00 11.08           C  
ATOM   1589  O   ASN A 197      21.903  11.458  33.016  1.00 10.60           O  
ATOM   1590  CB  ASN A 197      19.016  12.805  33.996  1.00 12.42           C  
ATOM   1591  CG  ASN A 197      17.813  13.483  33.353  1.00 13.41           C  
ATOM   1592  OD1 ASN A 197      17.598  13.387  32.142  1.00 13.82           O  
ATOM   1593  ND2 ASN A 197      17.032  14.192  34.162  1.00 13.30           N  
ATOM   1594  N   GLN A 198      20.972  10.483  34.828  1.00 11.12           N  
ATOM   1595  CA  GLN A 198      22.246  10.037  35.391  1.00 13.09           C  
ATOM   1596  C   GLN A 198      22.931   8.992  34.507  1.00 11.18           C  
ATOM   1597  O   GLN A 198      24.132   9.083  34.246  1.00 11.71           O  
ATOM   1598  CB  GLN A 198      22.043   9.486  36.810  1.00 17.79           C  
ATOM   1599  CG  GLN A 198      21.559  10.537  37.829  1.00 25.91           C  
ATOM   1600  CD  GLN A 198      21.254   9.950  39.210  1.00 30.03           C  
ATOM   1601  OE1 GLN A 198      20.123  10.036  39.704  1.00 32.35           O  
ATOM   1602  NE2 GLN A 198      22.264   9.355  39.839  1.00 32.03           N  
ATOM   1603  N   LEU A 199      22.167   8.015  34.027  1.00 10.43           N  
ATOM   1604  CA  LEU A 199      22.726   6.975  33.166  1.00  9.69           C  
ATOM   1605  C   LEU A 199      23.235   7.531  31.832  1.00  9.34           C  
ATOM   1606  O   LEU A 199      24.280   7.103  31.335  1.00  9.53           O  
ATOM   1607  CB  LEU A 199      21.719   5.840  32.970  1.00  9.22           C  
ATOM   1608  CG  LEU A 199      21.415   5.056  34.257  1.00  9.54           C  
ATOM   1609  CD1 LEU A 199      20.278   4.071  34.016  1.00 11.62           C  
ATOM   1610  CD2 LEU A 199      22.663   4.347  34.767  1.00  9.09           C  
ATOM   1611  N   ASN A 200      22.524   8.507  31.271  1.00  9.41           N  
ATOM   1612  CA  ASN A 200      22.960   9.140  30.025  1.00  8.53           C  
ATOM   1613  C   ASN A 200      24.299   9.836  30.280  1.00  8.70           C  
ATOM   1614  O   ASN A 200      25.221   9.773  29.461  1.00  9.41           O  
ATOM   1615  CB  ASN A 200      21.920  10.158  29.540  1.00  8.57           C  
ATOM   1616  CG  ASN A 200      20.861   9.536  28.655  1.00  9.23           C  
ATOM   1617  OD1 ASN A 200      21.141   8.596  27.906  1.00 11.29           O  
ATOM   1618  ND2 ASN A 200      19.648  10.070  28.711  1.00  7.85           N  
ATOM   1619  N   GLN A 201      24.410  10.478  31.442  1.00  9.32           N  
ATOM   1620  CA  GLN A 201      25.633  11.169  31.829  1.00  9.16           C  
ATOM   1621  C   GLN A 201      26.796  10.179  31.976  1.00  9.14           C  
ATOM   1622  O   GLN A 201      27.903  10.440  31.501  1.00 10.55           O  
ATOM   1623  CB  GLN A 201      25.415  11.944  33.134  1.00  9.53           C  
ATOM   1624  CG  GLN A 201      26.596  12.796  33.538  1.00  9.97           C  
ATOM   1625  CD  GLN A 201      26.877  13.914  32.551  1.00 11.45           C  
ATOM   1626  OE1 GLN A 201      26.126  14.885  32.480  1.00 14.04           O  
ATOM   1627  NE2 GLN A 201      27.953  13.786  31.793  1.00  9.69           N  
ATOM   1628  N   ASP A 202      26.545   9.039  32.616  1.00 10.14           N  
ATOM   1629  CA  ASP A 202      27.586   8.019  32.796  1.00 11.67           C  
ATOM   1630  C   ASP A 202      28.056   7.476  31.440  1.00 10.69           C  
ATOM   1631  O   ASP A 202      29.249   7.263  31.231  1.00 11.56           O  
ATOM   1632  CB  ASP A 202      27.075   6.867  33.671  1.00 12.85           C  
ATOM   1633  CG  ASP A 202      26.844   7.286  35.120  1.00 18.17           C  
ATOM   1634  OD1 ASP A 202      27.613   8.125  35.638  1.00 20.22           O  
ATOM   1635  OD2 ASP A 202      25.889   6.778  35.744  1.00 18.67           O  
ATOM   1636  N   PHE A 203      27.102   7.253  30.536  1.00 10.06           N  
ATOM   1637  CA  PHE A 203      27.375   6.763  29.182  1.00  9.72           C  
ATOM   1638  C   PHE A 203      28.331   7.726  28.470  1.00  9.86           C  
ATOM   1639  O   PHE A 203      29.368   7.311  27.940  1.00  9.67           O  
ATOM   1640  CB  PHE A 203      26.043   6.622  28.421  1.00  8.77           C  
ATOM   1641  CG  PHE A 203      26.163   6.709  26.919  1.00  9.85           C  
ATOM   1642  CD1 PHE A 203      26.957   5.814  26.206  1.00  8.38           C  
ATOM   1643  CD2 PHE A 203      25.460   7.685  26.221  1.00  9.99           C  
ATOM   1644  CE1 PHE A 203      27.049   5.890  24.814  1.00 10.11           C  
ATOM   1645  CE2 PHE A 203      25.541   7.773  24.831  1.00 10.28           C  
ATOM   1646  CZ  PHE A 203      26.339   6.873  24.123  1.00 10.14           C  
ATOM   1647  N   VAL A 204      27.991   9.014  28.488  1.00  9.59           N  
ATOM   1648  CA  VAL A 204      28.822  10.036  27.854  1.00  9.11           C  
ATOM   1649  C   VAL A 204      30.223  10.097  28.478  1.00  9.47           C  
ATOM   1650  O   VAL A 204      31.230  10.054  27.769  1.00  9.83           O  
ATOM   1651  CB  VAL A 204      28.142  11.435  27.935  1.00  9.57           C  
ATOM   1652  CG1 VAL A 204      29.063  12.515  27.373  1.00  7.48           C  
ATOM   1653  CG2 VAL A 204      26.821  11.416  27.172  1.00  9.51           C  
ATOM   1654  N   ASN A 205      30.288  10.164  29.806  1.00 10.56           N  
ATOM   1655  CA  ASN A 205      31.571  10.228  30.506  1.00 11.48           C  
ATOM   1656  C   ASN A 205      32.485   9.059  30.180  1.00 10.21           C  
ATOM   1657  O   ASN A 205      33.678   9.251  29.924  1.00 11.01           O  
ATOM   1658  CB  ASN A 205      31.359  10.318  32.018  1.00 12.99           C  
ATOM   1659  CG  ASN A 205      30.811  11.667  32.447  1.00 15.85           C  
ATOM   1660  OD1 ASN A 205      30.836  12.625  31.676  1.00 17.26           O  
ATOM   1661  ND2 ASN A 205      30.306  11.746  33.667  1.00 16.61           N  
ATOM   1662  N   THR A 206      31.922   7.855  30.174  1.00 10.51           N  
ATOM   1663  CA  THR A 206      32.686   6.642  29.880  1.00 11.30           C  
ATOM   1664  C   THR A 206      33.273   6.656  28.466  1.00 10.70           C  
ATOM   1665  O   THR A 206      34.458   6.379  28.273  1.00 11.92           O  
ATOM   1666  CB  THR A 206      31.809   5.385  30.071  1.00 11.21           C  
ATOM   1667  OG1 THR A 206      31.357   5.332  31.429  1.00 15.09           O  
ATOM   1668  CG2 THR A 206      32.589   4.116  29.744  1.00 10.98           C  
ATOM   1669  N   VAL A 207      32.446   6.980  27.477  1.00  9.73           N  
ATOM   1670  CA  VAL A 207      32.908   7.022  26.095  1.00 11.49           C  
ATOM   1671  C   VAL A 207      33.986   8.097  25.889  1.00 11.56           C  
ATOM   1672  O   VAL A 207      35.042   7.830  25.309  1.00 10.50           O  
ATOM   1673  CB  VAL A 207      31.718   7.250  25.119  1.00 11.56           C  
ATOM   1674  CG1 VAL A 207      32.218   7.428  23.692  1.00 12.93           C  
ATOM   1675  CG2 VAL A 207      30.752   6.069  25.195  1.00 11.51           C  
ATOM   1676  N   ARG A 208      33.722   9.302  26.387  1.00 12.85           N  
ATOM   1677  CA  ARG A 208      34.654  10.420  26.259  1.00 14.37           C  
ATOM   1678  C   ARG A 208      36.012  10.139  26.903  1.00 13.58           C  
ATOM   1679  O   ARG A 208      37.047  10.542  26.378  1.00 15.69           O  
ATOM   1680  CB  ARG A 208      34.053  11.677  26.892  1.00 15.91           C  
ATOM   1681  CG  ARG A 208      33.682  12.765  25.926  1.00 22.96           C  
ATOM   1682  CD  ARG A 208      32.351  12.535  25.260  1.00 24.20           C  
ATOM   1683  NE  ARG A 208      32.525  12.164  23.865  1.00 26.35           N  
ATOM   1684  CZ  ARG A 208      31.768  12.585  22.852  1.00 24.44           C  
ATOM   1685  NH1 ARG A 208      30.759  13.423  23.034  1.00 25.32           N  
ATOM   1686  NH2 ARG A 208      31.994  12.102  21.645  1.00 22.52           N  
ATOM   1687  N   ALA A 209      36.004   9.443  28.033  1.00 14.10           N  
ATOM   1688  CA  ALA A 209      37.233   9.123  28.755  1.00 16.15           C  
ATOM   1689  C   ALA A 209      38.227   8.282  27.958  1.00 18.27           C  
ATOM   1690  O   ALA A 209      39.426   8.297  28.250  1.00 20.43           O  
ATOM   1691  CB  ALA A 209      36.904   8.437  30.080  1.00 14.70           C  
ATOM   1692  N   THR A 210      37.744   7.556  26.951  1.00 18.60           N  
ATOM   1693  CA  THR A 210      38.634   6.726  26.143  1.00 19.01           C  
ATOM   1694  C   THR A 210      39.423   7.550  25.124  1.00 19.32           C  
ATOM   1695  O   THR A 210      40.318   7.028  24.466  1.00 22.48           O  
ATOM   1696  CB  THR A 210      37.888   5.540  25.450  1.00 19.18           C  
ATOM   1697  OG1 THR A 210      36.954   6.038  24.483  1.00 20.64           O  
ATOM   1698  CG2 THR A 210      37.133   4.708  26.479  1.00 17.64           C  
ATOM   1699  N   GLY A 211      39.088   8.834  25.002  1.00 19.76           N  
ATOM   1700  CA  GLY A 211      39.784   9.724  24.086  1.00 20.56           C  
ATOM   1701  C   GLY A 211      39.763   9.344  22.612  1.00 22.88           C  
ATOM   1702  O   GLY A 211      38.911   8.569  22.159  1.00 24.19           O  
ATOM   1703  N   GLY A 212      40.693   9.919  21.853  1.00 22.97           N  
ATOM   1704  CA  GLY A 212      40.787   9.633  20.430  1.00 22.37           C  
ATOM   1705  C   GLY A 212      39.547  10.039  19.661  1.00 19.60           C  
ATOM   1706  O   GLY A 212      38.970  11.090  19.926  1.00 21.33           O  
ATOM   1707  N   LYS A 213      39.112   9.195  18.733  1.00 18.70           N  
ATOM   1708  CA  LYS A 213      37.924   9.494  17.943  1.00 17.82           C  
ATOM   1709  C   LYS A 213      36.659   9.391  18.791  1.00 17.41           C  
ATOM   1710  O   LYS A 213      35.627   9.985  18.464  1.00 15.79           O  
ATOM   1711  CB  LYS A 213      37.838   8.576  16.724  1.00 19.06           C  
ATOM   1712  CG  LYS A 213      39.022   8.720  15.787  1.00 22.39           C  
ATOM   1713  CD  LYS A 213      38.908   7.785  14.601  1.00 27.00           C  
ATOM   1714  CE  LYS A 213      40.156   7.838  13.737  1.00 29.22           C  
ATOM   1715  NZ  LYS A 213      40.482   9.236  13.343  1.00 32.62           N  
ATOM   1716  N   ASN A 214      36.748   8.655  19.896  1.00 15.16           N  
ATOM   1717  CA  ASN A 214      35.615   8.505  20.800  1.00 14.28           C  
ATOM   1718  C   ASN A 214      35.323   9.824  21.495  1.00 14.06           C  
ATOM   1719  O   ASN A 214      34.194  10.092  21.892  1.00 13.17           O  
ATOM   1720  CB  ASN A 214      35.895   7.423  21.845  1.00 13.04           C  
ATOM   1721  CG  ASN A 214      35.763   6.026  21.277  1.00 13.26           C  
ATOM   1722  OD1 ASN A 214      34.900   5.773  20.439  1.00 15.46           O  
ATOM   1723  ND2 ASN A 214      36.607   5.116  21.729  1.00 12.37           N  
ATOM   1724  N   ALA A 215      36.350  10.655  21.623  1.00 14.48           N  
ATOM   1725  CA  ALA A 215      36.211  11.949  22.270  1.00 15.59           C  
ATOM   1726  C   ALA A 215      35.381  12.931  21.455  1.00 16.43           C  
ATOM   1727  O   ALA A 215      34.754  13.826  22.017  1.00 18.45           O  
ATOM   1728  CB  ALA A 215      37.583  12.542  22.533  1.00 16.25           C  
ATOM   1729  N   SER A 216      35.360  12.757  20.139  1.00 15.83           N  
ATOM   1730  CA  SER A 216      34.635  13.683  19.282  1.00 17.69           C  
ATOM   1731  C   SER A 216      33.434  13.153  18.500  1.00 16.39           C  
ATOM   1732  O   SER A 216      32.772  13.922  17.811  1.00 18.48           O  
ATOM   1733  CB  SER A 216      35.620  14.350  18.316  1.00 18.71           C  
ATOM   1734  OG  SER A 216      36.303  13.382  17.531  1.00 23.27           O  
ATOM   1735  N   ARG A 217      33.135  11.864  18.599  1.00 15.62           N  
ATOM   1736  CA  ARG A 217      32.008  11.319  17.842  1.00 14.06           C  
ATOM   1737  C   ARG A 217      30.652  11.755  18.402  1.00 13.06           C  
ATOM   1738  O   ARG A 217      30.557  12.211  19.538  1.00 12.67           O  
ATOM   1739  CB  ARG A 217      32.098   9.783  17.734  1.00 14.97           C  
ATOM   1740  CG  ARG A 217      31.550   8.995  18.910  1.00 14.56           C  
ATOM   1741  CD  ARG A 217      31.519   7.482  18.616  1.00 14.13           C  
ATOM   1742  NE  ARG A 217      32.860   6.894  18.609  1.00 12.86           N  
ATOM   1743  CZ  ARG A 217      33.574   6.642  17.513  1.00 14.11           C  
ATOM   1744  NH1 ARG A 217      33.081   6.910  16.305  1.00 14.06           N  
ATOM   1745  NH2 ARG A 217      34.811   6.173  17.623  1.00 13.58           N  
ATOM   1746  N   TYR A 218      29.615  11.675  17.576  1.00 10.62           N  
ATOM   1747  CA  TYR A 218      28.268  12.035  18.005  1.00  9.62           C  
ATOM   1748  C   TYR A 218      27.682  10.915  18.867  1.00 10.45           C  
ATOM   1749  O   TYR A 218      27.904   9.726  18.592  1.00  9.85           O  
ATOM   1750  CB  TYR A 218      27.368  12.290  16.792  1.00  9.80           C  
ATOM   1751  CG  TYR A 218      27.622  13.616  16.120  1.00  9.95           C  
ATOM   1752  CD1 TYR A 218      28.624  13.754  15.163  1.00 10.99           C  
ATOM   1753  CD2 TYR A 218      26.869  14.739  16.457  1.00 10.94           C  
ATOM   1754  CE1 TYR A 218      28.872  14.983  14.555  1.00 12.04           C  
ATOM   1755  CE2 TYR A 218      27.108  15.969  15.863  1.00 11.42           C  
ATOM   1756  CZ  TYR A 218      28.106  16.086  14.914  1.00 12.42           C  
ATOM   1757  OH  TYR A 218      28.340  17.307  14.327  1.00 13.69           O  
ATOM   1758  N   LEU A 219      26.953  11.299  19.911  1.00  8.36           N  
ATOM   1759  CA  LEU A 219      26.325  10.354  20.823  1.00  9.61           C  
ATOM   1760  C   LEU A 219      24.826  10.648  20.889  1.00 10.67           C  
ATOM   1761  O   LEU A 219      24.425  11.804  20.818  1.00 12.73           O  
ATOM   1762  CB  LEU A 219      26.944  10.488  22.224  1.00  9.61           C  
ATOM   1763  CG  LEU A 219      28.471  10.363  22.323  1.00 10.97           C  
ATOM   1764  CD1 LEU A 219      28.938  10.586  23.761  1.00 12.33           C  
ATOM   1765  CD2 LEU A 219      28.926   8.989  21.829  1.00 10.99           C  
ATOM   1766  N   MET A 220      24.004   9.610  21.022  1.00  8.45           N  
ATOM   1767  CA  MET A 220      22.555   9.781  21.098  1.00  7.78           C  
ATOM   1768  C   MET A 220      22.028   9.444  22.488  1.00  9.42           C  
ATOM   1769  O   MET A 220      22.439   8.449  23.097  1.00  9.15           O  
ATOM   1770  CB  MET A 220      21.852   8.898  20.061  1.00  9.11           C  
ATOM   1771  CG  MET A 220      22.004   9.379  18.629  1.00 11.18           C  
ATOM   1772  SD  MET A 220      21.482   8.133  17.410  1.00 12.27           S  
ATOM   1773  CE  MET A 220      19.716   8.017  17.738  1.00 12.57           C  
ATOM   1774  N   CYS A 221      21.084  10.255  22.963  1.00  7.94           N  
ATOM   1775  CA  CYS A 221      20.488  10.064  24.278  1.00  9.04           C  
ATOM   1776  C   CYS A 221      18.970  10.220  24.245  1.00  9.78           C  
ATOM   1777  O   CYS A 221      18.456  11.212  23.716  1.00  9.36           O  
ATOM   1778  CB  CYS A 221      21.056  11.087  25.270  1.00  9.05           C  
ATOM   1779  SG  CYS A 221      22.833  10.993  25.511  1.00 12.90           S  
ATOM   1780  N   PRO A 222      18.230   9.207  24.730  1.00  8.75           N  
ATOM   1781  CA  PRO A 222      16.771   9.235  24.767  1.00  8.01           C  
ATOM   1782  C   PRO A 222      16.285   9.677  26.155  1.00  9.87           C  
ATOM   1783  O   PRO A 222      17.071   9.727  27.115  1.00  9.19           O  
ATOM   1784  CB  PRO A 222      16.402   7.773  24.532  1.00  9.82           C  
ATOM   1785  CG  PRO A 222      17.465   7.059  25.293  1.00  8.18           C  
ATOM   1786  CD  PRO A 222      18.727   7.827  24.935  1.00  9.14           C  
ATOM   1787  N   GLY A 223      15.010  10.039  26.222  1.00 10.31           N  
ATOM   1788  CA  GLY A 223      14.378  10.397  27.478  1.00 10.44           C  
ATOM   1789  C   GLY A 223      13.576   9.159  27.847  1.00 10.30           C  
ATOM   1790  O   GLY A 223      13.774   8.101  27.244  1.00 10.30           O  
ATOM   1791  N   TYR A 224      12.647   9.277  28.789  1.00 11.06           N  
ATOM   1792  CA  TYR A 224      11.827   8.137  29.215  1.00 11.55           C  
ATOM   1793  C   TYR A 224      11.140   7.438  28.028  1.00 12.61           C  
ATOM   1794  O   TYR A 224      10.397   8.074  27.269  1.00 11.66           O  
ATOM   1795  CB  TYR A 224      10.784   8.591  30.248  1.00 12.34           C  
ATOM   1796  CG  TYR A 224      10.088   7.452  30.967  1.00 12.73           C  
ATOM   1797  CD1 TYR A 224      10.682   6.825  32.060  1.00 12.72           C  
ATOM   1798  CD2 TYR A 224       8.852   6.985  30.534  1.00 13.75           C  
ATOM   1799  CE1 TYR A 224      10.063   5.753  32.700  1.00 13.65           C  
ATOM   1800  CE2 TYR A 224       8.224   5.915  31.163  1.00 14.88           C  
ATOM   1801  CZ  TYR A 224       8.835   5.299  32.243  1.00 14.12           C  
ATOM   1802  OH  TYR A 224       8.231   4.207  32.825  1.00 15.00           O  
ATOM   1803  N   VAL A 225      11.399   6.133  27.892  1.00 11.53           N  
ATOM   1804  CA  VAL A 225      10.881   5.257  26.823  1.00 12.22           C  
ATOM   1805  C   VAL A 225      11.108   5.832  25.421  1.00 12.15           C  
ATOM   1806  O   VAL A 225      10.424   5.444  24.468  1.00 11.19           O  
ATOM   1807  CB  VAL A 225       9.370   4.911  26.979  1.00 14.37           C  
ATOM   1808  CG1 VAL A 225       9.033   3.624  26.229  1.00 15.06           C  
ATOM   1809  CG2 VAL A 225       9.028   4.710  28.401  1.00 21.60           C  
ATOM   1810  N   ALA A 226      12.090   6.724  25.300  1.00 10.27           N  
ATOM   1811  CA  ALA A 226      12.417   7.393  24.039  1.00  9.24           C  
ATOM   1812  C   ALA A 226      11.199   8.100  23.433  1.00 10.30           C  
ATOM   1813  O   ALA A 226      11.116   8.277  22.216  1.00 11.40           O  
ATOM   1814  CB  ALA A 226      13.018   6.403  23.031  1.00  8.69           C  
ATOM   1815  N   SER A 227      10.240   8.495  24.266  1.00 10.38           N  
ATOM   1816  CA  SER A 227       9.057   9.182  23.751  1.00 11.65           C  
ATOM   1817  C   SER A 227       9.346  10.669  23.520  1.00 11.51           C  
ATOM   1818  O   SER A 227      10.307  11.225  24.068  1.00 11.33           O  
ATOM   1819  CB  SER A 227       7.868   9.019  24.705  1.00 12.80           C  
ATOM   1820  OG  SER A 227       8.099   9.678  25.934  1.00 16.73           O  
ATOM   1821  N   PRO A 228       8.564  11.318  22.644  1.00 13.34           N  
ATOM   1822  CA  PRO A 228       8.785  12.745  22.392  1.00 13.79           C  
ATOM   1823  C   PRO A 228       8.636  13.522  23.705  1.00 13.57           C  
ATOM   1824  O   PRO A 228       9.456  14.392  24.011  1.00 12.81           O  
ATOM   1825  CB  PRO A 228       7.669  13.086  21.404  1.00 13.85           C  
ATOM   1826  CG  PRO A 228       7.507  11.812  20.635  1.00 14.79           C  
ATOM   1827  CD  PRO A 228       7.544  10.771  21.731  1.00 13.40           C  
ATOM   1828  N   ASP A 229       7.626  13.165  24.500  1.00 13.07           N  
ATOM   1829  CA  ASP A 229       7.390  13.819  25.788  1.00 15.20           C  
ATOM   1830  C   ASP A 229       8.521  13.564  26.777  1.00 14.36           C  
ATOM   1831  O   ASP A 229       8.810  14.408  27.623  1.00 16.26           O  
ATOM   1832  CB  ASP A 229       6.057  13.377  26.393  1.00 18.74           C  
ATOM   1833  CG  ASP A 229       4.858  13.996  25.690  1.00 22.21           C  
ATOM   1834  OD1 ASP A 229       4.996  15.091  25.105  1.00 24.10           O  
ATOM   1835  OD2 ASP A 229       3.769  13.390  25.730  1.00 24.90           O  
ATOM   1836  N   GLY A 230       9.159  12.402  26.676  1.00 12.21           N  
ATOM   1837  CA  GLY A 230      10.270  12.095  27.554  1.00 12.08           C  
ATOM   1838  C   GLY A 230      11.450  13.017  27.294  1.00 11.87           C  
ATOM   1839  O   GLY A 230      12.257  13.280  28.186  1.00 13.76           O  
ATOM   1840  N   ALA A 231      11.554  13.516  26.067  1.00 12.02           N  
ATOM   1841  CA  ALA A 231      12.651  14.401  25.703  1.00 13.35           C  
ATOM   1842  C   ALA A 231      12.310  15.886  25.831  1.00 13.49           C  
ATOM   1843  O   ALA A 231      13.203  16.714  26.020  1.00 14.35           O  
ATOM   1844  CB  ALA A 231      13.123  14.090  24.282  1.00 13.93           C  
ATOM   1845  N   THR A 232      11.030  16.228  25.723  1.00 14.94           N  
ATOM   1846  CA  THR A 232      10.629  17.626  25.801  1.00 16.84           C  
ATOM   1847  C   THR A 232      10.200  18.138  27.175  1.00 20.07           C  
ATOM   1848  O   THR A 232      10.141  19.353  27.382  1.00 22.33           O  
ATOM   1849  CB  THR A 232       9.537  17.962  24.760  1.00 14.98           C  
ATOM   1850  OG1 THR A 232       8.392  17.129  24.970  1.00 15.50           O  
ATOM   1851  CG2 THR A 232      10.068  17.753  23.344  1.00 13.28           C  
ATOM   1852  N   ASN A 233       9.904  17.235  28.108  1.00 20.56           N  
ATOM   1853  CA  ASN A 233       9.480  17.658  29.443  1.00 23.09           C  
ATOM   1854  C   ASN A 233      10.606  18.384  30.188  1.00 23.76           C  
ATOM   1855  O   ASN A 233      11.791  18.230  29.870  1.00 21.75           O  
ATOM   1856  CB  ASN A 233       8.936  16.478  30.270  1.00 23.85           C  
ATOM   1857  CG  ASN A 233      10.035  15.578  30.813  1.00 25.49           C  
ATOM   1858  OD1 ASN A 233      10.676  15.897  31.817  1.00 24.76           O  
ATOM   1859  ND2 ASN A 233      10.254  14.443  30.157  1.00 25.42           N  
ATOM   1860  N   ASP A 234      10.224  19.158  31.197  1.00 26.54           N  
ATOM   1861  CA  ASP A 234      11.173  19.941  31.977  1.00 29.20           C  
ATOM   1862  C   ASP A 234      12.201  19.156  32.779  1.00 28.04           C  
ATOM   1863  O   ASP A 234      13.263  19.686  33.093  1.00 28.47           O  
ATOM   1864  CB  ASP A 234      10.420  20.909  32.895  1.00 33.76           C  
ATOM   1865  CG  ASP A 234       9.544  21.886  32.121  1.00 36.33           C  
ATOM   1866  OD1 ASP A 234      10.012  22.436  31.097  1.00 36.37           O  
ATOM   1867  OD2 ASP A 234       8.385  22.096  32.540  1.00 38.31           O  
ATOM   1868  N   TYR A 235      11.889  17.910  33.123  1.00 27.02           N  
ATOM   1869  CA  TYR A 235      12.813  17.080  33.898  1.00 26.02           C  
ATOM   1870  C   TYR A 235      13.978  16.511  33.087  1.00 24.04           C  
ATOM   1871  O   TYR A 235      14.990  16.095  33.663  1.00 22.36           O  
ATOM   1872  CB  TYR A 235      12.061  15.945  34.598  1.00 30.25           C  
ATOM   1873  CG  TYR A 235      11.078  16.432  35.632  1.00 35.21           C  
ATOM   1874  CD1 TYR A 235      11.523  17.032  36.809  1.00 38.45           C  
ATOM   1875  CD2 TYR A 235       9.703  16.337  35.418  1.00 37.31           C  
ATOM   1876  CE1 TYR A 235      10.623  17.535  37.748  1.00 41.46           C  
ATOM   1877  CE2 TYR A 235       8.791  16.836  36.348  1.00 40.47           C  
ATOM   1878  CZ  TYR A 235       9.261  17.436  37.510  1.00 41.93           C  
ATOM   1879  OH  TYR A 235       8.380  17.952  38.431  1.00 44.95           O  
ATOM   1880  N   PHE A 236      13.840  16.479  31.762  1.00 20.08           N  
ATOM   1881  CA  PHE A 236      14.905  15.957  30.904  1.00 19.31           C  
ATOM   1882  C   PHE A 236      16.119  16.878  30.931  1.00 20.92           C  
ATOM   1883  O   PHE A 236      15.994  18.089  30.733  1.00 22.59           O  
ATOM   1884  CB  PHE A 236      14.418  15.795  29.456  1.00 16.93           C  
ATOM   1885  CG  PHE A 236      15.467  15.242  28.519  1.00 16.24           C  
ATOM   1886  CD1 PHE A 236      15.752  13.881  28.495  1.00 15.10           C  
ATOM   1887  CD2 PHE A 236      16.174  16.086  27.668  1.00 15.91           C  
ATOM   1888  CE1 PHE A 236      16.726  13.368  27.639  1.00 15.26           C  
ATOM   1889  CE2 PHE A 236      17.155  15.583  26.804  1.00 16.21           C  
ATOM   1890  CZ  PHE A 236      17.431  14.223  26.789  1.00 15.79           C  
ATOM   1891  N   ARG A 237      17.292  16.300  31.163  1.00 19.49           N  
ATOM   1892  CA  ARG A 237      18.524  17.071  31.204  1.00 21.97           C  
ATOM   1893  C   ARG A 237      19.569  16.525  30.240  1.00 20.57           C  
ATOM   1894  O   ARG A 237      19.967  15.363  30.329  1.00 19.14           O  
ATOM   1895  CB  ARG A 237      19.092  17.086  32.624  1.00 26.53           C  
ATOM   1896  CG  ARG A 237      18.296  17.925  33.609  1.00 30.58           C  
ATOM   1897  CD  ARG A 237      18.908  17.839  34.994  1.00 36.05           C  
ATOM   1898  NE  ARG A 237      20.347  18.104  34.975  1.00 40.58           N  
ATOM   1899  CZ  ARG A 237      21.131  18.064  36.049  1.00 43.14           C  
ATOM   1900  NH1 ARG A 237      20.619  17.775  37.242  1.00 43.85           N  
ATOM   1901  NH2 ARG A 237      22.433  18.306  35.929  1.00 43.78           N  
ATOM   1902  N   MET A 238      19.999  17.364  29.306  1.00 19.52           N  
ATOM   1903  CA  MET A 238      21.011  16.976  28.334  1.00 19.72           C  
ATOM   1904  C   MET A 238      22.319  16.764  29.092  1.00 17.41           C  
ATOM   1905  O   MET A 238      22.673  17.565  29.951  1.00 16.88           O  
ATOM   1906  CB  MET A 238      21.205  18.098  27.320  1.00 24.22           C  
ATOM   1907  CG  MET A 238      21.651  17.628  25.955  1.00 30.87           C  
ATOM   1908  SD  MET A 238      20.223  17.161  24.983  1.00 32.56           S  
ATOM   1909  CE  MET A 238      19.639  18.776  24.572  1.00 32.15           C  
ATOM   1910  N   PRO A 239      23.065  15.696  28.770  1.00 17.76           N  
ATOM   1911  CA  PRO A 239      24.335  15.417  29.450  1.00 17.76           C  
ATOM   1912  C   PRO A 239      25.410  16.485  29.231  1.00 17.03           C  
ATOM   1913  O   PRO A 239      25.474  17.111  28.171  1.00 16.05           O  
ATOM   1914  CB  PRO A 239      24.784  14.093  28.818  1.00 17.76           C  
ATOM   1915  CG  PRO A 239      23.521  13.485  28.317  1.00 19.96           C  
ATOM   1916  CD  PRO A 239      22.775  14.656  27.768  1.00 18.77           C  
ATOM   1917  N   ASN A 240      26.263  16.664  30.235  1.00 15.29           N  
ATOM   1918  CA  ASN A 240      27.374  17.602  30.165  1.00 16.17           C  
ATOM   1919  C   ASN A 240      28.469  16.887  29.372  1.00 16.42           C  
ATOM   1920  O   ASN A 240      28.841  15.760  29.704  1.00 16.01           O  
ATOM   1921  CB  ASN A 240      27.885  17.920  31.580  1.00 18.75           C  
ATOM   1922  CG  ASN A 240      29.061  18.882  31.575  1.00 21.43           C  
ATOM   1923  OD1 ASN A 240      30.213  18.481  31.757  1.00 24.22           O  
ATOM   1924  ND2 ASN A 240      28.774  20.161  31.370  1.00 21.77           N  
ATOM   1925  N   ASP A 241      28.968  17.523  28.319  1.00 14.10           N  
ATOM   1926  CA  ASP A 241      30.009  16.927  27.487  1.00 15.53           C  
ATOM   1927  C   ASP A 241      31.360  17.552  27.846  1.00 17.42           C  
ATOM   1928  O   ASP A 241      31.409  18.590  28.513  1.00 20.92           O  
ATOM   1929  CB  ASP A 241      29.680  17.168  26.003  1.00 14.26           C  
ATOM   1930  CG  ASP A 241      30.327  16.149  25.069  1.00 15.77           C  
ATOM   1931  OD1 ASP A 241      31.122  15.304  25.527  1.00 13.94           O  
ATOM   1932  OD2 ASP A 241      30.041  16.196  23.854  1.00 14.18           O  
ATOM   1933  N   ILE A 242      32.453  16.914  27.437  1.00 18.81           N  
ATOM   1934  CA  ILE A 242      33.782  17.449  27.723  1.00 22.37           C  
ATOM   1935  C   ILE A 242      33.982  18.809  27.075  1.00 25.66           C  
ATOM   1936  O   ILE A 242      33.415  19.102  26.016  1.00 24.77           O  
ATOM   1937  CB  ILE A 242      34.921  16.534  27.222  1.00 21.84           C  
ATOM   1938  CG1 ILE A 242      34.756  16.241  25.729  1.00 20.50           C  
ATOM   1939  CG2 ILE A 242      34.994  15.278  28.060  1.00 22.81           C  
ATOM   1940  CD1 ILE A 242      35.896  15.460  25.132  1.00 22.56           C  
ATOM   1941  N   SER A 243      34.806  19.632  27.710  1.00 29.19           N  
ATOM   1942  CA  SER A 243      35.112  20.961  27.200  1.00 32.98           C  
ATOM   1943  C   SER A 243      35.780  20.779  25.839  1.00 33.01           C  
ATOM   1944  O   SER A 243      36.478  19.788  25.613  1.00 36.06           O  
ATOM   1945  CB  SER A 243      36.067  21.668  28.164  1.00 34.88           C  
ATOM   1946  OG  SER A 243      35.700  21.406  29.513  1.00 37.64           O  
ATOM   1947  N   GLY A 244      35.543  21.701  24.919  1.00 31.69           N  
ATOM   1948  CA  GLY A 244      36.155  21.569  23.613  1.00 30.81           C  
ATOM   1949  C   GLY A 244      35.172  20.999  22.616  1.00 30.32           C  
ATOM   1950  O   GLY A 244      35.307  21.220  21.412  1.00 32.58           O  
ATOM   1951  N   ASN A 245      34.220  20.210  23.105  1.00 27.11           N  
ATOM   1952  CA  ASN A 245      33.195  19.645  22.237  1.00 23.27           C  
ATOM   1953  C   ASN A 245      32.059  20.648  22.218  1.00 20.15           C  
ATOM   1954  O   ASN A 245      31.788  21.315  23.222  1.00 16.88           O  
ATOM   1955  CB  ASN A 245      32.665  18.312  22.783  1.00 23.23           C  
ATOM   1956  CG  ASN A 245      33.357  17.106  22.176  1.00 24.60           C  
ATOM   1957  OD1 ASN A 245      34.271  17.234  21.357  1.00 25.49           O  
ATOM   1958  ND2 ASN A 245      32.909  15.923  22.565  1.00 22.32           N  
ATOM   1959  N   ASN A 246      31.391  20.752  21.081  1.00 17.09           N  
ATOM   1960  CA  ASN A 246      30.274  21.662  20.963  1.00 15.54           C  
ATOM   1961  C   ASN A 246      29.172  21.011  20.147  1.00 13.29           C  
ATOM   1962  O   ASN A 246      29.403  20.582  19.015  1.00 11.90           O  
ATOM   1963  CB  ASN A 246      30.717  22.975  20.309  1.00 18.37           C  
ATOM   1964  CG  ASN A 246      29.583  23.977  20.187  1.00 21.40           C  
ATOM   1965  OD1 ASN A 246      28.890  24.275  21.162  1.00 22.75           O  
ATOM   1966  ND2 ASN A 246      29.378  24.493  18.982  1.00 24.75           N  
ATOM   1967  N   ASN A 247      28.010  20.850  20.774  1.00 11.80           N  
ATOM   1968  CA  ASN A 247      26.830  20.292  20.117  1.00 12.27           C  
ATOM   1969  C   ASN A 247      27.053  18.897  19.519  1.00 11.82           C  
ATOM   1970  O   ASN A 247      26.702  18.650  18.363  1.00 11.14           O  
ATOM   1971  CB  ASN A 247      26.370  21.277  19.024  1.00 11.33           C  
ATOM   1972  CG  ASN A 247      24.922  21.094  18.630  1.00 11.25           C  
ATOM   1973  OD1 ASN A 247      24.087  20.709  19.440  1.00 12.08           O  
ATOM   1974  ND2 ASN A 247      24.608  21.425  17.381  1.00 12.18           N  
ATOM   1975  N   LYS A 248      27.640  17.990  20.301  1.00 10.25           N  
ATOM   1976  CA  LYS A 248      27.896  16.624  19.832  1.00 10.99           C  
ATOM   1977  C   LYS A 248      26.909  15.589  20.388  1.00 10.41           C  
ATOM   1978  O   LYS A 248      27.109  14.384  20.219  1.00 12.20           O  
ATOM   1979  CB  LYS A 248      29.331  16.196  20.158  1.00  9.74           C  
ATOM   1980  CG  LYS A 248      30.386  16.836  19.274  1.00 12.60           C  
ATOM   1981  CD  LYS A 248      30.189  16.422  17.829  1.00 15.75           C  
ATOM   1982  CE  LYS A 248      31.276  16.974  16.934  1.00 17.86           C  
ATOM   1983  NZ  LYS A 248      31.173  18.448  16.819  1.00 22.48           N  
ATOM   1984  N   ILE A 249      25.858  16.055  21.060  1.00  9.25           N  
ATOM   1985  CA  ILE A 249      24.855  15.157  21.637  1.00  9.55           C  
ATOM   1986  C   ILE A 249      23.549  15.286  20.855  1.00  9.50           C  
ATOM   1987  O   ILE A 249      23.020  16.387  20.676  1.00  9.53           O  
ATOM   1988  CB  ILE A 249      24.583  15.456  23.150  1.00 11.23           C  
ATOM   1989  CG1 ILE A 249      25.891  15.439  23.961  1.00 11.51           C  
ATOM   1990  CG2 ILE A 249      23.592  14.444  23.715  1.00 11.31           C  
ATOM   1991  CD1 ILE A 249      26.634  14.131  23.917  1.00 13.59           C  
ATOM   1992  N   ILE A 250      23.045  14.151  20.385  1.00  8.35           N  
ATOM   1993  CA  ILE A 250      21.816  14.084  19.601  1.00  8.55           C  
ATOM   1994  C   ILE A 250      20.679  13.493  20.442  1.00  8.44           C  
ATOM   1995  O   ILE A 250      20.870  12.485  21.131  1.00 10.36           O  
ATOM   1996  CB  ILE A 250      22.023  13.178  18.354  1.00  8.73           C  
ATOM   1997  CG1 ILE A 250      23.173  13.705  17.501  1.00  8.99           C  
ATOM   1998  CG2 ILE A 250      20.743  13.094  17.528  1.00  8.66           C  
ATOM   1999  CD1 ILE A 250      23.578  12.761  16.384  1.00 10.31           C  
ATOM   2000  N   VAL A 251      19.505  14.114  20.387  1.00  6.49           N  
ATOM   2001  CA  VAL A 251      18.345  13.621  21.121  1.00  7.21           C  
ATOM   2002  C   VAL A 251      17.702  12.494  20.304  1.00  8.40           C  
ATOM   2003  O   VAL A 251      17.509  12.628  19.089  1.00  9.73           O  
ATOM   2004  CB  VAL A 251      17.296  14.739  21.337  1.00  8.32           C  
ATOM   2005  CG1 VAL A 251      16.117  14.218  22.141  1.00  7.27           C  
ATOM   2006  CG2 VAL A 251      17.942  15.932  22.025  1.00 10.26           C  
ATOM   2007  N   SER A 252      17.352  11.404  20.976  1.00  7.26           N  
ATOM   2008  CA  SER A 252      16.734  10.258  20.329  1.00  7.30           C  
ATOM   2009  C   SER A 252      15.260  10.126  20.700  1.00  9.12           C  
ATOM   2010  O   SER A 252      14.908  10.183  21.881  1.00 10.05           O  
ATOM   2011  CB  SER A 252      17.474   8.985  20.751  1.00  9.23           C  
ATOM   2012  OG  SER A 252      16.811   7.824  20.276  1.00 10.23           O  
ATOM   2013  N   VAL A 253      14.391   9.996  19.701  1.00  8.37           N  
ATOM   2014  CA  VAL A 253      12.967   9.808  19.957  1.00  9.39           C  
ATOM   2015  C   VAL A 253      12.434   8.715  19.042  1.00  9.02           C  
ATOM   2016  O   VAL A 253      12.972   8.491  17.951  1.00  9.68           O  
ATOM   2017  CB  VAL A 253      12.102  11.093  19.741  1.00 12.64           C  
ATOM   2018  CG1 VAL A 253      12.645  12.265  20.558  1.00 12.30           C  
ATOM   2019  CG2 VAL A 253      12.012  11.445  18.282  1.00 16.53           C  
ATOM   2020  N   HIS A 254      11.424   7.993  19.513  1.00  7.96           N  
ATOM   2021  CA  HIS A 254      10.784   6.941  18.727  1.00  8.05           C  
ATOM   2022  C   HIS A 254       9.340   7.388  18.681  1.00  9.32           C  
ATOM   2023  O   HIS A 254       8.796   7.818  19.700  1.00 10.74           O  
ATOM   2024  CB  HIS A 254      10.906   5.568  19.404  1.00  7.38           C  
ATOM   2025  CG  HIS A 254      12.309   5.040  19.457  1.00  7.38           C  
ATOM   2026  ND1 HIS A 254      12.647   3.894  20.140  1.00  8.02           N  
ATOM   2027  CD2 HIS A 254      13.459   5.504  18.912  1.00  6.80           C  
ATOM   2028  CE1 HIS A 254      13.945   3.671  20.019  1.00  7.75           C  
ATOM   2029  NE2 HIS A 254      14.461   4.632  19.278  1.00  8.23           N  
ATOM   2030  N   ALA A 255       8.710   7.327  17.514  1.00  8.56           N  
ATOM   2031  CA  ALA A 255       7.337   7.787  17.440  1.00  9.85           C  
ATOM   2032  C   ALA A 255       6.466   7.106  16.406  1.00 11.75           C  
ATOM   2033  O   ALA A 255       6.409   7.525  15.252  1.00 12.49           O  
ATOM   2034  CB  ALA A 255       7.313   9.295  17.235  1.00 10.92           C  
ATOM   2035  N   TYR A 256       5.767   6.062  16.833  1.00 11.48           N  
ATOM   2036  CA  TYR A 256       4.847   5.343  15.965  1.00 12.09           C  
ATOM   2037  C   TYR A 256       3.501   6.007  16.254  1.00 13.84           C  
ATOM   2038  O   TYR A 256       2.662   5.448  16.956  1.00 16.09           O  
ATOM   2039  CB  TYR A 256       4.805   3.862  16.357  1.00 11.86           C  
ATOM   2040  CG  TYR A 256       6.122   3.128  16.206  1.00 11.13           C  
ATOM   2041  CD1 TYR A 256       6.437   2.466  15.024  1.00 12.50           C  
ATOM   2042  CD2 TYR A 256       7.025   3.037  17.272  1.00 11.40           C  
ATOM   2043  CE1 TYR A 256       7.614   1.720  14.905  1.00 11.87           C  
ATOM   2044  CE2 TYR A 256       8.205   2.296  17.162  1.00 11.55           C  
ATOM   2045  CZ  TYR A 256       8.491   1.635  15.979  1.00 11.16           C  
ATOM   2046  OH  TYR A 256       9.618   0.853  15.874  1.00 11.38           O  
ATOM   2047  N   CYS A 257       3.322   7.222  15.745  1.00 14.64           N  
ATOM   2048  CA  CYS A 257       2.106   8.011  15.988  1.00 18.27           C  
ATOM   2049  C   CYS A 257       1.266   8.293  14.736  1.00 17.31           C  
ATOM   2050  O   CYS A 257       1.808   8.689  13.706  1.00 16.82           O  
ATOM   2051  CB  CYS A 257       2.492   9.345  16.631  1.00 18.77           C  
ATOM   2052  SG  CYS A 257       3.595   9.194  18.057  1.00 25.19           S  
ATOM   2053  N   PRO A 258      -0.065   8.095  14.812  1.00 16.60           N  
ATOM   2054  CA  PRO A 258      -0.811   7.619  15.985  1.00 16.36           C  
ATOM   2055  C   PRO A 258      -0.701   6.096  16.100  1.00 15.82           C  
ATOM   2056  O   PRO A 258      -0.768   5.386  15.096  1.00 14.37           O  
ATOM   2057  CB  PRO A 258      -2.241   8.069  15.682  1.00 15.49           C  
ATOM   2058  CG  PRO A 258      -2.322   7.918  14.198  1.00 16.08           C  
ATOM   2059  CD  PRO A 258      -0.992   8.482  13.727  1.00 15.90           C  
ATOM   2060  N   TRP A 259      -0.559   5.603  17.327  1.00 17.37           N  
ATOM   2061  CA  TRP A 259      -0.406   4.170  17.585  1.00 17.90           C  
ATOM   2062  C   TRP A 259      -1.509   3.238  17.078  1.00 16.87           C  
ATOM   2063  O   TRP A 259      -1.211   2.149  16.585  1.00 18.07           O  
ATOM   2064  CB  TRP A 259      -0.166   3.918  19.080  1.00 18.48           C  
ATOM   2065  CG  TRP A 259       0.076   2.464  19.410  1.00 19.91           C  
ATOM   2066  CD1 TRP A 259      -0.771   1.620  20.073  1.00 20.90           C  
ATOM   2067  CD2 TRP A 259       1.229   1.686  19.065  1.00 20.45           C  
ATOM   2068  NE1 TRP A 259      -0.216   0.366  20.159  1.00 21.22           N  
ATOM   2069  CE2 TRP A 259       1.011   0.378  19.550  1.00 21.35           C  
ATOM   2070  CE3 TRP A 259       2.424   1.965  18.391  1.00 21.01           C  
ATOM   2071  CZ2 TRP A 259       1.945  -0.650  19.382  1.00 22.26           C  
ATOM   2072  CZ3 TRP A 259       3.355   0.940  18.221  1.00 22.35           C  
ATOM   2073  CH2 TRP A 259       3.108  -0.351  18.717  1.00 21.82           C  
ATOM   2074  N   ASN A 260      -2.770   3.643  17.207  1.00 18.36           N  
ATOM   2075  CA  ASN A 260      -3.882   2.796  16.769  1.00 20.77           C  
ATOM   2076  C   ASN A 260      -3.818   2.456  15.286  1.00 19.57           C  
ATOM   2077  O   ASN A 260      -4.383   1.458  14.851  1.00 19.56           O  
ATOM   2078  CB  ASN A 260      -5.236   3.420  17.119  1.00 25.38           C  
ATOM   2079  CG  ASN A 260      -5.566   4.630  16.267  1.00 30.63           C  
ATOM   2080  OD1 ASN A 260      -4.674   5.362  15.827  1.00 33.47           O  
ATOM   2081  ND2 ASN A 260      -6.855   4.851  16.033  1.00 33.39           N  
ATOM   2082  N   PHE A 261      -3.152   3.309  14.514  1.00 17.95           N  
ATOM   2083  CA  PHE A 261      -2.986   3.084  13.086  1.00 16.15           C  
ATOM   2084  C   PHE A 261      -1.621   2.454  12.798  1.00 15.65           C  
ATOM   2085  O   PHE A 261      -1.518   1.441  12.106  1.00 15.83           O  
ATOM   2086  CB  PHE A 261      -3.101   4.407  12.318  1.00 16.52           C  
ATOM   2087  CG  PHE A 261      -2.658   4.310  10.887  1.00 17.77           C  
ATOM   2088  CD1 PHE A 261      -3.471   3.698   9.938  1.00 18.61           C  
ATOM   2089  CD2 PHE A 261      -1.397   4.760  10.504  1.00 18.67           C  
ATOM   2090  CE1 PHE A 261      -3.033   3.525   8.628  1.00 20.95           C  
ATOM   2091  CE2 PHE A 261      -0.949   4.592   9.196  1.00 20.28           C  
ATOM   2092  CZ  PHE A 261      -1.769   3.971   8.255  1.00 21.37           C  
ATOM   2093  N   ALA A 262      -0.574   3.077  13.325  1.00 14.28           N  
ATOM   2094  CA  ALA A 262       0.789   2.625  13.100  1.00 14.72           C  
ATOM   2095  C   ALA A 262       1.215   1.286  13.707  1.00 16.05           C  
ATOM   2096  O   ALA A 262       1.992   0.553  13.085  1.00 15.91           O  
ATOM   2097  CB  ALA A 262       1.766   3.716  13.511  1.00 13.40           C  
ATOM   2098  N   GLY A 263       0.731   0.953  14.902  1.00 17.11           N  
ATOM   2099  CA  GLY A 263       1.161  -0.297  15.507  1.00 18.10           C  
ATOM   2100  C   GLY A 263       0.153  -1.264  16.104  1.00 21.24           C  
ATOM   2101  O   GLY A 263       0.444  -2.458  16.209  1.00 22.90           O  
ATOM   2102  N   LEU A 264      -1.006  -0.770  16.525  1.00 21.62           N  
ATOM   2103  CA  LEU A 264      -2.025  -1.629  17.128  1.00 21.99           C  
ATOM   2104  C   LEU A 264      -2.710  -2.521  16.087  1.00 23.96           C  
ATOM   2105  O   LEU A 264      -3.316  -2.027  15.135  1.00 23.64           O  
ATOM   2106  CB  LEU A 264      -3.060  -0.769  17.853  1.00 20.34           C  
ATOM   2107  CG  LEU A 264      -4.084  -1.493  18.729  1.00 20.21           C  
ATOM   2108  CD1 LEU A 264      -3.359  -2.280  19.809  1.00 20.42           C  
ATOM   2109  CD2 LEU A 264      -5.031  -0.477  19.352  1.00 18.57           C  
ATOM   2110  N   ALA A 265      -2.622  -3.834  16.275  1.00 25.09           N  
ATOM   2111  CA  ALA A 265      -3.231  -4.782  15.342  1.00 25.11           C  
ATOM   2112  C   ALA A 265      -4.739  -4.603  15.268  1.00 24.53           C  
ATOM   2113  O   ALA A 265      -5.372  -4.174  16.234  1.00 23.71           O  
ATOM   2114  CB  ALA A 265      -2.895  -6.216  15.742  1.00 25.59           C  
ATOM   2115  N   MET A 266      -5.314  -4.957  14.125  1.00 26.61           N  
ATOM   2116  CA  MET A 266      -6.754  -4.838  13.925  1.00 29.28           C  
ATOM   2117  C   MET A 266      -7.494  -5.645  14.987  1.00 30.84           C  
ATOM   2118  O   MET A 266      -8.445  -5.157  15.604  1.00 30.55           O  
ATOM   2119  CB  MET A 266      -7.143  -5.331  12.530  1.00 30.21           C  
ATOM   2120  CG  MET A 266      -6.582  -4.491  11.392  1.00 32.10           C  
ATOM   2121  SD  MET A 266      -7.074  -2.762  11.526  1.00 32.54           S  
ATOM   2122  CE  MET A 266      -8.724  -2.837  10.835  1.00 33.28           C  
ATOM   2123  N   ALA A 267      -7.011  -6.861  15.229  1.00 31.76           N  
ATOM   2124  CA  ALA A 267      -7.603  -7.757  16.218  1.00 33.24           C  
ATOM   2125  C   ALA A 267      -7.617  -7.157  17.625  1.00 33.53           C  
ATOM   2126  O   ALA A 267      -8.444  -7.532  18.457  1.00 35.42           O  
ATOM   2127  CB  ALA A 267      -6.860  -9.092  16.226  1.00 32.15           C  
ATOM   2128  N   ASP A 268      -6.718  -6.211  17.883  1.00 33.02           N  
ATOM   2129  CA  ASP A 268      -6.636  -5.582  19.196  1.00 32.85           C  
ATOM   2130  C   ASP A 268      -7.350  -4.235  19.297  1.00 31.91           C  
ATOM   2131  O   ASP A 268      -7.209  -3.524  20.293  1.00 30.90           O  
ATOM   2132  CB  ASP A 268      -5.173  -5.450  19.618  1.00 34.70           C  
ATOM   2133  CG  ASP A 268      -4.466  -6.788  19.670  1.00 37.39           C  
ATOM   2134  OD1 ASP A 268      -4.973  -7.704  20.353  1.00 38.59           O  
ATOM   2135  OD2 ASP A 268      -3.414  -6.933  19.015  1.00 38.83           O  
ATOM   2136  N   GLY A 269      -8.126  -3.893  18.271  1.00 31.51           N  
ATOM   2137  CA  GLY A 269      -8.857  -2.637  18.278  1.00 29.12           C  
ATOM   2138  C   GLY A 269      -8.240  -1.530  17.444  1.00 29.35           C  
ATOM   2139  O   GLY A 269      -8.677  -0.374  17.529  1.00 29.70           O  
ATOM   2140  N   GLY A 270      -7.232  -1.872  16.643  1.00 27.65           N  
ATOM   2141  CA  GLY A 270      -6.577  -0.885  15.800  1.00 26.28           C  
ATOM   2142  C   GLY A 270      -7.394  -0.520  14.573  1.00 25.47           C  
ATOM   2143  O   GLY A 270      -8.436  -1.124  14.308  1.00 24.55           O  
ATOM   2144  N   THR A 271      -6.913   0.462  13.819  1.00 24.26           N  
ATOM   2145  CA  THR A 271      -7.584   0.926  12.609  1.00 23.16           C  
ATOM   2146  C   THR A 271      -6.616   0.861  11.430  1.00 21.46           C  
ATOM   2147  O   THR A 271      -5.404   0.932  11.610  1.00 21.40           O  
ATOM   2148  CB  THR A 271      -8.097   2.381  12.774  1.00 24.34           C  
ATOM   2149  OG1 THR A 271      -8.752   2.801  11.571  1.00 25.11           O  
ATOM   2150  CG2 THR A 271      -6.947   3.337  13.080  1.00 24.09           C  
ATOM   2151  N   ASN A 272      -7.146   0.711  10.225  1.00 21.41           N  
ATOM   2152  CA  ASN A 272      -6.293   0.646   9.042  1.00 21.60           C  
ATOM   2153  C   ASN A 272      -6.471   1.894   8.186  1.00 19.47           C  
ATOM   2154  O   ASN A 272      -6.001   1.949   7.049  1.00 20.04           O  
ATOM   2155  CB  ASN A 272      -6.593  -0.611   8.213  1.00 23.92           C  
ATOM   2156  CG  ASN A 272      -7.966  -0.577   7.558  1.00 26.83           C  
ATOM   2157  OD1 ASN A 272      -8.823   0.239   7.908  1.00 26.83           O  
ATOM   2158  ND2 ASN A 272      -8.184  -1.474   6.603  1.00 28.53           N  
ATOM   2159  N   ALA A 273      -7.124   2.904   8.749  1.00 18.20           N  
ATOM   2160  CA  ALA A 273      -7.379   4.133   8.018  1.00 18.00           C  
ATOM   2161  C   ALA A 273      -6.717   5.366   8.615  1.00 17.63           C  
ATOM   2162  O   ALA A 273      -6.667   5.538   9.835  1.00 18.63           O  
ATOM   2163  CB  ALA A 273      -8.870   4.356   7.896  1.00 19.48           C  
ATOM   2164  N   TRP A 274      -6.206   6.216   7.733  1.00 16.04           N  
ATOM   2165  CA  TRP A 274      -5.561   7.474   8.096  1.00 15.35           C  
ATOM   2166  C   TRP A 274      -5.749   8.330   6.853  1.00 16.22           C  
ATOM   2167  O   TRP A 274      -5.351   7.936   5.756  1.00 16.28           O  
ATOM   2168  CB  TRP A 274      -4.068   7.289   8.402  1.00 14.58           C  
ATOM   2169  CG  TRP A 274      -3.378   8.579   8.794  1.00 15.27           C  
ATOM   2170  CD1 TRP A 274      -3.348   9.155  10.039  1.00 14.24           C  
ATOM   2171  CD2 TRP A 274      -2.649   9.464   7.928  1.00 14.25           C  
ATOM   2172  NE1 TRP A 274      -2.650  10.340   9.994  1.00 13.71           N  
ATOM   2173  CE2 TRP A 274      -2.212  10.555   8.714  1.00 14.64           C  
ATOM   2174  CE3 TRP A 274      -2.326   9.441   6.563  1.00 13.71           C  
ATOM   2175  CZ2 TRP A 274      -1.466  11.618   8.177  1.00 14.19           C  
ATOM   2176  CZ3 TRP A 274      -1.586  10.497   6.030  1.00 13.04           C  
ATOM   2177  CH2 TRP A 274      -1.165  11.569   6.838  1.00 14.14           C  
ATOM   2178  N   ASN A 275      -6.373   9.486   7.037  1.00 16.51           N  
ATOM   2179  CA  ASN A 275      -6.679  10.403   5.945  1.00 18.93           C  
ATOM   2180  C   ASN A 275      -5.736  11.605   5.878  1.00 17.40           C  
ATOM   2181  O   ASN A 275      -5.811  12.520   6.705  1.00 15.09           O  
ATOM   2182  CB  ASN A 275      -8.136  10.874   6.079  1.00 19.36           C  
ATOM   2183  CG  ASN A 275      -8.616  11.675   4.877  1.00 20.60           C  
ATOM   2184  OD1 ASN A 275      -7.870  11.933   3.928  1.00 19.01           O  
ATOM   2185  ND2 ASN A 275      -9.878  12.078   4.918  1.00 22.21           N  
ATOM   2186  N   ILE A 276      -4.900  11.620   4.843  1.00 17.98           N  
ATOM   2187  CA  ILE A 276      -3.933  12.694   4.625  1.00 17.91           C  
ATOM   2188  C   ILE A 276      -4.614  14.054   4.427  1.00 19.18           C  
ATOM   2189  O   ILE A 276      -4.003  15.101   4.639  1.00 18.06           O  
ATOM   2190  CB  ILE A 276      -3.005  12.369   3.405  1.00 17.31           C  
ATOM   2191  CG1 ILE A 276      -1.780  13.291   3.398  1.00 16.03           C  
ATOM   2192  CG2 ILE A 276      -3.781  12.473   2.089  1.00 15.52           C  
ATOM   2193  CD1 ILE A 276      -0.755  12.945   2.338  1.00 16.95           C  
ATOM   2194  N   ASN A 277      -5.887  14.032   4.047  1.00 20.94           N  
ATOM   2195  CA  ASN A 277      -6.648  15.259   3.807  1.00 24.21           C  
ATOM   2196  C   ASN A 277      -7.381  15.765   5.040  1.00 23.75           C  
ATOM   2197  O   ASN A 277      -7.930  16.863   5.027  1.00 26.81           O  
ATOM   2198  CB  ASN A 277      -7.666  15.044   2.680  1.00 24.15           C  
ATOM   2199  CG  ASN A 277      -7.020  14.579   1.394  1.00 25.38           C  
ATOM   2200  OD1 ASN A 277      -6.211  15.292   0.797  1.00 26.33           O  
ATOM   2201  ND2 ASN A 277      -7.361  13.372   0.967  1.00 26.30           N  
ATOM   2202  N   ASP A 278      -7.395  14.967   6.102  1.00 24.36           N  
ATOM   2203  CA  ASP A 278      -8.085  15.337   7.330  1.00 24.04           C  
ATOM   2204  C   ASP A 278      -7.138  16.011   8.321  1.00 23.61           C  
ATOM   2205  O   ASP A 278      -6.146  15.420   8.739  1.00 22.85           O  
ATOM   2206  CB  ASP A 278      -8.720  14.091   7.949  1.00 26.89           C  
ATOM   2207  CG  ASP A 278      -9.423  14.382   9.252  1.00 30.24           C  
ATOM   2208  OD1 ASP A 278     -10.476  15.050   9.235  1.00 33.95           O  
ATOM   2209  OD2 ASP A 278      -8.916  13.948  10.302  1.00 33.08           O  
ATOM   2210  N   SER A 279      -7.481  17.223   8.741  1.00 23.32           N  
ATOM   2211  CA  SER A 279      -6.649  17.981   9.672  1.00 24.62           C  
ATOM   2212  C   SER A 279      -6.365  17.257  10.987  1.00 24.44           C  
ATOM   2213  O   SER A 279      -5.266  17.371  11.535  1.00 24.84           O  
ATOM   2214  CB  SER A 279      -7.268  19.347   9.949  1.00 26.00           C  
ATOM   2215  OG  SER A 279      -8.467  19.215  10.690  1.00 31.52           O  
ATOM   2216  N   LYS A 280      -7.352  16.532  11.507  1.00 24.73           N  
ATOM   2217  CA  LYS A 280      -7.162  15.792  12.752  1.00 25.89           C  
ATOM   2218  C   LYS A 280      -6.107  14.705  12.574  1.00 23.95           C  
ATOM   2219  O   LYS A 280      -5.208  14.565  13.405  1.00 23.00           O  
ATOM   2220  CB  LYS A 280      -8.473  15.174  13.242  1.00 29.75           C  
ATOM   2221  CG  LYS A 280      -9.368  16.138  13.997  1.00 36.05           C  
ATOM   2222  CD  LYS A 280      -9.898  17.252  13.103  1.00 40.35           C  
ATOM   2223  CE  LYS A 280     -10.597  18.326  13.929  1.00 43.48           C  
ATOM   2224  NZ  LYS A 280     -11.696  17.761  14.770  1.00 45.98           N  
ATOM   2225  N   ASP A 281      -6.196  13.968  11.469  1.00 21.34           N  
ATOM   2226  CA  ASP A 281      -5.239  12.903  11.184  1.00 19.73           C  
ATOM   2227  C   ASP A 281      -3.858  13.492  10.951  1.00 17.87           C  
ATOM   2228  O   ASP A 281      -2.858  12.915  11.377  1.00 17.74           O  
ATOM   2229  CB  ASP A 281      -5.688  12.073   9.979  1.00 21.50           C  
ATOM   2230  CG  ASP A 281      -6.836  11.130  10.314  1.00 24.06           C  
ATOM   2231  OD1 ASP A 281      -7.090  10.882  11.514  1.00 26.66           O  
ATOM   2232  OD2 ASP A 281      -7.485  10.625   9.380  1.00 23.18           O  
ATOM   2233  N   GLN A 282      -3.809  14.652  10.301  1.00 15.79           N  
ATOM   2234  CA  GLN A 282      -2.545  15.337  10.045  1.00 16.85           C  
ATOM   2235  C   GLN A 282      -1.903  15.708  11.382  1.00 16.13           C  
ATOM   2236  O   GLN A 282      -0.708  15.479  11.599  1.00 14.02           O  
ATOM   2237  CB  GLN A 282      -2.777  16.605   9.219  1.00 17.25           C  
ATOM   2238  CG  GLN A 282      -3.183  16.362   7.763  1.00 18.79           C  
ATOM   2239  CD  GLN A 282      -3.618  17.640   7.050  1.00 21.12           C  
ATOM   2240  OE1 GLN A 282      -3.760  18.695   7.668  1.00 22.62           O  
ATOM   2241  NE2 GLN A 282      -3.833  17.549   5.748  1.00 21.11           N  
ATOM   2242  N   SER A 283      -2.720  16.229  12.294  1.00 16.84           N  
ATOM   2243  CA  SER A 283      -2.255  16.636  13.621  1.00 19.21           C  
ATOM   2244  C   SER A 283      -1.637  15.498  14.429  1.00 18.40           C  
ATOM   2245  O   SER A 283      -0.727  15.726  15.232  1.00 18.71           O  
ATOM   2246  CB  SER A 283      -3.407  17.253  14.422  1.00 22.19           C  
ATOM   2247  OG  SER A 283      -3.838  18.474  13.839  1.00 29.53           O  
ATOM   2248  N   GLU A 284      -2.150  14.284  14.237  1.00 17.66           N  
ATOM   2249  CA  GLU A 284      -1.653  13.106  14.946  1.00 18.98           C  
ATOM   2250  C   GLU A 284      -0.185  12.853  14.632  1.00 17.47           C  
ATOM   2251  O   GLU A 284       0.511  12.171  15.390  1.00 17.74           O  
ATOM   2252  CB  GLU A 284      -2.465  11.860  14.566  1.00 22.09           C  
ATOM   2253  CG  GLU A 284      -3.932  11.868  15.001  1.00 29.30           C  
ATOM   2254  CD  GLU A 284      -4.131  11.741  16.512  1.00 33.61           C  
ATOM   2255  OE1 GLU A 284      -3.228  11.229  17.216  1.00 35.64           O  
ATOM   2256  OE2 GLU A 284      -5.210  12.148  16.995  1.00 36.61           O  
ATOM   2257  N   VAL A 285       0.266  13.371  13.492  1.00 16.77           N  
ATOM   2258  CA  VAL A 285       1.649  13.217  13.049  1.00 16.46           C  
ATOM   2259  C   VAL A 285       2.511  14.436  13.394  1.00 15.45           C  
ATOM   2260  O   VAL A 285       3.631  14.295  13.874  1.00 17.69           O  
ATOM   2261  CB  VAL A 285       1.717  12.969  11.509  1.00 16.53           C  
ATOM   2262  CG1 VAL A 285       3.159  13.023  11.013  1.00 15.91           C  
ATOM   2263  CG2 VAL A 285       1.100  11.621  11.161  1.00 16.53           C  
ATOM   2264  N   THR A 286       1.980  15.634  13.175  1.00 15.49           N  
ATOM   2265  CA  THR A 286       2.739  16.857  13.422  1.00 15.24           C  
ATOM   2266  C   THR A 286       2.853  17.393  14.857  1.00 15.31           C  
ATOM   2267  O   THR A 286       3.816  18.099  15.166  1.00 14.98           O  
ATOM   2268  CB  THR A 286       2.245  18.002  12.504  1.00 15.98           C  
ATOM   2269  OG1 THR A 286       0.859  18.260  12.760  1.00 15.89           O  
ATOM   2270  CG2 THR A 286       2.435  17.628  11.033  1.00 16.96           C  
ATOM   2271  N   TRP A 287       1.917  17.048  15.740  1.00 14.76           N  
ATOM   2272  CA  TRP A 287       1.966  17.574  17.107  1.00 15.57           C  
ATOM   2273  C   TRP A 287       3.316  17.387  17.792  1.00 13.61           C  
ATOM   2274  O   TRP A 287       3.917  18.357  18.265  1.00 14.58           O  
ATOM   2275  CB  TRP A 287       0.834  17.004  17.980  1.00 18.93           C  
ATOM   2276  CG  TRP A 287       1.088  15.619  18.513  1.00 23.93           C  
ATOM   2277  CD1 TRP A 287       0.778  14.437  17.903  1.00 23.91           C  
ATOM   2278  CD2 TRP A 287       1.760  15.276  19.739  1.00 25.58           C  
ATOM   2279  NE1 TRP A 287       1.225  13.381  18.662  1.00 26.92           N  
ATOM   2280  CE2 TRP A 287       1.831  13.865  19.794  1.00 26.86           C  
ATOM   2281  CE3 TRP A 287       2.316  16.024  20.789  1.00 25.47           C  
ATOM   2282  CZ2 TRP A 287       2.439  13.181  20.861  1.00 27.42           C  
ATOM   2283  CZ3 TRP A 287       2.923  15.345  21.850  1.00 26.23           C  
ATOM   2284  CH2 TRP A 287       2.978  13.937  21.875  1.00 26.83           C  
ATOM   2285  N   PHE A 288       3.833  16.162  17.792  1.00 13.04           N  
ATOM   2286  CA  PHE A 288       5.107  15.912  18.452  1.00 11.90           C  
ATOM   2287  C   PHE A 288       6.283  16.509  17.690  1.00 11.37           C  
ATOM   2288  O   PHE A 288       7.290  16.895  18.295  1.00 12.38           O  
ATOM   2289  CB  PHE A 288       5.312  14.415  18.746  1.00 12.64           C  
ATOM   2290  CG  PHE A 288       5.688  13.590  17.546  1.00 13.78           C  
ATOM   2291  CD1 PHE A 288       4.709  13.043  16.724  1.00 15.22           C  
ATOM   2292  CD2 PHE A 288       7.028  13.363  17.238  1.00 14.26           C  
ATOM   2293  CE1 PHE A 288       5.060  12.284  15.609  1.00 15.71           C  
ATOM   2294  CE2 PHE A 288       7.385  12.609  16.129  1.00 15.60           C  
ATOM   2295  CZ  PHE A 288       6.396  12.069  15.313  1.00 15.47           C  
ATOM   2296  N   MET A 289       6.150  16.611  16.369  1.00 10.44           N  
ATOM   2297  CA  MET A 289       7.209  17.188  15.551  1.00 10.11           C  
ATOM   2298  C   MET A 289       7.355  18.675  15.847  1.00  9.38           C  
ATOM   2299  O   MET A 289       8.469  19.197  15.863  1.00 11.08           O  
ATOM   2300  CB  MET A 289       6.940  16.959  14.065  1.00 11.15           C  
ATOM   2301  CG  MET A 289       6.967  15.499  13.691  1.00 12.60           C  
ATOM   2302  SD  MET A 289       7.015  15.248  11.929  1.00 13.00           S  
ATOM   2303  CE  MET A 289       6.961  13.411  11.835  1.00 12.84           C  
ATOM   2304  N   ASP A 290       6.234  19.353  16.084  1.00 10.56           N  
ATOM   2305  CA  ASP A 290       6.264  20.777  16.406  1.00 11.71           C  
ATOM   2306  C   ASP A 290       6.929  20.977  17.765  1.00 11.20           C  
ATOM   2307  O   ASP A 290       7.712  21.910  17.948  1.00 11.95           O  
ATOM   2308  CB  ASP A 290       4.858  21.378  16.397  1.00 12.25           C  
ATOM   2309  CG  ASP A 290       4.340  21.637  14.990  1.00 15.94           C  
ATOM   2310  OD1 ASP A 290       5.158  21.844  14.071  1.00 15.76           O  
ATOM   2311  OD2 ASP A 290       3.108  21.635  14.805  1.00 19.09           O  
ATOM   2312  N   ASN A 291       6.639  20.085  18.708  1.00 11.69           N  
ATOM   2313  CA  ASN A 291       7.256  20.157  20.035  1.00 13.44           C  
ATOM   2314  C   ASN A 291       8.768  20.020  19.891  1.00 12.47           C  
ATOM   2315  O   ASN A 291       9.535  20.770  20.501  1.00 11.01           O  
ATOM   2316  CB  ASN A 291       6.734  19.037  20.942  1.00 14.59           C  
ATOM   2317  CG  ASN A 291       5.311  19.268  21.392  1.00 17.14           C  
ATOM   2318  OD1 ASN A 291       4.753  20.348  21.178  1.00 17.98           O  
ATOM   2319  ND2 ASN A 291       4.712  18.259  22.011  1.00 18.51           N  
ATOM   2320  N   ILE A 292       9.186  19.062  19.071  1.00 11.13           N  
ATOM   2321  CA  ILE A 292      10.600  18.818  18.829  1.00 11.20           C  
ATOM   2322  C   ILE A 292      11.261  20.012  18.139  1.00 10.43           C  
ATOM   2323  O   ILE A 292      12.375  20.415  18.508  1.00  9.48           O  
ATOM   2324  CB  ILE A 292      10.802  17.530  17.993  1.00 12.53           C  
ATOM   2325  CG1 ILE A 292      10.409  16.306  18.827  1.00 14.50           C  
ATOM   2326  CG2 ILE A 292      12.249  17.417  17.524  1.00 12.75           C  
ATOM   2327  CD1 ILE A 292      10.364  15.018  18.034  1.00 18.18           C  
ATOM   2328  N   TYR A 293      10.574  20.586  17.157  1.00  9.89           N  
ATOM   2329  CA  TYR A 293      11.104  21.739  16.436  1.00 10.12           C  
ATOM   2330  C   TYR A 293      11.319  22.925  17.375  1.00 10.30           C  
ATOM   2331  O   TYR A 293      12.398  23.516  17.414  1.00 10.54           O  
ATOM   2332  CB  TYR A 293      10.150  22.158  15.313  1.00 10.33           C  
ATOM   2333  CG  TYR A 293      10.599  23.399  14.575  1.00 11.50           C  
ATOM   2334  CD1 TYR A 293      11.713  23.361  13.740  1.00 11.93           C  
ATOM   2335  CD2 TYR A 293       9.923  24.613  14.721  1.00 11.00           C  
ATOM   2336  CE1 TYR A 293      12.152  24.496  13.064  1.00 13.16           C  
ATOM   2337  CE2 TYR A 293      10.353  25.757  14.049  1.00 11.11           C  
ATOM   2338  CZ  TYR A 293      11.470  25.690  13.223  1.00 12.95           C  
ATOM   2339  OH  TYR A 293      11.931  26.809  12.564  1.00 14.87           O  
ATOM   2340  N   ASN A 294      10.287  23.256  18.139  1.00 11.15           N  
ATOM   2341  CA  ASN A 294      10.344  24.378  19.065  1.00 12.52           C  
ATOM   2342  C   ASN A 294      11.381  24.230  20.162  1.00 12.67           C  
ATOM   2343  O   ASN A 294      12.096  25.180  20.482  1.00 13.29           O  
ATOM   2344  CB  ASN A 294       8.968  24.624  19.681  1.00 14.29           C  
ATOM   2345  CG  ASN A 294       7.941  25.061  18.651  1.00 17.72           C  
ATOM   2346  OD1 ASN A 294       8.276  25.723  17.664  1.00 18.95           O  
ATOM   2347  ND2 ASN A 294       6.686  24.691  18.871  1.00 20.60           N  
ATOM   2348  N   LYS A 295      11.494  23.025  20.704  1.00 11.29           N  
ATOM   2349  CA  LYS A 295      12.426  22.772  21.786  1.00 12.53           C  
ATOM   2350  C   LYS A 295      13.866  22.522  21.353  1.00 12.12           C  
ATOM   2351  O   LYS A 295      14.805  22.929  22.043  1.00 12.53           O  
ATOM   2352  CB  LYS A 295      11.914  21.596  22.627  1.00 16.10           C  
ATOM   2353  CG  LYS A 295      12.738  21.276  23.862  1.00 23.58           C  
ATOM   2354  CD  LYS A 295      12.776  22.450  24.821  1.00 29.50           C  
ATOM   2355  CE  LYS A 295      13.565  22.119  26.086  1.00 34.48           C  
ATOM   2356  NZ  LYS A 295      12.884  21.081  26.925  1.00 37.53           N  
ATOM   2357  N   TYR A 296      14.054  21.901  20.195  1.00  9.01           N  
ATOM   2358  CA  TYR A 296      15.400  21.557  19.764  1.00  8.73           C  
ATOM   2359  C   TYR A 296      15.903  21.991  18.397  1.00  8.11           C  
ATOM   2360  O   TYR A 296      16.843  22.787  18.309  1.00  8.96           O  
ATOM   2361  CB  TYR A 296      15.624  20.042  19.892  1.00 10.15           C  
ATOM   2362  CG  TYR A 296      15.554  19.509  21.308  1.00  8.99           C  
ATOM   2363  CD1 TYR A 296      16.513  19.872  22.253  1.00 11.23           C  
ATOM   2364  CD2 TYR A 296      14.526  18.650  21.707  1.00 10.63           C  
ATOM   2365  CE1 TYR A 296      16.455  19.401  23.558  1.00 11.75           C  
ATOM   2366  CE2 TYR A 296      14.458  18.166  23.021  1.00 11.33           C  
ATOM   2367  CZ  TYR A 296      15.430  18.552  23.937  1.00 12.73           C  
ATOM   2368  OH  TYR A 296      15.400  18.106  25.235  1.00 14.16           O  
ATOM   2369  N   THR A 297      15.320  21.449  17.329  1.00  7.64           N  
ATOM   2370  CA  THR A 297      15.826  21.749  15.990  1.00  7.43           C  
ATOM   2371  C   THR A 297      15.820  23.214  15.551  1.00  7.71           C  
ATOM   2372  O   THR A 297      16.758  23.655  14.886  1.00  9.96           O  
ATOM   2373  CB  THR A 297      15.232  20.811  14.910  1.00  6.09           C  
ATOM   2374  OG1 THR A 297      13.813  20.971  14.849  1.00  8.96           O  
ATOM   2375  CG2 THR A 297      15.550  19.356  15.246  1.00  6.79           C  
ATOM   2376  N   SER A 298      14.818  23.982  15.974  1.00  9.02           N  
ATOM   2377  CA  SER A 298      14.769  25.404  15.615  1.00  9.83           C  
ATOM   2378  C   SER A 298      15.968  26.128  16.238  1.00 10.78           C  
ATOM   2379  O   SER A 298      16.408  27.173  15.742  1.00  9.50           O  
ATOM   2380  CB  SER A 298      13.468  26.056  16.097  1.00  9.71           C  
ATOM   2381  OG  SER A 298      13.387  26.064  17.513  1.00 10.99           O  
ATOM   2382  N   ARG A 299      16.486  25.553  17.324  1.00  9.94           N  
ATOM   2383  CA  ARG A 299      17.622  26.100  18.045  1.00 10.81           C  
ATOM   2384  C   ARG A 299      18.936  25.446  17.644  1.00 10.08           C  
ATOM   2385  O   ARG A 299      19.966  25.676  18.290  1.00 10.54           O  
ATOM   2386  CB  ARG A 299      17.415  25.932  19.553  1.00 13.08           C  
ATOM   2387  CG  ARG A 299      16.177  26.607  20.106  1.00 14.07           C  
ATOM   2388  CD  ARG A 299      15.952  26.201  21.559  1.00 15.68           C  
ATOM   2389  NE  ARG A 299      17.153  26.388  22.372  1.00 16.10           N  
ATOM   2390  CZ  ARG A 299      17.683  25.455  23.156  1.00 17.83           C  
ATOM   2391  NH1 ARG A 299      17.121  24.255  23.246  1.00 18.72           N  
ATOM   2392  NH2 ARG A 299      18.784  25.714  23.844  1.00 18.76           N  
ATOM   2393  N   GLY A 300      18.906  24.585  16.627  1.00  8.32           N  
ATOM   2394  CA  GLY A 300      20.139  23.957  16.179  1.00  8.39           C  
ATOM   2395  C   GLY A 300      20.668  22.745  16.933  1.00  8.87           C  
ATOM   2396  O   GLY A 300      21.856  22.419  16.810  1.00 10.48           O  
ATOM   2397  N   ILE A 301      19.824  22.107  17.741  1.00  9.40           N  
ATOM   2398  CA  ILE A 301      20.219  20.904  18.483  1.00  8.86           C  
ATOM   2399  C   ILE A 301      19.633  19.741  17.686  1.00  8.12           C  
ATOM   2400  O   ILE A 301      18.419  19.684  17.463  1.00  7.65           O  
ATOM   2401  CB  ILE A 301      19.661  20.917  19.924  1.00  9.49           C  
ATOM   2402  CG1 ILE A 301      20.288  22.080  20.701  1.00 11.46           C  
ATOM   2403  CG2 ILE A 301      19.982  19.600  20.634  1.00  9.06           C  
ATOM   2404  CD1 ILE A 301      19.557  22.422  21.950  1.00 13.64           C  
ATOM   2405  N   PRO A 302      20.493  18.816  17.218  1.00  9.23           N  
ATOM   2406  CA  PRO A 302      20.021  17.673  16.429  1.00  8.31           C  
ATOM   2407  C   PRO A 302      19.128  16.661  17.145  1.00  9.72           C  
ATOM   2408  O   PRO A 302      19.341  16.344  18.325  1.00  8.81           O  
ATOM   2409  CB  PRO A 302      21.321  17.049  15.926  1.00  8.74           C  
ATOM   2410  CG  PRO A 302      22.296  17.368  16.993  1.00  9.93           C  
ATOM   2411  CD  PRO A 302      21.959  18.779  17.380  1.00  9.48           C  
ATOM   2412  N   VAL A 303      18.140  16.156  16.404  1.00  8.32           N  
ATOM   2413  CA  VAL A 303      17.196  15.150  16.887  1.00  7.72           C  
ATOM   2414  C   VAL A 303      17.011  14.092  15.787  1.00  9.11           C  
ATOM   2415  O   VAL A 303      16.942  14.417  14.593  1.00  8.28           O  
ATOM   2416  CB  VAL A 303      15.808  15.763  17.208  1.00  8.22           C  
ATOM   2417  CG1 VAL A 303      14.857  14.674  17.716  1.00  9.43           C  
ATOM   2418  CG2 VAL A 303      15.929  16.874  18.250  1.00  8.22           C  
ATOM   2419  N   ILE A 304      16.959  12.829  16.195  1.00  7.39           N  
ATOM   2420  CA  ILE A 304      16.771  11.729  15.259  1.00  7.56           C  
ATOM   2421  C   ILE A 304      15.600  10.865  15.714  1.00  7.84           C  
ATOM   2422  O   ILE A 304      15.506  10.512  16.893  1.00  8.69           O  
ATOM   2423  CB  ILE A 304      18.045  10.822  15.168  1.00  7.54           C  
ATOM   2424  CG1 ILE A 304      19.179  11.538  14.431  1.00  7.12           C  
ATOM   2425  CG2 ILE A 304      17.719   9.499  14.476  1.00  7.46           C  
ATOM   2426  CD1 ILE A 304      20.475  10.745  14.394  1.00  7.42           C  
ATOM   2427  N   ILE A 305      14.655  10.621  14.808  1.00  6.26           N  
ATOM   2428  CA  ILE A 305      13.534   9.729  15.103  1.00  7.18           C  
ATOM   2429  C   ILE A 305      14.126   8.365  14.704  1.00  9.06           C  
ATOM   2430  O   ILE A 305      14.155   8.002  13.519  1.00  8.62           O  
ATOM   2431  CB  ILE A 305      12.271  10.066  14.261  1.00  7.73           C  
ATOM   2432  CG1 ILE A 305      11.708  11.433  14.679  1.00  9.74           C  
ATOM   2433  CG2 ILE A 305      11.200   8.988  14.450  1.00  6.73           C  
ATOM   2434  CD1 ILE A 305      10.527  11.911  13.854  1.00  9.37           C  
ATOM   2435  N   GLY A 306      14.692   7.673  15.699  1.00  7.66           N  
ATOM   2436  CA  GLY A 306      15.339   6.395  15.474  1.00  7.18           C  
ATOM   2437  C   GLY A 306      14.446   5.236  15.082  1.00  7.41           C  
ATOM   2438  O   GLY A 306      14.947   4.204  14.634  1.00  7.46           O  
ATOM   2439  N   GLU A 307      13.144   5.378  15.305  1.00  7.32           N  
ATOM   2440  CA  GLU A 307      12.185   4.334  14.947  1.00  8.57           C  
ATOM   2441  C   GLU A 307      10.841   4.936  14.551  1.00  8.84           C  
ATOM   2442  O   GLU A 307      10.304   5.802  15.253  1.00  8.19           O  
ATOM   2443  CB  GLU A 307      11.950   3.346  16.104  1.00  8.34           C  
ATOM   2444  CG  GLU A 307      13.132   2.465  16.465  1.00  8.00           C  
ATOM   2445  CD  GLU A 307      12.783   1.392  17.495  1.00  8.60           C  
ATOM   2446  OE1 GLU A 307      11.601   1.009  17.617  1.00  9.12           O  
ATOM   2447  OE2 GLU A 307      13.705   0.921  18.178  1.00  9.57           O  
ATOM   2448  N   CYS A 308      10.333   4.490  13.405  1.00  7.85           N  
ATOM   2449  CA  CYS A 308       9.029   4.907  12.897  1.00  9.03           C  
ATOM   2450  C   CYS A 308       8.559   3.840  11.901  1.00  9.35           C  
ATOM   2451  O   CYS A 308       9.326   2.939  11.542  1.00  9.11           O  
ATOM   2452  CB  CYS A 308       9.091   6.297  12.242  1.00  9.83           C  
ATOM   2453  SG  CYS A 308      10.124   6.420  10.775  1.00 10.91           S  
ATOM   2454  N   GLY A 309       7.287   3.897  11.518  1.00 10.04           N  
ATOM   2455  CA  GLY A 309       6.762   2.927  10.574  1.00 10.99           C  
ATOM   2456  C   GLY A 309       5.298   2.634  10.836  1.00 11.93           C  
ATOM   2457  O   GLY A 309       4.718   3.145  11.793  1.00 12.68           O  
ATOM   2458  N   ALA A 310       4.698   1.826   9.967  1.00 12.08           N  
ATOM   2459  CA  ALA A 310       3.298   1.442  10.093  1.00 11.95           C  
ATOM   2460  C   ALA A 310       3.185  -0.026   9.704  1.00 13.48           C  
ATOM   2461  O   ALA A 310       3.733  -0.456   8.688  1.00 13.75           O  
ATOM   2462  CB  ALA A 310       2.421   2.304   9.191  1.00 14.25           C  
ATOM   2463  N   VAL A 311       2.512  -0.792  10.550  1.00 13.48           N  
ATOM   2464  CA  VAL A 311       2.327  -2.217  10.343  1.00 15.40           C  
ATOM   2465  C   VAL A 311       1.406  -2.517   9.149  1.00 13.65           C  
ATOM   2466  O   VAL A 311       0.469  -1.774   8.866  1.00 14.16           O  
ATOM   2467  CB  VAL A 311       1.784  -2.867  11.651  1.00 16.13           C  
ATOM   2468  CG1 VAL A 311       0.331  -2.475  11.905  1.00 15.05           C  
ATOM   2469  CG2 VAL A 311       1.941  -4.341  11.607  1.00 21.79           C  
ATOM   2470  N   ASP A 312       1.686  -3.605   8.442  1.00 14.42           N  
ATOM   2471  CA  ASP A 312       0.878  -4.000   7.288  1.00 15.03           C  
ATOM   2472  C   ASP A 312      -0.532  -4.428   7.692  1.00 17.06           C  
ATOM   2473  O   ASP A 312      -0.707  -5.356   8.487  1.00 18.06           O  
ATOM   2474  CB  ASP A 312       1.574  -5.138   6.534  1.00 16.01           C  
ATOM   2475  CG  ASP A 312       0.767  -5.652   5.344  1.00 17.73           C  
ATOM   2476  OD1 ASP A 312      -0.103  -4.930   4.808  1.00 17.22           O  
ATOM   2477  OD2 ASP A 312       1.030  -6.799   4.933  1.00 18.51           O  
ATOM   2478  N   LYS A 313      -1.531  -3.731   7.159  1.00 16.34           N  
ATOM   2479  CA  LYS A 313      -2.934  -4.045   7.423  1.00 17.30           C  
ATOM   2480  C   LYS A 313      -3.643  -4.123   6.076  1.00 18.23           C  
ATOM   2481  O   LYS A 313      -4.819  -3.772   5.965  1.00 17.29           O  
ATOM   2482  CB  LYS A 313      -3.584  -2.959   8.296  1.00 16.59           C  
ATOM   2483  CG  LYS A 313      -3.142  -2.989   9.755  1.00 16.20           C  
ATOM   2484  CD  LYS A 313      -3.649  -1.790  10.538  1.00 16.58           C  
ATOM   2485  CE  LYS A 313      -3.215  -1.894  11.989  1.00 17.84           C  
ATOM   2486  NZ  LYS A 313      -3.453  -0.643  12.754  1.00 16.22           N  
ATOM   2487  N   ASN A 314      -2.924  -4.617   5.067  1.00 19.97           N  
ATOM   2488  CA  ASN A 314      -3.428  -4.720   3.692  1.00 22.84           C  
ATOM   2489  C   ASN A 314      -3.980  -3.357   3.283  1.00 22.24           C  
ATOM   2490  O   ASN A 314      -5.088  -3.248   2.759  1.00 23.20           O  
ATOM   2491  CB  ASN A 314      -4.515  -5.794   3.573  1.00 28.91           C  
ATOM   2492  CG  ASN A 314      -3.992  -7.187   3.867  1.00 33.58           C  
ATOM   2493  OD1 ASN A 314      -3.042  -7.657   3.234  1.00 36.69           O  
ATOM   2494  ND2 ASN A 314      -4.594  -7.848   4.849  1.00 36.17           N  
ATOM   2495  N   ASN A 315      -3.166  -2.326   3.491  1.00 19.23           N  
ATOM   2496  CA  ASN A 315      -3.554  -0.946   3.202  1.00 17.04           C  
ATOM   2497  C   ASN A 315      -2.390  -0.184   2.587  1.00 15.82           C  
ATOM   2498  O   ASN A 315      -1.955   0.843   3.116  1.00 15.32           O  
ATOM   2499  CB  ASN A 315      -4.030  -0.249   4.492  1.00 16.07           C  
ATOM   2500  CG  ASN A 315      -2.993  -0.294   5.635  1.00 15.39           C  
ATOM   2501  OD1 ASN A 315      -3.164   0.382   6.648  1.00 18.26           O  
ATOM   2502  ND2 ASN A 315      -1.937  -1.086   5.484  1.00 13.87           N  
ATOM   2503  N   LEU A 316      -1.908  -0.693   1.457  1.00 15.38           N  
ATOM   2504  CA  LEU A 316      -0.778  -0.109   0.742  1.00 15.93           C  
ATOM   2505  C   LEU A 316      -0.883   1.398   0.527  1.00 14.73           C  
ATOM   2506  O   LEU A 316      -0.026   2.148   0.985  1.00 14.95           O  
ATOM   2507  CB  LEU A 316      -0.596  -0.784  -0.622  1.00 16.91           C  
ATOM   2508  CG  LEU A 316       0.796  -1.227  -1.086  1.00 20.22           C  
ATOM   2509  CD1 LEU A 316       0.819  -1.280  -2.600  1.00 20.16           C  
ATOM   2510  CD2 LEU A 316       1.887  -0.306  -0.591  1.00 19.72           C  
ATOM   2511  N   LYS A 317      -1.929   1.837  -0.167  1.00 14.46           N  
ATOM   2512  CA  LYS A 317      -2.096   3.256  -0.464  1.00 15.38           C  
ATOM   2513  C   LYS A 317      -2.026   4.143   0.773  1.00 14.59           C  
ATOM   2514  O   LYS A 317      -1.287   5.134   0.789  1.00 12.48           O  
ATOM   2515  CB  LYS A 317      -3.406   3.504  -1.216  1.00 16.95           C  
ATOM   2516  CG  LYS A 317      -3.613   4.959  -1.651  1.00 19.03           C  
ATOM   2517  CD  LYS A 317      -4.852   5.093  -2.532  1.00 23.80           C  
ATOM   2518  CE  LYS A 317      -5.116   6.540  -2.939  1.00 25.94           C  
ATOM   2519  NZ  LYS A 317      -5.700   7.352  -1.832  1.00 28.42           N  
ATOM   2520  N   THR A 318      -2.776   3.775   1.808  1.00 13.38           N  
ATOM   2521  CA  THR A 318      -2.797   4.549   3.047  1.00 13.01           C  
ATOM   2522  C   THR A 318      -1.409   4.603   3.687  1.00 11.68           C  
ATOM   2523  O   THR A 318      -0.993   5.652   4.182  1.00 11.75           O  
ATOM   2524  CB  THR A 318      -3.828   3.978   4.040  1.00 14.50           C  
ATOM   2525  OG1 THR A 318      -5.113   3.916   3.399  1.00 17.50           O  
ATOM   2526  CG2 THR A 318      -3.932   4.860   5.276  1.00 14.80           C  
ATOM   2527  N   ARG A 319      -0.678   3.490   3.643  1.00 10.63           N  
ATOM   2528  CA  ARG A 319       0.667   3.461   4.211  1.00 11.25           C  
ATOM   2529  C   ARG A 319       1.662   4.282   3.385  1.00 11.65           C  
ATOM   2530  O   ARG A 319       2.567   4.907   3.944  1.00 10.68           O  
ATOM   2531  CB  ARG A 319       1.165   2.024   4.420  1.00 11.38           C  
ATOM   2532  CG  ARG A 319       0.420   1.274   5.535  1.00 12.13           C  
ATOM   2533  CD  ARG A 319       1.222   0.084   6.088  1.00 13.58           C  
ATOM   2534  NE  ARG A 319       1.507  -0.941   5.081  1.00 12.85           N  
ATOM   2535  CZ  ARG A 319       2.575  -1.733   5.094  1.00 13.05           C  
ATOM   2536  NH1 ARG A 319       3.473  -1.630   6.062  1.00 13.51           N  
ATOM   2537  NH2 ARG A 319       2.757  -2.622   4.129  1.00 12.14           N  
ATOM   2538  N   VAL A 320       1.489   4.307   2.065  1.00 10.98           N  
ATOM   2539  CA  VAL A 320       2.376   5.101   1.212  1.00 11.26           C  
ATOM   2540  C   VAL A 320       2.162   6.585   1.546  1.00  9.64           C  
ATOM   2541  O   VAL A 320       3.123   7.341   1.736  1.00 11.03           O  
ATOM   2542  CB  VAL A 320       2.090   4.873  -0.297  1.00 11.11           C  
ATOM   2543  CG1 VAL A 320       2.909   5.853  -1.144  1.00 11.24           C  
ATOM   2544  CG2 VAL A 320       2.439   3.438  -0.686  1.00 11.05           C  
ATOM   2545  N   GLU A 321       0.897   6.982   1.656  1.00 10.11           N  
ATOM   2546  CA  GLU A 321       0.544   8.365   1.976  1.00 11.19           C  
ATOM   2547  C   GLU A 321       1.034   8.774   3.370  1.00 11.96           C  
ATOM   2548  O   GLU A 321       1.650   9.836   3.533  1.00 11.13           O  
ATOM   2549  CB  GLU A 321      -0.967   8.567   1.836  1.00 12.23           C  
ATOM   2550  CG  GLU A 321      -1.444   8.482   0.385  1.00 14.25           C  
ATOM   2551  CD  GLU A 321      -2.951   8.392   0.249  1.00 17.88           C  
ATOM   2552  OE1 GLU A 321      -3.611   7.847   1.158  1.00 18.26           O  
ATOM   2553  OE2 GLU A 321      -3.481   8.853  -0.783  1.00 19.36           O  
ATOM   2554  N   TYR A 322       0.806   7.908   4.356  1.00 11.97           N  
ATOM   2555  CA  TYR A 322       1.234   8.166   5.730  1.00  9.96           C  
ATOM   2556  C   TYR A 322       2.754   8.305   5.846  1.00  9.21           C  
ATOM   2557  O   TYR A 322       3.246   9.293   6.398  1.00  9.68           O  
ATOM   2558  CB  TYR A 322       0.714   7.066   6.673  1.00  9.97           C  
ATOM   2559  CG  TYR A 322       1.321   7.081   8.069  1.00 11.60           C  
ATOM   2560  CD1 TYR A 322       0.857   7.963   9.052  1.00 11.59           C  
ATOM   2561  CD2 TYR A 322       2.357   6.207   8.405  1.00 11.57           C  
ATOM   2562  CE1 TYR A 322       1.417   7.967  10.338  1.00 12.08           C  
ATOM   2563  CE2 TYR A 322       2.920   6.203   9.677  1.00 11.66           C  
ATOM   2564  CZ  TYR A 322       2.450   7.079  10.637  1.00 11.99           C  
ATOM   2565  OH  TYR A 322       3.020   7.054  11.891  1.00 12.76           O  
ATOM   2566  N   MET A 323       3.509   7.342   5.323  1.00  8.63           N  
ATOM   2567  CA  MET A 323       4.967   7.421   5.422  1.00 10.00           C  
ATOM   2568  C   MET A 323       5.557   8.616   4.669  1.00 11.21           C  
ATOM   2569  O   MET A 323       6.514   9.242   5.140  1.00 10.92           O  
ATOM   2570  CB  MET A 323       5.640   6.115   4.984  1.00 10.65           C  
ATOM   2571  CG  MET A 323       5.423   4.936   5.948  1.00 12.16           C  
ATOM   2572  SD  MET A 323       5.795   5.324   7.705  1.00 14.40           S  
ATOM   2573  CE  MET A 323       7.552   5.709   7.637  1.00 13.74           C  
ATOM   2574  N   SER A 324       4.986   8.935   3.506  1.00  9.73           N  
ATOM   2575  CA  SER A 324       5.456  10.080   2.707  1.00 10.34           C  
ATOM   2576  C   SER A 324       5.272  11.392   3.473  1.00  8.74           C  
ATOM   2577  O   SER A 324       6.195  12.212   3.553  1.00  9.35           O  
ATOM   2578  CB  SER A 324       4.714  10.158   1.359  1.00  9.62           C  
ATOM   2579  OG  SER A 324       5.077   9.080   0.512  1.00 11.25           O  
ATOM   2580  N   TYR A 325       4.079  11.567   4.035  1.00  7.31           N  
ATOM   2581  CA  TYR A 325       3.733  12.756   4.811  1.00  9.11           C  
ATOM   2582  C   TYR A 325       4.609  12.857   6.072  1.00  9.44           C  
ATOM   2583  O   TYR A 325       5.119  13.931   6.405  1.00  9.07           O  
ATOM   2584  CB  TYR A 325       2.254  12.689   5.193  1.00 10.26           C  
ATOM   2585  CG  TYR A 325       1.733  13.887   5.961  1.00 12.67           C  
ATOM   2586  CD1 TYR A 325       1.277  15.023   5.294  1.00 11.54           C  
ATOM   2587  CD2 TYR A 325       1.649  13.861   7.355  1.00 13.08           C  
ATOM   2588  CE1 TYR A 325       0.745  16.101   5.993  1.00 13.80           C  
ATOM   2589  CE2 TYR A 325       1.118  14.934   8.066  1.00 13.50           C  
ATOM   2590  CZ  TYR A 325       0.667  16.050   7.380  1.00 14.32           C  
ATOM   2591  OH  TYR A 325       0.130  17.100   8.088  1.00 15.30           O  
ATOM   2592  N   TYR A 326       4.775  11.730   6.761  1.00  8.47           N  
ATOM   2593  CA  TYR A 326       5.585  11.653   7.974  1.00  7.49           C  
ATOM   2594  C   TYR A 326       7.019  12.132   7.695  1.00  6.82           C  
ATOM   2595  O   TYR A 326       7.538  13.018   8.381  1.00  8.25           O  
ATOM   2596  CB  TYR A 326       5.585  10.199   8.496  1.00  7.49           C  
ATOM   2597  CG  TYR A 326       6.179   9.993   9.878  1.00  9.66           C  
ATOM   2598  CD1 TYR A 326       7.559  10.069  10.087  1.00  8.85           C  
ATOM   2599  CD2 TYR A 326       5.359   9.697  10.973  1.00 10.24           C  
ATOM   2600  CE1 TYR A 326       8.112   9.854  11.351  1.00  9.42           C  
ATOM   2601  CE2 TYR A 326       5.904   9.477  12.245  1.00  9.40           C  
ATOM   2602  CZ  TYR A 326       7.282   9.556  12.424  1.00  9.55           C  
ATOM   2603  OH  TYR A 326       7.834   9.321  13.661  1.00  9.74           O  
ATOM   2604  N   VAL A 327       7.649  11.566   6.671  1.00  6.55           N  
ATOM   2605  CA  VAL A 327       9.021  11.936   6.327  1.00  7.99           C  
ATOM   2606  C   VAL A 327       9.139  13.396   5.864  1.00  9.36           C  
ATOM   2607  O   VAL A 327      10.065  14.098   6.264  1.00  9.30           O  
ATOM   2608  CB  VAL A 327       9.615  10.979   5.255  1.00  9.46           C  
ATOM   2609  CG1 VAL A 327      10.995  11.458   4.825  1.00  8.59           C  
ATOM   2610  CG2 VAL A 327       9.705   9.552   5.822  1.00  8.12           C  
ATOM   2611  N   ALA A 328       8.194  13.847   5.041  1.00  7.72           N  
ATOM   2612  CA  ALA A 328       8.199  15.225   4.547  1.00  8.20           C  
ATOM   2613  C   ALA A 328       8.080  16.229   5.696  1.00  8.35           C  
ATOM   2614  O   ALA A 328       8.805  17.223   5.734  1.00 10.39           O  
ATOM   2615  CB  ALA A 328       7.071  15.435   3.544  1.00  8.70           C  
ATOM   2616  N   GLN A 329       7.172  15.969   6.633  1.00  7.86           N  
ATOM   2617  CA  GLN A 329       6.975  16.856   7.778  1.00  9.05           C  
ATOM   2618  C   GLN A 329       8.213  16.884   8.679  1.00  8.73           C  
ATOM   2619  O   GLN A 329       8.576  17.929   9.219  1.00  9.75           O  
ATOM   2620  CB  GLN A 329       5.735  16.440   8.575  1.00  9.32           C  
ATOM   2621  CG  GLN A 329       4.410  16.647   7.834  1.00 10.16           C  
ATOM   2622  CD  GLN A 329       4.064  18.116   7.604  1.00 12.64           C  
ATOM   2623  OE1 GLN A 329       4.642  19.015   8.216  1.00 12.53           O  
ATOM   2624  NE2 GLN A 329       3.113  18.362   6.717  1.00 12.81           N  
ATOM   2625  N   ALA A 330       8.871  15.739   8.829  1.00  8.47           N  
ATOM   2626  CA  ALA A 330      10.081  15.676   9.650  1.00  8.77           C  
ATOM   2627  C   ALA A 330      11.215  16.458   8.971  1.00  8.62           C  
ATOM   2628  O   ALA A 330      11.922  17.240   9.618  1.00  7.99           O  
ATOM   2629  CB  ALA A 330      10.501  14.215   9.891  1.00  7.86           C  
ATOM   2630  N   LYS A 331      11.368  16.272   7.660  1.00  9.12           N  
ATOM   2631  CA  LYS A 331      12.414  16.949   6.896  1.00  9.96           C  
ATOM   2632  C   LYS A 331      12.274  18.473   6.986  1.00  8.82           C  
ATOM   2633  O   LYS A 331      13.272  19.191   7.128  1.00  8.55           O  
ATOM   2634  CB  LYS A 331      12.386  16.468   5.436  1.00 11.95           C  
ATOM   2635  CG  LYS A 331      13.518  16.973   4.552  1.00 14.14           C  
ATOM   2636  CD  LYS A 331      13.124  18.258   3.861  1.00 19.21           C  
ATOM   2637  CE  LYS A 331      14.190  18.750   2.909  1.00 22.70           C  
ATOM   2638  NZ  LYS A 331      13.811  20.100   2.390  1.00 27.45           N  
ATOM   2639  N   ALA A 332      11.037  18.956   6.928  1.00  7.77           N  
ATOM   2640  CA  ALA A 332      10.762  20.394   7.009  1.00  9.57           C  
ATOM   2641  C   ALA A 332      11.231  20.983   8.340  1.00 11.11           C  
ATOM   2642  O   ALA A 332      11.451  22.188   8.445  1.00 12.16           O  
ATOM   2643  CB  ALA A 332       9.264  20.659   6.814  1.00  8.65           C  
ATOM   2644  N   ARG A 333      11.376  20.133   9.355  1.00  9.28           N  
ATOM   2645  CA  ARG A 333      11.818  20.572  10.677  1.00  9.41           C  
ATOM   2646  C   ARG A 333      13.243  20.104  11.002  1.00  8.11           C  
ATOM   2647  O   ARG A 333      13.669  20.139  12.163  1.00  8.16           O  
ATOM   2648  CB  ARG A 333      10.829  20.091  11.745  1.00  9.06           C  
ATOM   2649  CG  ARG A 333       9.426  20.688  11.604  1.00  9.13           C  
ATOM   2650  CD  ARG A 333       8.413  19.831  12.342  1.00  9.88           C  
ATOM   2651  NE  ARG A 333       7.048  20.355  12.304  1.00 11.18           N  
ATOM   2652  CZ  ARG A 333       6.219  20.247  11.268  1.00 12.60           C  
ATOM   2653  NH1 ARG A 333       6.610  19.631  10.158  1.00 14.02           N  
ATOM   2654  NH2 ARG A 333       4.989  20.746  11.344  1.00 13.90           N  
ATOM   2655  N   GLY A 334      13.968  19.676   9.968  1.00  7.20           N  
ATOM   2656  CA  GLY A 334      15.348  19.231  10.110  1.00  6.85           C  
ATOM   2657  C   GLY A 334      15.563  17.921  10.850  1.00  8.31           C  
ATOM   2658  O   GLY A 334      16.685  17.634  11.273  1.00 10.08           O  
ATOM   2659  N   ILE A 335      14.522  17.098  10.941  1.00  7.91           N  
ATOM   2660  CA  ILE A 335      14.590  15.826  11.663  1.00  9.23           C  
ATOM   2661  C   ILE A 335      14.783  14.603  10.756  1.00  8.30           C  
ATOM   2662  O   ILE A 335      14.078  14.451   9.752  1.00  9.05           O  
ATOM   2663  CB  ILE A 335      13.289  15.608  12.474  1.00  9.07           C  
ATOM   2664  CG1 ILE A 335      12.991  16.818  13.373  1.00  9.02           C  
ATOM   2665  CG2 ILE A 335      13.379  14.328  13.295  1.00  8.73           C  
ATOM   2666  CD1 ILE A 335      11.565  16.849  13.911  1.00  9.34           C  
ATOM   2667  N   LEU A 336      15.709  13.724  11.136  1.00  8.26           N  
ATOM   2668  CA  LEU A 336      15.974  12.487  10.390  1.00  7.85           C  
ATOM   2669  C   LEU A 336      14.988  11.403  10.825  1.00  8.34           C  
ATOM   2670  O   LEU A 336      14.584  11.373  11.987  1.00  7.74           O  
ATOM   2671  CB  LEU A 336      17.392  11.970  10.677  1.00  8.01           C  
ATOM   2672  CG  LEU A 336      17.753  10.642   9.993  1.00  8.82           C  
ATOM   2673  CD1 LEU A 336      18.011  10.915   8.534  1.00 11.08           C  
ATOM   2674  CD2 LEU A 336      18.966  10.003  10.627  1.00  9.11           C  
ATOM   2675  N   CYS A 337      14.619  10.521   9.895  1.00  8.12           N  
ATOM   2676  CA  CYS A 337      13.717   9.397  10.163  1.00  7.75           C  
ATOM   2677  C   CYS A 337      14.436   8.074   9.885  1.00  8.27           C  
ATOM   2678  O   CYS A 337      15.191   7.971   8.916  1.00  8.53           O  
ATOM   2679  CB  CYS A 337      12.491   9.465   9.258  1.00  8.45           C  
ATOM   2680  SG  CYS A 337      11.364  10.792   9.648  1.00 10.66           S  
ATOM   2681  N   ILE A 338      14.224   7.076  10.742  1.00  7.51           N  
ATOM   2682  CA  ILE A 338      14.831   5.755  10.557  1.00  8.29           C  
ATOM   2683  C   ILE A 338      13.699   4.730  10.663  1.00  8.61           C  
ATOM   2684  O   ILE A 338      13.022   4.635  11.686  1.00 10.16           O  
ATOM   2685  CB  ILE A 338      15.933   5.459  11.610  1.00  8.97           C  
ATOM   2686  CG1 ILE A 338      17.025   6.542  11.564  1.00  8.48           C  
ATOM   2687  CG2 ILE A 338      16.576   4.095  11.335  1.00 10.61           C  
ATOM   2688  CD1 ILE A 338      18.185   6.301  12.522  1.00  9.71           C  
ATOM   2689  N   LEU A 339      13.467   4.013   9.568  1.00  8.28           N  
ATOM   2690  CA  LEU A 339      12.413   3.004   9.456  1.00  9.62           C  
ATOM   2691  C   LEU A 339      12.707   1.756  10.291  1.00  8.17           C  
ATOM   2692  O   LEU A 339      13.842   1.271  10.306  1.00  7.98           O  
ATOM   2693  CB  LEU A 339      12.306   2.566   7.984  1.00  9.43           C  
ATOM   2694  CG  LEU A 339      11.014   2.132   7.281  1.00 12.65           C  
ATOM   2695  CD1 LEU A 339      11.358   1.053   6.286  1.00  9.63           C  
ATOM   2696  CD2 LEU A 339       9.961   1.664   8.213  1.00 14.00           C  
ATOM   2697  N   TRP A 340      11.703   1.252  11.005  1.00  8.82           N  
ATOM   2698  CA  TRP A 340      11.887   0.015  11.769  1.00  8.94           C  
ATOM   2699  C   TRP A 340      11.476  -1.118  10.818  1.00  9.03           C  
ATOM   2700  O   TRP A 340      10.362  -1.113  10.280  1.00 10.90           O  
ATOM   2701  CB  TRP A 340      11.000  -0.027  13.016  1.00  8.91           C  
ATOM   2702  CG  TRP A 340      11.119  -1.348  13.772  1.00  9.86           C  
ATOM   2703  CD1 TRP A 340      10.199  -2.361  13.809  1.00 11.41           C  
ATOM   2704  CD2 TRP A 340      12.232  -1.787  14.567  1.00  9.92           C  
ATOM   2705  NE1 TRP A 340      10.673  -3.403  14.573  1.00 10.89           N  
ATOM   2706  CE2 TRP A 340      11.914  -3.079  15.050  1.00 11.26           C  
ATOM   2707  CE3 TRP A 340      13.464  -1.214  14.920  1.00 10.13           C  
ATOM   2708  CZ2 TRP A 340      12.789  -3.810  15.871  1.00 10.99           C  
ATOM   2709  CZ3 TRP A 340      14.334  -1.938  15.738  1.00 10.12           C  
ATOM   2710  CH2 TRP A 340      13.988  -3.226  16.203  1.00 10.85           C  
ATOM   2711  N   ASP A 341      12.377  -2.068  10.604  1.00  9.82           N  
ATOM   2712  CA  ASP A 341      12.110  -3.191   9.714  1.00 10.54           C  
ATOM   2713  C   ASP A 341      12.513  -4.467  10.448  1.00 11.32           C  
ATOM   2714  O   ASP A 341      13.694  -4.677  10.733  1.00 11.70           O  
ATOM   2715  CB  ASP A 341      12.931  -3.029   8.432  1.00 11.12           C  
ATOM   2716  CG  ASP A 341      12.476  -3.957   7.310  1.00 12.27           C  
ATOM   2717  OD1 ASP A 341      11.896  -5.026   7.588  1.00 12.08           O  
ATOM   2718  OD2 ASP A 341      12.718  -3.608   6.140  1.00 11.71           O  
ATOM   2719  N   ASN A 342      11.531  -5.311  10.758  1.00 12.69           N  
ATOM   2720  CA  ASN A 342      11.799  -6.555  11.481  1.00 13.69           C  
ATOM   2721  C   ASN A 342      11.789  -7.838  10.647  1.00 14.63           C  
ATOM   2722  O   ASN A 342      11.833  -8.939  11.202  1.00 13.60           O  
ATOM   2723  CB  ASN A 342      10.864  -6.694  12.690  1.00 12.71           C  
ATOM   2724  CG  ASN A 342       9.410  -6.872  12.299  1.00 13.43           C  
ATOM   2725  OD1 ASN A 342       9.067  -6.904  11.116  1.00 13.63           O  
ATOM   2726  ND2 ASN A 342       8.541  -6.973  13.297  1.00 14.72           N  
ATOM   2727  N   ASN A 343      11.711  -7.698   9.324  1.00 15.04           N  
ATOM   2728  CA  ASN A 343      11.718  -8.845   8.401  1.00 15.21           C  
ATOM   2729  C   ASN A 343      10.546  -9.821   8.611  1.00 15.76           C  
ATOM   2730  O   ASN A 343      10.583 -10.961   8.146  1.00 17.42           O  
ATOM   2731  CB  ASN A 343      13.065  -9.582   8.510  1.00 15.37           C  
ATOM   2732  CG  ASN A 343      13.297 -10.577   7.377  1.00 19.76           C  
ATOM   2733  OD1 ASN A 343      13.761 -11.699   7.612  1.00 20.65           O  
ATOM   2734  ND2 ASN A 343      13.027 -10.158   6.143  1.00 14.73           N  
ATOM   2735  N   ASN A 344       9.480  -9.351   9.250  1.00 14.87           N  
ATOM   2736  CA  ASN A 344       8.319 -10.189   9.517  1.00 17.68           C  
ATOM   2737  C   ASN A 344       7.220 -10.093   8.459  1.00 20.28           C  
ATOM   2738  O   ASN A 344       6.540  -9.071   8.346  1.00 20.96           O  
ATOM   2739  CB  ASN A 344       7.741  -9.875  10.904  1.00 17.83           C  
ATOM   2740  CG  ASN A 344       6.535 -10.743  11.246  1.00 20.12           C  
ATOM   2741  OD1 ASN A 344       6.327 -11.803  10.647  1.00 20.82           O  
ATOM   2742  ND2 ASN A 344       5.733 -10.295  12.201  1.00 19.07           N  
ATOM   2743  N   PHE A 345       7.057 -11.166   7.690  1.00 23.04           N  
ATOM   2744  CA  PHE A 345       6.033 -11.250   6.647  1.00 25.29           C  
ATOM   2745  C   PHE A 345       5.176 -12.504   6.880  1.00 28.90           C  
ATOM   2746  O   PHE A 345       4.539 -13.010   5.953  1.00 32.65           O  
ATOM   2747  CB  PHE A 345       6.681 -11.361   5.261  1.00 21.95           C  
ATOM   2748  CG  PHE A 345       7.619 -10.236   4.923  1.00 19.89           C  
ATOM   2749  CD1 PHE A 345       7.142  -9.066   4.340  1.00 19.22           C  
ATOM   2750  CD2 PHE A 345       8.987 -10.360   5.157  1.00 18.96           C  
ATOM   2751  CE1 PHE A 345       8.012  -8.041   3.992  1.00 17.35           C  
ATOM   2752  CE2 PHE A 345       9.867  -9.337   4.814  1.00 18.47           C  
ATOM   2753  CZ  PHE A 345       9.379  -8.177   4.230  1.00 18.53           C  
ATOM   2754  N   SER A 346       5.141 -12.989   8.117  1.00 30.99           N  
ATOM   2755  CA  SER A 346       4.395 -14.201   8.454  1.00 32.00           C  
ATOM   2756  C   SER A 346       2.887 -14.055   8.654  1.00 33.37           C  
ATOM   2757  O   SER A 346       2.205 -15.039   8.940  1.00 36.45           O  
ATOM   2758  CB  SER A 346       4.998 -14.843   9.703  1.00 31.24           C  
ATOM   2759  OG  SER A 346       4.772 -14.039  10.849  1.00 31.42           O  
ATOM   2760  N   GLY A 347       2.364 -12.840   8.528  1.00 33.89           N  
ATOM   2761  CA  GLY A 347       0.938 -12.631   8.721  1.00 33.66           C  
ATOM   2762  C   GLY A 347       0.518 -12.677  10.180  1.00 34.14           C  
ATOM   2763  O   GLY A 347      -0.666 -12.554  10.500  1.00 34.77           O  
ATOM   2764  N   THR A 348       1.490 -12.829  11.071  1.00 34.20           N  
ATOM   2765  CA  THR A 348       1.226 -12.885  12.501  1.00 34.09           C  
ATOM   2766  C   THR A 348       2.240 -12.005  13.228  1.00 33.25           C  
ATOM   2767  O   THR A 348       3.361 -11.814  12.750  1.00 33.49           O  
ATOM   2768  CB  THR A 348       1.334 -14.333  13.018  1.00 35.06           C  
ATOM   2769  OG1 THR A 348       0.369 -15.150  12.345  1.00 37.66           O  
ATOM   2770  CG2 THR A 348       1.074 -14.394  14.516  1.00 36.66           C  
ATOM   2771  N   GLY A 349       1.841 -11.467  14.377  1.00 32.41           N  
ATOM   2772  CA  GLY A 349       2.726 -10.609  15.145  1.00 31.14           C  
ATOM   2773  C   GLY A 349       2.764  -9.212  14.554  1.00 29.40           C  
ATOM   2774  O   GLY A 349       1.817  -8.799  13.876  1.00 26.87           O  
ATOM   2775  N   GLU A 350       3.841  -8.476  14.815  1.00 27.39           N  
ATOM   2776  CA  GLU A 350       3.969  -7.123  14.287  1.00 26.45           C  
ATOM   2777  C   GLU A 350       4.574  -7.148  12.890  1.00 22.58           C  
ATOM   2778  O   GLU A 350       5.767  -7.424  12.722  1.00 20.24           O  
ATOM   2779  CB  GLU A 350       4.802  -6.257  15.226  1.00 29.99           C  
ATOM   2780  CG  GLU A 350       4.156  -6.068  16.585  1.00 37.01           C  
ATOM   2781  CD  GLU A 350       4.791  -4.951  17.380  1.00 41.76           C  
ATOM   2782  OE1 GLU A 350       6.010  -5.036  17.656  1.00 44.23           O  
ATOM   2783  OE2 GLU A 350       4.069  -3.985  17.725  1.00 44.28           O  
ATOM   2784  N   LEU A 351       3.735  -6.893  11.888  1.00 19.22           N  
ATOM   2785  CA  LEU A 351       4.171  -6.896  10.492  1.00 17.19           C  
ATOM   2786  C   LEU A 351       4.915  -5.627  10.073  1.00 15.61           C  
ATOM   2787  O   LEU A 351       4.354  -4.763   9.388  1.00 13.14           O  
ATOM   2788  CB  LEU A 351       2.987  -7.139   9.539  1.00 19.20           C  
ATOM   2789  CG  LEU A 351       2.235  -8.478   9.492  1.00 21.61           C  
ATOM   2790  CD1 LEU A 351       3.178  -9.640   9.763  1.00 21.05           C  
ATOM   2791  CD2 LEU A 351       1.111  -8.470  10.487  1.00 23.05           C  
ATOM   2792  N   PHE A 352       6.164  -5.512  10.517  1.00 14.53           N  
ATOM   2793  CA  PHE A 352       7.013  -4.373  10.172  1.00 14.47           C  
ATOM   2794  C   PHE A 352       8.049  -4.838   9.161  1.00 13.65           C  
ATOM   2795  O   PHE A 352       9.186  -4.371   9.153  1.00 13.97           O  
ATOM   2796  CB  PHE A 352       7.722  -3.799  11.409  1.00 13.38           C  
ATOM   2797  CG  PHE A 352       6.862  -2.889  12.245  1.00 13.93           C  
ATOM   2798  CD1 PHE A 352       6.456  -1.653  11.758  1.00 13.44           C  
ATOM   2799  CD2 PHE A 352       6.474  -3.262  13.526  1.00 14.93           C  
ATOM   2800  CE1 PHE A 352       5.684  -0.805  12.529  1.00 14.06           C  
ATOM   2801  CE2 PHE A 352       5.699  -2.418  14.309  1.00 15.43           C  
ATOM   2802  CZ  PHE A 352       5.303  -1.188  13.808  1.00 15.19           C  
ATOM   2803  N   GLY A 353       7.678  -5.812   8.340  1.00 14.66           N  
ATOM   2804  CA  GLY A 353       8.605  -6.298   7.338  1.00 13.34           C  
ATOM   2805  C   GLY A 353       8.473  -5.460   6.080  1.00 13.21           C  
ATOM   2806  O   GLY A 353       7.355  -5.219   5.619  1.00 14.29           O  
ATOM   2807  N   PHE A 354       9.597  -4.974   5.563  1.00 12.91           N  
ATOM   2808  CA  PHE A 354       9.605  -4.174   4.336  1.00 14.06           C  
ATOM   2809  C   PHE A 354      10.629  -4.765   3.366  1.00 13.65           C  
ATOM   2810  O   PHE A 354      10.292  -5.117   2.235  1.00 16.37           O  
ATOM   2811  CB  PHE A 354       9.932  -2.697   4.628  1.00 13.46           C  
ATOM   2812  CG  PHE A 354       8.908  -2.002   5.486  1.00 12.41           C  
ATOM   2813  CD1 PHE A 354       7.756  -1.464   4.922  1.00 11.97           C  
ATOM   2814  CD2 PHE A 354       9.085  -1.908   6.867  1.00 11.87           C  
ATOM   2815  CE1 PHE A 354       6.791  -0.847   5.715  1.00 11.37           C  
ATOM   2816  CE2 PHE A 354       8.129  -1.294   7.669  1.00 11.70           C  
ATOM   2817  CZ  PHE A 354       6.976  -0.762   7.095  1.00 11.92           C  
ATOM   2818  N   PHE A 355      11.867  -4.918   3.821  1.00 12.00           N  
ATOM   2819  CA  PHE A 355      12.928  -5.473   2.987  1.00 14.35           C  
ATOM   2820  C   PHE A 355      12.965  -6.992   3.156  1.00 16.79           C  
ATOM   2821  O   PHE A 355      13.209  -7.493   4.261  1.00 15.41           O  
ATOM   2822  CB  PHE A 355      14.275  -4.865   3.384  1.00 14.08           C  
ATOM   2823  CG  PHE A 355      15.448  -5.400   2.604  1.00 14.36           C  
ATOM   2824  CD1 PHE A 355      15.616  -5.082   1.262  1.00 14.47           C  
ATOM   2825  CD2 PHE A 355      16.416  -6.176   3.229  1.00 15.37           C  
ATOM   2826  CE1 PHE A 355      16.730  -5.525   0.557  1.00 15.19           C  
ATOM   2827  CE2 PHE A 355      17.535  -6.628   2.533  1.00 16.65           C  
ATOM   2828  CZ  PHE A 355      17.694  -6.299   1.194  1.00 16.43           C  
ATOM   2829  N   ASP A 356      12.679  -7.720   2.080  1.00 15.55           N  
ATOM   2830  CA  ASP A 356      12.706  -9.177   2.130  1.00 19.26           C  
ATOM   2831  C   ASP A 356      14.169  -9.590   2.060  1.00 18.24           C  
ATOM   2832  O   ASP A 356      14.771  -9.607   0.984  1.00 17.15           O  
ATOM   2833  CB  ASP A 356      11.926  -9.775   0.956  1.00 22.75           C  
ATOM   2834  CG  ASP A 356      11.674 -11.266   1.121  1.00 28.08           C  
ATOM   2835  OD1 ASP A 356      10.744 -11.636   1.865  1.00 31.07           O  
ATOM   2836  OD2 ASP A 356      12.403 -12.069   0.509  1.00 31.81           O  
ATOM   2837  N   ARG A 357      14.753  -9.880   3.219  1.00 19.42           N  
ATOM   2838  CA  ARG A 357      16.161 -10.265   3.306  1.00 20.09           C  
ATOM   2839  C   ARG A 357      16.500 -11.546   2.551  1.00 20.44           C  
ATOM   2840  O   ARG A 357      17.642 -11.756   2.142  1.00 19.24           O  
ATOM   2841  CB  ARG A 357      16.598 -10.348   4.775  1.00 22.50           C  
ATOM   2842  CG  ARG A 357      17.018  -8.987   5.341  1.00 23.88           C  
ATOM   2843  CD  ARG A 357      16.271  -8.582   6.609  1.00 27.44           C  
ATOM   2844  NE  ARG A 357      16.963  -9.011   7.814  1.00 26.61           N  
ATOM   2845  CZ  ARG A 357      16.785  -8.500   9.032  1.00 24.64           C  
ATOM   2846  NH1 ARG A 357      15.929  -7.511   9.269  1.00 23.65           N  
ATOM   2847  NH2 ARG A 357      17.467  -9.009  10.036  1.00 21.01           N  
ATOM   2848  N   ARG A 358      15.487 -12.373   2.331  1.00 22.87           N  
ATOM   2849  CA  ARG A 358      15.643 -13.631   1.611  1.00 26.16           C  
ATOM   2850  C   ARG A 358      16.000 -13.379   0.140  1.00 26.68           C  
ATOM   2851  O   ARG A 358      16.982 -13.923  -0.368  1.00 27.98           O  
ATOM   2852  CB  ARG A 358      14.340 -14.416   1.697  0.70 27.60           C  
ATOM   2853  CG  ARG A 358      14.435 -15.874   1.313  0.70 32.76           C  
ATOM   2854  CD  ARG A 358      13.043 -16.458   1.117  0.70 35.66           C  
ATOM   2855  NE  ARG A 358      12.101 -16.006   2.142  0.70 38.36           N  
ATOM   2856  CZ  ARG A 358      11.096 -15.161   1.917  0.70 39.02           C  
ATOM   2857  NH1 ARG A 358      10.895 -14.669   0.700  0.70 39.65           N  
ATOM   2858  NH2 ARG A 358      10.294 -14.803   2.912  0.70 38.74           N  
ATOM   2859  N   SER A 359      15.227 -12.522  -0.525  1.00 26.22           N  
ATOM   2860  CA  SER A 359      15.447 -12.212  -1.938  1.00 26.03           C  
ATOM   2861  C   SER A 359      16.190 -10.907  -2.205  1.00 26.56           C  
ATOM   2862  O   SER A 359      16.429 -10.551  -3.362  1.00 26.29           O  
ATOM   2863  CB  SER A 359      14.108 -12.196  -2.671  1.00 27.25           C  
ATOM   2864  OG  SER A 359      13.171 -11.365  -2.008  1.00 29.15           O  
ATOM   2865  N   CYS A 360      16.561 -10.205  -1.138  1.00 25.41           N  
ATOM   2866  CA  CYS A 360      17.266  -8.928  -1.233  1.00 25.13           C  
ATOM   2867  C   CYS A 360      16.522  -7.847  -2.010  1.00 24.20           C  
ATOM   2868  O   CYS A 360      17.113  -7.120  -2.808  1.00 25.28           O  
ATOM   2869  CB  CYS A 360      18.683  -9.102  -1.785  1.00 25.86           C  
ATOM   2870  SG  CYS A 360      19.897  -9.622  -0.549  1.00 30.67           S  
ATOM   2871  N   GLN A 361      15.225  -7.730  -1.761  1.00 24.32           N  
ATOM   2872  CA  GLN A 361      14.427  -6.702  -2.409  1.00 25.84           C  
ATOM   2873  C   GLN A 361      13.251  -6.305  -1.530  1.00 23.22           C  
ATOM   2874  O   GLN A 361      12.795  -7.083  -0.684  1.00 20.62           O  
ATOM   2875  CB  GLN A 361      13.955  -7.144  -3.797  1.00 31.17           C  
ATOM   2876  CG  GLN A 361      12.991  -8.305  -3.819  1.00 37.41           C  
ATOM   2877  CD  GLN A 361      12.625  -8.701  -5.233  1.00 42.60           C  
ATOM   2878  OE1 GLN A 361      11.534  -8.389  -5.721  1.00 45.94           O  
ATOM   2879  NE2 GLN A 361      13.544  -9.375  -5.912  1.00 44.58           N  
ATOM   2880  N   PHE A 362      12.799  -5.068  -1.696  1.00 20.68           N  
ATOM   2881  CA  PHE A 362      11.686  -4.547  -0.917  1.00 20.42           C  
ATOM   2882  C   PHE A 362      10.331  -5.064  -1.393  1.00 20.83           C  
ATOM   2883  O   PHE A 362      10.041  -5.084  -2.593  1.00 22.03           O  
ATOM   2884  CB  PHE A 362      11.711  -3.015  -0.921  1.00 19.75           C  
ATOM   2885  CG  PHE A 362      12.890  -2.428  -0.194  1.00 20.01           C  
ATOM   2886  CD1 PHE A 362      14.110  -2.254  -0.842  1.00 20.62           C  
ATOM   2887  CD2 PHE A 362      12.780  -2.046   1.138  1.00 19.52           C  
ATOM   2888  CE1 PHE A 362      15.203  -1.705  -0.169  1.00 20.45           C  
ATOM   2889  CE2 PHE A 362      13.867  -1.496   1.818  1.00 19.54           C  
ATOM   2890  CZ  PHE A 362      15.078  -1.326   1.162  1.00 19.80           C  
ATOM   2891  N   LYS A 363       9.501  -5.469  -0.437  1.00 21.27           N  
ATOM   2892  CA  LYS A 363       8.174  -5.997  -0.719  1.00 24.98           C  
ATOM   2893  C   LYS A 363       7.091  -4.940  -0.952  1.00 25.50           C  
ATOM   2894  O   LYS A 363       6.099  -5.203  -1.646  1.00 29.08           O  
ATOM   2895  CB  LYS A 363       7.748  -6.960   0.388  1.00 27.75           C  
ATOM   2896  CG  LYS A 363       8.352  -8.346   0.248  1.00 32.08           C  
ATOM   2897  CD  LYS A 363       7.628  -9.140  -0.829  1.00 37.19           C  
ATOM   2898  CE  LYS A 363       8.386 -10.406  -1.218  1.00 39.84           C  
ATOM   2899  NZ  LYS A 363       9.579 -10.108  -2.069  1.00 42.65           N  
ATOM   2900  N   PHE A 364       7.260  -3.760  -0.363  1.00 21.33           N  
ATOM   2901  CA  PHE A 364       6.294  -2.669  -0.538  1.00 18.59           C  
ATOM   2902  C   PHE A 364       7.138  -1.486  -0.994  1.00 17.31           C  
ATOM   2903  O   PHE A 364       7.207  -0.463  -0.310  1.00 16.27           O  
ATOM   2904  CB  PHE A 364       5.611  -2.346   0.796  1.00 16.83           C  
ATOM   2905  CG  PHE A 364       4.968  -3.535   1.453  1.00 17.31           C  
ATOM   2906  CD1 PHE A 364       3.731  -4.005   1.016  1.00 18.10           C  
ATOM   2907  CD2 PHE A 364       5.599  -4.188   2.509  1.00 17.54           C  
ATOM   2908  CE1 PHE A 364       3.130  -5.114   1.624  1.00 17.94           C  
ATOM   2909  CE2 PHE A 364       5.011  -5.293   3.122  1.00 16.50           C  
ATOM   2910  CZ  PHE A 364       3.775  -5.758   2.682  1.00 17.34           C  
ATOM   2911  N   PRO A 365       7.735  -1.586  -2.199  1.00 14.52           N  
ATOM   2912  CA  PRO A 365       8.591  -0.528  -2.739  1.00 12.28           C  
ATOM   2913  C   PRO A 365       8.016   0.883  -2.821  1.00 11.42           C  
ATOM   2914  O   PRO A 365       8.756   1.848  -2.638  1.00 12.01           O  
ATOM   2915  CB  PRO A 365       9.009  -1.082  -4.102  1.00 13.26           C  
ATOM   2916  CG  PRO A 365       7.831  -1.893  -4.514  1.00 13.52           C  
ATOM   2917  CD  PRO A 365       7.454  -2.604  -3.233  1.00 14.45           C  
ATOM   2918  N   GLU A 366       6.713   1.011  -3.063  1.00 11.02           N  
ATOM   2919  CA  GLU A 366       6.087   2.333  -3.159  1.00 12.42           C  
ATOM   2920  C   GLU A 366       6.238   3.117  -1.855  1.00 14.16           C  
ATOM   2921  O   GLU A 366       6.447   4.330  -1.877  1.00 13.11           O  
ATOM   2922  CB  GLU A 366       4.606   2.230  -3.520  1.00 13.59           C  
ATOM   2923  CG  GLU A 366       4.318   1.630  -4.894  1.00 14.90           C  
ATOM   2924  CD  GLU A 366       4.095   0.125  -4.865  1.00 17.12           C  
ATOM   2925  OE1 GLU A 366       4.515  -0.547  -3.893  1.00 16.29           O  
ATOM   2926  OE2 GLU A 366       3.477  -0.386  -5.822  1.00 17.24           O  
ATOM   2927  N   ILE A 367       6.142   2.422  -0.722  1.00 13.40           N  
ATOM   2928  CA  ILE A 367       6.282   3.073   0.581  1.00 11.73           C  
ATOM   2929  C   ILE A 367       7.692   3.631   0.719  1.00 10.99           C  
ATOM   2930  O   ILE A 367       7.875   4.809   1.028  1.00 11.05           O  
ATOM   2931  CB  ILE A 367       6.027   2.088   1.754  1.00 12.57           C  
ATOM   2932  CG1 ILE A 367       4.562   1.640   1.767  1.00 11.45           C  
ATOM   2933  CG2 ILE A 367       6.401   2.746   3.089  1.00 12.12           C  
ATOM   2934  CD1 ILE A 367       4.267   0.536   2.785  1.00 11.70           C  
ATOM   2935  N   ILE A 368       8.691   2.803   0.428  1.00 11.10           N  
ATOM   2936  CA  ILE A 368      10.072   3.248   0.568  1.00 13.83           C  
ATOM   2937  C   ILE A 368      10.494   4.306  -0.470  1.00 13.00           C  
ATOM   2938  O   ILE A 368      11.297   5.197  -0.164  1.00 12.47           O  
ATOM   2939  CB  ILE A 368      11.080   2.048   0.709  1.00 17.25           C  
ATOM   2940  CG1 ILE A 368      12.008   1.942  -0.485  1.00 19.79           C  
ATOM   2941  CG2 ILE A 368      10.357   0.745   1.017  1.00 18.53           C  
ATOM   2942  CD1 ILE A 368      13.315   2.621  -0.239  1.00 23.22           C  
ATOM   2943  N   ASP A 369       9.919   4.252  -1.670  1.00 12.73           N  
ATOM   2944  CA  ASP A 369      10.243   5.251  -2.692  1.00 13.07           C  
ATOM   2945  C   ASP A 369       9.658   6.604  -2.288  1.00 13.03           C  
ATOM   2946  O   ASP A 369      10.249   7.647  -2.566  1.00 14.20           O  
ATOM   2947  CB  ASP A 369       9.737   4.818  -4.072  1.00 13.99           C  
ATOM   2948  CG  ASP A 369      10.546   3.668  -4.650  1.00 16.05           C  
ATOM   2949  OD1 ASP A 369      11.691   3.458  -4.195  1.00 15.77           O  
ATOM   2950  OD2 ASP A 369      10.046   2.966  -5.552  1.00 16.81           O  
ATOM   2951  N   GLY A 370       8.508   6.570  -1.617  1.00 11.24           N  
ATOM   2952  CA  GLY A 370       7.875   7.786  -1.133  1.00 10.93           C  
ATOM   2953  C   GLY A 370       8.740   8.412  -0.046  1.00 11.49           C  
ATOM   2954  O   GLY A 370       8.907   9.634   0.011  1.00 10.26           O  
ATOM   2955  N   MET A 371       9.319   7.569   0.810  1.00 11.12           N  
ATOM   2956  CA  MET A 371      10.195   8.045   1.881  1.00 11.26           C  
ATOM   2957  C   MET A 371      11.477   8.668   1.320  1.00 10.95           C  
ATOM   2958  O   MET A 371      11.902   9.732   1.766  1.00 10.62           O  
ATOM   2959  CB  MET A 371      10.549   6.907   2.840  1.00 10.44           C  
ATOM   2960  CG  MET A 371       9.364   6.400   3.643  1.00 11.94           C  
ATOM   2961  SD  MET A 371       9.812   4.988   4.678  1.00 14.81           S  
ATOM   2962  CE  MET A 371      10.901   5.775   5.897  1.00 14.09           C  
ATOM   2963  N   VAL A 372      12.098   8.002   0.349  1.00  9.93           N  
ATOM   2964  CA  VAL A 372      13.323   8.517  -0.255  1.00 11.96           C  
ATOM   2965  C   VAL A 372      13.056   9.849  -0.963  1.00 11.69           C  
ATOM   2966  O   VAL A 372      13.849  10.788  -0.867  1.00 12.58           O  
ATOM   2967  CB  VAL A 372      13.937   7.501  -1.252  1.00 11.17           C  
ATOM   2968  CG1 VAL A 372      15.150   8.105  -1.944  1.00 12.25           C  
ATOM   2969  CG2 VAL A 372      14.348   6.240  -0.512  1.00 12.55           C  
ATOM   2970  N   LYS A 373      11.911   9.937  -1.625  1.00 11.31           N  
ATOM   2971  CA  LYS A 373      11.534  11.144  -2.347  1.00 12.36           C  
ATOM   2972  C   LYS A 373      11.445  12.371  -1.433  1.00 12.27           C  
ATOM   2973  O   LYS A 373      11.873  13.460  -1.806  1.00 13.00           O  
ATOM   2974  CB  LYS A 373      10.202  10.908  -3.067  1.00 13.29           C  
ATOM   2975  CG  LYS A 373       9.625  12.120  -3.760  1.00 15.87           C  
ATOM   2976  CD  LYS A 373       8.384  11.736  -4.549  1.00 19.77           C  
ATOM   2977  CE  LYS A 373       7.653  12.972  -5.049  1.00 23.18           C  
ATOM   2978  NZ  LYS A 373       8.577  13.922  -5.729  1.00 27.77           N  
ATOM   2979  N   TYR A 374      10.946  12.177  -0.216  1.00  9.75           N  
ATOM   2980  CA  TYR A 374      10.785  13.283   0.712  1.00  9.44           C  
ATOM   2981  C   TYR A 374      11.849  13.448   1.794  1.00  8.44           C  
ATOM   2982  O   TYR A 374      11.756  14.356   2.625  1.00 10.54           O  
ATOM   2983  CB  TYR A 374       9.379  13.244   1.304  1.00 10.10           C  
ATOM   2984  CG  TYR A 374       8.330  13.518   0.249  1.00 11.57           C  
ATOM   2985  CD1 TYR A 374       8.247  14.774  -0.360  1.00 12.00           C  
ATOM   2986  CD2 TYR A 374       7.462  12.516  -0.184  1.00 13.00           C  
ATOM   2987  CE1 TYR A 374       7.330  15.022  -1.376  1.00 12.90           C  
ATOM   2988  CE2 TYR A 374       6.536  12.753  -1.205  1.00 12.60           C  
ATOM   2989  CZ  TYR A 374       6.479  14.009  -1.798  1.00 14.50           C  
ATOM   2990  OH  TYR A 374       5.587  14.245  -2.824  1.00 13.85           O  
ATOM   2991  N   ALA A 375      12.873  12.603   1.767  1.00  9.54           N  
ATOM   2992  CA  ALA A 375      13.959  12.698   2.739  1.00 10.49           C  
ATOM   2993  C   ALA A 375      14.893  13.844   2.339  1.00 11.46           C  
ATOM   2994  O   ALA A 375      14.636  14.545   1.358  1.00 12.65           O  
ATOM   2995  CB  ALA A 375      14.726  11.384   2.795  1.00 11.59           C  
ATOM   2996  N   PHE A 376      15.979  14.028   3.083  1.00 10.51           N  
ATOM   2997  CA  PHE A 376      16.940  15.092   2.786  1.00 11.51           C  
ATOM   2998  C   PHE A 376      17.567  14.888   1.416  1.00 13.98           C  
ATOM   2999  O   PHE A 376      17.812  13.754   0.999  1.00 14.28           O  
ATOM   3000  CB  PHE A 376      18.057  15.141   3.838  1.00 11.12           C  
ATOM   3001  CG  PHE A 376      17.591  15.566   5.205  1.00 11.97           C  
ATOM   3002  CD1 PHE A 376      17.251  16.895   5.460  1.00 12.65           C  
ATOM   3003  CD2 PHE A 376      17.493  14.638   6.238  1.00 12.23           C  
ATOM   3004  CE1 PHE A 376      16.819  17.289   6.721  1.00 13.18           C  
ATOM   3005  CE2 PHE A 376      17.064  15.023   7.498  1.00 13.84           C  
ATOM   3006  CZ  PHE A 376      16.725  16.349   7.741  1.00 14.03           C  
ATOM   3007  N   GLY A 377      17.827  15.990   0.723  1.00 15.21           N  
ATOM   3008  CA  GLY A 377      18.432  15.904  -0.589  1.00 18.15           C  
ATOM   3009  C   GLY A 377      19.924  15.681  -0.456  1.00 20.27           C  
ATOM   3010  O   GLY A 377      20.495  15.838   0.628  1.00 20.01           O  
ATOM   3011  N   LEU A 378      20.564  15.323  -1.560  1.00 21.86           N  
ATOM   3012  CA  LEU A 378      21.997  15.078  -1.564  1.00 24.28           C  
ATOM   3013  C   LEU A 378      22.661  16.116  -2.460  1.00 24.37           C  
ATOM   3014  O   LEU A 378      22.250  16.302  -3.606  1.00 22.91           O  
ATOM   3015  CB  LEU A 378      22.276  13.685  -2.131  1.00 27.91           C  
ATOM   3016  CG  LEU A 378      23.424  12.829  -1.593  1.00 31.43           C  
ATOM   3017  CD1 LEU A 378      23.784  11.821  -2.676  1.00 32.83           C  
ATOM   3018  CD2 LEU A 378      24.647  13.659  -1.227  1.00 31.67           C  
ATOM   3019  N   ILE A 379      23.621  16.855  -1.920  1.00 24.32           N  
ATOM   3020  CA  ILE A 379      24.329  17.826  -2.734  1.00 26.62           C  
ATOM   3021  C   ILE A 379      25.574  17.102  -3.221  1.00 29.45           C  
ATOM   3022  O   ILE A 379      26.578  16.995  -2.513  1.00 29.39           O  
ATOM   3023  CB  ILE A 379      24.671  19.139  -1.974  1.00 26.43           C  
ATOM   3024  CG1 ILE A 379      23.480  20.106  -1.999  1.00 26.70           C  
ATOM   3025  CG2 ILE A 379      25.824  19.861  -2.657  1.00 27.16           C  
ATOM   3026  CD1 ILE A 379      22.200  19.571  -1.410  1.00 31.09           C  
ATOM   3027  N   ASN A 380      25.406  16.472  -4.377  1.00 34.49           N  
ATOM   3028  CA  ASN A 380      26.441  15.724  -5.072  1.00 38.80           C  
ATOM   3029  C   ASN A 380      26.688  14.307  -4.567  1.00 41.18           C  
ATOM   3030  O   ASN A 380      26.231  13.367  -5.258  1.00 42.37           O  
ATOM   3031  CB  ASN A 380      27.740  16.512  -5.103  1.00 38.42           C  
ATOM   3032  CG  ASN A 380      28.501  16.280  -6.359  1.00 38.14           C  
ATOM   3033  OD1 ASN A 380      29.335  15.379  -6.439  1.00 39.21           O  
ATOM   3034  ND2 ASN A 380      28.206  17.076  -7.372  1.00 39.78           N  
ATOM   3035  OXT ASN A 380      27.348  14.148  -3.515  1.00 43.45           O  
TER    3036      ASN A 380                                                      
MASTER      296    0    0   17    8    0    0    6 3410    1    0   30          
END                                                                             
