# Supplementary material for: Modeling of loops in proteins: a multi-method approach
Source: BMC Struct Biol. 2010 Feb 11;10:5. doi: 10.1186/1472-6807-10-5 (PMC2837870; doi:10.1186/1472-6807-10-5)
Supplement: Additional file 1 — Student t-test. Results from two sample paired t-test of Table 2. [file 1472-6807-10-5-S1.GZ › loop_test_data/1fkf_63-72.pdb]

HEADER    ISOMERASE                               07-MAY-91   1FKF              
TITLE     ATOMIC STRUCTURE OF FKBP-FK506, AN IMMUNOPHILIN-                      
TITLE    2 IMMUNOSUPPRESSANT COMPLEX                                            
COMPND    MOL_ID: 1;                                                            
COMPND   2 MOLECULE: FK506 BINDING PROTEIN;                                     
COMPND   3 CHAIN: A;                                                            
COMPND   4 ENGINEERED: YES                                                      
SOURCE    MOL_ID: 1;                                                            
SOURCE   2 ORGANISM_SCIENTIFIC: HOMO SAPIENS                                    
KEYWDS    ISOMERASE                                                             
EXPDTA    X-RAY DIFFRACTION                                                     
AUTHOR    G.D.VANDUYNE,R.F.STANDAERT,P.A.KARPLUS,S.L.SCHREIBER,                 
AUTHOR   2 J.CLARDY                                                             
REVDAT   3   01-APR-03 1FKF    1       JRNL                                     
REVDAT   2   31-OCT-93 1FKF    3       REMARK HETATM                            
REVDAT   1   15-JUL-91 1FKF    0                                                
JRNL        AUTH   G.D.VAN DUYNE,R.F.STANDAERT,P.A.KARPLUS,                     
JRNL        AUTH 2 S.L.SCHREIBER,J.CLARDY                                       
JRNL        TITL   ATOMIC STRUCTURE OF FKBP-FK506, AN                           
JRNL        TITL 2 IMMUNOPHILIN-IMMUNOSUPPRESSANT COMPLEX.                      
JRNL        REF    SCIENCE                       V. 252   839 1991              
JRNL        REFN   ASTM SCIEAS  US ISSN 0036-8075                               
REMARK   1                                                                      
REMARK   1 REFERENCE 1                                                          
REMARK   1  AUTH   R.F.STANDAERT,A.GALAT,G.L.VERDINE,S.L.SCHREIBER              
REMARK   1  TITL   MOLECULAR CLONING AND OVEREXPRESSION OF THE HUMAN            
REMARK   1  TITL 2 FK506-BINDING PROTEIN FKBP                                   
REMARK   1  REF    NATURE                        V. 346   671 1990              
REMARK   1  REFN   ASTM NATUAS  UK ISSN 0028-0836                               
REMARK   2                                                                      
REMARK   2 RESOLUTION. 1.70 ANGSTROMS.                                          
REMARK   3                                                                      
REMARK   3 REFINEMENT.                                                          
REMARK   3   PROGRAM     : X-PLOR                                               
REMARK   3   AUTHORS     : BRUNGER                                              
REMARK   3                                                                      
REMARK   3  DATA USED IN REFINEMENT.                                            
REMARK   3   RESOLUTION RANGE HIGH (ANGSTROMS) : 1.70                           
REMARK   3   RESOLUTION RANGE LOW  (ANGSTROMS) : 10.00                          
REMARK   3   DATA CUTOFF            (SIGMA(F)) : NULL                           
REMARK   3   DATA CUTOFF HIGH         (ABS(F)) : NULL                           
REMARK   3   DATA CUTOFF LOW          (ABS(F)) : NULL                           
REMARK   3   COMPLETENESS (WORKING+TEST)   (%) : NULL                           
REMARK   3   NUMBER OF REFLECTIONS             : NULL                           
REMARK   3                                                                      
REMARK   3  FIT TO DATA USED IN REFINEMENT.                                     
REMARK   3   CROSS-VALIDATION METHOD          : NULL                            
REMARK   3   FREE R VALUE TEST SET SELECTION  : NULL                            
REMARK   3   R VALUE            (WORKING SET) : 0.170                           
REMARK   3   FREE R VALUE                     : NULL                            
REMARK   3   FREE R VALUE TEST SET SIZE   (%) : NULL                            
REMARK   3   FREE R VALUE TEST SET COUNT      : NULL                            
REMARK   3   ESTIMATED ERROR OF FREE R VALUE  : NULL                            
REMARK   3                                                                      
REMARK   3  FIT IN THE HIGHEST RESOLUTION BIN.                                  
REMARK   3   TOTAL NUMBER OF BINS USED           : NULL                         
REMARK   3   BIN RESOLUTION RANGE HIGH       (A) : NULL                         
REMARK   3   BIN RESOLUTION RANGE LOW        (A) : NULL                         
REMARK   3   BIN COMPLETENESS (WORKING+TEST) (%) : NULL                         
REMARK   3   REFLECTIONS IN BIN    (WORKING SET) : NULL                         
REMARK   3   BIN R VALUE           (WORKING SET) : NULL                         
REMARK   3   BIN FREE R VALUE                    : NULL                         
REMARK   3   BIN FREE R VALUE TEST SET SIZE  (%) : NULL                         
REMARK   3   BIN FREE R VALUE TEST SET COUNT     : NULL                         
REMARK   3   ESTIMATED ERROR OF BIN FREE R VALUE : NULL                         
REMARK   3                                                                      
REMARK   3  NUMBER OF NON-HYDROGEN ATOMS USED IN REFINEMENT.                    
REMARK   3   PROTEIN ATOMS            : 832                                     
REMARK   3   NUCLEIC ACID ATOMS       : 0                                       
REMARK   3   HETEROGEN ATOMS          : 57                                      
REMARK   3   SOLVENT ATOMS            : 79                                      
REMARK   3                                                                      
REMARK   3  B VALUES.                                                           
REMARK   3   FROM WILSON PLOT           (A**2) : NULL                           
REMARK   3   MEAN B VALUE      (OVERALL, A**2) : NULL                           
REMARK   3   OVERALL ANISOTROPIC B VALUE.                                       
REMARK   3    B11 (A**2) : NULL                                                 
REMARK   3    B22 (A**2) : NULL                                                 
REMARK   3    B33 (A**2) : NULL                                                 
REMARK   3    B12 (A**2) : NULL                                                 
REMARK   3    B13 (A**2) : NULL                                                 
REMARK   3    B23 (A**2) : NULL                                                 
REMARK   3                                                                      
REMARK   3  ESTIMATED COORDINATE ERROR.                                         
REMARK   3   ESD FROM LUZZATI PLOT        (A) : NULL                            
REMARK   3   ESD FROM SIGMAA              (A) : NULL                            
REMARK   3   LOW RESOLUTION CUTOFF        (A) : NULL                            
REMARK   3                                                                      
REMARK   3  CROSS-VALIDATED ESTIMATED COORDINATE ERROR.                         
REMARK   3   ESD FROM C-V LUZZATI PLOT    (A) : NULL                            
REMARK   3   ESD FROM C-V SIGMAA          (A) : NULL                            
REMARK   3                                                                      
REMARK   3  RMS DEVIATIONS FROM IDEAL VALUES.                                   
REMARK   3   BOND LENGTHS                 (A) : 0.010                           
REMARK   3   BOND ANGLES            (DEGREES) : 2.80                            
REMARK   3   DIHEDRAL ANGLES        (DEGREES) : NULL                            
REMARK   3   IMPROPER ANGLES        (DEGREES) : NULL                            
REMARK   3                                                                      
REMARK   3  ISOTROPIC THERMAL MODEL : NULL                                      
REMARK   3                                                                      
REMARK   3  ISOTROPIC THERMAL FACTOR RESTRAINTS.    RMS    SIGMA                
REMARK   3   MAIN-CHAIN BOND              (A**2) : NULL  ; NULL                 
REMARK   3   MAIN-CHAIN ANGLE             (A**2) : NULL  ; NULL                 
REMARK   3   SIDE-CHAIN BOND              (A**2) : NULL  ; NULL                 
REMARK   3   SIDE-CHAIN ANGLE             (A**2) : NULL  ; NULL                 
REMARK   3                                                                      
REMARK   3  NCS MODEL : NULL                                                    
REMARK   3                                                                      
REMARK   3  NCS RESTRAINTS.                         RMS   SIGMA/WEIGHT          
REMARK   3   GROUP  1  POSITIONAL            (A) : NULL  ; NULL                 
REMARK   3   GROUP  1  B-FACTOR           (A**2) : NULL  ; NULL                 
REMARK   3                                                                      
REMARK   3  PARAMETER FILE  1  : NULL                                           
REMARK   3  TOPOLOGY FILE  1   : NULL                                           
REMARK   3                                                                      
REMARK   3  OTHER REFINEMENT REMARKS: NULL                                      
REMARK   4                                                                      
REMARK   4 1FKF COMPLIES WITH FORMAT V. 3.0, 1-DEC-2006                         
REMARK   4                                                                      
REMARK   4 THIS IS THE REMEDIATED VERSION OF THIS PDB ENTRY.                    
REMARK   4 REMEDIATED DATA FILE REVISION 3.100 (2007-03-17)                     
REMARK 200                                                                      
REMARK 200 EXPERIMENTAL DETAILS                                                 
REMARK 200  EXPERIMENT TYPE                : X-RAY DIFFRACTION                  
REMARK 200  DATE OF DATA COLLECTION        : NULL                               
REMARK 200  TEMPERATURE           (KELVIN) : NULL                               
REMARK 200  PH                             : NULL                               
REMARK 200  NUMBER OF CRYSTALS USED        : NULL                               
REMARK 200                                                                      
REMARK 200  SYNCHROTRON              (Y/N) : NULL                               
REMARK 200  RADIATION SOURCE               : NULL                               
REMARK 200  BEAMLINE                       : NULL                               
REMARK 200  X-RAY GENERATOR MODEL          : NULL                               
REMARK 200  MONOCHROMATIC OR LAUE    (M/L) : NULL                               
REMARK 200  WAVELENGTH OR RANGE        (A) : NULL                               
REMARK 200  MONOCHROMATOR                  : NULL                               
REMARK 200  OPTICS                         : NULL                               
REMARK 200                                                                      
REMARK 200  DETECTOR TYPE                  : NULL                               
REMARK 200  DETECTOR MANUFACTURER          : NULL                               
REMARK 200  INTENSITY-INTEGRATION SOFTWARE : NULL                               
REMARK 200  DATA SCALING SOFTWARE          : NULL                               
REMARK 200                                                                      
REMARK 200  NUMBER OF UNIQUE REFLECTIONS   : NULL                               
REMARK 200  RESOLUTION RANGE HIGH      (A) : NULL                               
REMARK 200  RESOLUTION RANGE LOW       (A) : NULL                               
REMARK 200  REJECTION CRITERIA  (SIGMA(I)) : NULL                               
REMARK 200                                                                      
REMARK 200 OVERALL.                                                             
REMARK 200  COMPLETENESS FOR RANGE     (%) : NULL                               
REMARK 200  DATA REDUNDANCY                : NULL                               
REMARK 200  R MERGE                    (I) : NULL                               
REMARK 200  R SYM                      (I) : NULL                               
REMARK 200  <I/SIGMA(I)> FOR THE DATA SET  : NULL                               
REMARK 200                                                                      
REMARK 200 IN THE HIGHEST RESOLUTION SHELL.                                     
REMARK 200  HIGHEST RESOLUTION SHELL, RANGE HIGH (A) : NULL                     
REMARK 200  HIGHEST RESOLUTION SHELL, RANGE LOW  (A) : NULL                     
REMARK 200  COMPLETENESS FOR SHELL     (%) : NULL                               
REMARK 200  DATA REDUNDANCY IN SHELL       : NULL                               
REMARK 200  R MERGE FOR SHELL          (I) : NULL                               
REMARK 200  R SYM FOR SHELL            (I) : NULL                               
REMARK 200  <I/SIGMA(I)> FOR SHELL         : NULL                               
REMARK 200                                                                      
REMARK 200 DIFFRACTION PROTOCOL: NULL                                           
REMARK 200 METHOD USED TO DETERMINE THE STRUCTURE: NULL                         
REMARK 200 SOFTWARE USED: NULL                                                  
REMARK 200 STARTING MODEL: NULL                                                 
REMARK 200                                                                      
REMARK 200 REMARK: NULL                                                         
REMARK 280                                                                      
REMARK 280 CRYSTAL                                                              
REMARK 280 SOLVENT CONTENT, VS   (%): 37.90                                     
REMARK 280 MATTHEWS COEFFICIENT, VM (ANGSTROMS**3/DA): 1.98                     
REMARK 280                                                                      
REMARK 280 CRYSTALLIZATION CONDITIONS: NULL                                     
REMARK 290                                                                      
REMARK 290 CRYSTALLOGRAPHIC SYMMETRY                                            
REMARK 290 SYMMETRY OPERATORS FOR SPACE GROUP: P 42 21 2                        
REMARK 290                                                                      
REMARK 290      SYMOP   SYMMETRY                                                
REMARK 290     NNNMMM   OPERATOR                                                
REMARK 290       1555   X,Y,Z                                                   
REMARK 290       2555   -X,-Y,Z                                                 
REMARK 290       3555   1/2-Y,1/2+X,1/2+Z                                       
REMARK 290       4555   1/2+Y,1/2-X,1/2+Z                                       
REMARK 290       5555   1/2-X,1/2+Y,1/2-Z                                       
REMARK 290       6555   1/2+X,1/2-Y,1/2-Z                                       
REMARK 290       7555   Y,X,-Z                                                  
REMARK 290       8555   -Y,-X,-Z                                                
REMARK 290                                                                      
REMARK 290     WHERE NNN -> OPERATOR NUMBER                                     
REMARK 290           MMM -> TRANSLATION VECTOR                                  
REMARK 290                                                                      
REMARK 290 CRYSTALLOGRAPHIC SYMMETRY TRANSFORMATIONS                            
REMARK 290 THE FOLLOWING TRANSFORMATIONS OPERATE ON THE ATOM/HETATM             
REMARK 290 RECORDS IN THIS ENTRY TO PRODUCE CRYSTALLOGRAPHICALLY                
REMARK 290 RELATED MOLECULES.                                                   
REMARK 290   SMTRY1   1  1.000000  0.000000  0.000000        0.00000            
REMARK 290   SMTRY2   1  0.000000  1.000000  0.000000        0.00000            
REMARK 290   SMTRY3   1  0.000000  0.000000  1.000000        0.00000            
REMARK 290   SMTRY1   2 -1.000000  0.000000  0.000000        0.00000            
REMARK 290   SMTRY2   2  0.000000 -1.000000  0.000000        0.00000            
REMARK 290   SMTRY3   2  0.000000  0.000000  1.000000        0.00000            
REMARK 290   SMTRY1   3  0.000000 -1.000000  0.000000       29.03500            
REMARK 290   SMTRY2   3  1.000000  0.000000  0.000000       29.03500            
REMARK 290   SMTRY3   3  0.000000  0.000000  1.000000       27.82500            
REMARK 290   SMTRY1   4  0.000000  1.000000  0.000000       29.03500            
REMARK 290   SMTRY2   4 -1.000000  0.000000  0.000000       29.03500            
REMARK 290   SMTRY3   4  0.000000  0.000000  1.000000       27.82500            
REMARK 290   SMTRY1   5 -1.000000  0.000000  0.000000       29.03500            
REMARK 290   SMTRY2   5  0.000000  1.000000  0.000000       29.03500            
REMARK 290   SMTRY3   5  0.000000  0.000000 -1.000000       27.82500            
REMARK 290   SMTRY1   6  1.000000  0.000000  0.000000       29.03500            
REMARK 290   SMTRY2   6  0.000000 -1.000000  0.000000       29.03500            
REMARK 290   SMTRY3   6  0.000000  0.000000 -1.000000       27.82500            
REMARK 290   SMTRY1   7  0.000000  1.000000  0.000000        0.00000            
REMARK 290   SMTRY2   7  1.000000  0.000000  0.000000        0.00000            
REMARK 290   SMTRY3   7  0.000000  0.000000 -1.000000        0.00000            
REMARK 290   SMTRY1   8  0.000000 -1.000000  0.000000        0.00000            
REMARK 290   SMTRY2   8 -1.000000  0.000000  0.000000        0.00000            
REMARK 290   SMTRY3   8  0.000000  0.000000 -1.000000        0.00000            
REMARK 290                                                                      
REMARK 290 REMARK: NULL                                                         
REMARK 300                                                                      
REMARK 300 BIOMOLECULE: 1                                                       
REMARK 300 THIS ENTRY CONTAINS THE CRYSTALLOGRAPHIC ASYMMETRIC UNIT             
REMARK 300 WHICH CONSISTS OF 1 CHAIN(S). SEE REMARK 350 FOR                     
REMARK 300 INFORMATION ON GENERATING THE BIOLOGICAL MOLECULE(S).                
REMARK 350                                                                      
REMARK 350 GENERATING THE BIOMOLECULE                                           
REMARK 350 COORDINATES FOR A COMPLETE MULTIMER REPRESENTING THE KNOWN           
REMARK 350 BIOLOGICALLY SIGNIFICANT OLIGOMERIZATION STATE OF THE                
REMARK 350 MOLECULE CAN BE GENERATED BY APPLYING BIOMT TRANSFORMATIONS          
REMARK 350 GIVEN BELOW.  BOTH NON-CRYSTALLOGRAPHIC AND                          
REMARK 350 CRYSTALLOGRAPHIC OPERATIONS ARE GIVEN.                               
REMARK 350                                                                      
REMARK 350 BIOMOLECULE: 1                                                       
REMARK 350 APPLY THE FOLLOWING TO CHAINS: A                                     
REMARK 350   BIOMT1   1  1.000000  0.000000  0.000000        0.00000            
REMARK 350   BIOMT2   1  0.000000  1.000000  0.000000        0.00000            
REMARK 350   BIOMT3   1  0.000000  0.000000  1.000000        0.00000            
REMARK 350   BIOMT1   2  0.000000  1.000000  0.000000        0.00000            
REMARK 350   BIOMT2   2  1.000000  0.000000  0.000000        0.00000            
REMARK 350   BIOMT3   2  0.000000  0.000000 -1.000000       55.65000            
REMARK 375                                                                      
REMARK 375 SPECIAL POSITION                                                     
REMARK 375 THE FOLLOWING ATOMS ARE FOUND TO BE WITHIN 0.15 ANGSTROMS            
REMARK 375 OF A SYMMETRY RELATED ATOM AND ARE ASSUMED TO BE ON SPECIAL          
REMARK 375 POSITIONS.                                                           
REMARK 375                                                                      
REMARK 375 ATOM RES CSSEQI                                                      
REMARK 375      HOH    17   LIES ON A SPECIAL POSITION.                         
REMARK 375      HOH    45   LIES ON A SPECIAL POSITION.                         
REMARK 375      HOH    67   LIES ON A SPECIAL POSITION.                         
REMARK 375      HOH    74   LIES ON A SPECIAL POSITION.                         
REMARK 525                                                                      
REMARK 525 SOLVENT                                                              
REMARK 525 THE FOLLOWING SOLVENT MOLECULES LIE FARTHER THAN EXPECTED            
REMARK 525 FROM THE PROTEIN OR NUCLEIC ACID MOLECULE AND MAY BE                 
REMARK 525 ASSOCIATED WITH A SYMMETRY RELATED MOLECULE (M=MODEL                 
REMARK 525 NUMBER; RES=RESIDUE NAME; C=CHAIN IDENTIFIER; SSEQ=SEQUENCE          
REMARK 525 NUMBER; I=INSERTION CODE):                                           
REMARK 525                                                                      
REMARK 525  M RES CSSEQI                                                        
REMARK 525    HOH    78        DISTANCE =  5.28 ANGSTROMS                       
DBREF  1FKF A    1   107  UNP    P62942   FKB1A_HUMAN      1    107             
SEQRES   1 A  107  GLY VAL GLN VAL GLU THR ILE SER PRO GLY ASP GLY ARG          
SEQRES   2 A  107  THR PHE PRO LYS ARG GLY GLN THR CYS VAL VAL HIS TYR          
SEQRES   3 A  107  THR GLY MET LEU GLU ASP GLY LYS LYS PHE ASP SER SER          
SEQRES   4 A  107  ARG ASP ARG ASN LYS PRO PHE LYS PHE MET LEU GLY LYS          
SEQRES   5 A  107  GLN GLU VAL ILE ARG GLY TRP GLU GLU GLY VAL ALA GLN          
SEQRES   6 A  107  MET SER VAL GLY GLN ARG ALA LYS LEU THR ILE SER PRO          
SEQRES   7 A  107  ASP TYR ALA TYR GLY ALA THR GLY HIS PRO GLY ILE ILE          
SEQRES   8 A  107  PRO PRO HIS ALA THR LEU VAL PHE ASP VAL GLU LEU LEU          
SEQRES   9 A  107  LYS LEU GLU                                                  
HET    FK5    108      57                                                       
HETNAM     FK5 8-DEETHYL-8-[BUT-3-ENYL]-ASCOMYCIN                               
HETSYN     FK5 K506                                                             
FORMUL   2  FK5    C44 H69 N O12                                                
FORMUL   3  HOH   *79(H2 O)                                                     
HELIX    1   A ARG A   57  VAL A   63  1                                   7    
SHEET    1  A1 5 VAL A   2  SER A   8  0                                        
SHEET    2  A1 5 ARG A  71  ILE A  76 -1  O  THR A  75   N  GLN A   3           
SHEET    3  A1 5 LEU A  97  LEU A 106 -1  N  LEU A  97   O  ILE A  76           
SHEET    4  A1 5 THR A  21  LEU A  30 -1  N  VAL A  23   O  LYS A 105           
SHEET    5  A1 5 LYS A  35  SER A  38 -1  N  PHE A  36   O  GLY A  28           
SHEET    1  A2 5 VAL A   2  SER A   8  0                                        
SHEET    2  A2 5 ARG A  71  ILE A  76 -1  O  THR A  75   N  GLN A   3           
SHEET    3  A2 5 LEU A  97  LEU A 106 -1  N  LEU A  97   O  ILE A  76           
SHEET    4  A2 5 THR A  21  LEU A  30 -1  N  VAL A  23   O  LYS A 105           
SHEET    5  A2 5 PHE A  46  MET A  49 -1  N  PHE A  46   O  VAL A  24           
TURN     1   A LYS A  17  GLN A  20                                             
TURN     2   B LEU A  30  GLY A  33                                             
TURN     3   C VAL A  63  MET A  66                                             
TURN     4   D SER A  67  GLN A  70                                             
TURN     5   E HIS A  87  ILE A  90                                             
SITE     1  BP  6 TYR A  26  PHE A  46  VAL A  55  ILE A  56                    
SITE     2  BP  6 TRP A  59  PHE A  99                                          
CRYST1   58.070   58.070   55.650  90.00  90.00  90.00 P 42 21 2     8          
ORIGX1      1.000000  0.000000  0.000000        0.00000                         
ORIGX2      0.000000  1.000000  0.000000        0.00000                         
ORIGX3      0.000000  0.000000  1.000000        0.00000                         
SCALE1      0.017221  0.000000  0.000000        0.00000                         
SCALE2      0.000000  0.017221  0.000000        0.00000                         
SCALE3      0.000000  0.000000  0.017969        0.00000                         
ATOM      1  N   GLY A   1       9.228  17.225  21.272  1.00 16.09           N  
ATOM      2  CA  GLY A   1       9.814  17.679  20.020  1.00 10.76           C  
ATOM      3  C   GLY A   1       9.543  19.175  19.938  1.00 11.09           C  
ATOM      4  O   GLY A   1       9.617  19.855  20.958  1.00 11.78           O  
ATOM      5  N   VAL A   2       9.202  19.702  18.772  1.00 15.34           N  
ATOM      6  CA  VAL A   2       8.862  21.101  18.566  1.00  9.65           C  
ATOM      7  C   VAL A   2       7.540  21.140  17.760  1.00  9.35           C  
ATOM      8  O   VAL A   2       7.327  20.271  16.902  1.00 12.27           O  
ATOM      9  CB  VAL A   2      10.062  21.793  17.817  1.00  8.57           C  
ATOM     10  CG1 VAL A   2      10.370  21.125  16.489  1.00 16.51           C  
ATOM     11  CG2 VAL A   2       9.710  23.221  17.467  1.00  9.63           C  
ATOM     12  N   GLN A   3       6.618  22.054  18.079  1.00  9.39           N  
ATOM     13  CA  GLN A   3       5.366  22.314  17.370  1.00  6.72           C  
ATOM     14  C   GLN A   3       5.550  23.705  16.808  1.00  8.08           C  
ATOM     15  O   GLN A   3       6.072  24.592  17.477  1.00  8.66           O  
ATOM     16  CB  GLN A   3       4.146  22.421  18.245  1.00 10.71           C  
ATOM     17  CG  GLN A   3       3.838  21.202  19.092  1.00 18.96           C  
ATOM     18  CD  GLN A   3       3.113  21.648  20.357  1.00 54.94           C  
ATOM     19  OE1 GLN A   3       3.688  21.592  21.446  1.00 53.64           O  
ATOM     20  NE2 GLN A   3       1.876  22.149  20.323  1.00 49.00           N  
ATOM     21  N   VAL A   4       5.151  23.897  15.565  1.00  9.75           N  
ATOM     22  CA  VAL A   4       5.332  25.142  14.851  1.00  8.62           C  
ATOM     23  C   VAL A   4       3.927  25.576  14.503  1.00 12.93           C  
ATOM     24  O   VAL A   4       3.215  24.862  13.794  1.00 12.75           O  
ATOM     25  CB  VAL A   4       6.163  24.913  13.552  1.00 10.63           C  
ATOM     26  CG1 VAL A   4       6.257  26.193  12.772  1.00 11.29           C  
ATOM     27  CG2 VAL A   4       7.565  24.429  13.893  1.00 11.15           C  
ATOM     28  N   GLU A   5       3.527  26.739  14.987  1.00  8.94           N  
ATOM     29  CA  GLU A   5       2.212  27.315  14.757  1.00  5.14           C  
ATOM     30  C   GLU A   5       2.477  28.671  14.130  1.00  9.99           C  
ATOM     31  O   GLU A   5       3.170  29.516  14.703  1.00 10.21           O  
ATOM     32  CB  GLU A   5       1.488  27.469  16.083  1.00  9.26           C  
ATOM     33  CG  GLU A   5       1.241  26.065  16.555  1.00 10.70           C  
ATOM     34  CD  GLU A   5       0.616  25.870  17.908  1.00 23.83           C  
ATOM     35  OE1 GLU A   5      -0.130  24.903  18.034  1.00 33.21           O  
ATOM     36  OE2 GLU A   5       0.894  26.643  18.825  1.00 20.62           O  
ATOM     37  N   THR A   6       1.913  28.904  12.959  1.00  8.15           N  
ATOM     38  CA  THR A   6       2.215  30.086  12.192  1.00  6.31           C  
ATOM     39  C   THR A   6       1.398  31.296  12.581  1.00  8.51           C  
ATOM     40  O   THR A   6       0.180  31.207  12.682  1.00  9.61           O  
ATOM     41  CB  THR A   6       2.029  29.711  10.709  1.00  5.26           C  
ATOM     42  OG1 THR A   6       3.077  28.793  10.449  1.00 11.00           O  
ATOM     43  CG2 THR A   6       2.116  30.882   9.730  1.00 13.26           C  
ATOM     44  N   ILE A   7       2.068  32.414  12.809  1.00  7.84           N  
ATOM     45  CA  ILE A   7       1.463  33.734  13.032  1.00  8.99           C  
ATOM     46  C   ILE A   7       1.291  34.441  11.668  1.00  6.53           C  
ATOM     47  O   ILE A   7       0.230  35.005  11.374  1.00  8.71           O  
ATOM     48  CB  ILE A   7       2.406  34.525  13.998  1.00  6.98           C  
ATOM     49  CG1 ILE A   7       2.436  33.816  15.367  1.00 11.56           C  
ATOM     50  CG2 ILE A   7       1.946  35.982  14.113  1.00  7.62           C  
ATOM     51  CD1 ILE A   7       3.498  34.342  16.371  1.00 10.99           C  
ATOM     52  N   SER A   8       2.316  34.492  10.813  1.00  5.72           N  
ATOM     53  CA  SER A   8       2.223  35.110   9.501  1.00  8.29           C  
ATOM     54  C   SER A   8       2.950  34.204   8.510  1.00  6.63           C  
ATOM     55  O   SER A   8       4.055  33.726   8.814  1.00  7.28           O  
ATOM     56  CB  SER A   8       2.901  36.496   9.494  1.00 17.03           C  
ATOM     57  OG  SER A   8       2.584  37.212  10.671  1.00 38.71           O  
ATOM     58  N   PRO A   9       2.399  33.912   7.346  1.00  5.00           N  
ATOM     59  CA  PRO A   9       3.019  33.003   6.395  1.00  6.80           C  
ATOM     60  C   PRO A   9       4.307  33.517   5.758  1.00  7.59           C  
ATOM     61  O   PRO A   9       4.538  34.728   5.618  1.00 11.65           O  
ATOM     62  CB  PRO A   9       1.897  32.717   5.391  1.00  9.94           C  
ATOM     63  CG  PRO A   9       1.108  33.990   5.401  1.00  8.90           C  
ATOM     64  CD  PRO A   9       1.110  34.415   6.869  1.00  8.97           C  
ATOM     65  N   GLY A  10       5.193  32.608   5.384  1.00  5.34           N  
ATOM     66  CA  GLY A  10       6.411  32.949   4.687  1.00  5.01           C  
ATOM     67  C   GLY A  10       6.164  32.864   3.188  1.00 10.25           C  
ATOM     68  O   GLY A  10       5.029  32.807   2.712  1.00 11.08           O  
ATOM     69  N   ASP A  11       7.222  32.835   2.389  1.00  8.73           N  
ATOM     70  CA  ASP A  11       7.007  32.757   0.961  1.00  6.21           C  
ATOM     71  C   ASP A  11       6.585  31.387   0.449  1.00  7.41           C  
ATOM     72  O   ASP A  11       6.321  31.230  -0.747  1.00 11.31           O  
ATOM     73  CB  ASP A  11       8.271  33.226   0.254  1.00  6.06           C  
ATOM     74  CG  ASP A  11       9.515  32.338   0.323  1.00 12.86           C  
ATOM     75  OD1 ASP A  11       9.520  31.313   0.986  1.00  7.80           O  
ATOM     76  OD2 ASP A  11      10.491  32.683  -0.323  1.00 14.28           O  
ATOM     77  N   GLY A  12       6.594  30.368   1.325  1.00  5.00           N  
ATOM     78  CA  GLY A  12       6.226  28.993   1.019  1.00  5.98           C  
ATOM     79  C   GLY A  12       7.113  28.310  -0.024  1.00 10.83           C  
ATOM     80  O   GLY A  12       6.734  27.323  -0.650  1.00 12.78           O  
ATOM     81  N   ARG A  13       8.351  28.784  -0.145  1.00  9.76           N  
ATOM     82  CA  ARG A  13       9.261  28.380  -1.210  1.00  9.39           C  
ATOM     83  C   ARG A  13      10.725  28.223  -0.763  1.00 10.59           C  
ATOM     84  O   ARG A  13      11.405  27.286  -1.180  1.00 13.95           O  
ATOM     85  CB  ARG A  13       9.102  29.447  -2.304  1.00 22.24           C  
ATOM     86  CG  ARG A  13       9.835  29.261  -3.620  1.00 37.20           C  
ATOM     87  CD  ARG A  13       9.349  30.280  -4.656  1.00 38.13           C  
ATOM     88  NE  ARG A  13       9.542  31.668  -4.240  1.00 49.22           N  
ATOM     89  CZ  ARG A  13      10.743  32.280  -4.262  1.00 47.58           C  
ATOM     90  NH1 ARG A  13      10.819  33.555  -3.862  1.00 53.64           N  
ATOM     91  NH2 ARG A  13      11.866  31.652  -4.660  1.00 39.85           N  
ATOM     92  N   THR A  14      11.215  29.130   0.094  1.00 11.91           N  
ATOM     93  CA  THR A  14      12.603  29.180   0.535  1.00 11.71           C  
ATOM     94  C   THR A  14      12.721  28.688   1.974  1.00 11.19           C  
ATOM     95  O   THR A  14      12.458  29.460   2.916  1.00  9.62           O  
ATOM     96  CB  THR A  14      13.156  30.631   0.475  1.00 16.54           C  
ATOM     97  OG1 THR A  14      12.723  31.223  -0.757  1.00 12.80           O  
ATOM     98  CG2 THR A  14      14.668  30.652   0.627  1.00 15.38           C  
ATOM     99  N   PHE A  15      13.103  27.425   2.126  1.00  9.03           N  
ATOM    100  CA  PHE A  15      13.290  26.816   3.439  1.00 12.83           C  
ATOM    101  C   PHE A  15      14.800  26.678   3.671  1.00 13.03           C  
ATOM    102  O   PHE A  15      15.574  26.487   2.710  1.00 14.29           O  
ATOM    103  CB  PHE A  15      12.597  25.444   3.477  1.00 10.17           C  
ATOM    104  CG  PHE A  15      11.084  25.520   3.354  1.00  9.46           C  
ATOM    105  CD1 PHE A  15      10.305  25.497   4.487  1.00 12.56           C  
ATOM    106  CD2 PHE A  15      10.487  25.635   2.104  1.00 11.89           C  
ATOM    107  CE1 PHE A  15       8.931  25.582   4.389  1.00  6.82           C  
ATOM    108  CE2 PHE A  15       9.111  25.721   2.020  1.00  9.26           C  
ATOM    109  CZ  PHE A  15       8.337  25.695   3.164  1.00 12.37           C  
ATOM    110  N   PRO A  16      15.238  26.884   4.929  1.00  8.55           N  
ATOM    111  CA  PRO A  16      16.628  26.861   5.350  1.00 13.18           C  
ATOM    112  C   PRO A  16      17.352  25.577   4.970  1.00 14.81           C  
ATOM    113  O   PRO A  16      16.835  24.488   5.176  1.00 17.91           O  
ATOM    114  CB  PRO A  16      16.539  27.096   6.871  1.00 11.43           C  
ATOM    115  CG  PRO A  16      15.307  27.933   7.029  1.00 10.75           C  
ATOM    116  CD  PRO A  16      14.400  27.216   6.083  1.00  7.76           C  
ATOM    117  N   LYS A  17      18.564  25.653   4.453  1.00 17.64           N  
ATOM    118  CA  LYS A  17      19.359  24.475   4.143  1.00 27.59           C  
ATOM    119  C   LYS A  17      20.558  24.541   5.067  1.00 11.96           C  
ATOM    120  O   LYS A  17      20.996  25.617   5.488  1.00 19.10           O  
ATOM    121  CB  LYS A  17      19.871  24.473   2.694  1.00 24.70           C  
ATOM    122  CG  LYS A  17      18.761  24.228   1.688  1.00 32.91           C  
ATOM    123  CD  LYS A  17      19.276  24.532   0.278  1.00 53.11           C  
ATOM    124  CE  LYS A  17      18.177  24.437  -0.813  1.00 50.38           C  
ATOM    125  NZ  LYS A  17      17.191  25.513  -0.722  1.00 67.56           N  
ATOM    126  N   ARG A  18      21.096  23.367   5.378  1.00 27.66           N  
ATOM    127  CA  ARG A  18      22.269  23.212   6.226  1.00 28.24           C  
ATOM    128  C   ARG A  18      23.374  23.964   5.510  1.00 26.68           C  
ATOM    129  O   ARG A  18      23.471  23.912   4.273  1.00 24.41           O  
ATOM    130  CB  ARG A  18      22.527  21.743   6.316  1.00 26.98           C  
ATOM    131  CG  ARG A  18      23.251  21.256   7.522  1.00 41.58           C  
ATOM    132  CD  ARG A  18      22.972  19.766   7.500  1.00 42.47           C  
ATOM    133  NE  ARG A  18      21.903  19.377   8.419  1.00 54.61           N  
ATOM    134  CZ  ARG A  18      21.945  18.176   9.014  1.00 62.38           C  
ATOM    135  NH1 ARG A  18      22.949  17.331   8.741  1.00 61.25           N  
ATOM    136  NH2 ARG A  18      21.073  17.848   9.982  1.00 62.87           N  
ATOM    137  N   GLY A  19      24.125  24.764   6.252  1.00 33.05           N  
ATOM    138  CA  GLY A  19      25.143  25.532   5.586  1.00 19.16           C  
ATOM    139  C   GLY A  19      24.644  26.889   5.111  1.00 41.20           C  
ATOM    140  O   GLY A  19      25.378  27.573   4.395  1.00 38.58           O  
ATOM    141  N   GLN A  20      23.422  27.317   5.429  1.00 26.73           N  
ATOM    142  CA  GLN A  20      23.035  28.698   5.160  1.00 29.30           C  
ATOM    143  C   GLN A  20      23.027  29.415   6.503  1.00 15.45           C  
ATOM    144  O   GLN A  20      22.934  28.762   7.544  1.00 22.13           O  
ATOM    145  CB  GLN A  20      21.634  28.795   4.565  1.00 17.75           C  
ATOM    146  CG  GLN A  20      21.627  28.167   3.201  1.00 32.96           C  
ATOM    147  CD  GLN A  20      20.314  28.410   2.517  1.00 23.55           C  
ATOM    148  OE1 GLN A  20      19.311  27.804   2.852  1.00 18.83           O  
ATOM    149  NE2 GLN A  20      20.242  29.337   1.592  1.00 26.70           N  
ATOM    150  N   THR A  21      23.117  30.724   6.558  1.00 23.46           N  
ATOM    151  CA  THR A  21      22.989  31.407   7.813  1.00 14.31           C  
ATOM    152  C   THR A  21      21.531  31.850   7.870  1.00 16.04           C  
ATOM    153  O   THR A  21      21.017  32.476   6.957  1.00 15.48           O  
ATOM    154  CB  THR A  21      23.958  32.596   7.833  1.00 15.44           C  
ATOM    155  OG1 THR A  21      25.266  32.032   7.793  1.00 22.44           O  
ATOM    156  CG2 THR A  21      23.804  33.485   9.036  1.00 14.87           C  
ATOM    157  N   CYS A  22      20.807  31.520   8.918  1.00 11.78           N  
ATOM    158  CA  CYS A  22      19.467  32.021   9.160  1.00  6.53           C  
ATOM    159  C   CYS A  22      19.603  33.294   9.986  1.00 10.04           C  
ATOM    160  O   CYS A  22      20.330  33.334  10.982  1.00 10.92           O  
ATOM    161  CB  CYS A  22      18.653  31.030   9.955  1.00  7.88           C  
ATOM    162  SG  CYS A  22      18.575  29.401   9.162  1.00 15.78           S  
ATOM    163  N   VAL A  23      18.917  34.357   9.590  1.00  9.14           N  
ATOM    164  CA  VAL A  23      18.881  35.635  10.301  1.00  9.85           C  
ATOM    165  C   VAL A  23      17.452  35.727  10.853  1.00  8.92           C  
ATOM    166  O   VAL A  23      16.464  35.721  10.107  1.00  7.91           O  
ATOM    167  CB  VAL A  23      19.128  36.816   9.337  1.00 10.86           C  
ATOM    168  CG1 VAL A  23      19.209  38.065  10.169  1.00  8.97           C  
ATOM    169  CG2 VAL A  23      20.391  36.616   8.498  1.00 11.95           C  
ATOM    170  N   VAL A  24      17.306  35.808  12.165  1.00  8.96           N  
ATOM    171  CA  VAL A  24      16.013  35.812  12.819  1.00  8.03           C  
ATOM    172  C   VAL A  24      15.885  36.892  13.884  1.00  8.29           C  
ATOM    173  O   VAL A  24      16.869  37.439  14.395  1.00  8.70           O  
ATOM    174  CB  VAL A  24      15.702  34.440  13.504  1.00  5.33           C  
ATOM    175  CG1 VAL A  24      15.880  33.281  12.553  1.00  6.88           C  
ATOM    176  CG2 VAL A  24      16.624  34.235  14.670  1.00 10.07           C  
ATOM    177  N   HIS A  25      14.645  37.253  14.178  1.00  7.85           N  
ATOM    178  CA  HIS A  25      14.364  37.951  15.413  1.00  5.82           C  
ATOM    179  C   HIS A  25      13.595  36.956  16.271  1.00  6.80           C  
ATOM    180  O   HIS A  25      12.782  36.191  15.746  1.00  8.39           O  
ATOM    181  CB  HIS A  25      13.521  39.197  15.191  1.00  6.87           C  
ATOM    182  CG  HIS A  25      14.430  40.435  15.194  1.00 10.95           C  
ATOM    183  ND1 HIS A  25      15.269  40.684  16.194  1.00  6.75           N  
ATOM    184  CD2 HIS A  25      14.443  41.401  14.234  1.00 16.83           C  
ATOM    185  CE1 HIS A  25      15.825  41.832  15.870  1.00 14.38           C  
ATOM    186  NE2 HIS A  25      15.334  42.239  14.714  1.00 14.76           N  
ATOM    187  N   TYR A  26      13.842  36.897  17.579  1.00  6.25           N  
ATOM    188  CA  TYR A  26      13.112  35.997  18.462  1.00  6.39           C  
ATOM    189  C   TYR A  26      12.762  36.666  19.780  1.00  6.40           C  
ATOM    190  O   TYR A  26      13.396  37.653  20.197  1.00  5.65           O  
ATOM    191  CB  TYR A  26      13.933  34.726  18.787  1.00  5.00           C  
ATOM    192  CG  TYR A  26      15.141  34.955  19.683  1.00  5.00           C  
ATOM    193  CD1 TYR A  26      15.024  34.771  21.052  1.00  9.59           C  
ATOM    194  CD2 TYR A  26      16.353  35.350  19.132  1.00  5.75           C  
ATOM    195  CE1 TYR A  26      16.111  34.983  21.877  1.00  6.94           C  
ATOM    196  CE2 TYR A  26      17.445  35.558  19.949  1.00  7.68           C  
ATOM    197  CZ  TYR A  26      17.311  35.372  21.317  1.00  5.89           C  
ATOM    198  OH  TYR A  26      18.394  35.589  22.149  1.00  9.91           O  
ATOM    199  N   THR A  27      11.730  36.132  20.416  1.00  5.72           N  
ATOM    200  CA  THR A  27      11.428  36.414  21.820  1.00  5.00           C  
ATOM    201  C   THR A  27      11.213  35.054  22.486  1.00  8.85           C  
ATOM    202  O   THR A  27      10.503  34.204  21.948  1.00  7.03           O  
ATOM    203  CB  THR A  27      10.162  37.243  21.960  1.00  5.47           C  
ATOM    204  OG1 THR A  27      10.425  38.486  21.307  1.00 11.89           O  
ATOM    205  CG2 THR A  27       9.766  37.455  23.397  1.00  6.63           C  
ATOM    206  N   GLY A  28      11.903  34.786  23.568  1.00  6.07           N  
ATOM    207  CA  GLY A  28      11.723  33.554  24.294  1.00  5.60           C  
ATOM    208  C   GLY A  28      10.918  33.802  25.567  1.00  6.15           C  
ATOM    209  O   GLY A  28      11.159  34.736  26.347  1.00  6.29           O  
ATOM    210  N   MET A  29       9.985  32.913  25.828  1.00  6.41           N  
ATOM    211  CA  MET A  29       9.161  32.992  26.982  1.00  6.45           C  
ATOM    212  C   MET A  29       8.841  31.610  27.507  1.00  8.01           C  
ATOM    213  O   MET A  29       9.016  30.591  26.824  1.00  8.26           O  
ATOM    214  CB  MET A  29       7.917  33.789  26.593  1.00 10.98           C  
ATOM    215  CG  MET A  29       6.971  33.270  25.605  1.00 18.90           C  
ATOM    216  SD  MET A  29       6.327  34.742  24.756  1.00 25.28           S  
ATOM    217  CE  MET A  29       6.872  34.187  23.167  1.00 12.23           C  
ATOM    218  N   LEU A  30       8.499  31.565  28.799  1.00 10.84           N  
ATOM    219  CA  LEU A  30       7.998  30.340  29.396  1.00  6.97           C  
ATOM    220  C   LEU A  30       6.561  30.121  28.948  1.00  7.11           C  
ATOM    221  O   LEU A  30       5.949  30.984  28.302  1.00  6.56           O  
ATOM    222  CB  LEU A  30       8.055  30.417  30.925  1.00  9.83           C  
ATOM    223  CG  LEU A  30       9.399  30.285  31.679  1.00 24.50           C  
ATOM    224  CD1 LEU A  30      10.257  29.240  30.984  1.00 20.43           C  
ATOM    225  CD2 LEU A  30      10.142  31.610  31.712  1.00 34.48           C  
ATOM    226  N   GLU A  31       5.936  29.000  29.278  1.00  9.33           N  
ATOM    227  CA  GLU A  31       4.580  28.684  28.849  1.00 10.00           C  
ATOM    228  C   GLU A  31       3.471  29.598  29.280  1.00  8.15           C  
ATOM    229  O   GLU A  31       2.394  29.651  28.696  1.00 16.91           O  
ATOM    230  CB  GLU A  31       4.173  27.304  29.296  1.00 12.51           C  
ATOM    231  CG  GLU A  31       4.460  26.302  28.231  1.00 17.58           C  
ATOM    232  CD  GLU A  31       3.488  26.262  27.055  1.00 38.03           C  
ATOM    233  OE1 GLU A  31       3.925  25.780  26.013  1.00 23.80           O  
ATOM    234  OE2 GLU A  31       2.320  26.664  27.167  1.00 43.85           O  
ATOM    235  N   ASP A  32       3.728  30.336  30.327  1.00  9.84           N  
ATOM    236  CA  ASP A  32       2.764  31.314  30.805  1.00 13.01           C  
ATOM    237  C   ASP A  32       3.020  32.694  30.182  1.00 12.45           C  
ATOM    238  O   ASP A  32       2.449  33.685  30.638  1.00 15.82           O  
ATOM    239  CB  ASP A  32       2.846  31.374  32.362  1.00  8.51           C  
ATOM    240  CG  ASP A  32       4.194  31.828  32.967  1.00 13.32           C  
ATOM    241  OD1 ASP A  32       4.231  32.062  34.176  1.00 38.80           O  
ATOM    242  OD2 ASP A  32       5.208  31.958  32.275  1.00 13.77           O  
ATOM    243  N   GLY A  33       3.950  32.823  29.239  1.00  7.13           N  
ATOM    244  CA  GLY A  33       4.187  34.060  28.552  1.00  5.53           C  
ATOM    245  C   GLY A  33       5.277  34.874  29.175  1.00  7.58           C  
ATOM    246  O   GLY A  33       5.570  35.944  28.656  1.00 10.38           O  
ATOM    247  N   LYS A  34       5.890  34.460  30.274  1.00  8.26           N  
ATOM    248  CA  LYS A  34       6.950  35.257  30.875  1.00 10.51           C  
ATOM    249  C   LYS A  34       8.187  35.326  29.997  1.00  8.51           C  
ATOM    250  O   LYS A  34       8.769  34.288  29.716  1.00 11.00           O  
ATOM    251  CB  LYS A  34       7.311  34.685  32.248  1.00 10.93           C  
ATOM    252  CG  LYS A  34       6.716  35.766  33.141  1.00 35.68           C  
ATOM    253  CD  LYS A  34       6.463  35.462  34.621  1.00 35.16           C  
ATOM    254  CE  LYS A  34       7.702  35.274  35.486  1.00 36.14           C  
ATOM    255  NZ  LYS A  34       8.120  33.888  35.519  1.00 52.91           N  
ATOM    256  N   LYS A  35       8.554  36.528  29.579  1.00  7.66           N  
ATOM    257  CA  LYS A  35       9.654  36.732  28.701  1.00  7.25           C  
ATOM    258  C   LYS A  35      10.983  36.621  29.422  1.00  7.80           C  
ATOM    259  O   LYS A  35      11.191  37.165  30.496  1.00 12.57           O  
ATOM    260  CB  LYS A  35       9.441  38.089  28.056  1.00 11.62           C  
ATOM    261  CG  LYS A  35      10.433  38.420  26.952  1.00 21.27           C  
ATOM    262  CD  LYS A  35      10.095  39.740  26.262  1.00 24.50           C  
ATOM    263  CE  LYS A  35      10.662  40.967  26.959  1.00 29.63           C  
ATOM    264  NZ  LYS A  35      10.433  42.135  26.126  1.00 24.75           N  
ATOM    265  N   PHE A  36      11.915  35.848  28.908  1.00  7.94           N  
ATOM    266  CA  PHE A  36      13.233  35.801  29.504  1.00  7.92           C  
ATOM    267  C   PHE A  36      14.289  36.391  28.587  1.00  6.69           C  
ATOM    268  O   PHE A  36      15.354  36.728  29.098  1.00 10.62           O  
ATOM    269  CB  PHE A  36      13.640  34.359  29.869  1.00 10.03           C  
ATOM    270  CG  PHE A  36      13.559  33.307  28.776  1.00  8.36           C  
ATOM    271  CD1 PHE A  36      12.442  32.487  28.694  1.00 10.67           C  
ATOM    272  CD2 PHE A  36      14.604  33.176  27.866  1.00  5.72           C  
ATOM    273  CE1 PHE A  36      12.385  31.536  27.690  1.00 17.24           C  
ATOM    274  CE2 PHE A  36      14.521  32.224  26.875  1.00  7.77           C  
ATOM    275  CZ  PHE A  36      13.414  31.404  26.783  1.00  8.94           C  
ATOM    276  N   ASP A  37      14.046  36.567  27.272  1.00  8.07           N  
ATOM    277  CA  ASP A  37      15.030  37.122  26.357  1.00  5.66           C  
ATOM    278  C   ASP A  37      14.368  37.545  25.052  1.00  7.10           C  
ATOM    279  O   ASP A  37      13.304  37.021  24.715  1.00 10.01           O  
ATOM    280  CB  ASP A  37      16.106  36.055  26.061  1.00  5.00           C  
ATOM    281  CG  ASP A  37      17.306  36.529  25.256  1.00  7.62           C  
ATOM    282  OD1 ASP A  37      17.567  37.723  25.173  1.00  9.26           O  
ATOM    283  OD2 ASP A  37      17.989  35.683  24.709  1.00 10.89           O  
ATOM    284  N   SER A  38      14.922  38.503  24.314  1.00  8.58           N  
ATOM    285  CA  SER A  38      14.449  38.870  23.000  1.00  5.00           C  
ATOM    286  C   SER A  38      15.544  39.612  22.241  1.00  8.32           C  
ATOM    287  O   SER A  38      16.134  40.545  22.813  1.00  8.78           O  
ATOM    288  CB  SER A  38      13.228  39.764  23.166  1.00  7.60           C  
ATOM    289  OG  SER A  38      12.801  40.299  21.922  1.00 14.00           O  
ATOM    290  N   SER A  39      15.820  39.250  20.980  1.00  7.47           N  
ATOM    291  CA  SER A  39      16.777  39.987  20.160  1.00  5.00           C  
ATOM    292  C   SER A  39      16.134  41.307  19.727  1.00  6.81           C  
ATOM    293  O   SER A  39      16.840  42.280  19.446  1.00 12.42           O  
ATOM    294  CB  SER A  39      17.150  39.170  18.942  1.00 10.03           C  
ATOM    295  OG  SER A  39      15.987  38.861  18.161  1.00  8.01           O  
ATOM    296  N   ARG A  40      14.780  41.369  19.681  1.00  9.53           N  
ATOM    297  CA  ARG A  40      14.023  42.579  19.313  1.00 11.33           C  
ATOM    298  C   ARG A  40      14.339  43.716  20.270  1.00 12.45           C  
ATOM    299  O   ARG A  40      14.457  44.887  19.910  1.00 17.46           O  
ATOM    300  CB  ARG A  40      12.503  42.321  19.352  1.00  8.43           C  
ATOM    301  CG  ARG A  40      12.070  41.319  18.273  1.00 14.52           C  
ATOM    302  CD  ARG A  40      10.565  41.027  18.207  1.00 23.05           C  
ATOM    303  NE  ARG A  40      10.226  40.071  17.141  1.00 21.48           N  
ATOM    304  CZ  ARG A  40      10.034  38.734  17.347  1.00 38.26           C  
ATOM    305  NH1 ARG A  40       9.730  37.873  16.368  1.00 16.77           N  
ATOM    306  NH2 ARG A  40      10.106  38.177  18.547  1.00 23.55           N  
ATOM    307  N   ASP A  41      14.533  43.396  21.550  1.00 18.37           N  
ATOM    308  CA  ASP A  41      14.906  44.375  22.561  1.00 14.32           C  
ATOM    309  C   ASP A  41      16.314  44.922  22.372  1.00 16.28           C  
ATOM    310  O   ASP A  41      16.615  46.023  22.833  1.00 26.97           O  
ATOM    311  CB  ASP A  41      14.785  43.741  23.950  1.00 14.66           C  
ATOM    312  CG  ASP A  41      13.358  43.389  24.403  1.00 25.36           C  
ATOM    313  OD1 ASP A  41      13.231  42.758  25.462  1.00 35.50           O  
ATOM    314  OD2 ASP A  41      12.385  43.732  23.713  1.00 31.73           O  
ATOM    315  N   ARG A  42      17.210  44.187  21.708  1.00 15.81           N  
ATOM    316  CA  ARG A  42      18.573  44.621  21.452  1.00 22.12           C  
ATOM    317  C   ARG A  42      18.693  45.273  20.101  1.00 13.90           C  
ATOM    318  O   ARG A  42      19.758  45.767  19.759  1.00 24.63           O  
ATOM    319  CB  ARG A  42      19.545  43.451  21.469  1.00 12.90           C  
ATOM    320  CG  ARG A  42      19.554  42.804  22.829  1.00  9.66           C  
ATOM    321  CD  ARG A  42      20.636  41.736  22.887  1.00 22.52           C  
ATOM    322  NE  ARG A  42      20.403  40.588  22.000  1.00 17.25           N  
ATOM    323  CZ  ARG A  42      19.790  39.472  22.426  1.00 13.68           C  
ATOM    324  NH1 ARG A  42      19.585  38.434  21.610  1.00 12.82           N  
ATOM    325  NH2 ARG A  42      19.329  39.381  23.666  1.00 16.97           N  
ATOM    326  N   ASN A  43      17.624  45.300  19.310  1.00 16.99           N  
ATOM    327  CA  ASN A  43      17.577  45.750  17.905  1.00 22.12           C  
ATOM    328  C   ASN A  43      18.654  45.166  17.007  1.00 14.97           C  
ATOM    329  O   ASN A  43      19.186  45.800  16.093  1.00 20.29           O  
ATOM    330  CB  ASN A  43      17.646  47.295  17.807  1.00 33.07           C  
ATOM    331  CG  ASN A  43      16.354  47.920  18.292  1.00 25.87           C  
ATOM    332  OD1 ASN A  43      15.325  47.913  17.605  1.00 32.51           O  
ATOM    333  ND2 ASN A  43      16.388  48.434  19.509  1.00 18.67           N  
ATOM    334  N   LYS A  44      18.902  43.879  17.202  1.00 10.50           N  
ATOM    335  CA  LYS A  44      20.004  43.200  16.566  1.00 10.03           C  
ATOM    336  C   LYS A  44      19.455  41.809  16.281  1.00 10.66           C  
ATOM    337  O   LYS A  44      19.113  41.110  17.237  1.00 14.85           O  
ATOM    338  CB  LYS A  44      21.147  43.172  17.570  1.00 23.37           C  
ATOM    339  CG  LYS A  44      22.455  42.458  17.257  1.00 35.11           C  
ATOM    340  CD  LYS A  44      23.389  43.287  16.371  1.00 40.47           C  
ATOM    341  CE  LYS A  44      24.858  42.929  16.642  1.00 34.31           C  
ATOM    342  NZ  LYS A  44      25.180  41.529  16.373  1.00 45.98           N  
ATOM    343  N   PRO A  45      19.306  41.369  15.020  1.00 13.62           N  
ATOM    344  CA  PRO A  45      18.901  40.003  14.695  1.00 13.71           C  
ATOM    345  C   PRO A  45      19.980  39.033  15.161  1.00 12.17           C  
ATOM    346  O   PRO A  45      21.173  39.378  15.243  1.00 11.20           O  
ATOM    347  CB  PRO A  45      18.709  39.994  13.197  1.00 11.31           C  
ATOM    348  CG  PRO A  45      18.709  41.447  12.787  1.00 21.75           C  
ATOM    349  CD  PRO A  45      19.629  42.105  13.800  1.00 15.74           C  
ATOM    350  N   PHE A  46      19.528  37.823  15.433  1.00  9.89           N  
ATOM    351  CA  PHE A  46      20.378  36.731  15.823  1.00  8.96           C  
ATOM    352  C   PHE A  46      20.609  35.887  14.564  1.00 11.00           C  
ATOM    353  O   PHE A  46      19.699  35.634  13.769  1.00  8.23           O  
ATOM    354  CB  PHE A  46      19.667  35.929  16.933  1.00  6.43           C  
ATOM    355  CG  PHE A  46      20.374  34.619  17.256  1.00  9.04           C  
ATOM    356  CD1 PHE A  46      19.721  33.423  17.005  1.00 10.68           C  
ATOM    357  CD2 PHE A  46      21.654  34.610  17.790  1.00 11.91           C  
ATOM    358  CE1 PHE A  46      20.341  32.220  17.285  1.00  8.79           C  
ATOM    359  CE2 PHE A  46      22.266  33.392  18.067  1.00 14.99           C  
ATOM    360  CZ  PHE A  46      21.609  32.201  17.815  1.00 13.09           C  
ATOM    361  N   LYS A  47      21.837  35.462  14.334  1.00  8.52           N  
ATOM    362  CA  LYS A  47      22.175  34.646  13.198  1.00  7.37           C  
ATOM    363  C   LYS A  47      22.807  33.336  13.665  1.00  9.81           C  
ATOM    364  O   LYS A  47      23.579  33.287  14.629  1.00  9.06           O  
ATOM    365  CB  LYS A  47      23.155  35.386  12.283  1.00 14.37           C  
ATOM    366  CG  LYS A  47      22.672  36.690  11.699  1.00 10.04           C  
ATOM    367  CD  LYS A  47      23.859  37.245  10.918  1.00 17.93           C  
ATOM    368  CE  LYS A  47      23.609  38.656  10.438  1.00 27.57           C  
ATOM    369  NZ  LYS A  47      24.647  39.017   9.491  1.00 42.34           N  
ATOM    370  N   PHE A  48      22.519  32.258  12.955  1.00  6.15           N  
ATOM    371  CA  PHE A  48      23.017  30.945  13.278  1.00  7.02           C  
ATOM    372  C   PHE A  48      22.940  30.096  12.019  1.00  9.29           C  
ATOM    373  O   PHE A  48      22.216  30.448  11.079  1.00 10.33           O  
ATOM    374  CB  PHE A  48      22.165  30.328  14.405  1.00  5.00           C  
ATOM    375  CG  PHE A  48      20.741  29.945  14.018  1.00  7.77           C  
ATOM    376  CD1 PHE A  48      19.766  30.921  13.902  1.00 13.15           C  
ATOM    377  CD2 PHE A  48      20.442  28.614  13.794  1.00  8.43           C  
ATOM    378  CE1 PHE A  48      18.479  30.557  13.566  1.00 11.99           C  
ATOM    379  CE2 PHE A  48      19.154  28.250  13.459  1.00 20.12           C  
ATOM    380  CZ  PHE A  48      18.182  29.219  13.351  1.00 13.38           C  
ATOM    381  N   MET A  49      23.663  28.972  12.014  1.00 10.19           N  
ATOM    382  CA  MET A  49      23.694  27.997  10.936  1.00  9.49           C  
ATOM    383  C   MET A  49      23.188  26.650  11.426  1.00  9.02           C  
ATOM    384  O   MET A  49      23.400  26.250  12.583  1.00 12.61           O  
ATOM    385  CB  MET A  49      25.089  27.754  10.428  1.00 17.58           C  
ATOM    386  CG  MET A  49      25.694  28.919   9.701  1.00 29.63           C  
ATOM    387  SD  MET A  49      27.280  28.392   9.014  1.00 34.83           S  
ATOM    388  CE  MET A  49      26.825  28.400   7.318  1.00 21.37           C  
ATOM    389  N   LEU A  50      22.428  25.992  10.558  1.00 11.32           N  
ATOM    390  CA  LEU A  50      21.969  24.640  10.773  1.00  8.22           C  
ATOM    391  C   LEU A  50      23.129  23.685  10.584  1.00  8.05           C  
ATOM    392  O   LEU A  50      24.071  23.934   9.839  1.00 17.19           O  
ATOM    393  CB  LEU A  50      20.894  24.307   9.776  1.00 16.56           C  
ATOM    394  CG  LEU A  50      19.408  24.379  10.012  1.00 21.15           C  
ATOM    395  CD1 LEU A  50      19.015  25.270  11.160  1.00 18.61           C  
ATOM    396  CD2 LEU A  50      18.846  24.764   8.670  1.00 27.75           C  
ATOM    397  N   GLY A  51      23.075  22.615  11.348  1.00 10.09           N  
ATOM    398  CA  GLY A  51      23.993  21.513  11.186  1.00 13.63           C  
ATOM    399  C   GLY A  51      25.248  21.608  12.034  1.00 18.38           C  
ATOM    400  O   GLY A  51      26.098  20.719  11.943  1.00 17.45           O  
ATOM    401  N   LYS A  52      25.387  22.616  12.903  1.00 13.16           N  
ATOM    402  CA  LYS A  52      26.615  22.805  13.661  1.00 17.35           C  
ATOM    403  C   LYS A  52      26.449  22.761  15.180  1.00 12.25           C  
ATOM    404  O   LYS A  52      27.326  23.253  15.901  1.00 16.72           O  
ATOM    405  CB  LYS A  52      27.208  24.148  13.213  1.00 12.56           C  
ATOM    406  CG  LYS A  52      27.939  24.078  11.862  1.00 41.38           C  
ATOM    407  CD  LYS A  52      28.234  25.464  11.279  1.00 32.15           C  
ATOM    408  CE  LYS A  52      29.081  25.469   9.988  1.00 41.80           C  
ATOM    409  NZ  LYS A  52      30.512  25.519  10.268  1.00 45.23           N  
ATOM    410  N   GLN A  53      25.374  22.183  15.742  1.00 12.04           N  
ATOM    411  CA  GLN A  53      25.014  22.240  17.174  1.00 10.53           C  
ATOM    412  C   GLN A  53      25.140  23.627  17.806  1.00 12.47           C  
ATOM    413  O   GLN A  53      25.531  23.826  18.965  1.00 15.30           O  
ATOM    414  CB  GLN A  53      25.861  21.265  18.013  1.00 15.72           C  
ATOM    415  CG  GLN A  53      25.556  19.806  17.768  1.00 11.18           C  
ATOM    416  CD  GLN A  53      26.490  18.905  18.568  1.00 32.25           C  
ATOM    417  OE1 GLN A  53      27.699  18.923  18.347  1.00 19.33           O  
ATOM    418  NE2 GLN A  53      26.028  18.092  19.517  1.00 14.52           N  
ATOM    419  N   GLU A  54      24.795  24.637  16.995  1.00  8.01           N  
ATOM    420  CA  GLU A  54      24.816  26.037  17.398  1.00 10.08           C  
ATOM    421  C   GLU A  54      23.580  26.479  18.173  1.00 18.59           C  
ATOM    422  O   GLU A  54      23.560  27.553  18.751  1.00 14.75           O  
ATOM    423  CB  GLU A  54      24.895  26.957  16.202  1.00  9.72           C  
ATOM    424  CG  GLU A  54      26.278  27.047  15.648  1.00 24.35           C  
ATOM    425  CD  GLU A  54      26.386  27.926  14.411  1.00 31.29           C  
ATOM    426  OE1 GLU A  54      27.274  27.658  13.614  1.00 47.91           O  
ATOM    427  OE2 GLU A  54      25.613  28.862  14.219  1.00 15.99           O  
ATOM    428  N   VAL A  55      22.482  25.756  18.135  1.00  9.95           N  
ATOM    429  CA  VAL A  55      21.230  26.115  18.787  1.00  6.11           C  
ATOM    430  C   VAL A  55      20.654  24.824  19.375  1.00  6.83           C  
ATOM    431  O   VAL A  55      21.029  23.704  18.988  1.00  7.73           O  
ATOM    432  CB  VAL A  55      20.159  26.714  17.800  1.00  7.53           C  
ATOM    433  CG1 VAL A  55      20.532  28.126  17.393  1.00 11.24           C  
ATOM    434  CG2 VAL A  55      20.057  25.844  16.557  1.00  9.44           C  
ATOM    435  N   ILE A  56      19.750  24.957  20.340  1.00  6.69           N  
ATOM    436  CA  ILE A  56      19.020  23.813  20.890  1.00  5.00           C  
ATOM    437  C   ILE A  56      18.311  23.083  19.747  1.00  7.15           C  
ATOM    438  O   ILE A  56      17.911  23.682  18.729  1.00  8.08           O  
ATOM    439  CB  ILE A  56      17.980  24.282  21.939  1.00  7.40           C  
ATOM    440  CG1 ILE A  56      17.090  25.441  21.458  1.00  6.31           C  
ATOM    441  CG2 ILE A  56      18.785  24.611  23.192  1.00  8.41           C  
ATOM    442  CD1 ILE A  56      16.063  25.846  22.558  1.00  7.44           C  
ATOM    443  N   ARG A  57      18.124  21.779  19.873  1.00  7.54           N  
ATOM    444  CA  ARG A  57      17.537  20.972  18.832  1.00  5.00           C  
ATOM    445  C   ARG A  57      16.157  21.427  18.420  1.00  5.25           C  
ATOM    446  O   ARG A  57      15.835  21.364  17.229  1.00  9.49           O  
ATOM    447  CB  ARG A  57      17.567  19.551  19.370  1.00  6.72           C  
ATOM    448  CG  ARG A  57      17.076  18.461  18.457  1.00 13.22           C  
ATOM    449  CD  ARG A  57      17.491  18.509  17.022  1.00 30.20           C  
ATOM    450  NE  ARG A  57      18.867  18.180  16.819  1.00 25.34           N  
ATOM    451  CZ  ARG A  57      19.272  17.548  15.703  1.00 44.62           C  
ATOM    452  NH1 ARG A  57      18.440  17.184  14.722  1.00 50.90           N  
ATOM    453  NH2 ARG A  57      20.569  17.301  15.523  1.00 47.34           N  
ATOM    454  N   GLY A  58      15.318  21.934  19.311  1.00  5.24           N  
ATOM    455  CA  GLY A  58      13.978  22.402  18.996  1.00  5.91           C  
ATOM    456  C   GLY A  58      14.015  23.489  17.929  1.00  5.58           C  
ATOM    457  O   GLY A  58      13.148  23.522  17.055  1.00  8.11           O  
ATOM    458  N   TRP A  59      15.018  24.377  17.982  1.00  5.55           N  
ATOM    459  CA  TRP A  59      15.231  25.419  16.967  1.00  5.36           C  
ATOM    460  C   TRP A  59      15.725  24.841  15.641  1.00  8.18           C  
ATOM    461  O   TRP A  59      15.240  25.189  14.577  1.00  7.97           O  
ATOM    462  CB  TRP A  59      16.286  26.481  17.387  1.00  7.05           C  
ATOM    463  CG  TRP A  59      15.710  27.703  18.074  1.00  6.92           C  
ATOM    464  CD1 TRP A  59      14.925  27.632  19.204  1.00  9.96           C  
ATOM    465  CD2 TRP A  59      15.908  29.000  17.662  1.00  5.00           C  
ATOM    466  NE1 TRP A  59      14.627  28.877  19.503  1.00  9.18           N  
ATOM    467  CE2 TRP A  59      15.193  29.725  18.614  1.00  8.06           C  
ATOM    468  CE3 TRP A  59      16.596  29.631  16.641  1.00 10.06           C  
ATOM    469  CZ2 TRP A  59      15.164  31.115  18.537  1.00  6.37           C  
ATOM    470  CZ3 TRP A  59      16.568  31.013  16.573  1.00  9.82           C  
ATOM    471  CH2 TRP A  59      15.859  31.745  17.508  1.00  7.60           C  
ATOM    472  N   GLU A  60      16.689  23.924  15.672  1.00 10.07           N  
ATOM    473  CA  GLU A  60      17.245  23.239  14.496  1.00 13.28           C  
ATOM    474  C   GLU A  60      16.097  22.593  13.703  1.00 17.04           C  
ATOM    475  O   GLU A  60      15.968  22.739  12.487  1.00 16.00           O  
ATOM    476  CB  GLU A  60      18.216  22.232  15.075  1.00 20.39           C  
ATOM    477  CG  GLU A  60      19.063  21.367  14.175  1.00 25.28           C  
ATOM    478  CD  GLU A  60      20.357  22.013  13.714  1.00 20.79           C  
ATOM    479  OE1 GLU A  60      20.785  21.648  12.626  1.00 33.24           O  
ATOM    480  OE2 GLU A  60      20.927  22.843  14.418  1.00 14.44           O  
ATOM    481  N   GLU A  61      15.205  21.883  14.392  1.00  7.46           N  
ATOM    482  CA  GLU A  61      14.071  21.290  13.736  1.00  7.50           C  
ATOM    483  C   GLU A  61      12.888  22.184  13.520  1.00  5.74           C  
ATOM    484  O   GLU A  61      12.135  21.903  12.590  1.00 12.91           O  
ATOM    485  CB  GLU A  61      13.626  20.081  14.509  1.00  8.83           C  
ATOM    486  CG  GLU A  61      14.678  19.010  14.326  1.00 19.13           C  
ATOM    487  CD  GLU A  61      14.359  17.696  15.020  1.00 50.10           C  
ATOM    488  OE1 GLU A  61      13.264  17.530  15.572  1.00 52.74           O  
ATOM    489  OE2 GLU A  61      15.233  16.829  15.011  1.00 55.32           O  
ATOM    490  N   GLY A  62      12.670  23.243  14.275  1.00  5.72           N  
ATOM    491  CA  GLY A  62      11.520  24.129  14.079  1.00  8.03           C  
ATOM    492  C   GLY A  62      11.766  25.109  12.935  1.00  5.00           C  
ATOM    493  O   GLY A  62      10.961  25.248  12.012  1.00  8.99           O  
ATOM    494  N   VAL A  63      12.911  25.790  12.939  1.00  6.74           N  
ATOM    495  CA  VAL A  63      13.247  26.773  11.900  1.00  6.35           C  
ATOM    496  C   VAL A  63      13.417  26.103  10.539  1.00  8.67           C  
ATOM    497  O   VAL A  63      13.070  26.687   9.516  1.00 10.47           O  
ATOM    498  CB  VAL A  63      14.527  27.531  12.330  1.00  6.66           C  
ATOM    499  CG1 VAL A  63      14.978  28.496  11.239  1.00 13.00           C  
ATOM    500  CG2 VAL A  63      14.222  28.362  13.582  1.00  7.76           C  
ATOM    501  N   ALA A  64      13.871  24.845  10.462  1.00  7.96           N  
ATOM    502  CA  ALA A  64      13.954  24.158   9.190  1.00 10.32           C  
ATOM    503  C   ALA A  64      12.594  24.002   8.523  1.00  9.70           C  
ATOM    504  O   ALA A  64      12.537  23.842   7.319  1.00 11.87           O  
ATOM    505  CB  ALA A  64      14.545  22.777   9.382  1.00 11.34           C  
ATOM    506  N   GLN A  65      11.484  24.090   9.256  1.00  7.75           N  
ATOM    507  CA  GLN A  65      10.137  23.982   8.718  1.00  8.34           C  
ATOM    508  C   GLN A  65       9.514  25.323   8.361  1.00  7.34           C  
ATOM    509  O   GLN A  65       8.300  25.390   8.107  1.00  9.49           O  
ATOM    510  CB  GLN A  65       9.229  23.300   9.739  1.00  9.30           C  
ATOM    511  CG  GLN A  65       9.715  21.898  10.001  1.00 12.92           C  
ATOM    512  CD  GLN A  65       8.827  21.234  11.007  1.00 17.51           C  
ATOM    513  OE1 GLN A  65       7.651  20.960  10.756  1.00 21.85           O  
ATOM    514  NE2 GLN A  65       9.375  21.002  12.186  1.00 19.21           N  
ATOM    515  N   MET A  66      10.254  26.419   8.405  1.00  7.43           N  
ATOM    516  CA  MET A  66       9.716  27.756   8.152  1.00  7.89           C  
ATOM    517  C   MET A  66      10.314  28.256   6.855  1.00  7.71           C  
ATOM    518  O   MET A  66      11.436  27.878   6.525  1.00  9.29           O  
ATOM    519  CB  MET A  66      10.105  28.781   9.248  1.00  6.23           C  
ATOM    520  CG  MET A  66       9.531  28.462  10.637  1.00  6.62           C  
ATOM    521  SD  MET A  66      10.209  29.488  11.975  1.00 12.23           S  
ATOM    522  CE  MET A  66       9.798  31.141  11.488  1.00 12.36           C  
ATOM    523  N   SER A  67       9.586  29.062   6.106  1.00  7.68           N  
ATOM    524  CA  SER A  67      10.116  29.656   4.911  1.00  5.00           C  
ATOM    525  C   SER A  67      10.366  31.132   5.181  1.00 11.35           C  
ATOM    526  O   SER A  67       9.925  31.724   6.179  1.00  7.14           O  
ATOM    527  CB  SER A  67       9.126  29.443   3.817  1.00  5.00           C  
ATOM    528  OG  SER A  67       7.831  29.965   4.076  1.00  7.58           O  
ATOM    529  N   VAL A  68      11.157  31.779   4.345  1.00  8.11           N  
ATOM    530  CA  VAL A  68      11.511  33.169   4.541  1.00  5.00           C  
ATOM    531  C   VAL A  68      10.316  34.094   4.610  1.00  8.31           C  
ATOM    532  O   VAL A  68       9.389  34.014   3.800  1.00  8.95           O  
ATOM    533  CB  VAL A  68      12.481  33.572   3.411  1.00 11.91           C  
ATOM    534  CG1 VAL A  68      12.887  35.046   3.564  1.00 14.89           C  
ATOM    535  CG2 VAL A  68      13.746  32.738   3.520  1.00 10.46           C  
ATOM    536  N   GLY A  69      10.383  34.988   5.593  1.00  7.03           N  
ATOM    537  CA  GLY A  69       9.344  35.939   5.916  1.00  6.78           C  
ATOM    538  C   GLY A  69       8.350  35.405   6.931  1.00  7.31           C  
ATOM    539  O   GLY A  69       7.563  36.183   7.454  1.00 12.24           O  
ATOM    540  N   GLN A  70       8.332  34.120   7.255  1.00  5.00           N  
ATOM    541  CA  GLN A  70       7.391  33.547   8.182  1.00  5.00           C  
ATOM    542  C   GLN A  70       7.665  33.942   9.638  1.00  5.00           C  
ATOM    543  O   GLN A  70       8.805  34.114  10.078  1.00  6.61           O  
ATOM    544  CB  GLN A  70       7.461  32.049   7.978  1.00  5.00           C  
ATOM    545  CG  GLN A  70       6.379  31.307   8.755  1.00  6.58           C  
ATOM    546  CD  GLN A  70       6.371  29.837   8.433  1.00  7.46           C  
ATOM    547  OE1 GLN A  70       7.076  29.390   7.535  1.00 10.03           O  
ATOM    548  NE2 GLN A  70       5.615  28.987   9.096  1.00  9.22           N  
ATOM    549  N   ARG A  71       6.592  34.146  10.385  1.00  5.00           N  
ATOM    550  CA  ARG A  71       6.683  34.411  11.809  1.00  5.00           C  
ATOM    551  C   ARG A  71       5.872  33.280  12.440  1.00  5.57           C  
ATOM    552  O   ARG A  71       4.720  33.035  12.040  1.00  7.14           O  
ATOM    553  CB  ARG A  71       6.068  35.758  12.120  1.00  6.26           C  
ATOM    554  CG  ARG A  71       6.308  36.078  13.590  1.00  5.52           C  
ATOM    555  CD  ARG A  71       5.848  37.498  13.783  1.00  7.81           C  
ATOM    556  NE  ARG A  71       6.045  37.842  15.164  1.00 13.07           N  
ATOM    557  CZ  ARG A  71       6.133  39.090  15.585  1.00 34.48           C  
ATOM    558  NH1 ARG A  71       6.025  40.129  14.762  1.00 18.52           N  
ATOM    559  NH2 ARG A  71       6.425  39.286  16.859  1.00 24.80           N  
ATOM    560  N   ALA A  72       6.474  32.562  13.385  1.00  5.33           N  
ATOM    561  CA  ALA A  72       5.846  31.412  13.997  1.00  5.00           C  
ATOM    562  C   ALA A  72       6.148  31.340  15.488  1.00  7.94           C  
ATOM    563  O   ALA A  72       7.101  31.933  15.994  1.00  7.03           O  
ATOM    564  CB  ALA A  72       6.352  30.125  13.350  1.00  5.00           C  
ATOM    565  N   LYS A  73       5.291  30.621  16.205  1.00  6.54           N  
ATOM    566  CA  LYS A  73       5.559  30.257  17.574  1.00  7.53           C  
ATOM    567  C   LYS A  73       6.055  28.816  17.559  1.00 10.34           C  
ATOM    568  O   LYS A  73       5.407  27.895  17.027  1.00  7.52           O  
ATOM    569  CB  LYS A  73       4.320  30.327  18.424  1.00 13.27           C  
ATOM    570  CG  LYS A  73       4.211  31.742  18.965  1.00 31.38           C  
ATOM    571  CD  LYS A  73       3.026  31.912  19.901  1.00 28.60           C  
ATOM    572  CE  LYS A  73       2.678  33.385  20.076  1.00 33.30           C  
ATOM    573  NZ  LYS A  73       3.855  34.199  20.335  1.00 45.63           N  
ATOM    574  N   LEU A  74       7.229  28.601  18.126  1.00  7.37           N  
ATOM    575  CA  LEU A  74       7.810  27.272  18.258  1.00  6.82           C  
ATOM    576  C   LEU A  74       7.628  26.874  19.727  1.00  5.00           C  
ATOM    577  O   LEU A  74       8.088  27.644  20.559  1.00  8.02           O  
ATOM    578  CB  LEU A  74       9.322  27.280  17.940  1.00  6.94           C  
ATOM    579  CG  LEU A  74       9.863  27.901  16.673  1.00 13.16           C  
ATOM    580  CD1 LEU A  74      11.346  27.543  16.548  1.00 12.26           C  
ATOM    581  CD2 LEU A  74       9.079  27.417  15.479  1.00 19.18           C  
ATOM    582  N   THR A  75       6.965  25.775  20.078  1.00  5.45           N  
ATOM    583  CA  THR A  75       6.838  25.309  21.440  1.00  5.00           C  
ATOM    584  C   THR A  75       7.741  24.095  21.476  1.00  6.63           C  
ATOM    585  O   THR A  75       7.592  23.161  20.679  1.00  8.81           O  
ATOM    586  CB  THR A  75       5.414  24.895  21.784  1.00  6.99           C  
ATOM    587  OG1 THR A  75       4.642  26.054  21.620  1.00  8.81           O  
ATOM    588  CG2 THR A  75       5.236  24.409  23.226  1.00  6.86           C  
ATOM    589  N   ILE A  76       8.672  24.095  22.424  1.00  6.94           N  
ATOM    590  CA  ILE A  76       9.747  23.126  22.452  1.00  5.00           C  
ATOM    591  C   ILE A  76       9.710  22.442  23.802  1.00  5.00           C  
ATOM    592  O   ILE A  76       9.734  23.075  24.861  1.00  5.00           O  
ATOM    593  CB  ILE A  76      11.070  23.886  22.234  1.00  5.00           C  
ATOM    594  CG1 ILE A  76      11.096  24.542  20.826  1.00  5.80           C  
ATOM    595  CG2 ILE A  76      12.226  22.905  22.398  1.00  6.34           C  
ATOM    596  CD1 ILE A  76      12.187  25.580  20.608  1.00  6.77           C  
ATOM    597  N   SER A  77       9.665  21.127  23.763  1.00  5.00           N  
ATOM    598  CA  SER A  77       9.673  20.328  24.973  1.00  6.21           C  
ATOM    599  C   SER A  77      11.041  20.387  25.667  1.00  5.00           C  
ATOM    600  O   SER A  77      12.065  20.584  24.980  1.00  6.45           O  
ATOM    601  CB  SER A  77       9.306  18.885  24.572  1.00  9.02           C  
ATOM    602  OG  SER A  77      10.254  18.288  23.664  1.00  9.38           O  
ATOM    603  N   PRO A  78      11.194  20.101  26.961  1.00  5.00           N  
ATOM    604  CA  PRO A  78      12.475  20.248  27.658  1.00  7.14           C  
ATOM    605  C   PRO A  78      13.607  19.429  27.052  1.00  5.55           C  
ATOM    606  O   PRO A  78      14.747  19.864  26.949  1.00  8.89           O  
ATOM    607  CB  PRO A  78      12.211  19.846  29.069  1.00  6.44           C  
ATOM    608  CG  PRO A  78      10.715  19.971  29.221  1.00  8.54           C  
ATOM    609  CD  PRO A  78      10.109  19.740  27.861  1.00  8.38           C  
ATOM    610  N   ASP A  79      13.367  18.212  26.626  1.00  6.28           N  
ATOM    611  CA  ASP A  79      14.429  17.396  26.050  1.00 10.07           C  
ATOM    612  C   ASP A  79      15.025  17.980  24.758  1.00 11.13           C  
ATOM    613  O   ASP A  79      16.153  17.678  24.369  1.00  8.47           O  
ATOM    614  CB  ASP A  79      13.866  15.980  25.827  1.00 16.86           C  
ATOM    615  CG  ASP A  79      12.466  15.843  25.184  1.00 31.09           C  
ATOM    616  OD1 ASP A  79      11.472  16.396  25.689  1.00 27.90           O  
ATOM    617  OD2 ASP A  79      12.372  15.129  24.184  1.00 29.54           O  
ATOM    618  N   TYR A  80      14.281  18.857  24.074  1.00  5.00           N  
ATOM    619  CA  TYR A  80      14.743  19.526  22.862  1.00  6.77           C  
ATOM    620  C   TYR A  80      15.261  20.922  23.229  1.00  9.60           C  
ATOM    621  O   TYR A  80      15.546  21.725  22.342  1.00  5.68           O  
ATOM    622  CB  TYR A  80      13.589  19.641  21.856  1.00  5.00           C  
ATOM    623  CG  TYR A  80      13.528  18.374  21.047  1.00  9.25           C  
ATOM    624  CD1 TYR A  80      13.185  17.183  21.664  1.00 11.98           C  
ATOM    625  CD2 TYR A  80      13.883  18.392  19.730  1.00  8.90           C  
ATOM    626  CE1 TYR A  80      13.210  16.003  20.959  1.00 16.63           C  
ATOM    627  CE2 TYR A  80      13.913  17.208  19.014  1.00 13.41           C  
ATOM    628  CZ  TYR A  80      13.579  16.024  19.636  1.00 21.67           C  
ATOM    629  OH  TYR A  80      13.612  14.836  18.941  1.00 26.15           O  
ATOM    630  N   ALA A  81      15.386  21.216  24.527  1.00  6.08           N  
ATOM    631  CA  ALA A  81      15.891  22.473  25.044  1.00  5.24           C  
ATOM    632  C   ALA A  81      16.834  22.135  26.211  1.00  5.00           C  
ATOM    633  O   ALA A  81      17.756  21.338  26.054  1.00  7.63           O  
ATOM    634  CB  ALA A  81      14.701  23.336  25.518  1.00  5.00           C  
ATOM    635  N   TYR A  82      16.641  22.645  27.437  1.00 10.55           N  
ATOM    636  CA  TYR A  82      17.585  22.490  28.546  1.00  5.46           C  
ATOM    637  C   TYR A  82      17.256  21.377  29.536  1.00  5.32           C  
ATOM    638  O   TYR A  82      17.873  21.297  30.595  1.00  6.62           O  
ATOM    639  CB  TYR A  82      17.700  23.873  29.230  1.00  5.00           C  
ATOM    640  CG  TYR A  82      18.091  24.957  28.228  1.00  6.31           C  
ATOM    641  CD1 TYR A  82      17.156  25.889  27.772  1.00  6.76           C  
ATOM    642  CD2 TYR A  82      19.387  24.985  27.734  1.00  8.10           C  
ATOM    643  CE1 TYR A  82      17.529  26.834  26.821  1.00  8.04           C  
ATOM    644  CE2 TYR A  82      19.761  25.917  26.799  1.00  5.98           C  
ATOM    645  CZ  TYR A  82      18.828  26.826  26.358  1.00  5.00           C  
ATOM    646  OH  TYR A  82      19.204  27.766  25.441  1.00  9.64           O  
ATOM    647  N   GLY A  83      16.260  20.524  29.264  1.00  5.63           N  
ATOM    648  CA  GLY A  83      15.937  19.314  30.020  1.00  5.00           C  
ATOM    649  C   GLY A  83      15.673  19.505  31.504  1.00  5.86           C  
ATOM    650  O   GLY A  83      15.083  20.491  31.974  1.00  7.18           O  
ATOM    651  N   ALA A  84      16.170  18.541  32.259  1.00  5.55           N  
ATOM    652  CA  ALA A  84      16.010  18.517  33.680  1.00  7.05           C  
ATOM    653  C   ALA A  84      16.925  19.513  34.360  1.00  5.82           C  
ATOM    654  O   ALA A  84      16.739  19.765  35.549  1.00  8.99           O  
ATOM    655  CB  ALA A  84      16.320  17.127  34.202  1.00  6.32           C  
ATOM    656  N   THR A  85      17.928  20.062  33.665  1.00  5.00           N  
ATOM    657  CA  THR A  85      18.852  20.999  34.287  1.00  5.00           C  
ATOM    658  C   THR A  85      18.302  22.421  34.247  1.00  5.16           C  
ATOM    659  O   THR A  85      18.341  23.115  35.259  1.00  7.60           O  
ATOM    660  CB  THR A  85      20.236  20.977  33.571  1.00  6.52           C  
ATOM    661  OG1 THR A  85      20.671  19.628  33.618  1.00  6.91           O  
ATOM    662  CG2 THR A  85      21.284  21.931  34.205  1.00  7.20           C  
ATOM    663  N   GLY A  86      17.811  22.871  33.070  1.00  5.01           N  
ATOM    664  CA  GLY A  86      17.418  24.260  32.840  1.00  5.47           C  
ATOM    665  C   GLY A  86      18.655  25.052  32.450  1.00  5.00           C  
ATOM    666  O   GLY A  86      19.714  24.500  32.160  1.00  5.87           O  
ATOM    667  N   HIS A  87      18.577  26.370  32.423  1.00  9.78           N  
ATOM    668  CA  HIS A  87      19.717  27.192  32.053  1.00  7.08           C  
ATOM    669  C   HIS A  87      19.981  28.064  33.242  1.00  8.07           C  
ATOM    670  O   HIS A  87      19.079  28.803  33.626  1.00  9.35           O  
ATOM    671  CB  HIS A  87      19.410  28.087  30.849  1.00  7.53           C  
ATOM    672  CG  HIS A  87      20.611  28.915  30.391  1.00 11.12           C  
ATOM    673  ND1 HIS A  87      21.635  28.529  29.625  1.00 10.55           N  
ATOM    674  CD2 HIS A  87      20.831  30.216  30.753  1.00 10.96           C  
ATOM    675  CE1 HIS A  87      22.468  29.530  29.518  1.00 12.03           C  
ATOM    676  NE2 HIS A  87      21.963  30.532  30.194  1.00 12.99           N  
ATOM    677  N   PRO A  88      21.171  28.079  33.839  1.00  7.26           N  
ATOM    678  CA  PRO A  88      21.430  28.752  35.108  1.00 12.68           C  
ATOM    679  C   PRO A  88      20.938  30.185  35.227  1.00 15.35           C  
ATOM    680  O   PRO A  88      21.133  31.046  34.358  1.00 18.09           O  
ATOM    681  CB  PRO A  88      22.927  28.635  35.285  1.00 13.67           C  
ATOM    682  CG  PRO A  88      23.425  28.366  33.900  1.00 20.79           C  
ATOM    683  CD  PRO A  88      22.358  27.443  33.318  1.00 11.45           C  
ATOM    684  N   GLY A  89      20.107  30.331  36.236  1.00 13.73           N  
ATOM    685  CA  GLY A  89      19.566  31.626  36.583  1.00 21.06           C  
ATOM    686  C   GLY A  89      18.505  32.152  35.630  1.00 18.98           C  
ATOM    687  O   GLY A  89      18.005  33.249  35.861  1.00 23.25           O  
ATOM    688  N   ILE A  90      18.098  31.445  34.583  1.00 17.02           N  
ATOM    689  CA  ILE A  90      17.134  31.967  33.624  1.00 11.28           C  
ATOM    690  C   ILE A  90      15.978  30.977  33.417  1.00 12.21           C  
ATOM    691  O   ILE A  90      14.799  31.362  33.467  1.00 13.46           O  
ATOM    692  CB  ILE A  90      17.822  32.259  32.227  1.00 13.00           C  
ATOM    693  CG1 ILE A  90      19.109  33.125  32.287  1.00 16.77           C  
ATOM    694  CG2 ILE A  90      16.777  32.999  31.389  1.00 11.01           C  
ATOM    695  CD1 ILE A  90      18.977  34.564  32.787  1.00 25.44           C  
ATOM    696  N   ILE A  91      16.251  29.697  33.189  1.00 10.79           N  
ATOM    697  CA  ILE A  91      15.197  28.731  32.884  1.00  9.54           C  
ATOM    698  C   ILE A  91      15.223  27.623  33.927  1.00  9.18           C  
ATOM    699  O   ILE A  91      16.308  27.054  34.125  1.00  6.65           O  
ATOM    700  CB  ILE A  91      15.455  28.200  31.463  1.00  8.79           C  
ATOM    701  CG1 ILE A  91      15.207  29.367  30.477  1.00  9.89           C  
ATOM    702  CG2 ILE A  91      14.551  26.984  31.171  1.00 10.05           C  
ATOM    703  CD1 ILE A  91      15.752  29.149  29.097  1.00 11.07           C  
ATOM    704  N   PRO A  92      14.093  27.308  34.612  1.00  8.35           N  
ATOM    705  CA  PRO A  92      13.949  26.218  35.568  1.00  7.06           C  
ATOM    706  C   PRO A  92      14.068  24.844  34.916  1.00  6.99           C  
ATOM    707  O   PRO A  92      13.905  24.726  33.682  1.00  6.06           O  
ATOM    708  CB  PRO A  92      12.583  26.468  36.183  1.00  9.34           C  
ATOM    709  CG  PRO A  92      11.798  26.952  35.019  1.00 13.28           C  
ATOM    710  CD  PRO A  92      12.792  27.988  34.503  1.00  9.16           C  
ATOM    711  N   PRO A  93      14.345  23.783  35.697  1.00  7.02           N  
ATOM    712  CA  PRO A  93      14.237  22.395  35.291  1.00  7.24           C  
ATOM    713  C   PRO A  93      12.890  22.075  34.648  1.00  5.99           C  
ATOM    714  O   PRO A  93      11.862  22.633  35.042  1.00  6.67           O  
ATOM    715  CB  PRO A  93      14.461  21.619  36.573  1.00  9.72           C  
ATOM    716  CG  PRO A  93      15.394  22.502  37.355  1.00  7.12           C  
ATOM    717  CD  PRO A  93      14.711  23.846  37.117  1.00 13.78           C  
ATOM    718  N   HIS A  94      12.912  21.200  33.636  1.00  6.00           N  
ATOM    719  CA  HIS A  94      11.744  20.644  32.959  1.00  7.23           C  
ATOM    720  C   HIS A  94      10.876  21.718  32.330  1.00  7.73           C  
ATOM    721  O   HIS A  94       9.647  21.587  32.317  1.00 11.48           O  
ATOM    722  CB  HIS A  94      10.855  19.835  33.948  1.00  7.73           C  
ATOM    723  CG  HIS A  94      11.665  18.842  34.743  1.00  7.51           C  
ATOM    724  ND1 HIS A  94      12.264  17.738  34.324  1.00 15.26           N  
ATOM    725  CD2 HIS A  94      11.981  19.038  36.062  1.00 13.70           C  
ATOM    726  CE1 HIS A  94      12.942  17.254  35.325  1.00 10.44           C  
ATOM    727  NE2 HIS A  94      12.776  18.050  36.358  1.00 17.15           N  
ATOM    728  N   ALA A  95      11.437  22.798  31.800  1.00  5.69           N  
ATOM    729  CA  ALA A  95      10.598  23.842  31.227  1.00  8.35           C  
ATOM    730  C   ALA A  95      10.310  23.717  29.720  1.00  9.83           C  
ATOM    731  O   ALA A  95      11.236  23.505  28.932  1.00  7.23           O  
ATOM    732  CB  ALA A  95      11.240  25.185  31.483  1.00  7.41           C  
ATOM    733  N   THR A  96       9.027  23.735  29.314  1.00  5.00           N  
ATOM    734  CA  THR A  96       8.643  23.874  27.916  1.00  7.53           C  
ATOM    735  C   THR A  96       8.841  25.356  27.556  1.00  9.82           C  
ATOM    736  O   THR A  96       8.456  26.252  28.319  1.00  8.99           O  
ATOM    737  CB  THR A  96       7.174  23.482  27.700  1.00  9.47           C  
ATOM    738  OG1 THR A  96       7.109  22.075  27.920  1.00 12.09           O  
ATOM    739  CG2 THR A  96       6.664  23.815  26.291  1.00  9.84           C  
ATOM    740  N   LEU A  97       9.542  25.615  26.437  1.00  5.48           N  
ATOM    741  CA  LEU A  97       9.827  26.969  26.019  1.00  5.00           C  
ATOM    742  C   LEU A  97       9.008  27.319  24.782  1.00  5.11           C  
ATOM    743  O   LEU A  97       8.677  26.478  23.932  1.00  8.07           O  
ATOM    744  CB  LEU A  97      11.323  27.085  25.721  1.00  6.51           C  
ATOM    745  CG  LEU A  97      12.324  26.672  26.800  1.00  6.41           C  
ATOM    746  CD1 LEU A  97      13.738  26.938  26.287  1.00  7.00           C  
ATOM    747  CD2 LEU A  97      12.070  27.455  28.087  1.00  8.44           C  
ATOM    748  N   VAL A  98       8.628  28.581  24.700  1.00  5.00           N  
ATOM    749  CA  VAL A  98       7.892  29.115  23.579  1.00  5.82           C  
ATOM    750  C   VAL A  98       8.741  30.223  22.984  1.00  6.46           C  
ATOM    751  O   VAL A  98       9.151  31.153  23.686  1.00  6.77           O  
ATOM    752  CB  VAL A  98       6.539  29.680  24.043  1.00  6.61           C  
ATOM    753  CG1 VAL A  98       5.757  30.242  22.858  1.00  6.74           C  
ATOM    754  CG2 VAL A  98       5.741  28.567  24.712  1.00  7.52           C  
ATOM    755  N   PHE A  99       9.054  30.144  21.692  1.00  5.00           N  
ATOM    756  CA  PHE A  99       9.789  31.189  20.990  1.00  7.20           C  
ATOM    757  C   PHE A  99       8.912  31.804  19.924  1.00  7.15           C  
ATOM    758  O   PHE A  99       8.247  31.071  19.203  1.00  9.41           O  
ATOM    759  CB  PHE A  99      11.034  30.638  20.314  1.00  5.67           C  
ATOM    760  CG  PHE A  99      12.111  30.397  21.336  1.00  7.23           C  
ATOM    761  CD1 PHE A  99      12.204  29.153  21.940  1.00  9.38           C  
ATOM    762  CD2 PHE A  99      13.015  31.400  21.642  1.00  9.84           C  
ATOM    763  CE1 PHE A  99      13.217  28.880  22.859  1.00  9.60           C  
ATOM    764  CE2 PHE A  99      14.018  31.118  22.560  1.00  7.86           C  
ATOM    765  CZ  PHE A  99      14.123  29.866  23.162  1.00  6.80           C  
ATOM    766  N   ASP A 100       8.816  33.112  19.850  1.00  5.00           N  
ATOM    767  CA  ASP A 100       8.168  33.823  18.763  1.00  6.84           C  
ATOM    768  C   ASP A 100       9.349  34.137  17.833  1.00  7.08           C  
ATOM    769  O   ASP A 100      10.188  34.977  18.181  1.00  8.09           O  
ATOM    770  CB  ASP A 100       7.550  35.103  19.290  1.00  7.00           C  
ATOM    771  CG  ASP A 100       6.858  35.959  18.235  1.00 12.74           C  
ATOM    772  OD1 ASP A 100       7.185  35.891  17.045  1.00  9.05           O  
ATOM    773  OD2 ASP A 100       5.985  36.735  18.625  1.00 18.14           O  
ATOM    774  N   VAL A 101       9.407  33.506  16.662  1.00  5.00           N  
ATOM    775  CA  VAL A 101      10.524  33.589  15.719  1.00  6.64           C  
ATOM    776  C   VAL A 101      10.077  34.152  14.360  1.00  6.85           C  
ATOM    777  O   VAL A 101       9.067  33.712  13.788  1.00  5.00           O  
ATOM    778  CB  VAL A 101      11.157  32.163  15.508  1.00  8.01           C  
ATOM    779  CG1 VAL A 101      12.345  32.228  14.552  1.00  7.70           C  
ATOM    780  CG2 VAL A 101      11.637  31.602  16.847  1.00  8.05           C  
ATOM    781  N   GLU A 102      10.800  35.133  13.836  1.00  7.03           N  
ATOM    782  CA  GLU A 102      10.567  35.643  12.489  1.00  6.72           C  
ATOM    783  C   GLU A 102      11.817  35.354  11.654  1.00  6.68           C  
ATOM    784  O   GLU A 102      12.932  35.735  12.041  1.00  7.95           O  
ATOM    785  CB  GLU A 102      10.272  37.150  12.589  1.00 11.01           C  
ATOM    786  CG  GLU A 102       9.815  37.830  11.313  1.00 23.52           C  
ATOM    787  CD  GLU A 102       9.358  39.274  11.544  1.00 17.31           C  
ATOM    788  OE1 GLU A 102      10.137  40.077  12.045  1.00 32.12           O  
ATOM    789  OE2 GLU A 102       8.218  39.603  11.232  1.00 34.26           O  
ATOM    790  N   LEU A 103      11.672  34.642  10.540  1.00  5.20           N  
ATOM    791  CA  LEU A 103      12.806  34.298   9.704  1.00  5.83           C  
ATOM    792  C   LEU A 103      12.891  35.388   8.646  1.00  8.96           C  
ATOM    793  O   LEU A 103      12.134  35.499   7.695  1.00  8.75           O  
ATOM    794  CB  LEU A 103      12.580  32.913   9.101  1.00  5.00           C  
ATOM    795  CG  LEU A 103      13.644  32.443   8.069  1.00 10.73           C  
ATOM    796  CD1 LEU A 103      15.059  32.361   8.657  1.00  5.84           C  
ATOM    797  CD2 LEU A 103      13.191  31.078   7.547  1.00  7.61           C  
ATOM    798  N   LEU A 104      13.880  36.230   8.837  1.00  7.53           N  
ATOM    799  CA  LEU A 104      14.026  37.444   8.051  1.00  9.32           C  
ATOM    800  C   LEU A 104      14.725  37.197   6.746  1.00 12.37           C  
ATOM    801  O   LEU A 104      14.349  37.807   5.735  1.00 13.77           O  
ATOM    802  CB  LEU A 104      14.814  38.506   8.847  1.00 11.28           C  
ATOM    803  CG  LEU A 104      14.399  38.851  10.288  1.00  9.37           C  
ATOM    804  CD1 LEU A 104      15.385  39.800  10.950  1.00 13.15           C  
ATOM    805  CD2 LEU A 104      13.064  39.510  10.262  1.00 10.58           C  
ATOM    806  N   LYS A 105      15.749  36.352   6.759  1.00  8.01           N  
ATOM    807  CA  LYS A 105      16.495  36.029   5.564  1.00  9.81           C  
ATOM    808  C   LYS A 105      17.492  34.948   5.830  1.00 14.32           C  
ATOM    809  O   LYS A 105      17.737  34.573   6.980  1.00 11.90           O  
ATOM    810  CB  LYS A 105      17.269  37.233   4.988  1.00 21.78           C  
ATOM    811  CG  LYS A 105      18.224  38.049   5.798  1.00 28.96           C  
ATOM    812  CD  LYS A 105      18.937  38.852   4.728  1.00 38.72           C  
ATOM    813  CE  LYS A 105      19.760  39.985   5.313  1.00 51.76           C  
ATOM    814  NZ  LYS A 105      20.607  40.538   4.268  1.00 53.46           N  
ATOM    815  N   LEU A 106      17.999  34.457   4.701  1.00 11.54           N  
ATOM    816  CA  LEU A 106      19.033  33.458   4.585  1.00  8.79           C  
ATOM    817  C   LEU A 106      20.171  34.045   3.748  1.00 23.17           C  
ATOM    818  O   LEU A 106      19.990  34.752   2.739  1.00 27.09           O  
ATOM    819  CB  LEU A 106      18.489  32.211   3.911  1.00  7.96           C  
ATOM    820  CG  LEU A 106      17.368  31.459   4.613  1.00 10.16           C  
ATOM    821  CD1 LEU A 106      16.818  30.396   3.691  1.00 21.73           C  
ATOM    822  CD2 LEU A 106      17.890  30.814   5.866  1.00 12.06           C  
ATOM    823  N   GLU A 107      21.334  33.815   4.337  1.00 17.10           N  
ATOM    824  CA  GLU A 107      22.640  34.166   3.824  1.00 21.33           C  
ATOM    825  C   GLU A 107      23.445  32.847   3.937  1.00 15.00           C  
ATOM    826  O   GLU A 107      24.628  32.848   4.272  1.00 53.80           O  
ATOM    827  CB  GLU A 107      23.236  35.252   4.713  1.00 24.89           C  
ATOM    828  CG  GLU A 107      22.400  36.457   5.100  1.00 35.25           C  
ATOM    829  CD  GLU A 107      23.039  37.319   6.198  1.00 41.58           C  
ATOM    830  OE1 GLU A 107      22.760  38.516   6.225  1.00 46.41           O  
ATOM    831  OE2 GLU A 107      23.794  36.816   7.039  1.00 34.14           O  
ATOM    832  OXT GLU A 107      22.873  31.769   3.758  1.00 49.81           O  
TER     833      GLU A 107                                                      
MASTER      244    0    1    1   10    5    2    6  968    1   57    9          
END                                                                             
