# Supplementary material for: Modeling of loops in proteins: a multi-method approach
Source: BMC Struct Biol. 2010 Feb 11;10:5. doi: 10.1186/1472-6807-10-5 (PMC2837870; doi:10.1186/1472-6807-10-5)
Supplement: Additional file 1 — Student t-test. Results from two sample paired t-test of Table 2. [file 1472-6807-10-5-S1.GZ › loop_test_data/1frd_33-48.pdb]

HEADER    ELECTRON TRANSPORT                      14-APR-93   1FRD              
TITLE     MOLECULAR STRUCTURE OF THE OXIDIZED, RECOMBINANT,                     
TITLE    2 HETEROCYST (2FE-2S) FERREDOXIN FROM ANABAENA 7120                    
TITLE    3 DETERMINED TO 1.7 ANGSTROMS RESOLUTION                               
COMPND    MOL_ID: 1;                                                            
COMPND   2 MOLECULE: HETEROCYST [2FE-2S] FERREDOXIN;                            
COMPND   3 CHAIN: A;                                                            
COMPND   4 ENGINEERED: YES                                                      
SOURCE    MOL_ID: 1;                                                            
SOURCE   2 ORGANISM_SCIENTIFIC: ANABAENA SP.;                                   
SOURCE   3 STRAIN: PCC 7120                                                     
KEYWDS    ELECTRON TRANSPORT                                                    
EXPDTA    X-RAY DIFFRACTION                                                     
AUTHOR    B.L.JACOBSON,Y.K.CHAE,J.L.MARKLEY,I.RAYMENT,H.M.HOLDEN                
REVDAT   2   01-APR-03 1FRD    1       JRNL                                     
REVDAT   1   31-MAY-94 1FRD    0                                                
JRNL        AUTH   B.L.JACOBSON,Y.K.CHAE,J.L.MARKLEY,I.RAYMENT,                 
JRNL        AUTH 2 H.M.HOLDEN                                                   
JRNL        TITL   MOLECULAR STRUCTURE OF THE OXIDIZED, RECOMBINANT,            
JRNL        TITL 2 HETEROCYST [2FE-2S] FERREDOXIN FROM ANABAENA 7120            
JRNL        TITL 3 DETERMINED TO 1.7-A RESOLUTION.                              
JRNL        REF    BIOCHEMISTRY                  V.  32  6788 1993              
JRNL        REFN   ASTM BICHAW  US ISSN 0006-2960                               
REMARK   1                                                                      
REMARK   2                                                                      
REMARK   2 RESOLUTION. 1.70 ANGSTROMS.                                          
REMARK   3                                                                      
REMARK   3 REFINEMENT.                                                          
REMARK   3   PROGRAM     : TNT                                                  
REMARK   3   AUTHORS     : TRONRUD,TEN EYCK,MATTHEWS                            
REMARK   3                                                                      
REMARK   3  DATA USED IN REFINEMENT.                                            
REMARK   3   RESOLUTION RANGE HIGH (ANGSTROMS) : 1.70                           
REMARK   3   RESOLUTION RANGE LOW  (ANGSTROMS) : 30.00                          
REMARK   3   DATA CUTOFF            (SIGMA(F)) : NULL                           
REMARK   3   COMPLETENESS FOR RANGE        (%) : NULL                           
REMARK   3   NUMBER OF REFLECTIONS             : 9743                           
REMARK   3                                                                      
REMARK   3  USING DATA ABOVE SIGMA CUTOFF.                                      
REMARK   3   CROSS-VALIDATION METHOD          :NULL                             
REMARK   3   FREE R VALUE TEST SET SELECTION  :NULL                             
REMARK   3   R VALUE     (WORKING + TEST SET) :0.167                            
REMARK   3   R VALUE            (WORKING SET) :NULL                             
REMARK   3   FREE R VALUE                     :NULL                             
REMARK   3   FREE R VALUE TEST SET SIZE   (%) :NULL                             
REMARK   3   FREE R VALUE TEST SET COUNT      :NULL                             
REMARK   3                                                                      
REMARK   3  USING ALL DATA, NO SIGMA CUTOFF.                                    
REMARK   3   R VALUE   (WORKING + TEST SET, NO CUTOFF) : NULL                   
REMARK   3   R VALUE          (WORKING SET, NO CUTOFF) : NULL                   
REMARK   3   FREE R VALUE                  (NO CUTOFF) : NULL                   
REMARK   3   FREE R VALUE TEST SET SIZE (%, NO CUTOFF) : NULL                   
REMARK   3   FREE R VALUE TEST SET COUNT   (NO CUTOFF) : NULL                   
REMARK   3   TOTAL NUMBER OF REFLECTIONS   (NO CUTOFF) : NULL                   
REMARK   3                                                                      
REMARK   3  NUMBER OF NON-HYDROGEN ATOMS USED IN REFINEMENT.                    
REMARK   3   PROTEIN ATOMS            : 755                                     
REMARK   3   NUCLEIC ACID ATOMS       : 0                                       
REMARK   3   HETEROGEN ATOMS          : 4                                       
REMARK   3   SOLVENT ATOMS            : 58                                      
REMARK   3                                                                      
REMARK   3  WILSON B VALUE (FROM FCALC, A**2) : NULL                            
REMARK   3                                                                      
REMARK   3  RMS DEVIATIONS FROM IDEAL VALUES.    RMS    WEIGHT  COUNT           
REMARK   3   BOND LENGTHS                 (A) : 0.009 ; NULL  ; NULL            
REMARK   3   BOND ANGLES            (DEGREES) : 2.930 ; NULL  ; NULL            
REMARK   3   TORSION ANGLES         (DEGREES) : NULL  ; NULL  ; NULL            
REMARK   3   PSEUDOROTATION ANGLES  (DEGREES) : NULL  ; NULL  ; NULL            
REMARK   3   TRIGONAL CARBON PLANES       (A) : NULL  ; NULL  ; NULL            
REMARK   3   GENERAL PLANES               (A) : NULL  ; NULL  ; NULL            
REMARK   3   ISOTROPIC THERMAL FACTORS (A**2) : NULL  ; NULL  ; NULL            
REMARK   3   NON-BONDED CONTACTS          (A) : NULL  ; NULL  ; NULL            
REMARK   3                                                                      
REMARK   3  INCORRECT CHIRAL-CENTERS (COUNT) : NULL                             
REMARK   3                                                                      
REMARK   3  BULK SOLVENT MODELING.                                              
REMARK   3   METHOD USED : NULL                                                 
REMARK   3   KSOL        : NULL                                                 
REMARK   3   BSOL        : NULL                                                 
REMARK   3                                                                      
REMARK   3  RESTRAINT LIBRARIES.                                                
REMARK   3   STEREOCHEMISTRY : NULL                                             
REMARK   3   ISOTROPIC THERMAL FACTOR RESTRAINTS : NULL                         
REMARK   3                                                                      
REMARK   3  OTHER REFINEMENT REMARKS: NULL                                      
REMARK   4                                                                      
REMARK   4 1FRD COMPLIES WITH FORMAT V. 3.0, 1-DEC-2006                         
REMARK   4                                                                      
REMARK   4 THIS IS THE REMEDIATED VERSION OF THIS PDB ENTRY.                    
REMARK   4 REMEDIATED DATA FILE REVISION 3.100 (2007-03-17)                     
REMARK 200                                                                      
REMARK 200 EXPERIMENTAL DETAILS                                                 
REMARK 200  EXPERIMENT TYPE                : X-RAY DIFFRACTION                  
REMARK 200  DATE OF DATA COLLECTION        : NULL                               
REMARK 200  TEMPERATURE           (KELVIN) : NULL                               
REMARK 200  PH                             : NULL                               
REMARK 200  NUMBER OF CRYSTALS USED        : NULL                               
REMARK 200                                                                      
REMARK 200  SYNCHROTRON              (Y/N) : NULL                               
REMARK 200  RADIATION SOURCE               : NULL                               
REMARK 200  BEAMLINE                       : NULL                               
REMARK 200  X-RAY GENERATOR MODEL          : NULL                               
REMARK 200  MONOCHROMATIC OR LAUE    (M/L) : NULL                               
REMARK 200  WAVELENGTH OR RANGE        (A) : NULL                               
REMARK 200  MONOCHROMATOR                  : NULL                               
REMARK 200  OPTICS                         : NULL                               
REMARK 200                                                                      
REMARK 200  DETECTOR TYPE                  : NULL                               
REMARK 200  DETECTOR MANUFACTURER          : NULL                               
REMARK 200  INTENSITY-INTEGRATION SOFTWARE : NULL                               
REMARK 200  DATA SCALING SOFTWARE          : NULL                               
REMARK 200                                                                      
REMARK 200  NUMBER OF UNIQUE REFLECTIONS   : NULL                               
REMARK 200  RESOLUTION RANGE HIGH      (A) : NULL                               
REMARK 200  RESOLUTION RANGE LOW       (A) : NULL                               
REMARK 200  REJECTION CRITERIA  (SIGMA(I)) : NULL                               
REMARK 200                                                                      
REMARK 200 OVERALL.                                                             
REMARK 200  COMPLETENESS FOR RANGE     (%) : NULL                               
REMARK 200  DATA REDUNDANCY                : NULL                               
REMARK 200  R MERGE                    (I) : NULL                               
REMARK 200  R SYM                      (I) : NULL                               
REMARK 200  <I/SIGMA(I)> FOR THE DATA SET  : NULL                               
REMARK 200                                                                      
REMARK 200 IN THE HIGHEST RESOLUTION SHELL.                                     
REMARK 200  HIGHEST RESOLUTION SHELL, RANGE HIGH (A) : NULL                     
REMARK 200  HIGHEST RESOLUTION SHELL, RANGE LOW  (A) : NULL                     
REMARK 200  COMPLETENESS FOR SHELL     (%) : NULL                               
REMARK 200  DATA REDUNDANCY IN SHELL       : NULL                               
REMARK 200  R MERGE FOR SHELL          (I) : NULL                               
REMARK 200  R SYM FOR SHELL            (I) : NULL                               
REMARK 200  <I/SIGMA(I)> FOR SHELL         : NULL                               
REMARK 200                                                                      
REMARK 200 DIFFRACTION PROTOCOL: NULL                                           
REMARK 200 METHOD USED TO DETERMINE THE STRUCTURE: NULL                         
REMARK 200 SOFTWARE USED: NULL                                                  
REMARK 200 STARTING MODEL: NULL                                                 
REMARK 200                                                                      
REMARK 200 REMARK: NULL                                                         
REMARK 280                                                                      
REMARK 280 CRYSTAL                                                              
REMARK 280 SOLVENT CONTENT, VS   (%): 41.39                                     
REMARK 280 MATTHEWS COEFFICIENT, VM (ANGSTROMS**3/DA): 2.10                     
REMARK 280                                                                      
REMARK 280 CRYSTALLIZATION CONDITIONS: NULL                                     
REMARK 290                                                                      
REMARK 290 CRYSTALLOGRAPHIC SYMMETRY                                            
REMARK 290 SYMMETRY OPERATORS FOR SPACE GROUP: P 65                             
REMARK 290                                                                      
REMARK 290      SYMOP   SYMMETRY                                                
REMARK 290     NNNMMM   OPERATOR                                                
REMARK 290       1555   X,Y,Z                                                   
REMARK 290       2555   X-Y,X,5/6+Z                                             
REMARK 290       3555   -Y,X-Y,2/3+Z                                            
REMARK 290       4555   -X,-Y,1/2+Z                                             
REMARK 290       5555   -X+Y,-X,1/3+Z                                           
REMARK 290       6555   Y,-X+Y,1/6+Z                                            
REMARK 290                                                                      
REMARK 290     WHERE NNN -> OPERATOR NUMBER                                     
REMARK 290           MMM -> TRANSLATION VECTOR                                  
REMARK 290                                                                      
REMARK 290 CRYSTALLOGRAPHIC SYMMETRY TRANSFORMATIONS                            
REMARK 290 THE FOLLOWING TRANSFORMATIONS OPERATE ON THE ATOM/HETATM             
REMARK 290 RECORDS IN THIS ENTRY TO PRODUCE CRYSTALLOGRAPHICALLY                
REMARK 290 RELATED MOLECULES.                                                   
REMARK 290   SMTRY1   1  1.000000  0.000000  0.000000        0.00000            
REMARK 290   SMTRY2   1  0.000000  1.000000  0.000000        0.00000            
REMARK 290   SMTRY3   1  0.000000  0.000000  1.000000        0.00000            
REMARK 290   SMTRY1   2  0.500000 -0.866025  0.000000        0.00000            
REMARK 290   SMTRY2   2  0.866025  0.500000  0.000000        0.00000            
REMARK 290   SMTRY3   2  0.000000  0.000000  1.000000       67.16667            
REMARK 290   SMTRY1   3 -0.500000 -0.866025  0.000000        0.00000            
REMARK 290   SMTRY2   3  0.866025 -0.500000  0.000000        0.00000            
REMARK 290   SMTRY3   3  0.000000  0.000000  1.000000       53.73333            
REMARK 290   SMTRY1   4 -1.000000  0.000000  0.000000        0.00000            
REMARK 290   SMTRY2   4  0.000000 -1.000000  0.000000        0.00000            
REMARK 290   SMTRY3   4  0.000000  0.000000  1.000000       40.30000            
REMARK 290   SMTRY1   5 -0.500000  0.866025  0.000000        0.00000            
REMARK 290   SMTRY2   5 -0.866025 -0.500000  0.000000        0.00000            
REMARK 290   SMTRY3   5  0.000000  0.000000  1.000000       26.86667            
REMARK 290   SMTRY1   6  0.500000  0.866025  0.000000        0.00000            
REMARK 290   SMTRY2   6 -0.866025  0.500000  0.000000        0.00000            
REMARK 290   SMTRY3   6  0.000000  0.000000  1.000000       13.43333            
REMARK 290                                                                      
REMARK 290 REMARK: NULL                                                         
REMARK 300                                                                      
REMARK 300 BIOMOLECULE: 1                                                       
REMARK 300 THIS ENTRY CONTAINS THE CRYSTALLOGRAPHIC ASYMMETRIC UNIT             
REMARK 300 WHICH CONSISTS OF 1 CHAIN(S). SEE REMARK 350 FOR                     
REMARK 300 INFORMATION ON GENERATING THE BIOLOGICAL MOLECULE(S).                
REMARK 350                                                                      
REMARK 350 GENERATING THE BIOMOLECULE                                           
REMARK 350 COORDINATES FOR A COMPLETE MULTIMER REPRESENTING THE KNOWN           
REMARK 350 BIOLOGICALLY SIGNIFICANT OLIGOMERIZATION STATE OF THE                
REMARK 350 MOLECULE CAN BE GENERATED BY APPLYING BIOMT TRANSFORMATIONS          
REMARK 350 GIVEN BELOW.  BOTH NON-CRYSTALLOGRAPHIC AND                          
REMARK 350 CRYSTALLOGRAPHIC OPERATIONS ARE GIVEN.                               
REMARK 350                                                                      
REMARK 350 BIOMOLECULE: 1                                                       
REMARK 350 APPLY THE FOLLOWING TO CHAINS: A                                     
REMARK 350   BIOMT1   1  1.000000  0.000000  0.000000        0.00000            
REMARK 350   BIOMT2   1  0.000000  1.000000  0.000000        0.00000            
REMARK 350   BIOMT3   1  0.000000  0.000000  1.000000        0.00000            
REMARK 525                                                                      
REMARK 525 SOLVENT                                                              
REMARK 525 THE FOLLOWING SOLVENT MOLECULES LIE FARTHER THAN EXPECTED            
REMARK 525 FROM THE PROTEIN OR NUCLEIC ACID MOLECULE AND MAY BE                 
REMARK 525 ASSOCIATED WITH A SYMMETRY RELATED MOLECULE (M=MODEL                 
REMARK 525 NUMBER; RES=RESIDUE NAME; C=CHAIN IDENTIFIER; SSEQ=SEQUENCE          
REMARK 525 NUMBER; I=INSERTION CODE):                                           
REMARK 525                                                                      
REMARK 525  M RES CSSEQI                                                        
REMARK 525    HOH     6        DISTANCE =  5.22 ANGSTROMS                       
REMARK 525    HOH     8        DISTANCE =  6.33 ANGSTROMS                       
REMARK 525    HOH    52        DISTANCE =  5.04 ANGSTROMS                       
DBREF  1FRD A    1    98  UNP    P11053   FERH_ANASP       1     98             
SEQRES   1 A   98  ALA SER TYR GLN VAL ARG LEU ILE ASN LYS LYS GLN ASP          
SEQRES   2 A   98  ILE ASP THR THR ILE GLU ILE ASP GLU GLU THR THR ILE          
SEQRES   3 A   98  LEU ASP GLY ALA GLU GLU ASN GLY ILE GLU LEU PRO PHE          
SEQRES   4 A   98  SER CYS HIS SER GLY SER CYS SER SER CYS VAL GLY LYS          
SEQRES   5 A   98  VAL VAL GLU GLY GLU VAL ASP GLN SER ASP GLN ILE PHE          
SEQRES   6 A   98  LEU ASP ASP GLU GLN MET GLY LYS GLY PHE ALA LEU LEU          
SEQRES   7 A   98  CYS VAL THR TYR PRO ARG SER ASN CYS THR ILE LYS THR          
SEQRES   8 A   98  HIS GLN GLU PRO TYR LEU ALA                                  
HET    FES     99       4                                                       
HETNAM     FES FE2/S2 (INORGANIC) CLUSTER                                       
FORMUL   2  FES    FE2 S2                                                       
FORMUL   3  HOH   *58(H2 O)                                                     
HELIX    1   1 THR A   25  ASN A   33  1                                   9    
HELIX    2   2 ASP A   67  LYS A   73  1                                   7    
HELIX    3   3 CYS A   79  THR A   81  5                                   3    
HELIX    4   4 GLN A   93  LEU A   97  5                                   5    
SHEET    1   A 5 ILE A  14  ASP A  21  0                                        
SHEET    2   A 5 SER A   2  ASN A   9 -1  N  TYR A   3   O  ILE A  20           
SHEET    3   A 5 CYS A  87  LYS A  90  1  O  CYS A  87   N  ARG A   6           
SHEET    4   A 5 VAL A  50  GLU A  55 -1  O  LYS A  52   N  LYS A  90           
SHEET    5   A 5 PHE A  75  LEU A  77 -1  O  ALA A  76   N  GLY A  51           
SHEET    1   B 2 VAL A  58  ASP A  59  0                                        
SHEET    2   B 2 TYR A  82  PRO A  83 -1  O  TYR A  82   N  ASP A  59           
CRYST1   44.200   44.200   80.600  90.00  90.00 120.00 P 65          6          
ORIGX1      1.000000  0.000000  0.000000        0.00000                         
ORIGX2      0.000000  1.000000  0.000000        0.00000                         
ORIGX3      0.000000  0.000000  1.000000        0.00000                         
SCALE1      0.022624  0.013062  0.000000        0.00000                         
SCALE2      0.000000  0.026124  0.000000        0.00000                         
SCALE3      0.000000  0.000000  0.012407        0.00000                         
ATOM      1  N   ALA A   1     -19.879  32.182  -2.831  1.00 42.28           N  
ATOM      2  CA  ALA A   1     -19.883  31.857  -4.253  1.00 33.09           C  
ATOM      3  C   ALA A   1     -18.998  30.667  -4.566  1.00 21.47           C  
ATOM      4  O   ALA A   1     -18.055  30.341  -3.849  1.00 23.85           O  
ATOM      5  CB  ALA A   1     -19.401  33.024  -5.108  1.00 22.63           C  
ATOM      6  N   SER A   2     -19.324  30.012  -5.668  1.00 18.36           N  
ATOM      7  CA  SER A   2     -18.530  28.873  -6.027  1.00 13.26           C  
ATOM      8  C   SER A   2     -17.925  29.261  -7.372  1.00 20.51           C  
ATOM      9  O   SER A   2     -18.475  30.073  -8.104  1.00 16.63           O  
ATOM     10  CB  SER A   2     -19.430  27.664  -6.112  1.00 17.72           C  
ATOM     11  OG  SER A   2     -20.313  27.844  -7.184  1.00 34.24           O  
ATOM     12  N   TYR A   3     -16.781  28.674  -7.673  1.00 13.34           N  
ATOM     13  CA  TYR A   3     -16.092  28.950  -8.910  1.00 14.44           C  
ATOM     14  C   TYR A   3     -15.697  27.647  -9.548  1.00 18.55           C  
ATOM     15  O   TYR A   3     -15.579  26.652  -8.841  1.00 16.49           O  
ATOM     16  CB  TYR A   3     -14.791  29.721  -8.624  1.00 10.49           C  
ATOM     17  CG  TYR A   3     -15.100  31.105  -8.076  1.00 18.05           C  
ATOM     18  CD1 TYR A   3     -15.693  32.026  -8.933  1.00 16.00           C  
ATOM     19  CD2 TYR A   3     -14.829  31.505  -6.763  1.00 18.03           C  
ATOM     20  CE1 TYR A   3     -16.035  33.307  -8.509  1.00 16.82           C  
ATOM     21  CE2 TYR A   3     -15.138  32.785  -6.307  1.00 17.15           C  
ATOM     22  CZ  TYR A   3     -15.743  33.668  -7.198  1.00 22.23           C  
ATOM     23  OH  TYR A   3     -16.086  34.932  -6.835  1.00 25.83           O  
ATOM     24  N   GLN A   4     -15.507  27.691 -10.867  1.00  8.88           N  
ATOM     25  CA  GLN A   4     -15.103  26.508 -11.590  1.00 11.24           C  
ATOM     26  C   GLN A   4     -13.579  26.576 -11.678  1.00 20.30           C  
ATOM     27  O   GLN A   4     -12.970  27.580 -12.054  1.00 19.07           O  
ATOM     28  CB  GLN A   4     -15.722  26.542 -13.009  1.00 12.61           C  
ATOM     29  CG  GLN A   4     -17.242  26.346 -12.980  1.00 15.04           C  
ATOM     30  CD  GLN A   4     -17.855  25.894 -14.303  1.00 21.90           C  
ATOM     31  OE1 GLN A   4     -18.994  25.415 -14.308  1.00 39.68           O  
ATOM     32  NE2 GLN A   4     -17.108  25.980 -15.400  1.00 29.73           N  
ATOM     33  N   VAL A   5     -12.912  25.493 -11.333  1.00  7.58           N  
ATOM     34  CA  VAL A   5     -11.457  25.415 -11.363  1.00  9.49           C  
ATOM     35  C   VAL A   5     -11.050  24.292 -12.299  1.00 11.40           C  
ATOM     36  O   VAL A   5     -11.355  23.114 -12.078  1.00 11.44           O  
ATOM     37  CB  VAL A   5     -10.927  25.122  -9.955  1.00 12.76           C  
ATOM     38  CG1 VAL A   5      -9.419  24.902 -10.009  1.00 12.24           C  
ATOM     39  CG2 VAL A   5     -11.256  26.297  -9.029  1.00 13.10           C  
ATOM     40  N   ARG A   6     -10.331  24.645 -13.368  1.00 10.63           N  
ATOM     41  CA  ARG A   6      -9.894  23.592 -14.292  1.00 11.35           C  
ATOM     42  C   ARG A   6      -8.476  23.189 -13.922  1.00 13.07           C  
ATOM     43  O   ARG A   6      -7.602  24.066 -13.817  1.00 13.51           O  
ATOM     44  CB  ARG A   6      -9.991  24.089 -15.740  1.00 12.81           C  
ATOM     45  CG  ARG A   6      -9.370  23.152 -16.763  1.00 11.17           C  
ATOM     46  CD  ARG A   6      -9.642  23.729 -18.139  1.00 16.88           C  
ATOM     47  NE  ARG A   6      -9.095  22.815 -19.122  1.00 22.77           N  
ATOM     48  CZ  ARG A   6      -8.848  23.151 -20.373  1.00100.00           C  
ATOM     49  NH1 ARG A   6      -9.088  24.359 -20.840  1.00 28.92           N  
ATOM     50  NH2 ARG A   6      -8.338  22.259 -21.207  1.00 20.89           N  
ATOM     51  N   LEU A   7      -8.271  21.879 -13.728  1.00 11.51           N  
ATOM     52  CA  LEU A   7      -7.000  21.320 -13.345  1.00  9.38           C  
ATOM     53  C   LEU A   7      -6.367  20.585 -14.514  1.00 11.27           C  
ATOM     54  O   LEU A   7      -7.022  19.714 -15.081  1.00 17.48           O  
ATOM     55  CB  LEU A   7      -7.120  20.354 -12.143  1.00 10.26           C  
ATOM     56  CG  LEU A   7      -7.774  21.052 -10.938  1.00 11.90           C  
ATOM     57  CD1 LEU A   7      -8.304  20.091  -9.887  1.00 22.61           C  
ATOM     58  CD2 LEU A   7      -6.813  22.046 -10.307  1.00 12.86           C  
ATOM     59  N   ILE A   8      -5.122  20.945 -14.813  1.00 13.73           N  
ATOM     60  CA  ILE A   8      -4.424  20.307 -15.920  1.00 16.08           C  
ATOM     61  C   ILE A   8      -3.064  19.714 -15.630  1.00 20.83           C  
ATOM     62  O   ILE A   8      -2.214  20.293 -14.975  1.00 17.15           O  
ATOM     63  CB  ILE A   8      -4.262  21.324 -17.052  1.00 15.21           C  
ATOM     64  CG1 ILE A   8      -5.573  22.026 -17.374  1.00 12.37           C  
ATOM     65  CG2 ILE A   8      -3.658  20.731 -18.323  1.00 22.25           C  
ATOM     66  CD1 ILE A   8      -5.419  23.090 -18.464  1.00 18.30           C  
ATOM     67  N   ASN A   9      -2.905  18.518 -16.177  1.00 17.89           N  
ATOM     68  CA  ASN A   9      -1.675  17.784 -16.080  1.00 24.25           C  
ATOM     69  C   ASN A   9      -1.684  16.615 -17.056  1.00 19.49           C  
ATOM     70  O   ASN A   9      -2.288  15.567 -16.803  1.00 27.09           O  
ATOM     71  CB  ASN A   9      -1.293  17.332 -14.671  1.00 33.94           C  
ATOM     72  CG  ASN A   9       0.141  16.869 -14.765  1.00 26.81           C  
ATOM     73  OD1 ASN A   9       0.377  15.743 -15.199  1.00 32.01           O  
ATOM     74  ND2 ASN A   9       1.086  17.728 -14.380  1.00 34.41           N  
ATOM     75  N   LYS A  10      -1.010  16.808 -18.174  1.00 25.90           N  
ATOM     76  CA  LYS A  10      -0.961  15.754 -19.167  1.00 38.87           C  
ATOM     77  C   LYS A  10      -0.420  14.419 -18.640  1.00 26.63           C  
ATOM     78  O   LYS A  10      -1.101  13.391 -18.755  1.00 30.80           O  
ATOM     79  CB  LYS A  10      -0.155  16.233 -20.369  1.00 40.64           C  
ATOM     80  CG  LYS A  10       0.019  15.169 -21.444  1.00 37.11           C  
ATOM     81  CD  LYS A  10      -1.254  14.913 -22.237  1.00100.00           C  
ATOM     82  CE  LYS A  10      -1.143  13.816 -23.261  1.00 79.90           C  
ATOM     83  NZ  LYS A  10      -2.380  13.865 -24.153  1.00 80.41           N  
ATOM     84  N   LYS A  11       0.802  14.423 -18.077  1.00 22.45           N  
ATOM     85  CA  LYS A  11       1.409  13.196 -17.555  1.00 23.01           C  
ATOM     86  C   LYS A  11       0.481  12.380 -16.666  1.00 51.86           C  
ATOM     87  O   LYS A  11       0.442  11.150 -16.660  1.00 35.94           O  
ATOM     88  CB  LYS A  11       2.700  13.453 -16.778  1.00 36.93           C  
ATOM     89  CG  LYS A  11       3.774  14.122 -17.634  1.00 35.49           C  
ATOM     90  CD  LYS A  11       5.183  14.370 -17.072  1.00100.00           C  
ATOM     91  CE  LYS A  11       5.738  13.495 -15.945  1.00100.00           C  
ATOM     92  NZ  LYS A  11       7.143  13.053 -16.097  1.00 61.99           N  
ATOM     93  N   GLN A  12      -0.302  13.085 -15.866  1.00 28.17           N  
ATOM     94  CA  GLN A  12      -1.212  12.404 -14.977  1.00 21.71           C  
ATOM     95  C   GLN A  12      -2.570  12.169 -15.607  1.00 27.45           C  
ATOM     96  O   GLN A  12      -3.506  11.612 -15.025  1.00 39.42           O  
ATOM     97  CB  GLN A  12      -1.394  13.388 -13.817  1.00 40.08           C  
ATOM     98  CG  GLN A  12      -0.060  13.780 -13.165  1.00 47.40           C  
ATOM     99  CD  GLN A  12       0.646  12.583 -12.556  1.00 58.41           C  
ATOM    100  OE1 GLN A  12       1.865  12.428 -12.701  1.00100.00           O  
ATOM    101  NE2 GLN A  12      -0.114  11.738 -11.858  1.00 65.53           N  
ATOM    102  N   ASP A  13      -2.644  12.633 -16.838  1.00 26.74           N  
ATOM    103  CA  ASP A  13      -3.865  12.517 -17.584  1.00 29.30           C  
ATOM    104  C   ASP A  13      -4.960  13.217 -16.814  1.00 33.56           C  
ATOM    105  O   ASP A  13      -5.996  12.666 -16.460  1.00 36.99           O  
ATOM    106  CB  ASP A  13      -4.296  11.056 -17.766  1.00 53.73           C  
ATOM    107  CG  ASP A  13      -5.230  10.910 -18.933  1.00100.00           C  
ATOM    108  OD1 ASP A  13      -4.858  11.637 -19.961  1.00100.00           O  
ATOM    109  OD2 ASP A  13      -6.229  10.214 -18.924  1.00 79.09           O  
ATOM    110  N   ILE A  14      -4.748  14.470 -16.512  1.00 21.13           N  
ATOM    111  CA  ILE A  14      -5.815  15.104 -15.782  1.00 21.26           C  
ATOM    112  C   ILE A  14      -6.136  16.337 -16.594  1.00 24.35           C  
ATOM    113  O   ILE A  14      -5.224  17.039 -17.035  1.00 19.42           O  
ATOM    114  CB  ILE A  14      -5.225  15.746 -14.526  1.00 21.95           C  
ATOM    115  CG1 ILE A  14      -4.603  14.717 -13.611  1.00 34.08           C  
ATOM    116  CG2 ILE A  14      -6.221  16.616 -13.771  1.00 21.68           C  
ATOM    117  CD1 ILE A  14      -3.438  15.358 -12.862  1.00 76.03           C  
ATOM    118  N   ASP A  15      -7.418  16.587 -16.757  1.00 15.12           N  
ATOM    119  CA  ASP A  15      -7.883  17.755 -17.471  1.00 17.27           C  
ATOM    120  C   ASP A  15      -9.331  17.892 -17.106  1.00 29.95           C  
ATOM    121  O   ASP A  15     -10.209  17.710 -17.927  1.00 34.91           O  
ATOM    122  CB  ASP A  15      -7.760  17.767 -18.996  1.00 33.65           C  
ATOM    123  CG  ASP A  15      -8.311  19.111 -19.410  1.00 71.45           C  
ATOM    124  OD1 ASP A  15      -9.473  19.458 -19.382  1.00100.00           O  
ATOM    125  OD2 ASP A  15      -7.421  19.982 -19.757  1.00 36.48           O  
ATOM    126  N   THR A  16      -9.571  18.212 -15.854  1.00 16.36           N  
ATOM    127  CA  THR A  16     -10.931  18.299 -15.446  1.00 10.40           C  
ATOM    128  C   THR A  16     -11.214  19.567 -14.704  1.00 12.26           C  
ATOM    129  O   THR A  16     -10.333  20.096 -14.040  1.00 15.49           O  
ATOM    130  CB  THR A  16     -11.111  17.137 -14.453  1.00 22.92           C  
ATOM    131  OG1 THR A  16     -10.941  15.969 -15.235  1.00 41.06           O  
ATOM    132  CG2 THR A  16     -12.460  17.150 -13.734  1.00 16.86           C  
ATOM    133  N   THR A  17     -12.463  19.957 -14.842  1.00 12.59           N  
ATOM    134  CA  THR A  17     -13.017  21.137 -14.215  1.00 10.37           C  
ATOM    135  C   THR A  17     -13.869  20.683 -13.037  1.00 18.57           C  
ATOM    136  O   THR A  17     -14.619  19.724 -13.130  1.00 16.43           O  
ATOM    137  CB  THR A  17     -13.767  22.050 -15.185  1.00 13.18           C  
ATOM    138  OG1 THR A  17     -12.816  22.324 -16.179  1.00 13.27           O  
ATOM    139  CG2 THR A  17     -14.168  23.328 -14.484  1.00 12.49           C  
ATOM    140  N   ILE A  18     -13.727  21.366 -11.901  1.00 15.43           N  
ATOM    141  CA  ILE A  18     -14.479  21.018 -10.714  1.00  9.74           C  
ATOM    142  C   ILE A  18     -15.123  22.293 -10.251  1.00 15.11           C  
ATOM    143  O   ILE A  18     -14.642  23.391 -10.545  1.00 14.17           O  
ATOM    144  CB  ILE A  18     -13.625  20.420  -9.572  1.00 11.92           C  
ATOM    145  CG1 ILE A  18     -12.532  21.419  -9.138  1.00 14.10           C  
ATOM    146  CG2 ILE A  18     -12.980  19.111 -10.015  1.00 15.83           C  
ATOM    147  CD1 ILE A  18     -11.582  21.037  -8.004  1.00 16.02           C  
ATOM    148  N   GLU A  19     -16.227  22.142  -9.513  1.00 10.84           N  
ATOM    149  CA  GLU A  19     -16.928  23.304  -9.001  1.00  8.47           C  
ATOM    150  C   GLU A  19     -16.727  23.335  -7.495  1.00 14.17           C  
ATOM    151  O   GLU A  19     -17.128  22.394  -6.813  1.00 13.18           O  
ATOM    152  CB  GLU A  19     -18.433  23.283  -9.301  1.00 12.37           C  
ATOM    153  CG  GLU A  19     -19.052  24.574  -8.762  1.00 16.02           C  
ATOM    154  CD  GLU A  19     -20.403  24.648  -9.402  1.00 39.43           C  
ATOM    155  OE1 GLU A  19     -20.584  25.087 -10.522  1.00 51.54           O  
ATOM    156  OE2 GLU A  19     -21.322  24.096  -8.656  1.00 33.48           O  
ATOM    157  N   ILE A  20     -16.113  24.398  -7.008  1.00 11.02           N  
ATOM    158  CA  ILE A  20     -15.844  24.493  -5.580  1.00 19.66           C  
ATOM    159  C   ILE A  20     -16.207  25.826  -4.993  1.00 21.73           C  
ATOM    160  O   ILE A  20     -16.193  26.837  -5.675  1.00 16.07           O  
ATOM    161  CB  ILE A  20     -14.365  24.252  -5.223  1.00 13.34           C  
ATOM    162  CG1 ILE A  20     -13.416  25.345  -5.683  1.00 12.88           C  
ATOM    163  CG2 ILE A  20     -13.918  22.864  -5.681  1.00 13.81           C  
ATOM    164  CD1 ILE A  20     -12.001  24.905  -5.317  1.00 17.16           C  
ATOM    165  N   ASP A  21     -16.515  25.755  -3.699  1.00 16.49           N  
ATOM    166  CA  ASP A  21     -16.868  26.938  -2.967  1.00 13.08           C  
ATOM    167  C   ASP A  21     -15.627  27.810  -2.789  1.00 11.65           C  
ATOM    168  O   ASP A  21     -14.475  27.349  -2.746  1.00 13.86           O  
ATOM    169  CB  ASP A  21     -17.334  26.571  -1.541  1.00 12.79           C  
ATOM    170  CG  ASP A  21     -18.012  27.765  -0.931  1.00 20.10           C  
ATOM    171  OD1 ASP A  21     -19.186  27.981  -1.118  1.00 23.66           O  
ATOM    172  OD2 ASP A  21     -17.260  28.538  -0.185  1.00 20.01           O  
ATOM    173  N   GLU A  22     -15.828  29.118  -2.673  1.00 14.70           N  
ATOM    174  CA  GLU A  22     -14.681  29.976  -2.493  1.00 16.10           C  
ATOM    175  C   GLU A  22     -13.959  29.855  -1.155  1.00 24.63           C  
ATOM    176  O   GLU A  22     -12.843  30.340  -0.987  1.00 16.90           O  
ATOM    177  CB  GLU A  22     -14.948  31.429  -2.851  1.00 20.02           C  
ATOM    178  CG  GLU A  22     -15.710  32.096  -1.720  1.00 19.66           C  
ATOM    179  CD  GLU A  22     -15.805  33.536  -2.124  1.00 33.96           C  
ATOM    180  OE1 GLU A  22     -14.854  34.263  -2.391  1.00 63.04           O  
ATOM    181  OE2 GLU A  22     -17.068  33.838  -2.208  1.00 28.60           O  
ATOM    182  N   GLU A  23     -14.570  29.183  -0.186  1.00 14.10           N  
ATOM    183  CA  GLU A  23     -13.901  29.018   1.085  1.00 14.05           C  
ATOM    184  C   GLU A  23     -13.195  27.673   1.149  1.00 16.61           C  
ATOM    185  O   GLU A  23     -12.678  27.262   2.176  1.00 17.38           O  
ATOM    186  CB  GLU A  23     -14.961  29.164   2.180  1.00 18.86           C  
ATOM    187  CG  GLU A  23     -15.457  30.627   2.272  1.00 21.22           C  
ATOM    188  CD  GLU A  23     -16.431  30.815   3.408  1.00100.00           C  
ATOM    189  OE1 GLU A  23     -16.748  29.709   4.038  1.00 95.42           O  
ATOM    190  OE2 GLU A  23     -16.882  31.894   3.740  1.00100.00           O  
ATOM    191  N   THR A  24     -13.134  26.960   0.031  1.00 11.51           N  
ATOM    192  CA  THR A  24     -12.465  25.673  -0.048  1.00 12.18           C  
ATOM    193  C   THR A  24     -11.132  25.820  -0.786  1.00 12.35           C  
ATOM    194  O   THR A  24     -11.079  26.463  -1.843  1.00 12.69           O  
ATOM    195  CB  THR A  24     -13.344  24.633  -0.782  1.00 11.26           C  
ATOM    196  OG1 THR A  24     -14.620  24.484  -0.153  1.00 14.40           O  
ATOM    197  CG2 THR A  24     -12.666  23.285  -1.027  1.00  9.12           C  
ATOM    198  N   THR A  25     -10.034  25.262  -0.261  1.00  9.55           N  
ATOM    199  CA  THR A  25      -8.753  25.379  -0.960  1.00  9.28           C  
ATOM    200  C   THR A  25      -8.775  24.534  -2.237  1.00  9.45           C  
ATOM    201  O   THR A  25      -9.540  23.548  -2.374  1.00 10.44           O  
ATOM    202  CB  THR A  25      -7.513  24.901  -0.150  1.00 10.66           C  
ATOM    203  OG1 THR A  25      -7.576  23.497   0.026  1.00 12.12           O  
ATOM    204  CG2 THR A  25      -7.383  25.617   1.185  1.00 10.35           C  
ATOM    205  N   ILE A  26      -7.883  24.909  -3.173  1.00  9.86           N  
ATOM    206  CA  ILE A  26      -7.834  24.122  -4.391  1.00 11.95           C  
ATOM    207  C   ILE A  26      -7.504  22.668  -4.131  1.00 10.67           C  
ATOM    208  O   ILE A  26      -8.072  21.742  -4.683  1.00 12.14           O  
ATOM    209  CB  ILE A  26      -6.821  24.719  -5.330  1.00 10.67           C  
ATOM    210  CG1 ILE A  26      -7.196  26.178  -5.556  1.00 16.97           C  
ATOM    211  CG2 ILE A  26      -6.806  23.888  -6.612  1.00 13.31           C  
ATOM    212  CD1 ILE A  26      -8.489  26.386  -6.299  1.00 18.57           C  
ATOM    213  N   LEU A  27      -6.563  22.399  -3.252  1.00  8.69           N  
ATOM    214  CA  LEU A  27      -6.231  21.024  -2.989  1.00  8.11           C  
ATOM    215  C   LEU A  27      -7.379  20.254  -2.346  1.00 10.06           C  
ATOM    216  O   LEU A  27      -7.677  19.109  -2.716  1.00  8.84           O  
ATOM    217  CB  LEU A  27      -5.006  21.081  -2.042  1.00  9.60           C  
ATOM    218  CG  LEU A  27      -4.620  19.703  -1.547  1.00 13.99           C  
ATOM    219  CD1 LEU A  27      -3.813  19.107  -2.694  1.00 27.47           C  
ATOM    220  CD2 LEU A  27      -3.722  19.831  -0.308  1.00 16.35           C  
ATOM    221  N   ASP A  28      -8.036  20.849  -1.347  1.00 10.76           N  
ATOM    222  CA  ASP A  28      -9.136  20.131  -0.673  1.00 16.33           C  
ATOM    223  C   ASP A  28     -10.268  19.824  -1.628  1.00 18.68           C  
ATOM    224  O   ASP A  28     -10.859  18.750  -1.579  1.00 12.91           O  
ATOM    225  CB  ASP A  28      -9.695  20.809   0.601  1.00 16.01           C  
ATOM    226  CG  ASP A  28      -8.608  20.888   1.626  1.00 17.92           C  
ATOM    227  OD1 ASP A  28      -7.710  20.078   1.707  1.00 25.62           O  
ATOM    228  OD2 ASP A  28      -8.676  21.954   2.368  1.00 29.56           O  
ATOM    229  N   GLY A  29     -10.559  20.800  -2.485  1.00  9.13           N  
ATOM    230  CA  GLY A  29     -11.603  20.695  -3.492  1.00  9.52           C  
ATOM    231  C   GLY A  29     -11.228  19.578  -4.448  1.00  9.84           C  
ATOM    232  O   GLY A  29     -12.027  18.713  -4.789  1.00 12.03           O  
ATOM    233  N   ALA A  30      -9.996  19.544  -4.897  1.00  8.39           N  
ATOM    234  CA  ALA A  30      -9.678  18.452  -5.798  1.00 11.21           C  
ATOM    235  C   ALA A  30      -9.815  17.084  -5.125  1.00 23.89           C  
ATOM    236  O   ALA A  30     -10.313  16.086  -5.678  1.00 13.18           O  
ATOM    237  CB  ALA A  30      -8.259  18.705  -6.261  1.00 10.36           C  
ATOM    238  N   GLU A  31      -9.362  17.040  -3.862  1.00  9.03           N  
ATOM    239  CA  GLU A  31      -9.440  15.787  -3.128  1.00  9.74           C  
ATOM    240  C   GLU A  31     -10.869  15.322  -2.974  1.00  7.91           C  
ATOM    241  O   GLU A  31     -11.103  14.125  -3.115  1.00 13.70           O  
ATOM    242  CB  GLU A  31      -8.767  15.850  -1.728  1.00 25.11           C  
ATOM    243  CG  GLU A  31      -7.230  15.751  -1.693  1.00100.00           C  
ATOM    244  CD  GLU A  31      -6.654  14.447  -2.161  1.00100.00           C  
ATOM    245  OE1 GLU A  31      -7.272  13.397  -2.137  1.00100.00           O  
ATOM    246  OE2 GLU A  31      -5.410  14.580  -2.571  1.00100.00           O  
ATOM    247  N   GLU A  32     -11.785  16.220  -2.695  1.00  9.62           N  
ATOM    248  CA  GLU A  32     -13.154  15.787  -2.530  1.00 10.60           C  
ATOM    249  C   GLU A  32     -13.790  15.387  -3.851  1.00 17.90           C  
ATOM    250  O   GLU A  32     -14.884  14.872  -3.843  1.00 18.87           O  
ATOM    251  CB  GLU A  32     -13.934  16.983  -1.986  1.00 13.64           C  
ATOM    252  CG  GLU A  32     -13.413  17.272  -0.569  1.00 19.96           C  
ATOM    253  CD  GLU A  32     -14.286  18.225   0.201  1.00 51.45           C  
ATOM    254  OE1 GLU A  32     -14.497  19.333  -0.450  1.00 25.18           O  
ATOM    255  OE2 GLU A  32     -14.762  17.995   1.301  1.00 48.81           O  
ATOM    256  N   ASN A  33     -13.120  15.648  -4.960  1.00 14.94           N  
ATOM    257  CA  ASN A  33     -13.612  15.327  -6.287  1.00 11.77           C  
ATOM    258  C   ASN A  33     -12.879  14.139  -6.872  1.00 16.07           C  
ATOM    259  O   ASN A  33     -12.932  13.822  -8.067  1.00 21.54           O  
ATOM    260  CB  ASN A  33     -13.447  16.529  -7.221  1.00  7.43           C  
ATOM    261  CG  ASN A  33     -14.673  17.401  -7.129  1.00 13.93           C  
ATOM    262  OD1 ASN A  33     -15.677  17.189  -7.821  1.00 20.48           O  
ATOM    263  ND2 ASN A  33     -14.625  18.419  -6.284  1.00 13.45           N  
ATOM    264  N   GLY A  34     -12.139  13.455  -6.019  1.00 14.87           N  
ATOM    265  CA  GLY A  34     -11.420  12.288  -6.495  1.00  9.38           C  
ATOM    266  C   GLY A  34     -10.116  12.554  -7.198  1.00 21.12           C  
ATOM    267  O   GLY A  34      -9.529  11.643  -7.778  1.00 20.16           O  
ATOM    268  N   ILE A  35      -9.647  13.795  -7.152  1.00 13.85           N  
ATOM    269  CA  ILE A  35      -8.397  14.074  -7.805  1.00 11.75           C  
ATOM    270  C   ILE A  35      -7.259  14.150  -6.791  1.00 18.62           C  
ATOM    271  O   ILE A  35      -7.164  15.075  -5.997  1.00 16.30           O  
ATOM    272  CB  ILE A  35      -8.604  15.385  -8.546  1.00 26.08           C  
ATOM    273  CG1 ILE A  35      -9.769  15.280  -9.517  1.00 35.65           C  
ATOM    274  CG2 ILE A  35      -7.311  15.847  -9.195  1.00 16.31           C  
ATOM    275  CD1 ILE A  35     -10.216  16.614 -10.101  1.00 28.95           C  
ATOM    276  N   GLU A  36      -6.385  13.179  -6.805  1.00 15.73           N  
ATOM    277  CA  GLU A  36      -5.269  13.151  -5.891  1.00 26.06           C  
ATOM    278  C   GLU A  36      -4.090  13.983  -6.379  1.00 24.84           C  
ATOM    279  O   GLU A  36      -3.397  13.610  -7.315  1.00 35.97           O  
ATOM    280  CB  GLU A  36      -4.844  11.692  -5.604  1.00 35.68           C  
ATOM    281  CG  GLU A  36      -3.711  11.532  -4.565  1.00100.00           C  
ATOM    282  CD  GLU A  36      -2.684  10.429  -4.749  1.00100.00           C  
ATOM    283  OE1 GLU A  36      -2.593   9.703  -5.731  1.00100.00           O  
ATOM    284  OE2 GLU A  36      -1.863  10.328  -3.723  1.00100.00           O  
ATOM    285  N   LEU A  37      -3.891  15.133  -5.726  1.00 16.26           N  
ATOM    286  CA  LEU A  37      -2.818  16.054  -6.028  1.00 11.31           C  
ATOM    287  C   LEU A  37      -1.790  15.876  -4.904  1.00 24.10           C  
ATOM    288  O   LEU A  37      -2.143  15.515  -3.772  1.00 18.08           O  
ATOM    289  CB  LEU A  37      -3.281  17.525  -5.973  1.00 11.37           C  
ATOM    290  CG  LEU A  37      -4.334  17.879  -7.008  1.00 16.44           C  
ATOM    291  CD1 LEU A  37      -4.647  19.372  -6.930  1.00 20.36           C  
ATOM    292  CD2 LEU A  37      -3.666  17.509  -8.308  1.00 16.02           C  
ATOM    293  N   PRO A  38      -0.518  16.128  -5.215  1.00 28.68           N  
ATOM    294  CA  PRO A  38       0.527  15.968  -4.203  1.00 17.10           C  
ATOM    295  C   PRO A  38       0.476  17.025  -3.117  1.00 22.68           C  
ATOM    296  O   PRO A  38       0.025  18.154  -3.326  1.00 17.47           O  
ATOM    297  CB  PRO A  38       1.860  16.182  -4.956  1.00 16.65           C  
ATOM    298  CG  PRO A  38       1.479  17.070  -6.141  1.00 31.57           C  
ATOM    299  CD  PRO A  38       0.026  16.728  -6.483  1.00 23.33           C  
ATOM    300  N   PHE A  39       0.964  16.683  -1.939  1.00 18.97           N  
ATOM    301  CA  PHE A  39       1.027  17.594  -0.801  1.00 15.79           C  
ATOM    302  C   PHE A  39       1.820  16.899   0.291  1.00 22.87           C  
ATOM    303  O   PHE A  39       1.949  15.674   0.278  1.00 20.12           O  
ATOM    304  CB  PHE A  39      -0.303  18.077  -0.229  1.00 12.01           C  
ATOM    305  CG  PHE A  39      -1.073  17.075   0.600  1.00 24.67           C  
ATOM    306  CD1 PHE A  39      -1.941  16.167  -0.002  1.00 35.40           C  
ATOM    307  CD2 PHE A  39      -0.985  17.036   1.993  1.00 24.92           C  
ATOM    308  CE1 PHE A  39      -2.674  15.232   0.748  1.00 64.27           C  
ATOM    309  CE2 PHE A  39      -1.716  16.124   2.755  1.00 38.45           C  
ATOM    310  CZ  PHE A  39      -2.579  15.215   2.140  1.00 27.69           C  
ATOM    311  N   SER A  40       2.314  17.698   1.216  1.00 19.04           N  
ATOM    312  CA  SER A  40       3.104  17.193   2.334  1.00 16.47           C  
ATOM    313  C   SER A  40       2.684  17.852   3.639  1.00 13.15           C  
ATOM    314  O   SER A  40       1.963  17.289   4.470  1.00 17.58           O  
ATOM    315  CB  SER A  40       4.562  17.521   2.065  1.00 23.37           C  
ATOM    316  OG  SER A  40       5.268  16.605   2.859  1.00 33.57           O  
ATOM    317  N   CYS A  41       3.168  19.074   3.738  1.00 12.45           N  
ATOM    318  CA  CYS A  41       2.919  19.914   4.894  1.00 13.07           C  
ATOM    319  C   CYS A  41       1.497  20.421   5.078  1.00 16.95           C  
ATOM    320  O   CYS A  41       1.029  20.574   6.228  1.00 15.58           O  
ATOM    321  CB  CYS A  41       3.953  21.051   4.983  1.00 13.17           C  
ATOM    322  SG  CYS A  41       3.473  22.516   4.022  1.00 12.01           S  
ATOM    323  N   HIS A  42       0.794  20.701   3.966  1.00 12.49           N  
ATOM    324  CA  HIS A  42      -0.569  21.207   4.082  1.00 15.97           C  
ATOM    325  C   HIS A  42      -0.602  22.491   4.914  1.00 14.35           C  
ATOM    326  O   HIS A  42      -1.620  22.885   5.481  1.00 18.18           O  
ATOM    327  CB  HIS A  42      -1.502  20.152   4.726  1.00 18.89           C  
ATOM    328  CG  HIS A  42      -2.883  20.264   4.179  1.00 31.16           C  
ATOM    329  ND1 HIS A  42      -3.533  21.497   4.218  1.00 38.38           N  
ATOM    330  CD2 HIS A  42      -3.700  19.340   3.594  1.00 30.17           C  
ATOM    331  CE1 HIS A  42      -4.728  21.318   3.666  1.00 37.96           C  
ATOM    332  NE2 HIS A  42      -4.852  20.040   3.291  1.00 36.54           N  
ATOM    333  N   SER A  43       0.527  23.186   5.002  1.00 12.26           N  
ATOM    334  CA  SER A  43       0.586  24.402   5.799  1.00 12.63           C  
ATOM    335  C   SER A  43       1.276  25.558   5.123  1.00 15.49           C  
ATOM    336  O   SER A  43       1.506  26.561   5.795  1.00 14.44           O  
ATOM    337  CB  SER A  43       1.497  24.147   6.992  1.00 23.46           C  
ATOM    338  OG  SER A  43       0.954  23.127   7.802  1.00 20.08           O  
ATOM    339  N   GLY A  44       1.595  25.431   3.840  1.00 13.30           N  
ATOM    340  CA  GLY A  44       2.220  26.531   3.151  1.00 11.71           C  
ATOM    341  C   GLY A  44       3.721  26.721   3.238  1.00  9.46           C  
ATOM    342  O   GLY A  44       4.214  27.749   2.752  1.00 16.55           O  
ATOM    343  N   SER A  45       4.430  25.759   3.823  1.00 12.56           N  
ATOM    344  CA  SER A  45       5.876  25.960   3.957  1.00 12.46           C  
ATOM    345  C   SER A  45       6.698  25.030   3.103  1.00 15.16           C  
ATOM    346  O   SER A  45       7.874  24.902   3.396  1.00 13.45           O  
ATOM    347  CB  SER A  45       6.317  25.722   5.410  1.00 15.50           C  
ATOM    348  OG  SER A  45       5.768  24.482   5.843  1.00 17.45           O  
ATOM    349  N   CYS A  46       6.119  24.402   2.075  1.00 10.99           N  
ATOM    350  CA  CYS A  46       6.913  23.488   1.245  1.00 15.92           C  
ATOM    351  C   CYS A  46       6.535  23.649  -0.218  1.00 12.15           C  
ATOM    352  O   CYS A  46       5.625  24.411  -0.548  1.00 12.33           O  
ATOM    353  CB  CYS A  46       6.866  22.006   1.658  1.00  9.01           C  
ATOM    354  SG  CYS A  46       5.372  21.126   1.173  1.00 12.28           S  
ATOM    355  N   SER A  47       7.254  22.941  -1.079  1.00 14.50           N  
ATOM    356  CA  SER A  47       6.949  23.067  -2.500  1.00 13.91           C  
ATOM    357  C   SER A  47       6.062  21.957  -3.041  1.00 13.62           C  
ATOM    358  O   SER A  47       5.666  21.933  -4.227  1.00 14.59           O  
ATOM    359  CB  SER A  47       8.295  22.911  -3.224  1.00 10.47           C  
ATOM    360  OG  SER A  47       8.843  21.607  -3.049  1.00 13.62           O  
ATOM    361  N   SER A  48       5.741  20.989  -2.192  1.00 11.44           N  
ATOM    362  CA  SER A  48       4.968  19.852  -2.618  1.00 11.53           C  
ATOM    363  C   SER A  48       3.696  19.988  -3.449  1.00 17.40           C  
ATOM    364  O   SER A  48       3.467  19.301  -4.455  1.00 13.75           O  
ATOM    365  CB  SER A  48       4.828  18.861  -1.479  1.00 14.63           C  
ATOM    366  OG  SER A  48       4.198  17.681  -1.954  1.00 24.44           O  
ATOM    367  N   CYS A  49       2.845  20.895  -3.001  1.00 10.86           N  
ATOM    368  CA  CYS A  49       1.577  21.048  -3.690  1.00 10.91           C  
ATOM    369  C   CYS A  49       1.505  22.144  -4.728  1.00 13.97           C  
ATOM    370  O   CYS A  49       0.400  22.457  -5.146  1.00 12.54           O  
ATOM    371  CB  CYS A  49       0.626  21.443  -2.546  1.00  9.44           C  
ATOM    372  SG  CYS A  49       1.027  23.115  -1.942  1.00 11.57           S  
ATOM    373  N   VAL A  50       2.645  22.697  -5.113  1.00 11.83           N  
ATOM    374  CA  VAL A  50       2.665  23.788  -6.066  1.00  8.82           C  
ATOM    375  C   VAL A  50       2.015  23.523  -7.410  1.00 10.88           C  
ATOM    376  O   VAL A  50       2.096  22.442  -7.986  1.00 14.30           O  
ATOM    377  CB  VAL A  50       4.034  24.442  -6.162  1.00 15.85           C  
ATOM    378  CG1 VAL A  50       4.913  23.524  -7.004  1.00 16.48           C  
ATOM    379  CG2 VAL A  50       3.988  25.880  -6.677  1.00 17.58           C  
ATOM    380  N   GLY A  51       1.346  24.578  -7.851  1.00 11.50           N  
ATOM    381  CA  GLY A  51       0.654  24.527  -9.128  1.00  9.63           C  
ATOM    382  C   GLY A  51       0.976  25.852  -9.800  1.00 15.06           C  
ATOM    383  O   GLY A  51       1.670  26.696  -9.238  1.00 16.22           O  
ATOM    384  N   LYS A  52       0.456  26.049 -11.025  1.00 12.10           N  
ATOM    385  CA  LYS A  52       0.706  27.294 -11.715  1.00 14.26           C  
ATOM    386  C   LYS A  52      -0.620  27.781 -12.221  1.00 10.70           C  
ATOM    387  O   LYS A  52      -1.284  27.038 -12.941  1.00 13.63           O  
ATOM    388  CB  LYS A  52       1.667  27.087 -12.880  1.00 18.84           C  
ATOM    389  CG  LYS A  52       2.171  28.409 -13.459  1.00 24.20           C  
ATOM    390  CD  LYS A  52       3.595  28.282 -13.996  1.00100.00           C  
ATOM    391  CE  LYS A  52       4.137  29.521 -14.696  1.00100.00           C  
ATOM    392  NZ  LYS A  52       3.185  30.119 -15.651  1.00 55.43           N  
ATOM    393  N   VAL A  53      -0.975  28.990 -11.827  1.00  9.46           N  
ATOM    394  CA  VAL A  53      -2.223  29.580 -12.241  1.00 10.48           C  
ATOM    395  C   VAL A  53      -2.067  30.075 -13.693  1.00 14.66           C  
ATOM    396  O   VAL A  53      -1.324  31.007 -13.970  1.00 19.25           O  
ATOM    397  CB  VAL A  53      -2.588  30.743 -11.305  1.00 14.59           C  
ATOM    398  CG1 VAL A  53      -3.872  31.410 -11.800  1.00 18.90           C  
ATOM    399  CG2 VAL A  53      -2.815  30.235  -9.877  1.00 13.38           C  
ATOM    400  N   VAL A  54      -2.757  29.433 -14.620  1.00  7.98           N  
ATOM    401  CA  VAL A  54      -2.752  29.756 -16.047  1.00 15.15           C  
ATOM    402  C   VAL A  54      -3.670  30.932 -16.397  1.00 25.43           C  
ATOM    403  O   VAL A  54      -3.337  31.758 -17.260  1.00 16.22           O  
ATOM    404  CB  VAL A  54      -3.231  28.492 -16.737  1.00 18.39           C  
ATOM    405  CG1 VAL A  54      -3.527  28.858 -18.186  1.00 25.05           C  
ATOM    406  CG2 VAL A  54      -2.027  27.560 -16.669  1.00 21.04           C  
ATOM    407  N   GLU A  55      -4.831  31.001 -15.722  1.00 10.21           N  
ATOM    408  CA  GLU A  55      -5.799  32.046 -15.894  1.00  7.30           C  
ATOM    409  C   GLU A  55      -6.650  32.109 -14.647  1.00 12.89           C  
ATOM    410  O   GLU A  55      -6.908  31.074 -14.048  1.00 13.92           O  
ATOM    411  CB  GLU A  55      -6.649  31.707 -17.140  1.00 14.98           C  
ATOM    412  CG  GLU A  55      -7.816  32.675 -17.324  1.00 22.85           C  
ATOM    413  CD  GLU A  55      -8.434  32.399 -18.657  1.00 51.61           C  
ATOM    414  OE1 GLU A  55      -7.824  31.397 -19.228  1.00 60.84           O  
ATOM    415  OE2 GLU A  55      -9.352  33.021 -19.156  1.00 41.96           O  
ATOM    416  N   GLY A  56      -7.070  33.320 -14.285  1.00 10.29           N  
ATOM    417  CA  GLY A  56      -7.907  33.535 -13.118  1.00 14.46           C  
ATOM    418  C   GLY A  56      -7.133  34.093 -11.930  1.00 15.35           C  
ATOM    419  O   GLY A  56      -5.903  34.193 -11.933  1.00 16.20           O  
ATOM    420  N   GLU A  57      -7.890  34.475 -10.899  1.00 12.42           N  
ATOM    421  CA  GLU A  57      -7.319  35.037  -9.673  1.00 10.52           C  
ATOM    422  C   GLU A  57      -7.585  34.121  -8.480  1.00  7.36           C  
ATOM    423  O   GLU A  57      -8.647  33.481  -8.373  1.00 13.44           O  
ATOM    424  CB  GLU A  57      -8.037  36.356  -9.354  1.00 14.21           C  
ATOM    425  CG  GLU A  57      -7.706  37.390 -10.452  1.00 22.18           C  
ATOM    426  CD  GLU A  57      -6.285  37.828 -10.215  1.00 34.10           C  
ATOM    427  OE1 GLU A  57      -5.840  37.990  -9.090  1.00 26.81           O  
ATOM    428  OE2 GLU A  57      -5.537  38.006 -11.278  1.00 21.54           O  
ATOM    429  N   VAL A  58      -6.563  34.115  -7.608  1.00 11.20           N  
ATOM    430  CA  VAL A  58      -6.619  33.300  -6.411  1.00 10.90           C  
ATOM    431  C   VAL A  58      -6.149  34.051  -5.183  1.00 15.58           C  
ATOM    432  O   VAL A  58      -5.623  35.154  -5.305  1.00 14.03           O  
ATOM    433  CB  VAL A  58      -5.791  32.018  -6.585  1.00 13.26           C  
ATOM    434  CG1 VAL A  58      -6.325  31.141  -7.716  1.00 11.88           C  
ATOM    435  CG2 VAL A  58      -4.296  32.307  -6.714  1.00 12.28           C  
ATOM    436  N   ASP A  59      -6.332  33.447  -4.003  1.00 11.62           N  
ATOM    437  CA  ASP A  59      -5.875  34.072  -2.771  1.00 10.55           C  
ATOM    438  C   ASP A  59      -4.984  33.042  -2.094  1.00 12.31           C  
ATOM    439  O   ASP A  59      -5.421  31.946  -1.781  1.00 14.32           O  
ATOM    440  CB  ASP A  59      -7.066  34.386  -1.851  1.00 15.28           C  
ATOM    441  CG  ASP A  59      -6.552  34.583  -0.444  1.00 28.54           C  
ATOM    442  OD1 ASP A  59      -5.650  35.342  -0.199  1.00 30.66           O  
ATOM    443  OD2 ASP A  59      -7.105  33.826   0.467  1.00 91.10           O  
ATOM    444  N   GLN A  60      -3.725  33.401  -1.874  1.00  8.60           N  
ATOM    445  CA  GLN A  60      -2.845  32.469  -1.224  1.00 12.46           C  
ATOM    446  C   GLN A  60      -2.068  33.236  -0.167  1.00  9.66           C  
ATOM    447  O   GLN A  60      -0.912  32.969   0.104  1.00 13.04           O  
ATOM    448  CB  GLN A  60      -1.865  31.791  -2.192  1.00 11.18           C  
ATOM    449  CG  GLN A  60      -0.983  32.738  -3.010  1.00 14.85           C  
ATOM    450  CD  GLN A  60      -0.035  31.893  -3.846  1.00 20.08           C  
ATOM    451  OE1 GLN A  60       0.384  30.786  -3.466  1.00 22.76           O  
ATOM    452  NE2 GLN A  60       0.341  32.369  -5.016  1.00 15.03           N  
ATOM    453  N   SER A  61      -2.749  34.207   0.405  1.00 13.02           N  
ATOM    454  CA  SER A  61      -2.080  35.015   1.414  1.00 20.14           C  
ATOM    455  C   SER A  61      -1.536  34.239   2.623  1.00 19.90           C  
ATOM    456  O   SER A  61      -0.626  34.697   3.283  1.00 16.74           O  
ATOM    457  CB  SER A  61      -2.884  36.264   1.709  1.00 23.39           C  
ATOM    458  OG  SER A  61      -4.075  35.765   2.259  1.00 24.91           O  
ATOM    459  N   ASP A  62      -2.035  33.051   2.957  1.00 13.48           N  
ATOM    460  CA  ASP A  62      -1.539  32.279   4.087  1.00 20.81           C  
ATOM    461  C   ASP A  62      -0.297  31.495   3.701  1.00 35.07           C  
ATOM    462  O   ASP A  62       0.180  30.749   4.551  1.00 18.57           O  
ATOM    463  CB  ASP A  62      -2.554  31.231   4.614  1.00 17.72           C  
ATOM    464  CG  ASP A  62      -3.723  31.895   5.288  1.00 23.55           C  
ATOM    465  OD1 ASP A  62      -3.720  33.086   5.555  1.00 18.87           O  
ATOM    466  OD2 ASP A  62      -4.724  31.082   5.512  1.00 47.06           O  
ATOM    467  N   GLN A  63       0.190  31.639   2.457  1.00 13.88           N  
ATOM    468  CA  GLN A  63       1.373  30.883   2.092  1.00 11.45           C  
ATOM    469  C   GLN A  63       2.655  31.441   2.680  1.00 12.63           C  
ATOM    470  O   GLN A  63       2.697  32.580   3.137  1.00 20.81           O  
ATOM    471  CB  GLN A  63       1.521  30.861   0.554  1.00 15.91           C  
ATOM    472  CG  GLN A  63       2.109  32.148  -0.032  1.00 13.69           C  
ATOM    473  CD  GLN A  63       3.582  31.942  -0.287  1.00 16.57           C  
ATOM    474  OE1 GLN A  63       4.045  30.832  -0.623  1.00 17.26           O  
ATOM    475  NE2 GLN A  63       4.310  33.024  -0.086  1.00 12.68           N  
ATOM    476  N   ILE A  64       3.726  30.664   2.656  1.00 12.83           N  
ATOM    477  CA  ILE A  64       4.939  31.227   3.179  1.00 15.26           C  
ATOM    478  C   ILE A  64       6.143  30.964   2.300  1.00 13.94           C  
ATOM    479  O   ILE A  64       7.078  31.724   2.180  1.00 19.46           O  
ATOM    480  CB  ILE A  64       5.166  30.430   4.445  1.00 36.50           C  
ATOM    481  CG1 ILE A  64       4.159  30.773   5.523  1.00 25.44           C  
ATOM    482  CG2 ILE A  64       6.590  30.347   4.971  1.00 31.10           C  
ATOM    483  CD1 ILE A  64       4.007  29.537   6.383  1.00100.00           C  
ATOM    484  N   PHE A  65       6.148  29.813   1.678  1.00 14.02           N  
ATOM    485  CA  PHE A  65       7.256  29.355   0.877  1.00 12.00           C  
ATOM    486  C   PHE A  65       7.701  30.163  -0.324  1.00 18.35           C  
ATOM    487  O   PHE A  65       8.875  30.461  -0.499  1.00 14.91           O  
ATOM    488  CB  PHE A  65       7.055  27.868   0.563  1.00 11.76           C  
ATOM    489  CG  PHE A  65       8.237  27.294  -0.173  1.00 21.88           C  
ATOM    490  CD1 PHE A  65       9.372  26.854   0.505  1.00 20.11           C  
ATOM    491  CD2 PHE A  65       8.236  27.163  -1.563  1.00 21.33           C  
ATOM    492  CE1 PHE A  65      10.459  26.326  -0.197  1.00 24.17           C  
ATOM    493  CE2 PHE A  65       9.309  26.637  -2.288  1.00 24.93           C  
ATOM    494  CZ  PHE A  65      10.443  26.216  -1.591  1.00 19.36           C  
ATOM    495  N   LEU A  66       6.722  30.483  -1.160  1.00 16.75           N  
ATOM    496  CA  LEU A  66       7.031  31.218  -2.377  1.00 17.91           C  
ATOM    497  C   LEU A  66       7.386  32.671  -2.186  1.00 17.41           C  
ATOM    498  O   LEU A  66       6.950  33.368  -1.285  1.00 16.34           O  
ATOM    499  CB  LEU A  66       5.828  31.205  -3.340  1.00 12.65           C  
ATOM    500  CG  LEU A  66       5.293  29.810  -3.701  1.00 16.00           C  
ATOM    501  CD1 LEU A  66       4.101  29.975  -4.660  1.00 14.66           C  
ATOM    502  CD2 LEU A  66       6.285  28.938  -4.456  1.00 11.61           C  
ATOM    503  N   ASP A  67       8.208  33.108  -3.110  1.00 17.41           N  
ATOM    504  CA  ASP A  67       8.586  34.497  -3.066  1.00 27.31           C  
ATOM    505  C   ASP A  67       7.737  35.245  -4.108  1.00 21.89           C  
ATOM    506  O   ASP A  67       7.017  34.630  -4.914  1.00 16.54           O  
ATOM    507  CB  ASP A  67      10.108  34.698  -3.251  1.00 21.26           C  
ATOM    508  CG  ASP A  67      10.609  34.329  -4.617  1.00 28.29           C  
ATOM    509  OD1 ASP A  67       9.888  34.325  -5.604  1.00 19.24           O  
ATOM    510  OD2 ASP A  67      11.882  34.006  -4.647  1.00 27.48           O  
ATOM    511  N   ASP A  68       7.838  36.576  -4.074  1.00 18.03           N  
ATOM    512  CA  ASP A  68       7.119  37.488  -4.970  1.00 22.36           C  
ATOM    513  C   ASP A  68       7.317  37.181  -6.425  1.00 19.26           C  
ATOM    514  O   ASP A  68       6.348  37.191  -7.170  1.00 23.37           O  
ATOM    515  CB  ASP A  68       7.248  39.006  -4.799  1.00 31.34           C  
ATOM    516  CG  ASP A  68       7.002  39.375  -3.372  1.00 57.32           C  
ATOM    517  OD1 ASP A  68       6.209  38.529  -2.750  1.00 59.28           O  
ATOM    518  OD2 ASP A  68       7.519  40.353  -2.867  1.00100.00           O  
ATOM    519  N   GLU A  69       8.551  36.937  -6.786  1.00 15.85           N  
ATOM    520  CA  GLU A  69       8.783  36.622  -8.168  1.00 20.47           C  
ATOM    521  C   GLU A  69       8.054  35.337  -8.604  1.00 22.50           C  
ATOM    522  O   GLU A  69       7.439  35.311  -9.681  1.00 17.43           O  
ATOM    523  CB  GLU A  69      10.273  36.419  -8.478  1.00 31.97           C  
ATOM    524  CG  GLU A  69      10.407  35.293  -9.528  1.00 68.08           C  
ATOM    525  CD  GLU A  69      11.467  35.569 -10.560  1.00100.00           C  
ATOM    526  OE1 GLU A  69      12.263  36.541 -10.192  1.00100.00           O  
ATOM    527  OE2 GLU A  69      11.591  34.976 -11.619  1.00100.00           O  
ATOM    528  N   GLN A  70       8.121  34.281  -7.780  1.00 17.16           N  
ATOM    529  CA  GLN A  70       7.470  33.033  -8.119  1.00 16.40           C  
ATOM    530  C   GLN A  70       5.963  33.210  -8.279  1.00 20.29           C  
ATOM    531  O   GLN A  70       5.304  32.709  -9.197  1.00 13.01           O  
ATOM    532  CB  GLN A  70       7.777  32.005  -7.036  1.00  9.71           C  
ATOM    533  CG  GLN A  70       9.224  31.563  -7.199  1.00 18.60           C  
ATOM    534  CD  GLN A  70       9.710  30.801  -5.975  1.00 27.95           C  
ATOM    535  OE1 GLN A  70       9.267  31.105  -4.854  1.00 22.04           O  
ATOM    536  NE2 GLN A  70      10.617  29.833  -6.153  1.00 22.34           N  
ATOM    537  N   MET A  71       5.451  33.953  -7.309  1.00  9.97           N  
ATOM    538  CA  MET A  71       4.046  34.217  -7.292  1.00 11.71           C  
ATOM    539  C   MET A  71       3.603  35.018  -8.508  1.00 22.83           C  
ATOM    540  O   MET A  71       2.524  34.841  -9.089  1.00 17.33           O  
ATOM    541  CB  MET A  71       3.656  34.882  -5.959  1.00 13.90           C  
ATOM    542  CG  MET A  71       3.732  33.850  -4.842  1.00 15.49           C  
ATOM    543  SD  MET A  71       2.948  34.420  -3.304  1.00 23.93           S  
ATOM    544  CE  MET A  71       4.203  35.625  -2.778  1.00 19.25           C  
ATOM    545  N   GLY A  72       4.491  35.916  -8.889  1.00 17.61           N  
ATOM    546  CA  GLY A  72       4.237  36.771 -10.044  1.00 15.94           C  
ATOM    547  C   GLY A  72       4.118  35.939 -11.299  1.00 20.79           C  
ATOM    548  O   GLY A  72       3.341  36.282 -12.188  1.00 25.61           O  
ATOM    549  N   LYS A  73       4.871  34.861 -11.393  1.00 14.14           N  
ATOM    550  CA  LYS A  73       4.764  34.044 -12.577  1.00 22.53           C  
ATOM    551  C   LYS A  73       3.553  33.131 -12.502  1.00 20.36           C  
ATOM    552  O   LYS A  73       3.377  32.344 -13.420  1.00 21.34           O  
ATOM    553  CB  LYS A  73       5.981  33.150 -12.723  1.00 29.07           C  
ATOM    554  CG  LYS A  73       7.284  33.892 -12.972  1.00 30.58           C  
ATOM    555  CD  LYS A  73       8.378  32.900 -13.350  1.00100.00           C  
ATOM    556  CE  LYS A  73       9.771  33.239 -12.837  1.00100.00           C  
ATOM    557  NZ  LYS A  73      10.656  33.897 -13.816  1.00100.00           N  
ATOM    558  N   GLY A  74       2.757  33.185 -11.442  1.00 15.83           N  
ATOM    559  CA  GLY A  74       1.584  32.348 -11.314  1.00 12.37           C  
ATOM    560  C   GLY A  74       1.707  31.105 -10.454  1.00 16.46           C  
ATOM    561  O   GLY A  74       0.786  30.303 -10.305  1.00 15.25           O  
ATOM    562  N   PHE A  75       2.856  30.881  -9.854  1.00 13.07           N  
ATOM    563  CA  PHE A  75       2.935  29.685  -9.025  1.00 14.73           C  
ATOM    564  C   PHE A  75       2.098  29.905  -7.773  1.00 10.65           C  
ATOM    565  O   PHE A  75       2.019  31.041  -7.273  1.00 14.38           O  
ATOM    566  CB  PHE A  75       4.360  29.391  -8.585  1.00 11.09           C  
ATOM    567  CG  PHE A  75       5.150  28.868  -9.743  1.00 12.21           C  
ATOM    568  CD1 PHE A  75       4.938  27.556 -10.165  1.00 19.50           C  
ATOM    569  CD2 PHE A  75       6.076  29.709 -10.357  1.00 13.08           C  
ATOM    570  CE1 PHE A  75       5.665  27.022 -11.228  1.00 33.28           C  
ATOM    571  CE2 PHE A  75       6.807  29.179 -11.418  1.00 16.89           C  
ATOM    572  CZ  PHE A  75       6.598  27.863 -11.836  1.00 21.02           C  
ATOM    573  N   ALA A  76       1.453  28.844  -7.266  1.00 13.30           N  
ATOM    574  CA  ALA A  76       0.602  28.925  -6.070  1.00 10.12           C  
ATOM    575  C   ALA A  76       0.662  27.607  -5.297  1.00 13.08           C  
ATOM    576  O   ALA A  76       0.717  26.510  -5.868  1.00 12.58           O  
ATOM    577  CB  ALA A  76      -0.831  29.194  -6.481  1.00  9.86           C  
ATOM    578  N   LEU A  77       0.698  27.698  -3.955  1.00 10.08           N  
ATOM    579  CA  LEU A  77       0.759  26.520  -3.086  1.00  8.04           C  
ATOM    580  C   LEU A  77      -0.706  26.171  -2.876  1.00  9.16           C  
ATOM    581  O   LEU A  77      -1.425  26.816  -2.126  1.00 12.19           O  
ATOM    582  CB  LEU A  77       1.490  26.870  -1.752  1.00 12.42           C  
ATOM    583  CG  LEU A  77       2.966  27.229  -1.955  1.00 12.88           C  
ATOM    584  CD1 LEU A  77       3.601  27.468  -0.576  1.00 11.50           C  
ATOM    585  CD2 LEU A  77       3.658  26.113  -2.727  1.00 10.28           C  
ATOM    586  N   LEU A  78      -1.115  25.143  -3.615  1.00  8.06           N  
ATOM    587  CA  LEU A  78      -2.497  24.731  -3.598  1.00 11.81           C  
ATOM    588  C   LEU A  78      -3.174  24.392  -2.279  1.00 13.95           C  
ATOM    589  O   LEU A  78      -4.404  24.519  -2.223  1.00 11.82           O  
ATOM    590  CB  LEU A  78      -2.773  23.683  -4.700  1.00  9.62           C  
ATOM    591  CG  LEU A  78      -2.291  24.067  -6.109  1.00  8.51           C  
ATOM    592  CD1 LEU A  78      -2.814  22.941  -6.992  1.00 14.81           C  
ATOM    593  CD2 LEU A  78      -2.821  25.414  -6.546  1.00 10.84           C  
ATOM    594  N   CYS A  79      -2.379  23.997  -1.291  1.00 11.63           N  
ATOM    595  CA  CYS A  79      -2.948  23.640   0.006  1.00 10.82           C  
ATOM    596  C   CYS A  79      -3.442  24.853   0.742  1.00 12.62           C  
ATOM    597  O   CYS A  79      -4.169  24.712   1.718  1.00 11.86           O  
ATOM    598  CB  CYS A  79      -1.985  22.813   0.865  1.00 11.32           C  
ATOM    599  SG  CYS A  79      -0.554  23.827   1.378  1.00 12.81           S  
ATOM    600  N   VAL A  80      -3.055  26.033   0.292  1.00  8.40           N  
ATOM    601  CA  VAL A  80      -3.491  27.287   0.923  1.00 10.07           C  
ATOM    602  C   VAL A  80      -4.022  28.285  -0.087  1.00 19.11           C  
ATOM    603  O   VAL A  80      -4.030  29.485   0.210  1.00 15.47           O  
ATOM    604  CB  VAL A  80      -2.450  28.018   1.779  1.00 15.04           C  
ATOM    605  CG1 VAL A  80      -2.180  27.138   3.001  1.00 16.00           C  
ATOM    606  CG2 VAL A  80      -1.176  28.258   0.962  1.00 16.38           C  
ATOM    607  N   THR A  81      -4.468  27.791  -1.255  1.00  8.79           N  
ATOM    608  CA  THR A  81      -4.974  28.723  -2.265  1.00  7.47           C  
ATOM    609  C   THR A  81      -6.463  28.548  -2.443  1.00  7.91           C  
ATOM    610  O   THR A  81      -6.954  27.429  -2.537  1.00  9.50           O  
ATOM    611  CB  THR A  81      -4.324  28.325  -3.613  1.00 13.15           C  
ATOM    612  OG1 THR A  81      -2.914  28.503  -3.505  1.00 15.37           O  
ATOM    613  CG2 THR A  81      -4.877  29.174  -4.757  1.00  9.30           C  
ATOM    614  N   TYR A  82      -7.146  29.692  -2.456  1.00  9.49           N  
ATOM    615  CA  TYR A  82      -8.584  29.736  -2.623  1.00  8.23           C  
ATOM    616  C   TYR A  82      -8.871  30.520  -3.926  1.00 11.70           C  
ATOM    617  O   TYR A  82      -8.236  31.517  -4.258  1.00 10.75           O  
ATOM    618  CB  TYR A  82      -9.238  30.445  -1.445  1.00  9.35           C  
ATOM    619  CG  TYR A  82      -8.906  29.853  -0.101  1.00 12.30           C  
ATOM    620  CD1 TYR A  82      -7.731  30.224   0.562  1.00 14.15           C  
ATOM    621  CD2 TYR A  82      -9.800  28.938   0.454  1.00 12.67           C  
ATOM    622  CE1 TYR A  82      -7.387  29.700   1.806  1.00 14.72           C  
ATOM    623  CE2 TYR A  82      -9.488  28.410   1.708  1.00 17.68           C  
ATOM    624  CZ  TYR A  82      -8.304  28.793   2.348  1.00 18.88           C  
ATOM    625  OH  TYR A  82      -8.035  28.229   3.575  1.00 28.68           O  
ATOM    626  N   PRO A  83      -9.857  30.043  -4.693  1.00 13.05           N  
ATOM    627  CA  PRO A  83     -10.200  30.691  -5.956  1.00 14.20           C  
ATOM    628  C   PRO A  83     -10.939  31.987  -5.727  1.00 12.24           C  
ATOM    629  O   PRO A  83     -11.781  32.057  -4.825  1.00 17.65           O  
ATOM    630  CB  PRO A  83     -11.183  29.722  -6.631  1.00  8.45           C  
ATOM    631  CG  PRO A  83     -11.830  28.932  -5.505  1.00 12.28           C  
ATOM    632  CD  PRO A  83     -10.816  28.954  -4.374  1.00 12.27           C  
ATOM    633  N   ARG A  84     -10.649  32.995  -6.550  1.00 10.00           N  
ATOM    634  CA  ARG A  84     -11.319  34.277  -6.434  1.00 12.33           C  
ATOM    635  C   ARG A  84     -12.084  34.476  -7.743  1.00 13.08           C  
ATOM    636  O   ARG A  84     -12.776  35.460  -7.920  1.00 17.00           O  
ATOM    637  CB  ARG A  84     -10.322  35.385  -6.137  1.00 14.59           C  
ATOM    638  CG  ARG A  84      -9.750  35.250  -4.731  1.00 18.72           C  
ATOM    639  CD  ARG A  84     -10.935  35.114  -3.778  1.00 42.84           C  
ATOM    640  NE  ARG A  84     -10.628  35.103  -2.349  1.00 42.03           N  
ATOM    641  CZ  ARG A  84     -11.039  34.103  -1.582  1.00 28.55           C  
ATOM    642  NH1 ARG A  84     -11.732  33.105  -2.112  1.00 19.56           N  
ATOM    643  NH2 ARG A  84     -10.739  34.102  -0.282  1.00 33.44           N  
ATOM    644  N   SER A  85     -12.000  33.520  -8.664  1.00 11.55           N  
ATOM    645  CA  SER A  85     -12.713  33.613  -9.914  1.00  9.65           C  
ATOM    646  C   SER A  85     -12.606  32.237 -10.515  1.00 11.32           C  
ATOM    647  O   SER A  85     -11.941  31.361  -9.971  1.00 13.83           O  
ATOM    648  CB  SER A  85     -12.055  34.597 -10.907  1.00 15.77           C  
ATOM    649  OG  SER A  85     -10.838  34.071 -11.437  1.00 15.93           O  
ATOM    650  N   ASN A  86     -13.249  32.039 -11.664  1.00 10.51           N  
ATOM    651  CA  ASN A  86     -13.066  30.727 -12.255  1.00 10.45           C  
ATOM    652  C   ASN A  86     -11.586  30.733 -12.650  1.00 13.00           C  
ATOM    653  O   ASN A  86     -11.005  31.772 -12.981  1.00 15.65           O  
ATOM    654  CB  ASN A  86     -13.852  30.619 -13.579  1.00 15.82           C  
ATOM    655  CG  ASN A  86     -15.355  30.529 -13.363  1.00 27.31           C  
ATOM    656  OD1 ASN A  86     -15.836  30.055 -12.325  1.00 15.02           O  
ATOM    657  ND2 ASN A  86     -16.151  30.929 -14.353  1.00 25.37           N  
ATOM    658  N   CYS A  87     -10.913  29.610 -12.622  1.00  9.28           N  
ATOM    659  CA  CYS A  87      -9.519  29.626 -12.997  1.00  9.41           C  
ATOM    660  C   CYS A  87      -9.080  28.287 -13.580  1.00 14.02           C  
ATOM    661  O   CYS A  87      -9.752  27.248 -13.488  1.00 15.02           O  
ATOM    662  CB  CYS A  87      -8.658  30.068 -11.789  1.00 24.86           C  
ATOM    663  SG  CYS A  87      -9.059  29.089 -10.327  1.00 26.66           S  
ATOM    664  N   THR A  88      -7.898  28.332 -14.183  1.00 11.43           N  
ATOM    665  CA  THR A  88      -7.239  27.195 -14.800  1.00 10.70           C  
ATOM    666  C   THR A  88      -5.869  27.147 -14.163  1.00  9.52           C  
ATOM    667  O   THR A  88      -5.165  28.161 -14.110  1.00 12.12           O  
ATOM    668  CB  THR A  88      -7.155  27.336 -16.340  1.00 10.92           C  
ATOM    669  OG1 THR A  88      -8.479  27.538 -16.835  1.00 13.62           O  
ATOM    670  CG2 THR A  88      -6.470  26.114 -16.951  1.00 12.81           C  
ATOM    671  N   ILE A  89      -5.604  25.933 -13.696  1.00  8.61           N  
ATOM    672  CA  ILE A  89      -4.345  25.675 -13.013  1.00  8.05           C  
ATOM    673  C   ILE A  89      -3.640  24.413 -13.440  1.00  8.56           C  
ATOM    674  O   ILE A  89      -4.229  23.343 -13.534  1.00 12.28           O  
ATOM    675  CB  ILE A  89      -4.679  25.499 -11.504  1.00 14.72           C  
ATOM    676  CG1 ILE A  89      -5.237  26.819 -10.969  1.00 17.85           C  
ATOM    677  CG2 ILE A  89      -3.452  25.113 -10.657  1.00 15.88           C  
ATOM    678  CD1 ILE A  89      -5.970  26.720  -9.642  1.00 22.00           C  
ATOM    679  N   LYS A  90      -2.349  24.525 -13.665  1.00  9.18           N  
ATOM    680  CA  LYS A  90      -1.589  23.337 -14.019  1.00 14.30           C  
ATOM    681  C   LYS A  90      -1.077  22.793 -12.662  1.00 13.49           C  
ATOM    682  O   LYS A  90      -0.536  23.515 -11.832  1.00 14.07           O  
ATOM    683  CB  LYS A  90      -0.350  23.738 -14.797  1.00 10.71           C  
ATOM    684  CG  LYS A  90      -0.678  23.994 -16.263  1.00 26.79           C  
ATOM    685  CD  LYS A  90       0.491  24.666 -16.966  1.00 49.98           C  
ATOM    686  CE  LYS A  90       1.574  23.777 -17.565  1.00 32.02           C  
ATOM    687  NZ  LYS A  90       2.715  24.603 -18.029  1.00 42.23           N  
ATOM    688  N   THR A  91      -1.251  21.510 -12.473  1.00 14.70           N  
ATOM    689  CA  THR A  91      -0.838  20.819 -11.257  1.00 13.15           C  
ATOM    690  C   THR A  91       0.526  20.184 -11.355  1.00 19.31           C  
ATOM    691  O   THR A  91       1.154  20.165 -12.412  1.00 14.61           O  
ATOM    692  CB  THR A  91      -1.874  19.725 -10.942  1.00 17.61           C  
ATOM    693  OG1 THR A  91      -1.895  18.697 -11.928  1.00 19.22           O  
ATOM    694  CG2 THR A  91      -3.242  20.375 -10.745  1.00 17.25           C  
ATOM    695  N   HIS A  92       0.992  19.661 -10.226  1.00 17.48           N  
ATOM    696  CA  HIS A  92       2.299  19.021 -10.264  1.00 14.60           C  
ATOM    697  C   HIS A  92       3.460  19.813 -10.871  1.00 19.46           C  
ATOM    698  O   HIS A  92       4.249  19.293 -11.656  1.00 21.30           O  
ATOM    699  CB  HIS A  92       2.231  17.641 -10.952  1.00 20.86           C  
ATOM    700  CG  HIS A  92       1.150  16.690 -10.535  1.00 19.45           C  
ATOM    701  ND1 HIS A  92      -0.200  16.875 -10.828  1.00 23.57           N  
ATOM    702  CD2 HIS A  92       1.252  15.513  -9.853  1.00 22.74           C  
ATOM    703  CE1 HIS A  92      -0.882  15.844 -10.342  1.00 22.20           C  
ATOM    704  NE2 HIS A  92      -0.032  15.009  -9.746  1.00 26.17           N  
ATOM    705  N   GLN A  93       3.607  21.089 -10.523  1.00 14.94           N  
ATOM    706  CA  GLN A  93       4.663  21.945 -11.016  1.00 22.65           C  
ATOM    707  C   GLN A  93       5.939  22.012 -10.184  1.00 12.74           C  
ATOM    708  O   GLN A  93       6.822  22.816 -10.455  1.00 15.93           O  
ATOM    709  CB  GLN A  93       4.056  23.341 -11.139  1.00 19.90           C  
ATOM    710  CG  GLN A  93       2.852  23.356 -12.092  1.00 13.85           C  
ATOM    711  CD  GLN A  93       3.358  23.141 -13.492  1.00 22.83           C  
ATOM    712  OE1 GLN A  93       4.065  23.978 -14.069  1.00 24.66           O  
ATOM    713  NE2 GLN A  93       3.015  21.973 -14.009  1.00 24.02           N  
ATOM    714  N   GLU A  94       5.997  21.161  -9.159  1.00 20.08           N  
ATOM    715  CA  GLU A  94       7.149  21.130  -8.284  1.00 16.17           C  
ATOM    716  C   GLU A  94       8.489  21.078  -9.027  1.00 20.69           C  
ATOM    717  O   GLU A  94       9.352  21.868  -8.685  1.00 21.95           O  
ATOM    718  CB  GLU A  94       6.986  19.977  -7.272  1.00 19.33           C  
ATOM    719  CG  GLU A  94       8.122  19.981  -6.230  1.00 19.95           C  
ATOM    720  CD  GLU A  94       7.848  18.942  -5.188  1.00 25.05           C  
ATOM    721  OE1 GLU A  94       7.523  17.792  -5.443  1.00 27.40           O  
ATOM    722  OE2 GLU A  94       7.990  19.405  -3.962  1.00 21.84           O  
ATOM    723  N   PRO A  95       8.715  20.220 -10.031  1.00 28.72           N  
ATOM    724  CA  PRO A  95       9.976  20.129 -10.784  1.00 18.80           C  
ATOM    725  C   PRO A  95      10.416  21.358 -11.546  1.00 24.84           C  
ATOM    726  O   PRO A  95      11.602  21.585 -11.764  1.00 37.87           O  
ATOM    727  CB  PRO A  95       9.784  19.058 -11.850  1.00 30.00           C  
ATOM    728  CG  PRO A  95       8.602  18.257 -11.335  1.00 27.21           C  
ATOM    729  CD  PRO A  95       7.738  19.198 -10.492  1.00 18.85           C  
ATOM    730  N   TYR A  96       9.411  22.142 -11.928  1.00 26.15           N  
ATOM    731  CA  TYR A  96       9.511  23.383 -12.686  1.00 32.66           C  
ATOM    732  C   TYR A  96       9.675  24.578 -11.795  1.00 28.72           C  
ATOM    733  O   TYR A  96       9.910  25.696 -12.243  1.00 36.24           O  
ATOM    734  CB  TYR A  96       8.405  23.614 -13.753  1.00 23.23           C  
ATOM    735  CG  TYR A  96       8.163  22.252 -14.331  1.00 51.90           C  
ATOM    736  CD1 TYR A  96       9.140  21.549 -15.036  1.00 61.87           C  
ATOM    737  CD2 TYR A  96       6.936  21.638 -14.084  1.00 40.28           C  
ATOM    738  CE1 TYR A  96       8.850  20.267 -15.506  1.00 65.66           C  
ATOM    739  CE2 TYR A  96       6.634  20.356 -14.542  1.00 34.32           C  
ATOM    740  CZ  TYR A  96       7.613  19.666 -15.263  1.00100.00           C  
ATOM    741  OH  TYR A  96       7.422  18.398 -15.763  1.00100.00           O  
ATOM    742  N   LEU A  97       9.559  24.299 -10.508  1.00 33.55           N  
ATOM    743  CA  LEU A  97       9.710  25.377  -9.567  1.00 29.55           C  
ATOM    744  C   LEU A  97      11.178  25.693  -9.483  1.00100.00           C  
ATOM    745  O   LEU A  97      12.009  24.963  -8.924  1.00 57.01           O  
ATOM    746  CB  LEU A  97       9.125  25.022  -8.188  1.00 24.31           C  
ATOM    747  CG  LEU A  97       8.266  26.076  -7.514  1.00 45.87           C  
ATOM    748  CD1 LEU A  97       8.490  26.045  -6.007  1.00 27.86           C  
ATOM    749  CD2 LEU A  97       8.567  27.476  -8.016  1.00 33.60           C  
ATOM    750  N   ALA A  98      11.396  26.831 -10.112  1.00 60.55           N  
ATOM    751  CA  ALA A  98      12.753  27.300 -10.131  1.00100.00           C  
ATOM    752  C   ALA A  98      13.039  27.837  -8.732  1.00100.00           C  
ATOM    753  O   ALA A  98      12.660  29.001  -8.576  1.00100.00           O  
ATOM    754  CB  ALA A  98      13.025  28.217 -11.320  1.00100.00           C  
ATOM    755  OXT ALA A  98      13.498  26.947  -7.958  1.00100.00           O  
TER     756      ALA A  98                                                      
MASTER      191    0    1    4    7    0    0    6  817    1    4    8          
END                                                                             
