# Supplementary material for: Modeling of loops in proteins: a multi-method approach
Source: BMC Struct Biol. 2010 Feb 11;10:5. doi: 10.1186/1472-6807-10-5 (PMC2837870; doi:10.1186/1472-6807-10-5)
Supplement: Additional file 1 — Student t-test. Results from two sample paired t-test of Table 2. [file 1472-6807-10-5-S1.GZ › loop_test_data/1gca_100-105.pdb]

HEADER    GALACTOSE-BINDING PROTEIN               13-MAY-93   1GCA              
TITLE     THE 1.7 ANGSTROMS REFINED X-RAY STRUCTURE OF THE                      
TITLE    2 PERIPLASMIC GLUCOSE(SLASH)GALACTOSE RECEPTOR FROM                    
TITLE    3 SALMONELLA TYPHIMURIUM                                               
COMPND    MOL_ID: 1;                                                            
COMPND   2 MOLECULE: GLUCOSE/GALACTOSE-BINDING PROTEIN;                         
COMPND   3 CHAIN: A;                                                            
COMPND   4 ENGINEERED: YES                                                      
SOURCE    MOL_ID: 1;                                                            
SOURCE   2 ORGANISM_SCIENTIFIC: SALMONELLA TYPHIMURIUM                          
KEYWDS    GALACTOSE-BINDING PROTEIN                                             
EXPDTA    X-RAY DIFFRACTION                                                     
AUTHOR    J.-Y.ZOU,S.L.MOWBRAY                                                  
REVDAT   2   31-JAN-94 1GCA    1       SHEET                                    
REVDAT   1   31-OCT-93 1GCA    0                                                
JRNL        AUTH   J.Y.ZOU,M.M.FLOCCO,S.L.MOWBRAY                               
JRNL        TITL   THE 1.7 A REFINED X-RAY STRUCTURE OF THE                     
JRNL        TITL 2 PERIPLASMIC GLUCOSE/GALACTOSE RECEPTOR FROM                  
JRNL        TITL 3 SALMONELLA TYPHIMURIUM.                                      
JRNL        REF    J.MOL.BIOL.                   V. 233   739 1993              
JRNL        REFN   ASTM JMOBAK  UK ISSN 0022-2836                               
REMARK   1                                                                      
REMARK   1 REFERENCE 1                                                          
REMARK   1  AUTH   S.L.MOWBRAY                                                  
REMARK   1  TITL   RIBOSE AND GLUCOSE-GALACTOSE RECEPTORS.                      
REMARK   1  TITL 2 COMPETITORS IN BACTERIAL CHEMOTAXIS                          
REMARK   1  REF    J.MOL.BIOL.                   V. 227   418 1992              
REMARK   1  REFN   ASTM JMOBAK  UK ISSN 0022-2836                               
REMARK   1 REFERENCE 2                                                          
REMARK   1  AUTH   S.L.MOWBRAY,R.D.SMITH,L.B.COLE                               
REMARK   1  TITL   STRUCTURE OF THE PERIPLASMIC                                 
REMARK   1  TITL 2 GLUCOSE(SLASH)GALACTOSE RECEPTOR OF SALMONELLA               
REMARK   1  TITL 3 TYPHIMURIUM                                                  
REMARK   1  REF    RECEPTOR                      V.   1    41 1990              
REMARK   1  REFN                US ISSN 1052-8040                               
REMARK   1 REFERENCE 3                                                          
REMARK   1  AUTH   T.ALBER,M.FAHNESTOCK,S.MOWBRAY,G.A.PETSKO                    
REMARK   1  TITL   PRELIMINARY X-RAY DATA FOR THE GALACTOSE BINDING             
REMARK   1  TITL 2 PROTEIN FROM SALMONELLA TYPHIMURIUM                          
REMARK   1  REF    J.MOL.BIOL.                   V. 147   471 1981              
REMARK   1  REFN   ASTM JMOBAK  UK ISSN 0022-2836                               
REMARK   2                                                                      
REMARK   2 RESOLUTION. 1.70 ANGSTROMS.                                          
REMARK   3                                                                      
REMARK   3 REFINEMENT.                                                          
REMARK   3   PROGRAM     : X-PLOR                                               
REMARK   3   AUTHORS     : BRUNGER                                              
REMARK   3                                                                      
REMARK   3  DATA USED IN REFINEMENT.                                            
REMARK   3   RESOLUTION RANGE HIGH (ANGSTROMS) : 1.70                           
REMARK   3   RESOLUTION RANGE LOW  (ANGSTROMS) : NULL                           
REMARK   3   DATA CUTOFF            (SIGMA(F)) : NULL                           
REMARK   3   DATA CUTOFF HIGH         (ABS(F)) : NULL                           
REMARK   3   DATA CUTOFF LOW          (ABS(F)) : NULL                           
REMARK   3   COMPLETENESS (WORKING+TEST)   (%) : NULL                           
REMARK   3   NUMBER OF REFLECTIONS             : NULL                           
REMARK   3                                                                      
REMARK   3  FIT TO DATA USED IN REFINEMENT.                                     
REMARK   3   CROSS-VALIDATION METHOD          : NULL                            
REMARK   3   FREE R VALUE TEST SET SELECTION  : NULL                            
REMARK   3   R VALUE            (WORKING SET) : 0.190                           
REMARK   3   FREE R VALUE                     : NULL                            
REMARK   3   FREE R VALUE TEST SET SIZE   (%) : NULL                            
REMARK   3   FREE R VALUE TEST SET COUNT      : NULL                            
REMARK   3   ESTIMATED ERROR OF FREE R VALUE  : NULL                            
REMARK   3                                                                      
REMARK   3  FIT IN THE HIGHEST RESOLUTION BIN.                                  
REMARK   3   TOTAL NUMBER OF BINS USED           : NULL                         
REMARK   3   BIN RESOLUTION RANGE HIGH       (A) : NULL                         
REMARK   3   BIN RESOLUTION RANGE LOW        (A) : NULL                         
REMARK   3   BIN COMPLETENESS (WORKING+TEST) (%) : NULL                         
REMARK   3   REFLECTIONS IN BIN    (WORKING SET) : NULL                         
REMARK   3   BIN R VALUE           (WORKING SET) : NULL                         
REMARK   3   BIN FREE R VALUE                    : NULL                         
REMARK   3   BIN FREE R VALUE TEST SET SIZE  (%) : NULL                         
REMARK   3   BIN FREE R VALUE TEST SET COUNT     : NULL                         
REMARK   3   ESTIMATED ERROR OF BIN FREE R VALUE : NULL                         
REMARK   3                                                                      
REMARK   3  NUMBER OF NON-HYDROGEN ATOMS USED IN REFINEMENT.                    
REMARK   3   PROTEIN ATOMS            : 2892                                    
REMARK   3   NUCLEIC ACID ATOMS       : 0                                       
REMARK   3   HETEROGEN ATOMS          : 25                                      
REMARK   3   SOLVENT ATOMS            : 459                                     
REMARK   3                                                                      
REMARK   3  B VALUES.                                                           
REMARK   3   FROM WILSON PLOT           (A**2) : NULL                           
REMARK   3   MEAN B VALUE      (OVERALL, A**2) : NULL                           
REMARK   3   OVERALL ANISOTROPIC B VALUE.                                       
REMARK   3    B11 (A**2) : NULL                                                 
REMARK   3    B22 (A**2) : NULL                                                 
REMARK   3    B33 (A**2) : NULL                                                 
REMARK   3    B12 (A**2) : NULL                                                 
REMARK   3    B13 (A**2) : NULL                                                 
REMARK   3    B23 (A**2) : NULL                                                 
REMARK   3                                                                      
REMARK   3  ESTIMATED COORDINATE ERROR.                                         
REMARK   3   ESD FROM LUZZATI PLOT        (A) : NULL                            
REMARK   3   ESD FROM SIGMAA              (A) : NULL                            
REMARK   3   LOW RESOLUTION CUTOFF        (A) : NULL                            
REMARK   3                                                                      
REMARK   3  CROSS-VALIDATED ESTIMATED COORDINATE ERROR.                         
REMARK   3   ESD FROM C-V LUZZATI PLOT    (A) : NULL                            
REMARK   3   ESD FROM C-V SIGMAA          (A) : NULL                            
REMARK   3                                                                      
REMARK   3  RMS DEVIATIONS FROM IDEAL VALUES.                                   
REMARK   3   BOND LENGTHS                 (A) : 0.015                           
REMARK   3   BOND ANGLES            (DEGREES) : 2.67                            
REMARK   3   DIHEDRAL ANGLES        (DEGREES) : NULL                            
REMARK   3   IMPROPER ANGLES        (DEGREES) : NULL                            
REMARK   3                                                                      
REMARK   3  ISOTROPIC THERMAL MODEL : NULL                                      
REMARK   3                                                                      
REMARK   3  ISOTROPIC THERMAL FACTOR RESTRAINTS.    RMS    SIGMA                
REMARK   3   MAIN-CHAIN BOND              (A**2) : NULL  ; NULL                 
REMARK   3   MAIN-CHAIN ANGLE             (A**2) : NULL  ; NULL                 
REMARK   3   SIDE-CHAIN BOND              (A**2) : NULL  ; NULL                 
REMARK   3   SIDE-CHAIN ANGLE             (A**2) : NULL  ; NULL                 
REMARK   3                                                                      
REMARK   3  NCS MODEL : NULL                                                    
REMARK   3                                                                      
REMARK   3  NCS RESTRAINTS.                         RMS   SIGMA/WEIGHT          
REMARK   3   GROUP  1  POSITIONAL            (A) : NULL  ; NULL                 
REMARK   3   GROUP  1  B-FACTOR           (A**2) : NULL  ; NULL                 
REMARK   3                                                                      
REMARK   3  PARAMETER FILE  1  : NULL                                           
REMARK   3  TOPOLOGY FILE  1   : NULL                                           
REMARK   3                                                                      
REMARK   3  OTHER REFINEMENT REMARKS: NULL                                      
REMARK   4                                                                      
REMARK   4 1GCA COMPLIES WITH FORMAT V. 3.0, 1-DEC-2006                         
REMARK   4                                                                      
REMARK   4 THIS IS THE REMEDIATED VERSION OF THIS PDB ENTRY.                    
REMARK   4 REMEDIATED DATA FILE REVISION 3.100 (2007-03-17)                     
REMARK 200                                                                      
REMARK 200 EXPERIMENTAL DETAILS                                                 
REMARK 200  EXPERIMENT TYPE                : X-RAY DIFFRACTION                  
REMARK 200  DATE OF DATA COLLECTION        : NULL                               
REMARK 200  TEMPERATURE           (KELVIN) : NULL                               
REMARK 200  PH                             : NULL                               
REMARK 200  NUMBER OF CRYSTALS USED        : NULL                               
REMARK 200                                                                      
REMARK 200  SYNCHROTRON              (Y/N) : NULL                               
REMARK 200  RADIATION SOURCE               : NULL                               
REMARK 200  BEAMLINE                       : NULL                               
REMARK 200  X-RAY GENERATOR MODEL          : NULL                               
REMARK 200  MONOCHROMATIC OR LAUE    (M/L) : NULL                               
REMARK 200  WAVELENGTH OR RANGE        (A) : NULL                               
REMARK 200  MONOCHROMATOR                  : NULL                               
REMARK 200  OPTICS                         : NULL                               
REMARK 200                                                                      
REMARK 200  DETECTOR TYPE                  : NULL                               
REMARK 200  DETECTOR MANUFACTURER          : NULL                               
REMARK 200  INTENSITY-INTEGRATION SOFTWARE : NULL                               
REMARK 200  DATA SCALING SOFTWARE          : NULL                               
REMARK 200                                                                      
REMARK 200  NUMBER OF UNIQUE REFLECTIONS   : NULL                               
REMARK 200  RESOLUTION RANGE HIGH      (A) : NULL                               
REMARK 200  RESOLUTION RANGE LOW       (A) : NULL                               
REMARK 200  REJECTION CRITERIA  (SIGMA(I)) : NULL                               
REMARK 200                                                                      
REMARK 200 OVERALL.                                                             
REMARK 200  COMPLETENESS FOR RANGE     (%) : NULL                               
REMARK 200  DATA REDUNDANCY                : NULL                               
REMARK 200  R MERGE                    (I) : NULL                               
REMARK 200  R SYM                      (I) : NULL                               
REMARK 200  <I/SIGMA(I)> FOR THE DATA SET  : NULL                               
REMARK 200                                                                      
REMARK 200 IN THE HIGHEST RESOLUTION SHELL.                                     
REMARK 200  HIGHEST RESOLUTION SHELL, RANGE HIGH (A) : NULL                     
REMARK 200  HIGHEST RESOLUTION SHELL, RANGE LOW  (A) : NULL                     
REMARK 200  COMPLETENESS FOR SHELL     (%) : NULL                               
REMARK 200  DATA REDUNDANCY IN SHELL       : NULL                               
REMARK 200  R MERGE FOR SHELL          (I) : NULL                               
REMARK 200  R SYM FOR SHELL            (I) : NULL                               
REMARK 200  <I/SIGMA(I)> FOR SHELL         : NULL                               
REMARK 200                                                                      
REMARK 200 DIFFRACTION PROTOCOL: NULL                                           
REMARK 200 METHOD USED TO DETERMINE THE STRUCTURE: NULL                         
REMARK 200 SOFTWARE USED: X-PLOR                                                
REMARK 200 STARTING MODEL: NULL                                                 
REMARK 200                                                                      
REMARK 200 REMARK: NULL                                                         
REMARK 280                                                                      
REMARK 280 CRYSTAL                                                              
REMARK 280 SOLVENT CONTENT, VS   (%): 45.08                                     
REMARK 280 MATTHEWS COEFFICIENT, VM (ANGSTROMS**3/DA): 2.24                     
REMARK 280                                                                      
REMARK 280 CRYSTALLIZATION CONDITIONS: NULL                                     
REMARK 290                                                                      
REMARK 290 CRYSTALLOGRAPHIC SYMMETRY                                            
REMARK 290 SYMMETRY OPERATORS FOR SPACE GROUP: C 1 2 1                          
REMARK 290                                                                      
REMARK 290      SYMOP   SYMMETRY                                                
REMARK 290     NNNMMM   OPERATOR                                                
REMARK 290       1555   X,Y,Z                                                   
REMARK 290       2555   -X,Y,-Z                                                 
REMARK 290       3555   1/2+X,1/2+Y,Z                                           
REMARK 290       4555   1/2-X,1/2+Y,-Z                                          
REMARK 290                                                                      
REMARK 290     WHERE NNN -> OPERATOR NUMBER                                     
REMARK 290           MMM -> TRANSLATION VECTOR                                  
REMARK 290                                                                      
REMARK 290 CRYSTALLOGRAPHIC SYMMETRY TRANSFORMATIONS                            
REMARK 290 THE FOLLOWING TRANSFORMATIONS OPERATE ON THE ATOM/HETATM             
REMARK 290 RECORDS IN THIS ENTRY TO PRODUCE CRYSTALLOGRAPHICALLY                
REMARK 290 RELATED MOLECULES.                                                   
REMARK 290   SMTRY1   1  1.000000  0.000000  0.000000        0.00000            
REMARK 290   SMTRY2   1  0.000000  1.000000  0.000000        0.00000            
REMARK 290   SMTRY3   1  0.000000  0.000000  1.000000        0.00000            
REMARK 290   SMTRY1   2 -1.000000  0.000000  0.000000        0.00000            
REMARK 290   SMTRY2   2  0.000000  1.000000  0.000000        0.00000            
REMARK 290   SMTRY3   2  0.000000  0.000000 -1.000000        0.00000            
REMARK 290   SMTRY1   3  1.000000  0.000000  0.000000       59.78500            
REMARK 290   SMTRY2   3  0.000000  1.000000  0.000000       18.69500            
REMARK 290   SMTRY3   3  0.000000  0.000000  1.000000        0.00000            
REMARK 290   SMTRY1   4 -1.000000  0.000000  0.000000       59.78500            
REMARK 290   SMTRY2   4  0.000000  1.000000  0.000000       18.69500            
REMARK 290   SMTRY3   4  0.000000  0.000000 -1.000000        0.00000            
REMARK 290                                                                      
REMARK 290 REMARK: NULL                                                         
REMARK 300                                                                      
REMARK 300 BIOMOLECULE: 1                                                       
REMARK 300 THIS ENTRY CONTAINS THE CRYSTALLOGRAPHIC ASYMMETRIC UNIT             
REMARK 300 WHICH CONSISTS OF 1 CHAIN(S). SEE REMARK 350 FOR                     
REMARK 300 INFORMATION ON GENERATING THE BIOLOGICAL MOLECULE(S).                
REMARK 350                                                                      
REMARK 350 GENERATING THE BIOMOLECULE                                           
REMARK 350 COORDINATES FOR A COMPLETE MULTIMER REPRESENTING THE KNOWN           
REMARK 350 BIOLOGICALLY SIGNIFICANT OLIGOMERIZATION STATE OF THE                
REMARK 350 MOLECULE CAN BE GENERATED BY APPLYING BIOMT TRANSFORMATIONS          
REMARK 350 GIVEN BELOW.  BOTH NON-CRYSTALLOGRAPHIC AND                          
REMARK 350 CRYSTALLOGRAPHIC OPERATIONS ARE GIVEN.                               
REMARK 350                                                                      
REMARK 350 BIOMOLECULE: 1                                                       
REMARK 350 APPLY THE FOLLOWING TO CHAINS: A                                     
REMARK 350   BIOMT1   1  1.000000  0.000000  0.000000        0.00000            
REMARK 350   BIOMT2   1  0.000000  1.000000  0.000000        0.00000            
REMARK 350   BIOMT3   1  0.000000  0.000000  1.000000        0.00000            
REMARK 500                                                                      
REMARK 500 GEOMETRY AND STEREOCHEMISTRY                                         
REMARK 500 SUBTOPIC: TORSION ANGLES                                             
REMARK 500                                                                      
REMARK 500 TORSION ANGLES OUTSIDE THE EXPECTED RAMACHANDRAN REGIONS:            
REMARK 500 (M=MODEL NUMBER; RES=RESIDUE NAME; C=CHAIN IDENTIFIER;               
REMARK 500 SSEQ=SEQUENCE NUMBER; I=INSERTION CODE).                             
REMARK 500                                                                      
REMARK 500 STANDARD TABLE:                                                      
REMARK 500 FORMAT:(10X,I3,1X,A3,1X,A1,I4,A1,4X,F7.2,3X,F7.2)                    
REMARK 500                                                                      
REMARK 500  M RES CSSEQI        PSI       PHI                                   
REMARK 500    ASN A  91      -37.87     70.88                                   
REMARK 500    ASP A 236      -27.98    146.98                                   
REMARK 525                                                                      
REMARK 525 SOLVENT                                                              
REMARK 525 THE FOLLOWING SOLVENT MOLECULES LIE FARTHER THAN EXPECTED            
REMARK 525 FROM THE PROTEIN OR NUCLEIC ACID MOLECULE AND MAY BE                 
REMARK 525 ASSOCIATED WITH A SYMMETRY RELATED MOLECULE (M=MODEL                 
REMARK 525 NUMBER; RES=RESIDUE NAME; C=CHAIN IDENTIFIER; SSEQ=SEQUENCE          
REMARK 525 NUMBER; I=INSERTION CODE):                                           
REMARK 525                                                                      
REMARK 525  M RES CSSEQI                                                        
REMARK 525    HOH   146        DISTANCE =  5.09 ANGSTROMS                       
DBREF  1GCA A    1   309  UNP    P23905   DGAL_SALTY      24    332             
SEQADV 1GCA HIS A  152  UNP  P23905    ALA   175 CONFLICT                       
SEQRES   1 A  309  ALA ASP THR ARG ILE GLY VAL THR ILE TYR LYS TYR ASP          
SEQRES   2 A  309  ASP ASN PHE MET SER VAL VAL ARG LYS ALA ILE GLU LYS          
SEQRES   3 A  309  ASP GLY LYS SER ALA PRO ASP VAL GLN LEU LEU MET ASN          
SEQRES   4 A  309  ASP SER GLN ASN ASP GLN SER LYS GLN ASN ASP GLN ILE          
SEQRES   5 A  309  ASP VAL LEU LEU ALA LYS GLY VAL LYS ALA LEU ALA ILE          
SEQRES   6 A  309  ASN LEU VAL ASP PRO ALA ALA ALA GLY THR VAL ILE GLU          
SEQRES   7 A  309  LYS ALA ARG GLY GLN ASN VAL PRO VAL VAL PHE PHE ASN          
SEQRES   8 A  309  LYS GLU PRO SER ARG LYS ALA LEU ASP SER TYR ASP LYS          
SEQRES   9 A  309  ALA TYR TYR VAL GLY THR ASP SER LYS GLU SER GLY VAL          
SEQRES  10 A  309  ILE GLN GLY ASP LEU ILE ALA LYS HIS TRP GLN ALA ASN          
SEQRES  11 A  309  GLN GLY TRP ASP LEU ASN LYS ASP GLY LYS ILE GLN TYR          
SEQRES  12 A  309  VAL LEU LEU LYS GLY GLU PRO GLY HIS PRO ASP ALA GLU          
SEQRES  13 A  309  ALA ARG THR THR TYR VAL VAL LYS GLU LEU ASN ASP LYS          
SEQRES  14 A  309  GLY ILE GLN THR GLU GLN LEU ALA LEU ASP THR ALA MET          
SEQRES  15 A  309  TRP ASP THR ALA GLN ALA LYS ASP LYS MET ASP ALA TRP          
SEQRES  16 A  309  LEU SER GLY PRO ASN ALA ASN LYS ILE GLU VAL VAL ILE          
SEQRES  17 A  309  ALA ASN ASN ASP ALA MET ALA MET GLY ALA VAL GLU ALA          
SEQRES  18 A  309  LEU LYS ALA HIS ASN LYS SER SER ILE PRO VAL PHE GLY          
SEQRES  19 A  309  VAL ASP ALA LEU PRO GLU ALA LEU ALA LEU VAL LYS SER          
SEQRES  20 A  309  GLY ALA MET ALA GLY THR VAL LEU ASN ASP ALA ASN ASN          
SEQRES  21 A  309  GLN ALA LYS ALA THR PHE ASP LEU ALA LYS ASN LEU ALA          
SEQRES  22 A  309  GLU GLY LYS GLY ALA ALA ASP GLY THR SER TRP LYS ILE          
SEQRES  23 A  309  GLU ASN LYS ILE VAL ARG VAL PRO TYR VAL GLY VAL ASP          
SEQRES  24 A  309  LYS ASP ASN LEU SER GLU PHE THR GLN LYS                      
HET    GAL    350      24                                                       
HET     CA      1       1                                                       
HETNAM     GAL BETA-D-GALACTOSE                                                 
HETNAM      CA CALCIUM ION                                                      
FORMUL   2  GAL    C6 H12 O6                                                    
FORMUL   3   CA    CA 2+                                                        
FORMUL   4  HOH   *153(H2 O)                                                    
HELIX    1  HA ASN A   15  LYS A   29  1                                  15    
HELIX    2  HB GLN A   45  ALA A   57  1                                  13    
HELIX    3  3A PRO A   70  ALA A   72  5                                   3    
HELIX    4  HC ALA A   73  GLY A   82  1                                  10    
HELIX    5  HD ARG A   96  ASP A  100  1                                   5    
HELIX    6  HE SER A  112  ALA A  129  1                                  18    
HELIX    7  3B GLN A  131  TRP A  133  5                                   3    
HELIX    8  HF PRO A  153  ASP A  168  1                                  16    
HELIX    9  HG THR A  185  LEU A  196  1                                  12    
HELIX   10  3C ALA A  201  LYS A  203  5                                   3    
HELIX   11  HH ASP A  212  ALA A  224  1                                  13    
HELIX   12  HI PRO A  239  SER A  247  1                                   9    
HELIX   13  HJ ALA A  258  ALA A  273  1                                  16    
HELIX   14  HK LEU A  303  PHE A  306  5                                   4    
SHEET    1  S1 6 VAL A  34  ASP A  40  0                                        
SHEET    2  S1 6 THR A   3  ILE A   9  1  N  VAL A   7   O  LEU A  37           
SHEET    3  S1 6 ALA A  62  ILE A  65  1  N  ALA A  64   O  GLY A   6           
SHEET    4  S1 6 VAL A  87  PHE A  90  1  N  VAL A  88   O  LEU A  63           
SHEET    5  S1 6 ALA A 105  GLY A 109  1  N  TYR A 106   O  VAL A  87           
SHEET    6  S1 6 ILE A 290  ARG A 292  1  N  VAL A 291   O  TYR A 107           
SHEET    1  S2 6 THR A 173  THR A 180  0                                        
SHEET    2  S2 6 ILE A 141  LYS A 147  1  N  TYR A 143   O  GLU A 174           
SHEET    3  S2 6 VAL A 206  ASN A 210  1  N  VAL A 206   O  GLN A 142           
SHEET    4  S2 6 VAL A 232  GLY A 234  1  N  PHE A 233   O  VAL A 207           
SHEET    5  S2 6 GLY A 252  LEU A 255  1  O  GLY A 252   N  GLY A 234           
SHEET    6  S2 6 VAL A 296  VAL A 298 -1  N  VAL A 296   O  LEU A 255           
TURN     1  T1 PHE A  90  LYS A  92     GAMMA CONFORMATION                      
TURN     2  T2 LYS A  11  ASP A  14     TYPE I                                  
TURN     3  T3 ALA A  31  VAL A  34     TYPE I                                  
TURN     4  T4 SER A  41  ASP A  44     TYPE III'                               
TURN     5  T5 TYR A 102  ALA A 105     TYPE I                                  
TURN     6  T6 ASP A 134  LYS A 137     TYPE I                                  
TURN     7  T7 GLU A 149  HIS A 152     TYPE II                                 
TURN     8  T8 ALA A 181  ASP A 184     TYPE I'                                 
TURN     9  T9 GLY A 198  ALA A 201     TYPE I                                  
TURN    10 T10 LYS A 227  ILE A 230     TYPE I                                  
TURN    11 T11 GLY A 277  ASP A 280     TYPE I(PART OF DOUBLE-TURN)             
TURN    12 T12 ALA A 279  THR A 282     TYPE II(PART OF DOUBLE-TURN)            
TURN    13 T13 GLU A 287  ILE A 290     TYPE I'                                 
TURN    14 T14 ASP A 299  ASN A 302     TYPE III                                
TURN    15 T15 THR A 110  SER A 112     INVERSE GAMMA CONFORMATION              
TURN    16 T16 TRP A 133  LEU A 135     INVERSE GAMMA CONFORMATION              
TURN    17 T17 ASN A 256  ALA A 258     INVERSE GAMMA CONFORMATION              
SITE     1 GAL 13 TYR A  10  ASP A  14  PHE A  16  MET A  17                    
SITE     2 GAL 13 ASN A  91  LYS A  92  HIS A 152  ASP A 154                    
SITE     3 GAL 13 ARG A 158  TRP A 183  ASN A 211  ASP A 236                    
SITE     4 GAL 13 ASN A 256                                                     
SITE     1 CAL  6 ASP A 134  ASN A 136  ASP A 138  LYS A 140                    
SITE     2 CAL  6 GLN A 142  GLU A 205                                          
CRYST1  119.570   37.390   80.140  90.00 123.18  90.00 C 1 2 1       4          
ORIGX1      1.000000  0.000000  0.000000        0.00000                         
ORIGX2      0.000000  1.000000  0.000000        0.00000                         
ORIGX3      0.000000  0.000000  1.000000        0.00000                         
SCALE1      0.008363  0.000000  0.005469        0.00000                         
SCALE2      0.000000  0.026745  0.000000        0.00000                         
SCALE3      0.000000  0.000000  0.014909        0.00000                         
ATOM      1  N   ALA A   1     107.528   9.666  72.789  1.00 60.72           N  
ATOM      2  CA  ALA A   1     106.926   8.704  73.719  1.00 59.64           C  
ATOM      3  C   ALA A   1     106.748   9.317  75.100  1.00 58.54           C  
ATOM      4  O   ALA A   1     105.911   8.884  75.898  1.00 60.29           O  
ATOM      5  CB  ALA A   1     107.821   7.466  73.885  1.00 60.14           C  
ATOM      6  H1  ALA A   1     107.009  10.552  72.819  1.00  0.00           H  
ATOM      7  H2  ALA A   1     108.527   9.831  73.035  1.00  0.00           H  
ATOM      8  H3  ALA A   1     107.482   9.272  71.830  1.00  0.00           H  
ATOM      9  N   ASP A   2     107.656  10.253  75.412  1.00 56.21           N  
ATOM     10  CA  ASP A   2     107.488  11.063  76.604  1.00 53.40           C  
ATOM     11  C   ASP A   2     106.894  12.433  76.196  1.00 49.25           C  
ATOM     12  O   ASP A   2     107.556  13.453  76.480  1.00 50.24           O  
ATOM     13  CB  ASP A   2     108.870  11.281  77.310  1.00 56.93           C  
ATOM     14  CG  ASP A   2     109.999  10.281  76.988  1.00 59.55           C  
ATOM     15  OD1 ASP A   2     110.516  10.319  75.854  1.00 59.59           O  
ATOM     16  OD2 ASP A   2     110.347   9.493  77.884  1.00 61.21           O  
ATOM     17  H   ASP A   2     108.512  10.243  74.957  1.00  0.00           H  
ATOM     18  N   THR A   3     105.731  12.556  75.489  1.00 42.57           N  
ATOM     19  CA  THR A   3     105.107  13.882  75.305  1.00 36.27           C  
ATOM     20  C   THR A   3     104.581  14.408  76.664  1.00 30.75           C  
ATOM     21  O   THR A   3     103.659  13.836  77.234  1.00 28.11           O  
ATOM     22  CB  THR A   3     103.884  13.925  74.335  1.00 37.15           C  
ATOM     23  OG1 THR A   3     104.182  13.254  73.111  1.00 39.34           O  
ATOM     24  CG2 THR A   3     103.521  15.375  74.014  1.00 35.03           C  
ATOM     25  H   THR A   3     105.385  11.792  74.988  1.00  0.00           H  
ATOM     26  HG1 THR A   3     103.380  13.159  72.588  1.00  0.00           H  
ATOM     27  N   ARG A   4     105.243  15.450  77.197  1.00 26.46           N  
ATOM     28  CA  ARG A   4     104.899  16.105  78.430  1.00 21.09           C  
ATOM     29  C   ARG A   4     104.037  17.333  78.197  1.00 18.43           C  
ATOM     30  O   ARG A   4     104.395  18.274  77.500  1.00 16.02           O  
ATOM     31  CB  ARG A   4     106.146  16.573  79.141  1.00 23.50           C  
ATOM     32  CG  ARG A   4     106.901  15.496  79.847  1.00 30.32           C  
ATOM     33  CD  ARG A   4     108.230  16.066  80.335  1.00 36.77           C  
ATOM     34  NE  ARG A   4     108.614  15.299  81.512  1.00 45.38           N  
ATOM     35  CZ  ARG A   4     109.790  15.413  82.171  1.00 49.63           C  
ATOM     36  NH1 ARG A   4     110.780  16.238  81.771  1.00 51.66           N  
ATOM     37  NH2 ARG A   4     109.977  14.649  83.265  1.00 52.19           N  
ATOM     38  H   ARG A   4     106.011  15.792  76.694  1.00  0.00           H  
ATOM     39  HE  ARG A   4     107.976  14.637  81.847  1.00  0.00           H  
ATOM     40 HH11 ARG A   4     110.650  16.813  80.965  1.00  0.00           H  
ATOM     41 HH12 ARG A   4     111.640  16.275  82.278  1.00  0.00           H  
ATOM     42 HH21 ARG A   4     109.266  14.001  83.534  1.00  0.00           H  
ATOM     43 HH22 ARG A   4     110.846  14.682  83.760  1.00  0.00           H  
ATOM     44  N   ILE A   5     102.845  17.374  78.808  1.00 14.74           N  
ATOM     45  CA  ILE A   5     101.987  18.551  78.735  1.00 13.24           C  
ATOM     46  C   ILE A   5     101.785  19.088  80.174  1.00 11.21           C  
ATOM     47  O   ILE A   5     101.505  18.319  81.080  1.00  9.89           O  
ATOM     48  CB  ILE A   5     100.650  18.135  78.067  1.00 14.35           C  
ATOM     49  CG1 ILE A   5     100.906  17.649  76.651  1.00 14.12           C  
ATOM     50  CG2 ILE A   5      99.673  19.317  78.063  1.00 14.56           C  
ATOM     51  CD1 ILE A   5      99.633  17.008  76.006  1.00 17.22           C  
ATOM     52  H   ILE A   5     102.584  16.609  79.354  1.00  0.00           H  
ATOM     53  N   GLY A   6     102.002  20.379  80.416  1.00  8.98           N  
ATOM     54  CA  GLY A   6     101.875  20.984  81.726  1.00 10.18           C  
ATOM     55  C   GLY A   6     100.477  21.581  81.841  1.00 10.62           C  
ATOM     56  O   GLY A   6     100.047  22.288  80.940  1.00 10.69           O  
ATOM     57  H   GLY A   6     102.197  20.952  79.643  1.00  0.00           H  
ATOM     58  N   VAL A   7      99.760  21.363  82.948  1.00 10.08           N  
ATOM     59  CA  VAL A   7      98.387  21.831  83.130  1.00  9.07           C  
ATOM     60  C   VAL A   7      98.306  22.619  84.442  1.00  8.34           C  
ATOM     61  O   VAL A   7      98.790  22.142  85.456  1.00  7.73           O  
ATOM     62  CB  VAL A   7      97.438  20.611  83.182  1.00  9.99           C  
ATOM     63  CG1 VAL A   7      96.012  21.117  83.337  1.00 11.10           C  
ATOM     64  CG2 VAL A   7      97.461  19.778  81.912  1.00  9.92           C  
ATOM     65  H   VAL A   7     100.170  20.838  83.653  1.00  0.00           H  
ATOM     66  N   THR A   8      97.756  23.845  84.423  1.00  8.20           N  
ATOM     67  CA  THR A   8      97.503  24.564  85.680  1.00  7.11           C  
ATOM     68  C   THR A   8      95.984  24.730  85.770  1.00 10.27           C  
ATOM     69  O   THR A   8      95.282  25.012  84.789  1.00 11.26           O  
ATOM     70  CB  THR A   8      98.163  25.974  85.759  1.00  7.28           C  
ATOM     71  OG1 THR A   8      97.637  26.782  84.733  1.00  9.51           O  
ATOM     72  CG2 THR A   8      99.683  25.900  85.644  1.00  9.50           C  
ATOM     73  H   THR A   8      97.510  24.214  83.545  1.00  0.00           H  
ATOM     74  HG1 THR A   8      97.688  26.295  83.910  1.00  0.00           H  
ATOM     75  N   ILE A   9      95.483  24.478  86.987  1.00  8.43           N  
ATOM     76  CA  ILE A   9      94.059  24.657  87.328  1.00  7.81           C  
ATOM     77  C   ILE A   9      94.036  25.847  88.272  1.00  6.36           C  
ATOM     78  O   ILE A   9      94.813  25.844  89.222  1.00  8.34           O  
ATOM     79  CB  ILE A   9      93.524  23.393  88.039  1.00 10.60           C  
ATOM     80  CG1 ILE A   9      93.632  22.161  87.104  1.00 11.30           C  
ATOM     81  CG2 ILE A   9      92.058  23.656  88.485  1.00 12.36           C  
ATOM     82  CD1 ILE A   9      92.785  22.281  85.802  1.00 14.28           C  
ATOM     83  H   ILE A   9      96.070  24.087  87.659  1.00  0.00           H  
ATOM     84  N   TYR A  10      93.156  26.849  88.121  1.00  6.50           N  
ATOM     85  CA  TYR A  10      93.305  28.041  88.901  1.00  6.33           C  
ATOM     86  C   TYR A  10      93.088  27.794  90.367  1.00  7.66           C  
ATOM     87  O   TYR A  10      93.717  28.482  91.145  1.00  8.77           O  
ATOM     88  CB  TYR A  10      92.350  29.165  88.421  1.00  7.87           C  
ATOM     89  CG  TYR A  10      90.933  29.234  89.033  1.00  8.91           C  
ATOM     90  CD1 TYR A  10      89.875  28.420  88.605  1.00  7.18           C  
ATOM     91  CD2 TYR A  10      90.733  30.160  90.048  1.00 11.04           C  
ATOM     92  CE1 TYR A  10      88.611  28.553  89.192  1.00 10.60           C  
ATOM     93  CE2 TYR A  10      89.481  30.290  90.638  1.00 10.29           C  
ATOM     94  CZ  TYR A  10      88.444  29.505  90.204  1.00 10.86           C  
ATOM     95  OH  TYR A  10      87.233  29.718  90.822  1.00 11.72           O  
ATOM     96  H   TYR A  10      92.422  26.784  87.476  1.00  0.00           H  
ATOM     97  HH  TYR A  10      86.554  29.214  90.382  1.00  0.00           H  
ATOM     98  N   LYS A  11      92.266  26.796  90.720  1.00  8.62           N  
ATOM     99  CA  LYS A  11      91.963  26.471  92.120  1.00  9.30           C  
ATOM    100  C   LYS A  11      91.371  25.105  92.099  1.00  7.38           C  
ATOM    101  O   LYS A  11      90.289  24.919  91.548  1.00  9.85           O  
ATOM    102  CB  LYS A  11      90.978  27.483  92.609  1.00 14.79           C  
ATOM    103  CG  LYS A  11      90.516  27.366  94.005  1.00 17.90           C  
ATOM    104  CD  LYS A  11      89.551  28.525  94.072  1.00 19.14           C  
ATOM    105  CE  LYS A  11      88.682  28.391  95.277  1.00 25.21           C  
ATOM    106  NZ  LYS A  11      87.598  29.333  95.134  1.00 28.80           N  
ATOM    107  H   LYS A  11      91.846  26.274  89.995  1.00  0.00           H  
ATOM    108  HZ1 LYS A  11      87.112  29.195  94.230  1.00  0.00           H  
ATOM    109  HZ2 LYS A  11      86.942  29.176  95.924  1.00  0.00           H  
ATOM    110  HZ3 LYS A  11      87.968  30.302  95.194  1.00  0.00           H  
ATOM    111  N   TYR A  12      92.004  24.160  92.758  1.00  7.63           N  
ATOM    112  CA  TYR A  12      91.551  22.784  92.687  1.00  9.54           C  
ATOM    113  C   TYR A  12      90.198  22.534  93.365  1.00 11.63           C  
ATOM    114  O   TYR A  12      89.494  21.616  92.965  1.00 12.82           O  
ATOM    115  CB  TYR A  12      92.515  21.831  93.341  1.00  9.44           C  
ATOM    116  CG  TYR A  12      93.399  21.062  92.385  1.00  9.49           C  
ATOM    117  CD1 TYR A  12      93.945  21.691  91.260  1.00 10.66           C  
ATOM    118  CD2 TYR A  12      93.753  19.773  92.717  1.00  9.09           C  
ATOM    119  CE1 TYR A  12      94.851  21.015  90.459  1.00 10.24           C  
ATOM    120  CE2 TYR A  12      94.660  19.097  91.899  1.00 13.16           C  
ATOM    121  CZ  TYR A  12      95.189  19.734  90.782  1.00 12.73           C  
ATOM    122  OH  TYR A  12      96.089  19.067  90.002  1.00 13.06           O  
ATOM    123  H   TYR A  12      92.780  24.382  93.309  1.00  0.00           H  
ATOM    124  HH  TYR A  12      95.905  18.124  90.047  1.00  0.00           H  
ATOM    125  N   ASP A  13      89.866  23.305  94.381  1.00 11.71           N  
ATOM    126  CA  ASP A  13      88.563  23.040  94.961  1.00 16.85           C  
ATOM    127  C   ASP A  13      87.422  23.879  94.378  1.00 16.03           C  
ATOM    128  O   ASP A  13      86.332  23.896  94.933  1.00 18.62           O  
ATOM    129  CB  ASP A  13      88.688  23.190  96.465  1.00 19.37           C  
ATOM    130  CG  ASP A  13      89.061  24.543  96.998  1.00 24.99           C  
ATOM    131  OD1 ASP A  13      89.324  25.458  96.237  1.00 30.18           O  
ATOM    132  OD2 ASP A  13      89.114  24.690  98.216  1.00 33.02           O  
ATOM    133  H   ASP A  13      90.437  24.029  94.705  1.00  0.00           H  
ATOM    134  N   ASP A  14      87.573  24.575  93.255  1.00 13.31           N  
ATOM    135  CA  ASP A  14      86.417  25.133  92.582  1.00 12.56           C  
ATOM    136  C   ASP A  14      85.627  23.877  92.108  1.00 12.99           C  
ATOM    137  O   ASP A  14      86.166  22.971  91.488  1.00 12.08           O  
ATOM    138  CB  ASP A  14      86.903  25.993  91.422  1.00 10.99           C  
ATOM    139  CG  ASP A  14      85.803  26.480  90.502  1.00  8.68           C  
ATOM    140  OD1 ASP A  14      85.303  25.717  89.698  1.00  9.22           O  
ATOM    141  OD2 ASP A  14      85.457  27.639  90.580  1.00 10.89           O  
ATOM    142  H   ASP A  14      88.453  24.631  92.828  1.00  0.00           H  
ATOM    143  N   ASN A  15      84.308  23.768  92.380  1.00 11.58           N  
ATOM    144  CA  ASN A  15      83.524  22.585  92.081  1.00 12.72           C  
ATOM    145  C   ASN A  15      83.512  22.170  90.614  1.00 10.27           C  
ATOM    146  O   ASN A  15      83.719  21.000  90.314  1.00 12.64           O  
ATOM    147  CB  ASN A  15      82.053  22.795  92.543  1.00 13.58           C  
ATOM    148  CG  ASN A  15      81.899  23.131  94.029  1.00 16.55           C  
ATOM    149  OD1 ASN A  15      82.314  24.189  94.506  1.00 16.48           O  
ATOM    150  ND2 ASN A  15      81.249  22.247  94.771  1.00 17.51           N  
ATOM    151  H   ASN A  15      83.869  24.522  92.832  1.00  0.00           H  
ATOM    152 HD21 ASN A  15      81.183  22.429  95.732  1.00  0.00           H  
ATOM    153 HD22 ASN A  15      80.865  21.465  94.330  1.00  0.00           H  
ATOM    154  N   PHE A  16      83.273  23.122  89.707  1.00  8.86           N  
ATOM    155  CA  PHE A  16      83.214  22.779  88.307  1.00  9.02           C  
ATOM    156  C   PHE A  16      84.630  22.417  87.801  1.00  9.55           C  
ATOM    157  O   PHE A  16      84.767  21.411  87.111  1.00 10.53           O  
ATOM    158  CB  PHE A  16      82.617  23.975  87.577  1.00  9.45           C  
ATOM    159  CG  PHE A  16      82.601  23.740  86.068  1.00 11.59           C  
ATOM    160  CD1 PHE A  16      81.769  22.777  85.541  1.00 11.88           C  
ATOM    161  CD2 PHE A  16      83.468  24.476  85.251  1.00 13.33           C  
ATOM    162  CE1 PHE A  16      81.831  22.557  84.168  1.00 14.26           C  
ATOM    163  CE2 PHE A  16      83.514  24.248  83.884  1.00 10.97           C  
ATOM    164  CZ  PHE A  16      82.698  23.289  83.354  1.00 12.16           C  
ATOM    165  H   PHE A  16      83.141  24.053  89.988  1.00  0.00           H  
ATOM    166  N   MET A  17      85.681  23.183  88.140  1.00 11.43           N  
ATOM    167  CA  MET A  17      87.052  22.915  87.626  1.00 11.04           C  
ATOM    168  C   MET A  17      87.574  21.614  88.180  1.00 11.74           C  
ATOM    169  O   MET A  17      88.375  20.949  87.539  1.00  9.88           O  
ATOM    170  CB  MET A  17      88.005  24.037  87.972  1.00 11.09           C  
ATOM    171  CG  MET A  17      87.777  25.269  87.102  1.00 11.41           C  
ATOM    172  SD  MET A  17      87.580  24.975  85.314  1.00 18.57           S  
ATOM    173  CE  MET A  17      89.185  24.274  85.050  1.00 15.69           C  
ATOM    174  H   MET A  17      85.520  23.980  88.683  1.00  0.00           H  
ATOM    175  N   SER A  18      87.033  21.153  89.313  1.00 10.84           N  
ATOM    176  CA  SER A  18      87.323  19.833  89.834  1.00 12.01           C  
ATOM    177  C   SER A  18      86.818  18.739  88.881  1.00 12.00           C  
ATOM    178  O   SER A  18      87.464  17.706  88.670  1.00 13.57           O  
ATOM    179  CB  SER A  18      86.677  19.817  91.213  1.00 14.53           C  
ATOM    180  OG  SER A  18      86.850  18.559  91.786  1.00 22.34           O  
ATOM    181  H   SER A  18      86.489  21.757  89.858  1.00  0.00           H  
ATOM    182  HG  SER A  18      87.784  18.335  91.789  1.00  0.00           H  
ATOM    183  N   VAL A  19      85.642  18.931  88.257  1.00 11.56           N  
ATOM    184  CA  VAL A  19      85.106  17.977  87.288  1.00 11.55           C  
ATOM    185  C   VAL A  19      85.976  18.039  86.021  1.00  9.66           C  
ATOM    186  O   VAL A  19      86.350  17.025  85.464  1.00 10.09           O  
ATOM    187  CB  VAL A  19      83.614  18.320  86.936  1.00 13.85           C  
ATOM    188  CG1 VAL A  19      83.069  17.272  86.012  1.00 13.01           C  
ATOM    189  CG2 VAL A  19      82.711  18.302  88.193  1.00 14.62           C  
ATOM    190  H   VAL A  19      85.104  19.712  88.496  1.00  0.00           H  
ATOM    191  N   VAL A  20      86.325  19.239  85.587  1.00 10.84           N  
ATOM    192  CA  VAL A  20      87.184  19.390  84.410  1.00 12.38           C  
ATOM    193  C   VAL A  20      88.565  18.773  84.645  1.00 12.83           C  
ATOM    194  O   VAL A  20      89.032  18.013  83.815  1.00 12.85           O  
ATOM    195  CB  VAL A  20      87.315  20.895  84.054  1.00 12.31           C  
ATOM    196  CG1 VAL A  20      88.255  21.181  82.853  1.00 12.68           C  
ATOM    197  CG2 VAL A  20      85.964  21.352  83.552  1.00 12.26           C  
ATOM    198  H   VAL A  20      85.953  20.018  86.050  1.00  0.00           H  
ATOM    199  N   ARG A  21      89.257  19.005  85.753  1.00 14.70           N  
ATOM    200  CA  ARG A  21      90.568  18.452  86.102  1.00 15.41           C  
ATOM    201  C   ARG A  21      90.544  16.929  86.062  1.00 15.06           C  
ATOM    202  O   ARG A  21      91.436  16.307  85.501  1.00 12.81           O  
ATOM    203  CB  ARG A  21      90.976  18.938  87.518  1.00 17.67           C  
ATOM    204  CG  ARG A  21      92.138  18.096  88.066  1.00 25.19           C  
ATOM    205  CD  ARG A  21      92.546  18.167  89.524  1.00 30.96           C  
ATOM    206  NE  ARG A  21      91.732  17.637  90.636  1.00 34.80           N  
ATOM    207  CZ  ARG A  21      90.913  18.459  91.356  1.00 36.94           C  
ATOM    208  NH1 ARG A  21      90.722  19.743  91.029  1.00 35.76           N  
ATOM    209  NH2 ARG A  21      90.223  18.034  92.424  1.00 37.50           N  
ATOM    210  H   ARG A  21      88.873  19.634  86.387  1.00  0.00           H  
ATOM    211  HE  ARG A  21      91.802  16.690  90.872  1.00  0.00           H  
ATOM    212 HH11 ARG A  21      91.185  20.146  90.242  1.00  0.00           H  
ATOM    213 HH12 ARG A  21      90.106  20.303  91.583  1.00  0.00           H  
ATOM    214 HH21 ARG A  21      90.294  17.079  92.723  1.00  0.00           H  
ATOM    215 HH22 ARG A  21      89.631  18.680  92.908  1.00  0.00           H  
ATOM    216  N   LYS A  22      89.536  16.287  86.677  1.00 14.52           N  
ATOM    217  CA  LYS A  22      89.446  14.833  86.678  1.00 14.78           C  
ATOM    218  C   LYS A  22      89.242  14.246  85.295  1.00 12.57           C  
ATOM    219  O   LYS A  22      89.738  13.168  85.019  1.00 13.93           O  
ATOM    220  CB  LYS A  22      88.298  14.437  87.623  1.00 17.14           C  
ATOM    221  CG  LYS A  22      88.707  14.798  89.055  1.00 22.59           C  
ATOM    222  CD  LYS A  22      87.626  14.399  90.062  1.00 29.59           C  
ATOM    223  CE  LYS A  22      88.045  14.271  91.554  1.00 31.88           C  
ATOM    224  NZ  LYS A  22      88.079  15.556  92.226  1.00 38.92           N  
ATOM    225  H   LYS A  22      88.866  16.800  87.182  1.00  0.00           H  
ATOM    226  HZ1 LYS A  22      87.218  16.111  92.055  1.00  0.00           H  
ATOM    227  HZ2 LYS A  22      88.189  15.403  93.249  1.00  0.00           H  
ATOM    228  HZ3 LYS A  22      88.891  16.108  91.884  1.00  0.00           H  
ATOM    229  N   ALA A  23      88.462  14.906  84.448  1.00 13.00           N  
ATOM    230  CA  ALA A  23      88.252  14.461  83.082  1.00 14.23           C  
ATOM    231  C   ALA A  23      89.567  14.611  82.282  1.00 15.62           C  
ATOM    232  O   ALA A  23      89.819  13.673  81.545  1.00 14.91           O  
ATOM    233  CB  ALA A  23      87.187  15.283  82.370  1.00 12.44           C  
ATOM    234  H   ALA A  23      87.935  15.664  84.772  1.00  0.00           H  
ATOM    235  N   ILE A  24      90.371  15.707  82.383  1.00 14.60           N  
ATOM    236  CA  ILE A  24      91.648  15.879  81.687  1.00 16.29           C  
ATOM    237  C   ILE A  24      92.573  14.772  82.176  1.00 17.97           C  
ATOM    238  O   ILE A  24      93.178  14.111  81.343  1.00 17.27           O  
ATOM    239  CB  ILE A  24      92.298  17.273  81.977  1.00 17.82           C  
ATOM    240  CG1 ILE A  24      91.499  18.346  81.256  1.00 18.25           C  
ATOM    241  CG2 ILE A  24      93.738  17.342  81.425  1.00 19.99           C  
ATOM    242  CD1 ILE A  24      91.905  19.821  81.460  1.00 17.30           C  
ATOM    243  H   ILE A  24      90.028  16.453  82.913  1.00  0.00           H  
ATOM    244  N   GLU A  25      92.680  14.481  83.484  1.00 19.13           N  
ATOM    245  CA  GLU A  25      93.487  13.370  83.992  1.00 21.98           C  
ATOM    246  C   GLU A  25      93.098  12.029  83.394  1.00 22.32           C  
ATOM    247  O   GLU A  25      93.958  11.220  83.089  1.00 22.65           O  
ATOM    248  CB  GLU A  25      93.362  13.186  85.477  1.00 25.25           C  
ATOM    249  CG  GLU A  25      93.910  14.229  86.380  1.00 33.89           C  
ATOM    250  CD  GLU A  25      93.892  13.792  87.852  1.00 41.29           C  
ATOM    251  OE1 GLU A  25      92.953  13.096  88.285  1.00 44.45           O  
ATOM    252  OE2 GLU A  25      94.834  14.153  88.568  1.00 44.65           O  
ATOM    253  H   GLU A  25      92.249  15.078  84.125  1.00  0.00           H  
ATOM    254  N   LYS A  26      91.809  11.780  83.240  1.00 23.54           N  
ATOM    255  CA  LYS A  26      91.296  10.567  82.671  1.00 27.53           C  
ATOM    256  C   LYS A  26      91.744  10.473  81.214  1.00 27.78           C  
ATOM    257  O   LYS A  26      92.265   9.428  80.819  1.00 28.74           O  
ATOM    258  CB  LYS A  26      89.806  10.626  82.792  1.00 31.57           C  
ATOM    259  CG  LYS A  26      88.974   9.530  82.155  1.00 38.86           C  
ATOM    260  CD  LYS A  26      89.118   8.255  82.990  1.00 45.54           C  
ATOM    261  CE  LYS A  26      88.032   7.216  82.600  1.00 50.17           C  
ATOM    262  NZ  LYS A  26      88.233   5.937  83.278  1.00 51.58           N  
ATOM    263  H   LYS A  26      91.174  12.436  83.580  1.00  0.00           H  
ATOM    264  HZ1 LYS A  26      89.177   5.598  83.007  1.00  0.00           H  
ATOM    265  HZ2 LYS A  26      88.186   6.039  84.312  1.00  0.00           H  
ATOM    266  HZ3 LYS A  26      87.517   5.254  82.958  1.00  0.00           H  
ATOM    267  N   ASP A  27      91.552  11.533  80.413  1.00 26.74           N  
ATOM    268  CA  ASP A  27      92.011  11.569  79.017  1.00 27.44           C  
ATOM    269  C   ASP A  27      93.513  11.335  78.977  1.00 27.05           C  
ATOM    270  O   ASP A  27      93.947  10.571  78.130  1.00 28.93           O  
ATOM    271  CB  ASP A  27      91.665  12.926  78.350  1.00 28.12           C  
ATOM    272  CG  ASP A  27      90.149  13.240  78.238  1.00 32.43           C  
ATOM    273  OD1 ASP A  27      89.374  12.342  77.890  1.00 35.16           O  
ATOM    274  OD2 ASP A  27      89.717  14.371  78.498  1.00 28.85           O  
ATOM    275  H   ASP A  27      91.024  12.278  80.760  1.00  0.00           H  
ATOM    276  N   GLY A  28      94.329  11.858  79.886  1.00 26.58           N  
ATOM    277  CA  GLY A  28      95.758  11.630  79.895  1.00 29.30           C  
ATOM    278  C   GLY A  28      96.145  10.204  80.246  1.00 32.87           C  
ATOM    279  O   GLY A  28      97.084   9.697  79.643  1.00 33.18           O  
ATOM    280  H   GLY A  28      93.946  12.473  80.537  1.00  0.00           H  
ATOM    281  N   LYS A  29      95.492   9.559  81.243  1.00 35.55           N  
ATOM    282  CA  LYS A  29      95.700   8.148  81.612  1.00 38.40           C  
ATOM    283  C   LYS A  29      95.377   7.208  80.444  1.00 38.32           C  
ATOM    284  O   LYS A  29      96.026   6.191  80.232  1.00 39.28           O  
ATOM    285  CB  LYS A  29      94.810   7.741  82.839  1.00 41.17           C  
ATOM    286  CG  LYS A  29      95.409   8.133  84.222  1.00 46.20           C  
ATOM    287  CD  LYS A  29      94.464   8.018  85.451  1.00 51.05           C  
ATOM    288  CE  LYS A  29      95.001   8.723  86.741  1.00 54.36           C  
ATOM    289  NZ  LYS A  29      93.981   8.991  87.778  1.00 57.39           N  
ATOM    290  H   LYS A  29      94.904  10.090  81.808  1.00  0.00           H  
ATOM    291  HZ1 LYS A  29      93.469   8.115  87.999  1.00  0.00           H  
ATOM    292  HZ2 LYS A  29      94.427   9.340  88.649  1.00  0.00           H  
ATOM    293  HZ3 LYS A  29      93.304   9.699  87.444  1.00  0.00           H  
ATOM    294  N   SER A  30      94.434   7.592  79.603  1.00 38.80           N  
ATOM    295  CA  SER A  30      93.996   6.837  78.439  1.00 40.09           C  
ATOM    296  C   SER A  30      94.884   6.830  77.175  1.00 39.28           C  
ATOM    297  O   SER A  30      94.652   6.026  76.245  1.00 39.12           O  
ATOM    298  CB  SER A  30      92.622   7.363  78.079  1.00 41.63           C  
ATOM    299  OG  SER A  30      92.133   6.926  76.809  1.00 49.10           O  
ATOM    300  H   SER A  30      94.026   8.460  79.775  1.00  0.00           H  
ATOM    301  HG  SER A  30      92.772   7.078  76.113  1.00  0.00           H  
ATOM    302  N   ALA A  31      95.821   7.792  77.112  1.00 36.35           N  
ATOM    303  CA  ALA A  31      96.636   8.002  75.941  1.00 33.07           C  
ATOM    304  C   ALA A  31      98.016   7.538  76.360  1.00 31.84           C  
ATOM    305  O   ALA A  31      98.662   8.231  77.137  1.00 31.02           O  
ATOM    306  CB  ALA A  31      96.645   9.469  75.607  1.00 32.61           C  
ATOM    307  H   ALA A  31      96.013   8.327  77.905  1.00  0.00           H  
ATOM    308  N   PRO A  32      98.516   6.383  75.910  1.00 32.20           N  
ATOM    309  CA  PRO A  32      99.752   5.790  76.429  1.00 33.90           C  
ATOM    310  C   PRO A  32     101.055   6.637  76.246  1.00 34.02           C  
ATOM    311  O   PRO A  32     102.032   6.512  77.008  1.00 35.65           O  
ATOM    312  CB  PRO A  32      99.782   4.423  75.721  1.00 34.53           C  
ATOM    313  CG  PRO A  32      98.395   4.223  75.139  1.00 33.38           C  
ATOM    314  CD  PRO A  32      97.990   5.634  74.773  1.00 32.19           C  
ATOM    315  N   ASP A  33     101.051   7.596  75.298  1.00 31.91           N  
ATOM    316  CA  ASP A  33     102.214   8.423  74.958  1.00 32.57           C  
ATOM    317  C   ASP A  33     102.344   9.825  75.579  1.00 31.78           C  
ATOM    318  O   ASP A  33     103.289  10.578  75.323  1.00 32.64           O  
ATOM    319  CB  ASP A  33     102.236   8.512  73.462  1.00 32.49           C  
ATOM    320  CG  ASP A  33     100.960   9.046  72.825  1.00 37.54           C  
ATOM    321  OD1 ASP A  33      99.837   8.635  73.143  1.00 37.95           O  
ATOM    322  OD2 ASP A  33     101.090   9.895  71.951  1.00 42.05           O  
ATOM    323  H   ASP A  33     100.181   7.797  74.917  1.00  0.00           H  
ATOM    324  N   VAL A  34     101.400  10.166  76.468  1.00 30.58           N  
ATOM    325  CA  VAL A  34     101.289  11.467  77.098  1.00 28.17           C  
ATOM    326  C   VAL A  34     101.539  11.404  78.605  1.00 28.04           C  
ATOM    327  O   VAL A  34     101.045  10.505  79.282  1.00 28.23           O  
ATOM    328  CB  VAL A  34      99.867  11.985  76.798  1.00 28.54           C  
ATOM    329  CG1 VAL A  34      99.615  13.353  77.413  1.00 28.64           C  
ATOM    330  CG2 VAL A  34      99.720  12.146  75.318  1.00 27.43           C  
ATOM    331  H   VAL A  34     100.737   9.491  76.723  1.00  0.00           H  
ATOM    332  N   GLN A  35     102.314  12.338  79.164  1.00 26.67           N  
ATOM    333  CA  GLN A  35     102.434  12.527  80.609  1.00 26.52           C  
ATOM    334  C   GLN A  35     101.951  13.946  80.940  1.00 23.42           C  
ATOM    335  O   GLN A  35     102.513  14.936  80.460  1.00 21.61           O  
ATOM    336  CB  GLN A  35     103.864  12.429  81.142  1.00 30.23           C  
ATOM    337  CG  GLN A  35     103.874  12.657  82.656  1.00 36.59           C  
ATOM    338  CD  GLN A  35     105.235  12.783  83.334  1.00 42.33           C  
ATOM    339  OE1 GLN A  35     106.259  13.140  82.747  1.00 45.94           O  
ATOM    340  NE2 GLN A  35     105.274  12.540  84.646  1.00 45.51           N  
ATOM    341  H   GLN A  35     102.780  12.940  78.567  1.00  0.00           H  
ATOM    342 HE21 GLN A  35     106.098  12.775  85.124  1.00  0.00           H  
ATOM    343 HE22 GLN A  35     104.468  12.213  85.096  1.00  0.00           H  
ATOM    344  N   LEU A  36     100.921  14.046  81.794  1.00 19.31           N  
ATOM    345  CA  LEU A  36     100.388  15.334  82.210  1.00 16.47           C  
ATOM    346  C   LEU A  36     101.017  15.703  83.520  1.00 16.09           C  
ATOM    347  O   LEU A  36     101.143  14.847  84.404  1.00 18.03           O  
ATOM    348  CB  LEU A  36      98.890  15.262  82.399  1.00 16.62           C  
ATOM    349  CG  LEU A  36      98.050  14.986  81.174  1.00 17.33           C  
ATOM    350  CD1 LEU A  36      96.586  14.932  81.591  1.00 17.00           C  
ATOM    351  CD2 LEU A  36      98.296  16.076  80.129  1.00 18.06           C  
ATOM    352  H   LEU A  36     100.557  13.240  82.206  1.00  0.00           H  
ATOM    353  N   LEU A  37     101.469  16.939  83.610  1.00 12.83           N  
ATOM    354  CA  LEU A  37     101.976  17.427  84.850  1.00 13.13           C  
ATOM    355  C   LEU A  37     100.973  18.472  85.348  1.00 13.71           C  
ATOM    356  O   LEU A  37     100.911  19.581  84.829  1.00 11.74           O  
ATOM    357  CB  LEU A  37     103.334  18.053  84.667  1.00 15.37           C  
ATOM    358  CG  LEU A  37     104.442  17.140  84.108  1.00 19.29           C  
ATOM    359  CD1 LEU A  37     105.776  17.880  84.014  1.00 20.22           C  
ATOM    360  CD2 LEU A  37     104.586  15.959  85.037  1.00 22.62           C  
ATOM    361  H   LEU A  37     101.463  17.490  82.812  1.00  0.00           H  
ATOM    362  N   MET A  38     100.173  18.115  86.376  1.00 13.35           N  
ATOM    363  CA  MET A  38      99.035  18.903  86.900  1.00 14.22           C  
ATOM    364  C   MET A  38      99.419  19.777  88.048  1.00 10.74           C  
ATOM    365  O   MET A  38     100.134  19.311  88.910  1.00 14.54           O  
ATOM    366  CB  MET A  38      97.896  18.006  87.426  1.00 17.82           C  
ATOM    367  CG  MET A  38      97.379  16.836  86.611  1.00 20.38           C  
ATOM    368  SD  MET A  38      96.478  17.471  85.192  1.00 25.04           S  
ATOM    369  CE  MET A  38      95.072  18.152  86.030  1.00 21.46           C  
ATOM    370  H   MET A  38     100.331  17.236  86.767  1.00  0.00           H  
ATOM    371  N   ASN A  39      99.000  21.025  88.106  1.00  9.80           N  
ATOM    372  CA  ASN A  39      99.318  21.930  89.196  1.00 11.25           C  
ATOM    373  C   ASN A  39      98.083  22.669  89.682  1.00 11.82           C  
ATOM    374  O   ASN A  39      97.261  23.077  88.881  1.00 11.91           O  
ATOM    375  CB  ASN A  39     100.303  23.034  88.812  1.00 14.90           C  
ATOM    376  CG  ASN A  39     101.713  22.502  88.600  1.00 19.27           C  
ATOM    377  OD1 ASN A  39     102.503  22.371  89.525  1.00 25.05           O  
ATOM    378  ND2 ASN A  39     102.007  22.101  87.383  1.00 23.86           N  
ATOM    379  H   ASN A  39      98.537  21.396  87.325  1.00  0.00           H  
ATOM    380 HD21 ASN A  39     102.927  21.805  87.220  1.00  0.00           H  
ATOM    381 HD22 ASN A  39     101.299  22.104  86.713  1.00  0.00           H  
ATOM    382  N   ASP A  40      98.013  22.874  90.994  1.00  9.85           N  
ATOM    383  CA  ASP A  40      96.960  23.657  91.626  1.00 10.39           C  
ATOM    384  C   ASP A  40      97.512  25.038  91.878  1.00  8.11           C  
ATOM    385  O   ASP A  40      98.419  25.161  92.703  1.00  8.94           O  
ATOM    386  CB  ASP A  40      96.584  23.006  92.971  1.00 10.55           C  
ATOM    387  CG  ASP A  40      95.449  23.711  93.682  1.00 11.87           C  
ATOM    388  OD1 ASP A  40      94.857  24.651  93.148  1.00  9.15           O  
ATOM    389  OD2 ASP A  40      95.172  23.284  94.802  1.00 12.07           O  
ATOM    390  H   ASP A  40      98.729  22.527  91.555  1.00  0.00           H  
ATOM    391  N   SER A  41      96.991  26.086  91.235  1.00  7.34           N  
ATOM    392  CA  SER A  41      97.521  27.432  91.475  1.00  9.64           C  
ATOM    393  C   SER A  41      97.032  28.111  92.748  1.00 10.27           C  
ATOM    394  O   SER A  41      97.482  29.215  93.069  1.00  9.50           O  
ATOM    395  CB  SER A  41      97.202  28.344  90.290  1.00 10.25           C  
ATOM    396  OG  SER A  41      97.821  27.769  89.148  1.00  9.97           O  
ATOM    397  H   SER A  41      96.280  25.965  90.576  1.00  0.00           H  
ATOM    398  HG  SER A  41      98.707  27.497  89.345  1.00  0.00           H  
ATOM    399  N   GLN A  42      96.056  27.457  93.430  1.00 11.38           N  
ATOM    400  CA  GLN A  42      95.523  27.938  94.720  1.00 11.52           C  
ATOM    401  C   GLN A  42      94.997  29.374  94.661  1.00 12.22           C  
ATOM    402  O   GLN A  42      95.187  30.199  95.562  1.00 13.33           O  
ATOM    403  CB  GLN A  42      96.643  27.812  95.807  1.00 11.80           C  
ATOM    404  CG  GLN A  42      97.142  26.385  96.037  1.00 15.85           C  
ATOM    405  CD  GLN A  42      98.282  26.251  97.061  1.00 17.22           C  
ATOM    406  OE1 GLN A  42      98.922  27.218  97.439  1.00 20.69           O  
ATOM    407  NE2 GLN A  42      98.656  25.096  97.568  1.00 19.89           N  
ATOM    408  H   GLN A  42      95.708  26.617  93.075  1.00  0.00           H  
ATOM    409 HE21 GLN A  42      99.403  25.094  98.198  1.00  0.00           H  
ATOM    410 HE22 GLN A  42      98.184  24.293  97.291  1.00  0.00           H  
ATOM    411  N   ASN A  43      94.358  29.717  93.538  1.00 10.84           N  
ATOM    412  CA  ASN A  43      93.721  30.997  93.308  1.00 12.66           C  
ATOM    413  C   ASN A  43      94.667  32.165  93.463  1.00 13.79           C  
ATOM    414  O   ASN A  43      94.318  33.269  93.881  1.00 13.49           O  
ATOM    415  CB  ASN A  43      92.504  31.131  94.271  1.00 13.62           C  
ATOM    416  CG  ASN A  43      91.467  32.099  93.775  1.00 14.46           C  
ATOM    417  OD1 ASN A  43      91.402  32.371  92.586  1.00 15.31           O  
ATOM    418  ND2 ASN A  43      90.636  32.653  94.652  1.00 14.15           N  
ATOM    419  H   ASN A  43      94.297  29.056  92.830  1.00  0.00           H  
ATOM    420 HD21 ASN A  43      89.946  33.253  94.298  1.00  0.00           H  
ATOM    421 HD22 ASN A  43      90.747  32.435  95.600  1.00  0.00           H  
ATOM    422  N   ASP A  44      95.931  31.946  93.102  1.00 12.98           N  
ATOM    423  CA  ASP A  44      96.897  33.029  93.179  1.00 13.34           C  
ATOM    424  C   ASP A  44      97.664  33.139  91.846  1.00 13.45           C  
ATOM    425  O   ASP A  44      98.398  32.211  91.516  1.00 13.56           O  
ATOM    426  CB  ASP A  44      97.811  32.702  94.318  1.00 15.38           C  
ATOM    427  CG  ASP A  44      98.758  33.820  94.698  1.00 19.56           C  
ATOM    428  OD1 ASP A  44      99.071  34.703  93.900  1.00 22.80           O  
ATOM    429  OD2 ASP A  44      99.201  33.813  95.838  1.00 25.32           O  
ATOM    430  H   ASP A  44      96.228  31.050  92.847  1.00  0.00           H  
ATOM    431  N   GLN A  45      97.580  34.243  91.100  1.00 12.57           N  
ATOM    432  CA  GLN A  45      98.274  34.325  89.818  1.00 14.21           C  
ATOM    433  C   GLN A  45      99.812  34.323  89.974  1.00 14.19           C  
ATOM    434  O   GLN A  45     100.500  33.730  89.133  1.00 13.62           O  
ATOM    435  CB  GLN A  45      97.799  35.582  89.043  1.00 13.88           C  
ATOM    436  CG  GLN A  45      98.292  35.603  87.569  1.00 14.45           C  
ATOM    437  CD  GLN A  45      97.816  34.432  86.740  1.00 14.32           C  
ATOM    438  OE1 GLN A  45      96.620  34.213  86.625  1.00 14.97           O  
ATOM    439  NE2 GLN A  45      98.710  33.633  86.164  1.00 12.65           N  
ATOM    440  H   GLN A  45      97.095  35.017  91.438  1.00  0.00           H  
ATOM    441 HE21 GLN A  45      98.377  32.864  85.652  1.00  0.00           H  
ATOM    442 HE22 GLN A  45      99.663  33.822  86.277  1.00  0.00           H  
ATOM    443  N   SER A  46     100.418  34.813  91.061  1.00 14.04           N  
ATOM    444  CA  SER A  46     101.876  34.726  91.211  1.00 15.18           C  
ATOM    445  C   SER A  46     102.305  33.300  91.354  1.00 15.09           C  
ATOM    446  O   SER A  46     103.339  32.917  90.812  1.00 13.89           O  
ATOM    447  CB  SER A  46     102.398  35.376  92.444  1.00 19.00           C  
ATOM    448  OG  SER A  46     101.786  36.634  92.430  1.00 26.68           O  
ATOM    449  H   SER A  46      99.878  35.177  91.786  1.00  0.00           H  
ATOM    450  HG  SER A  46     100.870  36.518  92.704  1.00  0.00           H  
ATOM    451  N   LYS A  47     101.508  32.509  92.116  1.00 13.25           N  
ATOM    452  CA  LYS A  47     101.779  31.101  92.259  1.00 13.03           C  
ATOM    453  C   LYS A  47     101.743  30.410  90.907  1.00 11.92           C  
ATOM    454  O   LYS A  47     102.582  29.577  90.592  1.00 11.90           O  
ATOM    455  CB  LYS A  47     100.769  30.396  93.128  1.00 13.96           C  
ATOM    456  CG  LYS A  47     101.045  30.815  94.546  1.00 19.58           C  
ATOM    457  CD  LYS A  47     100.178  30.005  95.476  1.00 22.18           C  
ATOM    458  CE  LYS A  47     100.507  30.524  96.858  1.00 25.19           C  
ATOM    459  NZ  LYS A  47      99.409  30.125  97.707  1.00 28.36           N  
ATOM    460  H   LYS A  47     100.718  32.895  92.556  1.00  0.00           H  
ATOM    461  HZ1 LYS A  47      99.305  29.091  97.687  1.00  0.00           H  
ATOM    462  HZ2 LYS A  47      99.591  30.452  98.677  1.00  0.00           H  
ATOM    463  HZ3 LYS A  47      98.549  30.567  97.332  1.00  0.00           H  
ATOM    464  N   GLN A  48     100.740  30.751  90.112  1.00 10.50           N  
ATOM    465  CA  GLN A  48     100.631  30.189  88.773  1.00 11.61           C  
ATOM    466  C   GLN A  48     101.832  30.552  87.888  1.00 10.52           C  
ATOM    467  O   GLN A  48     102.317  29.696  87.155  1.00 10.89           O  
ATOM    468  CB  GLN A  48      99.320  30.661  88.114  1.00  8.24           C  
ATOM    469  CG  GLN A  48      99.084  29.868  86.828  1.00  9.74           C  
ATOM    470  CD  GLN A  48      97.678  29.963  86.283  1.00  7.97           C  
ATOM    471  OE1 GLN A  48      97.400  30.810  85.465  1.00 10.72           O  
ATOM    472  NE2 GLN A  48      96.780  29.095  86.710  1.00  6.86           N  
ATOM    473  H   GLN A  48     100.041  31.350  90.457  1.00  0.00           H  
ATOM    474 HE21 GLN A  48      95.889  29.074  86.306  1.00  0.00           H  
ATOM    475 HE22 GLN A  48      97.066  28.486  87.420  1.00  0.00           H  
ATOM    476  N   ASN A  49     102.291  31.787  87.950  1.00 11.37           N  
ATOM    477  CA  ASN A  49     103.431  32.251  87.133  1.00 14.58           C  
ATOM    478  C   ASN A  49     104.709  31.476  87.407  1.00 15.98           C  
ATOM    479  O   ASN A  49     105.373  31.005  86.481  1.00 15.74           O  
ATOM    480  CB  ASN A  49     103.651  33.737  87.389  1.00 13.62           C  
ATOM    481  CG  ASN A  49     102.565  34.556  86.713  1.00 15.24           C  
ATOM    482  OD1 ASN A  49     101.753  34.106  85.891  1.00 17.03           O  
ATOM    483  ND2 ASN A  49     102.478  35.824  87.057  1.00 16.88           N  
ATOM    484  H   ASN A  49     101.810  32.440  88.490  1.00  0.00           H  
ATOM    485 HD21 ASN A  49     101.784  36.371  86.631  1.00  0.00           H  
ATOM    486 HD22 ASN A  49     103.103  36.175  87.721  1.00  0.00           H  
ATOM    487  N   ASP A  50     104.974  31.224  88.693  1.00 14.96           N  
ATOM    488  CA  ASP A  50     106.076  30.386  89.125  1.00 15.67           C  
ATOM    489  C   ASP A  50     105.951  28.945  88.700  1.00 13.72           C  
ATOM    490  O   ASP A  50     106.950  28.328  88.319  1.00 12.95           O  
ATOM    491  CB  ASP A  50     106.196  30.449  90.650  1.00 19.56           C  
ATOM    492  CG  ASP A  50     106.497  31.860  91.177  1.00 25.01           C  
ATOM    493  OD1 ASP A  50     106.949  32.727  90.425  1.00 27.62           O  
ATOM    494  OD2 ASP A  50     106.278  32.114  92.363  1.00 29.69           O  
ATOM    495  H   ASP A  50     104.419  31.662  89.368  1.00  0.00           H  
ATOM    496  N   GLN A  51     104.711  28.406  88.734  1.00  9.15           N  
ATOM    497  CA  GLN A  51     104.460  27.061  88.278  1.00  9.41           C  
ATOM    498  C   GLN A  51     104.743  26.946  86.791  1.00  8.94           C  
ATOM    499  O   GLN A  51     105.244  25.924  86.388  1.00 10.07           O  
ATOM    500  CB  GLN A  51     103.006  26.647  88.548  1.00  9.68           C  
ATOM    501  CG  GLN A  51     102.809  26.459  90.058  1.00 10.17           C  
ATOM    502  CD  GLN A  51     101.365  26.244  90.421  1.00 10.81           C  
ATOM    503  OE1 GLN A  51     100.448  26.738  89.795  1.00 11.58           O  
ATOM    504  NE2 GLN A  51     101.133  25.488  91.472  1.00 12.39           N  
ATOM    505  H   GLN A  51     103.983  28.905  89.156  1.00  0.00           H  
ATOM    506 HE21 GLN A  51     100.202  25.345  91.752  1.00  0.00           H  
ATOM    507 HE22 GLN A  51     101.904  25.122  91.954  1.00  0.00           H  
ATOM    508  N   ILE A  52     104.375  27.924  85.963  1.00  9.73           N  
ATOM    509  CA  ILE A  52     104.649  27.924  84.526  1.00 12.07           C  
ATOM    510  C   ILE A  52     106.162  27.974  84.284  1.00 12.39           C  
ATOM    511  O   ILE A  52     106.607  27.212  83.443  1.00 11.19           O  
ATOM    512  CB  ILE A  52     103.921  29.120  83.862  1.00 12.90           C  
ATOM    513  CG1 ILE A  52     102.417  28.777  83.953  1.00 11.70           C  
ATOM    514  CG2 ILE A  52     104.331  29.357  82.371  1.00 12.91           C  
ATOM    515  CD1 ILE A  52     101.561  29.978  83.606  1.00 14.87           C  
ATOM    516  H   ILE A  52     103.822  28.635  86.345  1.00  0.00           H  
ATOM    517  N   ASP A  53     106.952  28.768  84.997  1.00 12.57           N  
ATOM    518  CA  ASP A  53     108.419  28.653  84.865  1.00 14.49           C  
ATOM    519  C   ASP A  53     108.947  27.256  85.171  1.00 14.26           C  
ATOM    520  O   ASP A  53     109.761  26.727  84.427  1.00 13.93           O  
ATOM    521  CB  ASP A  53     109.139  29.593  85.787  1.00 15.18           C  
ATOM    522  CG  ASP A  53     108.898  31.049  85.540  1.00 17.13           C  
ATOM    523  OD1 ASP A  53     108.570  31.431  84.435  1.00 19.18           O  
ATOM    524  OD2 ASP A  53     109.048  31.832  86.467  1.00 25.09           O  
ATOM    525  H   ASP A  53     106.544  29.452  85.573  1.00  0.00           H  
ATOM    526  N   VAL A  54     108.498  26.576  86.228  1.00 12.17           N  
ATOM    527  CA  VAL A  54     108.928  25.215  86.531  1.00 12.33           C  
ATOM    528  C   VAL A  54     108.514  24.240  85.429  1.00 13.05           C  
ATOM    529  O   VAL A  54     109.264  23.321  85.088  1.00 14.22           O  
ATOM    530  CB  VAL A  54     108.307  24.817  87.883  1.00 11.85           C  
ATOM    531  CG1 VAL A  54     108.563  23.370  88.165  1.00 12.24           C  
ATOM    532  CG2 VAL A  54     108.910  25.656  88.995  1.00 13.51           C  
ATOM    533  H   VAL A  54     107.896  27.035  86.851  1.00  0.00           H  
ATOM    534  N   LEU A  55     107.296  24.369  84.864  1.00 11.24           N  
ATOM    535  CA  LEU A  55     106.859  23.455  83.823  1.00 11.56           C  
ATOM    536  C   LEU A  55     107.765  23.618  82.606  1.00 11.06           C  
ATOM    537  O   LEU A  55     108.127  22.646  81.960  1.00 11.66           O  
ATOM    538  CB  LEU A  55     105.392  23.758  83.461  1.00 11.36           C  
ATOM    539  CG  LEU A  55     104.327  23.341  84.544  1.00 11.98           C  
ATOM    540  CD1 LEU A  55     102.932  23.918  84.201  1.00  9.84           C  
ATOM    541  CD2 LEU A  55     104.259  21.823  84.615  1.00 10.64           C  
ATOM    542  H   LEU A  55     106.664  25.021  85.229  1.00  0.00           H  
ATOM    543  N   LEU A  56     108.097  24.841  82.254  1.00 11.56           N  
ATOM    544  CA  LEU A  56     108.962  25.077  81.086  1.00 14.55           C  
ATOM    545  C   LEU A  56     110.357  24.527  81.371  1.00 14.99           C  
ATOM    546  O   LEU A  56     110.885  23.835  80.515  1.00 15.85           O  
ATOM    547  CB  LEU A  56     108.965  26.598  80.782  1.00 13.50           C  
ATOM    548  CG  LEU A  56     107.637  27.223  80.260  1.00 13.62           C  
ATOM    549  CD1 LEU A  56     107.790  28.732  80.189  1.00 14.30           C  
ATOM    550  CD2 LEU A  56     107.262  26.663  78.888  1.00 14.30           C  
ATOM    551  H   LEU A  56     107.710  25.610  82.726  1.00  0.00           H  
ATOM    552  N   ALA A  57     110.890  24.655  82.590  1.00 14.28           N  
ATOM    553  CA  ALA A  57     112.195  24.086  82.951  1.00 14.42           C  
ATOM    554  C   ALA A  57     112.175  22.589  82.844  1.00 15.72           C  
ATOM    555  O   ALA A  57     113.193  21.989  82.559  1.00 18.44           O  
ATOM    556  CB  ALA A  57     112.579  24.442  84.381  1.00 13.65           C  
ATOM    557  H   ALA A  57     110.431  25.233  83.235  1.00  0.00           H  
ATOM    558  N   LYS A  58     111.032  21.945  83.044  1.00 15.64           N  
ATOM    559  CA  LYS A  58     110.885  20.502  82.931  1.00 16.03           C  
ATOM    560  C   LYS A  58     110.644  20.028  81.491  1.00 17.09           C  
ATOM    561  O   LYS A  58     110.422  18.841  81.242  1.00 20.31           O  
ATOM    562  CB  LYS A  58     109.722  20.006  83.783  1.00 19.76           C  
ATOM    563  CG  LYS A  58     109.959  20.321  85.243  1.00 21.48           C  
ATOM    564  CD  LYS A  58     108.996  19.578  86.127  1.00 26.23           C  
ATOM    565  CE  LYS A  58     109.236  20.037  87.565  1.00 29.67           C  
ATOM    566  NZ  LYS A  58     108.669  19.089  88.499  1.00 35.52           N  
ATOM    567  H   LYS A  58     110.251  22.480  83.318  1.00  0.00           H  
ATOM    568  HZ1 LYS A  58     107.651  18.960  88.349  1.00  0.00           H  
ATOM    569  HZ2 LYS A  58     109.160  18.177  88.387  1.00  0.00           H  
ATOM    570  HZ3 LYS A  58     108.839  19.431  89.469  1.00  0.00           H  
ATOM    571  N   GLY A  59     110.646  20.925  80.511  1.00 15.94           N  
ATOM    572  CA  GLY A  59     110.561  20.518  79.138  1.00 16.10           C  
ATOM    573  C   GLY A  59     109.193  20.162  78.606  1.00 17.09           C  
ATOM    574  O   GLY A  59     109.114  19.361  77.667  1.00 18.22           O  
ATOM    575  H   GLY A  59     110.758  21.870  80.716  1.00  0.00           H  
ATOM    576  N   VAL A  60     108.090  20.711  79.125  1.00 13.78           N  
ATOM    577  CA  VAL A  60     106.780  20.407  78.539  1.00 12.74           C  
ATOM    578  C   VAL A  60     106.740  20.929  77.111  1.00 11.39           C  
ATOM    579  O   VAL A  60     107.320  21.970  76.819  1.00 13.25           O  
ATOM    580  CB  VAL A  60     105.640  21.073  79.350  1.00 10.70           C  
ATOM    581  CG1 VAL A  60     105.707  20.546  80.785  1.00 12.95           C  
ATOM    582  CG2 VAL A  60     105.749  22.610  79.342  1.00 10.06           C  
ATOM    583  H   VAL A  60     108.155  21.293  79.915  1.00  0.00           H  
ATOM    584  N   LYS A  61     106.049  20.219  76.239  1.00 12.17           N  
ATOM    585  CA  LYS A  61     105.874  20.562  74.825  1.00 13.67           C  
ATOM    586  C   LYS A  61     104.647  21.396  74.550  1.00 13.53           C  
ATOM    587  O   LYS A  61     104.498  21.936  73.473  1.00 12.43           O  
ATOM    588  CB  LYS A  61     105.761  19.307  73.994  1.00 16.89           C  
ATOM    589  CG  LYS A  61     106.990  18.425  73.992  1.00 26.31           C  
ATOM    590  CD  LYS A  61     108.128  18.988  73.159  1.00 31.20           C  
ATOM    591  CE  LYS A  61     109.137  17.849  72.944  1.00 37.36           C  
ATOM    592  NZ  LYS A  61     110.485  18.341  73.225  1.00 40.50           N  
ATOM    593  H   LYS A  61     105.583  19.430  76.577  1.00  0.00           H  
ATOM    594  HZ1 LYS A  61     110.525  18.688  74.203  1.00  0.00           H  
ATOM    595  HZ2 LYS A  61     111.156  17.557  73.103  1.00  0.00           H  
ATOM    596  HZ3 LYS A  61     110.726  19.108  72.569  1.00  0.00           H  
ATOM    597  N   ALA A  62     103.714  21.501  75.517  1.00 13.99           N  
ATOM    598  CA  ALA A  62     102.533  22.351  75.420  1.00 11.69           C  
ATOM    599  C   ALA A  62     102.082  22.656  76.857  1.00 10.01           C  
ATOM    600  O   ALA A  62     102.398  21.919  77.784  1.00  8.93           O  
ATOM    601  CB  ALA A  62     101.372  21.640  74.690  1.00 10.55           C  
ATOM    602  H   ALA A  62     103.839  20.976  76.333  1.00  0.00           H  
ATOM    603  N   LEU A  63     101.442  23.798  77.019  1.00  9.88           N  
ATOM    604  CA  LEU A  63     100.838  24.222  78.288  1.00  8.21           C  
ATOM    605  C   LEU A  63      99.340  24.334  78.130  1.00  8.88           C  
ATOM    606  O   LEU A  63      98.876  24.864  77.135  1.00  9.12           O  
ATOM    607  CB  LEU A  63     101.348  25.574  78.687  1.00  9.59           C  
ATOM    608  CG  LEU A  63     102.810  25.722  79.104  1.00  8.55           C  
ATOM    609  CD1 LEU A  63     103.110  27.210  79.126  1.00 11.71           C  
ATOM    610  CD2 LEU A  63     103.073  25.114  80.471  1.00 10.38           C  
ATOM    611  H   LEU A  63     101.398  24.404  76.252  1.00  0.00           H  
ATOM    612  N   ALA A  64      98.543  23.842  79.060  1.00  8.18           N  
ATOM    613  CA  ALA A  64      97.103  24.043  79.022  1.00  6.88           C  
ATOM    614  C   ALA A  64      96.916  24.794  80.358  1.00  7.47           C  
ATOM    615  O   ALA A  64      97.212  24.341  81.457  1.00  7.93           O  
ATOM    616  CB  ALA A  64      96.397  22.676  78.993  1.00  7.80           C  
ATOM    617  H   ALA A  64      98.955  23.335  79.783  1.00  0.00           H  
ATOM    618  N   ILE A  65      96.515  26.058  80.239  1.00  7.57           N  
ATOM    619  CA  ILE A  65      96.452  26.990  81.363  1.00 10.01           C  
ATOM    620  C   ILE A  65      95.035  27.502  81.681  1.00 10.48           C  
ATOM    621  O   ILE A  65      94.392  28.121  80.839  1.00  8.11           O  
ATOM    622  CB  ILE A  65      97.370  28.217  81.065  1.00 11.06           C  
ATOM    623  CG1 ILE A  65      98.825  27.780  80.740  1.00  9.86           C  
ATOM    624  CG2 ILE A  65      97.318  29.165  82.290  1.00  9.72           C  
ATOM    625  CD1 ILE A  65      99.468  26.921  81.836  1.00  8.92           C  
ATOM    626  H   ILE A  65      96.219  26.359  79.358  1.00  0.00           H  
ATOM    627  N   ASN A  66      94.575  27.266  82.903  1.00  8.27           N  
ATOM    628  CA  ASN A  66      93.319  27.862  83.324  1.00  9.68           C  
ATOM    629  C   ASN A  66      93.768  28.993  84.240  1.00  8.61           C  
ATOM    630  O   ASN A  66      94.186  28.806  85.381  1.00 10.39           O  
ATOM    631  CB  ASN A  66      92.514  26.758  84.036  1.00 11.86           C  
ATOM    632  CG  ASN A  66      91.265  27.247  84.789  1.00 11.67           C  
ATOM    633  OD1 ASN A  66      91.090  26.915  85.962  1.00  9.10           O  
ATOM    634  ND2 ASN A  66      90.437  28.043  84.123  1.00  7.81           N  
ATOM    635  H   ASN A  66      95.088  26.717  83.531  1.00  0.00           H  
ATOM    636 HD21 ASN A  66      89.652  28.394  84.596  1.00  0.00           H  
ATOM    637 HD22 ASN A  66      90.628  28.251  83.186  1.00  0.00           H  
ATOM    638  N   LEU A  67      93.728  30.212  83.718  1.00  8.36           N  
ATOM    639  CA  LEU A  67      94.222  31.418  84.388  1.00  9.16           C  
ATOM    640  C   LEU A  67      93.524  31.737  85.727  1.00 10.74           C  
ATOM    641  O   LEU A  67      92.332  31.462  85.847  1.00 10.18           O  
ATOM    642  CB  LEU A  67      94.045  32.637  83.452  1.00  9.40           C  
ATOM    643  CG  LEU A  67      94.998  32.754  82.253  1.00  9.78           C  
ATOM    644  CD1 LEU A  67      94.410  33.782  81.316  1.00 11.45           C  
ATOM    645  CD2 LEU A  67      96.427  33.116  82.695  1.00  8.87           C  
ATOM    646  H   LEU A  67      93.345  30.304  82.822  1.00  0.00           H  
ATOM    647  N   VAL A  68      94.250  32.298  86.696  1.00 11.87           N  
ATOM    648  CA  VAL A  68      93.588  32.818  87.911  1.00 11.78           C  
ATOM    649  C   VAL A  68      92.981  34.147  87.502  1.00 12.84           C  
ATOM    650  O   VAL A  68      91.788  34.401  87.609  1.00 13.23           O  
ATOM    651  CB  VAL A  68      94.602  33.018  89.062  1.00 10.34           C  
ATOM    652  CG1 VAL A  68      93.875  33.626  90.276  1.00 10.20           C  
ATOM    653  CG2 VAL A  68      95.217  31.672  89.452  1.00  9.52           C  
ATOM    654  H   VAL A  68      95.210  32.463  86.572  1.00  0.00           H  
ATOM    655  N   ASP A  69      93.822  34.984  86.950  1.00 13.78           N  
ATOM    656  CA  ASP A  69      93.435  36.284  86.475  1.00 16.28           C  
ATOM    657  C   ASP A  69      93.459  36.342  84.930  1.00 17.97           C  
ATOM    658  O   ASP A  69      94.565  36.280  84.377  1.00 16.60           O  
ATOM    659  CB  ASP A  69      94.407  37.277  87.095  1.00 18.01           C  
ATOM    660  CG  ASP A  69      94.192  38.736  86.702  1.00 20.18           C  
ATOM    661  OD1 ASP A  69      93.259  39.068  85.967  1.00 21.20           O  
ATOM    662  OD2 ASP A  69      95.003  39.554  87.149  1.00 25.94           O  
ATOM    663  H   ASP A  69      94.749  34.705  86.829  1.00  0.00           H  
ATOM    664  N   PRO A  70      92.323  36.543  84.221  1.00 17.61           N  
ATOM    665  CA  PRO A  70      92.253  36.664  82.759  1.00 18.63           C  
ATOM    666  C   PRO A  70      93.197  37.702  82.190  1.00 18.92           C  
ATOM    667  O   PRO A  70      93.666  37.507  81.082  1.00 18.67           O  
ATOM    668  CB  PRO A  70      90.819  36.975  82.472  1.00 17.93           C  
ATOM    669  CG  PRO A  70      90.110  36.256  83.569  1.00 16.99           C  
ATOM    670  CD  PRO A  70      90.976  36.523  84.772  1.00 17.55           C  
ATOM    671  N   ALA A  71      93.542  38.748  82.954  1.00 19.14           N  
ATOM    672  CA  ALA A  71      94.458  39.800  82.540  1.00 20.83           C  
ATOM    673  C   ALA A  71      95.922  39.362  82.532  1.00 22.09           C  
ATOM    674  O   ALA A  71      96.773  40.100  82.023  1.00 24.41           O  
ATOM    675  CB  ALA A  71      94.365  41.031  83.474  1.00 20.17           C  
ATOM    676  H   ALA A  71      93.167  38.818  83.855  1.00  0.00           H  
ATOM    677  N   ALA A  72      96.282  38.193  83.072  1.00 20.08           N  
ATOM    678  CA  ALA A  72      97.654  37.719  83.070  1.00 19.47           C  
ATOM    679  C   ALA A  72      98.066  36.903  81.828  1.00 17.91           C  
ATOM    680  O   ALA A  72      99.195  36.386  81.726  1.00 17.59           O  
ATOM    681  CB  ALA A  72      97.846  36.884  84.313  1.00 19.37           C  
ATOM    682  H   ALA A  72      95.610  37.638  83.500  1.00  0.00           H  
ATOM    683  N   ALA A  73      97.137  36.803  80.867  1.00 17.25           N  
ATOM    684  CA  ALA A  73      97.338  36.067  79.627  1.00 17.13           C  
ATOM    685  C   ALA A  73      98.654  36.503  78.977  1.00 16.97           C  
ATOM    686  O   ALA A  73      99.487  35.658  78.720  1.00 16.89           O  
ATOM    687  CB  ALA A  73      96.189  36.335  78.705  1.00 12.88           C  
ATOM    688  H   ALA A  73      96.266  37.226  81.005  1.00  0.00           H  
ATOM    689  N   GLY A  74      98.939  37.797  78.888  1.00 17.89           N  
ATOM    690  CA  GLY A  74     100.153  38.294  78.272  1.00 17.96           C  
ATOM    691  C   GLY A  74     101.415  37.842  78.970  1.00 19.62           C  
ATOM    692  O   GLY A  74     102.384  37.494  78.290  1.00 20.91           O  
ATOM    693  H   GLY A  74      98.305  38.442  79.263  1.00  0.00           H  
ATOM    694  N   THR A  75     101.428  37.785  80.310  1.00 18.66           N  
ATOM    695  CA  THR A  75     102.588  37.311  81.046  1.00 18.43           C  
ATOM    696  C   THR A  75     102.871  35.851  80.717  1.00 16.79           C  
ATOM    697  O   THR A  75     104.015  35.442  80.593  1.00 16.22           O  
ATOM    698  CB  THR A  75     102.371  37.416  82.584  1.00 22.64           C  
ATOM    699  OG1 THR A  75     102.230  38.806  82.881  1.00 25.75           O  
ATOM    700  CG2 THR A  75     103.500  36.749  83.392  1.00 21.15           C  
ATOM    701  H   THR A  75     100.609  38.018  80.799  1.00  0.00           H  
ATOM    702  HG1 THR A  75     101.444  39.147  82.446  1.00  0.00           H  
ATOM    703  N   VAL A  76     101.824  35.047  80.592  1.00 15.19           N  
ATOM    704  CA  VAL A  76     101.962  33.632  80.332  1.00 14.71           C  
ATOM    705  C   VAL A  76     102.475  33.448  78.899  1.00 15.88           C  
ATOM    706  O   VAL A  76     103.389  32.660  78.672  1.00 16.84           O  
ATOM    707  CB  VAL A  76     100.560  32.980  80.580  1.00 15.17           C  
ATOM    708  CG1 VAL A  76     100.536  31.537  80.099  1.00 14.39           C  
ATOM    709  CG2 VAL A  76     100.242  33.032  82.096  1.00 13.86           C  
ATOM    710  H   VAL A  76     100.936  35.419  80.779  1.00  0.00           H  
ATOM    711  N   ILE A  77     101.892  34.157  77.922  1.00 15.22           N  
ATOM    712  CA  ILE A  77     102.306  34.087  76.519  1.00 15.34           C  
ATOM    713  C   ILE A  77     103.759  34.480  76.412  1.00 16.54           C  
ATOM    714  O   ILE A  77     104.470  33.827  75.668  1.00 17.21           O  
ATOM    715  CB  ILE A  77     101.419  35.026  75.678  1.00 15.98           C  
ATOM    716  CG1 ILE A  77     100.075  34.287  75.485  1.00 13.34           C  
ATOM    717  CG2 ILE A  77     102.123  35.467  74.342  1.00 15.43           C  
ATOM    718  CD1 ILE A  77      99.017  35.214  74.894  1.00 15.25           C  
ATOM    719  H   ILE A  77     101.117  34.706  78.161  1.00  0.00           H  
ATOM    720  N   GLU A  78     104.231  35.503  77.114  1.00 16.96           N  
ATOM    721  CA  GLU A  78     105.622  35.841  76.986  1.00 19.05           C  
ATOM    722  C   GLU A  78     106.545  34.787  77.537  1.00 19.37           C  
ATOM    723  O   GLU A  78     107.573  34.514  76.905  1.00 20.89           O  
ATOM    724  CB  GLU A  78     105.818  37.231  77.600  1.00 20.69           C  
ATOM    725  CG  GLU A  78     105.100  38.225  76.631  1.00 26.26           C  
ATOM    726  CD  GLU A  78     105.358  38.109  75.085  1.00 32.28           C  
ATOM    727  OE1 GLU A  78     106.504  38.019  74.616  1.00 33.96           O  
ATOM    728  OE2 GLU A  78     104.408  38.084  74.307  1.00 31.66           O  
ATOM    729  H   GLU A  78     103.628  36.083  77.623  1.00  0.00           H  
ATOM    730  N   LYS A  79     106.149  34.056  78.581  1.00 15.70           N  
ATOM    731  CA  LYS A  79     106.927  32.937  79.066  1.00 15.98           C  
ATOM    732  C   LYS A  79     106.992  31.835  78.033  1.00 16.19           C  
ATOM    733  O   LYS A  79     108.062  31.302  77.749  1.00 19.14           O  
ATOM    734  CB  LYS A  79     106.340  32.339  80.342  1.00 14.09           C  
ATOM    735  CG  LYS A  79     106.546  33.320  81.448  1.00 14.96           C  
ATOM    736  CD  LYS A  79     106.029  32.723  82.761  1.00 17.45           C  
ATOM    737  CE  LYS A  79     106.079  33.748  83.903  1.00 18.55           C  
ATOM    738  NZ  LYS A  79     107.420  34.001  84.395  1.00 20.01           N  
ATOM    739  H   LYS A  79     105.322  34.307  79.044  1.00  0.00           H  
ATOM    740  HZ1 LYS A  79     108.015  34.349  83.615  1.00  0.00           H  
ATOM    741  HZ2 LYS A  79     107.380  34.729  85.137  1.00  0.00           H  
ATOM    742  HZ3 LYS A  79     107.839  33.140  84.791  1.00  0.00           H  
ATOM    743  N   ALA A  80     105.860  31.470  77.475  1.00 13.85           N  
ATOM    744  CA  ALA A  80     105.787  30.434  76.466  1.00 15.49           C  
ATOM    745  C   ALA A  80     106.510  30.737  75.132  1.00 16.53           C  
ATOM    746  O   ALA A  80     107.160  29.857  74.596  1.00 15.93           O  
ATOM    747  CB  ALA A  80     104.339  30.164  76.161  1.00 13.18           C  
ATOM    748  H   ALA A  80     105.032  31.890  77.789  1.00  0.00           H  
ATOM    749  N   ARG A  81     106.350  31.960  74.601  1.00 18.81           N  
ATOM    750  CA  ARG A  81     106.944  32.473  73.347  1.00 20.42           C  
ATOM    751  C   ARG A  81     108.460  32.262  73.278  1.00 21.47           C  
ATOM    752  O   ARG A  81     108.955  31.770  72.266  1.00 21.63           O  
ATOM    753  CB  ARG A  81     106.694  33.968  73.200  1.00 18.64           C  
ATOM    754  CG  ARG A  81     107.066  34.433  71.805  1.00 19.53           C  
ATOM    755  CD  ARG A  81     107.133  35.946  71.668  1.00 21.54           C  
ATOM    756  NE  ARG A  81     105.900  36.656  72.016  1.00 20.12           N  
ATOM    757  CZ  ARG A  81     104.858  36.768  71.203  1.00 21.57           C  
ATOM    758  NH1 ARG A  81     104.774  36.220  69.975  1.00 18.27           N  
ATOM    759  NH2 ARG A  81     103.834  37.468  71.674  1.00 23.40           N  
ATOM    760  H   ARG A  81     105.733  32.558  75.059  1.00  0.00           H  
ATOM    761  HE  ARG A  81     105.839  37.099  72.880  1.00  0.00           H  
ATOM    762 HH11 ARG A  81     105.519  35.662  69.614  1.00  0.00           H  
ATOM    763 HH12 ARG A  81     103.933  36.349  69.450  1.00  0.00           H  
ATOM    764 HH21 ARG A  81     103.867  37.875  72.577  1.00  0.00           H  
ATOM    765 HH22 ARG A  81     103.037  37.596  71.100  1.00  0.00           H  
ATOM    766  N   GLY A  82     109.148  32.578  74.400  1.00 23.49           N  
ATOM    767  CA  GLY A  82     110.576  32.404  74.560  1.00 24.47           C  
ATOM    768  C   GLY A  82     111.030  30.996  74.212  1.00 26.43           C  
ATOM    769  O   GLY A  82     112.079  30.814  73.572  1.00 29.08           O  
ATOM    770  H   GLY A  82     108.650  32.969  75.145  1.00  0.00           H  
ATOM    771  N   GLN A  83     110.243  29.979  74.594  1.00 24.01           N  
ATOM    772  CA  GLN A  83     110.601  28.620  74.276  1.00 23.55           C  
ATOM    773  C   GLN A  83     109.811  27.992  73.161  1.00 20.38           C  
ATOM    774  O   GLN A  83     109.892  26.769  72.995  1.00 19.02           O  
ATOM    775  CB  GLN A  83     110.471  27.792  75.545  1.00 28.40           C  
ATOM    776  CG  GLN A  83     111.837  27.569  76.190  1.00 37.66           C  
ATOM    777  CD  GLN A  83     111.792  26.749  77.474  1.00 41.88           C  
ATOM    778  OE1 GLN A  83     112.316  27.213  78.494  1.00 47.23           O  
ATOM    779  NE2 GLN A  83     111.205  25.537  77.484  1.00 42.88           N  
ATOM    780  H   GLN A  83     109.428  30.159  75.104  1.00  0.00           H  
ATOM    781 HE21 GLN A  83     111.206  25.026  78.320  1.00  0.00           H  
ATOM    782 HE22 GLN A  83     110.814  25.200  76.651  1.00  0.00           H  
ATOM    783  N   ASN A  84     109.066  28.806  72.404  1.00 18.62           N  
ATOM    784  CA  ASN A  84     108.180  28.331  71.358  1.00 21.03           C  
ATOM    785  C   ASN A  84     107.212  27.211  71.767  1.00 20.33           C  
ATOM    786  O   ASN A  84     106.948  26.286  71.000  1.00 20.04           O  
ATOM    787  CB  ASN A  84     108.991  27.847  70.157  1.00 29.25           C  
ATOM    788  CG  ASN A  84     109.623  29.022  69.410  1.00 36.42           C  
ATOM    789  OD1 ASN A  84     109.030  29.610  68.477  1.00 43.13           O  
ATOM    790  ND2 ASN A  84     110.848  29.357  69.848  1.00 39.17           N  
ATOM    791  H   ASN A  84     109.105  29.767  72.558  1.00  0.00           H  
ATOM    792 HD21 ASN A  84     111.319  30.065  69.373  1.00  0.00           H  
ATOM    793 HD22 ASN A  84     111.226  28.861  70.598  1.00  0.00           H  
ATOM    794  N   VAL A  85     106.649  27.279  72.995  1.00 16.52           N  
ATOM    795  CA  VAL A  85     105.722  26.269  73.490  1.00 12.30           C  
ATOM    796  C   VAL A  85     104.302  26.779  73.231  1.00 11.27           C  
ATOM    797  O   VAL A  85     104.006  27.945  73.539  1.00 11.52           O  
ATOM    798  CB  VAL A  85     106.018  26.074  74.985  1.00 13.06           C  
ATOM    799  CG1 VAL A  85     104.914  25.245  75.648  1.00 14.42           C  
ATOM    800  CG2 VAL A  85     107.397  25.381  75.146  1.00 10.28           C  
ATOM    801  H   VAL A  85     106.854  28.060  73.546  1.00  0.00           H  
ATOM    802  N   PRO A  86     103.394  26.008  72.637  1.00  9.72           N  
ATOM    803  CA  PRO A  86     102.032  26.407  72.441  1.00 11.50           C  
ATOM    804  C   PRO A  86     101.265  26.451  73.771  1.00 10.75           C  
ATOM    805  O   PRO A  86     101.566  25.694  74.683  1.00  9.11           O  
ATOM    806  CB  PRO A  86     101.532  25.408  71.462  1.00 11.64           C  
ATOM    807  CG  PRO A  86     102.267  24.191  71.806  1.00 13.67           C  
ATOM    808  CD  PRO A  86     103.655  24.750  71.960  1.00 12.08           C  
ATOM    809  N   VAL A  87     100.307  27.370  73.855  1.00 12.04           N  
ATOM    810  CA  VAL A  87      99.495  27.540  75.067  1.00 12.22           C  
ATOM    811  C   VAL A  87      98.017  27.406  74.685  1.00 11.72           C  
ATOM    812  O   VAL A  87      97.519  28.124  73.810  1.00 12.35           O  
ATOM    813  CB  VAL A  87      99.687  28.931  75.700  1.00 13.85           C  
ATOM    814  CG1 VAL A  87      98.939  28.978  77.064  1.00 14.00           C  
ATOM    815  CG2 VAL A  87     101.132  29.181  76.015  1.00 16.13           C  
ATOM    816  H   VAL A  87     100.111  27.904  73.062  1.00  0.00           H  
ATOM    817  N   VAL A  88      97.315  26.486  75.359  1.00  9.30           N  
ATOM    818  CA  VAL A  88      95.860  26.367  75.200  1.00  8.12           C  
ATOM    819  C   VAL A  88      95.260  26.893  76.512  1.00  9.63           C  
ATOM    820  O   VAL A  88      95.397  26.254  77.563  1.00  8.86           O  
ATOM    821  CB  VAL A  88      95.415  24.911  74.987  1.00  7.26           C  
ATOM    822  CG1 VAL A  88      93.918  24.829  74.642  1.00  8.50           C  
ATOM    823  CG2 VAL A  88      96.116  24.345  73.760  1.00 10.55           C  
ATOM    824  H   VAL A  88      97.786  25.869  75.942  1.00  0.00           H  
ATOM    825  N   PHE A  89      94.709  28.106  76.468  1.00  7.78           N  
ATOM    826  CA  PHE A  89      94.005  28.680  77.626  1.00  9.29           C  
ATOM    827  C   PHE A  89      92.641  28.046  77.717  1.00  7.92           C  
ATOM    828  O   PHE A  89      92.025  27.725  76.699  1.00  8.28           O  
ATOM    829  CB  PHE A  89      93.811  30.161  77.456  1.00 10.75           C  
ATOM    830  CG  PHE A  89      95.118  30.901  77.533  1.00 11.92           C  
ATOM    831  CD1 PHE A  89      95.716  31.093  78.768  1.00 11.25           C  
ATOM    832  CD2 PHE A  89      95.676  31.406  76.362  1.00 11.81           C  
ATOM    833  CE1 PHE A  89      96.899  31.806  78.861  1.00 12.97           C  
ATOM    834  CE2 PHE A  89      96.854  32.115  76.465  1.00 13.58           C  
ATOM    835  CZ  PHE A  89      97.463  32.319  77.706  1.00 16.02           C  
ATOM    836  H   PHE A  89      94.734  28.609  75.634  1.00  0.00           H  
ATOM    837  N   PHE A  90      92.127  27.777  78.924  1.00  8.79           N  
ATOM    838  CA  PHE A  90      90.769  27.227  78.984  1.00  6.96           C  
ATOM    839  C   PHE A  90      89.992  27.752  80.209  1.00  6.87           C  
ATOM    840  O   PHE A  90      90.575  28.180  81.187  1.00  6.60           O  
ATOM    841  CB  PHE A  90      90.825  25.671  78.951  1.00  7.42           C  
ATOM    842  CG  PHE A  90      91.499  24.939  80.116  1.00  9.14           C  
ATOM    843  CD1 PHE A  90      92.889  24.931  80.272  1.00  8.31           C  
ATOM    844  CD2 PHE A  90      90.709  24.248  81.029  1.00  9.10           C  
ATOM    845  CE1 PHE A  90      93.467  24.236  81.327  1.00  7.80           C  
ATOM    846  CE2 PHE A  90      91.309  23.564  82.075  1.00  7.26           C  
ATOM    847  CZ  PHE A  90      92.691  23.552  82.231  1.00  9.07           C  
ATOM    848  H   PHE A  90      92.660  27.922  79.729  1.00  0.00           H  
ATOM    849  N   ASN A  91      88.683  27.885  79.998  1.00  6.71           N  
ATOM    850  CA  ASN A  91      87.632  28.291  80.968  1.00  7.67           C  
ATOM    851  C   ASN A  91      87.638  29.745  81.406  1.00  8.30           C  
ATOM    852  O   ASN A  91      86.541  30.286  81.562  1.00 11.68           O  
ATOM    853  CB  ASN A  91      87.710  27.321  82.158  1.00  7.93           C  
ATOM    854  CG  ASN A  91      86.940  27.823  83.379  1.00 11.56           C  
ATOM    855  OD1 ASN A  91      87.523  28.471  84.229  1.00  8.36           O  
ATOM    856  ND2 ASN A  91      85.634  27.554  83.454  1.00 12.55           N  
ATOM    857  H   ASN A  91      88.403  27.650  79.089  1.00  0.00           H  
ATOM    858 HD21 ASN A  91      85.121  27.920  84.203  1.00  0.00           H  
ATOM    859 HD22 ASN A  91      85.239  26.995  82.754  1.00  0.00           H  
ATOM    860  N   LYS A  92      88.768  30.434  81.619  1.00  8.05           N  
ATOM    861  CA  LYS A  92      88.776  31.877  81.857  1.00  9.42           C  
ATOM    862  C   LYS A  92      89.302  32.529  80.593  1.00 11.38           C  
ATOM    863  O   LYS A  92      90.495  32.456  80.267  1.00 12.48           O  
ATOM    864  CB  LYS A  92      89.694  32.281  83.031  1.00  9.37           C  
ATOM    865  CG  LYS A  92      89.150  31.701  84.358  1.00 11.80           C  
ATOM    866  CD  LYS A  92      89.405  32.673  85.522  1.00 11.65           C  
ATOM    867  CE  LYS A  92      89.123  31.938  86.831  1.00 11.66           C  
ATOM    868  NZ  LYS A  92      89.520  32.745  87.959  1.00 12.20           N  
ATOM    869  H   LYS A  92      89.628  29.962  81.613  1.00  0.00           H  
ATOM    870  HZ1 LYS A  92      90.476  33.113  87.806  1.00  0.00           H  
ATOM    871  HZ2 LYS A  92      88.864  33.544  88.057  1.00  0.00           H  
ATOM    872  HZ3 LYS A  92      89.499  32.183  88.830  1.00  0.00           H  
ATOM    873  N   GLU A  93      88.426  33.206  79.881  1.00 11.49           N  
ATOM    874  CA  GLU A  93      88.788  33.734  78.569  1.00 13.21           C  
ATOM    875  C   GLU A  93      89.665  34.964  78.557  1.00 14.53           C  
ATOM    876  O   GLU A  93      89.287  35.970  79.164  1.00 17.12           O  
ATOM    877  CB  GLU A  93      87.512  33.982  77.817  1.00 13.08           C  
ATOM    878  CG  GLU A  93      87.805  34.267  76.375  1.00 13.97           C  
ATOM    879  CD  GLU A  93      86.592  34.370  75.485  1.00 17.73           C  
ATOM    880  OE1 GLU A  93      85.509  33.966  75.877  1.00 17.39           O  
ATOM    881  OE2 GLU A  93      86.727  34.831  74.357  1.00 18.81           O  
ATOM    882  H   GLU A  93      87.515  33.327  80.209  1.00  0.00           H  
ATOM    883  N   PRO A  94      90.871  34.971  77.938  1.00 15.23           N  
ATOM    884  CA  PRO A  94      91.696  36.162  77.826  1.00 15.43           C  
ATOM    885  C   PRO A  94      91.179  37.122  76.755  1.00 15.11           C  
ATOM    886  O   PRO A  94      90.332  36.754  75.944  1.00 14.33           O  
ATOM    887  CB  PRO A  94      93.042  35.593  77.540  1.00 14.09           C  
ATOM    888  CG  PRO A  94      92.757  34.380  76.733  1.00 16.37           C  
ATOM    889  CD  PRO A  94      91.609  33.791  77.475  1.00 16.57           C  
ATOM    890  N   SER A  95      91.733  38.344  76.740  1.00 18.26           N  
ATOM    891  CA  SER A  95      91.351  39.324  75.718  1.00 20.51           C  
ATOM    892  C   SER A  95      91.832  38.856  74.372  1.00 19.74           C  
ATOM    893  O   SER A  95      92.805  38.100  74.251  1.00 18.98           O  
ATOM    894  CB  SER A  95      91.949  40.723  75.966  1.00 22.12           C  
ATOM    895  OG  SER A  95      93.335  40.838  75.732  1.00 25.53           O  
ATOM    896  H   SER A  95      92.395  38.576  77.415  1.00  0.00           H  
ATOM    897  HG  SER A  95      93.789  40.070  76.093  1.00  0.00           H  
ATOM    898  N   ARG A  96      91.092  39.359  73.391  1.00 20.34           N  
ATOM    899  CA  ARG A  96      91.330  39.045  71.992  1.00 23.39           C  
ATOM    900  C   ARG A  96      92.718  39.537  71.555  1.00 23.49           C  
ATOM    901  O   ARG A  96      93.416  38.855  70.819  1.00 22.58           O  
ATOM    902  CB  ARG A  96      90.209  39.690  71.189  1.00 24.35           C  
ATOM    903  CG  ARG A  96      90.221  39.545  69.696  1.00 29.99           C  
ATOM    904  CD  ARG A  96      89.779  38.168  69.236  1.00 34.32           C  
ATOM    905  NE  ARG A  96      90.883  37.277  68.933  1.00 37.26           N  
ATOM    906  CZ  ARG A  96      90.682  36.060  68.406  1.00 39.28           C  
ATOM    907  NH1 ARG A  96      89.454  35.596  68.130  1.00 40.76           N  
ATOM    908  NH2 ARG A  96      91.740  35.283  68.128  1.00 41.55           N  
ATOM    909  H   ARG A  96      90.372  39.982  73.612  1.00  0.00           H  
ATOM    910  HE  ARG A  96      91.800  37.570  69.113  1.00  0.00           H  
ATOM    911 HH11 ARG A  96      88.650  36.161  68.309  1.00  0.00           H  
ATOM    912 HH12 ARG A  96      89.353  34.678  67.753  1.00  0.00           H  
ATOM    913 HH21 ARG A  96      92.664  35.619  68.296  1.00  0.00           H  
ATOM    914 HH22 ARG A  96      91.579  34.361  67.789  1.00  0.00           H  
ATOM    915  N   LYS A  97      93.159  40.696  72.049  1.00 24.70           N  
ATOM    916  CA  LYS A  97      94.461  41.241  71.733  1.00 25.38           C  
ATOM    917  C   LYS A  97      95.534  40.337  72.316  1.00 25.67           C  
ATOM    918  O   LYS A  97      96.535  40.095  71.629  1.00 25.60           O  
ATOM    919  CB  LYS A  97      94.602  42.624  72.318  1.00 27.66           C  
ATOM    920  CG  LYS A  97      93.650  43.633  71.685  1.00 33.76           C  
ATOM    921  CD  LYS A  97      93.779  44.973  72.406  1.00 39.01           C  
ATOM    922  CE  LYS A  97      92.570  45.849  72.059  1.00 44.52           C  
ATOM    923  NZ  LYS A  97      92.496  47.099  72.824  1.00 47.67           N  
ATOM    924  H   LYS A  97      92.583  41.196  72.661  1.00  0.00           H  
ATOM    925  HZ1 LYS A  97      93.374  47.632  72.695  1.00  0.00           H  
ATOM    926  HZ2 LYS A  97      91.701  47.657  72.459  1.00  0.00           H  
ATOM    927  HZ3 LYS A  97      92.334  46.897  73.827  1.00  0.00           H  
ATOM    928  N   ALA A  98      95.365  39.813  73.550  1.00 23.44           N  
ATOM    929  CA  ALA A  98      96.323  38.854  74.058  1.00 20.67           C  
ATOM    930  C   ALA A  98      96.293  37.577  73.197  1.00 19.44           C  
ATOM    931  O   ALA A  98      97.377  37.100  72.844  1.00 19.79           O  
ATOM    932  CB  ALA A  98      95.999  38.476  75.468  1.00 19.96           C  
ATOM    933  H   ALA A  98      94.640  40.113  74.128  1.00  0.00           H  
ATOM    934  N   LEU A  99      95.149  37.000  72.782  1.00 17.75           N  
ATOM    935  CA  LEU A  99      95.161  35.798  71.960  1.00 18.16           C  
ATOM    936  C   LEU A  99      95.837  35.985  70.615  1.00 19.52           C  
ATOM    937  O   LEU A  99      96.552  35.092  70.163  1.00 19.61           O  
ATOM    938  CB  LEU A  99      93.801  35.270  71.630  1.00 16.68           C  
ATOM    939  CG  LEU A  99      93.084  34.441  72.663  1.00 21.01           C  
ATOM    940  CD1 LEU A  99      92.009  33.640  71.953  1.00 22.08           C  
ATOM    941  CD2 LEU A  99      93.993  33.400  73.289  1.00 20.62           C  
ATOM    942  H   LEU A  99      94.309  37.384  73.088  1.00  0.00           H  
ATOM    943  N   ASP A 100      95.634  37.173  70.026  1.00 19.21           N  
ATOM    944  CA  ASP A 100      96.201  37.487  68.731  1.00 20.47           C  
ATOM    945  C   ASP A 100      97.670  37.782  68.780  1.00 21.14           C  
ATOM    946  O   ASP A 100      98.300  37.730  67.729  1.00 24.10           O  
ATOM    947  CB  ASP A 100      95.508  38.676  68.120  1.00 20.47           C  
ATOM    948  CG  ASP A 100      94.089  38.385  67.668  1.00 21.64           C  
ATOM    949  OD1 ASP A 100      93.727  37.231  67.420  1.00 22.26           O  
ATOM    950  OD2 ASP A 100      93.353  39.360  67.567  1.00 26.34           O  
ATOM    951  H   ASP A 100      95.055  37.831  70.454  1.00  0.00           H  
ATOM    952  N   SER A 101      98.240  38.041  69.955  1.00 19.30           N  
ATOM    953  CA  SER A 101      99.632  38.412  70.032  1.00 19.71           C  
ATOM    954  C   SER A 101     100.603  37.248  69.868  1.00 18.23           C  
ATOM    955  O   SER A 101     101.800  37.482  69.847  1.00 18.48           O  
ATOM    956  CB  SER A 101      99.871  39.120  71.373  1.00 18.64           C  
ATOM    957  OG  SER A 101      99.823  38.231  72.483  1.00 19.51           O  
ATOM    958  H   SER A 101      97.694  38.019  70.768  1.00  0.00           H  
ATOM    959  HG  SER A 101      99.047  37.688  72.409  1.00  0.00           H  
ATOM    960  N   TYR A 102     100.154  36.003  69.729  1.00 17.23           N  
ATOM    961  CA  TYR A 102     101.042  34.859  69.694  1.00 17.48           C  
ATOM    962  C   TYR A 102     100.383  33.850  68.802  1.00 18.69           C  
ATOM    963  O   TYR A 102      99.247  33.465  69.114  1.00 19.15           O  
ATOM    964  CB  TYR A 102     101.188  34.283  71.105  1.00 15.88           C  
ATOM    965  CG  TYR A 102     102.140  33.116  71.252  1.00 16.64           C  
ATOM    966  CD1 TYR A 102     103.296  33.029  70.495  1.00 17.33           C  
ATOM    967  CD2 TYR A 102     101.855  32.144  72.187  1.00 16.24           C  
ATOM    968  CE1 TYR A 102     104.175  31.984  70.703  1.00 17.20           C  
ATOM    969  CE2 TYR A 102     102.710  31.098  72.412  1.00 16.19           C  
ATOM    970  CZ  TYR A 102     103.870  31.038  71.665  1.00 18.95           C  
ATOM    971  OH  TYR A 102     104.736  30.008  71.870  1.00 16.77           O  
ATOM    972  H   TYR A 102      99.188  35.855  69.636  1.00  0.00           H  
ATOM    973  HH  TYR A 102     104.380  29.448  72.543  1.00  0.00           H  
ATOM    974  N   ASP A 103     101.023  33.331  67.732  1.00 19.53           N  
ATOM    975  CA  ASP A 103     100.295  32.394  66.870  1.00 20.60           C  
ATOM    976  C   ASP A 103     100.040  31.021  67.445  1.00 18.01           C  
ATOM    977  O   ASP A 103      99.314  30.225  66.862  1.00 19.60           O  
ATOM    978  CB  ASP A 103     100.982  32.096  65.535  1.00 27.64           C  
ATOM    979  CG  ASP A 103     101.696  33.302  64.978  1.00 37.21           C  
ATOM    980  OD1 ASP A 103     101.070  34.249  64.468  1.00 41.35           O  
ATOM    981  OD2 ASP A 103     102.919  33.275  65.124  1.00 45.49           O  
ATOM    982  H   ASP A 103     101.942  33.598  67.525  1.00  0.00           H  
ATOM    983  N   LYS A 104     100.670  30.685  68.556  1.00 14.74           N  
ATOM    984  CA  LYS A 104     100.435  29.380  69.119  1.00 16.48           C  
ATOM    985  C   LYS A 104      99.575  29.478  70.398  1.00 14.84           C  
ATOM    986  O   LYS A 104      99.644  28.557  71.211  1.00 13.23           O  
ATOM    987  CB  LYS A 104     101.801  28.723  69.392  1.00 17.88           C  
ATOM    988  CG  LYS A 104     102.555  28.233  68.176  1.00 20.17           C  
ATOM    989  CD  LYS A 104     103.926  28.005  68.755  1.00 25.89           C  
ATOM    990  CE  LYS A 104     104.876  27.460  67.687  1.00 32.51           C  
ATOM    991  NZ  LYS A 104     105.848  26.573  68.325  1.00 36.44           N  
ATOM    992  H   LYS A 104     101.323  31.291  68.962  1.00  0.00           H  
ATOM    993  HZ1 LYS A 104     105.341  25.814  68.822  1.00  0.00           H  
ATOM    994  HZ2 LYS A 104     106.488  26.168  67.614  1.00  0.00           H  
ATOM    995  HZ3 LYS A 104     106.394  27.126  69.017  1.00  0.00           H  
ATOM    996  N   ALA A 105      98.843  30.598  70.587  1.00 12.84           N  
ATOM    997  CA  ALA A 105      97.899  30.734  71.687  1.00 12.77           C  
ATOM    998  C   ALA A 105      96.493  30.387  71.189  1.00 12.63           C  
ATOM    999  O   ALA A 105      96.042  30.881  70.141  1.00 11.69           O  
ATOM   1000  CB  ALA A 105      97.906  32.162  72.226  1.00 12.23           C  
ATOM   1001  H   ALA A 105      98.905  31.337  69.943  1.00  0.00           H  
ATOM   1002  N   TYR A 106      95.777  29.485  71.901  1.00 11.65           N  
ATOM   1003  CA  TYR A 106      94.404  29.034  71.592  1.00 11.28           C  
ATOM   1004  C   TYR A 106      93.538  29.115  72.853  1.00 11.21           C  
ATOM   1005  O   TYR A 106      94.037  29.271  73.957  1.00 11.57           O  
ATOM   1006  CB  TYR A 106      94.355  27.579  71.128  1.00 12.08           C  
ATOM   1007  CG  TYR A 106      95.039  27.399  69.763  1.00 16.27           C  
ATOM   1008  CD1 TYR A 106      96.432  27.407  69.667  1.00 17.62           C  
ATOM   1009  CD2 TYR A 106      94.232  27.296  68.638  1.00 19.17           C  
ATOM   1010  CE1 TYR A 106      97.027  27.317  68.423  1.00 19.03           C  
ATOM   1011  CE2 TYR A 106      94.814  27.201  67.387  1.00 20.72           C  
ATOM   1012  CZ  TYR A 106      96.206  27.211  67.307  1.00 20.91           C  
ATOM   1013  OH  TYR A 106      96.782  27.104  66.047  1.00 23.88           O  
ATOM   1014  H   TYR A 106      96.256  29.041  72.634  1.00  0.00           H  
ATOM   1015  HH  TYR A 106      97.710  27.334  66.096  1.00  0.00           H  
ATOM   1016  N   TYR A 107      92.229  29.034  72.694  1.00  9.54           N  
ATOM   1017  CA  TYR A 107      91.363  29.055  73.865  1.00 11.53           C  
ATOM   1018  C   TYR A 107      90.247  28.054  73.682  1.00  9.62           C  
ATOM   1019  O   TYR A 107      89.598  27.981  72.629  1.00 10.31           O  
ATOM   1020  CB  TYR A 107      90.779  30.483  74.079  1.00 11.55           C  
ATOM   1021  CG  TYR A 107      89.727  30.535  75.204  1.00 13.13           C  
ATOM   1022  CD1 TYR A 107      90.195  30.411  76.499  1.00 13.12           C  
ATOM   1023  CD2 TYR A 107      88.349  30.609  74.932  1.00 13.55           C  
ATOM   1024  CE1 TYR A 107      89.293  30.341  77.552  1.00 12.01           C  
ATOM   1025  CE2 TYR A 107      87.432  30.542  75.986  1.00 13.07           C  
ATOM   1026  CZ  TYR A 107      87.945  30.404  77.273  1.00 14.39           C  
ATOM   1027  OH  TYR A 107      87.130  30.251  78.357  1.00 13.36           O  
ATOM   1028  H   TYR A 107      91.875  29.004  71.785  1.00  0.00           H  
ATOM   1029  HH  TYR A 107      86.269  29.940  78.068  1.00  0.00           H  
ATOM   1030  N   VAL A 108      89.954  27.297  74.761  1.00 10.42           N  
ATOM   1031  CA  VAL A 108      88.811  26.390  74.774  1.00  7.88           C  
ATOM   1032  C   VAL A 108      87.854  26.850  75.889  1.00  9.34           C  
ATOM   1033  O   VAL A 108      88.250  27.037  77.030  1.00  8.70           O  
ATOM   1034  CB  VAL A 108      89.286  24.920  75.024  1.00  9.44           C  
ATOM   1035  CG1 VAL A 108      88.070  23.963  75.228  1.00  9.23           C  
ATOM   1036  CG2 VAL A 108      90.140  24.423  73.800  1.00  9.73           C  
ATOM   1037  H   VAL A 108      90.541  27.364  75.536  1.00  0.00           H  
ATOM   1038  N   GLY A 109      86.597  27.072  75.554  1.00  8.65           N  
ATOM   1039  CA  GLY A 109      85.650  27.562  76.542  1.00 10.95           C  
ATOM   1040  C   GLY A 109      84.255  27.430  76.018  1.00  7.97           C  
ATOM   1041  O   GLY A 109      83.891  26.413  75.441  1.00 11.32           O  
ATOM   1042  H   GLY A 109      86.329  26.974  74.619  1.00  0.00           H  
ATOM   1043  N   THR A 110      83.448  28.475  76.230  1.00  8.38           N  
ATOM   1044  CA  THR A 110      82.020  28.437  75.910  1.00  8.30           C  
ATOM   1045  C   THR A 110      81.693  29.834  75.487  1.00  9.25           C  
ATOM   1046  O   THR A 110      82.490  30.755  75.613  1.00 10.84           O  
ATOM   1047  CB  THR A 110      81.102  28.071  77.159  1.00  9.07           C  
ATOM   1048  OG1 THR A 110      81.227  29.161  78.056  1.00  9.41           O  
ATOM   1049  CG2 THR A 110      81.499  26.811  77.927  1.00  8.98           C  
ATOM   1050  H   THR A 110      83.829  29.285  76.624  1.00  0.00           H  
ATOM   1051  HG1 THR A 110      80.657  28.996  78.792  1.00  0.00           H  
ATOM   1052  N   ASP A 111      80.516  29.995  74.889  1.00 12.71           N  
ATOM   1053  CA  ASP A 111      80.005  31.325  74.621  1.00 14.87           C  
ATOM   1054  C   ASP A 111      79.175  31.708  75.863  1.00 15.35           C  
ATOM   1055  O   ASP A 111      78.055  31.220  76.077  1.00 15.33           O  
ATOM   1056  CB  ASP A 111      79.155  31.240  73.386  1.00 17.95           C  
ATOM   1057  CG  ASP A 111      78.424  32.502  73.003  1.00 19.31           C  
ATOM   1058  OD1 ASP A 111      78.728  33.626  73.444  1.00 22.48           O  
ATOM   1059  OD2 ASP A 111      77.498  32.303  72.221  1.00 24.77           O  
ATOM   1060  H   ASP A 111      79.999  29.212  74.622  1.00  0.00           H  
ATOM   1061  N   SER A 112      79.769  32.607  76.642  1.00 14.61           N  
ATOM   1062  CA  SER A 112      79.229  32.934  77.969  1.00 16.03           C  
ATOM   1063  C   SER A 112      77.785  33.421  77.957  1.00 16.88           C  
ATOM   1064  O   SER A 112      76.963  32.947  78.730  1.00 16.73           O  
ATOM   1065  CB  SER A 112      80.121  33.968  78.597  1.00 13.39           C  
ATOM   1066  OG  SER A 112      81.445  33.463  78.755  1.00 13.47           O  
ATOM   1067  H   SER A 112      80.618  33.009  76.357  1.00  0.00           H  
ATOM   1068  HG  SER A 112      81.394  32.617  79.187  1.00  0.00           H  
ATOM   1069  N   LYS A 113      77.494  34.323  77.016  1.00 15.93           N  
ATOM   1070  CA  LYS A 113      76.180  34.867  76.835  1.00 17.87           C  
ATOM   1071  C   LYS A 113      75.125  33.778  76.714  1.00 17.60           C  
ATOM   1072  O   LYS A 113      74.038  33.898  77.292  1.00 16.85           O  
ATOM   1073  CB  LYS A 113      76.239  35.749  75.601  1.00 20.66           C  
ATOM   1074  CG  LYS A 113      74.867  36.182  75.107  1.00 31.37           C  
ATOM   1075  CD  LYS A 113      74.830  37.015  73.829  1.00 39.24           C  
ATOM   1076  CE  LYS A 113      75.182  36.203  72.577  1.00 43.62           C  
ATOM   1077  NZ  LYS A 113      76.602  35.844  72.501  1.00 46.71           N  
ATOM   1078  H   LYS A 113      78.224  34.633  76.433  1.00  0.00           H  
ATOM   1079  HZ1 LYS A 113      77.163  36.716  72.550  1.00  0.00           H  
ATOM   1080  HZ2 LYS A 113      76.867  35.209  73.278  1.00  0.00           H  
ATOM   1081  HZ3 LYS A 113      76.772  35.370  71.592  1.00  0.00           H  
ATOM   1082  N   GLU A 114      75.431  32.683  75.997  1.00 16.80           N  
ATOM   1083  CA  GLU A 114      74.440  31.625  75.818  1.00 16.06           C  
ATOM   1084  C   GLU A 114      73.966  31.014  77.151  1.00 16.41           C  
ATOM   1085  O   GLU A 114      72.785  30.688  77.269  1.00 16.37           O  
ATOM   1086  CB  GLU A 114      75.055  30.575  74.942  1.00 17.05           C  
ATOM   1087  CG  GLU A 114      74.229  29.343  74.770  1.00 20.16           C  
ATOM   1088  CD  GLU A 114      74.862  28.216  73.948  1.00 26.27           C  
ATOM   1089  OE1 GLU A 114      75.900  27.671  74.326  1.00 22.71           O  
ATOM   1090  OE2 GLU A 114      74.254  27.843  72.931  1.00 31.42           O  
ATOM   1091  H   GLU A 114      76.325  32.595  75.604  1.00  0.00           H  
ATOM   1092  N   SER A 115      74.809  30.852  78.177  1.00 12.47           N  
ATOM   1093  CA  SER A 115      74.334  30.265  79.418  1.00 13.85           C  
ATOM   1094  C   SER A 115      73.363  31.208  80.128  1.00 12.58           C  
ATOM   1095  O   SER A 115      72.414  30.711  80.714  1.00 14.36           O  
ATOM   1096  CB  SER A 115      75.478  29.938  80.398  1.00 11.29           C  
ATOM   1097  OG  SER A 115      76.268  31.068  80.642  1.00 11.37           O  
ATOM   1098  H   SER A 115      75.731  31.163  78.098  1.00  0.00           H  
ATOM   1099  HG  SER A 115      76.417  31.575  79.853  1.00  0.00           H  
ATOM   1100  N   GLY A 116      73.536  32.521  80.025  1.00 11.72           N  
ATOM   1101  CA  GLY A 116      72.637  33.505  80.587  1.00 12.74           C  
ATOM   1102  C   GLY A 116      71.299  33.437  79.847  1.00 14.82           C  
ATOM   1103  O   GLY A 116      70.228  33.392  80.482  1.00 14.78           O  
ATOM   1104  H   GLY A 116      74.329  32.835  79.544  1.00  0.00           H  
ATOM   1105  N   VAL A 117      71.277  33.407  78.494  1.00 13.81           N  
ATOM   1106  CA  VAL A 117      70.007  33.291  77.775  1.00 12.69           C  
ATOM   1107  C   VAL A 117      69.257  31.979  78.080  1.00 12.68           C  
ATOM   1108  O   VAL A 117      68.033  31.964  78.264  1.00 14.01           O  
ATOM   1109  CB  VAL A 117      70.343  33.456  76.276  1.00 10.42           C  
ATOM   1110  CG1 VAL A 117      69.166  33.112  75.411  1.00 12.50           C  
ATOM   1111  CG2 VAL A 117      70.687  34.918  76.008  1.00 11.07           C  
ATOM   1112  H   VAL A 117      72.121  33.508  78.015  1.00  0.00           H  
ATOM   1113  N   ILE A 118      69.930  30.827  78.111  1.00 12.76           N  
ATOM   1114  CA  ILE A 118      69.295  29.556  78.436  1.00 14.04           C  
ATOM   1115  C   ILE A 118      68.735  29.593  79.873  1.00 14.76           C  
ATOM   1116  O   ILE A 118      67.605  29.168  80.085  1.00 13.41           O  
ATOM   1117  CB  ILE A 118      70.297  28.409  78.309  1.00 13.23           C  
ATOM   1118  CG1 ILE A 118      70.724  28.300  76.839  1.00 13.38           C  
ATOM   1119  CG2 ILE A 118      69.683  27.093  78.752  1.00 11.06           C  
ATOM   1120  CD1 ILE A 118      71.616  27.064  76.645  1.00 12.10           C  
ATOM   1121  H   ILE A 118      70.879  30.826  77.875  1.00  0.00           H  
ATOM   1122  N   GLN A 119      69.489  30.101  80.866  1.00 14.75           N  
ATOM   1123  CA  GLN A 119      68.972  30.206  82.254  1.00 13.41           C  
ATOM   1124  C   GLN A 119      67.712  31.090  82.256  1.00 12.68           C  
ATOM   1125  O   GLN A 119      66.718  30.678  82.832  1.00 13.65           O  
ATOM   1126  CB  GLN A 119      70.009  30.837  83.201  1.00 13.57           C  
ATOM   1127  CG  GLN A 119      69.678  30.452  84.651  1.00 12.36           C  
ATOM   1128  CD  GLN A 119      70.597  31.169  85.584  1.00 12.57           C  
ATOM   1129  OE1 GLN A 119      70.936  32.328  85.376  1.00 13.50           O  
ATOM   1130  NE2 GLN A 119      70.991  30.457  86.627  1.00 11.41           N  
ATOM   1131  H   GLN A 119      70.401  30.394  80.683  1.00  0.00           H  
ATOM   1132 HE21 GLN A 119      71.638  30.836  87.264  1.00  0.00           H  
ATOM   1133 HE22 GLN A 119      70.623  29.551  86.727  1.00  0.00           H  
ATOM   1134  N   GLY A 120      67.723  32.269  81.608  1.00 12.07           N  
ATOM   1135  CA  GLY A 120      66.566  33.133  81.431  1.00 13.09           C  
ATOM   1136  C   GLY A 120      65.365  32.423  80.817  1.00 15.10           C  
ATOM   1137  O   GLY A 120      64.225  32.613  81.255  1.00 13.25           O  
ATOM   1138  H   GLY A 120      68.577  32.575  81.236  1.00  0.00           H  
ATOM   1139  N   ASP A 121      65.581  31.572  79.816  1.00 14.62           N  
ATOM   1140  CA  ASP A 121      64.476  30.825  79.243  1.00 16.43           C  
ATOM   1141  C   ASP A 121      63.918  29.737  80.138  1.00 15.62           C  
ATOM   1142  O   ASP A 121      62.715  29.477  80.111  1.00 15.87           O  
ATOM   1143  CB  ASP A 121      64.885  30.191  77.905  1.00 17.65           C  
ATOM   1144  CG  ASP A 121      65.117  31.231  76.822  1.00 21.70           C  
ATOM   1145  OD1 ASP A 121      64.515  32.296  76.872  1.00 18.94           O  
ATOM   1146  OD2 ASP A 121      65.926  30.978  75.923  1.00 26.38           O  
ATOM   1147  H   ASP A 121      66.463  31.543  79.395  1.00  0.00           H  
ATOM   1148  N   LEU A 122      64.767  29.087  80.928  1.00 14.09           N  
ATOM   1149  CA  LEU A 122      64.324  28.106  81.896  1.00 14.92           C  
ATOM   1150  C   LEU A 122      63.470  28.803  82.947  1.00 15.19           C  
ATOM   1151  O   LEU A 122      62.405  28.277  83.291  1.00 15.22           O  
ATOM   1152  CB  LEU A 122      65.444  27.462  82.662  1.00 16.91           C  
ATOM   1153  CG  LEU A 122      66.174  26.263  82.116  1.00 20.65           C  
ATOM   1154  CD1 LEU A 122      67.019  25.769  83.269  1.00 22.82           C  
ATOM   1155  CD2 LEU A 122      65.248  25.138  81.646  1.00 20.88           C  
ATOM   1156  H   LEU A 122      65.725  29.235  80.803  1.00  0.00           H  
ATOM   1157  N   ILE A 123      63.911  29.977  83.427  1.00 12.82           N  
ATOM   1158  CA  ILE A 123      63.140  30.718  84.422  1.00 14.97           C  
ATOM   1159  C   ILE A 123      61.789  31.119  83.838  1.00 15.77           C  
ATOM   1160  O   ILE A 123      60.796  30.829  84.486  1.00 14.91           O  
ATOM   1161  CB  ILE A 123      63.930  31.980  84.920  1.00 13.89           C  
ATOM   1162  CG1 ILE A 123      65.215  31.516  85.667  1.00 13.79           C  
ATOM   1163  CG2 ILE A 123      63.082  32.803  85.914  1.00 14.84           C  
ATOM   1164  CD1 ILE A 123      66.167  32.612  86.128  1.00 11.10           C  
ATOM   1165  H   ILE A 123      64.792  30.295  83.164  1.00  0.00           H  
ATOM   1166  N   ALA A 124      61.751  31.693  82.624  1.00 15.82           N  
ATOM   1167  CA  ALA A 124      60.532  32.066  81.906  1.00 16.85           C  
ATOM   1168  C   ALA A 124      59.567  30.905  81.796  1.00 17.27           C  
ATOM   1169  O   ALA A 124      58.401  31.046  82.182  1.00 17.84           O  
ATOM   1170  CB  ALA A 124      60.822  32.523  80.496  1.00 14.93           C  
ATOM   1171  H   ALA A 124      62.601  31.900  82.192  1.00  0.00           H  
ATOM   1172  N   LYS A 125      60.046  29.751  81.333  1.00 16.56           N  
ATOM   1173  CA  LYS A 125      59.245  28.551  81.254  1.00 17.53           C  
ATOM   1174  C   LYS A 125      58.627  28.185  82.601  1.00 18.41           C  
ATOM   1175  O   LYS A 125      57.416  27.980  82.634  1.00 18.21           O  
ATOM   1176  CB  LYS A 125      60.106  27.392  80.786  1.00 19.57           C  
ATOM   1177  CG  LYS A 125      59.455  26.023  80.798  1.00 21.32           C  
ATOM   1178  CD  LYS A 125      60.543  24.983  80.559  1.00 23.51           C  
ATOM   1179  CE  LYS A 125      59.859  23.634  80.651  1.00 24.72           C  
ATOM   1180  NZ  LYS A 125      60.763  22.535  80.359  1.00 26.99           N  
ATOM   1181  H   LYS A 125      60.960  29.713  80.990  1.00  0.00           H  
ATOM   1182  HZ1 LYS A 125      61.579  22.635  80.983  1.00  0.00           H  
ATOM   1183  HZ2 LYS A 125      60.279  21.641  80.567  1.00  0.00           H  
ATOM   1184  HZ3 LYS A 125      61.077  22.564  79.368  1.00  0.00           H  
ATOM   1185  N   HIS A 126      59.408  28.122  83.689  1.00 15.63           N  
ATOM   1186  CA  HIS A 126      58.877  27.716  84.966  1.00 16.97           C  
ATOM   1187  C   HIS A 126      58.055  28.792  85.632  1.00 15.49           C  
ATOM   1188  O   HIS A 126      57.165  28.426  86.374  1.00 18.11           O  
ATOM   1189  CB  HIS A 126      60.000  27.320  85.862  1.00 18.29           C  
ATOM   1190  CG  HIS A 126      60.504  25.962  85.476  1.00 23.00           C  
ATOM   1191  ND1 HIS A 126      60.110  24.797  85.950  1.00 28.25           N  
ATOM   1192  CD2 HIS A 126      61.430  25.722  84.489  1.00 24.86           C  
ATOM   1193  CE1 HIS A 126      60.747  23.856  85.281  1.00 27.71           C  
ATOM   1194  NE2 HIS A 126      61.538  24.428  84.408  1.00 26.33           N  
ATOM   1195  H   HIS A 126      60.366  28.303  83.604  1.00  0.00           H  
ATOM   1196  HD1 HIS A 126      59.508  24.643  86.705  1.00  0.00           H  
ATOM   1197  HE2 HIS A 126      62.094  23.962  83.761  1.00  0.00           H  
ATOM   1198  N   TRP A 127      58.294  30.072  85.438  1.00 14.63           N  
ATOM   1199  CA  TRP A 127      57.500  31.115  85.997  1.00 16.31           C  
ATOM   1200  C   TRP A 127      56.110  30.994  85.387  1.00 20.11           C  
ATOM   1201  O   TRP A 127      55.141  30.957  86.133  1.00 19.56           O  
ATOM   1202  CB  TRP A 127      58.095  32.432  85.636  1.00 13.98           C  
ATOM   1203  CG  TRP A 127      57.339  33.667  86.127  1.00 14.90           C  
ATOM   1204  CD1 TRP A 127      56.643  34.474  85.243  1.00 15.09           C  
ATOM   1205  CD2 TRP A 127      57.336  34.172  87.412  1.00 14.07           C  
ATOM   1206  NE1 TRP A 127      56.225  35.496  85.964  1.00 16.29           N  
ATOM   1207  CE2 TRP A 127      56.616  35.351  87.245  1.00 14.38           C  
ATOM   1208  CE3 TRP A 127      57.838  33.825  88.665  1.00 15.28           C  
ATOM   1209  CZ2 TRP A 127      56.388  36.201  88.324  1.00 13.88           C  
ATOM   1210  CZ3 TRP A 127      57.613  34.673  89.739  1.00 13.98           C  
ATOM   1211  CH2 TRP A 127      56.898  35.843  89.567  1.00 14.89           C  
ATOM   1212  H   TRP A 127      59.089  30.306  84.942  1.00  0.00           H  
ATOM   1213  HE1 TRP A 127      55.746  36.269  85.616  1.00  0.00           H  
ATOM   1214  N   GLN A 128      55.974  30.929  84.046  1.00 22.38           N  
ATOM   1215  CA  GLN A 128      54.658  30.789  83.416  1.00 26.26           C  
ATOM   1216  C   GLN A 128      53.895  29.581  83.929  1.00 26.50           C  
ATOM   1217  O   GLN A 128      52.697  29.699  84.179  1.00 28.63           O  
ATOM   1218  CB  GLN A 128      54.762  30.636  81.917  1.00 30.00           C  
ATOM   1219  CG  GLN A 128      55.265  31.886  81.226  1.00 37.92           C  
ATOM   1220  CD  GLN A 128      54.430  33.110  81.570  1.00 45.20           C  
ATOM   1221  OE1 GLN A 128      53.200  33.117  81.430  1.00 50.43           O  
ATOM   1222  NE2 GLN A 128      55.083  34.175  82.049  1.00 48.89           N  
ATOM   1223  H   GLN A 128      56.766  30.989  83.476  1.00  0.00           H  
ATOM   1224 HE21 GLN A 128      54.579  34.991  82.244  1.00  0.00           H  
ATOM   1225 HE22 GLN A 128      56.049  34.087  82.162  1.00  0.00           H  
ATOM   1226  N   ALA A 129      54.562  28.444  84.124  1.00 24.72           N  
ATOM   1227  CA  ALA A 129      53.953  27.247  84.664  1.00 24.68           C  
ATOM   1228  C   ALA A 129      53.557  27.271  86.146  1.00 26.16           C  
ATOM   1229  O   ALA A 129      52.785  26.404  86.569  1.00 28.29           O  
ATOM   1230  CB  ALA A 129      54.871  26.043  84.521  1.00 23.72           C  
ATOM   1231  H   ALA A 129      55.498  28.410  83.846  1.00  0.00           H  
ATOM   1232  N   ASN A 130      54.092  28.184  86.976  1.00 24.78           N  
ATOM   1233  CA  ASN A 130      53.897  28.181  88.423  1.00 23.19           C  
ATOM   1234  C   ASN A 130      53.479  29.556  88.847  1.00 21.59           C  
ATOM   1235  O   ASN A 130      54.250  30.314  89.405  1.00 20.50           O  
ATOM   1236  CB  ASN A 130      55.176  27.840  89.118  1.00 23.83           C  
ATOM   1237  CG  ASN A 130      55.598  26.401  88.941  1.00 27.91           C  
ATOM   1238  OD1 ASN A 130      55.089  25.554  89.669  1.00 28.92           O  
ATOM   1239  ND2 ASN A 130      56.517  26.073  88.022  1.00 26.01           N  
ATOM   1240  H   ASN A 130      54.646  28.883  86.577  1.00  0.00           H  
ATOM   1241 HD21 ASN A 130      56.787  25.136  87.936  1.00  0.00           H  
ATOM   1242 HD22 ASN A 130      56.855  26.797  87.466  1.00  0.00           H  
ATOM   1243  N   GLN A 131      52.217  29.895  88.615  1.00 21.67           N  
ATOM   1244  CA  GLN A 131      51.744  31.232  88.929  1.00 23.56           C  
ATOM   1245  C   GLN A 131      51.816  31.573  90.414  1.00 18.59           C  
ATOM   1246  O   GLN A 131      51.942  32.712  90.796  1.00 17.71           O  
ATOM   1247  CB  GLN A 131      50.304  31.391  88.409  1.00 30.50           C  
ATOM   1248  CG  GLN A 131      50.177  31.736  86.906  1.00 42.74           C  
ATOM   1249  CD  GLN A 131      48.731  31.724  86.348  1.00 49.82           C  
ATOM   1250  OE1 GLN A 131      47.799  32.333  86.914  1.00 52.88           O  
ATOM   1251  NE2 GLN A 131      48.524  31.012  85.224  1.00 51.32           N  
ATOM   1252  H   GLN A 131      51.599  29.228  88.238  1.00  0.00           H  
ATOM   1253 HE21 GLN A 131      47.620  30.966  84.865  1.00  0.00           H  
ATOM   1254 HE22 GLN A 131      49.293  30.566  84.822  1.00  0.00           H  
ATOM   1255  N   GLY A 132      51.827  30.580  91.273  1.00 17.50           N  
ATOM   1256  CA  GLY A 132      51.969  30.761  92.714  1.00 19.43           C  
ATOM   1257  C   GLY A 132      53.355  31.237  93.155  1.00 19.43           C  
ATOM   1258  O   GLY A 132      53.508  31.656  94.315  1.00 19.74           O  
ATOM   1259  H   GLY A 132      51.684  29.681  90.917  1.00  0.00           H  
ATOM   1260  N   TRP A 133      54.351  31.257  92.236  1.00 16.57           N  
ATOM   1261  CA  TRP A 133      55.690  31.740  92.578  1.00 13.92           C  
ATOM   1262  C   TRP A 133      55.649  33.241  92.649  1.00 11.72           C  
ATOM   1263  O   TRP A 133      56.527  33.857  93.246  1.00 11.61           O  
ATOM   1264  CB  TRP A 133      56.719  31.361  91.525  1.00 14.02           C  
ATOM   1265  CG  TRP A 133      57.209  29.935  91.557  1.00 14.55           C  
ATOM   1266  CD1 TRP A 133      56.781  29.002  92.450  1.00 16.77           C  
ATOM   1267  CD2 TRP A 133      58.121  29.431  90.669  1.00 16.06           C  
ATOM   1268  NE1 TRP A 133      57.421  27.898  92.121  1.00 18.21           N  
ATOM   1269  CE2 TRP A 133      58.225  28.115  91.069  1.00 16.19           C  
ATOM   1270  CE3 TRP A 133      58.854  29.930  89.615  1.00 14.87           C  
ATOM   1271  CZ2 TRP A 133      59.064  27.248  90.406  1.00 17.85           C  
ATOM   1272  CZ3 TRP A 133      59.697  29.068  88.956  1.00 15.21           C  
ATOM   1273  CH2 TRP A 133      59.800  27.747  89.339  1.00 15.86           C  
ATOM   1274  H   TRP A 133      54.188  30.995  91.311  1.00  0.00           H  
ATOM   1275  HE1 TRP A 133      57.340  27.051  92.604  1.00  0.00           H  
ATOM   1276  N   ASP A 134      54.610  33.848  92.035  1.00 11.65           N  
ATOM   1277  CA  ASP A 134      54.423  35.285  92.106  1.00 12.95           C  
ATOM   1278  C   ASP A 134      53.705  35.624  93.426  1.00 15.71           C  
ATOM   1279  O   ASP A 134      52.510  35.952  93.443  1.00 15.44           O  
ATOM   1280  CB  ASP A 134      53.598  35.732  90.936  1.00 11.59           C  
ATOM   1281  CG  ASP A 134      53.528  37.217  90.735  1.00 11.96           C  
ATOM   1282  OD1 ASP A 134      54.197  37.930  91.424  1.00 11.43           O  
ATOM   1283  OD2 ASP A 134      52.768  37.679  89.893  1.00 16.46           O  
ATOM   1284  H   ASP A 134      53.956  33.319  91.535  1.00  0.00           H  
ATOM   1285  N   LEU A 135      54.500  35.627  94.512  1.00 16.03           N  
ATOM   1286  CA  LEU A 135      54.034  35.821  95.880  1.00 16.18           C  
ATOM   1287  C   LEU A 135      53.209  37.066  96.069  1.00 17.51           C  
ATOM   1288  O   LEU A 135      52.146  36.988  96.696  1.00 19.42           O  
ATOM   1289  CB  LEU A 135      55.261  35.827  96.826  1.00 16.26           C  
ATOM   1290  CG  LEU A 135      56.156  34.585  96.824  1.00 14.43           C  
ATOM   1291  CD1 LEU A 135      57.177  34.665  97.953  1.00 14.68           C  
ATOM   1292  CD2 LEU A 135      55.298  33.348  97.006  1.00 16.68           C  
ATOM   1293  H   LEU A 135      55.458  35.466  94.370  1.00  0.00           H  
ATOM   1294  N   ASN A 136      53.612  38.218  95.529  1.00 16.75           N  
ATOM   1295  CA  ASN A 136      52.804  39.405  95.703  1.00 15.58           C  
ATOM   1296  C   ASN A 136      51.856  39.674  94.552  1.00 16.29           C  
ATOM   1297  O   ASN A 136      51.356  40.779  94.441  1.00 18.08           O  
ATOM   1298  CB  ASN A 136      53.715  40.609  95.937  1.00 14.39           C  
ATOM   1299  CG  ASN A 136      54.478  41.125  94.737  1.00 16.66           C  
ATOM   1300  OD1 ASN A 136      54.532  40.440  93.726  1.00 12.81           O  
ATOM   1301  ND2 ASN A 136      55.012  42.343  94.747  1.00 15.16           N  
ATOM   1302  H   ASN A 136      54.478  38.266  95.066  1.00  0.00           H  
ATOM   1303 HD21 ASN A 136      55.541  42.623  93.969  1.00  0.00           H  
ATOM   1304 HD22 ASN A 136      54.863  42.912  95.534  1.00  0.00           H  
ATOM   1305  N   LYS A 137      51.638  38.724  93.645  1.00 16.42           N  
ATOM   1306  CA  LYS A 137      50.714  38.849  92.511  1.00 19.18           C  
ATOM   1307  C   LYS A 137      50.830  40.109  91.658  1.00 18.27           C  
ATOM   1308  O   LYS A 137      49.820  40.616  91.162  1.00 19.95           O  
ATOM   1309  CB  LYS A 137      49.293  38.725  93.066  1.00 22.56           C  
ATOM   1310  CG  LYS A 137      49.030  37.481  93.911  1.00 29.92           C  
ATOM   1311  CD  LYS A 137      47.592  37.636  94.461  1.00 38.02           C  
ATOM   1312  CE  LYS A 137      46.661  37.589  93.243  1.00 44.13           C  
ATOM   1313  NZ  LYS A 137      45.298  38.065  93.476  1.00 50.15           N  
ATOM   1314  H   LYS A 137      52.071  37.855  93.753  1.00  0.00           H  
ATOM   1315  HZ1 LYS A 137      45.309  39.052  93.793  1.00  0.00           H  
ATOM   1316  HZ2 LYS A 137      44.781  37.990  92.579  1.00  0.00           H  
ATOM   1317  HZ3 LYS A 137      44.844  37.457  94.184  1.00  0.00           H  
ATOM   1318  N   ASP A 138      52.012  40.701  91.477  1.00 14.76           N  
ATOM   1319  CA  ASP A 138      52.111  41.888  90.618  1.00 14.17           C  
ATOM   1320  C   ASP A 138      52.528  41.582  89.167  1.00 13.21           C  
ATOM   1321  O   ASP A 138      52.718  42.507  88.384  1.00 15.91           O  
ATOM   1322  CB  ASP A 138      53.098  42.905  91.223  1.00 13.75           C  
ATOM   1323  CG  ASP A 138      54.563  42.470  91.336  1.00 14.99           C  
ATOM   1324  OD1 ASP A 138      54.877  41.344  90.990  1.00 14.07           O  
ATOM   1325  OD2 ASP A 138      55.406  43.254  91.764  1.00 14.85           O  
ATOM   1326  H   ASP A 138      52.796  40.394  91.978  1.00  0.00           H  
ATOM   1327  N   GLY A 139      52.659  40.319  88.787  1.00 11.64           N  
ATOM   1328  CA  GLY A 139      53.093  39.975  87.423  1.00 14.79           C  
ATOM   1329  C   GLY A 139      54.610  40.113  87.151  1.00 16.39           C  
ATOM   1330  O   GLY A 139      55.055  39.737  86.057  1.00 17.77           O  
ATOM   1331  H   GLY A 139      52.442  39.610  89.419  1.00  0.00           H  
ATOM   1332  N   LYS A 140      55.396  40.633  88.113  1.00 14.39           N  
ATOM   1333  CA  LYS A 140      56.838  40.845  88.003  1.00 14.40           C  
ATOM   1334  C   LYS A 140      57.604  39.853  88.830  1.00 15.12           C  
ATOM   1335  O   LYS A 140      57.125  39.364  89.852  1.00 12.12           O  
ATOM   1336  CB  LYS A 140      57.266  42.184  88.505  1.00 15.02           C  
ATOM   1337  CG  LYS A 140      56.735  43.327  87.709  1.00 18.21           C  
ATOM   1338  CD  LYS A 140      57.449  44.453  88.378  1.00 23.20           C  
ATOM   1339  CE  LYS A 140      56.863  45.705  87.816  1.00 29.88           C  
ATOM   1340  NZ  LYS A 140      57.118  46.824  88.717  1.00 36.27           N  
ATOM   1341  H   LYS A 140      54.971  40.898  88.946  1.00  0.00           H  
ATOM   1342  HZ1 LYS A 140      57.045  46.508  89.704  1.00  0.00           H  
ATOM   1343  HZ2 LYS A 140      58.052  47.234  88.545  1.00  0.00           H  
ATOM   1344  HZ3 LYS A 140      56.389  47.551  88.560  1.00  0.00           H  
ATOM   1345  N   ILE A 141      58.810  39.465  88.408  1.00 13.19           N  
ATOM   1346  CA  ILE A 141      59.632  38.560  89.210  1.00 12.63           C  
ATOM   1347  C   ILE A 141      60.464  39.429  90.143  1.00 12.79           C  
ATOM   1348  O   ILE A 141      61.217  40.278  89.662  1.00 12.99           O  
ATOM   1349  CB  ILE A 141      60.607  37.733  88.354  1.00 10.31           C  
ATOM   1350  CG1 ILE A 141      59.841  36.925  87.375  1.00 10.74           C  
ATOM   1351  CG2 ILE A 141      61.511  36.891  89.277  1.00 10.70           C  
ATOM   1352  CD1 ILE A 141      60.676  35.932  86.575  1.00 14.07           C  
ATOM   1353  H   ILE A 141      59.124  39.789  87.540  1.00  0.00           H  
ATOM   1354  N   GLN A 142      60.333  39.253  91.470  1.00 10.52           N  
ATOM   1355  CA  GLN A 142      61.169  39.958  92.423  1.00  9.22           C  
ATOM   1356  C   GLN A 142      62.286  38.988  92.693  1.00  8.77           C  
ATOM   1357  O   GLN A 142      62.070  37.889  93.180  1.00  9.14           O  
ATOM   1358  CB  GLN A 142      60.416  40.267  93.744  1.00  8.40           C  
ATOM   1359  CG  GLN A 142      59.788  41.669  93.780  1.00  8.60           C  
ATOM   1360  CD  GLN A 142      58.516  41.822  92.945  1.00 10.60           C  
ATOM   1361  OE1 GLN A 142      57.779  40.865  92.790  1.00 13.70           O  
ATOM   1362  NE2 GLN A 142      58.199  42.961  92.334  1.00 12.02           N  
ATOM   1363  H   GLN A 142      59.672  38.610  91.791  1.00  0.00           H  
ATOM   1364 HE21 GLN A 142      57.370  43.041  91.832  1.00  0.00           H  
ATOM   1365 HE22 GLN A 142      58.811  43.704  92.453  1.00  0.00           H  
ATOM   1366  N   TYR A 143      63.537  39.303  92.400  1.00 10.45           N  
ATOM   1367  CA  TYR A 143      64.570  38.265  92.541  1.00  9.64           C  
ATOM   1368  C   TYR A 143      65.766  38.795  93.283  1.00  9.13           C  
ATOM   1369  O   TYR A 143      65.957  39.993  93.437  1.00 10.45           O  
ATOM   1370  CB  TYR A 143      65.008  37.727  91.115  1.00  9.83           C  
ATOM   1371  CG  TYR A 143      65.707  38.780  90.268  1.00 10.04           C  
ATOM   1372  CD1 TYR A 143      64.992  39.732  89.574  1.00 11.39           C  
ATOM   1373  CD2 TYR A 143      67.103  38.845  90.232  1.00 12.63           C  
ATOM   1374  CE1 TYR A 143      65.647  40.734  88.873  1.00 13.57           C  
ATOM   1375  CE2 TYR A 143      67.764  39.844  89.512  1.00 12.12           C  
ATOM   1376  CZ  TYR A 143      67.036  40.790  88.840  1.00 14.05           C  
ATOM   1377  OH  TYR A 143      67.647  41.814  88.143  1.00 13.60           O  
ATOM   1378  H   TYR A 143      63.748  40.208  92.100  1.00  0.00           H  
ATOM   1379  HH  TYR A 143      66.977  42.247  87.618  1.00  0.00           H  
ATOM   1380  N   VAL A 144      66.592  37.873  93.750  1.00  9.53           N  
ATOM   1381  CA  VAL A 144      67.951  38.237  94.214  1.00  9.81           C  
ATOM   1382  C   VAL A 144      68.952  37.536  93.273  1.00 10.93           C  
ATOM   1383  O   VAL A 144      68.667  36.446  92.736  1.00 10.50           O  
ATOM   1384  CB  VAL A 144      68.242  37.778  95.664  1.00  9.48           C  
ATOM   1385  CG1 VAL A 144      67.390  38.683  96.525  1.00 11.26           C  
ATOM   1386  CG2 VAL A 144      67.977  36.310  95.909  1.00  9.10           C  
ATOM   1387  H   VAL A 144      66.295  36.930  93.710  1.00  0.00           H  
ATOM   1388  N   LEU A 145      70.140  38.105  93.087  1.00 10.12           N  
ATOM   1389  CA  LEU A 145      71.106  37.438  92.204  1.00 10.01           C  
ATOM   1390  C   LEU A 145      72.476  37.328  92.874  1.00  9.26           C  
ATOM   1391  O   LEU A 145      72.970  38.274  93.482  1.00  9.51           O  
ATOM   1392  CB  LEU A 145      71.185  38.222  90.900  1.00 10.55           C  
ATOM   1393  CG  LEU A 145      71.932  37.455  89.746  1.00 13.21           C  
ATOM   1394  CD1 LEU A 145      71.248  37.863  88.461  1.00 13.68           C  
ATOM   1395  CD2 LEU A 145      73.452  37.721  89.711  1.00 10.79           C  
ATOM   1396  H   LEU A 145      70.329  38.971  93.498  1.00  0.00           H  
ATOM   1397  N   LEU A 146      73.011  36.091  92.810  1.00  8.57           N  
ATOM   1398  CA  LEU A 146      74.347  35.733  93.338  1.00  8.67           C  
ATOM   1399  C   LEU A 146      75.297  35.625  92.133  1.00  8.46           C  
ATOM   1400  O   LEU A 146      75.146  34.756  91.297  1.00  7.49           O  
ATOM   1401  CB  LEU A 146      74.306  34.393  94.076  1.00  7.57           C  
ATOM   1402  CG  LEU A 146      73.574  34.453  95.441  1.00 12.20           C  
ATOM   1403  CD1 LEU A 146      73.090  33.049  95.831  1.00 11.91           C  
ATOM   1404  CD2 LEU A 146      74.513  35.108  96.460  1.00 12.99           C  
ATOM   1405  H   LEU A 146      72.478  35.417  92.354  1.00  0.00           H  
ATOM   1406  N   LYS A 147      76.213  36.589  92.094  1.00 10.05           N  
ATOM   1407  CA  LYS A 147      77.147  36.789  90.995  1.00 10.52           C  
ATOM   1408  C   LYS A 147      78.468  36.086  91.241  1.00 11.18           C  
ATOM   1409  O   LYS A 147      78.919  35.964  92.375  1.00  9.44           O  
ATOM   1410  CB  LYS A 147      77.343  38.273  90.864  1.00 12.56           C  
ATOM   1411  CG  LYS A 147      78.143  38.632  89.636  1.00 14.96           C  
ATOM   1412  CD  LYS A 147      78.277  40.127  89.541  1.00 14.71           C  
ATOM   1413  CE  LYS A 147      78.958  40.279  88.171  1.00 18.92           C  
ATOM   1414  NZ  LYS A 147      79.173  41.677  87.873  1.00 18.57           N  
ATOM   1415  H   LYS A 147      76.266  37.188  92.867  1.00  0.00           H  
ATOM   1416  HZ1 LYS A 147      78.295  42.230  87.959  1.00  0.00           H  
ATOM   1417  HZ2 LYS A 147      79.876  42.045  88.545  1.00  0.00           H  
ATOM   1418  HZ3 LYS A 147      79.540  41.761  86.908  1.00  0.00           H  
ATOM   1419  N   GLY A 148      79.133  35.622  90.166  1.00 11.79           N  
ATOM   1420  CA  GLY A 148      80.457  35.002  90.279  1.00 11.41           C  
ATOM   1421  C   GLY A 148      81.515  36.078  90.443  1.00 13.51           C  
ATOM   1422  O   GLY A 148      81.209  37.193  90.881  1.00 12.41           O  
ATOM   1423  H   GLY A 148      78.726  35.734  89.287  1.00  0.00           H  
ATOM   1424  N   GLU A 149      82.795  35.785  90.147  1.00 14.09           N  
ATOM   1425  CA  GLU A 149      83.859  36.786  90.298  1.00 16.59           C  
ATOM   1426  C   GLU A 149      83.594  37.980  89.375  1.00 15.77           C  
ATOM   1427  O   GLU A 149      83.323  37.800  88.172  1.00 15.30           O  
ATOM   1428  CB  GLU A 149      85.249  36.214  89.933  1.00 21.03           C  
ATOM   1429  CG  GLU A 149      85.621  35.003  90.727  1.00 27.41           C  
ATOM   1430  CD  GLU A 149      86.882  34.220  90.336  1.00 33.25           C  
ATOM   1431  OE1 GLU A 149      86.996  33.659  89.223  1.00 31.35           O  
ATOM   1432  OE2 GLU A 149      87.723  34.132  91.233  1.00 35.64           O  
ATOM   1433  H   GLU A 149      83.020  34.883  89.837  1.00  0.00           H  
ATOM   1434  N   PRO A 150      83.649  39.217  89.880  1.00 15.40           N  
ATOM   1435  CA  PRO A 150      83.567  40.438  89.073  1.00 17.25           C  
ATOM   1436  C   PRO A 150      84.644  40.419  87.985  1.00 18.07           C  
ATOM   1437  O   PRO A 150      85.814  40.095  88.241  1.00 19.06           O  
ATOM   1438  CB  PRO A 150      83.797  41.558  90.018  1.00 17.56           C  
ATOM   1439  CG  PRO A 150      83.470  40.966  91.376  1.00 18.51           C  
ATOM   1440  CD  PRO A 150      83.959  39.534  91.268  1.00 16.74           C  
ATOM   1441  N   GLY A 151      84.209  40.714  86.762  1.00 17.43           N  
ATOM   1442  CA  GLY A 151      85.082  40.786  85.605  1.00 17.14           C  
ATOM   1443  C   GLY A 151      85.203  39.436  84.948  1.00 17.41           C  
ATOM   1444  O   GLY A 151      85.690  39.383  83.828  1.00 20.73           O  
ATOM   1445  H   GLY A 151      83.271  40.909  86.661  1.00  0.00           H  
ATOM   1446  N   HIS A 152      84.827  38.296  85.522  1.00 14.69           N  
ATOM   1447  CA  HIS A 152      84.935  37.038  84.817  1.00 12.88           C  
ATOM   1448  C   HIS A 152      83.893  37.017  83.708  1.00 14.22           C  
ATOM   1449  O   HIS A 152      82.719  37.340  83.923  1.00 13.98           O  
ATOM   1450  CB  HIS A 152      84.745  35.908  85.811  1.00 10.42           C  
ATOM   1451  CG  HIS A 152      84.862  34.470  85.280  1.00  7.73           C  
ATOM   1452  ND1 HIS A 152      84.166  33.860  84.325  1.00  7.32           N  
ATOM   1453  CD2 HIS A 152      85.673  33.537  85.849  1.00  7.75           C  
ATOM   1454  CE1 HIS A 152      84.489  32.607  84.287  1.00  6.45           C  
ATOM   1455  NE2 HIS A 152      85.399  32.433  85.214  1.00  8.40           N  
ATOM   1456  H   HIS A 152      84.419  38.304  86.416  1.00  0.00           H  
ATOM   1457  HE2 HIS A 152      85.838  31.583  85.386  1.00  0.00           H  
ATOM   1458  N   PRO A 153      84.293  36.671  82.465  1.00 14.08           N  
ATOM   1459  CA  PRO A 153      83.399  36.624  81.312  1.00 13.79           C  
ATOM   1460  C   PRO A 153      82.115  35.875  81.582  1.00 12.08           C  
ATOM   1461  O   PRO A 153      81.082  36.306  81.128  1.00 12.91           O  
ATOM   1462  CB  PRO A 153      84.255  35.991  80.212  1.00 14.33           C  
ATOM   1463  CG  PRO A 153      85.630  36.464  80.599  1.00 11.09           C  
ATOM   1464  CD  PRO A 153      85.666  36.278  82.085  1.00 13.07           C  
ATOM   1465  N   ASP A 154      82.134  34.753  82.286  1.00 12.11           N  
ATOM   1466  CA  ASP A 154      80.906  34.026  82.593  1.00 13.32           C  
ATOM   1467  C   ASP A 154      80.035  34.724  83.643  1.00 12.60           C  
ATOM   1468  O   ASP A 154      78.833  34.784  83.450  1.00 12.87           O  
ATOM   1469  CB  ASP A 154      81.240  32.668  83.081  1.00 11.88           C  
ATOM   1470  CG  ASP A 154      81.747  31.673  82.035  1.00 13.42           C  
ATOM   1471  OD1 ASP A 154      81.305  31.662  80.895  1.00 15.48           O  
ATOM   1472  OD2 ASP A 154      82.544  30.838  82.395  1.00 11.12           O  
ATOM   1473  H   ASP A 154      82.996  34.391  82.557  1.00  0.00           H  
ATOM   1474  N   ALA A 155      80.598  35.313  84.698  1.00 12.73           N  
ATOM   1475  CA  ALA A 155      79.828  36.026  85.699  1.00 11.58           C  
ATOM   1476  C   ALA A 155      79.137  37.213  85.043  1.00 13.77           C  
ATOM   1477  O   ALA A 155      77.930  37.385  85.152  1.00 13.84           O  
ATOM   1478  CB  ALA A 155      80.715  36.530  86.811  1.00  8.89           C  
ATOM   1479  H   ALA A 155      81.576  35.314  84.777  1.00  0.00           H  
ATOM   1480  N   GLU A 156      79.838  38.010  84.247  1.00 14.17           N  
ATOM   1481  CA  GLU A 156      79.262  39.198  83.642  1.00 14.22           C  
ATOM   1482  C   GLU A 156      78.197  38.890  82.605  1.00 13.76           C  
ATOM   1483  O   GLU A 156      77.111  39.472  82.660  1.00 14.67           O  
ATOM   1484  CB  GLU A 156      80.411  40.010  83.034  1.00 16.46           C  
ATOM   1485  CG  GLU A 156      81.448  40.456  84.068  1.00 17.16           C  
ATOM   1486  CD  GLU A 156      80.933  41.428  85.133  1.00 21.06           C  
ATOM   1487  OE1 GLU A 156      79.908  42.096  84.953  1.00 24.52           O  
ATOM   1488  OE2 GLU A 156      81.571  41.556  86.165  1.00 22.22           O  
ATOM   1489  H   GLU A 156      80.780  37.800  84.104  1.00  0.00           H  
ATOM   1490  N   ALA A 157      78.422  37.930  81.714  1.00 12.27           N  
ATOM   1491  CA  ALA A 157      77.440  37.591  80.737  1.00 14.04           C  
ATOM   1492  C   ALA A 157      76.194  36.917  81.348  1.00 15.35           C  
ATOM   1493  O   ALA A 157      75.073  37.204  80.911  1.00 13.93           O  
ATOM   1494  CB  ALA A 157      78.021  36.640  79.738  1.00 13.57           C  
ATOM   1495  H   ALA A 157      79.286  37.468  81.674  1.00  0.00           H  
ATOM   1496  N   ARG A 158      76.362  35.983  82.312  1.00 13.50           N  
ATOM   1497  CA  ARG A 158      75.234  35.320  82.962  1.00 13.87           C  
ATOM   1498  C   ARG A 158      74.333  36.303  83.727  1.00 13.46           C  
ATOM   1499  O   ARG A 158      73.117  36.120  83.684  1.00 14.55           O  
ATOM   1500  CB  ARG A 158      75.755  34.241  83.933  1.00 10.94           C  
ATOM   1501  CG  ARG A 158      76.151  32.976  83.195  1.00 11.12           C  
ATOM   1502  CD  ARG A 158      76.926  32.030  84.073  1.00 11.74           C  
ATOM   1503  NE  ARG A 158      77.665  31.050  83.270  1.00 10.31           N  
ATOM   1504  CZ  ARG A 158      78.549  30.243  83.826  1.00 10.14           C  
ATOM   1505  NH1 ARG A 158      78.727  30.233  85.158  1.00  8.97           N  
ATOM   1506  NH2 ARG A 158      79.231  29.392  83.067  1.00  8.88           N  
ATOM   1507  H   ARG A 158      77.256  35.732  82.614  1.00  0.00           H  
ATOM   1508  HE  ARG A 158      77.447  30.977  82.319  1.00  0.00           H  
ATOM   1509 HH11 ARG A 158      78.162  30.789  85.766  1.00  0.00           H  
ATOM   1510 HH12 ARG A 158      79.370  29.580  85.550  1.00  0.00           H  
ATOM   1511 HH21 ARG A 158      79.149  29.364  82.072  1.00  0.00           H  
ATOM   1512 HH22 ARG A 158      79.877  28.772  83.517  1.00  0.00           H  
ATOM   1513  N   THR A 159      74.897  37.309  84.414  1.00 13.29           N  
ATOM   1514  CA  THR A 159      74.182  38.345  85.170  1.00 12.88           C  
ATOM   1515  C   THR A 159      73.391  39.257  84.238  1.00 14.85           C  
ATOM   1516  O   THR A 159      72.207  39.489  84.436  1.00 14.31           O  
ATOM   1517  CB  THR A 159      75.192  39.164  85.980  1.00 10.57           C  
ATOM   1518  OG1 THR A 159      75.775  38.204  86.866  1.00 12.08           O  
ATOM   1519  CG2 THR A 159      74.626  40.328  86.772  1.00 11.13           C  
ATOM   1520  H   THR A 159      75.871  37.324  84.463  1.00  0.00           H  
ATOM   1521  HG1 THR A 159      76.430  37.720  86.367  1.00  0.00           H  
ATOM   1522  N   THR A 160      74.019  39.726  83.145  1.00 14.52           N  
ATOM   1523  CA  THR A 160      73.355  40.556  82.142  1.00 13.92           C  
ATOM   1524  C   THR A 160      72.271  39.874  81.378  1.00 12.86           C  
ATOM   1525  O   THR A 160      71.158  40.365  81.298  1.00 15.00           O  
ATOM   1526  CB  THR A 160      74.362  41.100  81.098  1.00 14.59           C  
ATOM   1527  OG1 THR A 160      75.320  41.847  81.840  1.00 16.38           O  
ATOM   1528  CG2 THR A 160      73.717  41.986  80.030  1.00 16.17           C  
ATOM   1529  H   THR A 160      74.971  39.536  83.018  1.00  0.00           H  
ATOM   1530  HG1 THR A 160      75.883  41.178  82.239  1.00  0.00           H  
ATOM   1531  N   TYR A 161      72.564  38.738  80.808  1.00 12.97           N  
ATOM   1532  CA  TYR A 161      71.633  38.111  79.900  1.00 15.85           C  
ATOM   1533  C   TYR A 161      70.532  37.298  80.523  1.00 14.62           C  
ATOM   1534  O   TYR A 161      69.578  37.017  79.785  1.00 16.06           O  
ATOM   1535  CB  TYR A 161      72.379  37.194  78.887  1.00 18.43           C  
ATOM   1536  CG  TYR A 161      73.089  38.086  77.911  1.00 21.63           C  
ATOM   1537  CD1 TYR A 161      72.345  38.733  76.963  1.00 25.78           C  
ATOM   1538  CD2 TYR A 161      74.442  38.314  78.026  1.00 25.40           C  
ATOM   1539  CE1 TYR A 161      72.967  39.653  76.149  1.00 29.27           C  
ATOM   1540  CE2 TYR A 161      75.074  39.233  77.215  1.00 28.64           C  
ATOM   1541  CZ  TYR A 161      74.313  39.902  76.283  1.00 30.60           C  
ATOM   1542  OH  TYR A 161      74.908  40.838  75.453  1.00 34.03           O  
ATOM   1543  H   TYR A 161      73.424  38.295  80.956  1.00  0.00           H  
ATOM   1544  HH  TYR A 161      75.865  40.810  75.546  1.00  0.00           H  
ATOM   1545  N   VAL A 162      70.620  36.848  81.794  1.00 13.48           N  
ATOM   1546  CA  VAL A 162      69.487  36.126  82.382  1.00 12.22           C  
ATOM   1547  C   VAL A 162      68.315  37.133  82.505  1.00 11.42           C  
ATOM   1548  O   VAL A 162      67.201  36.790  82.128  1.00 12.21           O  
ATOM   1549  CB  VAL A 162      69.863  35.528  83.761  1.00 10.33           C  
ATOM   1550  CG1 VAL A 162      70.138  36.566  84.785  1.00  8.38           C  
ATOM   1551  CG2 VAL A 162      68.725  34.655  84.206  1.00 10.00           C  
ATOM   1552  H   VAL A 162      71.432  36.971  82.321  1.00  0.00           H  
ATOM   1553  N   VAL A 163      68.577  38.386  82.923  1.00 12.05           N  
ATOM   1554  CA  VAL A 163      67.575  39.445  83.060  1.00 15.22           C  
ATOM   1555  C   VAL A 163      67.150  39.964  81.675  1.00 16.80           C  
ATOM   1556  O   VAL A 163      65.964  40.124  81.405  1.00 16.23           O  
ATOM   1557  CB  VAL A 163      68.172  40.567  83.926  1.00 13.74           C  
ATOM   1558  CG1 VAL A 163      67.210  41.727  84.068  1.00 17.55           C  
ATOM   1559  CG2 VAL A 163      68.387  40.061  85.333  1.00 15.02           C  
ATOM   1560  H   VAL A 163      69.504  38.600  83.160  1.00  0.00           H  
ATOM   1561  N   LYS A 164      68.078  40.250  80.746  1.00 18.06           N  
ATOM   1562  CA  LYS A 164      67.759  40.687  79.368  1.00 19.55           C  
ATOM   1563  C   LYS A 164      66.833  39.686  78.702  1.00 15.98           C  
ATOM   1564  O   LYS A 164      65.821  40.077  78.136  1.00 16.67           O  
ATOM   1565  CB  LYS A 164      69.112  40.819  78.633  1.00 22.60           C  
ATOM   1566  CG  LYS A 164      69.322  42.034  77.744  1.00 30.01           C  
ATOM   1567  CD  LYS A 164      68.750  41.727  76.350  1.00 36.31           C  
ATOM   1568  CE  LYS A 164      68.840  42.935  75.378  1.00 39.06           C  
ATOM   1569  NZ  LYS A 164      68.223  42.629  74.093  1.00 41.63           N  
ATOM   1570  H   LYS A 164      69.025  40.189  80.997  1.00  0.00           H  
ATOM   1571  HZ1 LYS A 164      68.692  41.806  73.661  1.00  0.00           H  
ATOM   1572  HZ2 LYS A 164      67.218  42.405  74.239  1.00  0.00           H  
ATOM   1573  HZ3 LYS A 164      68.312  43.449  73.461  1.00  0.00           H  
ATOM   1574  N   GLU A 165      67.099  38.395  78.804  1.00 13.18           N  
ATOM   1575  CA  GLU A 165      66.239  37.367  78.255  1.00 14.28           C  
ATOM   1576  C   GLU A 165      64.817  37.298  78.839  1.00 15.66           C  
ATOM   1577  O   GLU A 165      63.842  37.072  78.110  1.00 13.97           O  
ATOM   1578  CB  GLU A 165      66.913  36.000  78.432  1.00 13.83           C  
ATOM   1579  CG  GLU A 165      66.242  34.831  77.707  1.00 15.43           C  
ATOM   1580  CD  GLU A 165      66.162  34.998  76.169  1.00 20.22           C  
ATOM   1581  OE1 GLU A 165      66.733  35.917  75.582  1.00 20.35           O  
ATOM   1582  OE2 GLU A 165      65.494  34.206  75.514  1.00 22.27           O  
ATOM   1583  H   GLU A 165      67.926  38.109  79.238  1.00  0.00           H  
ATOM   1584  N   LEU A 166      64.719  37.456  80.177  1.00 14.29           N  
ATOM   1585  CA  LEU A 166      63.419  37.511  80.854  1.00 14.44           C  
ATOM   1586  C   LEU A 166      62.691  38.720  80.318  1.00 12.28           C  
ATOM   1587  O   LEU A 166      61.551  38.572  79.918  1.00 14.57           O  
ATOM   1588  CB  LEU A 166      63.594  37.609  82.414  1.00 12.63           C  
ATOM   1589  CG  LEU A 166      63.960  36.277  83.062  1.00 14.72           C  
ATOM   1590  CD1 LEU A 166      64.459  36.417  84.504  1.00 14.02           C  
ATOM   1591  CD2 LEU A 166      62.735  35.411  82.920  1.00 14.82           C  
ATOM   1592  H   LEU A 166      65.539  37.503  80.716  1.00  0.00           H  
ATOM   1593  N   ASN A 167      63.275  39.897  80.221  1.00 14.63           N  
ATOM   1594  CA  ASN A 167      62.568  41.043  79.700  1.00 17.05           C  
ATOM   1595  C   ASN A 167      62.172  40.890  78.246  1.00 20.47           C  
ATOM   1596  O   ASN A 167      61.064  41.289  77.860  1.00 20.08           O  
ATOM   1597  CB  ASN A 167      63.413  42.242  79.889  1.00 17.63           C  
ATOM   1598  CG  ASN A 167      63.723  42.502  81.359  1.00 21.24           C  
ATOM   1599  OD1 ASN A 167      64.482  43.425  81.627  1.00 21.51           O  
ATOM   1600  ND2 ASN A 167      63.184  41.799  82.378  1.00 20.36           N  
ATOM   1601  H   ASN A 167      64.192  39.997  80.541  1.00  0.00           H  
ATOM   1602 HD21 ASN A 167      63.459  42.005  83.293  1.00  0.00           H  
ATOM   1603 HD22 ASN A 167      62.530  41.100  82.190  1.00  0.00           H  
ATOM   1604  N   ASP A 168      63.012  40.244  77.430  1.00 21.33           N  
ATOM   1605  CA  ASP A 168      62.632  39.968  76.052  1.00 23.70           C  
ATOM   1606  C   ASP A 168      61.547  38.924  75.943  1.00 23.13           C  
ATOM   1607  O   ASP A 168      60.792  38.962  74.986  1.00 25.04           O  
ATOM   1608  CB  ASP A 168      63.844  39.507  75.233  1.00 25.72           C  
ATOM   1609  CG  ASP A 168      64.945  40.555  75.070  1.00 28.76           C  
ATOM   1610  OD1 ASP A 168      64.755  41.735  75.395  1.00 29.33           O  
ATOM   1611  OD2 ASP A 168      66.035  40.159  74.632  1.00 32.19           O  
ATOM   1612  H   ASP A 168      63.927  40.070  77.722  1.00  0.00           H  
ATOM   1613  N   LYS A 169      61.399  37.968  76.852  1.00 23.38           N  
ATOM   1614  CA  LYS A 169      60.277  37.041  76.848  1.00 22.95           C  
ATOM   1615  C   LYS A 169      59.039  37.718  77.436  1.00 20.52           C  
ATOM   1616  O   LYS A 169      58.032  37.056  77.652  1.00 23.61           O  
ATOM   1617  CB  LYS A 169      60.600  35.766  77.676  1.00 26.28           C  
ATOM   1618  CG  LYS A 169      61.621  34.761  77.109  1.00 31.57           C  
ATOM   1619  CD  LYS A 169      60.975  34.034  75.954  1.00 34.54           C  
ATOM   1620  CE  LYS A 169      61.954  33.347  75.023  1.00 39.27           C  
ATOM   1621  NZ  LYS A 169      61.296  33.051  73.746  1.00 45.28           N  
ATOM   1622  H   LYS A 169      62.086  37.867  77.543  1.00  0.00           H  
ATOM   1623  HZ1 LYS A 169      60.875  33.924  73.376  1.00  0.00           H  
ATOM   1624  HZ2 LYS A 169      61.963  32.659  73.054  1.00  0.00           H  
ATOM   1625  HZ3 LYS A 169      60.534  32.365  73.917  1.00  0.00           H  
ATOM   1626  N   GLY A 170      59.077  39.016  77.720  1.00 18.13           N  
ATOM   1627  CA  GLY A 170      57.941  39.750  78.222  1.00 19.69           C  
ATOM   1628  C   GLY A 170      57.738  39.698  79.728  1.00 19.48           C  
ATOM   1629  O   GLY A 170      56.644  40.039  80.155  1.00 21.99           O  
ATOM   1630  H   GLY A 170      59.924  39.502  77.636  1.00  0.00           H  
ATOM   1631  N   ILE A 171      58.709  39.315  80.553  1.00 17.33           N  
ATOM   1632  CA  ILE A 171      58.540  39.190  81.991  1.00 16.42           C  
ATOM   1633  C   ILE A 171      59.350  40.281  82.614  1.00 17.61           C  
ATOM   1634  O   ILE A 171      60.574  40.380  82.456  1.00 18.97           O  
ATOM   1635  CB  ILE A 171      59.011  37.794  82.465  1.00 16.63           C  
ATOM   1636  CG1 ILE A 171      58.241  36.735  81.719  1.00 17.21           C  
ATOM   1637  CG2 ILE A 171      58.787  37.615  83.967  1.00 15.77           C  
ATOM   1638  CD1 ILE A 171      58.659  35.292  81.998  1.00 19.01           C  
ATOM   1639  H   ILE A 171      59.587  39.083  80.189  1.00  0.00           H  
ATOM   1640  N   GLN A 172      58.660  41.186  83.299  1.00 16.81           N  
ATOM   1641  CA  GLN A 172      59.325  42.276  83.988  1.00 16.85           C  
ATOM   1642  C   GLN A 172      59.848  41.739  85.300  1.00 14.74           C  
ATOM   1643  O   GLN A 172      59.349  40.782  85.865  1.00 14.07           O  
ATOM   1644  CB  GLN A 172      58.413  43.426  84.323  1.00 20.33           C  
ATOM   1645  CG  GLN A 172      57.815  44.001  83.084  1.00 25.27           C  
ATOM   1646  CD  GLN A 172      56.915  45.160  83.444  1.00 29.03           C  
ATOM   1647  OE1 GLN A 172      57.319  46.082  84.174  1.00 32.21           O  
ATOM   1648  NE2 GLN A 172      55.697  45.074  82.895  1.00 29.50           N  
ATOM   1649  H   GLN A 172      57.694  41.130  83.325  1.00  0.00           H  
ATOM   1650 HE21 GLN A 172      55.068  45.804  83.061  1.00  0.00           H  
ATOM   1651 HE22 GLN A 172      55.491  44.299  82.334  1.00  0.00           H  
ATOM   1652  N   THR A 173      60.917  42.405  85.725  1.00 15.25           N  
ATOM   1653  CA  THR A 173      61.758  41.981  86.840  1.00 14.80           C  
ATOM   1654  C   THR A 173      62.126  43.140  87.744  1.00 14.13           C  
ATOM   1655  O   THR A 173      62.185  44.299  87.343  1.00 15.47           O  
ATOM   1656  CB  THR A 173      63.070  41.321  86.297  1.00 13.68           C  
ATOM   1657  OG1 THR A 173      63.688  42.285  85.448  1.00 12.08           O  
ATOM   1658  CG2 THR A 173      62.818  40.023  85.554  1.00 12.68           C  
ATOM   1659  H   THR A 173      61.164  43.232  85.270  1.00  0.00           H  
ATOM   1660  HG1 THR A 173      63.095  42.481  84.720  1.00  0.00           H  
ATOM   1661  N   GLU A 174      62.350  42.814  89.008  1.00 13.25           N  
ATOM   1662  CA  GLU A 174      62.756  43.807  89.988  1.00 13.76           C  
ATOM   1663  C   GLU A 174      63.772  43.099  90.843  1.00 13.16           C  
ATOM   1664  O   GLU A 174      63.518  42.117  91.546  1.00 12.37           O  
ATOM   1665  CB  GLU A 174      61.597  44.225  90.877  1.00 13.95           C  
ATOM   1666  CG  GLU A 174      61.973  45.329  91.860  1.00 17.97           C  
ATOM   1667  CD  GLU A 174      60.921  45.670  92.924  1.00 21.67           C  
ATOM   1668  OE1 GLU A 174      59.747  45.334  92.816  1.00 20.87           O  
ATOM   1669  OE2 GLU A 174      61.314  46.281  93.907  1.00 26.62           O  
ATOM   1670  H   GLU A 174      62.187  41.894  89.290  1.00  0.00           H  
ATOM   1671  N   GLN A 175      64.957  43.678  90.754  1.00 12.49           N  
ATOM   1672  CA  GLN A 175      66.100  43.191  91.485  1.00 12.49           C  
ATOM   1673  C   GLN A 175      65.999  43.694  92.916  1.00 12.39           C  
ATOM   1674  O   GLN A 175      66.021  44.895  93.168  1.00 13.87           O  
ATOM   1675  CB  GLN A 175      67.374  43.715  90.856  1.00 12.42           C  
ATOM   1676  CG  GLN A 175      68.617  43.232  91.584  1.00 16.69           C  
ATOM   1677  CD  GLN A 175      69.834  44.079  91.203  1.00 19.40           C  
ATOM   1678  OE1 GLN A 175      70.298  45.011  91.882  1.00 23.48           O  
ATOM   1679  NE2 GLN A 175      70.285  43.735  90.020  1.00 19.36           N  
ATOM   1680  H   GLN A 175      65.042  44.501  90.231  1.00  0.00           H  
ATOM   1681 HE21 GLN A 175      71.097  44.172  89.696  1.00  0.00           H  
ATOM   1682 HE22 GLN A 175      69.784  43.062  89.517  1.00  0.00           H  
ATOM   1683  N   LEU A 176      65.895  42.771  93.867  1.00 12.10           N  
ATOM   1684  CA  LEU A 176      65.842  43.139  95.296  1.00 13.02           C  
ATOM   1685  C   LEU A 176      67.243  43.262  95.853  1.00 12.41           C  
ATOM   1686  O   LEU A 176      67.463  44.114  96.715  1.00 13.64           O  
ATOM   1687  CB  LEU A 176      65.096  42.084  96.106  1.00 13.09           C  
ATOM   1688  CG  LEU A 176      63.612  41.991  95.792  1.00 13.33           C  
ATOM   1689  CD1 LEU A 176      63.063  40.927  96.696  1.00 15.67           C  
ATOM   1690  CD2 LEU A 176      62.943  43.337  95.915  1.00 14.04           C  
ATOM   1691  H   LEU A 176      65.912  41.829  93.638  1.00  0.00           H  
ATOM   1692  N   ALA A 177      68.173  42.425  95.364  1.00 11.86           N  
ATOM   1693  CA  ALA A 177      69.582  42.480  95.796  1.00 12.17           C  
ATOM   1694  C   ALA A 177      70.414  41.669  94.835  1.00 11.64           C  
ATOM   1695  O   ALA A 177      69.944  40.748  94.185  1.00 11.53           O  
ATOM   1696  CB  ALA A 177      69.823  41.870  97.175  1.00 13.74           C  
ATOM   1697  H   ALA A 177      67.887  41.754  94.709  1.00  0.00           H  
ATOM   1698  N   LEU A 178      71.677  42.069  94.802  1.00 13.00           N  
ATOM   1699  CA  LEU A 178      72.689  41.432  93.969  1.00 12.71           C  
ATOM   1700  C   LEU A 178      74.015  41.594  94.676  1.00 11.86           C  
ATOM   1701  O   LEU A 178      74.383  42.680  95.120  1.00 13.13           O  
ATOM   1702  CB  LEU A 178      72.798  42.087  92.572  1.00 13.65           C  
ATOM   1703  CG  LEU A 178      73.858  41.493  91.598  1.00 16.83           C  
ATOM   1704  CD1 LEU A 178      73.405  41.735  90.201  1.00 18.07           C  
ATOM   1705  CD2 LEU A 178      75.236  42.139  91.770  1.00 17.81           C  
ATOM   1706  H   LEU A 178      71.948  42.821  95.370  1.00  0.00           H  
ATOM   1707  N   ASP A 179      74.714  40.482  94.801  1.00 11.77           N  
ATOM   1708  CA  ASP A 179      76.068  40.563  95.341  1.00 13.35           C  
ATOM   1709  C   ASP A 179      76.910  39.415  94.851  1.00 11.56           C  
ATOM   1710  O   ASP A 179      76.395  38.422  94.367  1.00 12.82           O  
ATOM   1711  CB  ASP A 179      76.052  40.563  96.885  1.00 14.50           C  
ATOM   1712  CG  ASP A 179      77.224  41.297  97.511  1.00 19.68           C  
ATOM   1713  OD1 ASP A 179      78.297  41.452  96.930  1.00 20.49           O  
ATOM   1714  OD2 ASP A 179      77.083  41.754  98.617  1.00 24.13           O  
ATOM   1715  H   ASP A 179      74.314  39.650  94.475  1.00  0.00           H  
ATOM   1716  N   THR A 180      78.247  39.548  94.927  1.00 12.37           N  
ATOM   1717  CA  THR A 180      79.126  38.467  94.539  1.00 13.93           C  
ATOM   1718  C   THR A 180      79.390  37.510  95.683  1.00 14.23           C  
ATOM   1719  O   THR A 180      79.538  37.906  96.855  1.00 16.44           O  
ATOM   1720  CB  THR A 180      80.503  39.020  94.005  1.00 15.34           C  
ATOM   1721  OG1 THR A 180      81.283  37.845  93.683  1.00 18.21           O  
ATOM   1722  CG2 THR A 180      81.222  39.946  94.983  1.00 12.67           C  
ATOM   1723  H   THR A 180      78.632  40.405  95.211  1.00  0.00           H  
ATOM   1724  HG1 THR A 180      80.726  37.197  93.232  1.00  0.00           H  
ATOM   1725  N   ALA A 181      79.402  36.231  95.321  1.00 11.62           N  
ATOM   1726  CA  ALA A 181      79.824  35.225  96.275  1.00 12.53           C  
ATOM   1727  C   ALA A 181      81.003  34.397  95.702  1.00 11.33           C  
ATOM   1728  O   ALA A 181      81.277  33.264  96.107  1.00 10.23           O  
ATOM   1729  CB  ALA A 181      78.632  34.336  96.605  1.00 11.35           C  
ATOM   1730  H   ALA A 181      79.196  35.995  94.391  1.00  0.00           H  
ATOM   1731  N   MET A 182      81.704  34.966  94.701  1.00 13.97           N  
ATOM   1732  CA  MET A 182      82.966  34.411  94.166  1.00 14.38           C  
ATOM   1733  C   MET A 182      82.966  32.950  93.769  1.00 13.53           C  
ATOM   1734  O   MET A 182      83.952  32.236  93.990  1.00 14.59           O  
ATOM   1735  CB  MET A 182      84.067  34.616  95.192  1.00 17.13           C  
ATOM   1736  CG  MET A 182      84.176  36.028  95.680  1.00 25.94           C  
ATOM   1737  SD  MET A 182      84.909  37.140  94.451  1.00 38.82           S  
ATOM   1738  CE  MET A 182      85.296  38.494  95.548  1.00 35.18           C  
ATOM   1739  H   MET A 182      81.420  35.833  94.359  1.00  0.00           H  
ATOM   1740  N   TRP A 183      81.845  32.462  93.183  1.00 11.02           N  
ATOM   1741  CA  TRP A 183      81.622  31.064  92.775  1.00  9.96           C  
ATOM   1742  C   TRP A 183      81.571  30.054  93.920  1.00 10.27           C  
ATOM   1743  O   TRP A 183      81.463  28.857  93.673  1.00 10.36           O  
ATOM   1744  CB  TRP A 183      82.705  30.567  91.809  1.00  9.37           C  
ATOM   1745  CG  TRP A 183      82.956  31.393  90.566  1.00 10.44           C  
ATOM   1746  CD1 TRP A 183      84.212  31.900  90.342  1.00  9.90           C  
ATOM   1747  CD2 TRP A 183      82.058  31.661  89.567  1.00  9.66           C  
ATOM   1748  NE1 TRP A 183      84.119  32.469  89.168  1.00 10.68           N  
ATOM   1749  CE2 TRP A 183      82.872  32.356  88.659  1.00  9.33           C  
ATOM   1750  CE3 TRP A 183      80.727  31.419  89.253  1.00  8.81           C  
ATOM   1751  CZ2 TRP A 183      82.388  32.808  87.445  1.00  8.26           C  
ATOM   1752  CZ3 TRP A 183      80.262  31.891  88.030  1.00  9.76           C  
ATOM   1753  CH2 TRP A 183      81.069  32.579  87.128  1.00  7.18           C  
ATOM   1754  H   TRP A 183      81.113  33.099  93.020  1.00  0.00           H  
ATOM   1755  HE1 TRP A 183      84.854  32.954  88.735  1.00  0.00           H  
ATOM   1756  N   ASP A 184      81.557  30.511  95.181  1.00 11.06           N  
ATOM   1757  CA  ASP A 184      81.698  29.657  96.356  1.00 12.29           C  
ATOM   1758  C   ASP A 184      80.410  29.400  97.136  1.00 11.30           C  
ATOM   1759  O   ASP A 184      79.662  30.317  97.455  1.00 11.73           O  
ATOM   1760  CB  ASP A 184      82.760  30.327  97.251  1.00 13.93           C  
ATOM   1761  CG  ASP A 184      83.068  29.576  98.555  1.00 19.92           C  
ATOM   1762  OD1 ASP A 184      83.651  28.489  98.537  1.00 21.75           O  
ATOM   1763  OD2 ASP A 184      82.710  30.093  99.605  1.00 18.18           O  
ATOM   1764  H   ASP A 184      81.469  31.468  95.348  1.00  0.00           H  
ATOM   1765  N   THR A 185      80.243  28.149  97.516  1.00 10.86           N  
ATOM   1766  CA  THR A 185      79.064  27.692  98.277  1.00 12.87           C  
ATOM   1767  C   THR A 185      78.921  28.374  99.636  1.00 13.53           C  
ATOM   1768  O   THR A 185      77.872  28.935  99.937  1.00 13.21           O  
ATOM   1769  CB  THR A 185      79.129  26.196  98.509  1.00 11.11           C  
ATOM   1770  OG1 THR A 185      79.147  25.593  97.225  1.00 10.63           O  
ATOM   1771  CG2 THR A 185      77.940  25.650  99.262  1.00 10.34           C  
ATOM   1772  H   THR A 185      80.904  27.479  97.251  1.00  0.00           H  
ATOM   1773  HG1 THR A 185      78.328  25.789  96.769  1.00  0.00           H  
ATOM   1774  N   ALA A 186      79.953  28.389 100.466  1.00 12.93           N  
ATOM   1775  CA  ALA A 186      79.867  29.012 101.773  1.00 10.19           C  
ATOM   1776  C   ALA A 186      79.657  30.489 101.729  1.00 11.44           C  
ATOM   1777  O   ALA A 186      78.883  30.988 102.526  1.00 12.59           O  
ATOM   1778  CB  ALA A 186      81.138  28.737 102.556  1.00 11.85           C  
ATOM   1779  H   ALA A 186      80.791  27.959 100.193  1.00  0.00           H  
ATOM   1780  N   GLN A 187      80.296  31.256 100.856  1.00 10.72           N  
ATOM   1781  CA  GLN A 187      80.046  32.666 100.763  1.00 12.02           C  
ATOM   1782  C   GLN A 187      78.607  32.963 100.342  1.00 10.79           C  
ATOM   1783  O   GLN A 187      78.023  33.955 100.781  1.00 11.23           O  
ATOM   1784  CB  GLN A 187      80.925  33.299  99.738  1.00 16.56           C  
ATOM   1785  CG  GLN A 187      82.341  33.466 100.182  1.00 23.15           C  
ATOM   1786  CD  GLN A 187      83.160  34.277  99.167  1.00 27.99           C  
ATOM   1787  OE1 GLN A 187      82.741  35.327  98.637  1.00 28.43           O  
ATOM   1788  NE2 GLN A 187      84.362  33.737  98.904  1.00 32.16           N  
ATOM   1789  H   GLN A 187      80.960  30.847 100.272  1.00  0.00           H  
ATOM   1790 HE21 GLN A 187      84.943  34.179  98.258  1.00  0.00           H  
ATOM   1791 HE22 GLN A 187      84.601  32.911  99.369  1.00  0.00           H  
ATOM   1792  N   ALA A 188      78.065  32.158  99.411  1.00 11.62           N  
ATOM   1793  CA  ALA A 188      76.681  32.300  98.935  1.00 10.83           C  
ATOM   1794  C   ALA A 188      75.692  32.004 100.095  1.00 11.36           C  
ATOM   1795  O   ALA A 188      74.708  32.718 100.223  1.00  8.52           O  
ATOM   1796  CB  ALA A 188      76.394  31.321  97.789  1.00  6.37           C  
ATOM   1797  H   ALA A 188      78.617  31.463  98.993  1.00  0.00           H  
ATOM   1798  N   LYS A 189      75.930  30.981 100.923  1.00 12.10           N  
ATOM   1799  CA  LYS A 189      75.086  30.661 102.077  1.00 13.57           C  
ATOM   1800  C   LYS A 189      75.024  31.848 103.011  1.00 13.62           C  
ATOM   1801  O   LYS A 189      73.933  32.263 103.416  1.00 14.46           O  
ATOM   1802  CB  LYS A 189      75.628  29.443 102.810  1.00 14.37           C  
ATOM   1803  CG  LYS A 189      74.735  29.042 103.984  1.00 18.48           C  
ATOM   1804  CD  LYS A 189      75.349  27.786 104.541  1.00 24.69           C  
ATOM   1805  CE  LYS A 189      74.591  27.269 105.755  1.00 30.07           C  
ATOM   1806  NZ  LYS A 189      75.108  25.985 106.234  1.00 34.49           N  
ATOM   1807  H   LYS A 189      76.654  30.366 100.687  1.00  0.00           H  
ATOM   1808  HZ1 LYS A 189      75.088  25.277 105.469  1.00  0.00           H  
ATOM   1809  HZ2 LYS A 189      76.081  26.097 106.576  1.00  0.00           H  
ATOM   1810  HZ3 LYS A 189      74.509  25.653 107.014  1.00  0.00           H  
ATOM   1811  N   ASP A 190      76.168  32.468 103.280  1.00 12.93           N  
ATOM   1812  CA  ASP A 190      76.171  33.660 104.119  1.00 15.29           C  
ATOM   1813  C   ASP A 190      75.458  34.863 103.573  1.00 14.40           C  
ATOM   1814  O   ASP A 190      74.759  35.567 104.317  1.00 14.41           O  
ATOM   1815  CB  ASP A 190      77.591  34.093 104.469  1.00 17.80           C  
ATOM   1816  CG  ASP A 190      78.130  33.361 105.692  1.00 25.60           C  
ATOM   1817  OD1 ASP A 190      77.405  32.695 106.462  1.00 29.68           O  
ATOM   1818  OD2 ASP A 190      79.329  33.462 105.894  1.00 30.85           O  
ATOM   1819  H   ASP A 190      77.012  32.087 102.966  1.00  0.00           H  
ATOM   1820  N   LYS A 191      75.611  35.127 102.280  1.00 12.30           N  
ATOM   1821  CA  LYS A 191      74.909  36.235 101.681  1.00 13.10           C  
ATOM   1822  C   LYS A 191      73.408  35.960 101.646  1.00 10.86           C  
ATOM   1823  O   LYS A 191      72.645  36.861 101.923  1.00 10.82           O  
ATOM   1824  CB  LYS A 191      75.441  36.491 100.258  1.00 17.37           C  
ATOM   1825  CG  LYS A 191      76.885  37.023 100.318  1.00 25.96           C  
ATOM   1826  CD  LYS A 191      76.917  38.478  99.859  1.00 33.64           C  
ATOM   1827  CE  LYS A 191      76.015  39.310 100.767  1.00 39.12           C  
ATOM   1828  NZ  LYS A 191      75.232  40.377 100.147  1.00 41.42           N  
ATOM   1829  H   LYS A 191      76.236  34.600 101.750  1.00  0.00           H  
ATOM   1830  HZ1 LYS A 191      74.752  40.036  99.291  1.00  0.00           H  
ATOM   1831  HZ2 LYS A 191      74.535  40.719 100.834  1.00  0.00           H  
ATOM   1832  HZ3 LYS A 191      75.875  41.149  99.903  1.00  0.00           H  
ATOM   1833  N   MET A 192      72.956  34.755 101.335  1.00  8.81           N  
ATOM   1834  CA  MET A 192      71.540  34.447 101.312  1.00 10.71           C  
ATOM   1835  C   MET A 192      70.981  34.539 102.742  1.00 11.58           C  
ATOM   1836  O   MET A 192      69.905  35.079 102.933  1.00 11.30           O  
ATOM   1837  CB  MET A 192      71.333  33.042 100.784  1.00 11.56           C  
ATOM   1838  CG  MET A 192      69.880  32.697 100.423  1.00 11.43           C  
ATOM   1839  SD  MET A 192      69.351  33.681  98.999  1.00 15.29           S  
ATOM   1840  CE  MET A 192      67.751  34.137  99.564  1.00 16.94           C  
ATOM   1841  H   MET A 192      73.581  34.060 101.062  1.00  0.00           H  
ATOM   1842  N   ASP A 193      71.714  34.050 103.751  1.00 12.59           N  
ATOM   1843  CA  ASP A 193      71.284  34.132 105.139  1.00 13.56           C  
ATOM   1844  C   ASP A 193      71.069  35.582 105.530  1.00 13.56           C  
ATOM   1845  O   ASP A 193      70.047  35.864 106.148  1.00 14.27           O  
ATOM   1846  CB  ASP A 193      72.333  33.509 106.009  1.00 14.81           C  
ATOM   1847  CG  ASP A 193      71.988  33.668 107.501  1.00 21.58           C  
ATOM   1848  OD1 ASP A 193      70.832  33.456 107.857  1.00 24.89           O  
ATOM   1849  OD2 ASP A 193      72.842  34.027 108.298  1.00 22.82           O  
ATOM   1850  H   ASP A 193      72.532  33.558 103.541  1.00  0.00           H  
ATOM   1851  N   ALA A 194      71.963  36.490 105.142  1.00 10.52           N  
ATOM   1852  CA  ALA A 194      71.818  37.909 105.387  1.00 10.96           C  
ATOM   1853  C   ALA A 194      70.589  38.488 104.727  1.00 12.04           C  
ATOM   1854  O   ALA A 194      69.859  39.249 105.353  1.00 12.63           O  
ATOM   1855  CB  ALA A 194      73.025  38.677 104.866  1.00 10.72           C  
ATOM   1856  H   ALA A 194      72.796  36.172 104.735  1.00  0.00           H  
ATOM   1857  N   TRP A 195      70.306  38.190 103.459  1.00 10.09           N  
ATOM   1858  CA  TRP A 195      69.093  38.653 102.772  1.00 10.41           C  
ATOM   1859  C   TRP A 195      67.821  38.078 103.424  1.00  9.38           C  
ATOM   1860  O   TRP A 195      66.828  38.776 103.516  1.00 10.93           O  
ATOM   1861  CB  TRP A 195      69.164  38.259 101.257  1.00 10.97           C  
ATOM   1862  CG  TRP A 195      70.305  38.939 100.458  1.00 12.64           C  
ATOM   1863  CD1 TRP A 195      70.824  40.189 100.770  1.00 14.51           C  
ATOM   1864  CD2 TRP A 195      70.883  38.459  99.277  1.00 13.86           C  
ATOM   1865  NE1 TRP A 195      71.691  40.489  99.795  1.00 15.28           N  
ATOM   1866  CE2 TRP A 195      71.742  39.487  98.903  1.00 14.12           C  
ATOM   1867  CE3 TRP A 195      70.764  37.321  98.506  1.00 14.18           C  
ATOM   1868  CZ2 TRP A 195      72.502  39.423  97.754  1.00 14.68           C  
ATOM   1869  CZ3 TRP A 195      71.524  37.240  97.344  1.00 14.36           C  
ATOM   1870  CH2 TRP A 195      72.379  38.291  96.987  1.00 13.83           C  
ATOM   1871  H   TRP A 195      70.961  37.665 102.956  1.00  0.00           H  
ATOM   1872  HE1 TRP A 195      72.205  41.316  99.764  1.00  0.00           H  
ATOM   1873  N   LEU A 196      67.814  36.830 103.891  1.00  9.56           N  
ATOM   1874  CA  LEU A 196      66.672  36.234 104.578  1.00  9.57           C  
ATOM   1875  C   LEU A 196      66.519  36.802 105.982  1.00 13.22           C  
ATOM   1876  O   LEU A 196      65.504  36.541 106.609  1.00 13.55           O  
ATOM   1877  CB  LEU A 196      66.862  34.749 104.662  1.00  7.71           C  
ATOM   1878  CG  LEU A 196      66.777  34.010 103.317  1.00  9.47           C  
ATOM   1879  CD1 LEU A 196      67.051  32.564 103.609  1.00 10.34           C  
ATOM   1880  CD2 LEU A 196      65.401  34.148 102.634  1.00 11.49           C  
ATOM   1881  H   LEU A 196      68.594  36.271 103.698  1.00  0.00           H  
ATOM   1882  N   SER A 197      67.478  37.584 106.492  1.00 12.67           N  
ATOM   1883  CA  SER A 197      67.421  38.193 107.830  1.00 11.43           C  
ATOM   1884  C   SER A 197      67.191  39.694 107.747  1.00 12.62           C  
ATOM   1885  O   SER A 197      67.182  40.429 108.746  1.00 12.38           O  
ATOM   1886  CB  SER A 197      68.735  37.865 108.546  1.00  9.19           C  
ATOM   1887  OG  SER A 197      68.853  36.463 108.658  1.00 13.22           O  
ATOM   1888  H   SER A 197      68.258  37.796 105.933  1.00  0.00           H  
ATOM   1889  HG  SER A 197      69.118  36.143 107.803  1.00  0.00           H  
ATOM   1890  N   GLY A 198      67.012  40.202 106.534  1.00 11.76           N  
ATOM   1891  CA  GLY A 198      66.870  41.627 106.349  1.00 12.44           C  
ATOM   1892  C   GLY A 198      65.431  41.975 105.999  1.00 14.62           C  
ATOM   1893  O   GLY A 198      64.552  41.114 105.919  1.00 14.13           O  
ATOM   1894  H   GLY A 198      66.958  39.612 105.753  1.00  0.00           H  
ATOM   1895  N   PRO A 199      65.151  43.238 105.722  1.00 16.60           N  
ATOM   1896  CA  PRO A 199      63.801  43.718 105.388  1.00 21.30           C  
ATOM   1897  C   PRO A 199      63.124  43.177 104.094  1.00 23.51           C  
ATOM   1898  O   PRO A 199      61.897  43.211 103.920  1.00 24.28           O  
ATOM   1899  CB  PRO A 199      64.004  45.229 105.388  1.00 22.63           C  
ATOM   1900  CG  PRO A 199      65.295  45.485 106.168  1.00 21.11           C  
ATOM   1901  CD  PRO A 199      66.136  44.304 105.801  1.00 17.61           C  
ATOM   1902  N   ASN A 200      63.891  42.657 103.134  1.00 24.08           N  
ATOM   1903  CA  ASN A 200      63.302  42.155 101.904  1.00 25.85           C  
ATOM   1904  C   ASN A 200      62.968  40.688 101.944  1.00 22.88           C  
ATOM   1905  O   ASN A 200      62.468  40.184 100.939  1.00 21.26           O  
ATOM   1906  CB  ASN A 200      64.262  42.422 100.690  1.00 33.18           C  
ATOM   1907  CG  ASN A 200      64.291  43.913 100.280  1.00 40.34           C  
ATOM   1908  OD1 ASN A 200      63.250  44.552 100.095  1.00 44.99           O  
ATOM   1909  ND2 ASN A 200      65.427  44.585 100.090  1.00 44.50           N  
ATOM   1910  H   ASN A 200      64.855  42.574 103.276  1.00  0.00           H  
ATOM   1911 HD21 ASN A 200      65.339  45.557 100.013  1.00  0.00           H  
ATOM   1912 HD22 ASN A 200      66.275  44.115 100.097  1.00  0.00           H  
ATOM   1913  N   ALA A 201      63.193  39.979 103.069  1.00 18.48           N  
ATOM   1914  CA  ALA A 201      63.068  38.539 103.073  1.00 16.13           C  
ATOM   1915  C   ALA A 201      61.758  37.966 102.547  1.00 17.03           C  
ATOM   1916  O   ALA A 201      61.778  36.988 101.790  1.00 18.76           O  
ATOM   1917  CB  ALA A 201      63.255  37.988 104.466  1.00 15.49           C  
ATOM   1918  H   ALA A 201      63.456  40.431 103.897  1.00  0.00           H  
ATOM   1919  N   ASN A 202      60.620  38.590 102.891  1.00 15.25           N  
ATOM   1920  CA  ASN A 202      59.311  38.106 102.451  1.00 17.23           C  
ATOM   1921  C   ASN A 202      59.004  38.407 100.995  1.00 15.89           C  
ATOM   1922  O   ASN A 202      58.045  37.851 100.477  1.00 16.11           O  
ATOM   1923  CB  ASN A 202      58.159  38.730 103.319  1.00 20.06           C  
ATOM   1924  CG  ASN A 202      58.075  40.264 103.266  1.00 24.34           C  
ATOM   1925  OD1 ASN A 202      58.973  40.968 103.748  1.00 28.46           O  
ATOM   1926  ND2 ASN A 202      57.037  40.856 102.662  1.00 25.91           N  
ATOM   1927  H   ASN A 202      60.660  39.392 103.457  1.00  0.00           H  
ATOM   1928 HD21 ASN A 202      57.015  41.836 102.627  1.00  0.00           H  
ATOM   1929 HD22 ASN A 202      56.356  40.297 102.247  1.00  0.00           H  
ATOM   1930  N   LYS A 203      59.749  39.312 100.348  1.00 13.93           N  
ATOM   1931  CA  LYS A 203      59.477  39.733  98.980  1.00 13.73           C  
ATOM   1932  C   LYS A 203      60.240  38.932  97.918  1.00 14.19           C  
ATOM   1933  O   LYS A 203      59.933  39.048  96.739  1.00 13.86           O  
ATOM   1934  CB  LYS A 203      59.819  41.195  98.880  1.00 16.44           C  
ATOM   1935  CG  LYS A 203      59.059  42.082  99.871  1.00 24.82           C  
ATOM   1936  CD  LYS A 203      59.673  43.465 100.071  1.00 30.62           C  
ATOM   1937  CE  LYS A 203      59.569  44.196  98.741  1.00 36.79           C  
ATOM   1938  NZ  LYS A 203      60.533  45.285  98.628  1.00 42.46           N  
ATOM   1939  H   LYS A 203      60.527  39.695 100.805  1.00  0.00           H  
ATOM   1940  HZ1 LYS A 203      61.474  44.964  98.920  1.00  0.00           H  
ATOM   1941  HZ2 LYS A 203      60.560  45.605  97.638  1.00  0.00           H  
ATOM   1942  HZ3 LYS A 203      60.252  46.079  99.234  1.00  0.00           H  
ATOM   1943  N   ILE A 204      61.201  38.081  98.321  1.00 12.96           N  
ATOM   1944  CA  ILE A 204      62.006  37.287  97.401  1.00 12.03           C  
ATOM   1945  C   ILE A 204      61.200  36.190  96.784  1.00 11.92           C  
ATOM   1946  O   ILE A 204      60.722  35.282  97.463  1.00 13.28           O  
ATOM   1947  CB  ILE A 204      63.229  36.686  98.137  1.00 10.75           C  
ATOM   1948  CG1 ILE A 204      64.048  37.838  98.725  1.00  7.29           C  
ATOM   1949  CG2 ILE A 204      64.032  35.788  97.185  1.00 10.93           C  
ATOM   1950  CD1 ILE A 204      65.181  37.396  99.660  1.00 11.32           C  
ATOM   1951  H   ILE A 204      61.352  37.992  99.288  1.00  0.00           H  
ATOM   1952  N   GLU A 205      61.093  36.181  95.451  1.00 10.53           N  
ATOM   1953  CA  GLU A 205      60.309  35.136  94.764  1.00 11.01           C  
ATOM   1954  C   GLU A 205      61.155  34.129  94.035  1.00 11.88           C  
ATOM   1955  O   GLU A 205      60.752  32.973  93.934  1.00 11.48           O  
ATOM   1956  CB  GLU A 205      59.356  35.727  93.738  1.00 10.67           C  
ATOM   1957  CG  GLU A 205      58.425  36.720  94.445  1.00 13.08           C  
ATOM   1958  CD  GLU A 205      57.486  37.464  93.527  1.00 15.85           C  
ATOM   1959  OE1 GLU A 205      57.731  37.536  92.310  1.00 11.65           O  
ATOM   1960  OE2 GLU A 205      56.501  37.998  94.047  1.00 13.40           O  
ATOM   1961  H   GLU A 205      61.515  36.864  94.887  1.00  0.00           H  
ATOM   1962  N   VAL A 206      62.330  34.578  93.496  1.00 11.51           N  
ATOM   1963  CA  VAL A 206      63.224  33.683  92.768  1.00  9.53           C  
ATOM   1964  C   VAL A 206      64.679  33.947  93.131  1.00  7.89           C  
ATOM   1965  O   VAL A 206      65.045  35.103  93.264  1.00  8.96           O  
ATOM   1966  CB  VAL A 206      63.027  33.876  91.240  1.00 11.38           C  
ATOM   1967  CG1 VAL A 206      63.961  32.908  90.490  1.00 11.29           C  
ATOM   1968  CG2 VAL A 206      61.620  33.494  90.816  1.00 10.24           C  
ATOM   1969  H   VAL A 206      62.508  35.540  93.527  1.00  0.00           H  
ATOM   1970  N   VAL A 207      65.485  32.901  93.308  1.00  7.41           N  
ATOM   1971  CA  VAL A 207      66.925  33.090  93.512  1.00  7.84           C  
ATOM   1972  C   VAL A 207      67.673  32.676  92.218  1.00  6.73           C  
ATOM   1973  O   VAL A 207      67.558  31.552  91.770  1.00  7.94           O  
ATOM   1974  CB  VAL A 207      67.455  32.241  94.685  1.00  9.26           C  
ATOM   1975  CG1 VAL A 207      68.944  32.439  94.866  1.00  7.33           C  
ATOM   1976  CG2 VAL A 207      66.680  32.644  95.967  1.00 10.86           C  
ATOM   1977  H   VAL A 207      65.115  31.995  93.295  1.00  0.00           H  
ATOM   1978  N   ILE A 208      68.411  33.603  91.638  1.00  7.16           N  
ATOM   1979  CA  ILE A 208      69.197  33.311  90.433  1.00  7.59           C  
ATOM   1980  C   ILE A 208      70.660  33.274  90.826  1.00  5.76           C  
ATOM   1981  O   ILE A 208      71.154  34.236  91.380  1.00  7.18           O  
ATOM   1982  CB  ILE A 208      68.952  34.403  89.378  1.00  9.65           C  
ATOM   1983  CG1 ILE A 208      67.434  34.379  88.935  1.00  7.85           C  
ATOM   1984  CG2 ILE A 208      69.865  34.144  88.169  1.00  9.02           C  
ATOM   1985  CD1 ILE A 208      67.061  35.667  88.157  1.00  9.71           C  
ATOM   1986  H   ILE A 208      68.469  34.501  92.031  1.00  0.00           H  
ATOM   1987  N   ALA A 209      71.365  32.177  90.614  1.00  7.02           N  
ATOM   1988  CA  ALA A 209      72.819  32.158  90.891  1.00  8.97           C  
ATOM   1989  C   ALA A 209      73.612  31.933  89.574  1.00  9.34           C  
ATOM   1990  O   ALA A 209      73.166  31.200  88.689  1.00  9.55           O  
ATOM   1991  CB  ALA A 209      73.125  31.025  91.870  1.00  8.90           C  
ATOM   1992  H   ALA A 209      70.936  31.338  90.342  1.00  0.00           H  
ATOM   1993  N   ASN A 210      74.756  32.601  89.429  1.00  9.53           N  
ATOM   1994  CA  ASN A 210      75.609  32.413  88.259  1.00  9.87           C  
ATOM   1995  C   ASN A 210      76.182  31.009  88.209  1.00  9.58           C  
ATOM   1996  O   ASN A 210      76.629  30.626  87.151  1.00 10.23           O  
ATOM   1997  CB  ASN A 210      76.758  33.427  88.271  1.00 11.28           C  
ATOM   1998  CG  ASN A 210      76.422  34.844  87.849  1.00 10.40           C  
ATOM   1999  OD1 ASN A 210      77.303  35.707  87.940  1.00 11.11           O  
ATOM   2000  ND2 ASN A 210      75.204  35.195  87.416  1.00  9.07           N  
ATOM   2001  H   ASN A 210      75.004  33.264  90.099  1.00  0.00           H  
ATOM   2002 HD21 ASN A 210      75.100  36.136  87.164  1.00  0.00           H  
ATOM   2003 HD22 ASN A 210      74.497  34.518  87.375  1.00  0.00           H  
ATOM   2004  N   ASN A 211      76.277  30.200  89.279  1.00  7.53           N  
ATOM   2005  CA  ASN A 211      76.667  28.811  89.147  1.00  8.81           C  
ATOM   2006  C   ASN A 211      75.964  27.945  90.212  1.00 10.50           C  
ATOM   2007  O   ASN A 211      75.285  28.437  91.140  1.00 11.90           O  
ATOM   2008  CB  ASN A 211      78.211  28.641  89.261  1.00  6.95           C  
ATOM   2009  CG  ASN A 211      78.815  28.727  90.637  1.00 11.02           C  
ATOM   2010  OD1 ASN A 211      78.150  29.146  91.582  1.00  9.43           O  
ATOM   2011  ND2 ASN A 211      80.081  28.339  90.822  1.00  6.61           N  
ATOM   2012  H   ASN A 211      76.065  30.554  90.167  1.00  0.00           H  
ATOM   2013 HD21 ASN A 211      80.476  28.431  91.718  1.00  0.00           H  
ATOM   2014 HD22 ASN A 211      80.544  27.917  90.070  1.00  0.00           H  
ATOM   2015  N   ASP A 212      76.133  26.641  90.090  1.00  8.94           N  
ATOM   2016  CA  ASP A 212      75.508  25.677  90.995  1.00  9.36           C  
ATOM   2017  C   ASP A 212      76.107  25.684  92.370  1.00 10.08           C  
ATOM   2018  O   ASP A 212      75.365  25.502  93.329  1.00 10.90           O  
ATOM   2019  CB  ASP A 212      75.631  24.259  90.491  1.00  7.99           C  
ATOM   2020  CG  ASP A 212      74.773  23.952  89.283  1.00 10.13           C  
ATOM   2021  OD1 ASP A 212      73.851  24.710  89.006  1.00 10.05           O  
ATOM   2022  OD2 ASP A 212      75.047  22.925  88.650  1.00  9.54           O  
ATOM   2023  H   ASP A 212      76.694  26.302  89.358  1.00  0.00           H  
ATOM   2024  N   ALA A 213      77.401  25.905  92.522  1.00  7.92           N  
ATOM   2025  CA  ALA A 213      77.966  25.929  93.871  1.00 10.59           C  
ATOM   2026  C   ALA A 213      77.306  27.057  94.711  1.00  9.92           C  
ATOM   2027  O   ALA A 213      76.941  26.821  95.873  1.00  9.36           O  
ATOM   2028  CB  ALA A 213      79.479  26.144  93.794  1.00  8.78           C  
ATOM   2029  H   ALA A 213      77.970  26.081  91.738  1.00  0.00           H  
ATOM   2030  N   MET A 214      77.090  28.241  94.125  1.00  7.64           N  
ATOM   2031  CA  MET A 214      76.451  29.318  94.842  1.00  9.08           C  
ATOM   2032  C   MET A 214      74.951  28.997  95.018  1.00 10.58           C  
ATOM   2033  O   MET A 214      74.425  29.315  96.088  1.00  9.27           O  
ATOM   2034  CB  MET A 214      76.604  30.642  94.096  1.00  7.61           C  
ATOM   2035  CG  MET A 214      78.063  31.136  94.127  1.00  7.01           C  
ATOM   2036  SD  MET A 214      78.338  32.769  93.540  1.00  8.42           S  
ATOM   2037  CE  MET A 214      77.785  32.635  91.812  1.00  7.20           C  
ATOM   2038  H   MET A 214      77.377  28.391  93.200  1.00  0.00           H  
ATOM   2039  N   ALA A 215      74.280  28.397  94.016  1.00  9.35           N  
ATOM   2040  CA  ALA A 215      72.879  27.950  94.168  1.00  9.80           C  
ATOM   2041  C   ALA A 215      72.722  26.989  95.359  1.00 10.31           C  
ATOM   2042  O   ALA A 215      71.772  27.070  96.136  1.00  9.62           O  
ATOM   2043  CB  ALA A 215      72.404  27.225  92.920  1.00  9.22           C  
ATOM   2044  H   ALA A 215      74.710  28.305  93.141  1.00  0.00           H  
ATOM   2045  N   MET A 216      73.684  26.091  95.547  1.00 10.22           N  
ATOM   2046  CA  MET A 216      73.660  25.140  96.641  1.00 13.82           C  
ATOM   2047  C   MET A 216      73.793  25.796  98.029  1.00 14.38           C  
ATOM   2048  O   MET A 216      73.140  25.348  98.987  1.00 14.44           O  
ATOM   2049  CB  MET A 216      74.777  24.108  96.460  1.00 15.79           C  
ATOM   2050  CG  MET A 216      74.498  23.197  95.248  1.00 20.35           C  
ATOM   2051  SD  MET A 216      75.722  21.892  94.925  1.00 27.91           S  
ATOM   2052  CE  MET A 216      77.260  22.719  95.087  1.00 25.58           C  
ATOM   2053  H   MET A 216      74.397  26.032  94.896  1.00  0.00           H  
ATOM   2054  N   GLY A 217      74.591  26.876  98.133  1.00 12.55           N  
ATOM   2055  CA  GLY A 217      74.726  27.631  99.362  1.00 11.23           C  
ATOM   2056  C   GLY A 217      73.392  28.338  99.654  1.00 12.81           C  
ATOM   2057  O   GLY A 217      72.932  28.402 100.804  1.00 12.84           O  
ATOM   2058  H   GLY A 217      75.145  27.116  97.363  1.00  0.00           H  
ATOM   2059  N   ALA A 218      72.756  28.909  98.635  1.00 10.25           N  
ATOM   2060  CA  ALA A 218      71.451  29.534  98.805  1.00 11.42           C  
ATOM   2061  C   ALA A 218      70.412  28.514  99.260  1.00 12.90           C  
ATOM   2062  O   ALA A 218      69.580  28.864 100.095  1.00 12.82           O  
ATOM   2063  CB  ALA A 218      70.913  30.140  97.512  1.00 11.36           C  
ATOM   2064  H   ALA A 218      73.206  28.957  97.767  1.00  0.00           H  
ATOM   2065  N   VAL A 219      70.438  27.271  98.733  1.00 12.25           N  
ATOM   2066  CA  VAL A 219      69.484  26.236  99.103  1.00 13.58           C  
ATOM   2067  C   VAL A 219      69.676  25.933 100.556  1.00 14.44           C  
ATOM   2068  O   VAL A 219      68.666  25.795 101.243  1.00 16.13           O  
ATOM   2069  CB  VAL A 219      69.697  24.980  98.279  1.00 12.47           C  
ATOM   2070  CG1 VAL A 219      68.927  23.815  98.824  1.00 12.99           C  
ATOM   2071  CG2 VAL A 219      69.175  25.240  96.874  1.00 14.21           C  
ATOM   2072  H   VAL A 219      71.047  27.100  97.988  1.00  0.00           H  
ATOM   2073  N   GLU A 220      70.896  25.914 101.054  1.00 13.43           N  
ATOM   2074  CA  GLU A 220      71.114  25.671 102.465  1.00 17.82           C  
ATOM   2075  C   GLU A 220      70.581  26.758 103.383  1.00 17.07           C  
ATOM   2076  O   GLU A 220      69.996  26.429 104.418  1.00 17.05           O  
ATOM   2077  CB  GLU A 220      72.572  25.519 102.739  1.00 21.94           C  
ATOM   2078  CG  GLU A 220      73.053  24.164 102.299  1.00 32.42           C  
ATOM   2079  CD  GLU A 220      74.571  24.130 102.455  1.00 41.85           C  
ATOM   2080  OE1 GLU A 220      75.037  23.864 103.581  1.00 45.55           O  
ATOM   2081  OE2 GLU A 220      75.270  24.412 101.463  1.00 44.89           O  
ATOM   2082  H   GLU A 220      71.661  26.004 100.453  1.00  0.00           H  
ATOM   2083  N   ALA A 221      70.815  28.026 103.022  1.00 14.21           N  
ATOM   2084  CA  ALA A 221      70.268  29.154 103.746  1.00 15.22           C  
ATOM   2085  C   ALA A 221      68.720  29.149 103.701  1.00 17.68           C  
ATOM   2086  O   ALA A 221      68.047  29.452 104.702  1.00 18.69           O  
ATOM   2087  CB  ALA A 221      70.769  30.464 103.141  1.00 14.16           C  
ATOM   2088  H   ALA A 221      71.410  28.193 102.265  1.00  0.00           H  
ATOM   2089  N   LEU A 222      68.108  28.815 102.554  1.00 15.84           N  
ATOM   2090  CA  LEU A 222      66.668  28.741 102.429  1.00 15.66           C  
ATOM   2091  C   LEU A 222      66.124  27.663 103.335  1.00 18.65           C  
ATOM   2092  O   LEU A 222      65.158  27.988 104.011  1.00 19.55           O  
ATOM   2093  CB  LEU A 222      66.274  28.449 101.015  1.00 12.29           C  
ATOM   2094  CG  LEU A 222      66.377  29.607 100.071  1.00 11.66           C  
ATOM   2095  CD1 LEU A 222      66.122  29.080  98.668  1.00 13.65           C  
ATOM   2096  CD2 LEU A 222      65.341  30.661 100.323  1.00 12.64           C  
ATOM   2097  H   LEU A 222      68.655  28.691 101.761  1.00  0.00           H  
ATOM   2098  N   LYS A 223      66.693  26.456 103.415  1.00 20.32           N  
ATOM   2099  CA  LYS A 223      66.230  25.396 104.317  1.00 24.00           C  
ATOM   2100  C   LYS A 223      66.332  25.804 105.769  1.00 24.88           C  
ATOM   2101  O   LYS A 223      65.379  25.552 106.520  1.00 26.11           O  
ATOM   2102  CB  LYS A 223      67.022  24.081 104.187  1.00 25.18           C  
ATOM   2103  CG  LYS A 223      66.393  23.185 103.140  1.00 34.37           C  
ATOM   2104  CD  LYS A 223      67.283  22.013 102.654  1.00 39.99           C  
ATOM   2105  CE  LYS A 223      66.862  21.420 101.262  1.00 42.01           C  
ATOM   2106  NZ  LYS A 223      67.837  20.441 100.735  1.00 43.52           N  
ATOM   2107  H   LYS A 223      67.417  26.257 102.789  1.00  0.00           H  
ATOM   2108  HZ1 LYS A 223      67.984  19.694 101.440  1.00  0.00           H  
ATOM   2109  HZ2 LYS A 223      67.479  20.013  99.862  1.00  0.00           H  
ATOM   2110  HZ3 LYS A 223      68.740  20.912 100.548  1.00  0.00           H  
ATOM   2111  N   ALA A 224      67.428  26.467 106.153  1.00 23.95           N  
ATOM   2112  CA  ALA A 224      67.600  26.900 107.526  1.00 24.22           C  
ATOM   2113  C   ALA A 224      66.495  27.854 107.946  1.00 24.03           C  
ATOM   2114  O   ALA A 224      66.077  27.823 109.089  1.00 26.85           O  
ATOM   2115  CB  ALA A 224      68.930  27.616 107.714  1.00 22.89           C  
ATOM   2116  H   ALA A 224      68.179  26.576 105.536  1.00  0.00           H  
ATOM   2117  N   HIS A 225      66.016  28.711 107.058  1.00 22.49           N  
ATOM   2118  CA  HIS A 225      64.931  29.617 107.323  1.00 22.03           C  
ATOM   2119  C   HIS A 225      63.575  29.030 106.956  1.00 22.91           C  
ATOM   2120  O   HIS A 225      62.604  29.775 106.849  1.00 22.99           O  
ATOM   2121  CB  HIS A 225      65.136  30.883 106.535  1.00 20.61           C  
ATOM   2122  CG  HIS A 225      66.163  31.810 107.117  1.00 22.49           C  
ATOM   2123  ND1 HIS A 225      65.916  32.988 107.671  1.00 23.50           N  
ATOM   2124  CD2 HIS A 225      67.529  31.607 107.118  1.00 23.36           C  
ATOM   2125  CE1 HIS A 225      67.075  33.522 108.002  1.00 24.96           C  
ATOM   2126  NE2 HIS A 225      68.033  32.688 107.669  1.00 24.22           N  
ATOM   2127  H   HIS A 225      66.475  28.772 106.195  1.00  0.00           H  
ATOM   2128  HD1 HIS A 225      65.040  33.400 107.819  1.00  0.00           H  
ATOM   2129  HE2 HIS A 225      68.973  32.852 107.816  1.00  0.00           H  
ATOM   2130  N   ASN A 226      63.480  27.723 106.706  1.00 24.17           N  
ATOM   2131  CA  ASN A 226      62.254  27.065 106.288  1.00 27.90           C  
ATOM   2132  C   ASN A 226      61.481  27.769 105.196  1.00 28.74           C  
ATOM   2133  O   ASN A 226      60.262  27.925 105.218  1.00 29.51           O  
ATOM   2134  CB  ASN A 226      61.381  26.848 107.533  1.00 33.72           C  
ATOM   2135  CG  ASN A 226      62.026  25.707 108.323  1.00 37.34           C  
ATOM   2136  OD1 ASN A 226      61.925  24.549 107.891  1.00 40.98           O  
ATOM   2137  ND2 ASN A 226      62.737  25.957 109.430  1.00 37.51           N  
ATOM   2138  H   ASN A 226      64.278  27.167 106.787  1.00  0.00           H  
ATOM   2139 HD21 ASN A 226      63.074  25.180 109.913  1.00  0.00           H  
ATOM   2140 HD22 ASN A 226      62.867  26.880 109.715  1.00  0.00           H  
ATOM   2141  N   LYS A 227      62.282  28.223 104.232  1.00 26.21           N  
ATOM   2142  CA  LYS A 227      61.841  28.928 103.053  1.00 25.36           C  
ATOM   2143  C   LYS A 227      62.204  28.054 101.842  1.00 26.13           C  
ATOM   2144  O   LYS A 227      62.535  28.548 100.758  1.00 24.79           O  
ATOM   2145  CB  LYS A 227      62.562  30.279 103.037  1.00 26.49           C  
ATOM   2146  CG  LYS A 227      61.769  31.487 103.546  1.00 29.38           C  
ATOM   2147  CD  LYS A 227      60.722  31.851 102.484  1.00 35.05           C  
ATOM   2148  CE  LYS A 227      59.823  33.098 102.700  1.00 37.67           C  
ATOM   2149  NZ  LYS A 227      58.764  33.238 101.676  1.00 35.14           N  
ATOM   2150  H   LYS A 227      63.244  28.086 104.335  1.00  0.00           H  
ATOM   2151  HZ1 LYS A 227      58.214  32.356 101.632  1.00  0.00           H  
ATOM   2152  HZ2 LYS A 227      58.139  34.026 101.935  1.00  0.00           H  
ATOM   2153  HZ3 LYS A 227      59.185  33.424 100.745  1.00  0.00           H  
ATOM   2154  N   SER A 228      62.106  26.734 101.989  1.00 24.23           N  
ATOM   2155  CA  SER A 228      62.451  25.874 100.889  1.00 28.18           C  
ATOM   2156  C   SER A 228      61.501  25.876  99.665  1.00 27.18           C  
ATOM   2157  O   SER A 228      61.865  25.321  98.624  1.00 28.63           O  
ATOM   2158  CB  SER A 228      62.618  24.481 101.480  1.00 31.31           C  
ATOM   2159  OG  SER A 228      61.339  23.939 101.828  1.00 38.64           O  
ATOM   2160  H   SER A 228      61.795  26.347 102.832  1.00  0.00           H  
ATOM   2161  HG  SER A 228      60.783  23.931 101.047  1.00  0.00           H  
ATOM   2162  N   SER A 229      60.313  26.495  99.699  1.00 23.06           N  
ATOM   2163  CA  SER A 229      59.477  26.632  98.508  1.00 23.07           C  
ATOM   2164  C   SER A 229      59.957  27.706  97.487  1.00 20.63           C  
ATOM   2165  O   SER A 229      59.321  27.890  96.449  1.00 21.44           O  
ATOM   2166  CB  SER A 229      58.060  26.978  98.955  1.00 23.21           C  
ATOM   2167  OG  SER A 229      58.212  28.153  99.790  1.00 30.38           O  
ATOM   2168  H   SER A 229      60.004  26.854 100.557  1.00  0.00           H  
ATOM   2169  HG  SER A 229      58.824  27.943 100.495  1.00  0.00           H  
ATOM   2170  N   ILE A 230      61.023  28.489  97.754  1.00 18.78           N  
ATOM   2171  CA  ILE A 230      61.536  29.551  96.864  1.00 16.29           C  
ATOM   2172  C   ILE A 230      62.398  28.820  95.824  1.00 14.86           C  
ATOM   2173  O   ILE A 230      63.300  28.068  96.222  1.00 13.78           O  
ATOM   2174  CB  ILE A 230      62.390  30.548  97.685  1.00 16.93           C  
ATOM   2175  CG1 ILE A 230      61.476  31.172  98.759  1.00 18.09           C  
ATOM   2176  CG2 ILE A 230      63.024  31.652  96.822  1.00 13.22           C  
ATOM   2177  CD1 ILE A 230      60.397  32.124  98.273  1.00 19.14           C  
ATOM   2178  H   ILE A 230      61.496  28.339  98.602  1.00  0.00           H  
ATOM   2179  N   PRO A 231      62.106  28.959  94.506  1.00 14.90           N  
ATOM   2180  CA  PRO A 231      62.883  28.314  93.423  1.00 12.58           C  
ATOM   2181  C   PRO A 231      64.285  28.914  93.281  1.00 10.88           C  
ATOM   2182  O   PRO A 231      64.484  30.131  93.370  1.00 11.50           O  
ATOM   2183  CB  PRO A 231      62.062  28.514  92.180  1.00 11.85           C  
ATOM   2184  CG  PRO A 231      61.436  29.864  92.455  1.00 15.90           C  
ATOM   2185  CD  PRO A 231      60.995  29.740  93.933  1.00 12.85           C  
ATOM   2186  N   VAL A 232      65.245  28.014  93.099  1.00  9.94           N  
ATOM   2187  CA  VAL A 232      66.628  28.398  92.910  1.00 10.08           C  
ATOM   2188  C   VAL A 232      67.111  27.851  91.541  1.00  8.62           C  
ATOM   2189  O   VAL A 232      66.907  26.694  91.184  1.00  8.59           O  
ATOM   2190  CB  VAL A 232      67.544  27.825  94.019  1.00 10.23           C  
ATOM   2191  CG1 VAL A 232      69.002  28.237  93.774  1.00  7.96           C  
ATOM   2192  CG2 VAL A 232      67.121  28.376  95.369  1.00 11.11           C  
ATOM   2193  H   VAL A 232      65.036  27.062  93.109  1.00  0.00           H  
ATOM   2194  N   PHE A 233      67.734  28.718  90.758  1.00  9.33           N  
ATOM   2195  CA  PHE A 233      68.306  28.312  89.447  1.00  9.35           C  
ATOM   2196  C   PHE A 233      69.836  28.494  89.501  1.00  8.65           C  
ATOM   2197  O   PHE A 233      70.372  29.477  90.039  1.00  9.28           O  
ATOM   2198  CB  PHE A 233      67.734  29.181  88.332  1.00  9.29           C  
ATOM   2199  CG  PHE A 233      66.237  28.961  88.107  1.00 12.45           C  
ATOM   2200  CD1 PHE A 233      65.304  29.586  88.936  1.00 13.91           C  
ATOM   2201  CD2 PHE A 233      65.820  28.143  87.082  1.00 12.61           C  
ATOM   2202  CE1 PHE A 233      63.942  29.383  88.726  1.00 13.68           C  
ATOM   2203  CE2 PHE A 233      64.465  27.950  86.881  1.00 13.85           C  
ATOM   2204  CZ  PHE A 233      63.535  28.561  87.694  1.00 13.36           C  
ATOM   2205  H   PHE A 233      67.775  29.654  91.050  1.00  0.00           H  
ATOM   2206  N   GLY A 234      70.516  27.544  88.881  1.00  8.50           N  
ATOM   2207  CA  GLY A 234      71.993  27.642  88.803  1.00  9.27           C  
ATOM   2208  C   GLY A 234      72.516  27.465  87.371  1.00 11.44           C  
ATOM   2209  O   GLY A 234      71.753  27.530  86.394  1.00 11.33           O  
ATOM   2210  H   GLY A 234      70.039  26.784  88.486  1.00  0.00           H  
ATOM   2211  N   VAL A 235      73.843  27.278  87.271  1.00 10.46           N  
ATOM   2212  CA  VAL A 235      74.515  26.974  85.988  1.00  9.59           C  
ATOM   2213  C   VAL A 235      75.639  26.021  86.293  1.00  8.86           C  
ATOM   2214  O   VAL A 235      76.361  26.278  87.234  1.00  9.51           O  
ATOM   2215  CB  VAL A 235      75.123  28.235  85.348  1.00  8.29           C  
ATOM   2216  CG1 VAL A 235      75.977  27.844  84.125  1.00  8.71           C  
ATOM   2217  CG2 VAL A 235      74.019  29.182  84.869  1.00  7.62           C  
ATOM   2218  H   VAL A 235      74.385  27.314  88.088  1.00  0.00           H  
ATOM   2219  N   ASP A 236      75.725  24.884  85.621  1.00  9.87           N  
ATOM   2220  CA  ASP A 236      76.872  23.968  85.492  1.00  8.39           C  
ATOM   2221  C   ASP A 236      76.428  22.561  85.379  1.00 10.60           C  
ATOM   2222  O   ASP A 236      77.103  21.821  84.660  1.00 11.46           O  
ATOM   2223  CB  ASP A 236      77.935  23.955  86.626  1.00  9.24           C  
ATOM   2224  CG  ASP A 236      78.893  25.151  86.598  1.00 10.12           C  
ATOM   2225  OD1 ASP A 236      79.067  25.829  85.570  1.00 11.60           O  
ATOM   2226  OD2 ASP A 236      79.439  25.455  87.642  1.00 10.90           O  
ATOM   2227  H   ASP A 236      74.909  24.626  85.148  1.00  0.00           H  
ATOM   2228  N   ALA A 237      75.250  22.203  85.954  1.00  9.26           N  
ATOM   2229  CA  ALA A 237      74.772  20.843  86.078  1.00 10.46           C  
ATOM   2230  C   ALA A 237      75.763  19.875  86.699  1.00 13.26           C  
ATOM   2231  O   ALA A 237      76.006  18.755  86.274  1.00 14.91           O  
ATOM   2232  CB  ALA A 237      74.289  20.284  84.725  1.00  7.93           C  
ATOM   2233  H   ALA A 237      74.658  22.912  86.271  1.00  0.00           H  
ATOM   2234  N   LEU A 238      76.285  20.283  87.855  1.00 12.80           N  
ATOM   2235  CA  LEU A 238      77.135  19.445  88.679  1.00 15.12           C  
ATOM   2236  C   LEU A 238      76.264  18.300  89.149  1.00 16.04           C  
ATOM   2237  O   LEU A 238      75.051  18.487  89.308  1.00 16.70           O  
ATOM   2238  CB  LEU A 238      77.657  20.187  89.914  1.00 15.70           C  
ATOM   2239  CG  LEU A 238      78.582  21.387  89.780  1.00 16.81           C  
ATOM   2240  CD1 LEU A 238      78.710  22.047  91.171  1.00 17.77           C  
ATOM   2241  CD2 LEU A 238      79.904  20.942  89.150  1.00 16.60           C  
ATOM   2242  H   LEU A 238      76.037  21.178  88.162  1.00  0.00           H  
ATOM   2243  N   PRO A 239      76.805  17.088  89.367  1.00 19.01           N  
ATOM   2244  CA  PRO A 239      76.019  15.941  89.803  1.00 19.54           C  
ATOM   2245  C   PRO A 239      75.217  16.214  91.078  1.00 19.19           C  
ATOM   2246  O   PRO A 239      74.056  15.860  91.179  1.00 19.77           O  
ATOM   2247  CB  PRO A 239      77.050  14.842  89.920  1.00 19.96           C  
ATOM   2248  CG  PRO A 239      78.384  15.514  89.953  1.00 20.87           C  
ATOM   2249  CD  PRO A 239      78.200  16.721  89.091  1.00 19.26           C  
ATOM   2250  N   GLU A 240      75.748  16.957  92.016  1.00 18.83           N  
ATOM   2251  CA  GLU A 240      75.079  17.319  93.257  1.00 20.42           C  
ATOM   2252  C   GLU A 240      73.921  18.267  93.026  1.00 20.84           C  
ATOM   2253  O   GLU A 240      72.920  18.260  93.733  1.00 22.18           O  
ATOM   2254  CB  GLU A 240      76.081  17.976  94.169  1.00 21.53           C  
ATOM   2255  CG  GLU A 240      77.252  17.079  94.525  1.00 28.02           C  
ATOM   2256  CD  GLU A 240      78.382  16.892  93.489  1.00 31.41           C  
ATOM   2257  OE1 GLU A 240      78.587  17.730  92.603  1.00 29.26           O  
ATOM   2258  OE2 GLU A 240      79.071  15.865  93.557  1.00 36.28           O  
ATOM   2259  H   GLU A 240      76.647  17.306  91.846  1.00  0.00           H  
ATOM   2260  N   ALA A 241      74.046  19.145  92.037  1.00 18.18           N  
ATOM   2261  CA  ALA A 241      72.988  20.054  91.678  1.00 17.41           C  
ATOM   2262  C   ALA A 241      71.884  19.305  90.945  1.00 16.78           C  
ATOM   2263  O   ALA A 241      70.716  19.652  91.087  1.00 16.07           O  
ATOM   2264  CB  ALA A 241      73.527  21.157  90.770  1.00 13.88           C  
ATOM   2265  H   ALA A 241      74.867  19.149  91.500  1.00  0.00           H  
ATOM   2266  N   LEU A 242      72.240  18.293  90.128  1.00 16.59           N  
ATOM   2267  CA  LEU A 242      71.253  17.470  89.426  1.00 18.49           C  
ATOM   2268  C   LEU A 242      70.376  16.693  90.420  1.00 18.61           C  
ATOM   2269  O   LEU A 242      69.171  16.575  90.248  1.00 17.50           O  
ATOM   2270  CB  LEU A 242      71.985  16.511  88.472  1.00 18.60           C  
ATOM   2271  CG  LEU A 242      72.726  17.095  87.269  1.00 22.37           C  
ATOM   2272  CD1 LEU A 242      73.323  15.959  86.394  1.00 20.96           C  
ATOM   2273  CD2 LEU A 242      71.746  17.943  86.445  1.00 20.20           C  
ATOM   2274  H   LEU A 242      73.190  18.202  89.923  1.00  0.00           H  
ATOM   2275  N   ALA A 243      70.994  16.252  91.518  1.00 19.09           N  
ATOM   2276  CA  ALA A 243      70.291  15.676  92.659  1.00 19.13           C  
ATOM   2277  C   ALA A 243      69.298  16.645  93.268  1.00 18.78           C  
ATOM   2278  O   ALA A 243      68.211  16.233  93.675  1.00 20.00           O  
ATOM   2279  CB  ALA A 243      71.256  15.327  93.732  1.00 19.75           C  
ATOM   2280  H   ALA A 243      71.972  16.259  91.520  1.00  0.00           H  
ATOM   2281  N   LEU A 244      69.647  17.931  93.332  1.00 17.95           N  
ATOM   2282  CA  LEU A 244      68.705  18.909  93.822  1.00 18.29           C  
ATOM   2283  C   LEU A 244      67.620  19.215  92.810  1.00 19.95           C  
ATOM   2284  O   LEU A 244      66.487  19.491  93.223  1.00 20.66           O  
ATOM   2285  CB  LEU A 244      69.362  20.220  94.189  1.00 17.36           C  
ATOM   2286  CG  LEU A 244      70.417  20.218  95.288  1.00 18.48           C  
ATOM   2287  CD1 LEU A 244      70.810  21.658  95.572  1.00 16.54           C  
ATOM   2288  CD2 LEU A 244      69.902  19.510  96.519  1.00 17.93           C  
ATOM   2289  H   LEU A 244      70.548  18.196  93.060  1.00  0.00           H  
ATOM   2290  N   VAL A 245      67.854  19.211  91.495  1.00 18.82           N  
ATOM   2291  CA  VAL A 245      66.751  19.420  90.568  1.00 18.95           C  
ATOM   2292  C   VAL A 245      65.834  18.198  90.717  1.00 20.43           C  
ATOM   2293  O   VAL A 245      64.628  18.368  90.698  1.00 21.33           O  
ATOM   2294  CB  VAL A 245      67.237  19.548  89.056  1.00 18.32           C  
ATOM   2295  CG1 VAL A 245      66.042  19.817  88.109  1.00 16.15           C  
ATOM   2296  CG2 VAL A 245      68.238  20.666  88.930  1.00 14.09           C  
ATOM   2297  H   VAL A 245      68.757  19.049  91.166  1.00  0.00           H  
ATOM   2298  N   LYS A 246      66.323  16.966  90.867  1.00 21.13           N  
ATOM   2299  CA  LYS A 246      65.463  15.802  91.013  1.00 24.43           C  
ATOM   2300  C   LYS A 246      64.562  15.929  92.241  1.00 25.46           C  
ATOM   2301  O   LYS A 246      63.344  15.704  92.174  1.00 26.75           O  
ATOM   2302  CB  LYS A 246      66.370  14.558  91.071  1.00 24.23           C  
ATOM   2303  CG  LYS A 246      65.695  13.195  91.323  1.00 29.02           C  
ATOM   2304  CD  LYS A 246      66.719  12.097  90.976  1.00 31.90           C  
ATOM   2305  CE  LYS A 246      66.831  10.885  91.934  1.00 33.98           C  
ATOM   2306  NZ  LYS A 246      65.616  10.088  92.115  1.00 31.41           N  
ATOM   2307  H   LYS A 246      67.290  16.848  90.837  1.00  0.00           H  
ATOM   2308  HZ1 LYS A 246      65.318   9.724  91.194  1.00  0.00           H  
ATOM   2309  HZ2 LYS A 246      65.832   9.288  92.737  1.00  0.00           H  
ATOM   2310  HZ3 LYS A 246      64.853  10.657  92.527  1.00  0.00           H  
ATOM   2311  N   SER A 247      65.114  16.412  93.348  1.00 25.88           N  
ATOM   2312  CA  SER A 247      64.315  16.531  94.550  1.00 27.26           C  
ATOM   2313  C   SER A 247      63.468  17.790  94.615  1.00 26.22           C  
ATOM   2314  O   SER A 247      62.692  17.984  95.554  1.00 27.90           O  
ATOM   2315  CB  SER A 247      65.255  16.448  95.760  1.00 27.34           C  
ATOM   2316  OG  SER A 247      66.084  17.604  95.835  1.00 29.70           O  
ATOM   2317  H   SER A 247      66.072  16.596  93.378  1.00  0.00           H  
ATOM   2318  HG  SER A 247      66.759  17.524  95.154  1.00  0.00           H  
ATOM   2319  N   GLY A 248      63.630  18.662  93.626  1.00 23.92           N  
ATOM   2320  CA  GLY A 248      62.894  19.906  93.559  1.00 21.94           C  
ATOM   2321  C   GLY A 248      63.523  21.009  94.394  1.00 21.78           C  
ATOM   2322  O   GLY A 248      63.010  22.131  94.359  1.00 23.34           O  
ATOM   2323  H   GLY A 248      64.280  18.468  92.919  1.00  0.00           H  
ATOM   2324  N   ALA A 249      64.621  20.785  95.145  1.00 21.29           N  
ATOM   2325  CA  ALA A 249      65.262  21.876  95.895  1.00 18.76           C  
ATOM   2326  C   ALA A 249      65.798  22.938  94.940  1.00 18.51           C  
ATOM   2327  O   ALA A 249      65.816  24.116  95.314  1.00 18.96           O  
ATOM   2328  CB  ALA A 249      66.404  21.356  96.751  1.00 18.41           C  
ATOM   2329  H   ALA A 249      64.993  19.880  95.215  1.00  0.00           H  
ATOM   2330  N   MET A 250      66.201  22.557  93.699  1.00 15.21           N  
ATOM   2331  CA  MET A 250      66.516  23.534  92.662  1.00 14.45           C  
ATOM   2332  C   MET A 250      65.512  23.431  91.525  1.00 13.56           C  
ATOM   2333  O   MET A 250      65.059  22.333  91.243  1.00 17.94           O  
ATOM   2334  CB  MET A 250      67.936  23.302  92.104  1.00 13.22           C  
ATOM   2335  CG  MET A 250      68.990  23.948  92.955  1.00 13.71           C  
ATOM   2336  SD  MET A 250      70.710  23.669  92.414  1.00 16.95           S  
ATOM   2337  CE  MET A 250      70.637  24.533  90.853  1.00  7.63           C  
ATOM   2338  H   MET A 250      66.236  21.603  93.493  1.00  0.00           H  
ATOM   2339  N   ALA A 251      65.171  24.481  90.794  1.00 13.34           N  
ATOM   2340  CA  ALA A 251      64.213  24.425  89.701  1.00 14.80           C  
ATOM   2341  C   ALA A 251      64.811  24.158  88.306  1.00 15.11           C  
ATOM   2342  O   ALA A 251      64.163  23.698  87.355  1.00 15.87           O  
ATOM   2343  CB  ALA A 251      63.450  25.740  89.675  1.00 14.10           C  
ATOM   2344  H   ALA A 251      65.627  25.320  90.962  1.00  0.00           H  
ATOM   2345  N   GLY A 252      66.090  24.483  88.148  1.00 14.66           N  
ATOM   2346  CA  GLY A 252      66.741  24.228  86.872  1.00 13.73           C  
ATOM   2347  C   GLY A 252      68.207  24.602  86.951  1.00 13.64           C  
ATOM   2348  O   GLY A 252      68.644  25.342  87.829  1.00 11.69           O  
ATOM   2349  H   GLY A 252      66.569  24.919  88.884  1.00  0.00           H  
ATOM   2350  N   THR A 253      68.970  24.050  86.005  1.00 13.54           N  
ATOM   2351  CA  THR A 253      70.369  24.453  85.854  1.00 12.65           C  
ATOM   2352  C   THR A 253      70.714  24.369  84.364  1.00 13.99           C  
ATOM   2353  O   THR A 253      69.826  24.223  83.521  1.00 12.16           O  
ATOM   2354  CB  THR A 253      71.283  23.563  86.772  1.00 10.21           C  
ATOM   2355  OG1 THR A 253      72.556  24.201  86.724  1.00 10.81           O  
ATOM   2356  CG2 THR A 253      71.342  22.098  86.426  1.00  9.45           C  
ATOM   2357  H   THR A 253      68.552  23.433  85.382  1.00  0.00           H  
ATOM   2358  HG1 THR A 253      73.192  23.669  87.212  1.00  0.00           H  
ATOM   2359  N   VAL A 254      71.990  24.653  84.022  1.00 14.09           N  
ATOM   2360  CA  VAL A 254      72.421  24.692  82.614  1.00 12.11           C  
ATOM   2361  C   VAL A 254      73.682  23.829  82.553  1.00 13.11           C  
ATOM   2362  O   VAL A 254      74.622  24.073  83.327  1.00 12.01           O  
ATOM   2363  CB  VAL A 254      72.722  26.176  82.193  1.00 11.67           C  
ATOM   2364  CG1 VAL A 254      73.073  26.220  80.711  1.00 11.64           C  
ATOM   2365  CG2 VAL A 254      71.523  27.066  82.377  1.00 10.79           C  
ATOM   2366  H   VAL A 254      72.627  24.853  84.743  1.00  0.00           H  
ATOM   2367  N   LEU A 255      73.739  22.773  81.725  1.00 12.60           N  
ATOM   2368  CA  LEU A 255      74.969  21.988  81.591  1.00 14.30           C  
ATOM   2369  C   LEU A 255      76.142  22.817  81.007  1.00 11.63           C  
ATOM   2370  O   LEU A 255      76.043  23.423  79.945  1.00 12.44           O  
ATOM   2371  CB  LEU A 255      74.738  20.748  80.701  1.00 13.18           C  
ATOM   2372  CG  LEU A 255      76.074  19.987  80.438  1.00 15.02           C  
ATOM   2373  CD1 LEU A 255      76.486  19.133  81.618  1.00 14.74           C  
ATOM   2374  CD2 LEU A 255      75.898  19.108  79.241  1.00 16.87           C  
ATOM   2375  H   LEU A 255      72.953  22.531  81.201  1.00  0.00           H  
ATOM   2376  N   ASN A 256      77.221  22.943  81.790  1.00 11.26           N  
ATOM   2377  CA  ASN A 256      78.476  23.513  81.357  1.00 11.41           C  
ATOM   2378  C   ASN A 256      79.257  22.196  81.163  1.00 13.16           C  
ATOM   2379  O   ASN A 256      79.559  21.389  82.065  1.00 12.79           O  
ATOM   2380  CB  ASN A 256      79.034  24.411  82.486  1.00 10.68           C  
ATOM   2381  CG  ASN A 256      80.232  25.280  82.118  1.00 12.89           C  
ATOM   2382  OD1 ASN A 256      80.847  25.107  81.082  1.00 14.49           O  
ATOM   2383  ND2 ASN A 256      80.684  26.247  82.892  1.00 10.64           N  
ATOM   2384  H   ASN A 256      77.176  22.597  82.705  1.00  0.00           H  
ATOM   2385 HD21 ASN A 256      81.427  26.824  82.602  1.00  0.00           H  
ATOM   2386 HD22 ASN A 256      80.218  26.364  83.749  1.00  0.00           H  
ATOM   2387  N   ASP A 257      79.492  21.915  79.874  1.00 13.41           N  
ATOM   2388  CA  ASP A 257      80.007  20.614  79.484  1.00 12.72           C  
ATOM   2389  C   ASP A 257      81.488  20.392  79.768  1.00 14.17           C  
ATOM   2390  O   ASP A 257      82.327  20.515  78.862  1.00 13.54           O  
ATOM   2391  CB  ASP A 257      79.712  20.443  77.991  1.00 13.87           C  
ATOM   2392  CG  ASP A 257      79.915  19.046  77.429  1.00 15.07           C  
ATOM   2393  OD1 ASP A 257      80.555  18.188  78.007  1.00 16.25           O  
ATOM   2394  OD2 ASP A 257      79.428  18.807  76.337  1.00 19.54           O  
ATOM   2395  H   ASP A 257      79.260  22.573  79.188  1.00  0.00           H  
ATOM   2396  N   ALA A 258      81.765  19.995  81.017  1.00 13.36           N  
ATOM   2397  CA  ALA A 258      83.115  19.735  81.469  1.00 13.19           C  
ATOM   2398  C   ALA A 258      83.821  18.654  80.648  1.00 15.98           C  
ATOM   2399  O   ALA A 258      85.005  18.781  80.346  1.00 14.10           O  
ATOM   2400  CB  ALA A 258      83.107  19.274  82.898  1.00 11.76           C  
ATOM   2401  H   ALA A 258      81.026  19.864  81.649  1.00  0.00           H  
ATOM   2402  N   ASN A 259      83.114  17.599  80.243  1.00 15.88           N  
ATOM   2403  CA  ASN A 259      83.744  16.518  79.517  1.00 19.02           C  
ATOM   2404  C   ASN A 259      84.266  16.916  78.142  1.00 18.00           C  
ATOM   2405  O   ASN A 259      85.409  16.609  77.815  1.00 17.35           O  
ATOM   2406  CB  ASN A 259      82.750  15.381  79.442  1.00 22.11           C  
ATOM   2407  CG  ASN A 259      83.074  14.532  80.644  1.00 27.47           C  
ATOM   2408  OD1 ASN A 259      83.169  14.986  81.780  1.00 31.82           O  
ATOM   2409  ND2 ASN A 259      83.402  13.269  80.430  1.00 35.00           N  
ATOM   2410  H   ASN A 259      82.161  17.558  80.466  1.00  0.00           H  
ATOM   2411 HD21 ASN A 259      83.600  12.701  81.209  1.00  0.00           H  
ATOM   2412 HD22 ASN A 259      83.465  12.946  79.506  1.00  0.00           H  
ATOM   2413  N   ASN A 260      83.500  17.678  77.378  1.00 17.49           N  
ATOM   2414  CA  ASN A 260      83.960  18.077  76.076  1.00 17.44           C  
ATOM   2415  C   ASN A 260      84.947  19.197  76.148  1.00 17.04           C  
ATOM   2416  O   ASN A 260      85.832  19.236  75.295  1.00 16.16           O  
ATOM   2417  CB  ASN A 260      82.802  18.474  75.179  1.00 18.67           C  
ATOM   2418  CG  ASN A 260      82.124  17.216  74.640  1.00 22.57           C  
ATOM   2419  OD1 ASN A 260      82.761  16.206  74.328  1.00 25.71           O  
ATOM   2420  ND2 ASN A 260      80.803  17.158  74.521  1.00 25.18           N  
ATOM   2421  H   ASN A 260      82.617  17.944  77.699  1.00  0.00           H  
ATOM   2422 HD21 ASN A 260      80.407  16.314  74.226  1.00  0.00           H  
ATOM   2423 HD22 ASN A 260      80.275  17.942  74.759  1.00  0.00           H  
ATOM   2424  N   GLN A 261      84.868  20.120  77.107  1.00 13.50           N  
ATOM   2425  CA  GLN A 261      85.876  21.139  77.210  1.00 12.14           C  
ATOM   2426  C   GLN A 261      87.163  20.488  77.654  1.00 12.13           C  
ATOM   2427  O   GLN A 261      88.213  20.913  77.197  1.00 12.18           O  
ATOM   2428  CB  GLN A 261      85.472  22.192  78.212  1.00 13.50           C  
ATOM   2429  CG  GLN A 261      84.389  23.106  77.666  1.00 13.21           C  
ATOM   2430  CD  GLN A 261      83.819  24.049  78.731  1.00 14.25           C  
ATOM   2431  OE1 GLN A 261      84.496  24.926  79.264  1.00 13.77           O  
ATOM   2432  NE2 GLN A 261      82.535  23.856  79.039  1.00 11.82           N  
ATOM   2433  H   GLN A 261      84.102  20.135  77.712  1.00  0.00           H  
ATOM   2434 HE21 GLN A 261      82.112  24.420  79.716  1.00  0.00           H  
ATOM   2435 HE22 GLN A 261      82.062  23.142  78.564  1.00  0.00           H  
ATOM   2436  N   ALA A 262      87.145  19.461  78.507  1.00 11.81           N  
ATOM   2437  CA  ALA A 262      88.355  18.776  78.894  1.00 12.51           C  
ATOM   2438  C   ALA A 262      88.963  18.029  77.691  1.00 14.03           C  
ATOM   2439  O   ALA A 262      90.176  18.112  77.435  1.00 13.02           O  
ATOM   2440  CB  ALA A 262      88.063  17.782  79.998  1.00 10.89           C  
ATOM   2441  H   ALA A 262      86.302  19.185  78.917  1.00  0.00           H  
ATOM   2442  N   LYS A 263      88.121  17.348  76.919  1.00 14.28           N  
ATOM   2443  CA  LYS A 263      88.521  16.591  75.744  1.00 16.88           C  
ATOM   2444  C   LYS A 263      89.117  17.544  74.707  1.00 15.03           C  
ATOM   2445  O   LYS A 263      90.240  17.314  74.272  1.00 15.27           O  
ATOM   2446  CB  LYS A 263      87.276  15.885  75.266  1.00 19.93           C  
ATOM   2447  CG  LYS A 263      87.376  14.986  74.072  1.00 27.85           C  
ATOM   2448  CD  LYS A 263      87.904  13.590  74.386  1.00 37.45           C  
ATOM   2449  CE  LYS A 263      89.442  13.474  74.182  1.00 42.72           C  
ATOM   2450  NZ  LYS A 263      89.852  12.423  73.239  1.00 44.56           N  
ATOM   2451  H   LYS A 263      87.186  17.295  77.200  1.00  0.00           H  
ATOM   2452  HZ1 LYS A 263      89.466  11.516  73.559  1.00  0.00           H  
ATOM   2453  HZ2 LYS A 263      89.509  12.636  72.284  1.00  0.00           H  
ATOM   2454  HZ3 LYS A 263      90.888  12.371  73.227  1.00  0.00           H  
ATOM   2455  N   ALA A 264      88.474  18.642  74.365  1.00 12.52           N  
ATOM   2456  CA  ALA A 264      89.009  19.600  73.421  1.00 12.87           C  
ATOM   2457  C   ALA A 264      90.339  20.187  73.867  1.00 14.58           C  
ATOM   2458  O   ALA A 264      91.273  20.235  73.076  1.00 13.52           O  
ATOM   2459  CB  ALA A 264      88.037  20.721  73.226  1.00 13.70           C  
ATOM   2460  H   ALA A 264      87.589  18.813  74.736  1.00  0.00           H  
ATOM   2461  N   THR A 265      90.484  20.592  75.150  1.00 12.93           N  
ATOM   2462  CA  THR A 265      91.756  21.085  75.688  1.00 11.77           C  
ATOM   2463  C   THR A 265      92.855  20.046  75.524  1.00 10.75           C  
ATOM   2464  O   THR A 265      93.921  20.428  75.071  1.00 10.82           O  
ATOM   2465  CB  THR A 265      91.626  21.448  77.209  1.00 11.47           C  
ATOM   2466  OG1 THR A 265      90.628  22.466  77.283  1.00 11.20           O  
ATOM   2467  CG2 THR A 265      92.884  21.995  77.845  1.00 10.43           C  
ATOM   2468  H   THR A 265      89.710  20.586  75.749  1.00  0.00           H  
ATOM   2469  HG1 THR A 265      89.779  22.035  77.179  1.00  0.00           H  
ATOM   2470  N   PHE A 266      92.601  18.784  75.859  1.00  9.26           N  
ATOM   2471  CA  PHE A 266      93.555  17.716  75.765  1.00 11.82           C  
ATOM   2472  C   PHE A 266      93.947  17.436  74.308  1.00 12.41           C  
ATOM   2473  O   PHE A 266      95.128  17.307  74.021  1.00 13.42           O  
ATOM   2474  CB  PHE A 266      92.956  16.466  76.415  1.00 11.88           C  
ATOM   2475  CG  PHE A 266      93.908  15.279  76.406  1.00 15.01           C  
ATOM   2476  CD1 PHE A 266      94.882  15.153  77.384  1.00 17.52           C  
ATOM   2477  CD2 PHE A 266      93.856  14.359  75.366  1.00 16.52           C  
ATOM   2478  CE1 PHE A 266      95.798  14.108  77.292  1.00 18.05           C  
ATOM   2479  CE2 PHE A 266      94.769  13.335  75.288  1.00 14.68           C  
ATOM   2480  CZ  PHE A 266      95.741  13.208  76.240  1.00 15.71           C  
ATOM   2481  H   PHE A 266      91.738  18.580  76.269  1.00  0.00           H  
ATOM   2482  N   ASP A 267      92.994  17.369  73.399  1.00 12.35           N  
ATOM   2483  CA  ASP A 267      93.211  17.121  71.981  1.00 14.02           C  
ATOM   2484  C   ASP A 267      94.018  18.209  71.338  1.00 13.57           C  
ATOM   2485  O   ASP A 267      94.995  17.877  70.687  1.00 17.68           O  
ATOM   2486  CB  ASP A 267      91.881  17.005  71.234  1.00 13.22           C  
ATOM   2487  CG  ASP A 267      91.147  15.717  71.495  1.00 13.44           C  
ATOM   2488  OD1 ASP A 267      91.716  14.772  72.034  1.00 15.32           O  
ATOM   2489  OD2 ASP A 267      89.975  15.667  71.127  1.00 15.17           O  
ATOM   2490  H   ASP A 267      92.072  17.451  73.710  1.00  0.00           H  
ATOM   2491  N   LEU A 268      93.708  19.476  71.545  1.00 11.84           N  
ATOM   2492  CA  LEU A 268      94.460  20.545  70.983  1.00 11.86           C  
ATOM   2493  C   LEU A 268      95.849  20.624  71.583  1.00 14.06           C  
ATOM   2494  O   LEU A 268      96.815  20.759  70.827  1.00 13.40           O  
ATOM   2495  CB  LEU A 268      93.753  21.853  71.200  1.00 11.97           C  
ATOM   2496  CG  LEU A 268      92.732  22.284  70.169  1.00 13.89           C  
ATOM   2497  CD1 LEU A 268      91.589  21.296  70.025  1.00 15.62           C  
ATOM   2498  CD2 LEU A 268      92.265  23.664  70.604  1.00 16.08           C  
ATOM   2499  H   LEU A 268      92.919  19.689  72.080  1.00  0.00           H  
ATOM   2500  N   ALA A 269      96.029  20.511  72.901  1.00 12.08           N  
ATOM   2501  CA  ALA A 269      97.353  20.567  73.491  1.00 12.11           C  
ATOM   2502  C   ALA A 269      98.186  19.394  73.004  1.00 12.04           C  
ATOM   2503  O   ALA A 269      99.353  19.652  72.763  1.00 14.29           O  
ATOM   2504  CB  ALA A 269      97.308  20.498  75.015  1.00 10.08           C  
ATOM   2505  H   ALA A 269      95.256  20.419  73.502  1.00  0.00           H  
ATOM   2506  N   LYS A 270      97.698  18.173  72.849  1.00 11.13           N  
ATOM   2507  CA  LYS A 270      98.479  17.047  72.375  1.00 14.49           C  
ATOM   2508  C   LYS A 270      98.905  17.287  70.920  1.00 14.02           C  
ATOM   2509  O   LYS A 270     100.073  17.081  70.590  1.00 14.71           O  
ATOM   2510  CB  LYS A 270      97.674  15.779  72.438  1.00 13.10           C  
ATOM   2511  CG  LYS A 270      98.537  14.553  72.200  1.00 17.81           C  
ATOM   2512  CD  LYS A 270      97.671  13.328  72.163  1.00 21.60           C  
ATOM   2513  CE  LYS A 270      98.479  12.039  72.140  1.00 26.65           C  
ATOM   2514  NZ  LYS A 270      99.053  11.729  70.840  1.00 27.71           N  
ATOM   2515  H   LYS A 270      96.775  18.006  73.126  1.00  0.00           H  
ATOM   2516  HZ1 LYS A 270      99.632  12.536  70.541  1.00  0.00           H  
ATOM   2517  HZ2 LYS A 270      99.662  10.897  70.931  1.00  0.00           H  
ATOM   2518  HZ3 LYS A 270      98.309  11.561  70.139  1.00  0.00           H  
ATOM   2519  N   ASN A 271      97.996  17.779  70.064  1.00 14.43           N  
ATOM   2520  CA  ASN A 271      98.336  18.046  68.669  1.00 14.59           C  
ATOM   2521  C   ASN A 271      99.429  19.052  68.546  1.00 15.60           C  
ATOM   2522  O   ASN A 271     100.444  18.777  67.882  1.00 15.78           O  
ATOM   2523  CB  ASN A 271      97.157  18.560  67.878  1.00 14.73           C  
ATOM   2524  CG  ASN A 271      96.361  17.411  67.306  1.00 17.01           C  
ATOM   2525  OD1 ASN A 271      96.895  16.332  67.059  1.00 19.43           O  
ATOM   2526  ND2 ASN A 271      95.059  17.583  67.065  1.00 18.82           N  
ATOM   2527  H   ASN A 271      97.077  17.916  70.364  1.00  0.00           H  
ATOM   2528 HD21 ASN A 271      94.566  16.844  66.661  1.00  0.00           H  
ATOM   2529 HD22 ASN A 271      94.653  18.443  67.298  1.00  0.00           H  
ATOM   2530  N   LEU A 272      99.251  20.167  69.259  1.00 13.17           N  
ATOM   2531  CA  LEU A 272     100.233  21.219  69.241  1.00 14.37           C  
ATOM   2532  C   LEU A 272     101.576  20.794  69.848  1.00 15.69           C  
ATOM   2533  O   LEU A 272     102.622  21.204  69.337  1.00 16.39           O  
ATOM   2534  CB  LEU A 272      99.630  22.413  69.961  1.00 14.34           C  
ATOM   2535  CG  LEU A 272      98.388  23.012  69.264  1.00 16.19           C  
ATOM   2536  CD1 LEU A 272      97.710  24.020  70.210  1.00 16.78           C  
ATOM   2537  CD2 LEU A 272      98.788  23.699  67.959  1.00 16.02           C  
ATOM   2538  H   LEU A 272      98.437  20.295  69.778  1.00  0.00           H  
ATOM   2539  N   ALA A 273     101.608  19.956  70.899  1.00 14.42           N  
ATOM   2540  CA  ALA A 273     102.826  19.426  71.466  1.00 15.27           C  
ATOM   2541  C   ALA A 273     103.570  18.577  70.422  1.00 17.37           C  
ATOM   2542  O   ALA A 273     104.811  18.488  70.458  1.00 18.63           O  
ATOM   2543  CB  ALA A 273     102.527  18.527  72.649  1.00 11.69           C  
ATOM   2544  H   ALA A 273     100.772  19.759  71.350  1.00  0.00           H  
ATOM   2545  N   GLU A 274     102.813  17.977  69.494  1.00 17.32           N  
ATOM   2546  CA  GLU A 274     103.353  17.108  68.453  1.00 18.27           C  
ATOM   2547  C   GLU A 274     103.680  17.796  67.152  1.00 18.26           C  
ATOM   2548  O   GLU A 274     104.091  17.133  66.194  1.00 18.77           O  
ATOM   2549  CB  GLU A 274     102.379  15.967  68.177  1.00 18.39           C  
ATOM   2550  CG  GLU A 274     102.421  15.018  69.378  1.00 20.75           C  
ATOM   2551  CD  GLU A 274     101.430  13.853  69.411  1.00 23.93           C  
ATOM   2552  OE1 GLU A 274     100.555  13.767  68.542  1.00 22.60           O  
ATOM   2553  OE2 GLU A 274     101.558  13.033  70.336  1.00 28.82           O  
ATOM   2554  H   GLU A 274     101.847  18.119  69.528  1.00  0.00           H  
ATOM   2555  N   GLY A 275     103.524  19.117  67.126  1.00 17.40           N  
ATOM   2556  CA  GLY A 275     103.798  19.911  65.933  1.00 19.68           C  
ATOM   2557  C   GLY A 275     102.737  19.796  64.851  1.00 20.20           C  
ATOM   2558  O   GLY A 275     102.983  20.210  63.719  1.00 22.43           O  
ATOM   2559  H   GLY A 275     103.215  19.577  67.934  1.00  0.00           H  
ATOM   2560  N   LYS A 276     101.544  19.250  65.146  1.00 20.09           N  
ATOM   2561  CA  LYS A 276     100.477  19.127  64.177  1.00 18.59           C  
ATOM   2562  C   LYS A 276      99.591  20.333  64.282  1.00 19.32           C  
ATOM   2563  O   LYS A 276      99.779  21.194  65.143  1.00 20.56           O  
ATOM   2564  CB  LYS A 276      99.670  17.894  64.444  1.00 18.34           C  
ATOM   2565  CG  LYS A 276     100.503  16.669  64.347  1.00 17.60           C  
ATOM   2566  CD  LYS A 276      99.683  15.536  64.792  1.00 18.19           C  
ATOM   2567  CE  LYS A 276     100.593  14.365  64.825  1.00 19.47           C  
ATOM   2568  NZ  LYS A 276      99.892  13.267  65.449  1.00 24.08           N  
ATOM   2569  H   LYS A 276     101.365  18.968  66.067  1.00  0.00           H  
ATOM   2570  HZ1 LYS A 276      98.965  13.161  64.993  1.00  0.00           H  
ATOM   2571  HZ2 LYS A 276     100.434  12.386  65.366  1.00  0.00           H  
ATOM   2572  HZ3 LYS A 276      99.766  13.480  66.462  1.00  0.00           H  
ATOM   2573  N   GLY A 277      98.645  20.475  63.360  1.00 18.95           N  
ATOM   2574  CA  GLY A 277      97.666  21.544  63.477  1.00 19.69           C  
ATOM   2575  C   GLY A 277      96.777  21.210  64.684  1.00 18.01           C  
ATOM   2576  O   GLY A 277      96.542  20.034  64.948  1.00 16.41           O  
ATOM   2577  H   GLY A 277      98.587  19.837  62.617  1.00  0.00           H  
ATOM   2578  N   ALA A 278      96.292  22.261  65.356  1.00 19.35           N  
ATOM   2579  CA  ALA A 278      95.510  22.194  66.585  1.00 19.68           C  
ATOM   2580  C   ALA A 278      94.312  21.281  66.494  1.00 18.56           C  
ATOM   2581  O   ALA A 278      94.126  20.420  67.354  1.00 18.79           O  
ATOM   2582  CB  ALA A 278      95.036  23.578  66.957  1.00 18.84           C  
ATOM   2583  H   ALA A 278      96.434  23.143  64.984  1.00  0.00           H  
ATOM   2584  N   ALA A 279      93.561  21.354  65.403  1.00 19.63           N  
ATOM   2585  CA  ALA A 279      92.451  20.440  65.275  1.00 21.19           C  
ATOM   2586  C   ALA A 279      92.663  19.172  64.453  1.00 21.99           C  
ATOM   2587  O   ALA A 279      91.727  18.420  64.209  1.00 19.98           O  
ATOM   2588  CB  ALA A 279      91.261  21.180  64.707  1.00 25.16           C  
ATOM   2589  H   ALA A 279      93.762  22.016  64.713  1.00  0.00           H  
ATOM   2590  N   ASP A 280      93.873  18.873  64.008  1.00 23.80           N  
ATOM   2591  CA  ASP A 280      94.103  17.679  63.245  1.00 24.29           C  
ATOM   2592  C   ASP A 280      93.620  16.405  63.862  1.00 25.27           C  
ATOM   2593  O   ASP A 280      93.864  16.061  65.019  1.00 24.23           O  
ATOM   2594  CB  ASP A 280      95.557  17.555  62.995  1.00 28.25           C  
ATOM   2595  CG  ASP A 280      96.082  18.613  62.042  1.00 32.81           C  
ATOM   2596  OD1 ASP A 280      95.381  19.599  61.727  1.00 36.04           O  
ATOM   2597  OD2 ASP A 280      97.221  18.430  61.611  1.00 36.93           O  
ATOM   2598  H   ASP A 280      94.622  19.468  64.209  1.00  0.00           H  
ATOM   2599  N   GLY A 281      92.832  15.754  63.004  1.00 25.57           N  
ATOM   2600  CA  GLY A 281      92.287  14.458  63.353  1.00 25.74           C  
ATOM   2601  C   GLY A 281      91.152  14.533  64.367  1.00 25.34           C  
ATOM   2602  O   GLY A 281      90.826  13.514  64.981  1.00 26.85           O  
ATOM   2603  H   GLY A 281      92.603  16.155  62.138  1.00  0.00           H  
ATOM   2604  N   THR A 282      90.564  15.722  64.557  1.00 25.57           N  
ATOM   2605  CA  THR A 282      89.460  15.891  65.487  1.00 24.83           C  
ATOM   2606  C   THR A 282      88.287  16.541  64.778  1.00 26.07           C  
ATOM   2607  O   THR A 282      88.348  17.108  63.674  1.00 24.75           O  
ATOM   2608  CB  THR A 282      89.832  16.790  66.714  1.00 21.05           C  
ATOM   2609  OG1 THR A 282      89.789  18.133  66.283  1.00 19.06           O  
ATOM   2610  CG2 THR A 282      91.199  16.477  67.303  1.00 21.26           C  
ATOM   2611  H   THR A 282      90.912  16.520  64.115  1.00  0.00           H  
ATOM   2612  HG1 THR A 282      90.303  18.212  65.484  1.00  0.00           H  
ATOM   2613  N   SER A 283      87.218  16.518  65.568  1.00 26.30           N  
ATOM   2614  CA  SER A 283      86.008  17.169  65.106  1.00 28.81           C  
ATOM   2615  C   SER A 283      85.812  18.566  65.658  1.00 27.47           C  
ATOM   2616  O   SER A 283      84.792  19.188  65.355  1.00 29.13           O  
ATOM   2617  CB  SER A 283      84.835  16.332  65.477  1.00 30.42           C  
ATOM   2618  OG  SER A 283      85.167  15.015  65.052  1.00 38.53           O  
ATOM   2619  H   SER A 283      87.244  16.072  66.438  1.00  0.00           H  
ATOM   2620  HG  SER A 283      85.855  14.688  65.640  1.00  0.00           H  
ATOM   2621  N   TRP A 284      86.774  19.117  66.390  1.00 24.66           N  
ATOM   2622  CA  TRP A 284      86.565  20.397  67.012  1.00 24.30           C  
ATOM   2623  C   TRP A 284      86.590  21.469  65.974  1.00 25.95           C  
ATOM   2624  O   TRP A 284      87.357  21.382  65.024  1.00 27.79           O  
ATOM   2625  CB  TRP A 284      87.649  20.695  68.043  1.00 22.76           C  
ATOM   2626  CG  TRP A 284      87.723  19.608  69.105  1.00 21.82           C  
ATOM   2627  CD1 TRP A 284      88.825  18.810  69.188  1.00 19.42           C  
ATOM   2628  CD2 TRP A 284      86.726  19.267  69.997  1.00 20.26           C  
ATOM   2629  NE1 TRP A 284      88.526  17.955  70.117  1.00 19.95           N  
ATOM   2630  CE2 TRP A 284      87.300  18.182  70.627  1.00 19.56           C  
ATOM   2631  CE3 TRP A 284      85.449  19.711  70.352  1.00 21.87           C  
ATOM   2632  CZ2 TRP A 284      86.617  17.515  71.628  1.00 21.31           C  
ATOM   2633  CZ3 TRP A 284      84.764  19.044  71.357  1.00 19.34           C  
ATOM   2634  CH2 TRP A 284      85.348  17.954  71.988  1.00 19.67           C  
ATOM   2635  H   TRP A 284      87.671  18.719  66.435  1.00  0.00           H  
ATOM   2636  HE1 TRP A 284      89.141  17.276  70.426  1.00  0.00           H  
ATOM   2637  N   LYS A 285      85.702  22.448  66.133  1.00 27.36           N  
ATOM   2638  CA  LYS A 285      85.722  23.585  65.261  1.00 28.27           C  
ATOM   2639  C   LYS A 285      86.257  24.814  65.942  1.00 26.36           C  
ATOM   2640  O   LYS A 285      85.785  25.356  66.939  1.00 25.74           O  
ATOM   2641  CB  LYS A 285      84.324  23.818  64.702  1.00 33.37           C  
ATOM   2642  CG  LYS A 285      83.199  24.429  65.491  1.00 41.24           C  
ATOM   2643  CD  LYS A 285      82.206  25.149  64.556  1.00 48.06           C  
ATOM   2644  CE  LYS A 285      82.916  25.974  63.445  1.00 52.79           C  
ATOM   2645  NZ  LYS A 285      82.035  26.928  62.767  1.00 56.36           N  
ATOM   2646  H   LYS A 285      85.014  22.374  66.827  1.00  0.00           H  
ATOM   2647  HZ1 LYS A 285      81.187  26.430  62.435  1.00  0.00           H  
ATOM   2648  HZ2 LYS A 285      81.760  27.665  63.447  1.00  0.00           H  
ATOM   2649  HZ3 LYS A 285      82.529  27.368  61.964  1.00  0.00           H  
ATOM   2650  N   ILE A 286      87.393  25.162  65.357  1.00 24.54           N  
ATOM   2651  CA  ILE A 286      88.174  26.278  65.829  1.00 24.32           C  
ATOM   2652  C   ILE A 286      87.876  27.439  64.899  1.00 27.34           C  
ATOM   2653  O   ILE A 286      87.947  27.338  63.655  1.00 28.72           O  
ATOM   2654  CB  ILE A 286      89.692  25.934  65.803  1.00 23.60           C  
ATOM   2655  CG1 ILE A 286      89.989  24.622  66.502  1.00 23.25           C  
ATOM   2656  CG2 ILE A 286      90.438  27.065  66.456  1.00 23.79           C  
ATOM   2657  CD1 ILE A 286      91.453  24.215  66.495  1.00 22.71           C  
ATOM   2658  H   ILE A 286      87.698  24.666  64.562  1.00  0.00           H  
ATOM   2659  N   GLU A 287      87.510  28.552  65.531  1.00 27.20           N  
ATOM   2660  CA  GLU A 287      87.247  29.759  64.802  1.00 29.57           C  
ATOM   2661  C   GLU A 287      87.952  30.841  65.521  1.00 28.38           C  
ATOM   2662  O   GLU A 287      87.717  31.187  66.680  1.00 28.47           O  
ATOM   2663  CB  GLU A 287      85.797  30.132  64.765  1.00 35.68           C  
ATOM   2664  CG  GLU A 287      84.982  29.182  63.939  1.00 44.64           C  
ATOM   2665  CD  GLU A 287      83.591  29.108  64.521  1.00 49.81           C  
ATOM   2666  OE1 GLU A 287      83.429  28.506  65.594  1.00 52.81           O  
ATOM   2667  OE2 GLU A 287      82.685  29.649  63.878  1.00 54.05           O  
ATOM   2668  H   GLU A 287      87.372  28.522  66.498  1.00  0.00           H  
ATOM   2669  N   ASN A 288      88.872  31.348  64.723  1.00 26.40           N  
ATOM   2670  CA  ASN A 288      89.782  32.347  65.194  1.00 25.58           C  
ATOM   2671  C   ASN A 288      90.534  31.971  66.471  1.00 21.23           C  
ATOM   2672  O   ASN A 288      90.745  32.781  67.352  1.00 20.38           O  
ATOM   2673  CB  ASN A 288      89.000  33.615  65.375  1.00 33.04           C  
ATOM   2674  CG  ASN A 288      89.617  34.657  64.480  1.00 40.29           C  
ATOM   2675  OD1 ASN A 288      90.741  35.126  64.744  1.00 44.21           O  
ATOM   2676  ND2 ASN A 288      88.887  34.974  63.393  1.00 44.19           N  
ATOM   2677  H   ASN A 288      88.925  31.035  63.802  1.00  0.00           H  
ATOM   2678 HD21 ASN A 288      89.237  35.683  62.814  1.00  0.00           H  
ATOM   2679 HD22 ASN A 288      88.050  34.498  63.222  1.00  0.00           H  
ATOM   2680  N   LYS A 289      90.980  30.724  66.460  1.00 17.76           N  
ATOM   2681  CA  LYS A 289      91.767  30.053  67.481  1.00 17.85           C  
ATOM   2682  C   LYS A 289      90.981  29.726  68.765  1.00 17.41           C  
ATOM   2683  O   LYS A 289      91.580  29.385  69.799  1.00 15.13           O  
ATOM   2684  CB  LYS A 289      93.027  30.867  67.865  1.00 18.24           C  
ATOM   2685  CG  LYS A 289      94.063  30.859  66.725  1.00 18.88           C  
ATOM   2686  CD  LYS A 289      95.451  31.383  67.112  1.00 18.84           C  
ATOM   2687  CE  LYS A 289      95.343  32.850  67.503  1.00 20.45           C  
ATOM   2688  NZ  LYS A 289      96.530  33.200  68.231  1.00 20.22           N  
ATOM   2689  H   LYS A 289      90.760  30.196  65.664  1.00  0.00           H  
ATOM   2690  HZ1 LYS A 289      96.568  32.549  69.041  1.00  0.00           H  
ATOM   2691  HZ2 LYS A 289      97.375  33.089  67.641  1.00  0.00           H  
ATOM   2692  HZ3 LYS A 289      96.450  34.175  68.574  1.00  0.00           H  
ATOM   2693  N   ILE A 290      89.630  29.775  68.689  1.00 16.44           N  
ATOM   2694  CA  ILE A 290      88.777  29.508  69.853  1.00 16.50           C  
ATOM   2695  C   ILE A 290      87.822  28.341  69.583  1.00 15.03           C  
ATOM   2696  O   ILE A 290      87.260  28.208  68.489  1.00 14.69           O  
ATOM   2697  CB  ILE A 290      88.014  30.845  70.199  1.00 16.94           C  
ATOM   2698  CG1 ILE A 290      88.970  31.987  70.495  1.00 16.48           C  
ATOM   2699  CG2 ILE A 290      87.096  30.564  71.402  1.00 18.25           C  
ATOM   2700  CD1 ILE A 290      88.394  33.376  70.797  1.00 17.50           C  
ATOM   2701  H   ILE A 290      89.205  30.024  67.842  1.00  0.00           H  
ATOM   2702  N   VAL A 291      87.672  27.432  70.557  1.00 15.15           N  
ATOM   2703  CA  VAL A 291      86.677  26.362  70.504  1.00 14.21           C  
ATOM   2704  C   VAL A 291      85.661  26.754  71.581  1.00 15.25           C  
ATOM   2705  O   VAL A 291      86.016  27.047  72.713  1.00 12.33           O  
ATOM   2706  CB  VAL A 291      87.191  24.954  70.877  1.00 14.92           C  
ATOM   2707  CG1 VAL A 291      86.141  23.896  70.600  1.00 15.55           C  
ATOM   2708  CG2 VAL A 291      88.418  24.611  70.033  1.00 17.10           C  
ATOM   2709  H   VAL A 291      88.273  27.500  71.321  1.00  0.00           H  
ATOM   2710  N   ARG A 292      84.379  26.829  71.221  1.00 15.55           N  
ATOM   2711  CA  ARG A 292      83.282  27.122  72.196  1.00 16.43           C  
ATOM   2712  C   ARG A 292      82.306  25.957  72.229  1.00 17.34           C  
ATOM   2713  O   ARG A 292      81.724  25.542  71.227  1.00 18.09           O  
ATOM   2714  CB  ARG A 292      82.537  28.382  71.818  1.00 15.27           C  
ATOM   2715  CG  ARG A 292      83.495  29.539  71.950  1.00 17.89           C  
ATOM   2716  CD  ARG A 292      82.760  30.826  71.886  1.00 18.13           C  
ATOM   2717  NE  ARG A 292      83.582  32.010  71.775  1.00 19.48           N  
ATOM   2718  CZ  ARG A 292      84.238  32.627  72.769  1.00 20.68           C  
ATOM   2719  NH1 ARG A 292      84.289  32.184  74.021  1.00 17.42           N  
ATOM   2720  NH2 ARG A 292      84.889  33.748  72.443  1.00 22.75           N  
ATOM   2721  H   ARG A 292      84.151  26.634  70.282  1.00  0.00           H  
ATOM   2722  HE  ARG A 292      83.640  32.428  70.890  1.00  0.00           H  
ATOM   2723 HH11 ARG A 292      83.776  31.373  74.286  1.00  0.00           H  
ATOM   2724 HH12 ARG A 292      84.802  32.688  74.702  1.00  0.00           H  
ATOM   2725 HH21 ARG A 292      84.863  34.080  71.500  1.00  0.00           H  
ATOM   2726 HH22 ARG A 292      85.408  34.247  73.125  1.00  0.00           H  
ATOM   2727  N   VAL A 293      82.175  25.339  73.395  1.00 14.34           N  
ATOM   2728  CA  VAL A 293      81.360  24.161  73.580  1.00 14.56           C  
ATOM   2729  C   VAL A 293      80.007  24.650  74.067  1.00 14.92           C  
ATOM   2730  O   VAL A 293      79.962  25.593  74.847  1.00 14.76           O  
ATOM   2731  CB  VAL A 293      82.061  23.263  74.599  1.00 14.19           C  
ATOM   2732  CG1 VAL A 293      81.252  22.029  74.874  1.00 14.65           C  
ATOM   2733  CG2 VAL A 293      83.445  22.890  74.023  1.00 14.03           C  
ATOM   2734  H   VAL A 293      82.679  25.682  74.158  1.00  0.00           H  
ATOM   2735  N   PRO A 294      78.890  24.111  73.572  1.00 16.37           N  
ATOM   2736  CA  PRO A 294      77.550  24.613  73.879  1.00 14.75           C  
ATOM   2737  C   PRO A 294      77.088  24.199  75.284  1.00 14.42           C  
ATOM   2738  O   PRO A 294      77.405  23.149  75.842  1.00 14.13           O  
ATOM   2739  CB  PRO A 294      76.668  24.034  72.818  1.00 16.01           C  
ATOM   2740  CG  PRO A 294      77.548  23.304  71.820  1.00 17.84           C  
ATOM   2741  CD  PRO A 294      78.836  23.011  72.587  1.00 17.15           C  
ATOM   2742  N   TYR A 295      76.322  25.143  75.808  1.00 14.57           N  
ATOM   2743  CA  TYR A 295      75.589  24.956  77.057  1.00 13.67           C  
ATOM   2744  C   TYR A 295      74.279  24.239  76.774  1.00 14.88           C  
ATOM   2745  O   TYR A 295      73.748  24.447  75.678  1.00 13.64           O  
ATOM   2746  CB  TYR A 295      75.298  26.295  77.615  1.00 10.54           C  
ATOM   2747  CG  TYR A 295      76.478  26.993  78.273  1.00 10.36           C  
ATOM   2748  CD1 TYR A 295      76.933  26.560  79.529  1.00 10.02           C  
ATOM   2749  CD2 TYR A 295      77.050  28.090  77.651  1.00  9.28           C  
ATOM   2750  CE1 TYR A 295      77.942  27.245  80.178  1.00 10.73           C  
ATOM   2751  CE2 TYR A 295      78.059  28.770  78.298  1.00 11.00           C  
ATOM   2752  CZ  TYR A 295      78.468  28.361  79.560  1.00  9.39           C  
ATOM   2753  OH  TYR A 295      79.417  29.081  80.210  1.00 10.14           O  
ATOM   2754  H   TYR A 295      76.239  25.983  75.332  1.00  0.00           H  
ATOM   2755  HH  TYR A 295      79.874  29.675  79.602  1.00  0.00           H  
ATOM   2756  N   VAL A 296      73.728  23.413  77.664  1.00 14.49           N  
ATOM   2757  CA  VAL A 296      72.410  22.807  77.443  1.00 16.21           C  
ATOM   2758  C   VAL A 296      71.466  23.067  78.631  1.00 16.02           C  
ATOM   2759  O   VAL A 296      71.850  22.671  79.723  1.00 15.33           O  
ATOM   2760  CB  VAL A 296      72.461  21.267  77.317  1.00 18.11           C  
ATOM   2761  CG1 VAL A 296      71.109  20.807  76.792  1.00 19.49           C  
ATOM   2762  CG2 VAL A 296      73.624  20.807  76.449  1.00 22.02           C  
ATOM   2763  H   VAL A 296      74.216  23.242  78.495  1.00  0.00           H  
ATOM   2764  N   GLY A 297      70.255  23.639  78.500  1.00 15.23           N  
ATOM   2765  CA  GLY A 297      69.336  23.780  79.643  1.00 15.27           C  
ATOM   2766  C   GLY A 297      68.887  22.448  80.245  1.00 15.31           C  
ATOM   2767  O   GLY A 297      68.627  21.492  79.518  1.00 15.89           O  
ATOM   2768  H   GLY A 297      70.054  24.107  77.673  1.00  0.00           H  
ATOM   2769  N   VAL A 298      68.817  22.339  81.585  1.00 14.57           N  
ATOM   2770  CA  VAL A 298      68.462  21.105  82.291  1.00 15.58           C  
ATOM   2771  C   VAL A 298      67.356  21.394  83.360  1.00 18.38           C  
ATOM   2772  O   VAL A 298      67.499  22.252  84.256  1.00 18.25           O  
ATOM   2773  CB  VAL A 298      69.683  20.505  83.042  1.00 16.51           C  
ATOM   2774  CG1 VAL A 298      69.265  19.169  83.642  1.00 17.86           C  
ATOM   2775  CG2 VAL A 298      70.903  20.323  82.109  1.00 18.09           C  
ATOM   2776  H   VAL A 298      69.041  23.116  82.127  1.00  0.00           H  
ATOM   2777  N   ASP A 299      66.227  20.689  83.293  1.00 18.39           N  
ATOM   2778  CA  ASP A 299      65.269  20.792  84.365  1.00 18.96           C  
ATOM   2779  C   ASP A 299      64.647  19.447  84.565  1.00 22.06           C  
ATOM   2780  O   ASP A 299      65.184  18.450  84.077  1.00 20.49           O  
ATOM   2781  CB  ASP A 299      64.247  21.858  84.018  1.00 19.02           C  
ATOM   2782  CG  ASP A 299      63.406  21.656  82.779  1.00 18.71           C  
ATOM   2783  OD1 ASP A 299      63.357  20.546  82.259  1.00 18.29           O  
ATOM   2784  OD2 ASP A 299      62.802  22.634  82.354  1.00 17.06           O  
ATOM   2785  H   ASP A 299      66.108  20.067  82.550  1.00  0.00           H  
ATOM   2786  N   LYS A 300      63.492  19.351  85.242  1.00 24.30           N  
ATOM   2787  CA  LYS A 300      62.895  18.042  85.492  1.00 26.73           C  
ATOM   2788  C   LYS A 300      62.435  17.307  84.238  1.00 25.89           C  
ATOM   2789  O   LYS A 300      62.417  16.085  84.211  1.00 25.19           O  
ATOM   2790  CB  LYS A 300      61.719  18.198  86.439  1.00 30.74           C  
ATOM   2791  CG  LYS A 300      62.146  17.811  87.857  1.00 35.73           C  
ATOM   2792  CD  LYS A 300      60.963  17.861  88.813  1.00 39.28           C  
ATOM   2793  CE  LYS A 300      61.416  17.300  90.161  1.00 41.26           C  
ATOM   2794  NZ  LYS A 300      60.559  17.751  91.254  1.00 43.61           N  
ATOM   2795  H   LYS A 300      63.075  20.156  85.607  1.00  0.00           H  
ATOM   2796  HZ1 LYS A 300      60.519  18.788  91.258  1.00  0.00           H  
ATOM   2797  HZ2 LYS A 300      59.592  17.387  91.103  1.00  0.00           H  
ATOM   2798  HZ3 LYS A 300      60.918  17.400  92.162  1.00  0.00           H  
ATOM   2799  N   ASP A 301      62.129  18.017  83.167  1.00 26.30           N  
ATOM   2800  CA  ASP A 301      61.691  17.368  81.954  1.00 28.83           C  
ATOM   2801  C   ASP A 301      62.727  16.700  81.075  1.00 29.07           C  
ATOM   2802  O   ASP A 301      62.389  15.749  80.353  1.00 29.57           O  
ATOM   2803  CB  ASP A 301      60.951  18.332  81.082  1.00 31.77           C  
ATOM   2804  CG  ASP A 301      59.683  18.849  81.720  1.00 34.63           C  
ATOM   2805  OD1 ASP A 301      58.988  18.096  82.416  1.00 37.89           O  
ATOM   2806  OD2 ASP A 301      59.423  20.025  81.497  1.00 37.82           O  
ATOM   2807  H   ASP A 301      62.217  18.987  83.211  1.00  0.00           H  
ATOM   2808  N   ASN A 302      63.976  17.172  81.058  1.00 27.32           N  
ATOM   2809  CA  ASN A 302      64.967  16.432  80.300  1.00 26.06           C  
ATOM   2810  C   ASN A 302      66.054  15.924  81.240  1.00 26.29           C  
ATOM   2811  O   ASN A 302      67.148  15.607  80.762  1.00 25.32           O  
ATOM   2812  CB  ASN A 302      65.554  17.329  79.206  1.00 24.36           C  
ATOM   2813  CG  ASN A 302      66.319  18.528  79.703  1.00 24.55           C  
ATOM   2814  OD1 ASN A 302      66.302  18.842  80.876  1.00 24.51           O  
ATOM   2815  ND2 ASN A 302      67.003  19.257  78.841  1.00 24.62           N  
ATOM   2816  H   ASN A 302      64.205  17.987  81.555  1.00  0.00           H  
ATOM   2817 HD21 ASN A 302      67.516  20.015  79.163  1.00  0.00           H  
ATOM   2818 HD22 ASN A 302      66.982  18.988  77.899  1.00  0.00           H  
ATOM   2819  N   LEU A 303      65.748  15.753  82.560  1.00 25.31           N  
ATOM   2820  CA  LEU A 303      66.768  15.359  83.518  1.00 24.19           C  
ATOM   2821  C   LEU A 303      67.380  13.985  83.277  1.00 26.35           C  
ATOM   2822  O   LEU A 303      68.566  13.755  83.595  1.00 24.95           O  
ATOM   2823  CB  LEU A 303      66.198  15.400  84.928  1.00 24.29           C  
ATOM   2824  CG  LEU A 303      67.158  15.231  86.104  1.00 24.84           C  
ATOM   2825  CD1 LEU A 303      68.228  16.333  86.101  1.00 24.73           C  
ATOM   2826  CD2 LEU A 303      66.362  15.295  87.388  1.00 25.73           C  
ATOM   2827  H   LEU A 303      64.832  15.907  82.867  1.00  0.00           H  
ATOM   2828  N   SER A 304      66.563  13.087  82.688  1.00 28.17           N  
ATOM   2829  CA  SER A 304      67.004  11.727  82.402  1.00 31.20           C  
ATOM   2830  C   SER A 304      68.101  11.615  81.336  1.00 31.84           C  
ATOM   2831  O   SER A 304      68.796  10.596  81.305  1.00 33.21           O  
ATOM   2832  CB  SER A 304      65.817  10.881  81.982  1.00 33.24           C  
ATOM   2833  OG  SER A 304      65.100  11.460  80.866  1.00 38.98           O  
ATOM   2834  H   SER A 304      65.654  13.353  82.452  1.00  0.00           H  
ATOM   2835  HG  SER A 304      64.627  12.244  81.167  1.00  0.00           H  
ATOM   2836  N   GLU A 305      68.286  12.646  80.487  1.00 32.14           N  
ATOM   2837  CA  GLU A 305      69.380  12.709  79.532  1.00 34.31           C  
ATOM   2838  C   GLU A 305      70.685  13.153  80.203  1.00 34.67           C  
ATOM   2839  O   GLU A 305      71.680  13.384  79.511  1.00 36.98           O  
ATOM   2840  CB  GLU A 305      69.083  13.704  78.427  1.00 37.14           C  
ATOM   2841  CG  GLU A 305      67.944  13.326  77.507  1.00 43.45           C  
ATOM   2842  CD  GLU A 305      67.105  14.514  77.043  1.00 48.36           C  
ATOM   2843  OE1 GLU A 305      67.670  15.582  76.760  1.00 49.74           O  
ATOM   2844  OE2 GLU A 305      65.873  14.358  76.987  1.00 51.36           O  
ATOM   2845  H   GLU A 305      67.683  13.410  80.529  1.00  0.00           H  
ATOM   2846  N   PHE A 306      70.741  13.354  81.527  1.00 32.47           N  
ATOM   2847  CA  PHE A 306      71.907  13.880  82.209  1.00 31.69           C  
ATOM   2848  C   PHE A 306      72.246  13.058  83.447  1.00 32.58           C  
ATOM   2849  O   PHE A 306      73.392  12.988  83.896  1.00 32.69           O  
ATOM   2850  CB  PHE A 306      71.638  15.330  82.591  1.00 28.66           C  
ATOM   2851  CG  PHE A 306      71.403  16.185  81.369  1.00 28.97           C  
ATOM   2852  CD1 PHE A 306      72.469  16.632  80.618  1.00 30.61           C  
ATOM   2853  CD2 PHE A 306      70.121  16.522  80.986  1.00 28.68           C  
ATOM   2854  CE1 PHE A 306      72.242  17.408  79.495  1.00 30.59           C  
ATOM   2855  CE2 PHE A 306      69.899  17.301  79.859  1.00 30.17           C  
ATOM   2856  CZ  PHE A 306      70.961  17.746  79.110  1.00 30.80           C  
ATOM   2857  H   PHE A 306      69.955  13.157  82.073  1.00  0.00           H  
ATOM   2858  N   THR A 307      71.234  12.413  84.022  1.00 33.35           N  
ATOM   2859  CA  THR A 307      71.394  11.566  85.190  1.00 34.22           C  
ATOM   2860  C   THR A 307      70.202  10.620  85.230  1.00 35.29           C  
ATOM   2861  O   THR A 307      69.297  10.660  84.401  1.00 36.15           O  
ATOM   2862  CB  THR A 307      71.455  12.446  86.495  1.00 35.82           C  
ATOM   2863  OG1 THR A 307      72.163  11.626  87.438  1.00 35.25           O  
ATOM   2864  CG2 THR A 307      70.085  12.925  87.037  1.00 35.40           C  
ATOM   2865  H   THR A 307      70.331  12.585  83.702  1.00  0.00           H  
ATOM   2866  HG1 THR A 307      72.208  12.058  88.299  1.00  0.00           H  
ATOM   2867  N   GLN A 308      70.218   9.721  86.197  1.00 36.97           N  
ATOM   2868  CA  GLN A 308      69.069   8.831  86.414  1.00 38.10           C  
ATOM   2869  C   GLN A 308      68.035   9.520  87.309  1.00 36.53           C  
ATOM   2870  O   GLN A 308      68.309  10.189  88.329  1.00 34.99           O  
ATOM   2871  CB  GLN A 308      69.529   7.535  87.083  1.00 40.35           C  
ATOM   2872  CG  GLN A 308      70.556   6.766  86.252  1.00 45.40           C  
ATOM   2873  CD  GLN A 308      71.023   5.476  86.927  1.00 47.70           C  
ATOM   2874  OE1 GLN A 308      70.577   5.162  88.029  1.00 48.83           O  
ATOM   2875  NE2 GLN A 308      71.905   4.699  86.326  1.00 50.61           N  
ATOM   2876  H   GLN A 308      70.962   9.712  86.822  1.00  0.00           H  
ATOM   2877 HE21 GLN A 308      72.270   3.910  86.800  1.00  0.00           H  
ATOM   2878 HE22 GLN A 308      72.220   5.010  85.480  1.00  0.00           H  
ATOM   2879  N   LYS A 309      66.881   9.513  86.680  1.00 35.61           N  
ATOM   2880  CA  LYS A 309      65.703  10.065  87.297  1.00 36.33           C  
ATOM   2881  C   LYS A 309      65.268   9.198  88.500  1.00 33.99           C  
ATOM   2882  O   LYS A 309      65.578   8.018  88.545  1.00 29.66           O  
ATOM   2883  CB  LYS A 309      64.625  10.148  86.223  1.00 38.55           C  
ATOM   2884  CG  LYS A 309      63.867  11.439  86.427  1.00 43.54           C  
ATOM   2885  CD  LYS A 309      62.926  11.761  85.281  1.00 48.16           C  
ATOM   2886  CE  LYS A 309      61.962  12.838  85.802  1.00 53.81           C  
ATOM   2887  NZ  LYS A 309      61.160  13.476  84.752  1.00 57.24           N  
ATOM   2888  OXT LYS A 309      64.678   9.716  89.441  1.00 33.95           O  
ATOM   2889  H   LYS A 309      66.842   9.154  85.782  1.00  0.00           H  
ATOM   2890  HZ1 LYS A 309      60.917  12.794  84.011  1.00  0.00           H  
ATOM   2891  HZ2 LYS A 309      60.291  13.860  85.172  1.00  0.00           H  
ATOM   2892  HZ3 LYS A 309      61.699  14.267  84.363  1.00  0.00           H  
TER    2893      LYS A 309                                                      
MASTER      241    0    2   14   12   17    6    6 3376    1   24   24          
END                                                                             
