# Supplementary material for: Modeling of loops in proteins: a multi-method approach
Source: BMC Struct Biol. 2010 Feb 11;10:5. doi: 10.1186/1472-6807-10-5 (PMC2837870; doi:10.1186/1472-6807-10-5)
Supplement: Additional file 1 — Student t-test. Results from two sample paired t-test of Table 2. [file 1472-6807-10-5-S1.GZ › loop_test_data/1gvp_49-58.pdb]

HEADER    DNA-BINDING PROTEIN                     26-FEB-97   1GVP              
TITLE     GENE V PROTEIN (SINGLE-STRANDED DNA BINDING PROTEIN)                  
COMPND    MOL_ID: 1;                                                            
COMPND   2 MOLECULE: GENE V PROTEIN;                                            
COMPND   3 CHAIN: A;                                                            
COMPND   4 ENGINEERED: YES                                                      
SOURCE    MOL_ID: 1;                                                            
SOURCE   2 ORGANISM_SCIENTIFIC: ESCHERICHIA COLI;                               
SOURCE   3 STRAIN: K561;                                                        
SOURCE   4 GENE: GEN V IN BACTERIOPHAGE F1;                                     
SOURCE   5 EXPRESSION_SYSTEM: ESCHERICHIA COLI;                                 
SOURCE   6 EXPRESSION_SYSTEM_STRAIN: K561;                                      
SOURCE   7 EXPRESSION_SYSTEM_VECTOR_TYPE: PLASMID;                              
SOURCE   8 EXPRESSION_SYSTEM_VECTOR: PTT2;                                      
SOURCE   9 EXPRESSION_SYSTEM_PLASMID: PTT2;                                     
SOURCE  10 EXPRESSION_SYSTEM_GENE: GEN V                                        
KEYWDS    DNA-BINDING PROTEIN, DNA REPLICATION                                  
EXPDTA    X-RAY DIFFRACTION                                                     
AUTHOR    S.SU,Y.-G.GAO,H.ZHANG,T.C.TERWILLIGER,A.H.-J.WANG                     
REVDAT   1   04-SEP-97 1GVP    0                                                
JRNL        AUTH   S.SU,Y.G.GAO,H.ZHANG,T.C.TERWILLIGER,A.H.WANG                
JRNL        TITL   ANALYSES OF THE STABILITY AND FUNCTION OF THREE              
JRNL        TITL 2 SURFACE MUTANTS (R82C, K69H, AND L32R) OF THE GENE           
JRNL        TITL 3 V PROTEIN FROM FF PHAGE BY X-RAY CRYSTALLOGRAPHY.            
JRNL        REF    PROTEIN SCI.                  V.   6   771 1997              
JRNL        REFN   ASTM PRCIEI  US ISSN 0961-8368                               
REMARK   1                                                                      
REMARK   2                                                                      
REMARK   2 RESOLUTION. 1.60 ANGSTROMS.                                          
REMARK   3                                                                      
REMARK   3 REFINEMENT.                                                          
REMARK   3   PROGRAM     : X-PLOR 3.1                                           
REMARK   3   AUTHORS     : BRUNGER                                              
REMARK   3                                                                      
REMARK   3  DATA USED IN REFINEMENT.                                            
REMARK   3   RESOLUTION RANGE HIGH (ANGSTROMS) : 1.60                           
REMARK   3   RESOLUTION RANGE LOW  (ANGSTROMS) : 8.00                           
REMARK   3   DATA CUTOFF            (SIGMA(F)) : 2.000                          
REMARK   3   DATA CUTOFF HIGH         (ABS(F)) : 100000.000                     
REMARK   3   DATA CUTOFF LOW          (ABS(F)) : 0.0000                         
REMARK   3   COMPLETENESS (WORKING+TEST)   (%) : 77.9                           
REMARK   3   NUMBER OF REFLECTIONS             : 9016                           
REMARK   3                                                                      
REMARK   3  FIT TO DATA USED IN REFINEMENT.                                     
REMARK   3   CROSS-VALIDATION METHOD          : THROUGHOUT                      
REMARK   3   FREE R VALUE TEST SET SELECTION  : RANDOM                          
REMARK   3   R VALUE            (WORKING SET) : 0.209                           
REMARK   3   FREE R VALUE                     : 0.288                           
REMARK   3   FREE R VALUE TEST SET SIZE   (%) : 10.400                          
REMARK   3   FREE R VALUE TEST SET COUNT      : 941                             
REMARK   3   ESTIMATED ERROR OF FREE R VALUE  : 0.009                           
REMARK   3                                                                      
REMARK   3  FIT IN THE HIGHEST RESOLUTION BIN.                                  
REMARK   3   TOTAL NUMBER OF BINS USED           : 8                            
REMARK   3   BIN RESOLUTION RANGE HIGH       (A) : 1.60                         
REMARK   3   BIN RESOLUTION RANGE LOW        (A) : 1.67                         
REMARK   3   BIN COMPLETENESS (WORKING+TEST) (%) : 35.40                        
REMARK   3   REFLECTIONS IN BIN    (WORKING SET) : 468                          
REMARK   3   BIN R VALUE           (WORKING SET) : 0.3812                       
REMARK   3   BIN FREE R VALUE                    : 0.4057                       
REMARK   3   BIN FREE R VALUE TEST SET SIZE  (%) : 9.50                         
REMARK   3   BIN FREE R VALUE TEST SET COUNT     : 49                           
REMARK   3   ESTIMATED ERROR OF BIN FREE R VALUE : 0.058                        
REMARK   3                                                                      
REMARK   3  NUMBER OF NON-HYDROGEN ATOMS USED IN REFINEMENT.                    
REMARK   3   PROTEIN ATOMS            : 682                                     
REMARK   3   NUCLEIC ACID ATOMS       : 0                                       
REMARK   3   HETEROGEN ATOMS          : 0                                       
REMARK   3   SOLVENT ATOMS            : 53                                      
REMARK   3                                                                      
REMARK   3  B VALUES.                                                           
REMARK   3   FROM WILSON PLOT           (A**2) : 21.50                          
REMARK   3   MEAN B VALUE      (OVERALL, A**2) : 29.60                          
REMARK   3   OVERALL ANISOTROPIC B VALUE.                                       
REMARK   3    B11 (A**2) : -0.46160                                             
REMARK   3    B22 (A**2) : -0.99600                                             
REMARK   3    B33 (A**2) : 1.45760                                              
REMARK   3    B12 (A**2) : 0.00000                                              
REMARK   3    B13 (A**2) : 2.85960                                              
REMARK   3    B23 (A**2) : 0.00000                                              
REMARK   3                                                                      
REMARK   3  ESTIMATED COORDINATE ERROR.                                         
REMARK   3   ESD FROM LUZZATI PLOT        (A) : 0.23                            
REMARK   3   ESD FROM SIGMAA              (A) : NULL                            
REMARK   3   LOW RESOLUTION CUTOFF        (A) : 6.00                            
REMARK   3                                                                      
REMARK   3  CROSS-VALIDATED ESTIMATED COORDINATE ERROR.                         
REMARK   3   ESD FROM C-V LUZZATI PLOT    (A) : 0.30                            
REMARK   3   ESD FROM C-V SIGMAA          (A) : NULL                            
REMARK   3                                                                      
REMARK   3  RMS DEVIATIONS FROM IDEAL VALUES.                                   
REMARK   3   BOND LENGTHS                 (A) : 0.017                           
REMARK   3   BOND ANGLES            (DEGREES) : 3.40                            
REMARK   3   DIHEDRAL ANGLES        (DEGREES) : 27.63                           
REMARK   3   IMPROPER ANGLES        (DEGREES) : 1.39                            
REMARK   3                                                                      
REMARK   3  ISOTROPIC THERMAL MODEL : RESTRAINED                                
REMARK   3                                                                      
REMARK   3  ISOTROPIC THERMAL FACTOR RESTRAINTS.    RMS    SIGMA                
REMARK   3   MAIN-CHAIN BOND              (A**2) : 2.500 ; 1.500                
REMARK   3   MAIN-CHAIN ANGLE             (A**2) : 4.150 ; 2.000                
REMARK   3   SIDE-CHAIN BOND              (A**2) : 4.210 ; 2.000                
REMARK   3   SIDE-CHAIN ANGLE             (A**2) : 6.760 ; 2.500                
REMARK   3                                                                      
REMARK   3  NCS MODEL : NULL                                                    
REMARK   3                                                                      
REMARK   3  NCS RESTRAINTS.                         RMS   SIGMA/WEIGHT          
REMARK   3   GROUP  1  POSITIONAL            (A) : NULL  ; NULL                 
REMARK   3   GROUP  1  B-FACTOR           (A**2) : NULL  ; NULL                 
REMARK   3                                                                      
REMARK   3  PARAMETER FILE  1  : PARAM19XM.PRO                                  
REMARK   3  PARAMETER FILE  2  : NULL                                           
REMARK   3  TOPOLOGY FILE  1   : TOPH19X.PRO                                    
REMARK   3  TOPOLOGY FILE  2   : NULL                                           
REMARK   3                                                                      
REMARK   3  OTHER REFINEMENT REMARKS: MEAN B FACTOR INCLUDES THE                
REMARK   3  CONTRIBUTION FROM ALL HYDROGEN ATOMS. THE B-FACTORS OF ALL          
REMARK   3  HYDROGEN ATOMS IN WATER ARE SET TO 35.                              
REMARK   4                                                                      
REMARK   4 1GVP COMPLIES WITH FORMAT V. 3.0, 1-DEC-2006                         
REMARK   4                                                                      
REMARK   4 THIS IS THE REMEDIATED VERSION OF THIS PDB ENTRY.                    
REMARK   4 REMEDIATED DATA FILE REVISION 3.101 (2007-05-29)                     
REMARK 200                                                                      
REMARK 200 EXPERIMENTAL DETAILS                                                 
REMARK 200  EXPERIMENT TYPE                : X-RAY DIFFRACTION                  
REMARK 200  DATE OF DATA COLLECTION        : MAY-1994                           
REMARK 200  TEMPERATURE           (KELVIN) : 285.0                              
REMARK 200  PH                             : 7.50                               
REMARK 200  NUMBER OF CRYSTALS USED        : 1                                  
REMARK 200                                                                      
REMARK 200  SYNCHROTRON              (Y/N) : N                                  
REMARK 200  RADIATION SOURCE               : ROTATING ANODE                     
REMARK 200  BEAMLINE                       : NULL                               
REMARK 200  X-RAY GENERATOR MODEL          : RIGAKU/MSC RU-H2R                  
REMARK 200  MONOCHROMATIC OR LAUE    (M/L) : M                                  
REMARK 200  WAVELENGTH OR RANGE        (A) : 1.5418                             
REMARK 200  MONOCHROMATOR                  : GRAPHITE(002)                      
REMARK 200  OPTICS                         : COLLIMATORS                        
REMARK 200                                                                      
REMARK 200  DETECTOR TYPE                  : IMAGE PLATE AREA DETECTOR          
REMARK 200  DETECTOR MANUFACTURER          : RIGAKU                             
REMARK 200  INTENSITY-INTEGRATION SOFTWARE : R-AXIS IIC                         
REMARK 200  DATA SCALING SOFTWARE          : R-AXIS II                          
REMARK 200                                                                      
REMARK 200  NUMBER OF UNIQUE REFLECTIONS   : 9073                               
REMARK 200  RESOLUTION RANGE HIGH      (A) : 1.600                              
REMARK 200  RESOLUTION RANGE LOW       (A) : 8.000                              
REMARK 200  REJECTION CRITERIA  (SIGMA(I)) : 2.000                              
REMARK 200                                                                      
REMARK 200 OVERALL.                                                             
REMARK 200  COMPLETENESS FOR RANGE     (%) : 77.9                               
REMARK 200  DATA REDUNDANCY                : NULL                               
REMARK 200  R MERGE                    (I) : 0.04300                            
REMARK 200  R SYM                      (I) : NULL                               
REMARK 200  <I/SIGMA(I)> FOR THE DATA SET  : NULL                               
REMARK 200                                                                      
REMARK 200 IN THE HIGHEST RESOLUTION SHELL.                                     
REMARK 200  HIGHEST RESOLUTION SHELL, RANGE HIGH (A) : 1.60                     
REMARK 200  HIGHEST RESOLUTION SHELL, RANGE LOW  (A) : 2.00                     
REMARK 200  COMPLETENESS FOR SHELL     (%) : 60.8                               
REMARK 200  DATA REDUNDANCY IN SHELL       : NULL                               
REMARK 200  R MERGE FOR SHELL          (I) : NULL                               
REMARK 200  R SYM FOR SHELL            (I) : NULL                               
REMARK 200  <I/SIGMA(I)> FOR SHELL         : NULL                               
REMARK 200                                                                      
REMARK 200 DIFFRACTION PROTOCOL: NULL                                           
REMARK 200 METHOD USED TO DETERMINE THE STRUCTURE: DIFFERENCE FOURIERS          
REMARK 200 SOFTWARE USED: X-PLOR 3.1                                            
REMARK 200 STARTING MODEL: NULL                                                 
REMARK 200                                                                      
REMARK 200 REMARK: NULL                                                         
REMARK 280                                                                      
REMARK 280 CRYSTAL                                                              
REMARK 280 SOLVENT CONTENT, VS   (%): 44.00                                     
REMARK 280 MATTHEWS COEFFICIENT, VM (ANGSTROMS**3/DA): 2.20                     
REMARK 280                                                                      
REMARK 280 CRYSTALLIZATION CONDITIONS: PROTEIN WAS CRYSTALLIZED FROM            
REMARK 280  SOLUTIONS CONTAINING 10 MG/ML PROTEIN, 4 MM TRIS BUFFER             
REMARK 280  (PH7.5), AND 16% PEG 4000 (W/V), EQUILIBRATED AGAINST 12% PEG       
REMARK 280  4000 BY VAPOR DIFFUSION AT ROOM TEMPERATURE., VAPOR DIFFUSION       
REMARK 290                                                                      
REMARK 290 CRYSTALLOGRAPHIC SYMMETRY                                            
REMARK 290 SYMMETRY OPERATORS FOR SPACE GROUP: C 1 2 1                          
REMARK 290                                                                      
REMARK 290      SYMOP   SYMMETRY                                                
REMARK 290     NNNMMM   OPERATOR                                                
REMARK 290       1555   X,Y,Z                                                   
REMARK 290       2555   -X,Y,-Z                                                 
REMARK 290       3555   1/2+X,1/2+Y,Z                                           
REMARK 290       4555   1/2-X,1/2+Y,-Z                                          
REMARK 290                                                                      
REMARK 290     WHERE NNN -> OPERATOR NUMBER                                     
REMARK 290           MMM -> TRANSLATION VECTOR                                  
REMARK 290                                                                      
REMARK 290 CRYSTALLOGRAPHIC SYMMETRY TRANSFORMATIONS                            
REMARK 290 THE FOLLOWING TRANSFORMATIONS OPERATE ON THE ATOM/HETATM             
REMARK 290 RECORDS IN THIS ENTRY TO PRODUCE CRYSTALLOGRAPHICALLY                
REMARK 290 RELATED MOLECULES.                                                   
REMARK 290   SMTRY1   1  1.000000  0.000000  0.000000        0.00000            
REMARK 290   SMTRY2   1  0.000000  1.000000  0.000000        0.00000            
REMARK 290   SMTRY3   1  0.000000  0.000000  1.000000        0.00000            
REMARK 290   SMTRY1   2 -1.000000  0.000000  0.000000        0.00000            
REMARK 290   SMTRY2   2  0.000000  1.000000  0.000000        0.00000            
REMARK 290   SMTRY3   2  0.000000  0.000000 -1.000000        0.00000            
REMARK 290   SMTRY1   3  1.000000  0.000000  0.000000       37.90500            
REMARK 290   SMTRY2   3  0.000000  1.000000  0.000000       13.96000            
REMARK 290   SMTRY3   3  0.000000  0.000000  1.000000        0.00000            
REMARK 290   SMTRY1   4 -1.000000  0.000000  0.000000       37.90500            
REMARK 290   SMTRY2   4  0.000000  1.000000  0.000000       13.96000            
REMARK 290   SMTRY3   4  0.000000  0.000000 -1.000000        0.00000            
REMARK 290                                                                      
REMARK 290 REMARK: NULL                                                         
REMARK 300                                                                      
REMARK 300 BIOMOLECULE: 1                                                       
REMARK 300 THIS ENTRY CONTAINS THE CRYSTALLOGRAPHIC ASYMMETRIC UNIT             
REMARK 300 WHICH CONSISTS OF 1 CHAIN(S). SEE REMARK 350 FOR                     
REMARK 300 INFORMATION ON GENERATING THE BIOLOGICAL MOLECULE(S).                
REMARK 350                                                                      
REMARK 350 GENERATING THE BIOMOLECULE                                           
REMARK 350 COORDINATES FOR A COMPLETE MULTIMER REPRESENTING THE KNOWN           
REMARK 350 BIOLOGICALLY SIGNIFICANT OLIGOMERIZATION STATE OF THE                
REMARK 350 MOLECULE CAN BE GENERATED BY APPLYING BIOMT TRANSFORMATIONS          
REMARK 350 GIVEN BELOW.  BOTH NON-CRYSTALLOGRAPHIC AND                          
REMARK 350 CRYSTALLOGRAPHIC OPERATIONS ARE GIVEN.                               
REMARK 350                                                                      
REMARK 350 BIOMOLECULE: 1                                                       
REMARK 350 APPLY THE FOLLOWING TO CHAINS: A                                     
REMARK 350   BIOMT1   1  1.000000  0.000000  0.000000        0.00000            
REMARK 350   BIOMT2   1  0.000000  1.000000  0.000000        0.00000            
REMARK 350   BIOMT3   1  0.000000  0.000000  1.000000        0.00000            
REMARK 350   BIOMT1   2 -1.000000  0.000000  0.000000        0.00000            
REMARK 350   BIOMT2   2  0.000000  1.000000  0.000000        0.00000            
REMARK 350   BIOMT3   2  0.000000  0.000000 -1.000000        0.00000            
REMARK 500                                                                      
REMARK 500 GEOMETRY AND STEREOCHEMISTRY                                         
REMARK 500 SUBTOPIC: COVALENT BOND ANGLES                                       
REMARK 500                                                                      
REMARK 500 THE STEREOCHEMICAL PARAMETERS OF THE FOLLOWING RESIDUES              
REMARK 500 HAVE VALUES WHICH DEVIATE FROM EXPECTED VALUES BY MORE               
REMARK 500 THAN 6*RMSD (M=MODEL NUMBER; RES=RESIDUE NAME; C=CHAIN               
REMARK 500 IDENTIFIER; SSEQ=SEQUENCE NUMBER; I=INSERTION CODE).                 
REMARK 500                                                                      
REMARK 500 STANDARD TABLE:                                                      
REMARK 500 FORMAT: (10X,I3,1X,A3,1X,A1,I4,A1,3(1X,A4,2X),12X,F5.1)              
REMARK 500                                                                      
REMARK 500 EXPECTED VALUES: ENGH AND HUBER, 1991                                
REMARK 500                                                                      
REMARK 500  M RES CSSEQI ATM1   ATM2   ATM3                                     
REMARK 500    ARG A  16   CB  -  CG  -  CD  ANGL. DEV. =-20.7 DEGREES           
REMARK 525                                                                      
REMARK 525 SOLVENT                                                              
REMARK 525 THE FOLLOWING SOLVENT MOLECULES LIE FARTHER THAN EXPECTED            
REMARK 525 FROM THE PROTEIN OR NUCLEIC ACID MOLECULE AND MAY BE                 
REMARK 525 ASSOCIATED WITH A SYMMETRY RELATED MOLECULE (M=MODEL                 
REMARK 525 NUMBER; RES=RESIDUE NAME; C=CHAIN IDENTIFIER; SSEQ=SEQUENCE          
REMARK 525 NUMBER; I=INSERTION CODE):                                           
REMARK 525                                                                      
REMARK 525  M RES CSSEQI                                                        
REMARK 525    HOH    89        DISTANCE = 12.39 ANGSTROMS                       
REMARK 525    HOH    93        DISTANCE = 13.23 ANGSTROMS                       
REMARK 525    HOH    96        DISTANCE = 14.01 ANGSTROMS                       
REMARK 525    HOH    98        DISTANCE = 18.10 ANGSTROMS                       
REMARK 525    HOH    99        DISTANCE =  6.64 ANGSTROMS                       
REMARK 525    HOH   100        DISTANCE = 20.31 ANGSTROMS                       
REMARK 525    HOH   101        DISTANCE = 17.59 ANGSTROMS                       
REMARK 525    HOH   102        DISTANCE =  5.98 ANGSTROMS                       
REMARK 525    HOH   105        DISTANCE =  7.63 ANGSTROMS                       
REMARK 525    HOH   109        DISTANCE = 13.07 ANGSTROMS                       
REMARK 525    HOH   111        DISTANCE = 11.65 ANGSTROMS                       
REMARK 525    HOH   115        DISTANCE = 11.55 ANGSTROMS                       
REMARK 525    HOH   116        DISTANCE = 20.16 ANGSTROMS                       
REMARK 525    HOH   119        DISTANCE =  6.66 ANGSTROMS                       
REMARK 525    HOH   120        DISTANCE =  9.58 ANGSTROMS                       
REMARK 525    HOH   121        DISTANCE = 13.64 ANGSTROMS                       
REMARK 525    HOH   122        DISTANCE = 13.80 ANGSTROMS                       
REMARK 525    HOH   123        DISTANCE =  6.59 ANGSTROMS                       
REMARK 525    HOH   125        DISTANCE =  7.78 ANGSTROMS                       
REMARK 525    HOH   126        DISTANCE = 24.21 ANGSTROMS                       
REMARK 525    HOH   131        DISTANCE =  7.16 ANGSTROMS                       
REMARK 525    HOH   134        DISTANCE = 13.41 ANGSTROMS                       
REMARK 525    HOH   137        DISTANCE =  5.68 ANGSTROMS                       
DBREF  1GVP A    1    87  UNP    P69543   VHED_BPF1        1     87             
SEQRES   1 A   87  MET ILE LYS VAL GLU ILE LYS PRO SER GLN ALA GLN PHE          
SEQRES   2 A   87  THR THR ARG SER GLY VAL SER ARG GLN GLY LYS PRO TYR          
SEQRES   3 A   87  SER LEU ASN GLU GLN LEU CYS TYR VAL ASP LEU GLY ASN          
SEQRES   4 A   87  GLU TYR PRO VAL LEU VAL LYS ILE THR LEU ASP GLU GLY          
SEQRES   5 A   87  GLN PRO ALA TYR ALA PRO GLY LEU TYR THR VAL HIS LEU          
SEQRES   6 A   87  SER SER PHE LYS VAL GLY GLN PHE GLY SER LEU MET ILE          
SEQRES   7 A   87  ASP ARG LEU ARG LEU VAL PRO ALA LYS                          
FORMUL   2  HOH   *53(H2 O)                                                     
HELIX    1   1 PRO A    8  GLN A   10  5                                   3    
HELIX    2   2 LEU A   65  SER A   67  5                                   3    
SHEET    1   A 3 VAL A   4  ILE A   6  0                                        
SHEET    2   A 3 GLY A  59  VAL A  63 -1  N  TYR A  61   O  VAL A   4           
SHEET    3   A 3 LEU A  83  PRO A  85 -1  N  VAL A  84   O  THR A  62           
SHEET    1   B 3 THR A  14  VAL A  19  0                                        
SHEET    2   B 3 PRO A  25  VAL A  35 -1  N  GLU A  30   O  THR A  14           
SHEET    3   B 3 VAL A  43  THR A  48 -1  N  ILE A  47   O  GLN A  31           
SHEET    1   C 2 PHE A  68  VAL A  70  0                                        
SHEET    2   C 2 LEU A  76  ILE A  78 -1  N  MET A  77   O  LYS A  69           
CRYST1   75.810   27.920   42.400  90.00 103.10  90.00 C 1 2 1       4          
ORIGX1      1.000000  0.000000  0.000000        0.00000                         
ORIGX2      0.000000  1.000000  0.000000        0.00000                         
ORIGX3      0.000000  0.000000  1.000000        0.00000                         
SCALE1      0.013191  0.000000  0.003070        0.00000                         
SCALE2      0.000000  0.035817  0.000000        0.00000                         
SCALE3      0.000000  0.000000  0.024215        0.00000                         
ATOM      1  N   MET A   1      -0.017  20.434   3.156  1.00 46.59           N  
ATOM      2  CA  MET A   1      -1.029  19.411   2.863  1.00 45.10           C  
ATOM      3  C   MET A   1      -1.081  18.403   4.001  1.00 39.57           C  
ATOM      4  O   MET A   1      -1.832  18.692   4.917  1.00 41.65           O  
ATOM      5  CB  MET A   1      -0.763  18.611   1.562  1.00 51.04           C  
ATOM      6  CG  MET A   1      -1.850  17.540   1.216  1.00 58.23           C  
ATOM      7  SD  MET A   1      -1.496  16.282  -0.064  1.00 66.49           S  
ATOM      8  CE  MET A   1      -2.368  16.980  -1.447  1.00 62.60           C  
ATOM      9  H1  MET A   1       0.943  20.061   3.303  1.00 15.00           H  
ATOM     10  H2  MET A   1       0.100  21.158   2.414  1.00 15.00           H  
ATOM     11  H3  MET A   1      -0.313  20.926   4.032  1.00 15.00           H  
ATOM     12  N   ILE A   2      -0.352  17.280   4.096  1.00 34.39           N  
ATOM     13  CA  ILE A   2      -0.520  16.438   5.280  1.00 28.36           C  
ATOM     14  C   ILE A   2       0.343  17.072   6.359  1.00 23.56           C  
ATOM     15  O   ILE A   2       1.480  17.433   6.085  1.00 22.42           O  
ATOM     16  CB  ILE A   2      -0.054  14.934   5.095  1.00 29.44           C  
ATOM     17  CG1 ILE A   2      -0.798  14.167   4.034  1.00 30.75           C  
ATOM     18  CG2 ILE A   2      -0.468  14.152   6.321  1.00 29.56           C  
ATOM     19  CD1 ILE A   2      -0.100  14.142   2.661  1.00 34.94           C  
ATOM     20  H   ILE A   2       0.268  17.003   3.395  1.00 15.00           H  
ATOM     21  N   LYS A   3      -0.207  17.313   7.518  1.00 21.40           N  
ATOM     22  CA  LYS A   3       0.545  17.782   8.662  1.00 21.77           C  
ATOM     23  C   LYS A   3       1.063  16.589   9.500  1.00 19.66           C  
ATOM     24  O   LYS A   3       0.309  15.728   9.983  1.00 20.32           O  
ATOM     25  CB  LYS A   3      -0.348  18.651   9.512  1.00 24.21           C  
ATOM     26  CG  LYS A   3       0.411  19.350  10.614  1.00 29.28           C  
ATOM     27  CD  LYS A   3      -0.673  19.773  11.540  1.00 34.30           C  
ATOM     28  CE  LYS A   3      -0.430  21.166  12.082  1.00 39.45           C  
ATOM     29  NZ  LYS A   3      -1.679  21.729  12.586  1.00 44.69           N  
ATOM     30  H   LYS A   3      -1.172  17.196   7.587  1.00 15.00           H  
ATOM     31  HZ1 LYS A   3      -2.439  21.506  11.899  1.00 15.00           H  
ATOM     32  HZ2 LYS A   3      -1.940  21.295  13.491  1.00 15.00           H  
ATOM     33  HZ3 LYS A   3      -1.572  22.763  12.662  1.00 15.00           H  
ATOM     34  N   VAL A   4       2.391  16.535   9.641  1.00 19.04           N  
ATOM     35  CA  VAL A   4       3.095  15.504  10.433  1.00 17.58           C  
ATOM     36  C   VAL A   4       3.863  16.234  11.552  1.00 17.47           C  
ATOM     37  O   VAL A   4       4.480  17.297  11.391  1.00 15.98           O  
ATOM     38  CB  VAL A   4       4.141  14.642   9.580  1.00 18.64           C  
ATOM     39  CG1 VAL A   4       4.661  13.472  10.442  1.00 16.78           C  
ATOM     40  CG2 VAL A   4       3.497  14.102   8.263  1.00 20.20           C  
ATOM     41  H   VAL A   4       2.927  17.217   9.179  1.00 15.00           H  
ATOM     42  N   GLU A   5       3.772  15.651  12.724  1.00 16.58           N  
ATOM     43  CA  GLU A   5       4.457  16.193  13.873  1.00 18.62           C  
ATOM     44  C   GLU A   5       5.330  15.176  14.600  1.00 16.71           C  
ATOM     45  O   GLU A   5       4.878  14.068  14.904  1.00 17.49           O  
ATOM     46  CB  GLU A   5       3.411  16.753  14.798  1.00 20.67           C  
ATOM     47  CG  GLU A   5       4.118  17.583  15.850  1.00 29.23           C  
ATOM     48  CD  GLU A   5       3.241  18.373  16.805  1.00 34.71           C  
ATOM     49  OE1 GLU A   5       2.001  18.301  16.774  1.00 36.25           O  
ATOM     50  OE2 GLU A   5       3.838  19.034  17.656  1.00 35.48           O  
ATOM     51  H   GLU A   5       3.226  14.848  12.808  1.00 15.00           H  
ATOM     52  N   ILE A   6       6.603  15.472  14.817  1.00 15.90           N  
ATOM     53  CA  ILE A   6       7.429  14.649  15.702  1.00 17.31           C  
ATOM     54  C   ILE A   6       7.406  15.320  17.088  1.00 19.10           C  
ATOM     55  O   ILE A   6       7.890  16.443  17.212  1.00 20.23           O  
ATOM     56  CB  ILE A   6       8.907  14.583  15.251  1.00 17.13           C  
ATOM     57  CG1 ILE A   6       9.018  14.162  13.781  1.00 20.58           C  
ATOM     58  CG2 ILE A   6       9.665  13.628  16.225  1.00 16.11           C  
ATOM     59  CD1 ILE A   6       8.871  12.694  13.480  1.00 16.18           C  
ATOM     60  H   ILE A   6       6.967  16.280  14.394  1.00 15.00           H  
ATOM     61  N   LYS A   7       6.738  14.769  18.107  1.00 18.84           N  
ATOM     62  CA  LYS A   7       6.762  15.261  19.510  1.00 18.39           C  
ATOM     63  C   LYS A   7       8.151  15.153  20.185  1.00 18.78           C  
ATOM     64  O   LYS A   7       9.022  14.385  19.688  1.00 18.21           O  
ATOM     65  CB  LYS A   7       5.762  14.473  20.346  1.00 17.52           C  
ATOM     66  CG  LYS A   7       4.293  14.636  20.047  1.00 20.38           C  
ATOM     67  CD  LYS A   7       3.998  16.082  20.085  1.00 22.23           C  
ATOM     68  CE  LYS A   7       2.516  16.393  20.113  1.00 27.97           C  
ATOM     69  NZ  LYS A   7       2.340  17.824  19.885  1.00 33.30           N  
ATOM     70  H   LYS A   7       6.060  14.120  17.857  1.00 15.00           H  
ATOM     71  HZ1 LYS A   7       2.951  18.396  20.516  1.00 15.00           H  
ATOM     72  HZ2 LYS A   7       2.642  18.090  18.912  1.00 15.00           H  
ATOM     73  HZ3 LYS A   7       1.351  18.112  19.973  1.00 15.00           H  
ATOM     74  N   PRO A   8       8.459  15.871  21.294  1.00 17.97           N  
ATOM     75  CA  PRO A   8       9.708  15.704  22.058  1.00 16.71           C  
ATOM     76  C   PRO A   8       9.962  14.260  22.465  1.00 15.60           C  
ATOM     77  O   PRO A   8      11.099  13.780  22.442  1.00 18.40           O  
ATOM     78  CB  PRO A   8       9.526  16.647  23.200  1.00 15.38           C  
ATOM     79  CG  PRO A   8       8.808  17.783  22.523  1.00 17.56           C  
ATOM     80  CD  PRO A   8       7.715  17.003  21.812  1.00 18.63           C  
ATOM     81  N   SER A   9       8.906  13.485  22.773  1.00 16.31           N  
ATOM     82  CA  SER A   9       8.987  12.045  23.109  1.00 18.75           C  
ATOM     83  C   SER A   9       9.319  11.082  21.974  1.00 18.69           C  
ATOM     84  O   SER A   9       9.659   9.927  22.193  1.00 21.93           O  
ATOM     85  CB  SER A   9       7.693  11.521  23.691  1.00 21.29           C  
ATOM     86  OG  SER A   9       6.582  11.649  22.819  1.00 24.36           O  
ATOM     87  H   SER A   9       8.035  13.934  22.837  1.00 15.00           H  
ATOM     88  HG  SER A   9       5.766  11.646  23.354  1.00 15.00           H  
ATOM     89  N   GLN A  10       9.287  11.558  20.733  1.00 19.93           N  
ATOM     90  CA  GLN A  10       9.503  10.756  19.529  1.00 20.87           C  
ATOM     91  C   GLN A  10      10.795  11.074  18.801  1.00 22.68           C  
ATOM     92  O   GLN A  10      11.053  10.583  17.699  1.00 23.19           O  
ATOM     93  CB  GLN A  10       8.305  10.970  18.586  1.00 20.03           C  
ATOM     94  CG  GLN A  10       6.955  10.595  19.214  1.00 17.82           C  
ATOM     95  CD  GLN A  10       5.719  10.959  18.405  1.00 17.59           C  
ATOM     96  OE1 GLN A  10       4.749  10.219  18.308  1.00 21.15           O  
ATOM     97  NE2 GLN A  10       5.643  12.096  17.759  1.00 12.71           N  
ATOM     98  H   GLN A  10       9.070  12.507  20.628  1.00 15.00           H  
ATOM     99 HE21 GLN A  10       4.786  12.244  17.318  1.00 15.00           H  
ATOM    100 HE22 GLN A  10       6.438  12.649  17.763  1.00 15.00           H  
ATOM    101  N   ALA A  11      11.668  11.865  19.426  1.00 20.95           N  
ATOM    102  CA  ALA A  11      12.921  12.240  18.808  1.00 22.49           C  
ATOM    103  C   ALA A  11      13.953  11.148  18.590  1.00 24.17           C  
ATOM    104  O   ALA A  11      14.984  11.386  17.963  1.00 29.37           O  
ATOM    105  CB  ALA A  11      13.586  13.312  19.630  1.00 22.83           C  
ATOM    106  H   ALA A  11      11.432  12.238  20.300  1.00 15.00           H  
ATOM    107  N   GLN A  12      13.755   9.966  19.144  1.00 27.20           N  
ATOM    108  CA  GLN A  12      14.652   8.821  18.970  1.00 30.66           C  
ATOM    109  C   GLN A  12      14.146   7.730  18.017  1.00 27.50           C  
ATOM    110  O   GLN A  12      12.948   7.487  17.887  1.00 28.21           O  
ATOM    111  CB  GLN A  12      14.938   8.178  20.360  1.00 36.48           C  
ATOM    112  CG  GLN A  12      15.746   6.825  20.504  1.00 47.72           C  
ATOM    113  CD  GLN A  12      17.227   6.746  20.056  1.00 51.40           C  
ATOM    114  OE1 GLN A  12      17.617   6.942  18.898  1.00 54.29           O  
ATOM    115  NE2 GLN A  12      18.166   6.441  20.933  1.00 54.05           N  
ATOM    116  H   GLN A  12      12.944   9.842  19.668  1.00 15.00           H  
ATOM    117 HE21 GLN A  12      19.056   6.399  20.539  1.00 15.00           H  
ATOM    118 HE22 GLN A  12      17.930   6.276  21.861  1.00 15.00           H  
ATOM    119  N   PHE A  13      15.026   7.031  17.341  1.00 24.86           N  
ATOM    120  CA  PHE A  13      14.580   5.870  16.604  1.00 24.76           C  
ATOM    121  C   PHE A  13      15.031   4.551  17.240  1.00 26.18           C  
ATOM    122  O   PHE A  13      15.918   4.463  18.108  1.00 26.71           O  
ATOM    123  CB  PHE A  13      15.094   5.936  15.200  1.00 26.37           C  
ATOM    124  CG  PHE A  13      16.595   5.953  15.187  1.00 31.79           C  
ATOM    125  CD1 PHE A  13      17.266   7.151  15.438  1.00 36.52           C  
ATOM    126  CD2 PHE A  13      17.290   4.780  14.946  1.00 29.23           C  
ATOM    127  CE1 PHE A  13      18.645   7.166  15.448  1.00 37.41           C  
ATOM    128  CE2 PHE A  13      18.664   4.800  14.957  1.00 31.10           C  
ATOM    129  CZ  PHE A  13      19.344   5.985  15.205  1.00 37.48           C  
ATOM    130  H   PHE A  13      15.980   7.196  17.488  1.00 15.00           H  
ATOM    131  N   THR A  14      14.395   3.469  16.849  1.00 24.02           N  
ATOM    132  CA  THR A  14      14.859   2.157  17.293  1.00 23.69           C  
ATOM    133  C   THR A  14      15.312   1.412  16.073  1.00 21.57           C  
ATOM    134  O   THR A  14      14.980   1.812  14.965  1.00 19.84           O  
ATOM    135  CB  THR A  14      13.754   1.348  18.025  1.00 24.62           C  
ATOM    136  OG1 THR A  14      12.579   1.240  17.229  1.00 24.56           O  
ATOM    137  CG2 THR A  14      13.383   2.057  19.323  1.00 22.44           C  
ATOM    138  H   THR A  14      13.626   3.559  16.245  1.00 15.00           H  
ATOM    139  HG1 THR A  14      12.708   0.516  16.591  1.00 15.00           H  
ATOM    140  N   THR A  15      16.116   0.382  16.198  1.00 19.99           N  
ATOM    141  CA  THR A  15      16.652  -0.342  15.062  1.00 20.27           C  
ATOM    142  C   THR A  15      16.256  -1.791  15.078  1.00 24.37           C  
ATOM    143  O   THR A  15      16.379  -2.519  16.066  1.00 24.36           O  
ATOM    144  CB  THR A  15      18.172  -0.348  15.002  1.00 16.22           C  
ATOM    145  OG1 THR A  15      18.506   1.011  14.978  1.00 20.32           O  
ATOM    146  CG2 THR A  15      18.778  -1.024  13.820  1.00 17.74           C  
ATOM    147  H   THR A  15      16.365   0.117  17.105  1.00 15.00           H  
ATOM    148  HG1 THR A  15      19.474   1.142  14.972  1.00 15.00           H  
ATOM    149  N   ARG A  16      15.761  -2.199  13.932  1.00 26.71           N  
ATOM    150  CA  ARG A  16      15.436  -3.585  13.640  1.00 29.82           C  
ATOM    151  C   ARG A  16      16.550  -4.152  12.798  1.00 31.21           C  
ATOM    152  O   ARG A  16      17.076  -3.510  11.896  1.00 29.93           O  
ATOM    153  CB  ARG A  16      14.252  -3.840  12.747  1.00 30.52           C  
ATOM    154  CG  ARG A  16      12.827  -3.671  13.111  1.00 31.33           C  
ATOM    155  CD  ARG A  16      12.405  -4.383  11.850  1.00 34.75           C  
ATOM    156  NE  ARG A  16      10.982  -4.562  11.827  1.00 40.04           N  
ATOM    157  CZ  ARG A  16      10.374  -5.694  11.532  1.00 35.11           C  
ATOM    158  NH1 ARG A  16      10.950  -6.859  11.303  1.00 31.80           N  
ATOM    159  NH2 ARG A  16       9.102  -5.607  11.591  1.00 34.56           N  
ATOM    160  H   ARG A  16      15.605  -1.524  13.241  1.00 15.00           H  
ATOM    161  HE  ARG A  16      10.447  -3.768  12.049  1.00 15.00           H  
ATOM    162 HH11 ARG A  16      11.951  -6.936  11.412  1.00 15.00           H  
ATOM    163 HH12 ARG A  16      10.416  -7.679  11.132  1.00 15.00           H  
ATOM    164 HH21 ARG A  16       8.695  -4.818  12.062  1.00 15.00           H  
ATOM    165 HH22 ARG A  16       8.562  -6.419  11.450  1.00 15.00           H  
ATOM    166  N   SER A  17      16.846  -5.409  13.042  1.00 37.65           N  
ATOM    167  CA  SER A  17      17.867  -6.058  12.246  1.00 43.31           C  
ATOM    168  C   SER A  17      17.480  -7.412  11.705  1.00 45.68           C  
ATOM    169  O   SER A  17      16.359  -7.918  11.906  1.00 46.26           O  
ATOM    170  CB  SER A  17      19.113  -6.202  13.062  1.00 44.84           C  
ATOM    171  OG  SER A  17      19.475  -4.898  13.495  1.00 52.95           O  
ATOM    172  H   SER A  17      16.392  -5.880  13.776  1.00 15.00           H  
ATOM    173  HG  SER A  17      19.167  -4.794  14.411  1.00 15.00           H  
ATOM    174  N   GLY A  18      18.376  -7.917  10.859  1.00 48.87           N  
ATOM    175  CA  GLY A  18      18.207  -9.261  10.320  1.00 51.75           C  
ATOM    176  C   GLY A  18      19.054  -9.586   9.107  1.00 52.80           C  
ATOM    177  O   GLY A  18      19.984  -8.872   8.762  1.00 51.28           O  
ATOM    178  H   GLY A  18      19.106  -7.338  10.540  1.00 15.00           H  
ATOM    179  N   VAL A  19      18.679 -10.671   8.446  1.00 57.40           N  
ATOM    180  CA  VAL A  19      19.361 -11.204   7.264  1.00 62.32           C  
ATOM    181  C   VAL A  19      18.427 -11.711   6.138  1.00 64.36           C  
ATOM    182  O   VAL A  19      17.483 -12.478   6.341  1.00 63.90           O  
ATOM    183  CB  VAL A  19      20.331 -12.352   7.759  1.00 62.87           C  
ATOM    184  CG1 VAL A  19      20.760 -13.279   6.620  1.00 64.71           C  
ATOM    185  CG2 VAL A  19      21.620 -11.741   8.298  1.00 61.68           C  
ATOM    186  H   VAL A  19      17.927 -11.187   8.813  1.00 15.00           H  
ATOM    187  N   SER A  20      18.679 -11.267   4.912  1.00 67.85           N  
ATOM    188  CA  SER A  20      18.007 -11.754   3.699  1.00 73.19           C  
ATOM    189  C   SER A  20      18.148 -13.265   3.444  1.00 76.22           C  
ATOM    190  O   SER A  20      19.206 -13.824   3.749  1.00 76.31           O  
ATOM    191  CB  SER A  20      18.567 -11.018   2.466  1.00 73.34           C  
ATOM    192  OG  SER A  20      18.251 -11.637   1.218  1.00 75.85           O  
ATOM    193  H   SER A  20      19.341 -10.558   4.851  1.00 15.00           H  
ATOM    194  HG  SER A  20      18.614 -11.099   0.492  1.00 15.00           H  
ATOM    195  N   ARG A  21      17.190 -14.022   2.870  1.00 79.55           N  
ATOM    196  CA  ARG A  21      17.399 -15.458   2.541  1.00 82.93           C  
ATOM    197  C   ARG A  21      18.630 -15.709   1.640  1.00 83.06           C  
ATOM    198  O   ARG A  21      19.166 -16.813   1.492  1.00 83.06           O  
ATOM    199  CB  ARG A  21      16.243 -16.098   1.762  1.00 86.43           C  
ATOM    200  CG  ARG A  21      14.838 -15.626   2.019  1.00 90.33           C  
ATOM    201  CD  ARG A  21      13.782 -16.121   1.017  1.00 94.00           C  
ATOM    202  NE  ARG A  21      14.044 -15.886  -0.407  1.00 96.80           N  
ATOM    203  CZ  ARG A  21      14.203 -14.687  -0.956  1.00 98.28           C  
ATOM    204  NH1 ARG A  21      14.174 -13.566  -0.274  1.00 98.30           N  
ATOM    205  NH2 ARG A  21      14.417 -14.588  -2.239  1.00 98.83           N  
ATOM    206  H   ARG A  21      16.321 -13.593   2.751  1.00 15.00           H  
ATOM    207  HE  ARG A  21      14.154 -16.673  -0.991  1.00 15.00           H  
ATOM    208 HH11 ARG A  21      14.137 -13.577   0.719  1.00 15.00           H  
ATOM    209 HH12 ARG A  21      14.495 -12.734  -0.763  1.00 15.00           H  
ATOM    210 HH21 ARG A  21      14.527 -15.383  -2.823  1.00 15.00           H  
ATOM    211 HH22 ARG A  21      14.604 -13.659  -2.593  1.00 15.00           H  
ATOM    212  N   GLN A  22      18.977 -14.632   0.936  1.00 83.11           N  
ATOM    213  CA  GLN A  22      20.130 -14.511   0.060  1.00 83.29           C  
ATOM    214  C   GLN A  22      21.428 -14.136   0.824  1.00 81.65           C  
ATOM    215  O   GLN A  22      22.445 -13.748   0.242  1.00 82.70           O  
ATOM    216  CB  GLN A  22      19.620 -13.493  -1.000  1.00 85.45           C  
ATOM    217  CG  GLN A  22      20.525 -12.673  -1.920  1.00 88.61           C  
ATOM    218  CD  GLN A  22      20.800 -11.222  -1.499  1.00 90.43           C  
ATOM    219  OE1 GLN A  22      20.346 -10.664  -0.501  1.00 90.98           O  
ATOM    220  NE2 GLN A  22      21.560 -10.492  -2.282  1.00 89.60           N  
ATOM    221  H   GLN A  22      18.403 -13.837   1.015  1.00 15.00           H  
ATOM    222 HE21 GLN A  22      21.823  -9.612  -1.941  1.00 15.00           H  
ATOM    223 HE22 GLN A  22      21.839 -10.887  -3.126  1.00 15.00           H  
ATOM    224  N   GLY A  23      21.428 -14.230   2.164  1.00 79.06           N  
ATOM    225  CA  GLY A  23      22.587 -13.962   3.021  1.00 75.14           C  
ATOM    226  C   GLY A  23      22.750 -12.546   3.592  1.00 72.69           C  
ATOM    227  O   GLY A  23      23.220 -12.388   4.715  1.00 72.51           O  
ATOM    228  H   GLY A  23      20.605 -14.522   2.601  1.00 15.00           H  
ATOM    229  N   LYS A  24      22.355 -11.487   2.872  1.00 70.90           N  
ATOM    230  CA  LYS A  24      22.532 -10.076   3.264  1.00 68.12           C  
ATOM    231  C   LYS A  24      21.910  -9.511   4.559  1.00 64.55           C  
ATOM    232  O   LYS A  24      20.688  -9.333   4.652  1.00 65.20           O  
ATOM    233  CB  LYS A  24      22.075  -9.244   2.057  1.00 70.32           C  
ATOM    234  CG  LYS A  24      21.960  -7.722   2.150  1.00 74.77           C  
ATOM    235  CD  LYS A  24      21.494  -7.292   0.761  1.00 79.35           C  
ATOM    236  CE  LYS A  24      21.015  -5.846   0.572  1.00 81.61           C  
ATOM    237  NZ  LYS A  24      20.868  -5.540  -0.846  1.00 83.61           N  
ATOM    238  H   LYS A  24      21.949 -11.703   2.009  1.00 15.00           H  
ATOM    239  HZ1 LYS A  24      20.300  -6.267  -1.321  1.00 15.00           H  
ATOM    240  HZ2 LYS A  24      20.417  -4.621  -1.013  1.00 15.00           H  
ATOM    241  HZ3 LYS A  24      21.807  -5.546  -1.316  1.00 15.00           H  
ATOM    242  N   PRO A  25      22.686  -9.164   5.590  1.00 60.23           N  
ATOM    243  CA  PRO A  25      22.214  -8.430   6.750  1.00 56.19           C  
ATOM    244  C   PRO A  25      21.660  -7.027   6.520  1.00 52.34           C  
ATOM    245  O   PRO A  25      22.253  -6.166   5.860  1.00 51.85           O  
ATOM    246  CB  PRO A  25      23.399  -8.434   7.688  1.00 57.39           C  
ATOM    247  CG  PRO A  25      24.578  -8.457   6.750  1.00 57.88           C  
ATOM    248  CD  PRO A  25      24.105  -9.470   5.725  1.00 60.22           C  
ATOM    249  N   TYR A  26      20.456  -6.820   7.034  1.00 47.66           N  
ATOM    250  CA  TYR A  26      19.809  -5.520   7.000  1.00 42.13           C  
ATOM    251  C   TYR A  26      19.666  -4.895   8.384  1.00 38.76           C  
ATOM    252  O   TYR A  26      19.625  -5.531   9.442  1.00 37.64           O  
ATOM    253  CB  TYR A  26      18.395  -5.605   6.363  1.00 40.62           C  
ATOM    254  CG  TYR A  26      17.344  -6.389   7.139  1.00 41.19           C  
ATOM    255  CD1 TYR A  26      16.568  -5.756   8.136  1.00 40.18           C  
ATOM    256  CD2 TYR A  26      17.164  -7.749   6.858  1.00 40.60           C  
ATOM    257  CE1 TYR A  26      15.621  -6.481   8.857  1.00 39.81           C  
ATOM    258  CE2 TYR A  26      16.211  -8.478   7.578  1.00 42.10           C  
ATOM    259  CZ  TYR A  26      15.456  -7.839   8.567  1.00 42.26           C  
ATOM    260  OH  TYR A  26      14.545  -8.581   9.281  1.00 45.33           O  
ATOM    261  H   TYR A  26      20.010  -7.579   7.447  1.00 15.00           H  
ATOM    262  HH  TYR A  26      14.219  -8.052  10.021  1.00 15.00           H  
ATOM    263  N   SER A  27      19.468  -3.599   8.287  1.00 36.36           N  
ATOM    264  CA  SER A  27      19.232  -2.769   9.449  1.00 36.06           C  
ATOM    265  C   SER A  27      18.188  -1.712   9.084  1.00 34.14           C  
ATOM    266  O   SER A  27      18.277  -1.047   8.044  1.00 35.48           O  
ATOM    267  CB  SER A  27      20.542  -2.125   9.848  1.00 38.72           C  
ATOM    268  OG  SER A  27      20.447  -1.410  11.065  1.00 44.26           O  
ATOM    269  H   SER A  27      19.487  -3.181   7.402  1.00 15.00           H  
ATOM    270  HG  SER A  27      20.395  -2.032  11.801  1.00 15.00           H  
ATOM    271  N   LEU A  28      17.104  -1.607   9.845  1.00 29.37           N  
ATOM    272  CA  LEU A  28      16.059  -0.626   9.573  1.00 25.93           C  
ATOM    273  C   LEU A  28      15.800   0.246  10.785  1.00 23.14           C  
ATOM    274  O   LEU A  28      15.568  -0.255  11.878  1.00 22.83           O  
ATOM    275  CB  LEU A  28      14.733  -1.266   9.258  1.00 26.15           C  
ATOM    276  CG  LEU A  28      14.613  -2.253   8.139  1.00 28.72           C  
ATOM    277  CD1 LEU A  28      13.248  -2.957   8.203  1.00 27.22           C  
ATOM    278  CD2 LEU A  28      14.836  -1.506   6.846  1.00 29.19           C  
ATOM    279  H   LEU A  28      17.042  -2.183  10.628  1.00 15.00           H  
ATOM    280  N   ASN A  29      15.802   1.551  10.585  1.00 21.81           N  
ATOM    281  CA  ASN A  29      15.493   2.507  11.628  1.00 18.88           C  
ATOM    282  C   ASN A  29      14.068   2.953  11.598  1.00 18.54           C  
ATOM    283  O   ASN A  29      13.533   3.262  10.548  1.00 19.55           O  
ATOM    284  CB  ASN A  29      16.395   3.687  11.494  1.00 18.62           C  
ATOM    285  CG  ASN A  29      17.836   3.218  11.659  1.00 24.09           C  
ATOM    286  OD1 ASN A  29      18.769   3.812  11.119  1.00 28.37           O  
ATOM    287  ND2 ASN A  29      18.167   2.158  12.382  1.00 19.72           N  
ATOM    288  H   ASN A  29      16.031   1.857   9.679  1.00 15.00           H  
ATOM    289 HD21 ASN A  29      19.126   1.979  12.346  1.00 15.00           H  
ATOM    290 HD22 ASN A  29      17.526   1.644  12.907  1.00 15.00           H  
ATOM    291  N   GLU A  30      13.391   2.925  12.712  1.00 17.41           N  
ATOM    292  CA  GLU A  30      12.001   3.299  12.761  1.00 19.98           C  
ATOM    293  C   GLU A  30      11.775   4.403  13.795  1.00 20.70           C  
ATOM    294  O   GLU A  30      12.344   4.425  14.890  1.00 20.94           O  
ATOM    295  CB  GLU A  30      11.120   2.120  13.150  1.00 21.00           C  
ATOM    296  CG  GLU A  30      11.490   0.827  12.447  1.00 31.16           C  
ATOM    297  CD  GLU A  30      10.594  -0.365  12.732  1.00 39.61           C  
ATOM    298  OE1 GLU A  30      10.122  -0.534  13.859  1.00 44.52           O  
ATOM    299  OE2 GLU A  30      10.339  -1.140  11.804  1.00 47.23           O  
ATOM    300  H   GLU A  30      13.843   2.604  13.520  1.00 15.00           H  
ATOM    301  N   GLN A  31      10.921   5.336  13.456  1.00 17.03           N  
ATOM    302  CA  GLN A  31      10.549   6.377  14.373  1.00 15.55           C  
ATOM    303  C   GLN A  31       9.035   6.583  14.381  1.00 16.28           C  
ATOM    304  O   GLN A  31       8.348   6.288  13.402  1.00 16.35           O  
ATOM    305  CB  GLN A  31      11.369   7.579  13.916  1.00 14.13           C  
ATOM    306  CG  GLN A  31      11.091   8.900  14.616  1.00 13.85           C  
ATOM    307  CD  GLN A  31      11.895  10.098  14.147  1.00 16.06           C  
ATOM    308  OE1 GLN A  31      12.456  10.192  13.056  1.00 16.20           O  
ATOM    309  NE2 GLN A  31      11.992  11.107  14.995  1.00 20.12           N  
ATOM    310  H   GLN A  31      10.531   5.302  12.556  1.00 15.00           H  
ATOM    311 HE21 GLN A  31      12.483  11.894  14.685  1.00 15.00           H  
ATOM    312 HE22 GLN A  31      11.563  11.018  15.867  1.00 15.00           H  
ATOM    313  N   LEU A  32       8.456   6.996  15.489  1.00 14.73           N  
ATOM    314  CA  LEU A  32       7.066   7.324  15.544  1.00 15.17           C  
ATOM    315  C   LEU A  32       6.783   8.793  15.304  1.00 14.50           C  
ATOM    316  O   LEU A  32       7.644   9.658  15.434  1.00 13.85           O  
ATOM    317  CB  LEU A  32       6.506   6.920  16.881  1.00 16.91           C  
ATOM    318  CG  LEU A  32       6.562   5.421  17.148  1.00 23.41           C  
ATOM    319  CD1 LEU A  32       6.003   5.192  18.508  1.00 26.30           C  
ATOM    320  CD2 LEU A  32       5.723   4.614  16.160  1.00 25.30           C  
ATOM    321  H   LEU A  32       9.020   7.127  16.280  1.00 15.00           H  
ATOM    322  N   CYS A  33       5.572   9.066  14.852  1.00 13.68           N  
ATOM    323  CA  CYS A  33       5.114  10.417  14.615  1.00 13.82           C  
ATOM    324  C   CYS A  33       3.627  10.494  14.689  1.00 12.95           C  
ATOM    325  O   CYS A  33       2.946   9.491  14.865  1.00 16.29           O  
ATOM    326  CB  CYS A  33       5.528  10.981  13.243  1.00 19.99           C  
ATOM    327  SG  CYS A  33       4.808  10.176  11.770  1.00 17.75           S  
ATOM    328  H   CYS A  33       4.990   8.311  14.616  1.00 15.00           H  
ATOM    329  N   TYR A  34       3.127  11.718  14.651  1.00 14.67           N  
ATOM    330  CA  TYR A  34       1.706  11.986  14.634  1.00 16.20           C  
ATOM    331  C   TYR A  34       1.299  12.597  13.320  1.00 17.19           C  
ATOM    332  O   TYR A  34       1.924  13.525  12.830  1.00 18.20           O  
ATOM    333  CB  TYR A  34       1.293  12.962  15.717  1.00 19.14           C  
ATOM    334  CG  TYR A  34       1.177  12.240  17.031  1.00 19.36           C  
ATOM    335  CD1 TYR A  34       0.091  11.400  17.253  1.00 20.02           C  
ATOM    336  CD2 TYR A  34       2.155  12.435  18.000  1.00 20.88           C  
ATOM    337  CE1 TYR A  34      -0.039  10.739  18.463  1.00 23.23           C  
ATOM    338  CE2 TYR A  34       2.039  11.773  19.218  1.00 23.76           C  
ATOM    339  CZ  TYR A  34       0.941  10.932  19.437  1.00 25.33           C  
ATOM    340  OH  TYR A  34       0.826  10.270  20.636  1.00 27.97           O  
ATOM    341  H   TYR A  34       3.745  12.477  14.632  1.00 15.00           H  
ATOM    342  HH  TYR A  34       1.641  10.385  21.137  1.00 15.00           H  
ATOM    343  N   VAL A  35       0.278  12.030  12.720  1.00 16.20           N  
ATOM    344  CA  VAL A  35      -0.202  12.497  11.443  1.00 17.18           C  
ATOM    345  C   VAL A  35      -1.651  12.962  11.598  1.00 15.59           C  
ATOM    346  O   VAL A  35      -2.520  12.250  12.127  1.00 13.55           O  
ATOM    347  CB  VAL A  35      -0.023  11.297  10.404  1.00 20.01           C  
ATOM    348  CG1 VAL A  35      -0.572  11.636   9.001  1.00 21.74           C  
ATOM    349  CG2 VAL A  35       1.474  11.045  10.184  1.00 17.65           C  
ATOM    350  H   VAL A  35      -0.129  11.244  13.133  1.00 15.00           H  
ATOM    351  N   ASP A  36      -1.930  14.190  11.175  1.00 16.06           N  
ATOM    352  CA  ASP A  36      -3.299  14.642  11.249  1.00 19.12           C  
ATOM    353  C   ASP A  36      -4.074  14.168  10.016  1.00 21.00           C  
ATOM    354  O   ASP A  36      -3.830  14.557   8.878  1.00 18.77           O  
ATOM    355  CB  ASP A  36      -3.331  16.135  11.322  1.00 23.22           C  
ATOM    356  CG  ASP A  36      -4.699  16.731  11.614  1.00 27.26           C  
ATOM    357  OD1 ASP A  36      -5.681  16.023  11.906  1.00 26.36           O  
ATOM    358  OD2 ASP A  36      -4.736  17.960  11.521  1.00 34.91           O  
ATOM    359  H   ASP A  36      -1.221  14.792  10.860  1.00 15.00           H  
ATOM    360  N   LEU A  37      -4.959  13.217  10.241  1.00 23.67           N  
ATOM    361  CA  LEU A  37      -5.810  12.751   9.159  1.00 27.30           C  
ATOM    362  C   LEU A  37      -7.183  13.416   9.182  1.00 28.23           C  
ATOM    363  O   LEU A  37      -8.105  13.090   8.434  1.00 29.72           O  
ATOM    364  CB  LEU A  37      -5.877  11.237   9.295  1.00 24.69           C  
ATOM    365  CG  LEU A  37      -5.152  10.410   8.257  1.00 25.41           C  
ATOM    366  CD1 LEU A  37      -3.982  11.116   7.596  1.00 19.82           C  
ATOM    367  CD2 LEU A  37      -4.794   9.148   8.981  1.00 23.02           C  
ATOM    368  H   LEU A  37      -5.014  12.831  11.143  1.00 15.00           H  
ATOM    369  N   GLY A  38      -7.279  14.453  10.003  1.00 29.82           N  
ATOM    370  CA  GLY A  38      -8.510  15.176  10.180  1.00 33.02           C  
ATOM    371  C   GLY A  38      -9.473  14.487  11.118  1.00 35.93           C  
ATOM    372  O   GLY A  38     -10.687  14.670  11.020  1.00 39.29           O  
ATOM    373  H   GLY A  38      -6.480  14.811  10.445  1.00 15.00           H  
ATOM    374  N   ASN A  39      -9.002  13.614  11.997  1.00 38.05           N  
ATOM    375  CA  ASN A  39      -9.882  13.020  13.015  1.00 39.77           C  
ATOM    376  C   ASN A  39      -9.935  13.939  14.275  1.00 39.94           C  
ATOM    377  O   ASN A  39      -9.401  15.053  14.242  1.00 39.23           O  
ATOM    378  CB  ASN A  39      -9.338  11.622  13.393  1.00 46.82           C  
ATOM    379  CG  ASN A  39      -8.916  10.708  12.224  1.00 52.01           C  
ATOM    380  OD1 ASN A  39      -9.702  10.350  11.355  1.00 54.50           O  
ATOM    381  ND2 ASN A  39      -7.684  10.273  12.046  1.00 50.84           N  
ATOM    382  H   ASN A  39      -8.049  13.403  11.959  1.00 15.00           H  
ATOM    383 HD21 ASN A  39      -7.607   9.660  11.294  1.00 15.00           H  
ATOM    384 HD22 ASN A  39      -6.968  10.582  12.629  1.00 15.00           H  
ATOM    385  N   GLU A  40     -10.533  13.573  15.424  1.00 38.67           N  
ATOM    386  CA  GLU A  40     -10.465  14.356  16.677  1.00 37.14           C  
ATOM    387  C   GLU A  40      -9.048  14.800  17.014  1.00 32.57           C  
ATOM    388  O   GLU A  40      -8.739  15.956  17.291  1.00 34.42           O  
ATOM    389  CB  GLU A  40     -10.893  13.567  17.918  1.00 42.57           C  
ATOM    390  CG  GLU A  40     -12.083  12.638  17.832  1.00 52.63           C  
ATOM    391  CD  GLU A  40     -13.360  13.368  17.479  1.00 58.80           C  
ATOM    392  OE1 GLU A  40     -13.521  14.525  17.880  1.00 61.77           O  
ATOM    393  OE2 GLU A  40     -14.212  12.783  16.802  1.00 62.97           O  
ATOM    394  H   GLU A  40     -11.136  12.804  15.396  1.00 15.00           H  
ATOM    395  N   TYR A  41      -8.191  13.789  17.072  1.00 28.33           N  
ATOM    396  CA  TYR A  41      -6.787  13.977  17.359  1.00 26.62           C  
ATOM    397  C   TYR A  41      -5.926  13.374  16.254  1.00 26.22           C  
ATOM    398  O   TYR A  41      -6.407  12.544  15.466  1.00 30.29           O  
ATOM    399  CB  TYR A  41      -6.441  13.333  18.720  1.00 24.74           C  
ATOM    400  CG  TYR A  41      -7.120  14.066  19.861  1.00 22.70           C  
ATOM    401  CD1 TYR A  41      -6.632  15.286  20.334  1.00 22.56           C  
ATOM    402  CD2 TYR A  41      -8.284  13.530  20.388  1.00 21.35           C  
ATOM    403  CE1 TYR A  41      -7.335  15.972  21.327  1.00 20.79           C  
ATOM    404  CE2 TYR A  41      -8.981  14.204  21.372  1.00 20.95           C  
ATOM    405  CZ  TYR A  41      -8.505  15.411  21.828  1.00 21.30           C  
ATOM    406  OH  TYR A  41      -9.245  16.073  22.792  1.00 31.20           O  
ATOM    407  H   TYR A  41      -8.536  12.890  16.900  1.00 15.00           H  
ATOM    408  HH  TYR A  41      -9.743  15.439  23.322  1.00 15.00           H  
ATOM    409  N   PRO A  42      -4.662  13.735  16.106  1.00 25.23           N  
ATOM    410  CA  PRO A  42      -3.723  13.083  15.216  1.00 23.74           C  
ATOM    411  C   PRO A  42      -3.555  11.611  15.529  1.00 24.55           C  
ATOM    412  O   PRO A  42      -3.794  11.144  16.638  1.00 24.31           O  
ATOM    413  CB  PRO A  42      -2.439  13.847  15.393  1.00 25.93           C  
ATOM    414  CG  PRO A  42      -2.868  15.208  15.877  1.00 25.25           C  
ATOM    415  CD  PRO A  42      -4.046  14.885  16.756  1.00 25.57           C  
ATOM    416  N   VAL A  43      -3.142  10.843  14.546  1.00 22.90           N  
ATOM    417  CA  VAL A  43      -2.946   9.437  14.739  1.00 21.40           C  
ATOM    418  C   VAL A  43      -1.471   9.102  14.798  1.00 18.24           C  
ATOM    419  O   VAL A  43      -0.654   9.808  14.214  1.00 18.66           O  
ATOM    420  CB  VAL A  43      -3.667   8.681  13.581  1.00 25.82           C  
ATOM    421  CG1 VAL A  43      -5.196   8.848  13.764  1.00 29.07           C  
ATOM    422  CG2 VAL A  43      -3.200   9.205  12.207  1.00 25.34           C  
ATOM    423  H   VAL A  43      -2.946  11.261  13.684  1.00 15.00           H  
ATOM    424  N   LEU A  44      -1.112   8.036  15.509  1.00 19.90           N  
ATOM    425  CA  LEU A  44       0.269   7.604  15.591  1.00 20.15           C  
ATOM    426  C   LEU A  44       0.621   6.687  14.418  1.00 18.22           C  
ATOM    427  O   LEU A  44      -0.035   5.677  14.136  1.00 20.14           O  
ATOM    428  CB  LEU A  44       0.473   6.877  16.906  1.00 22.25           C  
ATOM    429  CG  LEU A  44       1.738   6.910  17.750  1.00 27.63           C  
ATOM    430  CD1 LEU A  44       1.826   5.488  18.254  1.00 30.33           C  
ATOM    431  CD2 LEU A  44       3.041   7.232  17.046  1.00 28.28           C  
ATOM    432  H   LEU A  44      -1.811   7.508  15.943  1.00 15.00           H  
ATOM    433  N   VAL A  45       1.711   7.055  13.773  1.00 14.86           N  
ATOM    434  CA  VAL A  45       2.230   6.416  12.584  1.00 14.86           C  
ATOM    435  C   VAL A  45       3.702   6.062  12.733  1.00 16.23           C  
ATOM    436  O   VAL A  45       4.536   6.833  13.208  1.00 17.21           O  
ATOM    437  CB  VAL A  45       1.965   7.418  11.384  1.00 12.49           C  
ATOM    438  CG1 VAL A  45       2.710   7.096  10.143  1.00 14.66           C  
ATOM    439  CG2 VAL A  45       0.529   7.292  10.942  1.00 15.95           C  
ATOM    440  H   VAL A  45       2.192   7.827  14.142  1.00 15.00           H  
ATOM    441  N   LYS A  46       4.073   4.877  12.314  1.00 16.56           N  
ATOM    442  CA  LYS A  46       5.462   4.516  12.237  1.00 20.12           C  
ATOM    443  C   LYS A  46       6.130   4.756  10.864  1.00 19.39           C  
ATOM    444  O   LYS A  46       5.679   4.362   9.790  1.00 18.14           O  
ATOM    445  CB  LYS A  46       5.576   3.040  12.694  1.00 26.14           C  
ATOM    446  CG  LYS A  46       7.044   2.631  12.806  1.00 35.88           C  
ATOM    447  CD  LYS A  46       7.391   1.469  13.759  1.00 45.49           C  
ATOM    448  CE  LYS A  46       8.131   2.021  15.003  1.00 50.13           C  
ATOM    449  NZ  LYS A  46       9.048   1.103  15.662  1.00 51.95           N  
ATOM    450  H   LYS A  46       3.369   4.250  12.041  1.00 15.00           H  
ATOM    451  HZ1 LYS A  46       8.595   0.237  15.992  1.00 15.00           H  
ATOM    452  HZ2 LYS A  46       9.794   0.816  14.993  1.00 15.00           H  
ATOM    453  HZ3 LYS A  46       9.509   1.601  16.454  1.00 15.00           H  
ATOM    454  N   ILE A  47       7.219   5.509  10.883  1.00 19.31           N  
ATOM    455  CA  ILE A  47       8.107   5.814   9.757  1.00 21.75           C  
ATOM    456  C   ILE A  47       9.303   4.821   9.708  1.00 22.99           C  
ATOM    457  O   ILE A  47       9.839   4.429  10.754  1.00 19.08           O  
ATOM    458  CB  ILE A  47       8.707   7.263   9.882  1.00 23.58           C  
ATOM    459  CG1 ILE A  47       7.671   8.339   9.985  1.00 26.46           C  
ATOM    460  CG2 ILE A  47       9.449   7.602   8.618  1.00 29.37           C  
ATOM    461  CD1 ILE A  47       8.402   9.634  10.426  1.00 23.74           C  
ATOM    462  H   ILE A  47       7.426   5.921  11.748  1.00 15.00           H  
ATOM    463  N   THR A  48       9.681   4.299   8.528  1.00 23.68           N  
ATOM    464  CA  THR A  48      10.970   3.611   8.359  1.00 25.22           C  
ATOM    465  C   THR A  48      11.834   4.609   7.626  1.00 26.42           C  
ATOM    466  O   THR A  48      11.546   5.046   6.509  1.00 27.16           O  
ATOM    467  CB  THR A  48      11.052   2.349   7.443  1.00 27.36           C  
ATOM    468  OG1 THR A  48      10.077   1.409   7.888  1.00 30.54           O  
ATOM    469  CG2 THR A  48      12.408   1.636   7.543  1.00 27.75           C  
ATOM    470  H   THR A  48       9.079   4.412   7.764  1.00 15.00           H  
ATOM    471  HG1 THR A  48      10.095   0.742   7.163  1.00 15.00           H  
ATOM    472  N   LEU A  49      12.901   5.018   8.279  1.00 25.22           N  
ATOM    473  CA  LEU A  49      13.854   5.966   7.723  1.00 26.51           C  
ATOM    474  C   LEU A  49      14.648   5.378   6.563  1.00 27.69           C  
ATOM    475  O   LEU A  49      14.756   4.144   6.418  1.00 28.89           O  
ATOM    476  CB  LEU A  49      14.849   6.436   8.830  1.00 25.80           C  
ATOM    477  CG  LEU A  49      14.528   7.502   9.916  1.00 26.40           C  
ATOM    478  CD1 LEU A  49      13.063   7.551  10.260  1.00 26.28           C  
ATOM    479  CD2 LEU A  49      15.349   7.173  11.163  1.00 23.62           C  
ATOM    480  H   LEU A  49      13.055   4.653   9.177  1.00 15.00           H  
ATOM    481  N   ASP A  50      15.164   6.217   5.674  1.00 29.56           N  
ATOM    482  CA  ASP A  50      16.087   5.731   4.667  1.00 31.43           C  
ATOM    483  C   ASP A  50      17.483   5.408   5.195  1.00 34.69           C  
ATOM    484  O   ASP A  50      17.896   5.949   6.212  1.00 32.27           O  
ATOM    485  CB  ASP A  50      16.216   6.754   3.583  1.00 30.14           C  
ATOM    486  CG  ASP A  50      14.993   6.827   2.712  1.00 29.23           C  
ATOM    487  OD1 ASP A  50      14.434   5.807   2.313  1.00 28.36           O  
ATOM    488  OD2 ASP A  50      14.652   7.928   2.330  1.00 33.06           O  
ATOM    489  H   ASP A  50      14.891   7.160   5.675  1.00 15.00           H  
ATOM    490  N   GLU A  51      18.216   4.517   4.519  1.00 40.56           N  
ATOM    491  CA  GLU A  51      19.608   4.220   4.836  1.00 45.16           C  
ATOM    492  C   GLU A  51      20.385   5.516   5.078  1.00 46.83           C  
ATOM    493  O   GLU A  51      20.234   6.498   4.338  1.00 47.33           O  
ATOM    494  CB  GLU A  51      20.263   3.455   3.673  1.00 51.48           C  
ATOM    495  CG  GLU A  51      21.784   3.112   3.798  1.00 61.72           C  
ATOM    496  CD  GLU A  51      22.496   2.419   2.617  1.00 67.12           C  
ATOM    497  OE1 GLU A  51      21.879   1.973   1.637  1.00 72.57           O  
ATOM    498  OE2 GLU A  51      23.718   2.232   2.671  1.00 69.25           O  
ATOM    499  H   GLU A  51      17.805   4.073   3.757  1.00 15.00           H  
ATOM    500  N   GLY A  52      21.060   5.595   6.225  1.00 46.99           N  
ATOM    501  CA  GLY A  52      21.922   6.735   6.509  1.00 47.73           C  
ATOM    502  C   GLY A  52      21.282   8.071   6.896  1.00 49.76           C  
ATOM    503  O   GLY A  52      22.001   9.055   7.129  1.00 52.27           O  
ATOM    504  H   GLY A  52      20.923   4.886   6.882  1.00 15.00           H  
ATOM    505  N   GLN A  53      19.957   8.214   6.976  1.00 50.06           N  
ATOM    506  CA  GLN A  53      19.439   9.473   7.487  1.00 48.01           C  
ATOM    507  C   GLN A  53      19.069   9.377   8.974  1.00 44.46           C  
ATOM    508  O   GLN A  53      18.681   8.321   9.493  1.00 42.17           O  
ATOM    509  CB  GLN A  53      18.255   9.913   6.619  1.00 50.78           C  
ATOM    510  CG  GLN A  53      16.935   9.219   6.742  1.00 57.94           C  
ATOM    511  CD  GLN A  53      15.875  10.049   6.047  1.00 62.01           C  
ATOM    512  OE1 GLN A  53      15.069   9.564   5.253  1.00 65.83           O  
ATOM    513  NE2 GLN A  53      15.816  11.349   6.291  1.00 63.41           N  
ATOM    514  H   GLN A  53      19.365   7.488   6.677  1.00 15.00           H  
ATOM    515 HE21 GLN A  53      15.110  11.802   5.792  1.00 15.00           H  
ATOM    516 HE22 GLN A  53      16.428  11.769   6.921  1.00 15.00           H  
ATOM    517  N   PRO A  54      19.321  10.416   9.773  1.00 42.29           N  
ATOM    518  CA  PRO A  54      19.051  10.399  11.205  1.00 39.37           C  
ATOM    519  C   PRO A  54      17.583  10.525  11.525  1.00 33.96           C  
ATOM    520  O   PRO A  54      16.766  10.782  10.646  1.00 33.78           O  
ATOM    521  CB  PRO A  54      19.882  11.554  11.756  1.00 40.66           C  
ATOM    522  CG  PRO A  54      19.856  12.548  10.607  1.00 41.37           C  
ATOM    523  CD  PRO A  54      20.096  11.612   9.423  1.00 43.22           C  
ATOM    524  N   ALA A  55      17.261  10.334  12.790  1.00 29.58           N  
ATOM    525  CA  ALA A  55      15.932  10.646  13.261  1.00 27.72           C  
ATOM    526  C   ALA A  55      15.588  12.114  12.960  1.00 27.22           C  
ATOM    527  O   ALA A  55      16.432  13.033  12.992  1.00 27.42           O  
ATOM    528  CB  ALA A  55      15.802  10.478  14.771  1.00 26.13           C  
ATOM    529  H   ALA A  55      17.931   9.969  13.398  1.00 15.00           H  
ATOM    530  N   TYR A  56      14.346  12.304  12.545  1.00 23.54           N  
ATOM    531  CA  TYR A  56      13.806  13.630  12.386  1.00 19.81           C  
ATOM    532  C   TYR A  56      13.773  14.318  13.750  1.00 23.00           C  
ATOM    533  O   TYR A  56      13.338  13.670  14.718  1.00 21.67           O  
ATOM    534  CB  TYR A  56      12.393  13.557  11.887  1.00 18.15           C  
ATOM    535  CG  TYR A  56      12.338  13.063  10.471  1.00 17.86           C  
ATOM    536  CD1 TYR A  56      12.691  13.940   9.447  1.00 18.45           C  
ATOM    537  CD2 TYR A  56      11.927  11.767  10.189  1.00 19.25           C  
ATOM    538  CE1 TYR A  56      12.634  13.525   8.124  1.00 16.20           C  
ATOM    539  CE2 TYR A  56      11.863  11.345   8.862  1.00 18.87           C  
ATOM    540  CZ  TYR A  56      12.219  12.236   7.848  1.00 17.75           C  
ATOM    541  OH  TYR A  56      12.159  11.840   6.543  1.00 18.96           O  
ATOM    542  H   TYR A  56      13.787  11.516  12.374  1.00 15.00           H  
ATOM    543  HH  TYR A  56      12.048  10.867   6.556  1.00 15.00           H  
ATOM    544  N   ALA A  57      14.259  15.559  13.858  1.00 20.92           N  
ATOM    545  CA  ALA A  57      14.113  16.324  15.098  1.00 23.06           C  
ATOM    546  C   ALA A  57      12.655  16.698  15.428  1.00 24.48           C  
ATOM    547  O   ALA A  57      11.835  16.819  14.499  1.00 24.88           O  
ATOM    548  CB  ALA A  57      14.907  17.596  14.991  1.00 22.48           C  
ATOM    549  H   ALA A  57      14.637  15.977  13.061  1.00 15.00           H  
ATOM    550  N   PRO A  58      12.210  16.883  16.684  1.00 23.79           N  
ATOM    551  CA  PRO A  58      10.851  17.322  16.989  1.00 23.26           C  
ATOM    552  C   PRO A  58      10.487  18.583  16.208  1.00 23.04           C  
ATOM    553  O   PRO A  58      11.321  19.451  15.905  1.00 22.30           O  
ATOM    554  CB  PRO A  58      10.830  17.519  18.505  1.00 24.97           C  
ATOM    555  CG  PRO A  58      11.871  16.521  18.949  1.00 24.24           C  
ATOM    556  CD  PRO A  58      12.980  16.694  17.913  1.00 22.61           C  
ATOM    557  N   GLY A  59       9.227  18.644  15.838  1.00 21.52           N  
ATOM    558  CA  GLY A  59       8.752  19.731  15.015  1.00 19.59           C  
ATOM    559  C   GLY A  59       7.686  19.290  14.010  1.00 17.46           C  
ATOM    560  O   GLY A  59       7.184  18.180  14.044  1.00 15.02           O  
ATOM    561  H   GLY A  59       8.633  17.903  16.079  1.00 15.00           H  
ATOM    562  N   LEU A  60       7.293  20.271  13.189  1.00 20.14           N  
ATOM    563  CA  LEU A  60       6.300  20.145  12.125  1.00 18.29           C  
ATOM    564  C   LEU A  60       6.886  19.932  10.743  1.00 16.25           C  
ATOM    565  O   LEU A  60       7.897  20.514  10.309  1.00 16.20           O  
ATOM    566  CB  LEU A  60       5.416  21.368  12.119  1.00 19.70           C  
ATOM    567  CG  LEU A  60       4.577  21.521  13.365  1.00 19.91           C  
ATOM    568  CD1 LEU A  60       3.828  22.825  13.284  1.00 25.39           C  
ATOM    569  CD2 LEU A  60       3.567  20.409  13.483  1.00 22.99           C  
ATOM    570  H   LEU A  60       7.632  21.160  13.425  1.00 15.00           H  
ATOM    571  N   TYR A  61       6.292  18.980  10.054  1.00 16.32           N  
ATOM    572  CA  TYR A  61       6.785  18.537   8.772  1.00 14.04           C  
ATOM    573  C   TYR A  61       5.596  18.330   7.854  1.00 16.79           C  
ATOM    574  O   TYR A  61       4.433  18.205   8.252  1.00 16.19           O  
ATOM    575  CB  TYR A  61       7.532  17.177   8.875  1.00 17.14           C  
ATOM    576  CG  TYR A  61       8.794  17.170   9.712  1.00 17.37           C  
ATOM    577  CD1 TYR A  61       8.727  17.036  11.096  1.00 16.22           C  
ATOM    578  CD2 TYR A  61      10.019  17.335   9.062  1.00 19.52           C  
ATOM    579  CE1 TYR A  61       9.919  17.072  11.833  1.00 18.70           C  
ATOM    580  CE2 TYR A  61      11.213  17.375   9.788  1.00 21.57           C  
ATOM    581  CZ  TYR A  61      11.150  17.237  11.189  1.00 21.30           C  
ATOM    582  OH  TYR A  61      12.326  17.248  11.916  1.00 20.67           O  
ATOM    583  H   TYR A  61       5.484  18.564  10.425  1.00 15.00           H  
ATOM    584  HH  TYR A  61      13.095  17.116  11.344  1.00 15.00           H  
ATOM    585  N   THR A  62       5.932  18.317   6.589  1.00 17.80           N  
ATOM    586  CA  THR A  62       4.932  17.852   5.655  1.00 21.41           C  
ATOM    587  C   THR A  62       5.572  16.733   4.825  1.00 21.88           C  
ATOM    588  O   THR A  62       6.770  16.426   4.974  1.00 19.19           O  
ATOM    589  CB  THR A  62       4.432  19.045   4.785  1.00 22.89           C  
ATOM    590  OG1 THR A  62       3.172  18.607   4.222  1.00 30.36           O  
ATOM    591  CG2 THR A  62       5.431  19.490   3.748  1.00 20.31           C  
ATOM    592  H   THR A  62       6.845  18.534   6.307  1.00 15.00           H  
ATOM    593  HG1 THR A  62       2.652  18.352   5.002  1.00 15.00           H  
ATOM    594  N   VAL A  63       4.778  16.062   3.972  1.00 23.04           N  
ATOM    595  CA  VAL A  63       5.223  14.917   3.143  1.00 25.37           C  
ATOM    596  C   VAL A  63       5.885  15.269   1.796  1.00 24.31           C  
ATOM    597  O   VAL A  63       5.401  16.019   0.953  1.00 25.59           O  
ATOM    598  CB  VAL A  63       3.993  13.952   2.910  1.00 26.01           C  
ATOM    599  CG1 VAL A  63       4.306  12.731   2.044  1.00 23.88           C  
ATOM    600  CG2 VAL A  63       3.599  13.416   4.294  1.00 27.03           C  
ATOM    601  H   VAL A  63       3.869  16.403   3.870  1.00 15.00           H  
ATOM    602  N   HIS A  64       7.087  14.790   1.575  1.00 21.34           N  
ATOM    603  CA  HIS A  64       7.788  15.057   0.351  1.00 21.58           C  
ATOM    604  C   HIS A  64       7.271  14.154  -0.800  1.00 22.70           C  
ATOM    605  O   HIS A  64       7.021  12.963  -0.620  1.00 18.12           O  
ATOM    606  CB  HIS A  64       9.264  14.857   0.644  1.00 23.11           C  
ATOM    607  CG  HIS A  64      10.167  15.136  -0.551  1.00 24.83           C  
ATOM    608  ND1 HIS A  64      10.610  14.235  -1.401  1.00 28.28           N  
ATOM    609  CD2 HIS A  64      10.651  16.351  -0.980  1.00 31.58           C  
ATOM    610  CE1 HIS A  64      11.333  14.803  -2.335  1.00 31.54           C  
ATOM    611  NE2 HIS A  64      11.353  16.083  -2.064  1.00 33.71           N  
ATOM    612  H   HIS A  64       7.462  14.229   2.283  1.00 15.00           H  
ATOM    613  HD1 HIS A  64      10.472  13.278  -1.298  1.00 15.00           H  
ATOM    614  HE2 HIS A  64      12.002  16.691  -2.505  1.00 15.00           H  
ATOM    615  N   LEU A  65       7.118  14.678  -2.019  1.00 21.19           N  
ATOM    616  CA  LEU A  65       6.713  13.860  -3.165  1.00 22.09           C  
ATOM    617  C   LEU A  65       7.316  12.500  -3.389  1.00 19.51           C  
ATOM    618  O   LEU A  65       6.645  11.578  -3.815  1.00 20.91           O  
ATOM    619  CB  LEU A  65       6.948  14.546  -4.493  1.00 22.80           C  
ATOM    620  CG  LEU A  65       5.826  15.291  -5.131  1.00 24.27           C  
ATOM    621  CD1 LEU A  65       6.320  15.524  -6.552  1.00 23.65           C  
ATOM    622  CD2 LEU A  65       4.489  14.564  -5.042  1.00 21.18           C  
ATOM    623  H   LEU A  65       7.125  15.652  -2.108  1.00 15.00           H  
ATOM    624  N   SER A  66       8.619  12.356  -3.170  1.00 20.32           N  
ATOM    625  CA  SER A  66       9.294  11.061  -3.260  1.00 18.70           C  
ATOM    626  C   SER A  66       8.766   9.966  -2.343  1.00 15.75           C  
ATOM    627  O   SER A  66       9.243   8.828  -2.373  1.00 18.01           O  
ATOM    628  CB  SER A  66      10.821  11.213  -2.999  1.00 21.67           C  
ATOM    629  OG  SER A  66      11.161  11.717  -1.695  1.00 24.73           O  
ATOM    630  H   SER A  66       9.139  13.176  -3.160  1.00 15.00           H  
ATOM    631  HG  SER A  66      11.380  10.928  -1.174  1.00 15.00           H  
ATOM    632  N   SER A  67       7.800  10.260  -1.478  1.00 14.81           N  
ATOM    633  CA  SER A  67       7.158   9.206  -0.690  1.00 16.10           C  
ATOM    634  C   SER A  67       6.253   8.305  -1.505  1.00 15.56           C  
ATOM    635  O   SER A  67       5.904   7.211  -1.098  1.00 16.04           O  
ATOM    636  CB  SER A  67       6.266   9.728   0.401  1.00 14.91           C  
ATOM    637  OG  SER A  67       6.964  10.789   1.032  1.00 19.77           O  
ATOM    638  H   SER A  67       7.542  11.189  -1.322  1.00 15.00           H  
ATOM    639  HG  SER A  67       6.589  11.623   0.720  1.00 15.00           H  
ATOM    640  N   PHE A  68       5.832   8.772  -2.673  1.00 15.60           N  
ATOM    641  CA  PHE A  68       4.859   8.069  -3.478  1.00 14.48           C  
ATOM    642  C   PHE A  68       5.484   7.350  -4.683  1.00 15.89           C  
ATOM    643  O   PHE A  68       6.542   7.726  -5.238  1.00 19.05           O  
ATOM    644  CB  PHE A  68       3.854   9.092  -3.927  1.00 13.95           C  
ATOM    645  CG  PHE A  68       3.204   9.907  -2.829  1.00 15.75           C  
ATOM    646  CD1 PHE A  68       2.172   9.361  -2.061  1.00 13.57           C  
ATOM    647  CD2 PHE A  68       3.660  11.213  -2.587  1.00 15.62           C  
ATOM    648  CE1 PHE A  68       1.613  10.145  -1.043  1.00 17.45           C  
ATOM    649  CE2 PHE A  68       3.085  11.984  -1.561  1.00 15.69           C  
ATOM    650  CZ  PHE A  68       2.060  11.450  -0.784  1.00 16.66           C  
ATOM    651  H   PHE A  68       6.175   9.631  -2.999  1.00 15.00           H  
ATOM    652  N   LYS A  69       4.875   6.259  -5.091  1.00 17.33           N  
ATOM    653  CA  LYS A  69       5.303   5.559  -6.288  1.00 19.34           C  
ATOM    654  C   LYS A  69       4.082   4.939  -6.952  1.00 18.45           C  
ATOM    655  O   LYS A  69       3.024   4.830  -6.323  1.00 17.96           O  
ATOM    656  CB  LYS A  69       6.304   4.437  -6.003  1.00 23.07           C  
ATOM    657  CG  LYS A  69       5.838   3.334  -5.066  1.00 31.90           C  
ATOM    658  CD  LYS A  69       6.882   2.228  -5.162  1.00 42.01           C  
ATOM    659  CE  LYS A  69       6.616   1.056  -4.195  1.00 52.65           C  
ATOM    660  NZ  LYS A  69       6.868   1.373  -2.787  1.00 58.15           N  
ATOM    661  H   LYS A  69       4.063   5.971  -4.629  1.00 15.00           H  
ATOM    662  HZ1 LYS A  69       7.856   1.700  -2.652  1.00 15.00           H  
ATOM    663  HZ2 LYS A  69       6.267   2.144  -2.447  1.00 15.00           H  
ATOM    664  HZ3 LYS A  69       6.756   0.563  -2.151  1.00 15.00           H  
ATOM    665  N   VAL A  70       4.141   4.561  -8.229  1.00 18.22           N  
ATOM    666  CA  VAL A  70       3.019   3.829  -8.792  1.00 18.08           C  
ATOM    667  C   VAL A  70       3.201   2.360  -8.444  1.00 17.82           C  
ATOM    668  O   VAL A  70       4.271   1.800  -8.650  1.00 19.19           O  
ATOM    669  CB  VAL A  70       2.961   4.028 -10.322  1.00 19.00           C  
ATOM    670  CG1 VAL A  70       1.868   3.177 -10.932  1.00 17.69           C  
ATOM    671  CG2 VAL A  70       2.657   5.485 -10.599  1.00 17.30           C  
ATOM    672  H   VAL A  70       4.928   4.780  -8.767  1.00 15.00           H  
ATOM    673  N   GLY A  71       2.215   1.743  -7.822  1.00 18.64           N  
ATOM    674  CA  GLY A  71       2.307   0.330  -7.491  1.00 21.80           C  
ATOM    675  C   GLY A  71       2.166  -0.641  -8.662  1.00 23.31           C  
ATOM    676  O   GLY A  71       1.845  -0.292  -9.800  1.00 21.33           O  
ATOM    677  H   GLY A  71       1.465   2.289  -7.533  1.00 15.00           H  
ATOM    678  N   GLN A  72       2.325  -1.929  -8.368  1.00 25.36           N  
ATOM    679  CA  GLN A  72       2.253  -2.973  -9.386  1.00 26.23           C  
ATOM    680  C   GLN A  72       0.863  -3.111 -10.031  1.00 25.25           C  
ATOM    681  O   GLN A  72       0.742  -3.794 -11.050  1.00 27.46           O  
ATOM    682  CB  GLN A  72       2.657  -4.340  -8.784  1.00 31.77           C  
ATOM    683  CG  GLN A  72       1.715  -4.867  -7.672  1.00 39.88           C  
ATOM    684  CD  GLN A  72       1.976  -6.260  -7.052  1.00 44.64           C  
ATOM    685  OE1 GLN A  72       1.612  -6.522  -5.897  1.00 45.53           O  
ATOM    686  NE2 GLN A  72       2.538  -7.257  -7.715  1.00 46.59           N  
ATOM    687  H   GLN A  72       2.572  -2.147  -7.447  1.00 15.00           H  
ATOM    688 HE21 GLN A  72       2.610  -8.074  -7.171  1.00 15.00           H  
ATOM    689 HE22 GLN A  72       2.840  -7.172  -8.636  1.00 15.00           H  
ATOM    690  N   PHE A  73      -0.223  -2.541  -9.480  1.00 21.59           N  
ATOM    691  CA  PHE A  73      -1.526  -2.603 -10.114  1.00 20.21           C  
ATOM    692  C   PHE A  73      -1.907  -1.298 -10.769  1.00 20.75           C  
ATOM    693  O   PHE A  73      -3.091  -1.062 -11.018  1.00 24.52           O  
ATOM    694  CB  PHE A  73      -2.562  -2.929  -9.134  1.00 19.36           C  
ATOM    695  CG  PHE A  73      -2.331  -4.269  -8.492  1.00 24.06           C  
ATOM    696  CD1 PHE A  73      -2.591  -5.440  -9.191  1.00 28.15           C  
ATOM    697  CD2 PHE A  73      -1.901  -4.325  -7.176  1.00 27.16           C  
ATOM    698  CE1 PHE A  73      -2.433  -6.671  -8.563  1.00 30.33           C  
ATOM    699  CE2 PHE A  73      -1.748  -5.570  -6.564  1.00 30.26           C  
ATOM    700  CZ  PHE A  73      -2.016  -6.743  -7.244  1.00 27.37           C  
ATOM    701  H   PHE A  73      -0.124  -2.054  -8.631  1.00 15.00           H  
ATOM    702  N   GLY A  74      -0.911  -0.435 -11.031  1.00 19.86           N  
ATOM    703  CA  GLY A  74      -1.121   0.875 -11.665  1.00 19.33           C  
ATOM    704  C   GLY A  74      -1.704   2.002 -10.799  1.00 19.50           C  
ATOM    705  O   GLY A  74      -1.948   3.112 -11.262  1.00 20.61           O  
ATOM    706  H   GLY A  74       0.002  -0.672 -10.760  1.00 15.00           H  
ATOM    707  N   SER A  75      -2.012   1.790  -9.520  1.00 20.53           N  
ATOM    708  CA  SER A  75      -2.497   2.861  -8.645  1.00 18.91           C  
ATOM    709  C   SER A  75      -1.355   3.463  -7.822  1.00 18.14           C  
ATOM    710  O   SER A  75      -0.245   2.896  -7.705  1.00 18.84           O  
ATOM    711  CB  SER A  75      -3.580   2.348  -7.697  1.00 16.30           C  
ATOM    712  OG  SER A  75      -3.198   1.120  -7.100  1.00 26.47           O  
ATOM    713  H   SER A  75      -1.934   0.882  -9.168  1.00 15.00           H  
ATOM    714  HG  SER A  75      -3.883   0.901  -6.453  1.00 15.00           H  
ATOM    715  N   LEU A  76      -1.559   4.681  -7.336  1.00 17.74           N  
ATOM    716  CA  LEU A  76      -0.551   5.310  -6.499  1.00 16.70           C  
ATOM    717  C   LEU A  76      -0.480   4.653  -5.115  1.00 16.48           C  
ATOM    718  O   LEU A  76      -1.455   4.346  -4.418  1.00 17.44           O  
ATOM    719  CB  LEU A  76      -0.885   6.769  -6.343  1.00 17.62           C  
ATOM    720  CG  LEU A  76       0.223   7.706  -5.911  1.00 15.65           C  
ATOM    721  CD1 LEU A  76       1.305   7.797  -6.965  1.00 15.25           C  
ATOM    722  CD2 LEU A  76      -0.411   9.046  -5.618  1.00 17.15           C  
ATOM    723  H   LEU A  76      -2.417   5.130  -7.500  1.00 15.00           H  
ATOM    724  N   MET A  77       0.748   4.408  -4.752  1.00 19.11           N  
ATOM    725  CA  MET A  77       1.113   3.926  -3.412  1.00 21.99           C  
ATOM    726  C   MET A  77       2.090   4.819  -2.635  1.00 20.01           C  
ATOM    727  O   MET A  77       2.879   5.558  -3.228  1.00 18.22           O  
ATOM    728  CB  MET A  77       1.834   2.636  -3.443  1.00 22.82           C  
ATOM    729  CG  MET A  77       1.114   1.348  -3.498  1.00 35.62           C  
ATOM    730  SD  MET A  77       2.539   0.278  -3.848  1.00 46.80           S  
ATOM    731  CE  MET A  77       3.449   0.396  -2.320  1.00 45.83           C  
ATOM    732  H   MET A  77       1.444   4.572  -5.415  1.00 15.00           H  
ATOM    733  N   ILE A  78       2.102   4.766  -1.294  1.00 20.36           N  
ATOM    734  CA  ILE A  78       3.231   5.308  -0.535  1.00 16.85           C  
ATOM    735  C   ILE A  78       4.341   4.224  -0.511  1.00 15.70           C  
ATOM    736  O   ILE A  78       4.133   3.008  -0.381  1.00 17.02           O  
ATOM    737  CB  ILE A  78       2.759   5.677   0.897  1.00 17.94           C  
ATOM    738  CG1 ILE A  78       1.996   6.945   0.803  1.00 14.71           C  
ATOM    739  CG2 ILE A  78       3.922   5.883   1.869  1.00 14.97           C  
ATOM    740  CD1 ILE A  78       1.143   7.172   2.010  1.00 15.83           C  
ATOM    741  H   ILE A  78       1.365   4.309  -0.837  1.00 15.00           H  
ATOM    742  N   ASP A  79       5.524   4.655  -0.887  1.00 15.14           N  
ATOM    743  CA  ASP A  79       6.707   3.848  -0.741  1.00 20.87           C  
ATOM    744  C   ASP A  79       7.242   3.879   0.723  1.00 21.82           C  
ATOM    745  O   ASP A  79       7.193   2.885   1.440  1.00 22.46           O  
ATOM    746  CB  ASP A  79       7.738   4.367  -1.728  1.00 21.34           C  
ATOM    747  CG  ASP A  79       9.017   3.557  -1.595  1.00 28.15           C  
ATOM    748  OD1 ASP A  79       8.921   2.344  -1.371  1.00 29.98           O  
ATOM    749  OD2 ASP A  79      10.096   4.151  -1.681  1.00 31.82           O  
ATOM    750  H   ASP A  79       5.561   5.482  -1.393  1.00 15.00           H  
ATOM    751  N   ARG A  80       7.728   5.041   1.157  1.00 22.76           N  
ATOM    752  CA  ARG A  80       8.185   5.329   2.518  1.00 22.42           C  
ATOM    753  C   ARG A  80       7.817   6.752   2.779  1.00 17.21           C  
ATOM    754  O   ARG A  80       8.051   7.587   1.913  1.00 21.13           O  
ATOM    755  CB  ARG A  80       9.698   5.201   2.679  1.00 23.54           C  
ATOM    756  CG  ARG A  80       9.834   3.879   3.395  1.00 33.80           C  
ATOM    757  CD  ARG A  80      10.828   2.902   2.822  1.00 36.82           C  
ATOM    758  NE  ARG A  80      12.133   3.140   3.378  1.00 42.76           N  
ATOM    759  CZ  ARG A  80      13.032   2.183   3.497  1.00 45.80           C  
ATOM    760  NH1 ARG A  80      12.796   0.943   3.157  1.00 49.53           N  
ATOM    761  NH2 ARG A  80      14.179   2.489   4.039  1.00 47.51           N  
ATOM    762  H   ARG A  80       7.736   5.762   0.496  1.00 15.00           H  
ATOM    763  HE  ARG A  80      12.369   4.042   3.680  1.00 15.00           H  
ATOM    764 HH11 ARG A  80      11.882   0.667   2.856  1.00 15.00           H  
ATOM    765 HH12 ARG A  80      13.441   0.199   3.295  1.00 15.00           H  
ATOM    766 HH21 ARG A  80      14.273   3.380   4.488  1.00 15.00           H  
ATOM    767 HH22 ARG A  80      14.855   1.780   4.258  1.00 15.00           H  
ATOM    768  N   LEU A  81       7.233   7.085   3.919  1.00 18.71           N  
ATOM    769  CA  LEU A  81       6.889   8.472   4.256  1.00 19.96           C  
ATOM    770  C   LEU A  81       8.174   9.264   4.493  1.00 21.81           C  
ATOM    771  O   LEU A  81       8.916   9.000   5.448  1.00 24.81           O  
ATOM    772  CB  LEU A  81       6.014   8.529   5.520  1.00 20.17           C  
ATOM    773  CG  LEU A  81       5.098   9.734   5.605  1.00 23.94           C  
ATOM    774  CD1 LEU A  81       3.992   9.586   4.574  1.00 25.14           C  
ATOM    775  CD2 LEU A  81       4.495   9.853   6.981  1.00 22.77           C  
ATOM    776  H   LEU A  81       7.031   6.377   4.570  1.00 15.00           H  
ATOM    777  N   ARG A  82       8.516  10.115   3.518  1.00 19.30           N  
ATOM    778  CA  ARG A  82       9.693  10.973   3.533  1.00 17.38           C  
ATOM    779  C   ARG A  82       9.306  12.413   3.840  1.00 18.46           C  
ATOM    780  O   ARG A  82       8.440  13.017   3.235  1.00 18.64           O  
ATOM    781  CB  ARG A  82      10.409  10.856   2.189  1.00 17.79           C  
ATOM    782  CG  ARG A  82      10.952   9.421   2.012  1.00 19.25           C  
ATOM    783  CD  ARG A  82      11.566   9.059   0.657  1.00 18.31           C  
ATOM    784  NE  ARG A  82      12.122   7.724   0.658  1.00 19.95           N  
ATOM    785  CZ  ARG A  82      11.644   6.706  -0.034  1.00 22.07           C  
ATOM    786  NH1 ARG A  82      10.634   6.784  -0.851  1.00 22.89           N  
ATOM    787  NH2 ARG A  82      12.204   5.542   0.091  1.00 22.78           N  
ATOM    788  H   ARG A  82       7.931  10.134   2.728  1.00 15.00           H  
ATOM    789  HE  ARG A  82      12.886   7.545   1.255  1.00 15.00           H  
ATOM    790 HH11 ARG A  82      10.181   7.647  -1.052  1.00 15.00           H  
ATOM    791 HH12 ARG A  82      10.359   5.955  -1.352  1.00 15.00           H  
ATOM    792 HH21 ARG A  82      12.956   5.431   0.742  1.00 15.00           H  
ATOM    793 HH22 ARG A  82      11.809   4.771  -0.423  1.00 15.00           H  
ATOM    794  N   LEU A  83       9.871  13.009   4.873  1.00 19.55           N  
ATOM    795  CA  LEU A  83       9.395  14.301   5.363  1.00 21.06           C  
ATOM    796  C   LEU A  83      10.301  15.498   5.080  1.00 18.18           C  
ATOM    797  O   LEU A  83      11.499  15.379   4.857  1.00 20.37           O  
ATOM    798  CB  LEU A  83       9.131  14.185   6.893  1.00 16.55           C  
ATOM    799  CG  LEU A  83       8.339  13.022   7.426  1.00 14.59           C  
ATOM    800  CD1 LEU A  83       8.323  13.024   8.925  1.00 17.14           C  
ATOM    801  CD2 LEU A  83       6.947  13.123   6.842  1.00 13.33           C  
ATOM    802  H   LEU A  83      10.625  12.555   5.306  1.00 15.00           H  
ATOM    803  N   VAL A  84       9.722  16.680   4.987  1.00 20.87           N  
ATOM    804  CA  VAL A  84      10.469  17.927   4.846  1.00 18.80           C  
ATOM    805  C   VAL A  84       9.937  18.916   5.874  1.00 18.43           C  
ATOM    806  O   VAL A  84       8.761  18.817   6.258  1.00 17.05           O  
ATOM    807  CB  VAL A  84      10.326  18.574   3.440  1.00 21.32           C  
ATOM    808  CG1 VAL A  84      11.087  17.699   2.468  1.00 22.54           C  
ATOM    809  CG2 VAL A  84       8.865  18.780   3.061  1.00 17.41           C  
ATOM    810  H   VAL A  84       8.740  16.705   5.021  1.00 15.00           H  
ATOM    811  N   PRO A  85      10.727  19.854   6.426  1.00 21.63           N  
ATOM    812  CA  PRO A  85      10.222  20.849   7.364  1.00 24.77           C  
ATOM    813  C   PRO A  85       9.101  21.762   6.845  1.00 27.61           C  
ATOM    814  O   PRO A  85       9.057  22.163   5.687  1.00 29.42           O  
ATOM    815  CB  PRO A  85      11.507  21.572   7.808  1.00 20.41           C  
ATOM    816  CG  PRO A  85      12.521  21.350   6.745  1.00 22.03           C  
ATOM    817  CD  PRO A  85      12.198  19.920   6.335  1.00 24.07           C  
ATOM    818  N   ALA A  86       8.160  22.033   7.726  1.00 31.23           N  
ATOM    819  CA  ALA A  86       6.978  22.807   7.425  1.00 40.24           C  
ATOM    820  C   ALA A  86       6.976  24.211   6.815  1.00 48.14           C  
ATOM    821  O   ALA A  86       5.915  24.615   6.315  1.00 52.87           O  
ATOM    822  CB  ALA A  86       6.153  22.887   8.681  1.00 37.62           C  
ATOM    823  H   ALA A  86       8.236  21.612   8.603  1.00 15.00           H  
ATOM    824  N   LYS A  87       8.032  25.031   6.805  1.00 53.04           N  
ATOM    825  CA  LYS A  87       7.921  26.360   6.173  1.00 58.74           C  
ATOM    826  C   LYS A  87       9.272  26.792   5.544  1.00 62.35           C  
ATOM    827  O   LYS A  87       9.422  27.942   5.098  1.00 65.34           O  
ATOM    828  CB  LYS A  87       7.508  27.439   7.199  1.00 60.13           C  
ATOM    829  CG  LYS A  87       6.365  27.295   8.219  1.00 61.20           C  
ATOM    830  CD  LYS A  87       6.527  28.346   9.326  1.00 59.80           C  
ATOM    831  CE  LYS A  87       7.632  28.008  10.336  1.00 62.96           C  
ATOM    832  NZ  LYS A  87       8.995  28.004   9.818  1.00 62.86           N  
ATOM    833  OXT LYS A  87      10.217  25.991   5.540  1.00 63.79           O  
ATOM    834  H   LYS A  87       8.930  24.678   6.940  1.00 15.00           H  
ATOM    835  HZ1 LYS A  87       9.258  28.897   9.352  1.00 15.00           H  
ATOM    836  HZ2 LYS A  87       9.663  27.824  10.591  1.00 15.00           H  
ATOM    837  HZ3 LYS A  87       9.113  27.239   9.134  1.00 15.00           H  
TER     838      LYS A  87                                                      
MASTER      255    0    0    2    8    0    0    6  996    1    0    7          
END                                                                             
