# Supplementary material for: Modeling of loops in proteins: a multi-method approach
Source: BMC Struct Biol. 2010 Feb 11;10:5. doi: 10.1186/1472-6807-10-5 (PMC2837870; doi:10.1186/1472-6807-10-5)
Supplement: Additional file 1 — Student t-test. Results from two sample paired t-test of Table 2. [file 1472-6807-10-5-S1.GZ › loop_test_data/1hbg_19-23.pdb]

HEADER    OXYGEN TRANSPORT                        11-FEB-91   1HBG              
TITLE     GLYCERA DIBRANCHIATA HEMOGLOBIN. STRUCTURE AND REFINEMENT             
TITLE    2 AT 1.5 ANGSTROMS RESOLUTION                                          
COMPND    MOL_ID: 1;                                                            
COMPND   2 MOLECULE: HEMOGLOBIN (CARBONMONOXY);                                 
COMPND   3 CHAIN: A;                                                            
COMPND   4 ENGINEERED: YES                                                      
SOURCE    MOL_ID: 1;                                                            
SOURCE   2 ORGANISM_SCIENTIFIC: GLYCERA DIBRANCHIATA                            
KEYWDS    OXYGEN TRANSPORT                                                      
EXPDTA    X-RAY DIFFRACTION                                                     
AUTHOR    G.A.ARENTS,B.C.BRADEN,E.A.PADLAN,W.E.LOVE                             
REVDAT   2   01-APR-03 1HBG    1       JRNL                                     
REVDAT   1   15-JUL-92 1HBG    0                                                
JRNL        AUTH   G.ARENTS,W.E.LOVE                                            
JRNL        TITL   GLYCERA DIBRANCHIATA HEMOGLOBIN. STRUCTURE AND               
JRNL        TITL 2 REFINEMENT AT 1.5 A RESOLUTION.                              
JRNL        REF    J.MOL.BIOL.                   V. 210   149 1989              
JRNL        REFN   ASTM JMOBAK  UK ISSN 0022-2836                               
REMARK   1                                                                      
REMARK   2                                                                      
REMARK   2 RESOLUTION. 1.50 ANGSTROMS.                                          
REMARK   3                                                                      
REMARK   3 REFINEMENT.                                                          
REMARK   3   PROGRAM     : PROLSQ                                               
REMARK   3   AUTHORS     : KONNERT,HENDRICKSON                                  
REMARK   3                                                                      
REMARK   3  DATA USED IN REFINEMENT.                                            
REMARK   3   RESOLUTION RANGE HIGH (ANGSTROMS) : 1.50                           
REMARK   3   RESOLUTION RANGE LOW  (ANGSTROMS) : NULL                           
REMARK   3   DATA CUTOFF            (SIGMA(F)) : NULL                           
REMARK   3   COMPLETENESS FOR RANGE        (%) : NULL                           
REMARK   3   NUMBER OF REFLECTIONS             : NULL                           
REMARK   3                                                                      
REMARK   3  FIT TO DATA USED IN REFINEMENT.                                     
REMARK   3   CROSS-VALIDATION METHOD          : NULL                            
REMARK   3   FREE R VALUE TEST SET SELECTION  : NULL                            
REMARK   3   R VALUE     (WORKING + TEST SET) : 0.146                           
REMARK   3   R VALUE            (WORKING SET) : NULL                            
REMARK   3   FREE R VALUE                     : NULL                            
REMARK   3   FREE R VALUE TEST SET SIZE   (%) : NULL                            
REMARK   3   FREE R VALUE TEST SET COUNT      : NULL                            
REMARK   3                                                                      
REMARK   3  FIT/AGREEMENT OF MODEL WITH ALL DATA.                               
REMARK   3   R VALUE   (WORKING + TEST SET, NO CUTOFF) : NULL                   
REMARK   3   R VALUE          (WORKING SET, NO CUTOFF) : NULL                   
REMARK   3   FREE R VALUE                  (NO CUTOFF) : NULL                   
REMARK   3   FREE R VALUE TEST SET SIZE (%, NO CUTOFF) : NULL                   
REMARK   3   FREE R VALUE TEST SET COUNT   (NO CUTOFF) : NULL                   
REMARK   3   TOTAL NUMBER OF REFLECTIONS   (NO CUTOFF) : NULL                   
REMARK   3                                                                      
REMARK   3  NUMBER OF NON-HYDROGEN ATOMS USED IN REFINEMENT.                    
REMARK   3   PROTEIN ATOMS            : 1062                                    
REMARK   3   NUCLEIC ACID ATOMS       : 0                                       
REMARK   3   HETEROGEN ATOMS          : 45                                      
REMARK   3   SOLVENT ATOMS            : 155                                     
REMARK   3                                                                      
REMARK   3  B VALUES.                                                           
REMARK   3   FROM WILSON PLOT           (A**2) : NULL                           
REMARK   3   MEAN B VALUE      (OVERALL, A**2) : NULL                           
REMARK   3   OVERALL ANISOTROPIC B VALUE.                                       
REMARK   3    B11 (A**2) : NULL                                                 
REMARK   3    B22 (A**2) : NULL                                                 
REMARK   3    B33 (A**2) : NULL                                                 
REMARK   3    B12 (A**2) : NULL                                                 
REMARK   3    B13 (A**2) : NULL                                                 
REMARK   3    B23 (A**2) : NULL                                                 
REMARK   3                                                                      
REMARK   3  ESTIMATED COORDINATE ERROR.                                         
REMARK   3   ESD FROM LUZZATI PLOT        (A) : NULL                            
REMARK   3   ESD FROM SIGMAA              (A) : NULL                            
REMARK   3   LOW RESOLUTION CUTOFF        (A) : NULL                            
REMARK   3                                                                      
REMARK   3  RMS DEVIATIONS FROM IDEAL VALUES.                                   
REMARK   3   DISTANCE RESTRAINTS.                    RMS    SIGMA               
REMARK   3    BOND LENGTH                     (A) : 0.027 ; NULL                
REMARK   3    ANGLE DISTANCE                  (A) : 0.038 ; NULL                
REMARK   3    INTRAPLANAR 1-4 DISTANCE        (A) : 0.012 ; NULL                
REMARK   3    H-BOND OR METAL COORDINATION    (A) : NULL  ; NULL                
REMARK   3                                                                      
REMARK   3   PLANE RESTRAINT                  (A) : NULL  ; NULL                
REMARK   3   CHIRAL-CENTER RESTRAINT       (A**3) : NULL  ; NULL                
REMARK   3                                                                      
REMARK   3   NON-BONDED CONTACT RESTRAINTS.                                     
REMARK   3    SINGLE TORSION                  (A) : NULL  ; NULL                
REMARK   3    MULTIPLE TORSION                (A) : NULL  ; NULL                
REMARK   3    H-BOND (X...Y)                  (A) : NULL  ; NULL                
REMARK   3    H-BOND (X-H...Y)                (A) : NULL  ; NULL                
REMARK   3                                                                      
REMARK   3   CONFORMATIONAL TORSION ANGLE RESTRAINTS.                           
REMARK   3    SPECIFIED                 (DEGREES) : NULL  ; NULL                
REMARK   3    PLANAR                    (DEGREES) : NULL  ; NULL                
REMARK   3    STAGGERED                 (DEGREES) : NULL  ; NULL                
REMARK   3    TRANSVERSE                (DEGREES) : NULL  ; NULL                
REMARK   3                                                                      
REMARK   3  ISOTROPIC THERMAL FACTOR RESTRAINTS.    RMS    SIGMA                
REMARK   3   MAIN-CHAIN BOND              (A**2) : NULL  ; NULL                 
REMARK   3   MAIN-CHAIN ANGLE             (A**2) : NULL  ; NULL                 
REMARK   3   SIDE-CHAIN BOND              (A**2) : NULL  ; NULL                 
REMARK   3   SIDE-CHAIN ANGLE             (A**2) : NULL  ; NULL                 
REMARK   3                                                                      
REMARK   3  OTHER REFINEMENT REMARKS: NULL                                      
REMARK   4                                                                      
REMARK   4 1HBG COMPLIES WITH FORMAT V. 3.0, 1-DEC-2006                         
REMARK   4                                                                      
REMARK   4 THIS IS THE REMEDIATED VERSION OF THIS PDB ENTRY.                    
REMARK   4 REMEDIATED DATA FILE REVISION 3.100 (2007-03-23)                     
REMARK 200                                                                      
REMARK 200 EXPERIMENTAL DETAILS                                                 
REMARK 200  EXPERIMENT TYPE                : X-RAY DIFFRACTION                  
REMARK 200  DATE OF DATA COLLECTION        : NULL                               
REMARK 200  TEMPERATURE           (KELVIN) : NULL                               
REMARK 200  PH                             : NULL                               
REMARK 200  NUMBER OF CRYSTALS USED        : NULL                               
REMARK 200                                                                      
REMARK 200  SYNCHROTRON              (Y/N) : NULL                               
REMARK 200  RADIATION SOURCE               : NULL                               
REMARK 200  BEAMLINE                       : NULL                               
REMARK 200  X-RAY GENERATOR MODEL          : NULL                               
REMARK 200  MONOCHROMATIC OR LAUE    (M/L) : NULL                               
REMARK 200  WAVELENGTH OR RANGE        (A) : NULL                               
REMARK 200  MONOCHROMATOR                  : NULL                               
REMARK 200  OPTICS                         : NULL                               
REMARK 200                                                                      
REMARK 200  DETECTOR TYPE                  : NULL                               
REMARK 200  DETECTOR MANUFACTURER          : NULL                               
REMARK 200  INTENSITY-INTEGRATION SOFTWARE : NULL                               
REMARK 200  DATA SCALING SOFTWARE          : NULL                               
REMARK 200                                                                      
REMARK 200  NUMBER OF UNIQUE REFLECTIONS   : NULL                               
REMARK 200  RESOLUTION RANGE HIGH      (A) : NULL                               
REMARK 200  RESOLUTION RANGE LOW       (A) : NULL                               
REMARK 200  REJECTION CRITERIA  (SIGMA(I)) : NULL                               
REMARK 200                                                                      
REMARK 200 OVERALL.                                                             
REMARK 200  COMPLETENESS FOR RANGE     (%) : NULL                               
REMARK 200  DATA REDUNDANCY                : NULL                               
REMARK 200  R MERGE                    (I) : NULL                               
REMARK 200  R SYM                      (I) : NULL                               
REMARK 200  <I/SIGMA(I)> FOR THE DATA SET  : NULL                               
REMARK 200                                                                      
REMARK 200 IN THE HIGHEST RESOLUTION SHELL.                                     
REMARK 200  HIGHEST RESOLUTION SHELL, RANGE HIGH (A) : NULL                     
REMARK 200  HIGHEST RESOLUTION SHELL, RANGE LOW  (A) : NULL                     
REMARK 200  COMPLETENESS FOR SHELL     (%) : NULL                               
REMARK 200  DATA REDUNDANCY IN SHELL       : NULL                               
REMARK 200  R MERGE FOR SHELL          (I) : NULL                               
REMARK 200  R SYM FOR SHELL            (I) : NULL                               
REMARK 200  <I/SIGMA(I)> FOR SHELL         : NULL                               
REMARK 200                                                                      
REMARK 200 DIFFRACTION PROTOCOL: NULL                                           
REMARK 200 METHOD USED TO DETERMINE THE STRUCTURE: NULL                         
REMARK 200 SOFTWARE USED: NULL                                                  
REMARK 200 STARTING MODEL: NULL                                                 
REMARK 200                                                                      
REMARK 200 REMARK: NULL                                                         
REMARK 280                                                                      
REMARK 280 CRYSTAL                                                              
REMARK 280 SOLVENT CONTENT, VS   (%): 46.52                                     
REMARK 280 MATTHEWS COEFFICIENT, VM (ANGSTROMS**3/DA): 2.30                     
REMARK 280                                                                      
REMARK 280 CRYSTALLIZATION CONDITIONS: NULL                                     
REMARK 290                                                                      
REMARK 290 CRYSTALLOGRAPHIC SYMMETRY                                            
REMARK 290 SYMMETRY OPERATORS FOR SPACE GROUP: P 21 21 21                       
REMARK 290                                                                      
REMARK 290      SYMOP   SYMMETRY                                                
REMARK 290     NNNMMM   OPERATOR                                                
REMARK 290       1555   X,Y,Z                                                   
REMARK 290       2555   1/2-X,-Y,1/2+Z                                          
REMARK 290       3555   -X,1/2+Y,1/2-Z                                          
REMARK 290       4555   1/2+X,1/2-Y,-Z                                          
REMARK 290                                                                      
REMARK 290     WHERE NNN -> OPERATOR NUMBER                                     
REMARK 290           MMM -> TRANSLATION VECTOR                                  
REMARK 290                                                                      
REMARK 290 CRYSTALLOGRAPHIC SYMMETRY TRANSFORMATIONS                            
REMARK 290 THE FOLLOWING TRANSFORMATIONS OPERATE ON THE ATOM/HETATM             
REMARK 290 RECORDS IN THIS ENTRY TO PRODUCE CRYSTALLOGRAPHICALLY                
REMARK 290 RELATED MOLECULES.                                                   
REMARK 290   SMTRY1   1  1.000000  0.000000  0.000000        0.00000            
REMARK 290   SMTRY2   1  0.000000  1.000000  0.000000        0.00000            
REMARK 290   SMTRY3   1  0.000000  0.000000  1.000000        0.00000            
REMARK 290   SMTRY1   2 -1.000000  0.000000  0.000000       21.37500            
REMARK 290   SMTRY2   2  0.000000 -1.000000  0.000000        0.00000            
REMARK 290   SMTRY3   2  0.000000  0.000000  1.000000       19.33000            
REMARK 290   SMTRY1   3 -1.000000  0.000000  0.000000        0.00000            
REMARK 290   SMTRY2   3  0.000000  1.000000  0.000000       41.57500            
REMARK 290   SMTRY3   3  0.000000  0.000000 -1.000000       19.33000            
REMARK 290   SMTRY1   4  1.000000  0.000000  0.000000       21.37500            
REMARK 290   SMTRY2   4  0.000000 -1.000000  0.000000       41.57500            
REMARK 290   SMTRY3   4  0.000000  0.000000 -1.000000        0.00000            
REMARK 290                                                                      
REMARK 290 REMARK: NULL                                                         
REMARK 300                                                                      
REMARK 300 BIOMOLECULE: 1                                                       
REMARK 300 THIS ENTRY CONTAINS THE CRYSTALLOGRAPHIC ASYMMETRIC UNIT             
REMARK 300 WHICH CONSISTS OF 1 CHAIN(S). SEE REMARK 350 FOR                     
REMARK 300 INFORMATION ON GENERATING THE BIOLOGICAL MOLECULE(S).                
REMARK 350                                                                      
REMARK 350 GENERATING THE BIOMOLECULE                                           
REMARK 350 COORDINATES FOR A COMPLETE MULTIMER REPRESENTING THE KNOWN           
REMARK 350 BIOLOGICALLY SIGNIFICANT OLIGOMERIZATION STATE OF THE                
REMARK 350 MOLECULE CAN BE GENERATED BY APPLYING BIOMT TRANSFORMATIONS          
REMARK 350 GIVEN BELOW.  BOTH NON-CRYSTALLOGRAPHIC AND                          
REMARK 350 CRYSTALLOGRAPHIC OPERATIONS ARE GIVEN.                               
REMARK 350                                                                      
REMARK 350 BIOMOLECULE: 1                                                       
REMARK 350 APPLY THE FOLLOWING TO CHAINS: A                                     
REMARK 350   BIOMT1   1  1.000000  0.000000  0.000000        0.00000            
REMARK 350   BIOMT2   1  0.000000  1.000000  0.000000        0.00000            
REMARK 350   BIOMT3   1  0.000000  0.000000  1.000000        0.00000            
REMARK 500                                                                      
REMARK 500 GEOMETRY AND STEREOCHEMISTRY                                         
REMARK 500 SUBTOPIC: CLOSE CONTACTS IN SAME ASYMMETRIC UNIT                     
REMARK 500                                                                      
REMARK 500 THE FOLLOWING ATOMS ARE IN CLOSE CONTACT.                            
REMARK 500                                                                      
REMARK 500  ATM1  RES C  SSEQI   ATM2  RES C  SSEQI                             
REMARK 500   O    HOH       5     O    HOH       6              1.97            
REMARK 500   O    HOH     117     O    HOH     122              2.08            
REMARK 500   O    HOH     120     O    HOH     121              2.08            
REMARK 500   NE2  HIS A    90    FE    HEM     148              2.13            
REMARK 500   O    HOH      64     O    HOH     145              2.13            
REMARK 500   O    HOH     109     O    HOH     117              2.14            
REMARK 500   OE1  GLN A   101     O    HOH      45              2.16            
REMARK 500   O    HOH      90     O    HOH     122              2.19            
REMARK 500                                                                      
REMARK 500 GEOMETRY AND STEREOCHEMISTRY                                         
REMARK 500 SUBTOPIC: COVALENT BOND LENGTHS                                      
REMARK 500                                                                      
REMARK 500 THE STEREOCHEMICAL PARAMETERS OF THE FOLLOWING RESIDUES              
REMARK 500 HAVE VALUES WHICH DEVIATE FROM EXPECTED VALUES BY MORE               
REMARK 500 THAN 6*RMSD (M=MODEL NUMBER; RES=RESIDUE NAME; C=CHAIN               
REMARK 500 IDENTIFIER; SSEQ=SEQUENCE NUMBER; I=INSERTION CODE).                 
REMARK 500                                                                      
REMARK 500 STANDARD TABLE:                                                      
REMARK 500 FORMAT: (10X,I3,1X,2(A3,1X,A1,I4,A1,1X,A4,3X),F6.3)                  
REMARK 500                                                                      
REMARK 500 EXPECTED VALUES: ENGH AND HUBER, 1991                                
REMARK 500                                                                      
REMARK 500  M RES CSSEQI ATM1   RES CSSEQI ATM2   DEVIATION                     
REMARK 500    LEU A  31   CG    LEU A  31   CD1    0.324                        
REMARK 500    LEU A  31   CG    LEU A  31   CD2    0.324                        
REMARK 500    MET A  79   SD    MET A  79   CE     0.234                        
REMARK 500    LYS A  84   CD    LYS A  84   CE    -0.282                        
REMARK 500    ASN A  95   CG    ASN A  95   ND2    0.360                        
REMARK 500                                                                      
REMARK 500 GEOMETRY AND STEREOCHEMISTRY                                         
REMARK 500 SUBTOPIC: COVALENT BOND ANGLES                                       
REMARK 500                                                                      
REMARK 500 THE STEREOCHEMICAL PARAMETERS OF THE FOLLOWING RESIDUES              
REMARK 500 HAVE VALUES WHICH DEVIATE FROM EXPECTED VALUES BY MORE               
REMARK 500 THAN 6*RMSD (M=MODEL NUMBER; RES=RESIDUE NAME; C=CHAIN               
REMARK 500 IDENTIFIER; SSEQ=SEQUENCE NUMBER; I=INSERTION CODE).                 
REMARK 500                                                                      
REMARK 500 STANDARD TABLE:                                                      
REMARK 500 FORMAT: (10X,I3,1X,A3,1X,A1,I4,A1,3(1X,A4,2X),12X,F5.1)              
REMARK 500                                                                      
REMARK 500 EXPECTED VALUES: ENGH AND HUBER, 1991                                
REMARK 500                                                                      
REMARK 500  M RES CSSEQI ATM1   ATM2   ATM3                                     
REMARK 500    LEU A  31   CB  -  CG  -  CD1 ANGL. DEV. = 32.5 DEGREES           
REMARK 500    LEU A  31   CB  -  CG  -  CD2 ANGL. DEV. = 32.5 DEGREES           
REMARK 500    LYS A  84   CG  -  CD  -  CE  ANGL. DEV. =-37.6 DEGREES           
REMARK 500    ASN A  95   CB  -  CG  -  OD1 ANGL. DEV. =-33.9 DEGREES           
REMARK 500    ASN A  95   CB  -  CG  -  ND2 ANGL. DEV. =-30.2 DEGREES           
REMARK 525                                                                      
REMARK 525 SOLVENT                                                              
REMARK 525 THE FOLLOWING SOLVENT MOLECULES LIE FARTHER THAN EXPECTED            
REMARK 525 FROM THE PROTEIN OR NUCLEIC ACID MOLECULE AND MAY BE                 
REMARK 525 ASSOCIATED WITH A SYMMETRY RELATED MOLECULE (M=MODEL                 
REMARK 525 NUMBER; RES=RESIDUE NAME; C=CHAIN IDENTIFIER; SSEQ=SEQUENCE          
REMARK 525 NUMBER; I=INSERTION CODE):                                           
REMARK 525                                                                      
REMARK 525  M RES CSSEQI                                                        
REMARK 525    HOH   134        DISTANCE =  6.36 ANGSTROMS                       
DBREF  1HBG A    1   147  UNP    P02216   GLB1_GLYDI       1    147             
SEQADV 1HBG LYS A   29  UNP  P02216    ASP    29 CONFLICT                       
SEQRES   1 A  147  GLY LEU SER ALA ALA GLN ARG GLN VAL ILE ALA ALA THR          
SEQRES   2 A  147  TRP LYS ASP ILE ALA GLY ALA ASP ASN GLY ALA GLY VAL          
SEQRES   3 A  147  GLY LYS LYS CYS LEU ILE LYS PHE LEU SER ALA HIS PRO          
SEQRES   4 A  147  GLN MET ALA ALA VAL PHE GLY PHE SER GLY ALA SER ASP          
SEQRES   5 A  147  PRO GLY VAL ALA ALA LEU GLY ALA LYS VAL LEU ALA GLN          
SEQRES   6 A  147  ILE GLY VAL ALA VAL SER HIS LEU GLY ASP GLU GLY LYS          
SEQRES   7 A  147  MET VAL ALA GLN MET LYS ALA VAL GLY VAL ARG HIS LYS          
SEQRES   8 A  147  GLY TYR GLY ASN LYS HIS ILE LYS ALA GLN TYR PHE GLU          
SEQRES   9 A  147  PRO LEU GLY ALA SER LEU LEU SER ALA MET GLU HIS ARG          
SEQRES  10 A  147  ILE GLY GLY LYS MET ASN ALA ALA ALA LYS ASP ALA TRP          
SEQRES  11 A  147  ALA ALA ALA TYR ALA ASP ILE SER GLY ALA LEU ILE SER          
SEQRES  12 A  147  GLY LEU GLN SER                                              
FTNOTE   1 SEVEN RESIDUES HAVE THEIR SIDE CHAINS MODELED IN MORE THAN           
FTNOTE   1  ONE CONFORMATION. THEY ARE LEU 31, MET 79, LYS 84, ASN 95,          
FTNOTE   1  SER 109, SER 112, AND SER 143. ALSO SEE REMARK 6 ABOVE.             
HET    HEM    148      43                                                       
HET    CMO    201       2                                                       
HETNAM     HEM PROTOPORPHYRIN IX CONTAINING FE                                  
HETNAM     CMO CARBON MONOXIDE                                                  
HETSYN     HEM HEME                                                             
FORMUL   2  HEM    C34 H32 FE N4 O4                                             
FORMUL   3  CMO    C O                                                          
FORMUL   4  HOH   *155(H2 O)                                                    
HELIX    1  HA SER A    3  ALA A   18  1                                  16    
HELIX    2  HB GLY A   23  ALA A   37  1                                  15    
HELIX    3  HC PRO A   39  GLY A   46  1IRREGULAR                          8    
HELIX    4  HE PRO A   53  HIS A   72  1                                  20    
HELIX    5  HF GLU A   76  GLY A   92  189-92 DISTORTED                   17    
HELIX    6  HG ALA A  100  GLY A  119  1                                  20    
HELIX    7  HH ALA A  124  SER A  147  1                                  24    
TURN     1  AB ASP A  21  ALA A  24     TYPE I'                                 
TURN     2  EF HIS A  72  ASP A  75     TYPE I                                  
LINK         C   CMO   201                FE   HEM   148                        
CRYST1   42.750   83.150   38.660  90.00  90.00  90.00 P 21 21 21    4          
ORIGX1      1.000000  0.000000  0.000000        0.00000                         
ORIGX2      0.000000  1.000000  0.000000        0.00000                         
ORIGX3      0.000000  0.000000  1.000000        0.00000                         
SCALE1      0.023392  0.000000  0.000000        0.00000                         
SCALE2      0.000000  0.012026  0.000000        0.00000                         
SCALE3      0.000000  0.000000  0.025867        0.00000                         
ATOM      1  N   GLY A   1       4.824  27.057  16.145  1.00 13.15           N  
ATOM      2  CA  GLY A   1       5.977  27.912  15.868  1.00 13.77           C  
ATOM      3  C   GLY A   1       7.173  27.558  16.691  1.00 14.40           C  
ATOM      4  O   GLY A   1       7.038  27.082  17.825  1.00 15.64           O  
ATOM      5  N   LEU A   2       8.388  27.795  16.175  1.00 14.82           N  
ATOM      6  CA  LEU A   2       9.642  27.505  16.833  1.00 14.60           C  
ATOM      7  C   LEU A   2      10.329  28.782  17.327  1.00 14.98           C  
ATOM      8  O   LEU A   2      10.132  29.748  16.581  1.00 15.10           O  
ATOM      9  CB  LEU A   2      10.623  26.808  15.819  1.00 15.73           C  
ATOM     10  CG  LEU A   2      10.219  25.434  15.341  1.00 18.00           C  
ATOM     11  CD1 LEU A   2      11.413  24.773  14.607  1.00 18.47           C  
ATOM     12  CD2 LEU A   2       9.874  24.561  16.515  1.00 18.22           C  
ATOM     13  N   SER A   3      11.043  28.681  18.408  1.00 15.87           N  
ATOM     14  CA  SER A   3      11.744  29.933  18.872  1.00 16.09           C  
ATOM     15  C   SER A   3      12.998  30.058  18.017  1.00 16.31           C  
ATOM     16  O   SER A   3      13.356  29.110  17.240  1.00 15.27           O  
ATOM     17  CB  SER A   3      12.122  29.749  20.343  1.00 17.27           C  
ATOM     18  OG  SER A   3      13.108  28.693  20.373  1.00 17.66           O  
ATOM     19  N   ALA A   4      13.713  31.195  18.092  1.00 16.22           N  
ATOM     20  CA  ALA A   4      14.921  31.332  17.265  1.00 16.35           C  
ATOM     21  C   ALA A   4      15.975  30.280  17.664  1.00 16.11           C  
ATOM     22  O   ALA A   4      16.641  29.841  16.715  1.00 16.87           O  
ATOM     23  CB  ALA A   4      15.537  32.743  17.400  1.00 17.22           C  
ATOM     24  N   ALA A   5      16.072  29.914  18.921  1.00 15.73           N  
ATOM     25  CA  ALA A   5      17.052  28.928  19.371  1.00 15.20           C  
ATOM     26  C   ALA A   5      16.760  27.574  18.691  1.00 14.46           C  
ATOM     27  O   ALA A   5      17.688  26.912  18.212  1.00 14.79           O  
ATOM     28  CB  ALA A   5      17.156  28.750  20.870  1.00 16.45           C  
ATOM     29  N   GLN A   6      15.497  27.213  18.692  1.00 14.11           N  
ATOM     30  CA  GLN A   6      15.073  25.948  18.074  1.00 13.44           C  
ATOM     31  C   GLN A   6      15.305  25.982  16.552  1.00 13.54           C  
ATOM     32  O   GLN A   6      15.793  24.964  16.027  1.00 12.66           O  
ATOM     33  CB  GLN A   6      13.587  25.641  18.355  1.00 13.36           C  
ATOM     34  CG  GLN A   6      13.304  25.333  19.839  1.00 13.73           C  
ATOM     35  CD  GLN A   6      11.807  25.228  20.100  1.00 14.57           C  
ATOM     36  OE1 GLN A   6      11.016  25.982  19.597  1.00 15.35           O  
ATOM     37  NE2 GLN A   6      11.507  24.257  20.913  1.00 15.05           N  
ATOM     38  N   ARG A   7      14.952  27.095  15.897  1.00 13.98           N  
ATOM     39  CA  ARG A   7      15.173  27.158  14.435  1.00 14.83           C  
ATOM     40  C   ARG A   7      16.614  26.985  14.101  1.00 15.00           C  
ATOM     41  O   ARG A   7      16.949  26.301  13.082  1.00 14.22           O  
ATOM     42  CB  ARG A   7      14.641  28.542  13.896  1.00 16.27           C  
ATOM     43  CG  ARG A   7      13.131  28.539  14.002  1.00 19.35           C  
ATOM     44  CD  ARG A   7      12.468  29.563  13.124  1.00 21.69           C  
ATOM     45  NE  ARG A   7      13.182  30.833  13.252  1.00 23.67           N  
ATOM     46  CZ  ARG A   7      12.743  31.732  14.137  1.00 24.50           C  
ATOM     47  NH1 ARG A   7      11.654  31.370  14.805  1.00 25.40           N  
ATOM     48  NH2 ARG A   7      13.346  32.891  14.305  1.00 24.86           N  
ATOM     49  N   GLN A   8      17.502  27.566  14.913  1.00 14.93           N  
ATOM     50  CA  GLN A   8      18.930  27.456  14.674  1.00 15.52           C  
ATOM     51  C   GLN A   8      19.406  26.010  14.719  1.00 14.56           C  
ATOM     52  O   GLN A   8      20.231  25.620  13.867  1.00 14.85           O  
ATOM     53  CB  GLN A   8      19.726  28.215  15.732  1.00 15.78           C  
ATOM     54  CG  GLN A   8      21.052  28.766  15.223  0.50 15.96           C  
ATOM     55  CD  GLN A   8      20.573  30.079  14.520  0.01 15.86           C  
ATOM     56  OE1 GLN A   8      20.447  31.102  15.167  0.01 15.85           O  
ATOM     57  NE2 GLN A   8      20.276  29.923  13.247  0.01 15.87           N  
ATOM     58  N   VAL A   9      18.995  25.266  15.716  1.00 13.21           N  
ATOM     59  CA  VAL A   9      19.425  23.842  15.894  1.00 14.15           C  
ATOM     60  C   VAL A   9      18.905  22.971  14.758  1.00 12.79           C  
ATOM     61  O   VAL A   9      19.613  22.078  14.260  1.00 12.10           O  
ATOM     62  CB  VAL A   9      18.916  23.481  17.335  1.00 14.80           C  
ATOM     63  CG1 VAL A   9      18.773  22.045  17.613  1.00 16.05           C  
ATOM     64  CG2 VAL A   9      19.715  24.234  18.403  1.00 16.28           C  
ATOM     65  N   ILE A  10      17.633  23.207  14.360  1.00 11.76           N  
ATOM     66  CA  ILE A  10      17.032  22.430  13.274  1.00 12.42           C  
ATOM     67  C   ILE A  10      17.770  22.649  11.962  1.00 12.43           C  
ATOM     68  O   ILE A  10      18.082  21.632  11.254  1.00 13.46           O  
ATOM     69  CB  ILE A  10      15.562  22.879  13.032  1.00 12.58           C  
ATOM     70  CG1 ILE A  10      14.763  22.651  14.239  1.00 13.82           C  
ATOM     71  CG2 ILE A  10      14.942  22.115  11.819  1.00 11.96           C  
ATOM     72  CD1 ILE A  10      14.704  21.458  14.960  1.00 14.39           C  
ATOM     73  N   ALA A  11      18.003  23.901  11.664  1.00 12.72           N  
ATOM     74  CA  ALA A  11      18.731  24.272  10.423  1.00 13.78           C  
ATOM     75  C   ALA A  11      20.137  23.660  10.430  1.00 14.16           C  
ATOM     76  O   ALA A  11      20.451  23.075   9.325  1.00 14.66           O  
ATOM     77  CB  ALA A  11      18.687  25.796  10.255  1.00 14.97           C  
ATOM     78  N   ALA A  12      20.866  23.727  11.478  1.00 13.70           N  
ATOM     79  CA  ALA A  12      22.219  23.190  11.577  1.00 13.50           C  
ATOM     80  C   ALA A  12      22.264  21.677  11.470  1.00 14.00           C  
ATOM     81  O   ALA A  12      23.031  21.180  10.646  1.00 15.29           O  
ATOM     82  CB  ALA A  12      22.929  23.585  12.863  1.00 14.45           C  
ATOM     83  N   THR A  13      21.410  20.973  12.238  1.00 13.04           N  
ATOM     84  CA  THR A  13      21.427  19.513  12.185  1.00 12.55           C  
ATOM     85  C   THR A  13      20.867  18.977  10.887  1.00 11.88           C  
ATOM     86  O   THR A  13      21.283  17.842  10.496  1.00 12.26           O  
ATOM     87  CB  THR A  13      20.724  18.890  13.481  1.00 12.35           C  
ATOM     88  OG1 THR A  13      19.417  19.485  13.526  1.00 11.17           O  
ATOM     89  CG2 THR A  13      21.563  19.112  14.764  1.00 13.30           C  
ATOM     90  N   TRP A  14      19.948  19.725  10.233  1.00 11.65           N  
ATOM     91  CA  TRP A  14      19.361  19.256   8.927  1.00 10.98           C  
ATOM     92  C   TRP A  14      20.477  19.038   7.946  1.00 11.60           C  
ATOM     93  O   TRP A  14      20.440  18.091   7.121  1.00 11.54           O  
ATOM     94  CB  TRP A  14      18.219  20.208   8.421  1.00 11.31           C  
ATOM     95  CG  TRP A  14      17.792  19.722   7.047  1.00 11.47           C  
ATOM     96  CD1 TRP A  14      18.066  20.426   5.864  1.00 12.14           C  
ATOM     97  CD2 TRP A  14      17.101  18.548   6.754  1.00 11.64           C  
ATOM     98  NE1 TRP A  14      17.563  19.616   4.810  1.00 11.89           N  
ATOM     99  CE2 TRP A  14      16.939  18.529   5.303  1.00 11.34           C  
ATOM    100  CE3 TRP A  14      16.563  17.534   7.530  1.00 11.57           C  
ATOM    101  CZ2 TRP A  14      16.313  17.478   4.657  1.00 11.41           C  
ATOM    102  CZ3 TRP A  14      15.902  16.488   6.887  1.00 11.19           C  
ATOM    103  CH2 TRP A  14      15.837  16.500   5.443  1.00 11.52           C  
ATOM    104  N   LYS A  15      21.518  19.903   7.923  1.00 11.97           N  
ATOM    105  CA  LYS A  15      22.627  19.704   6.964  1.00 13.92           C  
ATOM    106  C   LYS A  15      23.230  18.347   7.176  1.00 13.77           C  
ATOM    107  O   LYS A  15      23.557  17.692   6.124  1.00 14.28           O  
ATOM    108  CB  LYS A  15      23.657  20.855   7.086  1.00 14.93           C  
ATOM    109  CG  LYS A  15      22.976  22.162   6.583  0.85 16.45           C  
ATOM    110  CD  LYS A  15      23.825  23.390   6.945  0.85 17.56           C  
ATOM    111  CE  LYS A  15      25.281  23.161   6.853  0.60 18.22           C  
ATOM    112  NZ  LYS A  15      25.994  24.449   6.576  0.60 18.60           N  
ATOM    113  N   ASP A  16      23.416  17.842   8.394  1.00 14.16           N  
ATOM    114  CA  ASP A  16      24.008  16.530   8.604  1.00 14.27           C  
ATOM    115  C   ASP A  16      22.984  15.443   8.378  1.00 13.67           C  
ATOM    116  O   ASP A  16      23.387  14.267   8.003  1.00 14.79           O  
ATOM    117  CB  ASP A  16      24.579  16.409  10.015  1.00 15.53           C  
ATOM    118  CG  ASP A  16      25.867  17.288  10.090  0.50 15.80           C  
ATOM    119  OD1 ASP A  16      26.634  17.167   9.124  0.50 16.98           O  
ATOM    120  OD2 ASP A  16      26.049  18.013  11.011  0.50 16.38           O  
ATOM    121  N   ILE A  17      21.718  15.666   8.646  1.00 12.00           N  
ATOM    122  CA  ILE A  17      20.675  14.662   8.433  1.00 11.30           C  
ATOM    123  C   ILE A  17      20.506  14.437   6.924  1.00 10.79           C  
ATOM    124  O   ILE A  17      20.355  13.260   6.453  1.00 11.64           O  
ATOM    125  CB  ILE A  17      19.290  15.052   9.002  1.00 10.81           C  
ATOM    126  CG1 ILE A  17      19.503  15.050  10.567  1.00 10.06           C  
ATOM    127  CG2 ILE A  17      18.093  14.186   8.554  1.00 10.96           C  
ATOM    128  CD1 ILE A  17      18.448  15.954  11.301  1.00 11.03           C  
ATOM    129  N   ALA A  18      20.587  15.524   6.121  1.00 10.78           N  
ATOM    130  CA  ALA A  18      20.445  15.371   4.666  1.00 11.63           C  
ATOM    131  C   ALA A  18      21.667  14.582   4.073  1.00 11.99           C  
ATOM    132  O   ALA A  18      21.500  13.761   3.166  1.00 11.39           O  
ATOM    133  CB  ALA A  18      20.287  16.723   3.990  1.00 11.94           C  
ATOM    134  N   GLY A  19      22.814  14.766   4.690  1.00 13.18           N  
ATOM    135  CA  GLY A  19      24.066  14.010   4.267  1.00 13.81           C  
ATOM    136  C   GLY A  19      24.338  14.183   2.781  1.00 14.24           C  
ATOM    137  O   GLY A  19      24.244  15.281   2.242  1.00 15.50           O  
ATOM    138  N   ALA A  20      24.634  13.035   2.207  1.00 14.47           N  
ATOM    139  CA  ALA A  20      24.931  13.066   0.741  1.00 15.01           C  
ATOM    140  C   ALA A  20      23.896  12.405  -0.069  1.00 14.58           C  
ATOM    141  O   ALA A  20      24.112  11.969  -1.198  1.00 14.76           O  
ATOM    142  CB  ALA A  20      26.406  12.509   0.620  1.00 15.92           C  
ATOM    143  N   ASP A  21      22.615  12.276   0.417  1.00 13.52           N  
ATOM    144  CA  ASP A  21      21.532  11.609  -0.271  1.00 11.70           C  
ATOM    145  C   ASP A  21      20.165  12.332   0.009  1.00 10.91           C  
ATOM    146  O   ASP A  21      19.131  11.684  -0.173  1.00 10.87           O  
ATOM    147  CB  ASP A  21      21.425  10.126   0.146  1.00 11.63           C  
ATOM    148  CG  ASP A  21      20.987   9.986   1.637  1.00 11.69           C  
ATOM    149  OD1 ASP A  21      21.004  10.948   2.356  1.00 11.66           O  
ATOM    150  OD2 ASP A  21      20.792   8.778   1.986  1.00 11.68           O  
ATOM    151  N   ASN A  22      20.309  13.613   0.361  1.00 10.75           N  
ATOM    152  CA  ASN A  22      19.113  14.435   0.653  1.00 10.55           C  
ATOM    153  C   ASN A  22      18.176  13.683   1.630  1.00  9.37           C  
ATOM    154  O   ASN A  22      16.948  13.740   1.487  1.00 10.13           O  
ATOM    155  CB  ASN A  22      18.348  14.920  -0.582  1.00 10.33           C  
ATOM    156  CG  ASN A  22      17.506  16.168  -0.234  1.00 11.12           C  
ATOM    157  OD1 ASN A  22      16.439  16.239  -0.946  1.00 12.55           O  
ATOM    158  ND2 ASN A  22      17.866  16.971   0.676  1.00 11.52           N  
ATOM    159  N   GLY A  23      18.767  13.022   2.618  1.00  8.92           N  
ATOM    160  CA  GLY A  23      18.008  12.293   3.672  1.00  8.97           C  
ATOM    161  C   GLY A  23      17.333  11.003   3.269  1.00  9.72           C  
ATOM    162  O   GLY A  23      16.632  10.372   4.141  1.00  9.09           O  
ATOM    163  N   ALA A  24      17.572  10.512   2.047  1.00  9.55           N  
ATOM    164  CA  ALA A  24      16.865   9.294   1.606  1.00  9.69           C  
ATOM    165  C   ALA A  24      17.157   8.106   2.494  1.00 10.44           C  
ATOM    166  O   ALA A  24      16.136   7.332   2.785  1.00 11.82           O  
ATOM    167  CB  ALA A  24      17.250   8.922   0.180  1.00 11.85           C  
ATOM    168  N   GLY A  25      18.324   7.885   3.012  1.00 10.19           N  
ATOM    169  CA  GLY A  25      18.656   6.710   3.899  1.00 11.27           C  
ATOM    170  C   GLY A  25      17.919   6.856   5.220  1.00 10.50           C  
ATOM    171  O   GLY A  25      17.453   5.843   5.788  1.00 10.86           O  
ATOM    172  N   VAL A  26      17.694   8.065   5.716  1.00 10.01           N  
ATOM    173  CA  VAL A  26      16.972   8.318   6.955  1.00 10.18           C  
ATOM    174  C   VAL A  26      15.500   7.973   6.752  1.00  9.61           C  
ATOM    175  O   VAL A  26      14.845   7.425   7.616  1.00  8.64           O  
ATOM    176  CB  VAL A  26      17.196   9.814   7.460  1.00 10.69           C  
ATOM    177  CG1 VAL A  26      16.233  10.132   8.591  1.00 10.69           C  
ATOM    178  CG2 VAL A  26      18.618  10.080   7.844  1.00 11.39           C  
ATOM    179  N   GLY A  27      14.987   8.364   5.566  1.00  8.49           N  
ATOM    180  CA  GLY A  27      13.592   8.068   5.193  1.00  9.68           C  
ATOM    181  C   GLY A  27      13.341   6.557   5.048  1.00  9.93           C  
ATOM    182  O   GLY A  27      12.319   6.054   5.564  1.00  9.73           O  
ATOM    183  N   LYS A  28      14.339   5.891   4.484  1.00 10.22           N  
ATOM    184  CA  LYS A  28      14.113   4.396   4.357  1.00 11.23           C  
ATOM    185  C   LYS A  28      14.106   3.765   5.744  1.00 11.48           C  
ATOM    186  O   LYS A  28      13.270   2.927   6.040  1.00 11.85           O  
ATOM    187  CB  LYS A  28      15.248   3.755   3.581  1.00 12.23           C  
ATOM    188  CG  LYS A  28      15.090   2.238   3.444  1.00 13.99           C  
ATOM    189  CD  LYS A  28      16.310   1.740   2.619  1.00 15.49           C  
ATOM    190  CE  LYS A  28      16.303   0.218   2.547  0.50 15.28           C  
ATOM    191  NZ  LYS A  28      17.526  -0.248   1.836  0.01 15.26           N  
ATOM    192  N   LYS A  29      15.046   4.150   6.591  1.00 11.15           N  
ATOM    193  CA  LYS A  29      15.156   3.579   7.945  1.00 11.35           C  
ATOM    194  C   LYS A  29      13.903   3.904   8.734  1.00 11.01           C  
ATOM    195  O   LYS A  29      13.265   3.010   9.364  1.00 10.88           O  
ATOM    196  CB  LYS A  29      16.412   4.045   8.679  1.00 12.35           C  
ATOM    197  CG  LYS A  29      16.472   3.353  10.083  0.50 10.49           C  
ATOM    198  CD  LYS A  29      17.517   3.985  11.031  0.50 11.15           C  
ATOM    199  CE  LYS A  29      18.859   3.873  10.377  0.50 10.69           C  
ATOM    200  NZ  LYS A  29      19.900   4.765  10.851  0.01 10.80           N  
ATOM    201  N   CYS A  30      13.443   5.142   8.692  1.00 10.13           N  
ATOM    202  CA  CYS A  30      12.224   5.546   9.402  1.00 10.98           C  
ATOM    203  C   CYS A  30      11.021   4.724   9.029  1.00 11.39           C  
ATOM    204  O   CYS A  30      10.261   4.188   9.902  1.00 12.02           O  
ATOM    205  CB  CYS A  30      11.985   7.040   9.045  1.00 11.31           C  
ATOM    206  SG  CYS A  30      10.369   7.619   9.635  1.00 13.14           S  
ATOM    207  N   LEU A  31      10.717   4.557   7.742  1.00 10.71           N  
ATOM    208  CA  LEU A  31       9.503   3.781   7.319  1.00 12.26           C  
ATOM    209  C   LEU A  31       9.666   2.303   7.470  1.00 12.32           C  
ATOM    210  O   LEU A  31       8.601   1.723   7.839  1.00 12.38           O  
ATOM    211  CB  LEU A  31       9.105   4.165   5.864  1.00 12.40           C  
ATOM    212  CG  LEU A  31       8.260   5.379   5.815  1.00 13.33           C  
ATOM    213  CD1ALEU A  31       9.080   6.643   5.917  0.33 13.51           C  
ATOM    214  CD1BLEU A  31       7.472   5.393   4.452  0.33 14.11           C  
ATOM    215  CD1CLEU A  31       6.837   6.222   6.633  0.33 15.82           C  
ATOM    216  CD2ALEU A  31       7.472   5.393   4.452  0.33 14.11           C  
ATOM    217  CD2BLEU A  31       6.837   6.222   6.633  0.33 15.82           C  
ATOM    218  CD2CLEU A  31       9.080   6.643   5.917  0.33 13.51           C  
ATOM    219  N   ILE A  32      10.874   1.781   7.239  1.00 12.46           N  
ATOM    220  CA  ILE A  32      11.024   0.301   7.390  1.00 13.09           C  
ATOM    221  C   ILE A  32      10.748  -0.059   8.818  1.00 12.25           C  
ATOM    222  O   ILE A  32       9.982  -0.995   9.169  1.00 12.51           O  
ATOM    223  CB  ILE A  32      12.473  -0.112   6.986  1.00 14.27           C  
ATOM    224  CG1 ILE A  32      12.775   0.137   5.511  1.00 15.89           C  
ATOM    225  CG2 ILE A  32      12.697  -1.644   7.260  1.00 15.14           C  
ATOM    226  CD1 ILE A  32      14.308  -0.304   5.264  1.00 17.78           C  
ATOM    227  N   LYS A  33      11.477   0.684   9.716  1.00 12.41           N  
ATOM    228  CA  LYS A  33      11.264   0.412  11.157  1.00 13.27           C  
ATOM    229  C   LYS A  33       9.857   0.694  11.613  1.00 13.36           C  
ATOM    230  O   LYS A  33       9.325  -0.083  12.429  1.00 13.62           O  
ATOM    231  CB  LYS A  33      12.266   1.183  12.025  1.00 13.46           C  
ATOM    232  CG  LYS A  33      13.589   0.438  11.814  1.00 14.93           C  
ATOM    233  CD  LYS A  33      14.788   1.137  12.403  0.65 15.93           C  
ATOM    234  CE  LYS A  33      15.825   0.030  12.717  0.45 16.05           C  
ATOM    235  NZ  LYS A  33      15.975  -0.834  11.531  0.40 16.49           N  
ATOM    236  N   PHE A  34       9.171   1.718  11.137  1.00 12.85           N  
ATOM    237  CA  PHE A  34       7.789   1.996  11.549  1.00 13.61           C  
ATOM    238  C   PHE A  34       6.891   0.804  11.169  1.00 13.68           C  
ATOM    239  O   PHE A  34       6.088   0.433  12.050  1.00 13.77           O  
ATOM    240  CB  PHE A  34       7.377   3.281  10.839  1.00 14.86           C  
ATOM    241  CG  PHE A  34       5.962   3.733  11.035  1.00 15.52           C  
ATOM    242  CD1 PHE A  34       5.513   3.999  12.339  1.00 16.52           C  
ATOM    243  CD2 PHE A  34       5.097   3.936   9.944  1.00 16.13           C  
ATOM    244  CE1 PHE A  34       4.194   4.469  12.511  1.00 16.57           C  
ATOM    245  CE2 PHE A  34       3.789   4.390  10.133  1.00 17.35           C  
ATOM    246  CZ  PHE A  34       3.368   4.673  11.424  1.00 16.55           C  
ATOM    247  N   LEU A  35       7.022   0.304   9.944  1.00 13.86           N  
ATOM    248  CA  LEU A  35       6.193  -0.833   9.559  1.00 15.25           C  
ATOM    249  C   LEU A  35       6.619  -2.091  10.313  1.00 16.02           C  
ATOM    250  O   LEU A  35       5.672  -2.884  10.604  1.00 16.86           O  
ATOM    251  CB  LEU A  35       6.225  -0.985   8.016  1.00 16.47           C  
ATOM    252  CG  LEU A  35       5.694   0.300   7.293  1.00 17.23           C  
ATOM    253  CD1 LEU A  35       5.975   0.231   5.806  1.00 18.79           C  
ATOM    254  CD2 LEU A  35       4.231   0.479   7.522  1.00 18.83           C  
ATOM    255  N   SER A  36       7.862  -2.262  10.606  1.00 15.54           N  
ATOM    256  CA  SER A  36       8.282  -3.515  11.366  1.00 17.22           C  
ATOM    257  C   SER A  36       7.677  -3.416  12.766  1.00 18.02           C  
ATOM    258  O   SER A  36       7.278  -4.498  13.287  1.00 18.17           O  
ATOM    259  CB  SER A  36       9.735  -3.715  11.436  1.00 17.99           C  
ATOM    260  OG  SER A  36      10.328  -3.664  10.175  0.85 20.12           O  
ATOM    261  N   ALA A  37       7.579  -2.282  13.415  1.00 17.47           N  
ATOM    262  CA  ALA A  37       7.005  -2.149  14.738  1.00 17.92           C  
ATOM    263  C   ALA A  37       5.478  -2.131  14.771  1.00 18.39           C  
ATOM    264  O   ALA A  37       4.838  -2.488  15.793  1.00 18.72           O  
ATOM    265  CB  ALA A  37       7.511  -0.883  15.502  1.00 17.89           C  
ATOM    266  N   HIS A  38       4.832  -1.709  13.697  1.00 17.55           N  
ATOM    267  CA  HIS A  38       3.397  -1.568  13.552  1.00 18.29           C  
ATOM    268  C   HIS A  38       2.976  -2.189  12.217  1.00 18.31           C  
ATOM    269  O   HIS A  38       2.664  -1.545  11.197  1.00 16.74           O  
ATOM    270  CB  HIS A  38       3.032  -0.054  13.564  1.00 19.12           C  
ATOM    271  CG  HIS A  38       3.525   0.699  14.741  1.00 19.78           C  
ATOM    272  ND1 HIS A  38       4.730   1.374  14.783  1.00 20.70           N  
ATOM    273  CD2 HIS A  38       2.915   0.893  15.968  1.00 20.04           C  
ATOM    274  CE1 HIS A  38       4.858   1.951  15.999  1.00 20.45           C  
ATOM    275  NE2 HIS A  38       3.771   1.677  16.681  1.00 20.89           N  
ATOM    276  N   PRO A  39       2.945  -3.547  12.219  1.00 19.42           N  
ATOM    277  CA  PRO A  39       2.624  -4.287  10.998  1.00 19.80           C  
ATOM    278  C   PRO A  39       1.320  -3.888  10.371  1.00 19.62           C  
ATOM    279  O   PRO A  39       1.189  -3.907   9.095  1.00 20.56           O  
ATOM    280  CB  PRO A  39       2.759  -5.727  11.360  1.00 20.38           C  
ATOM    281  CG  PRO A  39       2.985  -5.791  12.874  1.00 20.79           C  
ATOM    282  CD  PRO A  39       3.278  -4.398  13.370  1.00 20.05           C  
ATOM    283  N   GLN A  40       0.354  -3.501  11.162  1.00 19.69           N  
ATOM    284  CA  GLN A  40      -0.944  -3.044  10.720  1.00 19.84           C  
ATOM    285  C   GLN A  40      -0.871  -1.834   9.783  1.00 19.46           C  
ATOM    286  O   GLN A  40      -1.792  -1.569   8.988  1.00 19.96           O  
ATOM    287  CB  GLN A  40      -1.811  -2.703  11.926  1.00 21.06           C  
ATOM    288  CG  GLN A  40      -1.531  -1.528  12.766  1.00 21.86           C  
ATOM    289  CD  GLN A  40      -0.544  -1.654  13.919  1.00 22.31           C  
ATOM    290  OE1 GLN A  40       0.321  -2.557  13.965  0.50 22.27           O  
ATOM    291  NE2 GLN A  40      -0.627  -0.728  14.884  0.50 22.58           N  
ATOM    292  N   MET A  41       0.217  -1.056   9.898  1.00 18.36           N  
ATOM    293  CA  MET A  41       0.311   0.134   9.008  1.00 16.91           C  
ATOM    294  C   MET A  41       0.600  -0.235   7.583  1.00 16.38           C  
ATOM    295  O   MET A  41       0.405   0.596   6.692  1.00 15.80           O  
ATOM    296  CB  MET A  41       1.464   1.022   9.523  1.00 18.10           C  
ATOM    297  CG  MET A  41       1.181   1.628  10.875  1.00 19.21           C  
ATOM    298  SD  MET A  41      -0.305   2.750  10.771  1.00 21.27           S  
ATOM    299  CE  MET A  41       0.376   3.915   9.593  1.00 21.57           C  
ATOM    300  N   ALA A  42       1.082  -1.449   7.294  1.00 16.36           N  
ATOM    301  CA  ALA A  42       1.363  -1.778   5.866  1.00 16.01           C  
ATOM    302  C   ALA A  42       0.109  -1.657   5.038  1.00 15.94           C  
ATOM    303  O   ALA A  42       0.219  -1.088   3.926  1.00 16.42           O  
ATOM    304  CB  ALA A  42       2.011  -3.194   5.852  1.00 17.51           C  
ATOM    305  N   ALA A  43      -1.022  -2.108   5.529  1.00 16.44           N  
ATOM    306  CA  ALA A  43      -2.301  -2.048   4.798  1.00 17.11           C  
ATOM    307  C   ALA A  43      -2.741  -0.615   4.543  1.00 18.32           C  
ATOM    308  O   ALA A  43      -3.398  -0.308   3.521  1.00 19.52           O  
ATOM    309  CB  ALA A  43      -3.378  -2.799   5.533  1.00 17.21           C  
ATOM    310  N   VAL A  44      -2.384   0.303   5.472  1.00 18.43           N  
ATOM    311  CA  VAL A  44      -2.774   1.702   5.302  1.00 19.16           C  
ATOM    312  C   VAL A  44      -2.097   2.283   4.068  1.00 19.66           C  
ATOM    313  O   VAL A  44      -2.664   2.990   3.191  1.00 20.34           O  
ATOM    314  CB  VAL A  44      -2.487   2.481   6.608  1.00 19.52           C  
ATOM    315  CG1 VAL A  44      -2.844   3.972   6.423  1.00 19.76           C  
ATOM    316  CG2 VAL A  44      -3.254   1.907   7.796  1.00 20.17           C  
ATOM    317  N   PHE A  45      -0.795   2.046   4.033  1.00 19.59           N  
ATOM    318  CA  PHE A  45       0.058   2.538   2.937  1.00 19.90           C  
ATOM    319  C   PHE A  45      -0.139   1.719   1.664  1.00 20.14           C  
ATOM    320  O   PHE A  45       0.201   2.284   0.607  1.00 22.15           O  
ATOM    321  CB  PHE A  45       1.556   2.521   3.279  1.00 19.29           C  
ATOM    322  CG  PHE A  45       2.063   3.476   4.283  1.00 18.70           C  
ATOM    323  CD1 PHE A  45       2.412   4.777   3.812  1.00 18.49           C  
ATOM    324  CD2 PHE A  45       2.219   3.163   5.605  1.00 18.69           C  
ATOM    325  CE1 PHE A  45       2.892   5.677   4.738  1.00 18.15           C  
ATOM    326  CE2 PHE A  45       2.734   4.076   6.544  1.00 18.78           C  
ATOM    327  CZ  PHE A  45       3.073   5.359   6.082  1.00 18.51           C  
ATOM    328  N   GLY A  46      -0.597   0.511   1.757  1.00 20.19           N  
ATOM    329  CA  GLY A  46      -0.769  -0.304   0.500  1.00 19.59           C  
ATOM    330  C   GLY A  46       0.557  -1.005   0.223  1.00 19.72           C  
ATOM    331  O   GLY A  46       0.878  -1.305  -0.970  1.00 20.78           O  
ATOM    332  N   PHE A  47       1.354  -1.323   1.212  1.00 18.45           N  
ATOM    333  CA  PHE A  47       2.623  -1.990   1.038  1.00 18.24           C  
ATOM    334  C   PHE A  47       2.424  -3.495   1.466  1.00 18.08           C  
ATOM    335  O   PHE A  47       1.526  -3.792   2.270  1.00 17.87           O  
ATOM    336  CB  PHE A  47       3.772  -1.448   1.821  1.00 17.31           C  
ATOM    337  CG  PHE A  47       4.185  -0.027   1.534  1.00 17.93           C  
ATOM    338  CD1 PHE A  47       4.224   0.393   0.212  1.00 18.57           C  
ATOM    339  CD2 PHE A  47       4.481   0.799   2.608  1.00 18.39           C  
ATOM    340  CE1 PHE A  47       4.620   1.754  -0.041  1.00 19.22           C  
ATOM    341  CE2 PHE A  47       4.887   2.124   2.340  1.00 18.73           C  
ATOM    342  CZ  PHE A  47       4.938   2.530   1.029  1.00 18.26           C  
ATOM    343  N   SER A  48       3.303  -4.313   0.878  1.00 18.19           N  
ATOM    344  CA  SER A  48       3.210  -5.721   1.230  1.00 17.99           C  
ATOM    345  C   SER A  48       3.854  -5.999   2.561  1.00 17.49           C  
ATOM    346  O   SER A  48       3.629  -7.064   3.223  1.00 17.93           O  
ATOM    347  CB  SER A  48       3.861  -6.556   0.097  1.00 18.37           C  
ATOM    348  OG  SER A  48       5.189  -6.302  -0.034  1.00 19.53           O  
ATOM    349  N   GLY A  49       4.675  -5.108   3.088  1.00 16.65           N  
ATOM    350  CA  GLY A  49       5.411  -5.244   4.287  1.00 15.39           C  
ATOM    351  C   GLY A  49       6.590  -4.288   4.366  1.00 15.51           C  
ATOM    352  O   GLY A  49       6.680  -3.414   3.490  1.00 14.43           O  
ATOM    353  N   ALA A  50       7.397  -4.479   5.394  1.00 15.06           N  
ATOM    354  CA  ALA A  50       8.529  -3.544   5.569  1.00 15.56           C  
ATOM    355  C   ALA A  50       9.532  -3.641   4.479  1.00 15.61           C  
ATOM    356  O   ALA A  50      10.292  -2.679   4.295  1.00 17.14           O  
ATOM    357  CB  ALA A  50       9.200  -3.787   6.902  1.00 15.71           C  
ATOM    358  N   SER A  51       9.589  -4.793   3.793  1.00 16.01           N  
ATOM    359  CA  SER A  51      10.617  -4.908   2.726  1.00 15.84           C  
ATOM    360  C   SER A  51      10.107  -4.532   1.343  1.00 14.85           C  
ATOM    361  O   SER A  51      10.890  -4.726   0.365  1.00 16.17           O  
ATOM    362  CB  SER A  51      11.299  -6.279   2.693  1.00 16.81           C  
ATOM    363  OG  SER A  51      10.288  -7.191   2.374  1.00 20.19           O  
ATOM    364  N   ASP A  52       8.897  -4.045   1.192  1.00 13.75           N  
ATOM    365  CA  ASP A  52       8.385  -3.627  -0.128  1.00 13.42           C  
ATOM    366  C   ASP A  52       9.279  -2.467  -0.576  1.00 13.17           C  
ATOM    367  O   ASP A  52       9.570  -1.577   0.223  1.00 12.92           O  
ATOM    368  CB  ASP A  52       6.957  -3.187   0.107  1.00 13.16           C  
ATOM    369  CG  ASP A  52       6.214  -2.765  -1.105  1.00 13.64           C  
ATOM    370  OD1 ASP A  52       6.664  -2.030  -2.027  1.00 13.98           O  
ATOM    371  OD2 ASP A  52       5.003  -3.025  -1.218  1.00 14.73           O  
ATOM    372  N   PRO A  53       9.758  -2.459  -1.811  1.00 13.11           N  
ATOM    373  CA  PRO A  53      10.607  -1.366  -2.312  1.00 13.08           C  
ATOM    374  C   PRO A  53       9.896  -0.050  -2.297  1.00 12.57           C  
ATOM    375  O   PRO A  53      10.593   0.997  -2.324  1.00 13.05           O  
ATOM    376  CB  PRO A  53      11.010  -1.883  -3.721  1.00 12.75           C  
ATOM    377  CG  PRO A  53       9.907  -2.829  -4.109  1.00 13.82           C  
ATOM    378  CD  PRO A  53       9.479  -3.525  -2.805  1.00 13.11           C  
ATOM    379  N   GLY A  54       8.573   0.011  -2.279  1.00 12.17           N  
ATOM    380  CA  GLY A  54       7.809   1.309  -2.249  1.00 12.49           C  
ATOM    381  C   GLY A  54       8.178   2.020  -0.903  1.00 13.35           C  
ATOM    382  O   GLY A  54       8.090   3.255  -0.851  1.00 13.02           O  
ATOM    383  N   VAL A  55       8.547   1.266   0.083  1.00 12.64           N  
ATOM    384  CA  VAL A  55       8.959   1.895   1.430  1.00 12.95           C  
ATOM    385  C   VAL A  55      10.139   2.746   1.211  1.00 12.82           C  
ATOM    386  O   VAL A  55      10.181   3.939   1.745  1.00 13.03           O  
ATOM    387  CB  VAL A  55       9.183   0.776   2.504  1.00 13.77           C  
ATOM    388  CG1 VAL A  55       9.872   1.336   3.777  1.00 13.78           C  
ATOM    389  CG2 VAL A  55       7.947   0.022   2.892  1.00 13.40           C  
ATOM    390  N   ALA A  56      11.211   2.420   0.548  1.00 12.55           N  
ATOM    391  CA  ALA A  56      12.385   3.235   0.323  1.00 12.89           C  
ATOM    392  C   ALA A  56      12.006   4.480  -0.503  1.00 12.84           C  
ATOM    393  O   ALA A  56      12.548   5.563  -0.223  1.00 12.31           O  
ATOM    394  CB  ALA A  56      13.449   2.451  -0.466  1.00 13.42           C  
ATOM    395  N   ALA A  57      11.258   4.236  -1.514  1.00 11.49           N  
ATOM    396  CA  ALA A  57      10.815   5.316  -2.452  1.00 11.77           C  
ATOM    397  C   ALA A  57      10.040   6.388  -1.678  1.00 10.90           C  
ATOM    398  O   ALA A  57      10.359   7.587  -1.751  1.00 11.64           O  
ATOM    399  CB  ALA A  57       9.927   4.692  -3.554  1.00 12.66           C  
ATOM    400  N   LEU A  58       9.008   5.928  -0.948  1.00 11.28           N  
ATOM    401  CA  LEU A  58       8.238   6.926  -0.137  1.00 11.80           C  
ATOM    402  C   LEU A  58       9.059   7.484   0.954  1.00 10.83           C  
ATOM    403  O   LEU A  58       8.938   8.740   1.191  1.00 10.53           O  
ATOM    404  CB  LEU A  58       6.952   6.224   0.289  1.00 11.83           C  
ATOM    405  CG  LEU A  58       5.945   7.128   1.033  1.00 13.44           C  
ATOM    406  CD1 LEU A  58       5.535   8.309   0.143  1.00 14.43           C  
ATOM    407  CD2 LEU A  58       4.731   6.302   1.468  1.00 14.48           C  
ATOM    408  N   GLY A  59       9.890   6.773   1.679  1.00  9.44           N  
ATOM    409  CA  GLY A  59      10.758   7.363   2.742  1.00 10.03           C  
ATOM    410  C   GLY A  59      11.536   8.518   2.161  1.00 10.97           C  
ATOM    411  O   GLY A  59      11.703   9.625   2.819  1.00 11.33           O  
ATOM    412  N   ALA A  60      12.097   8.421   0.976  1.00 11.92           N  
ATOM    413  CA  ALA A  60      12.870   9.488   0.358  1.00 11.61           C  
ATOM    414  C   ALA A  60      12.017  10.713   0.071  1.00 12.10           C  
ATOM    415  O   ALA A  60      12.487  11.848   0.234  1.00 11.80           O  
ATOM    416  CB  ALA A  60      13.504   8.962  -0.954  1.00 12.06           C  
ATOM    417  N   LYS A  61      10.784  10.522  -0.352  1.00 10.63           N  
ATOM    418  CA  LYS A  61       9.875  11.685  -0.662  1.00 10.93           C  
ATOM    419  C   LYS A  61       9.539  12.430   0.620  1.00  9.83           C  
ATOM    420  O   LYS A  61       9.484  13.649   0.617  1.00 10.42           O  
ATOM    421  CB  LYS A  61       8.640  11.194  -1.323  1.00 11.63           C  
ATOM    422  CG  LYS A  61       9.087  10.713  -2.793  1.00 13.33           C  
ATOM    423  CD  LYS A  61       7.805  10.218  -3.434  1.00 15.80           C  
ATOM    424  CE  LYS A  61       7.992   9.766  -4.869  1.00 17.11           C  
ATOM    425  NZ  LYS A  61       6.909   8.818  -5.166  0.50 17.65           N  
ATOM    426  N   VAL A  62       9.266  11.675   1.674  1.00  9.55           N  
ATOM    427  CA  VAL A  62       8.947  12.272   2.973  1.00  9.57           C  
ATOM    428  C   VAL A  62      10.120  13.120   3.431  1.00  9.58           C  
ATOM    429  O   VAL A  62       9.917  14.304   3.832  1.00  8.38           O  
ATOM    430  CB  VAL A  62       8.603  11.165   4.036  1.00 10.17           C  
ATOM    431  CG1 VAL A  62       8.455  11.874   5.389  1.00 11.00           C  
ATOM    432  CG2 VAL A  62       7.313  10.485   3.558  1.00 10.49           C  
ATOM    433  N   LEU A  63      11.323  12.570   3.361  1.00  8.44           N  
ATOM    434  CA  LEU A  63      12.510  13.369   3.839  1.00  9.29           C  
ATOM    435  C   LEU A  63      12.731  14.581   2.957  1.00  7.93           C  
ATOM    436  O   LEU A  63      13.110  15.670   3.535  1.00  8.38           O  
ATOM    437  CB  LEU A  63      13.688  12.423   4.079  1.00  9.59           C  
ATOM    438  CG  LEU A  63      13.858  11.877   5.501  1.00  9.20           C  
ATOM    439  CD1 LEU A  63      14.355  13.008   6.456  1.00 10.26           C  
ATOM    440  CD2 LEU A  63      12.559  11.292   6.049  1.00  8.78           C  
ATOM    441  N   ALA A  64      12.562  14.499   1.689  1.00  8.02           N  
ATOM    442  CA  ALA A  64      12.809  15.672   0.813  1.00  8.18           C  
ATOM    443  C   ALA A  64      11.827  16.734   1.201  1.00  7.68           C  
ATOM    444  O   ALA A  64      12.086  17.923   1.257  1.00  8.30           O  
ATOM    445  CB  ALA A  64      12.694  15.305  -0.638  1.00  8.12           C  
ATOM    446  N   GLN A  65      10.556  16.316   1.460  1.00  9.35           N  
ATOM    447  CA  GLN A  65       9.521  17.304   1.876  1.00  9.93           C  
ATOM    448  C   GLN A  65       9.874  17.968   3.205  1.00  9.90           C  
ATOM    449  O   GLN A  65       9.645  19.174   3.436  1.00  9.35           O  
ATOM    450  CB  GLN A  65       8.146  16.618   1.901  1.00 11.43           C  
ATOM    451  CG  GLN A  65       7.049  17.704   2.266  1.00 13.21           C  
ATOM    452  CD  GLN A  65       6.854  18.689   1.169  1.00 14.42           C  
ATOM    453  OE1 GLN A  65       6.725  18.392   0.001  1.00 17.29           O  
ATOM    454  NE2 GLN A  65       6.804  20.004   1.525  1.00 15.23           N  
ATOM    455  N   ILE A  66      10.448  17.223   4.167  1.00  9.48           N  
ATOM    456  CA  ILE A  66      10.870  17.828   5.446  1.00  9.55           C  
ATOM    457  C   ILE A  66      11.935  18.869   5.154  1.00  8.93           C  
ATOM    458  O   ILE A  66      11.943  19.974   5.770  1.00  8.31           O  
ATOM    459  CB  ILE A  66      11.300  16.750   6.466  1.00  9.94           C  
ATOM    460  CG1 ILE A  66      10.003  16.019   6.944  1.00 10.92           C  
ATOM    461  CG2 ILE A  66      12.187  17.384   7.633  1.00  9.40           C  
ATOM    462  CD1 ILE A  66      10.286  14.781   7.766  1.00 12.25           C  
ATOM    463  N   GLY A  67      12.865  18.565   4.214  1.00  8.38           N  
ATOM    464  CA  GLY A  67      13.919  19.573   3.898  1.00  8.66           C  
ATOM    465  C   GLY A  67      13.279  20.883   3.357  1.00  8.34           C  
ATOM    466  O   GLY A  67      13.818  21.978   3.666  1.00  8.48           O  
ATOM    467  N   VAL A  68      12.249  20.769   2.574  1.00  8.31           N  
ATOM    468  CA  VAL A  68      11.533  21.958   2.029  1.00  9.19           C  
ATOM    469  C   VAL A  68      10.909  22.667   3.218  1.00  9.67           C  
ATOM    470  O   VAL A  68      11.061  23.955   3.265  1.00 10.65           O  
ATOM    471  CB  VAL A  68      10.564  21.566   0.932  1.00  9.98           C  
ATOM    472  CG1 VAL A  68       9.715  22.790   0.573  1.00 11.48           C  
ATOM    473  CG2 VAL A  68      11.288  21.015  -0.315  1.00 10.17           C  
ATOM    474  N   ALA A  69      10.186  22.043   4.130  1.00  8.70           N  
ATOM    475  CA  ALA A  69       9.654  22.809   5.304  1.00  9.38           C  
ATOM    476  C   ALA A  69      10.784  23.443   6.069  1.00 10.55           C  
ATOM    477  O   ALA A  69      10.580  24.597   6.509  1.00 10.80           O  
ATOM    478  CB  ALA A  69       8.968  21.765   6.209  1.00 10.34           C  
ATOM    479  N   VAL A  70      11.932  22.885   6.278  1.00 10.06           N  
ATOM    480  CA  VAL A  70      13.083  23.423   7.048  1.00 10.30           C  
ATOM    481  C   VAL A  70      13.563  24.670   6.320  1.00 10.55           C  
ATOM    482  O   VAL A  70      13.876  25.671   7.076  1.00 10.54           O  
ATOM    483  CB  VAL A  70      14.161  22.356   7.262  1.00 10.58           C  
ATOM    484  CG1 VAL A  70      15.457  22.978   7.764  1.00 11.13           C  
ATOM    485  CG2 VAL A  70      13.668  21.185   8.091  1.00 11.08           C  
ATOM    486  N   SER A  71      13.574  24.656   4.988  1.00  9.81           N  
ATOM    487  CA  SER A  71      14.022  25.888   4.252  1.00 11.44           C  
ATOM    488  C   SER A  71      13.094  27.033   4.521  1.00 12.24           C  
ATOM    489  O   SER A  71      13.572  28.189   4.324  1.00 13.10           O  
ATOM    490  CB  SER A  71      14.155  25.529   2.770  1.00 11.41           C  
ATOM    491  OG  SER A  71      12.910  25.719   2.110  1.00 13.34           O  
ATOM    492  N   HIS A  72      11.871  26.824   4.932  1.00 12.66           N  
ATOM    493  CA  HIS A  72      10.943  27.931   5.217  1.00 15.10           C  
ATOM    494  C   HIS A  72      10.722  28.212   6.664  1.00 15.88           C  
ATOM    495  O   HIS A  72       9.726  28.902   7.068  1.00 15.56           O  
ATOM    496  CB  HIS A  72       9.570  27.653   4.545  1.00 14.93           C  
ATOM    497  CG  HIS A  72       9.641  27.639   3.048  1.00 15.92           C  
ATOM    498  ND1 HIS A  72      10.111  28.719   2.294  1.00 16.99           N  
ATOM    499  CD2 HIS A  72       9.235  26.675   2.158  1.00 15.69           C  
ATOM    500  CE1 HIS A  72       9.974  28.361   0.997  1.00 16.04           C  
ATOM    501  NE2 HIS A  72       9.464  27.161   0.912  1.00 16.94           N  
ATOM    502  N   LEU A  73      11.502  27.722   7.576  1.00 17.68           N  
ATOM    503  CA  LEU A  73      11.388  27.941   9.010  1.00 19.61           C  
ATOM    504  C   LEU A  73      11.465  29.444   9.290  1.00 19.88           C  
ATOM    505  O   LEU A  73      10.912  29.878  10.308  1.00 21.66           O  
ATOM    506  CB  LEU A  73      12.413  27.072   9.742  1.00 20.61           C  
ATOM    507  CG  LEU A  73      11.858  25.942  10.583  1.00 21.55           C  
ATOM    508  CD1 LEU A  73      10.677  25.197  10.025  1.00 22.14           C  
ATOM    509  CD2 LEU A  73      12.978  24.946  10.797  1.00 21.63           C  
ATOM    510  N   GLY A  74      12.019  30.250   8.482  1.00 20.80           N  
ATOM    511  CA  GLY A  74      12.126  31.713   8.627  1.00 22.45           C  
ATOM    512  C   GLY A  74      10.792  32.383   8.382  1.00 23.29           C  
ATOM    513  O   GLY A  74      10.517  33.554   8.826  1.00 24.40           O  
ATOM    514  N   ASP A  75       9.888  31.716   7.734  1.00 22.83           N  
ATOM    515  CA  ASP A  75       8.547  32.211   7.387  1.00 22.99           C  
ATOM    516  C   ASP A  75       7.535  31.139   7.695  1.00 21.98           C  
ATOM    517  O   ASP A  75       7.174  30.369   6.793  1.00 20.91           O  
ATOM    518  CB  ASP A  75       8.601  32.644   5.923  1.00 24.52           C  
ATOM    519  CG  ASP A  75       7.313  33.327   5.466  1.00 26.09           C  
ATOM    520  OD1 ASP A  75       6.184  33.208   5.981  1.00 26.39           O  
ATOM    521  OD2 ASP A  75       7.531  33.997   4.401  1.00 27.47           O  
ATOM    522  N   GLU A  76       7.106  31.048   8.927  1.00 21.65           N  
ATOM    523  CA  GLU A  76       6.175  30.011   9.376  1.00 20.70           C  
ATOM    524  C   GLU A  76       4.929  29.923   8.540  1.00 19.83           C  
ATOM    525  O   GLU A  76       4.397  28.789   8.386  1.00 19.69           O  
ATOM    526  CB  GLU A  76       5.656  30.214  10.825  1.00 22.35           C  
ATOM    527  CG  GLU A  76       5.078  28.971  11.513  0.75 23.67           C  
ATOM    528  CD  GLU A  76       4.432  29.186  12.854  0.50 23.96           C  
ATOM    529  OE1 GLU A  76       4.312  30.279  13.401  0.50 24.30           O  
ATOM    530  OE2 GLU A  76       4.021  28.116  13.394  0.50 24.26           O  
ATOM    531  N   GLY A  77       4.398  31.013   8.061  1.00 17.82           N  
ATOM    532  CA  GLY A  77       3.195  31.101   7.255  1.00 17.23           C  
ATOM    533  C   GLY A  77       3.393  30.220   5.980  1.00 15.78           C  
ATOM    534  O   GLY A  77       2.497  29.471   5.603  1.00 15.61           O  
ATOM    535  N   LYS A  78       4.548  30.356   5.379  1.00 15.98           N  
ATOM    536  CA  LYS A  78       4.856  29.566   4.177  1.00 15.45           C  
ATOM    537  C   LYS A  78       4.962  28.082   4.551  1.00 14.85           C  
ATOM    538  O   LYS A  78       4.410  27.231   3.867  1.00 14.20           O  
ATOM    539  CB  LYS A  78       6.132  29.918   3.393  1.00 16.60           C  
ATOM    540  CG  LYS A  78       5.938  31.319   2.717  1.00 18.20           C  
ATOM    541  CD  LYS A  78       7.225  31.474   1.815  1.00 19.16           C  
ATOM    542  CE  LYS A  78       7.218  32.915   1.299  0.75 19.90           C  
ATOM    543  NZ  LYS A  78       6.407  33.787   2.200  0.60 20.84           N  
ATOM    544  N   MET A  79       5.690  27.783   5.664  1.00 13.83           N  
ATOM    545  CA  MET A  79       5.798  26.350   5.998  1.00 14.50           C  
ATOM    546  C   MET A  79       4.447  25.735   6.235  1.00 13.57           C  
ATOM    547  O   MET A  79       4.205  24.607   5.716  1.00 12.44           O  
ATOM    548  CB  MET A  79       6.678  26.246   7.248  1.00 16.95           C  
ATOM    549  CG  MET A  79       7.190  24.840   7.394  1.00 20.52           C  
ATOM    550  SD AMET A  79       7.047  24.408   9.175  0.80 26.04           S  
ATOM    551  SD BMET A  79       5.949  23.880   8.250  0.13  7.19           S  
ATOM    552  CE AMET A  79       5.272  23.899   8.978  0.80 23.60           C  
ATOM    553  CE BMET A  79       6.021  24.770  10.068  0.13 14.02           C  
ATOM    554  N   VAL A  80       3.603  26.379   7.001  1.00 11.15           N  
ATOM    555  CA  VAL A  80       2.271  25.872   7.376  1.00 11.50           C  
ATOM    556  C   VAL A  80       1.473  25.708   6.121  1.00 11.30           C  
ATOM    557  O   VAL A  80       0.817  24.646   5.911  1.00 11.32           O  
ATOM    558  CB  VAL A  80       1.606  26.705   8.522  1.00 12.14           C  
ATOM    559  CG1 VAL A  80       0.086  26.414   8.616  1.00 11.79           C  
ATOM    560  CG2 VAL A  80       2.374  26.461   9.793  1.00 13.69           C  
ATOM    561  N   ALA A  81       1.448  26.688   5.272  1.00 11.39           N  
ATOM    562  CA  ALA A  81       0.612  26.559   4.008  1.00 10.50           C  
ATOM    563  C   ALA A  81       1.040  25.433   3.117  1.00 10.76           C  
ATOM    564  O   ALA A  81       0.154  24.686   2.602  1.00 11.01           O  
ATOM    565  CB  ALA A  81       0.640  27.847   3.231  1.00 10.63           C  
ATOM    566  N   GLN A  82       2.320  25.270   2.964  1.00 10.76           N  
ATOM    567  CA  GLN A  82       2.907  24.184   2.166  1.00 11.55           C  
ATOM    568  C   GLN A  82       2.503  22.829   2.725  1.00 11.04           C  
ATOM    569  O   GLN A  82       2.088  21.878   2.022  1.00 11.49           O  
ATOM    570  CB  GLN A  82       4.455  24.304   2.181  1.00 12.28           C  
ATOM    571  CG  GLN A  82       4.863  25.143   0.971  0.70 14.09           C  
ATOM    572  CD  GLN A  82       6.382  25.345   0.978  0.70 14.90           C  
ATOM    573  OE1 GLN A  82       6.961  25.148   2.056  0.30 14.86           O  
ATOM    574  NE2 GLN A  82       6.842  25.728  -0.184  0.30 14.89           N  
ATOM    575  N   MET A  83       2.648  22.675   4.048  1.00 11.34           N  
ATOM    576  CA  MET A  83       2.310  21.383   4.696  1.00 11.02           C  
ATOM    577  C   MET A  83       0.830  21.148   4.656  1.00 10.82           C  
ATOM    578  O   MET A  83       0.413  19.935   4.495  1.00 11.02           O  
ATOM    579  CB  MET A  83       2.921  21.330   6.084  1.00 10.89           C  
ATOM    580  CG  MET A  83       4.402  21.263   6.084  1.00 11.87           C  
ATOM    581  SD  MET A  83       5.144  19.963   5.064  1.00 13.29           S  
ATOM    582  CE  MET A  83       4.339  18.473   5.500  1.00 12.65           C  
ATOM    583  N   LYS A  84       0.025  22.184   4.721  1.00  9.98           N  
ATOM    584  CA  LYS A  84      -1.427  21.955   4.647  1.00 10.81           C  
ATOM    585  C   LYS A  84      -1.751  21.394   3.280  1.00 10.12           C  
ATOM    586  O   LYS A  84      -2.607  20.488   3.149  1.00 10.04           O  
ATOM    587  CB  LYS A  84      -2.112  23.290   4.769  1.00 11.52           C  
ATOM    588  CG  LYS A  84      -3.199  23.433   5.705  1.00 14.64           C  
ATOM    589  CD ALYS A  84      -2.636  24.032   7.015  0.50 13.89           C  
ATOM    590  CD BLYS A  84      -3.980  24.804   6.233  0.50 12.03           C  
ATOM    591  CE ALYS A  84      -3.574  25.110   7.616  0.50 14.69           C  
ATOM    592  CE BLYS A  84      -4.519  24.488   5.164  0.50 12.42           C  
ATOM    593  NZ ALYS A  84      -3.529  24.905   9.114  0.50 15.80           N  
ATOM    594  NZ BLYS A  84      -6.035  23.999   5.102  0.50 20.24           N  
ATOM    595  N   ALA A  85      -1.137  21.942   2.188  1.00  9.75           N  
ATOM    596  CA  ALA A  85      -1.398  21.458   0.834  1.00 10.05           C  
ATOM    597  C   ALA A  85      -0.943  20.004   0.711  1.00  9.42           C  
ATOM    598  O   ALA A  85      -1.679  19.220   0.034  1.00  8.47           O  
ATOM    599  CB  ALA A  85      -0.680  22.379  -0.181  1.00 10.03           C  
ATOM    600  N   VAL A  86       0.160  19.619   1.370  1.00  8.96           N  
ATOM    601  CA  VAL A  86       0.538  18.152   1.282  1.00  9.49           C  
ATOM    602  C   VAL A  86      -0.501  17.353   1.956  1.00  9.03           C  
ATOM    603  O   VAL A  86      -0.886  16.198   1.498  1.00  8.10           O  
ATOM    604  CB  VAL A  86       1.940  18.003   1.959  1.00  9.21           C  
ATOM    605  CG1 VAL A  86       2.308  16.530   2.193  1.00  9.94           C  
ATOM    606  CG2 VAL A  86       3.060  18.758   1.213  1.00 10.64           C  
ATOM    607  N   GLY A  87      -1.058  17.868   3.067  1.00  8.64           N  
ATOM    608  CA  GLY A  87      -2.087  17.168   3.849  1.00  8.43           C  
ATOM    609  C   GLY A  87      -3.352  16.933   3.018  1.00  8.57           C  
ATOM    610  O   GLY A  87      -4.021  15.909   3.059  1.00  8.79           O  
ATOM    611  N   VAL A  88      -3.733  17.993   2.305  1.00  9.19           N  
ATOM    612  CA  VAL A  88      -4.937  17.887   1.409  1.00  9.00           C  
ATOM    613  C   VAL A  88      -4.717  16.813   0.393  1.00  8.74           C  
ATOM    614  O   VAL A  88      -5.645  16.036   0.077  1.00 10.19           O  
ATOM    615  CB  VAL A  88      -5.211  19.242   0.810  1.00  8.82           C  
ATOM    616  CG1 VAL A  88      -6.240  19.047  -0.319  1.00  8.25           C  
ATOM    617  CG2 VAL A  88      -5.672  20.278   1.839  1.00  8.36           C  
ATOM    618  N   ARG A  89      -3.487  16.630  -0.113  1.00  8.76           N  
ATOM    619  CA  ARG A  89      -3.195  15.606  -1.111  1.00  9.38           C  
ATOM    620  C   ARG A  89      -3.412  14.203  -0.541  1.00  9.45           C  
ATOM    621  O   ARG A  89      -3.904  13.342  -1.230  1.00  9.66           O  
ATOM    622  CB  ARG A  89      -1.794  15.726  -1.690  1.00 10.31           C  
ATOM    623  CG  ARG A  89      -1.541  17.081  -2.304  1.00 11.64           C  
ATOM    624  CD  ARG A  89      -0.472  17.016  -3.344  1.00 13.06           C  
ATOM    625  NE  ARG A  89       0.860  16.797  -2.892  1.00 14.39           N  
ATOM    626  CZ  ARG A  89       1.739  17.769  -2.624  1.00 15.48           C  
ATOM    627  NH1 ARG A  89       1.358  19.019  -2.681  1.00 15.73           N  
ATOM    628  NH2 ARG A  89       2.967  17.341  -2.228  1.00 16.30           N  
ATOM    629  N   HIS A  90      -3.133  14.078   0.720  1.00  9.41           N  
ATOM    630  CA  HIS A  90      -3.283  12.791   1.467  1.00 10.01           C  
ATOM    631  C   HIS A  90      -4.748  12.349   1.526  1.00 10.85           C  
ATOM    632  O   HIS A  90      -4.977  11.139   1.777  1.00 12.05           O  
ATOM    633  CB  HIS A  90      -2.616  12.791   2.865  1.00 10.24           C  
ATOM    634  CG  HIS A  90      -1.120  12.602   2.824  1.00 10.11           C  
ATOM    635  ND1 HIS A  90      -0.259  13.560   2.285  1.00 10.56           N  
ATOM    636  CD2 HIS A  90      -0.347  11.626   3.298  1.00  9.41           C  
ATOM    637  CE1 HIS A  90       0.962  13.139   2.404  1.00 10.90           C  
ATOM    638  NE2 HIS A  90       0.970  11.954   3.024  1.00 10.95           N  
ATOM    639  N   LYS A  91      -5.660  13.259   1.293  1.00 11.35           N  
ATOM    640  CA  LYS A  91      -7.120  12.838   1.298  1.00 12.87           C  
ATOM    641  C   LYS A  91      -7.251  11.805   0.197  1.00 14.49           C  
ATOM    642  O   LYS A  91      -8.181  10.996   0.389  1.00 16.94           O  
ATOM    643  CB  LYS A  91      -8.101  13.932   0.966  1.00 12.56           C  
ATOM    644  CG  LYS A  91      -8.217  15.001   2.049  1.00 11.89           C  
ATOM    645  CD  LYS A  91      -9.032  16.229   1.553  1.00 12.18           C  
ATOM    646  CE  LYS A  91      -9.240  17.196   2.715  1.00 11.77           C  
ATOM    647  NZ  LYS A  91     -10.144  16.694   3.759  1.00 11.72           N  
ATOM    648  N   GLY A  92      -6.481  11.738  -0.863  1.00 15.01           N  
ATOM    649  CA  GLY A  92      -6.624  10.757  -1.908  1.00 15.71           C  
ATOM    650  C   GLY A  92      -5.707   9.588  -1.804  1.00 16.20           C  
ATOM    651  O   GLY A  92      -5.696   8.744  -2.755  1.00 17.24           O  
ATOM    652  N   TYR A  93      -4.894   9.434  -0.780  1.00 16.85           N  
ATOM    653  CA  TYR A  93      -3.907   8.385  -0.644  1.00 17.52           C  
ATOM    654  C   TYR A  93      -4.195   7.287   0.350  1.00 18.96           C  
ATOM    655  O   TYR A  93      -4.954   7.451   1.300  1.00 20.04           O  
ATOM    656  CB  TYR A  93      -2.583   9.064  -0.147  1.00 16.38           C  
ATOM    657  CG  TYR A  93      -1.934  10.081  -1.023  1.00 15.63           C  
ATOM    658  CD1 TYR A  93      -2.249  10.224  -2.393  1.00 16.02           C  
ATOM    659  CD2 TYR A  93      -0.953  10.941  -0.498  1.00 14.37           C  
ATOM    660  CE1 TYR A  93      -1.635  11.177  -3.211  1.00 15.29           C  
ATOM    661  CE2 TYR A  93      -0.311  11.873  -1.315  1.00 14.96           C  
ATOM    662  CZ  TYR A  93      -0.617  11.966  -2.656  1.00 15.21           C  
ATOM    663  OH  TYR A  93      -0.021  12.939  -3.441  1.00 16.32           O  
ATOM    664  N   GLY A  94      -3.521   6.185   0.114  1.00 20.55           N  
ATOM    665  CA  GLY A  94      -3.617   4.991   0.976  1.00 22.83           C  
ATOM    666  C   GLY A  94      -4.838   4.132   0.740  1.00 24.35           C  
ATOM    667  O   GLY A  94      -5.740   4.494  -0.045  1.00 25.74           O  
ATOM    668  N   ASN A  95      -4.879   3.008   1.435  1.00 25.65           N  
ATOM    669  CA  ASN A  95      -5.983   2.029   1.305  1.00 26.60           C  
ATOM    670  C   ASN A  95      -6.843   2.060   2.546  1.00 27.34           C  
ATOM    671  O   ASN A  95      -7.952   1.436   2.447  1.00 28.57           O  
ATOM    672  CB  ASN A  95      -5.427   0.628   0.968  1.00 26.80           C  
ATOM    673  CG  ASN A  95      -4.487   0.564  -0.211  1.00 27.32           C  
ATOM    674  OD1AASN A  95      -3.678   1.476  -0.439  0.50 27.91           O  
ATOM    675  OD1BASN A  95      -5.514   1.064  -0.962  0.50 33.73           O  
ATOM    676  ND2AASN A  95      -4.528  -0.486  -1.030  0.50 27.42           N  
ATOM    677  ND2BASN A  95      -4.124  -1.001   0.307  0.50 21.19           N  
ATOM    678  N   LYS A  96      -6.455   2.655   3.623  1.00 27.70           N  
ATOM    679  CA  LYS A  96      -7.269   2.720   4.847  1.00 27.99           C  
ATOM    680  C   LYS A  96      -7.371   4.200   5.250  1.00 27.94           C  
ATOM    681  O   LYS A  96      -6.510   5.012   4.812  1.00 27.73           O  
ATOM    682  CB  LYS A  96      -6.778   1.876   5.972  1.00 29.03           C  
ATOM    683  CG  LYS A  96      -6.584   0.365   5.661  1.00 29.86           C  
ATOM    684  CD  LYS A  96      -7.796  -0.253   5.063  1.00 30.98           C  
ATOM    685  CE  LYS A  96      -7.612  -1.689   4.618  1.00 31.80           C  
ATOM    686  NZ  LYS A  96      -6.623  -1.785   3.474  1.00 32.83           N  
ATOM    687  N   HIS A  97      -8.389   4.547   6.003  1.00 27.48           N  
ATOM    688  CA  HIS A  97      -8.518   5.964   6.421  1.00 27.18           C  
ATOM    689  C   HIS A  97      -7.239   6.409   7.125  1.00 25.74           C  
ATOM    690  O   HIS A  97      -6.819   5.647   8.019  1.00 25.70           O  
ATOM    691  CB  HIS A  97      -9.708   6.030   7.415  1.00 28.51           C  
ATOM    692  CG  HIS A  97      -9.870   7.328   8.105  1.00 29.92           C  
ATOM    693  ND1 HIS A  97     -10.215   8.502   7.457  1.00 30.80           N  
ATOM    694  CD2 HIS A  97      -9.764   7.623   9.419  1.00 30.60           C  
ATOM    695  CE1 HIS A  97     -10.294   9.482   8.352  1.00 30.71           C  
ATOM    696  NE2 HIS A  97     -10.042   8.984   9.550  1.00 30.93           N  
ATOM    697  N   ILE A  98      -6.663   7.559   6.806  1.00 24.61           N  
ATOM    698  CA  ILE A  98      -5.435   8.000   7.515  1.00 22.69           C  
ATOM    699  C   ILE A  98      -5.835   8.742   8.789  1.00 22.59           C  
ATOM    700  O   ILE A  98      -6.417   9.829   8.691  1.00 22.55           O  
ATOM    701  CB  ILE A  98      -4.519   8.834   6.591  1.00 22.18           C  
ATOM    702  CG1 ILE A  98      -4.009   8.010   5.393  1.00 21.20           C  
ATOM    703  CG2 ILE A  98      -3.300   9.507   7.400  1.00 22.33           C  
ATOM    704  CD1 ILE A  98      -3.244   8.751   4.325  1.00 20.54           C  
ATOM    705  N   LYS A  99      -5.515   8.249   9.945  1.00 22.14           N  
ATOM    706  CA  LYS A  99      -5.889   8.848  11.238  1.00 22.08           C  
ATOM    707  C   LYS A  99      -4.784   9.713  11.803  1.00 20.30           C  
ATOM    708  O   LYS A  99      -3.594   9.406  11.612  1.00 18.73           O  
ATOM    709  CB  LYS A  99      -6.173   7.728  12.225  1.00 23.29           C  
ATOM    710  CG  LYS A  99      -7.008   6.605  11.537  1.00 24.98           C  
ATOM    711  CD  LYS A  99      -8.037   6.168  12.481  1.00 26.26           C  
ATOM    712  CE  LYS A  99      -7.544   5.266  13.601  1.00 26.70           C  
ATOM    713  NZ  LYS A  99      -8.849   4.574  14.079  1.00 28.05           N  
ATOM    714  N   ALA A 100      -5.222  10.789  12.503  1.00 18.32           N  
ATOM    715  CA  ALA A 100      -4.240  11.675  13.132  1.00 17.58           C  
ATOM    716  C   ALA A 100      -3.335  10.936  14.105  1.00 16.94           C  
ATOM    717  O   ALA A 100      -2.185  11.272  14.324  1.00 16.62           O  
ATOM    718  CB  ALA A 100      -5.010  12.765  13.933  1.00 17.86           C  
ATOM    719  N   GLN A 101      -3.879   9.887  14.747  1.00 16.38           N  
ATOM    720  CA  GLN A 101      -3.144   9.099  15.701  1.00 16.64           C  
ATOM    721  C   GLN A 101      -1.901   8.404  15.114  1.00 15.59           C  
ATOM    722  O   GLN A 101      -0.988   8.180  15.893  1.00 15.50           O  
ATOM    723  CB  GLN A 101      -4.064   8.039  16.362  1.00 17.70           C  
ATOM    724  CG  GLN A 101      -5.110   8.646  17.227  0.50 18.37           C  
ATOM    725  CD  GLN A 101      -6.260   9.378  16.669  0.50 18.75           C  
ATOM    726  OE1 GLN A 101      -6.662   9.458  15.492  0.50 18.84           O  
ATOM    727  NE2 GLN A 101      -6.941  10.063  17.601  0.50 18.93           N  
ATOM    728  N   TYR A 102      -1.922   8.141  13.825  1.00 14.27           N  
ATOM    729  CA  TYR A 102      -0.784   7.451  13.182  1.00 14.90           C  
ATOM    730  C   TYR A 102       0.500   8.271  13.151  1.00 13.94           C  
ATOM    731  O   TYR A 102       1.623   7.746  13.105  1.00 14.34           O  
ATOM    732  CB  TYR A 102      -1.192   7.095  11.716  1.00 15.60           C  
ATOM    733  CG  TYR A 102      -2.322   6.089  11.643  1.00 16.72           C  
ATOM    734  CD1 TYR A 102      -2.737   5.336  12.707  1.00 17.13           C  
ATOM    735  CD2 TYR A 102      -2.955   5.946  10.408  1.00 17.10           C  
ATOM    736  CE1 TYR A 102      -3.814   4.405  12.588  1.00 17.90           C  
ATOM    737  CE2 TYR A 102      -4.041   5.030  10.251  1.00 17.92           C  
ATOM    738  CZ  TYR A 102      -4.419   4.314  11.330  1.00 18.21           C  
ATOM    739  OH  TYR A 102      -5.470   3.396  11.218  1.00 20.07           O  
ATOM    740  N   PHE A 103       0.338   9.585  13.251  1.00 13.66           N  
ATOM    741  CA  PHE A 103       1.459  10.541  13.161  1.00 13.36           C  
ATOM    742  C   PHE A 103       2.432  10.551  14.304  1.00 13.47           C  
ATOM    743  O   PHE A 103       3.636  10.752  14.092  1.00 12.67           O  
ATOM    744  CB  PHE A 103       0.916  11.947  12.826  1.00 12.90           C  
ATOM    745  CG  PHE A 103       0.404  12.018  11.384  1.00 12.34           C  
ATOM    746  CD1 PHE A 103      -0.876  11.659  11.059  1.00 12.48           C  
ATOM    747  CD2 PHE A 103       1.294  12.484  10.391  1.00 12.53           C  
ATOM    748  CE1 PHE A 103      -1.319  11.745   9.723  1.00 11.70           C  
ATOM    749  CE2 PHE A 103       0.859  12.570   9.093  1.00 13.04           C  
ATOM    750  CZ  PHE A 103      -0.428  12.227   8.713  1.00 12.40           C  
ATOM    751  N   GLU A 104       1.901  10.239  15.507  1.00 14.23           N  
ATOM    752  CA  GLU A 104       2.790  10.223  16.682  1.00 15.26           C  
ATOM    753  C   GLU A 104       3.831   9.157  16.619  1.00 14.13           C  
ATOM    754  O   GLU A 104       5.053   9.487  16.734  1.00 14.96           O  
ATOM    755  CB  GLU A 104       1.975  10.153  18.014  1.00 16.62           C  
ATOM    756  CG  GLU A 104       2.975   9.948  19.140  0.50 18.59           C  
ATOM    757  CD  GLU A 104       2.800  10.458  20.484  0.50 19.94           C  
ATOM    758  OE1 GLU A 104       1.780  10.322  21.143  0.50 21.31           O  
ATOM    759  OE2 GLU A 104       3.895  11.009  20.847  0.50 21.25           O  
ATOM    760  N   PRO A 105       3.517   7.903  16.416  1.00 13.64           N  
ATOM    761  CA  PRO A 105       4.571   6.877  16.299  1.00 12.59           C  
ATOM    762  C   PRO A 105       5.482   7.075  15.119  1.00 12.45           C  
ATOM    763  O   PRO A 105       6.703   6.682  15.117  1.00 12.28           O  
ATOM    764  CB  PRO A 105       3.795   5.556  16.173  1.00 13.24           C  
ATOM    765  CG  PRO A 105       2.378   5.906  15.953  1.00 13.60           C  
ATOM    766  CD  PRO A 105       2.147   7.382  16.321  1.00 13.39           C  
ATOM    767  N   LEU A 106       4.961   7.727  14.016  1.00 11.56           N  
ATOM    768  CA  LEU A 106       5.846   7.999  12.869  1.00 11.14           C  
ATOM    769  C   LEU A 106       6.881   8.982  13.340  1.00 10.06           C  
ATOM    770  O   LEU A 106       8.045   8.837  12.915  1.00 11.02           O  
ATOM    771  CB  LEU A 106       4.944   8.499  11.679  1.00 11.51           C  
ATOM    772  CG  LEU A 106       5.770   8.866  10.416  1.00 12.44           C  
ATOM    773  CD1 LEU A 106       6.618   7.694   9.990  1.00 13.30           C  
ATOM    774  CD2 LEU A 106       4.841   9.355   9.276  1.00 13.54           C  
ATOM    775  N   GLY A 107       6.569   9.960  14.181  1.00 10.38           N  
ATOM    776  CA  GLY A 107       7.499  10.978  14.693  1.00  9.45           C  
ATOM    777  C   GLY A 107       8.617  10.324  15.462  1.00  8.93           C  
ATOM    778  O   GLY A 107       9.809  10.721  15.366  1.00  9.34           O  
ATOM    779  N   ALA A 108       8.270   9.340  16.303  1.00  9.39           N  
ATOM    780  CA  ALA A 108       9.241   8.635  17.087  1.00  9.53           C  
ATOM    781  C   ALA A 108      10.211   7.865  16.175  1.00  9.21           C  
ATOM    782  O   ALA A 108      11.441   7.915  16.408  1.00 10.46           O  
ATOM    783  CB  ALA A 108       8.531   7.614  18.034  1.00 10.15           C  
ATOM    784  N   SER A 109       9.708   7.219  15.126  1.00  8.48           N  
ATOM    785  CA  SER A 109      10.535   6.497  14.179  1.00  8.91           C  
ATOM    786  C   SER A 109      11.461   7.460  13.459  1.00  8.27           C  
ATOM    787  O   SER A 109      12.674   7.251  13.241  1.00  8.54           O  
ATOM    788  CB  SER A 109       9.668   5.766  13.132  1.00  7.78           C  
ATOM    789  OG ASER A 109      10.645   4.849  12.506  0.70  8.12           O  
ATOM    790  OG BSER A 109       8.874   4.964  13.624  0.30 11.83           O  
ATOM    791  N   LEU A 110      10.917   8.649  13.089  1.00  8.38           N  
ATOM    792  CA  LEU A 110      11.756   9.650  12.405  1.00  9.37           C  
ATOM    793  C   LEU A 110      12.865  10.132  13.320  1.00  8.63           C  
ATOM    794  O   LEU A 110      14.014  10.199  12.824  1.00  8.45           O  
ATOM    795  CB  LEU A 110      10.814  10.765  11.945  1.00 10.70           C  
ATOM    796  CG  LEU A 110      11.602  11.929  11.342  1.00 12.04           C  
ATOM    797  CD1 LEU A 110      12.056  11.594   9.929  1.00 12.74           C  
ATOM    798  CD2 LEU A 110      10.666  13.173  11.221  1.00 12.61           C  
ATOM    799  N   LEU A 111      12.540  10.547  14.561  1.00  9.51           N  
ATOM    800  CA  LEU A 111      13.664  11.025  15.403  1.00 10.23           C  
ATOM    801  C   LEU A 111      14.678  10.004  15.688  1.00 10.13           C  
ATOM    802  O   LEU A 111      15.863  10.314  15.792  1.00 10.77           O  
ATOM    803  CB  LEU A 111      13.054  11.660  16.690  1.00 12.87           C  
ATOM    804  CG  LEU A 111      12.807  13.169  16.545  1.00 15.06           C  
ATOM    805  CD1 LEU A 111      11.671  13.460  15.640  1.00 16.32           C  
ATOM    806  CD2 LEU A 111      12.539  13.731  17.946  1.00 16.56           C  
ATOM    807  N   SER A 112      14.285   8.689  15.770  1.00  9.41           N  
ATOM    808  CA  SER A 112      15.275   7.638  16.025  1.00 10.30           C  
ATOM    809  C   SER A 112      16.159   7.460  14.800  1.00  9.51           C  
ATOM    810  O   SER A 112      17.386   7.301  14.981  1.00 10.56           O  
ATOM    811  CB  SER A 112      14.547   6.367  16.362  1.00 10.25           C  
ATOM    812  OG ASER A 112      15.371   5.283  16.551  0.60 10.27           O  
ATOM    813  OG BSER A 112      13.834   6.336  17.611  0.40  8.82           O  
ATOM    814  N   ALA A 113      15.554   7.514  13.616  1.00  9.83           N  
ATOM    815  CA  ALA A 113      16.398   7.364  12.368  1.00  9.43           C  
ATOM    816  C   ALA A 113      17.358   8.559  12.197  1.00  8.85           C  
ATOM    817  O   ALA A 113      18.537   8.346  11.747  1.00  8.96           O  
ATOM    818  CB  ALA A 113      15.405   7.297  11.199  1.00  9.03           C  
ATOM    819  N   MET A 114      16.892   9.746  12.595  1.00  9.13           N  
ATOM    820  CA  MET A 114      17.848  10.895  12.500  1.00  9.01           C  
ATOM    821  C   MET A 114      19.020  10.684  13.412  1.00  9.95           C  
ATOM    822  O   MET A 114      20.157  10.834  13.060  1.00 10.65           O  
ATOM    823  CB  MET A 114      17.065  12.144  12.893  1.00  9.74           C  
ATOM    824  CG  MET A 114      16.065  12.520  11.810  1.00 10.31           C  
ATOM    825  SD  MET A 114      15.191  14.011  12.461  1.00 13.00           S  
ATOM    826  CE  MET A 114      14.359  14.535  10.993  1.00 13.16           C  
ATOM    827  N   GLU A 115      18.758  10.188  14.647  1.00  9.54           N  
ATOM    828  CA  GLU A 115      19.847   9.931  15.611  1.00 11.68           C  
ATOM    829  C   GLU A 115      20.789   8.864  15.147  1.00 11.95           C  
ATOM    830  O   GLU A 115      22.026   8.972  15.347  1.00 13.41           O  
ATOM    831  CB  GLU A 115      19.242   9.606  16.966  1.00 12.10           C  
ATOM    832  CG  GLU A 115      20.275   9.389  18.076  1.00 13.74           C  
ATOM    833  CD  GLU A 115      19.641   9.582  19.506  1.00 13.96           C  
ATOM    834  OE1 GLU A 115      18.563   9.919  19.619  0.75 13.60           O  
ATOM    835  OE2 GLU A 115      20.573   9.252  20.319  0.75 16.10           O  
ATOM    836  N   HIS A 116      20.244   7.843  14.496  1.00 11.39           N  
ATOM    837  CA  HIS A 116      21.063   6.739  13.986  1.00 13.37           C  
ATOM    838  C   HIS A 116      22.021   7.302  12.990  1.00 13.32           C  
ATOM    839  O   HIS A 116      23.225   6.832  13.012  1.00 15.02           O  
ATOM    840  CB  HIS A 116      20.183   5.573  13.469  1.00 15.05           C  
ATOM    841  CG  HIS A 116      19.608   4.733  14.567  0.75 16.21           C  
ATOM    842  ND1 HIS A 116      18.343   4.560  14.938  0.75 17.76           N  
ATOM    843  CD2 HIS A 116      20.357   3.955  15.487  0.75 17.17           C  
ATOM    844  CE1 HIS A 116      18.168   3.760  15.975  0.75 16.19           C  
ATOM    845  NE2 HIS A 116      19.354   3.396  16.302  0.75 17.51           N  
ATOM    846  N   ARG A 117      21.721   8.320  12.205  1.00 12.34           N  
ATOM    847  CA  ARG A 117      22.627   8.874  11.269  1.00 12.53           C  
ATOM    848  C   ARG A 117      23.606   9.851  11.893  1.00 12.96           C  
ATOM    849  O   ARG A 117      24.810   9.726  11.638  1.00 13.58           O  
ATOM    850  CB  ARG A 117      21.825   9.607  10.112  1.00 12.49           C  
ATOM    851  CG  ARG A 117      22.804  10.331   9.190  1.00 11.56           C  
ATOM    852  CD  ARG A 117      22.171  10.827   7.860  1.00 11.74           C  
ATOM    853  NE  ARG A 117      22.032   9.601   6.975  1.00 11.10           N  
ATOM    854  CZ  ARG A 117      21.710   9.760   5.677  1.00 11.48           C  
ATOM    855  NH1 ARG A 117      21.400  10.875   5.153  1.00 10.58           N  
ATOM    856  NH2 ARG A 117      21.632   8.655   4.877  1.00 11.37           N  
ATOM    857  N   ILE A 118      23.089  10.844  12.660  1.00 12.37           N  
ATOM    858  CA  ILE A 118      23.938  11.904  13.234  1.00 12.37           C  
ATOM    859  C   ILE A 118      24.512  11.582  14.613  1.00 12.28           C  
ATOM    860  O   ILE A 118      25.327  12.476  15.023  1.00 13.23           O  
ATOM    861  CB  ILE A 118      23.277  13.325  13.114  1.00 12.48           C  
ATOM    862  CG1 ILE A 118      22.124  13.571  14.104  1.00 12.15           C  
ATOM    863  CG2 ILE A 118      22.762  13.562  11.671  1.00 13.33           C  
ATOM    864  CD1 ILE A 118      21.520  14.999  14.080  1.00 12.87           C  
ATOM    865  N   GLY A 119      24.164  10.554  15.258  1.00 12.72           N  
ATOM    866  CA  GLY A 119      24.795  10.216  16.565  1.00 13.52           C  
ATOM    867  C   GLY A 119      24.719  11.376  17.558  1.00 13.53           C  
ATOM    868  O   GLY A 119      23.662  11.882  17.853  1.00 13.08           O  
ATOM    869  N   GLY A 120      25.944  11.663  18.122  1.00 13.83           N  
ATOM    870  CA  GLY A 120      26.071  12.688  19.165  1.00 13.98           C  
ATOM    871  C   GLY A 120      25.565  14.038  18.856  1.00 14.32           C  
ATOM    872  O   GLY A 120      25.321  14.887  19.743  1.00 14.87           O  
ATOM    873  N   LYS A 121      25.388  14.380  17.565  1.00 14.73           N  
ATOM    874  CA  LYS A 121      24.903  15.712  17.194  1.00 15.62           C  
ATOM    875  C   LYS A 121      23.429  15.855  17.579  1.00 14.87           C  
ATOM    876  O   LYS A 121      22.923  16.969  17.699  1.00 15.31           O  
ATOM    877  CB  LYS A 121      25.071  15.963  15.684  1.00 16.14           C  
ATOM    878  CG  LYS A 121      26.634  16.106  15.481  1.00 17.49           C  
ATOM    879  CD  LYS A 121      26.965  16.684  14.105  1.00 19.59           C  
ATOM    880  CE  LYS A 121      27.563  15.639  13.225  0.75 19.98           C  
ATOM    881  NZ  LYS A 121      28.751  16.205  12.518  0.50 20.80           N  
ATOM    882  N   MET A 122      22.777  14.735  17.799  1.00 14.19           N  
ATOM    883  CA  MET A 122      21.346  14.709  18.218  1.00 15.05           C  
ATOM    884  C   MET A 122      21.379  14.803  19.761  1.00 13.86           C  
ATOM    885  O   MET A 122      21.096  13.754  20.400  1.00 13.59           O  
ATOM    886  CB  MET A 122      20.588  13.488  17.767  1.00 16.75           C  
ATOM    887  CG  MET A 122      19.106  13.515  18.003  1.00 18.50           C  
ATOM    888  SD  MET A 122      18.297  14.724  16.900  1.00 23.01           S  
ATOM    889  CE  MET A 122      18.352  14.016  15.423  1.00 21.60           C  
ATOM    890  N   ASN A 123      21.735  15.934  20.257  1.00 13.48           N  
ATOM    891  CA  ASN A 123      21.806  16.112  21.751  1.00 13.06           C  
ATOM    892  C   ASN A 123      20.462  16.525  22.280  1.00 13.11           C  
ATOM    893  O   ASN A 123      19.399  16.568  21.614  1.00 12.27           O  
ATOM    894  CB  ASN A 123      22.951  17.051  22.099  1.00 12.45           C  
ATOM    895  CG  ASN A 123      22.903  18.413  21.489  1.00 12.40           C  
ATOM    896  OD1 ASN A 123      23.890  19.197  21.448  1.00 14.10           O  
ATOM    897  ND2 ASN A 123      21.775  18.736  20.887  1.00 11.56           N  
ATOM    898  N   ALA A 124      20.484  16.983  23.564  1.00 13.61           N  
ATOM    899  CA  ALA A 124      19.233  17.458  24.237  1.00 13.99           C  
ATOM    900  C   ALA A 124      18.570  18.573  23.493  1.00 13.29           C  
ATOM    901  O   ALA A 124      17.309  18.480  23.350  1.00 13.21           O  
ATOM    902  CB  ALA A 124      19.526  17.710  25.713  1.00 15.61           C  
ATOM    903  N   ALA A 125      19.326  19.501  23.075  1.00 11.93           N  
ATOM    904  CA  ALA A 125      18.699  20.658  22.330  1.00 11.54           C  
ATOM    905  C   ALA A 125      18.140  20.228  20.972  1.00 11.65           C  
ATOM    906  O   ALA A 125      17.062  20.713  20.622  1.00 11.77           O  
ATOM    907  CB  ALA A 125      19.749  21.721  22.167  1.00 12.14           C  
ATOM    908  N   ALA A 126      18.830  19.338  20.290  1.00 10.76           N  
ATOM    909  CA  ALA A 126      18.325  18.850  18.957  1.00 10.92           C  
ATOM    910  C   ALA A 126      17.105  18.000  19.198  1.00 11.79           C  
ATOM    911  O   ALA A 126      16.190  18.181  18.336  1.00 11.20           O  
ATOM    912  CB  ALA A 126      19.449  18.088  18.260  1.00 10.97           C  
ATOM    913  N   LYS A 127      17.058  17.156  20.192  1.00 12.33           N  
ATOM    914  CA  LYS A 127      15.836  16.309  20.371  1.00 13.13           C  
ATOM    915  C   LYS A 127      14.641  17.159  20.661  1.00 12.40           C  
ATOM    916  O   LYS A 127      13.554  16.930  20.065  1.00 14.30           O  
ATOM    917  CB  LYS A 127      16.054  15.283  21.517  1.00 14.56           C  
ATOM    918  CG  LYS A 127      16.999  14.188  21.035  0.85 17.01           C  
ATOM    919  CD  LYS A 127      17.027  12.948  21.920  0.75 18.75           C  
ATOM    920  CE  LYS A 127      18.188  11.983  21.711  0.75 19.75           C  
ATOM    921  NZ  LYS A 127      17.799  10.584  22.225  0.75 21.31           N  
ATOM    922  N   ASP A 128      14.776  18.154  21.495  1.00 12.95           N  
ATOM    923  CA  ASP A 128      13.696  19.102  21.844  1.00 12.75           C  
ATOM    924  C   ASP A 128      13.239  19.871  20.631  1.00 12.00           C  
ATOM    925  O   ASP A 128      12.000  19.956  20.355  1.00 12.14           O  
ATOM    926  CB  ASP A 128      14.235  20.139  22.860  1.00 13.74           C  
ATOM    927  CG  ASP A 128      13.381  21.424  22.976  0.75 15.50           C  
ATOM    928  OD1 ASP A 128      12.346  21.279  23.665  0.75 17.75           O  
ATOM    929  OD2 ASP A 128      13.695  22.530  22.455  0.75 16.67           O  
ATOM    930  N   ALA A 129      14.168  20.405  19.840  1.00 10.78           N  
ATOM    931  CA  ALA A 129      13.848  21.197  18.655  1.00 10.19           C  
ATOM    932  C   ALA A 129      13.183  20.358  17.574  1.00  9.07           C  
ATOM    933  O   ALA A 129      12.197  20.844  16.963  1.00  9.86           O  
ATOM    934  CB  ALA A 129      15.137  21.899  18.120  1.00 10.03           C  
ATOM    935  N   TRP A 130      13.761  19.141  17.348  1.00  8.38           N  
ATOM    936  CA  TRP A 130      13.131  18.297  16.302  1.00  8.14           C  
ATOM    937  C   TRP A 130      11.782  17.802  16.760  1.00  8.79           C  
ATOM    938  O   TRP A 130      10.883  17.647  15.841  1.00  8.05           O  
ATOM    939  CB  TRP A 130      14.095  17.180  15.865  1.00  8.06           C  
ATOM    940  CG  TRP A 130      14.996  17.652  14.767  1.00  9.03           C  
ATOM    941  CD1 TRP A 130      16.353  17.930  14.866  1.00  9.38           C  
ATOM    942  CD2 TRP A 130      14.614  17.917  13.428  1.00  8.99           C  
ATOM    943  NE1 TRP A 130      16.846  18.302  13.645  1.00  8.47           N  
ATOM    944  CE2 TRP A 130      15.779  18.331  12.757  1.00  9.64           C  
ATOM    945  CE3 TRP A 130      13.394  17.767  12.758  1.00  9.29           C  
ATOM    946  CZ2 TRP A 130      15.695  18.631  11.390  1.00 10.19           C  
ATOM    947  CZ3 TRP A 130      13.307  18.099  11.407  1.00 10.36           C  
ATOM    948  CH2 TRP A 130      14.501  18.531  10.747  1.00  9.85           C  
ATOM    949  N   ALA A 131      11.520  17.563  18.033  1.00  9.15           N  
ATOM    950  CA  ALA A 131      10.151  17.130  18.455  1.00  9.10           C  
ATOM    951  C   ALA A 131       9.142  18.227  18.156  1.00  8.63           C  
ATOM    952  O   ALA A 131       8.007  18.104  17.681  1.00  9.04           O  
ATOM    953  CB  ALA A 131      10.126  16.723  19.930  1.00  9.25           C  
ATOM    954  N   ALA A 132       9.524  19.489  18.480  1.00  8.98           N  
ATOM    955  CA  ALA A 132       8.678  20.724  18.214  1.00  9.22           C  
ATOM    956  C   ALA A 132       8.532  20.956  16.713  1.00  9.34           C  
ATOM    957  O   ALA A 132       7.400  21.201  16.263  1.00  9.54           O  
ATOM    958  CB  ALA A 132       9.347  21.894  18.911  1.00  9.42           C  
ATOM    959  N   ALA A 133       9.596  20.805  15.894  1.00  9.05           N  
ATOM    960  CA  ALA A 133       9.448  20.921  14.430  1.00  8.95           C  
ATOM    961  C   ALA A 133       8.545  19.786  13.925  1.00  8.18           C  
ATOM    962  O   ALA A 133       7.655  20.142  13.093  1.00  9.77           O  
ATOM    963  CB  ALA A 133      10.843  20.845  13.767  1.00  8.93           C  
ATOM    964  N   TYR A 134       8.682  18.585  14.369  1.00  8.11           N  
ATOM    965  CA  TYR A 134       7.783  17.501  13.855  1.00  8.61           C  
ATOM    966  C   TYR A 134       6.349  17.819  14.285  1.00  9.13           C  
ATOM    967  O   TYR A 134       5.407  17.535  13.486  1.00 10.04           O  
ATOM    968  CB  TYR A 134       8.292  16.118  14.274  1.00  9.51           C  
ATOM    969  CG  TYR A 134       7.326  15.066  13.717  1.00  9.60           C  
ATOM    970  CD1 TYR A 134       7.449  14.690  12.363  1.00  9.68           C  
ATOM    971  CD2 TYR A 134       6.318  14.497  14.469  1.00 10.13           C  
ATOM    972  CE1 TYR A 134       6.536  13.745  11.830  1.00 10.61           C  
ATOM    973  CE2 TYR A 134       5.402  13.569  13.971  1.00 10.47           C  
ATOM    974  CZ  TYR A 134       5.573  13.191  12.617  1.00 10.48           C  
ATOM    975  OH  TYR A 134       4.684  12.231  12.137  1.00 11.33           O  
ATOM    976  N   ALA A 135       6.088  18.314  15.425  1.00  9.40           N  
ATOM    977  CA  ALA A 135       4.745  18.687  15.889  1.00  9.24           C  
ATOM    978  C   ALA A 135       4.130  19.761  14.987  1.00 10.08           C  
ATOM    979  O   ALA A 135       2.924  19.633  14.631  1.00  9.59           O  
ATOM    980  CB  ALA A 135       4.914  19.158  17.337  1.00 11.48           C  
ATOM    981  N   ASP A 136       4.892  20.733  14.568  1.00  9.75           N  
ATOM    982  CA  ASP A 136       4.437  21.798  13.709  1.00  9.61           C  
ATOM    983  C   ASP A 136       4.145  21.299  12.287  1.00 10.66           C  
ATOM    984  O   ASP A 136       3.108  21.606  11.669  1.00 10.88           O  
ATOM    985  CB  ASP A 136       5.479  22.922  13.647  1.00 10.19           C  
ATOM    986  CG  ASP A 136       5.251  23.858  14.867  1.00 11.89           C  
ATOM    987  OD1 ASP A 136       4.711  23.553  15.854  1.00 12.13           O  
ATOM    988  OD2 ASP A 136       5.852  24.949  14.684  1.00 13.79           O  
ATOM    989  N   ILE A 137       5.129  20.467  11.804  1.00  9.16           N  
ATOM    990  CA  ILE A 137       4.977  19.958  10.401  1.00  9.73           C  
ATOM    991  C   ILE A 137       3.857  18.997  10.298  1.00  9.12           C  
ATOM    992  O   ILE A 137       2.981  19.155   9.363  1.00  9.33           O  
ATOM    993  CB  ILE A 137       6.357  19.356   9.938  1.00 10.18           C  
ATOM    994  CG1 ILE A 137       7.387  20.472   9.691  1.00 10.51           C  
ATOM    995  CG2 ILE A 137       6.103  18.421   8.689  1.00 10.76           C  
ATOM    996  CD1 ILE A 137       8.897  19.981   9.596  1.00 10.85           C  
ATOM    997  N   SER A 138       3.836  18.004  11.182  1.00  8.98           N  
ATOM    998  CA  SER A 138       2.719  16.998  11.165  1.00  9.51           C  
ATOM    999  C   SER A 138       1.385  17.653  11.465  1.00  9.15           C  
ATOM   1000  O   SER A 138       0.348  17.250  10.846  1.00  8.81           O  
ATOM   1001  CB  SER A 138       3.063  15.821  12.084  1.00 10.65           C  
ATOM   1002  OG  SER A 138       2.930  16.179  13.445  1.00 11.67           O  
ATOM   1003  N   GLY A 139       1.284  18.567  12.376  1.00  8.35           N  
ATOM   1004  CA  GLY A 139       0.059  19.252  12.777  1.00  8.98           C  
ATOM   1005  C   GLY A 139      -0.494  20.021  11.596  1.00  9.19           C  
ATOM   1006  O   GLY A 139      -1.757  20.037  11.403  1.00 10.98           O  
ATOM   1007  N   ALA A 140       0.341  20.634  10.803  1.00  9.27           N  
ATOM   1008  CA  ALA A 140      -0.139  21.404   9.601  1.00  9.99           C  
ATOM   1009  C   ALA A 140      -0.637  20.430   8.577  1.00  9.54           C  
ATOM   1010  O   ALA A 140      -1.691  20.653   7.974  1.00 10.17           O  
ATOM   1011  CB  ALA A 140       0.940  22.317   9.066  1.00  9.68           C  
ATOM   1012  N   LEU A 141       0.052  19.288   8.385  1.00  8.39           N  
ATOM   1013  CA  LEU A 141      -0.435  18.295   7.392  1.00  9.08           C  
ATOM   1014  C   LEU A 141      -1.795  17.777   7.818  1.00  9.32           C  
ATOM   1015  O   LEU A 141      -2.707  17.677   6.962  1.00  8.69           O  
ATOM   1016  CB  LEU A 141       0.685  17.164   7.389  1.00  9.05           C  
ATOM   1017  CG  LEU A 141       0.574  16.154   6.225  1.00 10.52           C  
ATOM   1018  CD1 LEU A 141       1.922  15.405   6.070  1.00 10.15           C  
ATOM   1019  CD2 LEU A 141      -0.518  15.126   6.516  1.00 10.51           C  
ATOM   1020  N   ILE A 142      -1.939  17.424   9.113  1.00  9.49           N  
ATOM   1021  CA  ILE A 142      -3.196  16.889   9.615  1.00 10.38           C  
ATOM   1022  C   ILE A 142      -4.348  17.899   9.419  1.00 11.02           C  
ATOM   1023  O   ILE A 142      -5.456  17.507   9.071  1.00 11.57           O  
ATOM   1024  CB  ILE A 142      -3.089  16.414  11.091  1.00 10.58           C  
ATOM   1025  CG1 ILE A 142      -2.123  15.186  11.216  1.00 10.30           C  
ATOM   1026  CG2 ILE A 142      -4.537  16.049  11.642  1.00 10.97           C  
ATOM   1027  CD1 ILE A 142      -1.648  15.049  12.721  1.00  9.55           C  
ATOM   1028  N   SER A 143      -4.029  19.201   9.643  1.00 11.22           N  
ATOM   1029  CA  SER A 143      -5.073  20.244   9.446  1.00 11.51           C  
ATOM   1030  C   SER A 143      -5.514  20.174   7.989  1.00 12.09           C  
ATOM   1031  O   SER A 143      -6.748  20.350   7.723  1.00 13.68           O  
ATOM   1032  CB  SER A 143      -4.546  21.607   9.829  1.00 12.44           C  
ATOM   1033  OG ASER A 143      -5.491  22.584   9.472  0.60 13.62           O  
ATOM   1034  OG BSER A 143      -4.006  22.029   8.806  0.40 13.31           O  
ATOM   1035  N   GLY A 144      -4.705  20.003   7.007  1.00 11.03           N  
ATOM   1036  CA  GLY A 144      -5.059  19.900   5.593  1.00 11.46           C  
ATOM   1037  C   GLY A 144      -5.861  18.601   5.358  1.00 11.72           C  
ATOM   1038  O   GLY A 144      -6.923  18.614   4.688  1.00 11.13           O  
ATOM   1039  N   LEU A 145      -5.375  17.481   5.917  1.00 11.75           N  
ATOM   1040  CA  LEU A 145      -6.018  16.184   5.774  1.00 12.97           C  
ATOM   1041  C   LEU A 145      -7.481  16.238   6.307  1.00 13.57           C  
ATOM   1042  O   LEU A 145      -8.338  15.626   5.672  1.00 14.12           O  
ATOM   1043  CB  LEU A 145      -5.224  15.142   6.614  1.00 12.54           C  
ATOM   1044  CG  LEU A 145      -5.712  13.701   6.608  1.00 13.22           C  
ATOM   1045  CD1 LEU A 145      -5.878  13.142   5.181  1.00 14.14           C  
ATOM   1046  CD2 LEU A 145      -4.658  12.880   7.420  1.00 13.78           C  
ATOM   1047  N   GLN A 146      -7.646  16.983   7.355  1.00 13.96           N  
ATOM   1048  CA  GLN A 146      -8.998  17.037   7.976  1.00 16.21           C  
ATOM   1049  C   GLN A 146      -9.874  18.135   7.501  1.00 17.89           C  
ATOM   1050  O   GLN A 146     -11.063  18.218   7.974  1.00 18.51           O  
ATOM   1051  CB  GLN A 146      -8.826  17.074   9.511  1.00 16.83           C  
ATOM   1052  CG  GLN A 146      -8.250  15.764  10.060  1.00 18.14           C  
ATOM   1053  CD  GLN A 146      -7.978  15.866  11.579  1.00 19.45           C  
ATOM   1054  OE1 GLN A 146      -7.851  14.778  12.199  1.00 21.35           O  
ATOM   1055  NE2 GLN A 146      -7.848  17.074  12.007  1.00 20.14           N  
ATOM   1056  N   SER A 147      -9.435  18.990   6.611  1.00 17.99           N  
ATOM   1057  CA  SER A 147     -10.190  20.140   6.111  1.00 18.73           C  
ATOM   1058  C   SER A 147     -11.356  19.726   5.232  1.00 19.41           C  
ATOM   1059  O   SER A 147     -11.589  18.689   4.696  1.00 19.07           O  
ATOM   1060  CB  SER A 147      -9.219  21.096   5.401  1.00 18.53           C  
ATOM   1061  OG  SER A 147      -8.784  20.545   4.139  1.00 18.67           O  
ATOM   1062  OXT SER A 147     -12.180  20.712   5.088  1.00 21.63           O  
TER    1063      SER A 147                                                      
MASTER      257    1    2    7    0    2    0    6 1262    1   46   12          
END                                                                             
