# Supplementary material for: Modeling of loops in proteins: a multi-method approach
Source: BMC Struct Biol. 2010 Feb 11;10:5. doi: 10.1186/1472-6807-10-5 (PMC2837870; doi:10.1186/1472-6807-10-5)
Supplement: Additional file 1 — Student t-test. Results from two sample paired t-test of Table 2. [file 1472-6807-10-5-S1.GZ › loop_test_data/1hbq_158-162.pdb]

HEADER    RETINOL TRANSPORT                       05-FEB-93   1HBQ              
TITLE     CRYSTAL STRUCTURE OF LIGANDED AND UNLIGANDED FORMS OF                 
TITLE    2 BOVINE PLASMA RETINOL-BINDING PROTEIN                                
COMPND    MOL_ID: 1;                                                            
COMPND   2 MOLECULE: RETINOL BINDING PROTEIN;                                   
COMPND   3 CHAIN: A;                                                            
COMPND   4 ENGINEERED: YES                                                      
SOURCE    MOL_ID: 1;                                                            
SOURCE   2 ORGANISM_SCIENTIFIC: BOS TAURUS                                      
KEYWDS    RETINOL TRANSPORT                                                     
EXPDTA    X-RAY DIFFRACTION                                                     
AUTHOR    G.ZANOTTI,H.L.MONACO                                                  
REVDAT   1   31-JAN-94 1HBQ    0                                                
JRNL        AUTH   G.ZANOTTI,R.BERNI,H.L.MONACO                                 
JRNL        TITL   CRYSTAL STRUCTURE OF LIGANDED AND UNLIGANDED FORMS           
JRNL        TITL 2 OF BOVINE PLASMA RETINOL-BINDING PROTEIN.                    
JRNL        REF    J.BIOL.CHEM.                  V. 268 10728 1993              
JRNL        REFN   ASTM JBCHA3  US ISSN 0021-9258                               
REMARK   1                                                                      
REMARK   1 REFERENCE 1                                                          
REMARK   1  AUTH   G.ZANOTTI,S.OTTONELLO,R.BERNI,H.L.MONACO                     
REMARK   1  TITL   CRYSTAL STRUCTURE OF THE TRIGONAL FORM OF HUMAN              
REMARK   1  TITL 2 PLASMA RETINOL-BINDING PROTEIN AT 2.5 ANGSTROMS              
REMARK   1  TITL 3 RESOLUTION                                                   
REMARK   1  REF    J.MOL.BIOL.                   V. 230   613 1993              
REMARK   1  REFN   ASTM JMOBAK  UK ISSN 0022-2836                               
REMARK   1 REFERENCE 2                                                          
REMARK   1  AUTH   R.BERNI,M.STOPPINI,C.M.ZAPPONI,M.L.MELONI,                   
REMARK   1  AUTH 2 H.L.MONACO,G.ZANOTTI                                         
REMARK   1  TITL   THE BOVINE PLASMA RETINOL-BINDING PROTEIN. AMINO             
REMARK   1  TITL 2 ACID SEQUENCE, INTERACTION WITH TRANSTHYRETIN,               
REMARK   1  TITL 3 CRYSTALLIZATION AND PRELIMINARY X-RAY DATA                   
REMARK   1  REF    EUR.J.BIOCHEM.                V. 192   507 1990              
REMARK   1  REFN   ASTM EJBCAI  IX ISSN 0014-2956                               
REMARK   2                                                                      
REMARK   2 RESOLUTION. 1.70 ANGSTROMS.                                          
REMARK   3                                                                      
REMARK   3 REFINEMENT.                                                          
REMARK   3   PROGRAM     : X-PLOR                                               
REMARK   3   AUTHORS     : BRUNGER                                              
REMARK   3                                                                      
REMARK   3  DATA USED IN REFINEMENT.                                            
REMARK   3   RESOLUTION RANGE HIGH (ANGSTROMS) : 1.70                           
REMARK   3   RESOLUTION RANGE LOW  (ANGSTROMS) : NULL                           
REMARK   3   DATA CUTOFF            (SIGMA(F)) : NULL                           
REMARK   3   DATA CUTOFF HIGH         (ABS(F)) : NULL                           
REMARK   3   DATA CUTOFF LOW          (ABS(F)) : NULL                           
REMARK   3   COMPLETENESS (WORKING+TEST)   (%) : NULL                           
REMARK   3   NUMBER OF REFLECTIONS             : 18110                          
REMARK   3                                                                      
REMARK   3  FIT TO DATA USED IN REFINEMENT.                                     
REMARK   3   CROSS-VALIDATION METHOD          : NULL                            
REMARK   3   FREE R VALUE TEST SET SELECTION  : NULL                            
REMARK   3   R VALUE            (WORKING SET) : 0.196                           
REMARK   3   FREE R VALUE                     : NULL                            
REMARK   3   FREE R VALUE TEST SET SIZE   (%) : NULL                            
REMARK   3   FREE R VALUE TEST SET COUNT      : NULL                            
REMARK   3   ESTIMATED ERROR OF FREE R VALUE  : NULL                            
REMARK   3                                                                      
REMARK   3  FIT IN THE HIGHEST RESOLUTION BIN.                                  
REMARK   3   TOTAL NUMBER OF BINS USED           : NULL                         
REMARK   3   BIN RESOLUTION RANGE HIGH       (A) : NULL                         
REMARK   3   BIN RESOLUTION RANGE LOW        (A) : NULL                         
REMARK   3   BIN COMPLETENESS (WORKING+TEST) (%) : NULL                         
REMARK   3   REFLECTIONS IN BIN    (WORKING SET) : NULL                         
REMARK   3   BIN R VALUE           (WORKING SET) : NULL                         
REMARK   3   BIN FREE R VALUE                    : NULL                         
REMARK   3   BIN FREE R VALUE TEST SET SIZE  (%) : NULL                         
REMARK   3   BIN FREE R VALUE TEST SET COUNT     : NULL                         
REMARK   3   ESTIMATED ERROR OF BIN FREE R VALUE : NULL                         
REMARK   3                                                                      
REMARK   3  NUMBER OF NON-HYDROGEN ATOMS USED IN REFINEMENT.                    
REMARK   3   PROTEIN ATOMS            : 1422                                    
REMARK   3   NUCLEIC ACID ATOMS       : 0                                       
REMARK   3   HETEROGEN ATOMS          : 0                                       
REMARK   3   SOLVENT ATOMS            : 166                                     
REMARK   3                                                                      
REMARK   3  B VALUES.                                                           
REMARK   3   FROM WILSON PLOT           (A**2) : NULL                           
REMARK   3   MEAN B VALUE      (OVERALL, A**2) : NULL                           
REMARK   3   OVERALL ANISOTROPIC B VALUE.                                       
REMARK   3    B11 (A**2) : NULL                                                 
REMARK   3    B22 (A**2) : NULL                                                 
REMARK   3    B33 (A**2) : NULL                                                 
REMARK   3    B12 (A**2) : NULL                                                 
REMARK   3    B13 (A**2) : NULL                                                 
REMARK   3    B23 (A**2) : NULL                                                 
REMARK   3                                                                      
REMARK   3  ESTIMATED COORDINATE ERROR.                                         
REMARK   3   ESD FROM LUZZATI PLOT        (A) : NULL                            
REMARK   3   ESD FROM SIGMAA              (A) : NULL                            
REMARK   3   LOW RESOLUTION CUTOFF        (A) : NULL                            
REMARK   3                                                                      
REMARK   3  CROSS-VALIDATED ESTIMATED COORDINATE ERROR.                         
REMARK   3   ESD FROM C-V LUZZATI PLOT    (A) : NULL                            
REMARK   3   ESD FROM C-V SIGMAA          (A) : NULL                            
REMARK   3                                                                      
REMARK   3  RMS DEVIATIONS FROM IDEAL VALUES.                                   
REMARK   3   BOND LENGTHS                 (A) : 0.011                           
REMARK   3   BOND ANGLES            (DEGREES) : 2.90                            
REMARK   3   DIHEDRAL ANGLES        (DEGREES) : NULL                            
REMARK   3   IMPROPER ANGLES        (DEGREES) : NULL                            
REMARK   3                                                                      
REMARK   3  ISOTROPIC THERMAL MODEL : NULL                                      
REMARK   3                                                                      
REMARK   3  ISOTROPIC THERMAL FACTOR RESTRAINTS.    RMS    SIGMA                
REMARK   3   MAIN-CHAIN BOND              (A**2) : NULL  ; NULL                 
REMARK   3   MAIN-CHAIN ANGLE             (A**2) : NULL  ; NULL                 
REMARK   3   SIDE-CHAIN BOND              (A**2) : NULL  ; NULL                 
REMARK   3   SIDE-CHAIN ANGLE             (A**2) : NULL  ; NULL                 
REMARK   3                                                                      
REMARK   3  NCS MODEL : NULL                                                    
REMARK   3                                                                      
REMARK   3  NCS RESTRAINTS.                         RMS   SIGMA/WEIGHT          
REMARK   3   GROUP  1  POSITIONAL            (A) : NULL  ; NULL                 
REMARK   3   GROUP  1  B-FACTOR           (A**2) : NULL  ; NULL                 
REMARK   3                                                                      
REMARK   3  PARAMETER FILE  1  : NULL                                           
REMARK   3  TOPOLOGY FILE  1   : NULL                                           
REMARK   3                                                                      
REMARK   3  OTHER REFINEMENT REMARKS: NULL                                      
REMARK   4                                                                      
REMARK   4 1HBQ COMPLIES WITH FORMAT V. 3.0, 1-DEC-2006                         
REMARK   4                                                                      
REMARK   4 THIS IS THE REMEDIATED VERSION OF THIS PDB ENTRY.                    
REMARK   4 REMEDIATED DATA FILE REVISION 3.100 (2007-03-17)                     
REMARK 200                                                                      
REMARK 200 EXPERIMENTAL DETAILS                                                 
REMARK 200  EXPERIMENT TYPE                : X-RAY DIFFRACTION                  
REMARK 200  DATE OF DATA COLLECTION        : NULL                               
REMARK 200  TEMPERATURE           (KELVIN) : NULL                               
REMARK 200  PH                             : NULL                               
REMARK 200  NUMBER OF CRYSTALS USED        : NULL                               
REMARK 200                                                                      
REMARK 200  SYNCHROTRON              (Y/N) : NULL                               
REMARK 200  RADIATION SOURCE               : NULL                               
REMARK 200  BEAMLINE                       : NULL                               
REMARK 200  X-RAY GENERATOR MODEL          : NULL                               
REMARK 200  MONOCHROMATIC OR LAUE    (M/L) : NULL                               
REMARK 200  WAVELENGTH OR RANGE        (A) : NULL                               
REMARK 200  MONOCHROMATOR                  : NULL                               
REMARK 200  OPTICS                         : NULL                               
REMARK 200                                                                      
REMARK 200  DETECTOR TYPE                  : NULL                               
REMARK 200  DETECTOR MANUFACTURER          : NULL                               
REMARK 200  INTENSITY-INTEGRATION SOFTWARE : NULL                               
REMARK 200  DATA SCALING SOFTWARE          : NULL                               
REMARK 200                                                                      
REMARK 200  NUMBER OF UNIQUE REFLECTIONS   : NULL                               
REMARK 200  RESOLUTION RANGE HIGH      (A) : NULL                               
REMARK 200  RESOLUTION RANGE LOW       (A) : NULL                               
REMARK 200  REJECTION CRITERIA  (SIGMA(I)) : NULL                               
REMARK 200                                                                      
REMARK 200 OVERALL.                                                             
REMARK 200  COMPLETENESS FOR RANGE     (%) : NULL                               
REMARK 200  DATA REDUNDANCY                : NULL                               
REMARK 200  R MERGE                    (I) : NULL                               
REMARK 200  R SYM                      (I) : NULL                               
REMARK 200  <I/SIGMA(I)> FOR THE DATA SET  : NULL                               
REMARK 200                                                                      
REMARK 200 IN THE HIGHEST RESOLUTION SHELL.                                     
REMARK 200  HIGHEST RESOLUTION SHELL, RANGE HIGH (A) : NULL                     
REMARK 200  HIGHEST RESOLUTION SHELL, RANGE LOW  (A) : NULL                     
REMARK 200  COMPLETENESS FOR SHELL     (%) : NULL                               
REMARK 200  DATA REDUNDANCY IN SHELL       : NULL                               
REMARK 200  R MERGE FOR SHELL          (I) : NULL                               
REMARK 200  R SYM FOR SHELL            (I) : NULL                               
REMARK 200  <I/SIGMA(I)> FOR SHELL         : NULL                               
REMARK 200                                                                      
REMARK 200 DIFFRACTION PROTOCOL: NULL                                           
REMARK 200 METHOD USED TO DETERMINE THE STRUCTURE: NULL                         
REMARK 200 SOFTWARE USED: X-PLOR                                                
REMARK 200 STARTING MODEL: NULL                                                 
REMARK 200                                                                      
REMARK 200 REMARK: NULL                                                         
REMARK 280                                                                      
REMARK 280 CRYSTAL                                                              
REMARK 280 SOLVENT CONTENT, VS   (%): 40.79                                     
REMARK 280 MATTHEWS COEFFICIENT, VM (ANGSTROMS**3/DA): 2.08                     
REMARK 280                                                                      
REMARK 280 CRYSTALLIZATION CONDITIONS: NULL                                     
REMARK 290                                                                      
REMARK 290 CRYSTALLOGRAPHIC SYMMETRY                                            
REMARK 290 SYMMETRY OPERATORS FOR SPACE GROUP: P 21 21 21                       
REMARK 290                                                                      
REMARK 290      SYMOP   SYMMETRY                                                
REMARK 290     NNNMMM   OPERATOR                                                
REMARK 290       1555   X,Y,Z                                                   
REMARK 290       2555   1/2-X,-Y,1/2+Z                                          
REMARK 290       3555   -X,1/2+Y,1/2-Z                                          
REMARK 290       4555   1/2+X,1/2-Y,-Z                                          
REMARK 290                                                                      
REMARK 290     WHERE NNN -> OPERATOR NUMBER                                     
REMARK 290           MMM -> TRANSLATION VECTOR                                  
REMARK 290                                                                      
REMARK 290 CRYSTALLOGRAPHIC SYMMETRY TRANSFORMATIONS                            
REMARK 290 THE FOLLOWING TRANSFORMATIONS OPERATE ON THE ATOM/HETATM             
REMARK 290 RECORDS IN THIS ENTRY TO PRODUCE CRYSTALLOGRAPHICALLY                
REMARK 290 RELATED MOLECULES.                                                   
REMARK 290   SMTRY1   1  1.000000  0.000000  0.000000        0.00000            
REMARK 290   SMTRY2   1  0.000000  1.000000  0.000000        0.00000            
REMARK 290   SMTRY3   1  0.000000  0.000000  1.000000        0.00000            
REMARK 290   SMTRY1   2 -1.000000  0.000000  0.000000       23.27500            
REMARK 290   SMTRY2   2  0.000000 -1.000000  0.000000        0.00000            
REMARK 290   SMTRY3   2  0.000000  0.000000  1.000000       38.43500            
REMARK 290   SMTRY1   3 -1.000000  0.000000  0.000000        0.00000            
REMARK 290   SMTRY2   3  0.000000  1.000000  0.000000       24.48500            
REMARK 290   SMTRY3   3  0.000000  0.000000 -1.000000       38.43500            
REMARK 290   SMTRY1   4  1.000000  0.000000  0.000000       23.27500            
REMARK 290   SMTRY2   4  0.000000 -1.000000  0.000000       24.48500            
REMARK 290   SMTRY3   4  0.000000  0.000000 -1.000000        0.00000            
REMARK 290                                                                      
REMARK 290 REMARK: NULL                                                         
REMARK 300                                                                      
REMARK 300 BIOMOLECULE: 1                                                       
REMARK 300 THIS ENTRY CONTAINS THE CRYSTALLOGRAPHIC ASYMMETRIC UNIT             
REMARK 300 WHICH CONSISTS OF 1 CHAIN(S). SEE REMARK 350 FOR                     
REMARK 300 INFORMATION ON GENERATING THE BIOLOGICAL MOLECULE(S).                
REMARK 350                                                                      
REMARK 350 GENERATING THE BIOMOLECULE                                           
REMARK 350 COORDINATES FOR A COMPLETE MULTIMER REPRESENTING THE KNOWN           
REMARK 350 BIOLOGICALLY SIGNIFICANT OLIGOMERIZATION STATE OF THE                
REMARK 350 MOLECULE CAN BE GENERATED BY APPLYING BIOMT TRANSFORMATIONS          
REMARK 350 GIVEN BELOW.  BOTH NON-CRYSTALLOGRAPHIC AND                          
REMARK 350 CRYSTALLOGRAPHIC OPERATIONS ARE GIVEN.                               
REMARK 350                                                                      
REMARK 350 BIOMOLECULE: 1                                                       
REMARK 350 APPLY THE FOLLOWING TO CHAINS: A                                     
REMARK 350   BIOMT1   1  1.000000  0.000000  0.000000        0.00000            
REMARK 350   BIOMT2   1  0.000000  1.000000  0.000000        0.00000            
REMARK 350   BIOMT3   1  0.000000  0.000000  1.000000        0.00000            
REMARK 465                                                                      
REMARK 465 MISSING RESIDUES                                                     
REMARK 465 THE FOLLOWING RESIDUES WERE NOT LOCATED IN THE                       
REMARK 465 EXPERIMENT. (M=MODEL NUMBER; RES=RESIDUE NAME; C=CHAIN               
REMARK 465 IDENTIFIER; SSSEQ=SEQUENCE NUMBER; I=INSERTION CODE.)                
REMARK 465                                                                      
REMARK 465   M RES C SSSEQI                                                     
REMARK 465     SER A   178                                                      
REMARK 465     GLU A   179                                                      
REMARK 465     ARG A   180                                                      
REMARK 465     ASN A   181                                                      
REMARK 465     ILE A   182                                                      
REMARK 465     LEU A   183                                                      
REMARK 470                                                                      
REMARK 470 MISSING ATOM                                                         
REMARK 470 THE FOLLOWING RESIDUES HAVE MISSING ATOMS(M=MODEL NUMBER;            
REMARK 470 RES=RESIDUE NAME; C=CHAIN IDENTIFIER; SSEQ=SEQUENCE NUMBER;          
REMARK 470 I=INSERTION CODE):                                                   
REMARK 470   M RES CSSEQI  ATOMS                                                
REMARK 470     LYS A 177    CA    C     O     CB    CG    CD    CE              
REMARK 470     LYS A 177    NZ                                                  
REMARK 500                                                                      
REMARK 500 GEOMETRY AND STEREOCHEMISTRY                                         
REMARK 500 SUBTOPIC: COVALENT BOND ANGLES                                       
REMARK 500                                                                      
REMARK 500 THE STEREOCHEMICAL PARAMETERS OF THE FOLLOWING RESIDUES              
REMARK 500 HAVE VALUES WHICH DEVIATE FROM EXPECTED VALUES BY MORE               
REMARK 500 THAN 6*RMSD (M=MODEL NUMBER; RES=RESIDUE NAME; C=CHAIN               
REMARK 500 IDENTIFIER; SSEQ=SEQUENCE NUMBER; I=INSERTION CODE).                 
REMARK 500                                                                      
REMARK 500 STANDARD TABLE:                                                      
REMARK 500 FORMAT: (10X,I3,1X,A3,1X,A1,I4,A1,3(1X,A4,2X),12X,F5.1)              
REMARK 500                                                                      
REMARK 500 EXPECTED VALUES: ENGH AND HUBER, 1991                                
REMARK 500                                                                      
REMARK 500  M RES CSSEQI ATM1   ATM2   ATM3                                     
REMARK 500    TRP A  67   CB  -  CA  -  C   ANGL. DEV. =-21.8 DEGREES           
REMARK 525                                                                      
REMARK 525 SOLVENT                                                              
REMARK 525 THE FOLLOWING SOLVENT MOLECULES LIE FARTHER THAN EXPECTED            
REMARK 525 FROM THE PROTEIN OR NUCLEIC ACID MOLECULE AND MAY BE                 
REMARK 525 ASSOCIATED WITH A SYMMETRY RELATED MOLECULE (M=MODEL                 
REMARK 525 NUMBER; RES=RESIDUE NAME; C=CHAIN IDENTIFIER; SSEQ=SEQUENCE          
REMARK 525 NUMBER; I=INSERTION CODE):                                           
REMARK 525                                                                      
REMARK 525  M RES CSSEQI                                                        
REMARK 525    HOH   218        DISTANCE =  9.99 ANGSTROMS                       
REMARK 525    HOH   221        DISTANCE =  7.60 ANGSTROMS                       
REMARK 525    HOH   231        DISTANCE =  5.82 ANGSTROMS                       
REMARK 525    HOH   237        DISTANCE =  7.09 ANGSTROMS                       
REMARK 525    HOH   254        DISTANCE =  5.49 ANGSTROMS                       
REMARK 525    HOH   257        DISTANCE =  5.13 ANGSTROMS                       
REMARK 525    HOH   267        DISTANCE =  5.68 ANGSTROMS                       
REMARK 525    HOH   278        DISTANCE =  6.83 ANGSTROMS                       
REMARK 525    HOH   280        DISTANCE =  5.01 ANGSTROMS                       
REMARK 525    HOH   293        DISTANCE =  6.02 ANGSTROMS                       
REMARK 525    HOH   313        DISTANCE =  6.62 ANGSTROMS                       
REMARK 525    HOH   319        DISTANCE =  5.40 ANGSTROMS                       
REMARK 525    HOH   320        DISTANCE =  5.81 ANGSTROMS                       
DBREF  1HBQ A    1   183  UNP    P18902   RETBP_BOVIN      1    183             
SEQADV 1HBQ GLN A   52  UNP  P18902    HIS    52 CONFLICT                       
SEQADV 1HBQ ASN A  175  UNP  P18902    ASP   175 CONFLICT                       
SEQRES   1 A  183  GLU ARG ASP CYS ARG VAL SER SER PHE ARG VAL LYS GLU          
SEQRES   2 A  183  ASN PHE ASP LYS ALA ARG PHE ALA GLY THR TRP TYR ALA          
SEQRES   3 A  183  MET ALA LYS LYS ASP PRO GLU GLY LEU PHE LEU GLN ASP          
SEQRES   4 A  183  ASN ILE VAL ALA GLU PHE SER VAL ASP GLU ASN GLY GLN          
SEQRES   5 A  183  MET SER ALA THR ALA LYS GLY ARG VAL ARG LEU LEU ASN          
SEQRES   6 A  183  ASN TRP ASP VAL CYS ALA ASP MET VAL GLY THR PHE THR          
SEQRES   7 A  183  ASP THR GLU ASP PRO ALA LYS PHE LYS MET LYS TYR TRP          
SEQRES   8 A  183  GLY VAL ALA SER PHE LEU GLN LYS GLY ASN ASP ASP HIS          
SEQRES   9 A  183  TRP ILE ILE ASP THR ASP TYR GLU THR PHE ALA VAL GLN          
SEQRES  10 A  183  TYR SER CYS ARG LEU LEU ASN LEU ASP GLY THR CYS ALA          
SEQRES  11 A  183  ASP SER TYR SER PHE VAL PHE ALA ARG ASP PRO SER GLY          
SEQRES  12 A  183  PHE SER PRO GLU VAL GLN LYS ILE VAL ARG GLN ARG GLN          
SEQRES  13 A  183  GLU GLU LEU CYS LEU ALA ARG GLN TYR ARG LEU ILE PRO          
SEQRES  14 A  183  HIS ASN GLY TYR CYS ASN GLY LYS SER GLU ARG ASN ILE          
SEQRES  15 A  183  LEU                                                          
FORMUL   2  HOH   *166(H2 O)                                                    
HELIX    1   1 VAL A    6  SER A    8  4ONE SHORT TURN                     3    
HELIX    2   2 PRO A  146  GLU A  158  1                                  13    
SHEET    1  S1 9 GLY A  22  LYS A  30  0                                        
SHEET    2  S1 9 ASP A  39  ASP A  48 -1  O  ILE A  41   N  ALA A  26           
SHEET    3  S1 9 GLN A  52  LEU A  63 -1  O  GLN A  52   N  ASP A  48           
SHEET    4  S1 9 TRP A  67  THR A  78 -1  O  TRP A  67   N  LEU A  63           
SHEET    5  S1 9 LYS A  85  GLY A  92 -1  N  LYS A  87   O  THR A  78           
SHEET    6  S1 9 LYS A  99  ASP A 110 -1  N  GLY A 100   O  TYR A  90           
SHEET    7  S1 9 PHE A 114  ASN A 124 -1  O  PHE A 114   N  ASP A 110           
SHEET    8  S1 9 CYS A 129  ARG A 139 -1  N  ALA A 130   O  LEU A 122           
SHEET    9  S1 9 GLY A  22  LYS A  30 -1  N  TYR A  25   O  ALA A 138           
TURN     1  BC ASP A  48  GLY A  51                                             
TURN     2  CD LEU A  64  ASN A  66     GAMMA TURN                              
TURN     3  GH ASN A 124  GLY A 127                                             
SSBOND   1 CYS A    4    CYS A  160                                             
SSBOND   2 CYS A   70    CYS A  174                                             
SSBOND   3 CYS A  120    CYS A  129                                             
CRYST1   46.550   48.970   76.870  90.00  90.00  90.00 P 21 21 21    4          
ORIGX1      1.000000  0.000000  0.000000        0.00000                         
ORIGX2      0.000000  1.000000  0.000000        0.00000                         
ORIGX3      0.000000  0.000000  1.000000        0.00000                         
SCALE1      0.021482  0.000000  0.000000        0.00000                         
SCALE2      0.000000  0.020421  0.000000        0.00000                         
SCALE3      0.000000  0.000000  0.013009        0.00000                         
ATOM      1  N   GLU A   1       4.037  33.235  57.646  1.00 36.22           N  
ATOM      2  CA  GLU A   1       3.326  33.074  56.395  1.00 87.99           C  
ATOM      3  C   GLU A   1       4.100  32.176  55.444  1.00 77.23           C  
ATOM      4  O   GLU A   1       3.703  31.042  55.166  1.00 63.40           O  
ATOM      5  CB  GLU A   1       3.046  34.434  55.736  1.00 68.94           C  
ATOM      6  CG  GLU A   1       2.069  34.342  54.547  1.00100.00           C  
ATOM      7  CD  GLU A   1       2.742  34.151  53.215  1.00100.00           C  
ATOM      8  OE1 GLU A   1       3.504  34.963  52.723  1.00100.00           O  
ATOM      9  OE2 GLU A   1       2.392  33.037  52.621  1.00 67.62           O  
ATOM     10  N   ARG A   2       5.217  32.697  54.937  1.00100.00           N  
ATOM     11  CA  ARG A   2       6.038  31.919  54.029  1.00 75.47           C  
ATOM     12  C   ARG A   2       6.494  30.662  54.772  1.00 62.96           C  
ATOM     13  O   ARG A   2       6.829  30.657  55.964  1.00 44.32           O  
ATOM     14  CB  ARG A   2       7.120  32.753  53.358  1.00 60.43           C  
ATOM     15  CG  ARG A   2       6.546  33.908  52.540  1.00100.00           C  
ATOM     16  CD  ARG A   2       6.286  33.554  51.078  1.00 59.33           C  
ATOM     17  NE  ARG A   2       4.963  32.979  50.837  1.00100.00           N  
ATOM     18  CZ  ARG A   2       4.484  32.668  49.632  1.00100.00           C  
ATOM     19  NH1 ARG A   2       5.242  32.883  48.557  1.00100.00           N  
ATOM     20  NH2 ARG A   2       3.269  32.143  49.471  1.00100.00           N  
ATOM     21  N   ASP A   3       6.470  29.562  54.044  1.00 49.94           N  
ATOM     22  CA  ASP A   3       6.806  28.245  54.549  1.00 28.31           C  
ATOM     23  C   ASP A   3       8.269  27.792  54.537  1.00 23.63           C  
ATOM     24  O   ASP A   3       8.940  27.998  53.513  1.00 19.93           O  
ATOM     25  CB  ASP A   3       5.896  27.315  53.715  1.00 19.06           C  
ATOM     26  CG  ASP A   3       5.842  25.854  54.091  1.00 12.57           C  
ATOM     27  OD1 ASP A   3       6.562  25.282  54.884  1.00 23.33           O  
ATOM     28  OD2 ASP A   3       5.002  25.196  53.343  1.00 36.46           O  
ATOM     29  N   CYS A   4       8.741  27.185  55.650  1.00  9.47           N  
ATOM     30  CA  CYS A   4      10.124  26.713  55.679  1.00  4.24           C  
ATOM     31  C   CYS A   4      10.276  25.217  55.509  1.00  8.29           C  
ATOM     32  O   CYS A   4      11.332  24.656  55.758  1.00  8.17           O  
ATOM     33  CB  CYS A   4      10.901  27.126  56.932  1.00  5.45           C  
ATOM     34  SG  CYS A   4      11.062  28.926  57.022  1.00 16.93           S  
ATOM     35  N   ARG A   5       9.242  24.511  55.095  1.00  8.88           N  
ATOM     36  CA  ARG A   5       9.372  23.066  54.892  1.00  9.76           C  
ATOM     37  C   ARG A   5      10.119  22.830  53.583  1.00  4.49           C  
ATOM     38  O   ARG A   5       9.799  23.464  52.567  1.00  8.63           O  
ATOM     39  CB  ARG A   5       8.088  22.259  54.911  1.00 11.03           C  
ATOM     40  CG  ARG A   5       7.217  22.589  56.108  1.00 13.44           C  
ATOM     41  CD  ARG A   5       5.802  22.071  55.894  1.00 20.90           C  
ATOM     42  NE  ARG A   5       5.022  22.988  55.079  1.00 20.60           N  
ATOM     43  CZ  ARG A   5       3.746  22.807  54.813  1.00 25.38           C  
ATOM     44  NH1 ARG A   5       3.136  21.745  55.304  1.00 22.09           N  
ATOM     45  NH2 ARG A   5       3.063  23.663  54.078  1.00 16.24           N  
ATOM     46  N   VAL A   6      11.123  21.950  53.648  1.00  3.11           N  
ATOM     47  CA  VAL A   6      11.920  21.676  52.484  1.00  4.96           C  
ATOM     48  C   VAL A   6      11.127  21.319  51.250  1.00 17.43           C  
ATOM     49  O   VAL A   6      11.458  21.685  50.106  1.00 10.37           O  
ATOM     50  CB  VAL A   6      12.930  20.588  52.810  1.00  9.46           C  
ATOM     51  CG1 VAL A   6      13.763  20.230  51.575  1.00 19.62           C  
ATOM     52  CG2 VAL A   6      13.826  21.108  53.927  1.00  5.30           C  
ATOM     53  N   SER A   7      10.061  20.584  51.542  1.00 11.72           N  
ATOM     54  CA  SER A   7       9.215  20.134  50.464  1.00 14.94           C  
ATOM     55  C   SER A   7       8.474  21.230  49.739  1.00  7.86           C  
ATOM     56  O   SER A   7       7.895  21.023  48.687  1.00 12.64           O  
ATOM     57  CB  SER A   7       8.242  19.049  50.870  1.00 11.25           C  
ATOM     58  OG  SER A   7       7.387  19.681  51.782  1.00 19.14           O  
ATOM     59  N   SER A   8       8.466  22.441  50.241  1.00 11.38           N  
ATOM     60  CA  SER A   8       7.726  23.449  49.512  1.00 18.55           C  
ATOM     61  C   SER A   8       8.634  24.429  48.801  1.00 11.09           C  
ATOM     62  O   SER A   8       8.135  25.302  48.126  1.00 11.04           O  
ATOM     63  CB  SER A   8       6.739  24.170  50.414  1.00 13.16           C  
ATOM     64  OG  SER A   8       7.493  24.796  51.411  1.00 26.88           O  
ATOM     65  N   PHE A   9       9.947  24.288  48.941  1.00 10.10           N  
ATOM     66  CA  PHE A   9      10.891  25.189  48.295  1.00  2.44           C  
ATOM     67  C   PHE A   9      10.858  25.054  46.776  1.00  9.93           C  
ATOM     68  O   PHE A   9      10.755  24.000  46.168  1.00  9.31           O  
ATOM     69  CB  PHE A   9      12.283  24.771  48.740  1.00  4.66           C  
ATOM     70  CG  PHE A   9      12.648  25.148  50.153  1.00  7.10           C  
ATOM     71  CD1 PHE A   9      11.873  26.027  50.919  1.00 12.18           C  
ATOM     72  CD2 PHE A   9      13.799  24.615  50.718  1.00  7.27           C  
ATOM     73  CE1 PHE A   9      12.203  26.386  52.220  1.00  8.36           C  
ATOM     74  CE2 PHE A   9      14.165  24.951  52.016  1.00  8.80           C  
ATOM     75  CZ  PHE A   9      13.369  25.826  52.764  1.00  4.55           C  
ATOM     76  N   ARG A  10      10.906  26.155  46.069  1.00 14.69           N  
ATOM     77  CA  ARG A  10      10.842  26.056  44.625  1.00 14.05           C  
ATOM     78  C   ARG A  10      12.237  25.810  44.141  1.00 10.12           C  
ATOM     79  O   ARG A  10      13.197  26.179  44.807  1.00 12.81           O  
ATOM     80  CB  ARG A  10      10.391  27.395  44.021  1.00 15.76           C  
ATOM     81  CG  ARG A  10       9.050  27.872  44.584  1.00 39.16           C  
ATOM     82  CD  ARG A  10       7.800  27.431  43.819  1.00100.00           C  
ATOM     83  NE  ARG A  10       7.818  26.049  43.342  1.00100.00           N  
ATOM     84  CZ  ARG A  10       6.742  25.259  43.339  1.00 76.19           C  
ATOM     85  NH1 ARG A  10       5.569  25.688  43.787  1.00 47.52           N  
ATOM     86  NH2 ARG A  10       6.826  24.008  42.886  1.00100.00           N  
ATOM     87  N   VAL A  11      12.302  25.195  42.973  1.00  5.75           N  
ATOM     88  CA  VAL A  11      13.578  24.895  42.320  1.00  8.27           C  
ATOM     89  C   VAL A  11      13.500  25.445  40.890  1.00  7.80           C  
ATOM     90  O   VAL A  11      12.438  25.881  40.422  1.00 12.70           O  
ATOM     91  CB  VAL A  11      14.048  23.420  42.407  1.00  8.74           C  
ATOM     92  CG1 VAL A  11      14.178  23.062  43.893  1.00  7.67           C  
ATOM     93  CG2 VAL A  11      13.033  22.461  41.761  1.00 15.75           C  
ATOM     94  N   LYS A  12      14.625  25.418  40.182  1.00 11.07           N  
ATOM     95  CA  LYS A  12      14.720  25.920  38.825  1.00  7.14           C  
ATOM     96  C   LYS A  12      13.916  25.106  37.835  1.00 10.57           C  
ATOM     97  O   LYS A  12      14.156  23.924  37.657  1.00  8.12           O  
ATOM     98  CB  LYS A  12      16.156  25.858  38.328  1.00  8.16           C  
ATOM     99  CG  LYS A  12      16.319  26.326  36.887  1.00  9.27           C  
ATOM    100  CD  LYS A  12      16.261  27.846  36.744  1.00 13.77           C  
ATOM    101  CE  LYS A  12      16.211  28.258  35.278  1.00 13.89           C  
ATOM    102  NZ  LYS A  12      16.135  29.717  35.100  1.00 13.44           N  
ATOM    103  N   GLU A  13      12.986  25.786  37.201  1.00 11.87           N  
ATOM    104  CA  GLU A  13      12.115  25.207  36.214  1.00  9.94           C  
ATOM    105  C   GLU A  13      12.880  24.751  35.011  1.00  8.13           C  
ATOM    106  O   GLU A  13      13.704  25.465  34.506  1.00 12.24           O  
ATOM    107  CB  GLU A  13      11.085  26.272  35.757  1.00 23.79           C  
ATOM    108  CG  GLU A  13      11.716  27.620  35.296  1.00 59.03           C  
ATOM    109  CD  GLU A  13      12.321  28.485  36.396  1.00100.00           C  
ATOM    110  OE1 GLU A  13      12.068  28.348  37.594  1.00 20.71           O  
ATOM    111  OE2 GLU A  13      13.157  29.406  35.938  1.00 38.92           O  
ATOM    112  N   ASN A  14      12.625  23.565  34.529  1.00 10.40           N  
ATOM    113  CA  ASN A  14      13.269  23.052  33.350  1.00 12.85           C  
ATOM    114  C   ASN A  14      14.769  23.190  33.314  1.00 14.24           C  
ATOM    115  O   ASN A  14      15.318  23.548  32.283  1.00 15.21           O  
ATOM    116  CB  ASN A  14      12.624  23.672  32.087  1.00 15.16           C  
ATOM    117  CG  ASN A  14      11.117  23.495  32.122  1.00 22.13           C  
ATOM    118  OD1 ASN A  14      10.609  22.371  32.226  1.00 39.66           O  
ATOM    119  ND2 ASN A  14      10.388  24.600  32.220  1.00 34.32           N  
ATOM    120  N   PHE A  15      15.415  22.890  34.434  1.00 13.40           N  
ATOM    121  CA  PHE A  15      16.868  22.962  34.582  1.00  7.52           C  
ATOM    122  C   PHE A  15      17.573  22.258  33.438  1.00 12.00           C  
ATOM    123  O   PHE A  15      17.225  21.146  33.121  1.00 12.73           O  
ATOM    124  CB  PHE A  15      17.284  22.299  35.905  1.00  6.02           C  
ATOM    125  CG  PHE A  15      18.777  22.358  36.097  1.00  8.72           C  
ATOM    126  CD1 PHE A  15      19.428  23.583  36.313  1.00  4.62           C  
ATOM    127  CD2 PHE A  15      19.521  21.183  36.092  1.00  5.69           C  
ATOM    128  CE1 PHE A  15      20.811  23.608  36.460  1.00  5.95           C  
ATOM    129  CE2 PHE A  15      20.910  21.199  36.249  1.00  9.46           C  
ATOM    130  CZ  PHE A  15      21.554  22.417  36.436  1.00  5.84           C  
ATOM    131  N   ASP A  16      18.558  22.899  32.832  1.00  6.80           N  
ATOM    132  CA  ASP A  16      19.329  22.464  31.689  1.00  8.11           C  
ATOM    133  C   ASP A  16      20.743  22.160  32.050  1.00  8.59           C  
ATOM    134  O   ASP A  16      21.569  23.052  32.135  1.00 12.46           O  
ATOM    135  CB  ASP A  16      19.292  23.638  30.655  1.00  7.65           C  
ATOM    136  CG  ASP A  16      19.750  23.265  29.262  1.00 18.22           C  
ATOM    137  OD1 ASP A  16      20.735  22.411  29.225  1.00 17.49           O  
ATOM    138  OD2 ASP A  16      19.306  23.733  28.237  1.00 19.49           O  
ATOM    139  N   LYS A  17      21.013  20.891  32.252  1.00  7.42           N  
ATOM    140  CA  LYS A  17      22.332  20.429  32.626  1.00  9.15           C  
ATOM    141  C   LYS A  17      23.447  20.893  31.724  1.00 16.96           C  
ATOM    142  O   LYS A  17      24.512  21.182  32.252  1.00  6.37           O  
ATOM    143  CB  LYS A  17      22.450  18.914  32.673  1.00  7.45           C  
ATOM    144  CG  LYS A  17      21.791  18.269  33.879  1.00  8.77           C  
ATOM    145  CD  LYS A  17      21.763  16.735  33.792  1.00 12.31           C  
ATOM    146  CE  LYS A  17      20.835  16.180  32.717  1.00 18.93           C  
ATOM    147  NZ  LYS A  17      20.659  14.727  32.836  1.00 11.32           N  
ATOM    148  N   ALA A  18      23.234  20.930  30.402  1.00  8.45           N  
ATOM    149  CA  ALA A  18      24.254  21.347  29.445  1.00  4.68           C  
ATOM    150  C   ALA A  18      24.605  22.818  29.521  1.00  9.45           C  
ATOM    151  O   ALA A  18      25.747  23.226  29.374  1.00  6.82           O  
ATOM    152  CB  ALA A  18      23.851  20.929  28.046  1.00 10.24           C  
ATOM    153  N   ARG A  19      23.618  23.658  29.764  1.00  9.92           N  
ATOM    154  CA  ARG A  19      23.863  25.078  29.880  1.00  9.27           C  
ATOM    155  C   ARG A  19      24.534  25.410  31.207  1.00  9.69           C  
ATOM    156  O   ARG A  19      25.180  26.460  31.320  1.00 10.01           O  
ATOM    157  CB  ARG A  19      22.578  25.888  29.801  1.00  8.41           C  
ATOM    158  CG  ARG A  19      22.103  26.067  28.364  1.00 18.17           C  
ATOM    159  CD  ARG A  19      20.695  26.654  28.283  1.00 23.74           C  
ATOM    160  NE  ARG A  19      20.521  28.089  28.539  1.00 23.94           N  
ATOM    161  CZ  ARG A  19      21.401  29.092  28.457  1.00 28.73           C  
ATOM    162  NH1 ARG A  19      22.665  28.863  28.099  1.00 56.23           N  
ATOM    163  NH2 ARG A  19      21.021  30.345  28.725  1.00 37.30           N  
ATOM    164  N   PHE A  20      24.379  24.529  32.209  1.00  6.40           N  
ATOM    165  CA  PHE A  20      25.005  24.803  33.515  1.00  5.44           C  
ATOM    166  C   PHE A  20      26.479  24.415  33.583  1.00 11.66           C  
ATOM    167  O   PHE A  20      27.190  24.781  34.527  1.00 11.18           O  
ATOM    168  CB  PHE A  20      24.239  24.031  34.622  1.00  8.39           C  
ATOM    169  CG  PHE A  20      24.490  24.452  36.052  1.00  3.84           C  
ATOM    170  CD1 PHE A  20      23.832  25.580  36.560  1.00  4.65           C  
ATOM    171  CD2 PHE A  20      25.325  23.733  36.918  1.00  5.84           C  
ATOM    172  CE1 PHE A  20      24.016  26.019  37.863  1.00 12.22           C  
ATOM    173  CE2 PHE A  20      25.508  24.135  38.246  1.00  5.43           C  
ATOM    174  CZ  PHE A  20      24.853  25.281  38.691  1.00 10.39           C  
ATOM    175  N   ALA A  21      26.945  23.648  32.602  1.00  5.69           N  
ATOM    176  CA  ALA A  21      28.320  23.184  32.560  1.00  7.90           C  
ATOM    177  C   ALA A  21      29.299  24.350  32.547  1.00  4.26           C  
ATOM    178  O   ALA A  21      28.986  25.476  32.085  1.00  6.49           O  
ATOM    179  CB  ALA A  21      28.560  22.317  31.324  1.00  2.41           C  
ATOM    180  N   GLY A  22      30.500  24.061  33.043  1.00  1.02           N  
ATOM    181  CA  GLY A  22      31.532  25.085  33.065  1.00  4.43           C  
ATOM    182  C   GLY A  22      32.045  25.468  34.441  1.00  8.96           C  
ATOM    183  O   GLY A  22      31.787  24.738  35.400  1.00  8.52           O  
ATOM    184  N   THR A  23      32.770  26.583  34.539  1.00  6.70           N  
ATOM    185  CA  THR A  23      33.311  26.981  35.817  1.00  2.88           C  
ATOM    186  C   THR A  23      32.382  27.918  36.539  1.00 13.03           C  
ATOM    187  O   THR A  23      31.799  28.820  35.935  1.00 11.36           O  
ATOM    188  CB  THR A  23      34.585  27.783  35.542  1.00 12.01           C  
ATOM    189  OG1 THR A  23      35.395  27.003  34.679  1.00  9.82           O  
ATOM    190  CG2 THR A  23      35.320  28.053  36.846  1.00  9.82           C  
ATOM    191  N   TRP A  24      32.295  27.673  37.834  1.00  3.59           N  
ATOM    192  CA  TRP A  24      31.489  28.445  38.750  1.00  4.96           C  
ATOM    193  C   TRP A  24      32.350  28.835  39.939  1.00  3.64           C  
ATOM    194  O   TRP A  24      33.032  28.002  40.523  1.00  7.70           O  
ATOM    195  CB  TRP A  24      30.276  27.620  39.221  1.00  2.25           C  
ATOM    196  CG  TRP A  24      29.150  27.516  38.212  1.00  3.26           C  
ATOM    197  CD1 TRP A  24      28.857  26.409  37.456  1.00  5.36           C  
ATOM    198  CD2 TRP A  24      28.187  28.521  37.838  1.00  3.26           C  
ATOM    199  NE1 TRP A  24      27.765  26.631  36.653  1.00  4.97           N  
ATOM    200  CE2 TRP A  24      27.321  27.922  36.894  1.00  7.83           C  
ATOM    201  CE3 TRP A  24      27.926  29.842  38.226  1.00  1.67           C  
ATOM    202  CZ2 TRP A  24      26.284  28.670  36.342  1.00  1.99           C  
ATOM    203  CZ3 TRP A  24      26.902  30.567  37.658  1.00  1.25           C  
ATOM    204  CH2 TRP A  24      26.041  29.963  36.758  1.00 10.07           C  
ATOM    205  N   TYR A  25      32.325  30.104  40.311  1.00  1.46           N  
ATOM    206  CA  TYR A  25      33.120  30.562  41.448  1.00  5.43           C  
ATOM    207  C   TYR A  25      32.241  30.754  42.670  1.00  5.88           C  
ATOM    208  O   TYR A  25      31.205  31.406  42.548  1.00 10.02           O  
ATOM    209  CB  TYR A  25      33.772  31.926  41.201  1.00  4.69           C  
ATOM    210  CG  TYR A  25      34.762  31.814  40.057  1.00 13.17           C  
ATOM    211  CD1 TYR A  25      34.327  31.898  38.737  1.00  4.47           C  
ATOM    212  CD2 TYR A  25      36.122  31.587  40.327  1.00  6.53           C  
ATOM    213  CE1 TYR A  25      35.218  31.769  37.685  1.00 14.44           C  
ATOM    214  CE2 TYR A  25      37.033  31.468  39.270  1.00 12.59           C  
ATOM    215  CZ  TYR A  25      36.578  31.566  37.943  1.00 12.83           C  
ATOM    216  OH  TYR A  25      37.475  31.484  36.894  1.00 16.54           O  
ATOM    217  N   ALA A  26      32.593  30.221  43.843  1.00  4.09           N  
ATOM    218  CA  ALA A  26      31.679  30.430  44.963  1.00  1.33           C  
ATOM    219  C   ALA A  26      31.865  31.843  45.456  1.00  8.03           C  
ATOM    220  O   ALA A  26      32.983  32.241  45.741  1.00  7.24           O  
ATOM    221  CB  ALA A  26      31.930  29.366  46.060  1.00  7.11           C  
ATOM    222  N   MET A  27      30.783  32.598  45.572  1.00  2.31           N  
ATOM    223  CA  MET A  27      30.794  33.980  46.039  1.00  7.90           C  
ATOM    224  C   MET A  27      30.397  34.072  47.528  1.00  5.07           C  
ATOM    225  O   MET A  27      30.864  34.955  48.247  1.00  7.03           O  
ATOM    226  CB  MET A  27      29.817  34.838  45.160  1.00 13.53           C  
ATOM    227  CG  MET A  27      30.071  36.348  45.174  1.00 73.53           C  
ATOM    228  SD  MET A  27      28.774  37.417  45.845  1.00100.00           S  
ATOM    229  CE  MET A  27      29.778  38.834  46.368  1.00100.00           C  
ATOM    230  N   ALA A  28      29.534  33.179  48.023  1.00  4.00           N  
ATOM    231  CA  ALA A  28      29.066  33.205  49.395  1.00  2.06           C  
ATOM    232  C   ALA A  28      28.557  31.832  49.761  1.00  7.15           C  
ATOM    233  O   ALA A  28      28.156  31.026  48.911  1.00  5.57           O  
ATOM    234  CB  ALA A  28      27.925  34.225  49.501  1.00  1.00           C  
ATOM    235  N   LYS A  29      28.581  31.555  51.049  1.00  2.50           N  
ATOM    236  CA  LYS A  29      28.136  30.249  51.477  1.00  1.00           C  
ATOM    237  C   LYS A  29      27.462  30.271  52.863  1.00  5.29           C  
ATOM    238  O   LYS A  29      27.781  31.105  53.695  1.00  6.99           O  
ATOM    239  CB  LYS A  29      29.427  29.389  51.536  1.00  4.71           C  
ATOM    240  CG  LYS A  29      29.242  27.904  51.821  1.00 12.60           C  
ATOM    241  CD  LYS A  29      30.518  27.263  52.366  1.00  8.94           C  
ATOM    242  CE  LYS A  29      30.222  25.822  52.804  1.00 15.20           C  
ATOM    243  NZ  LYS A  29      31.129  25.231  53.830  1.00  8.15           N  
ATOM    244  N   LYS A  30      26.520  29.357  53.123  1.00  5.47           N  
ATOM    245  CA  LYS A  30      25.809  29.150  54.377  1.00  1.30           C  
ATOM    246  C   LYS A  30      26.392  27.790  54.744  1.00  6.54           C  
ATOM    247  O   LYS A  30      26.229  26.838  54.002  1.00  5.23           O  
ATOM    248  CB  LYS A  30      24.326  29.063  54.146  1.00  3.18           C  
ATOM    249  CG  LYS A  30      23.505  29.401  55.370  1.00 10.35           C  
ATOM    250  CD  LYS A  30      23.753  28.485  56.543  1.00 20.60           C  
ATOM    251  CE  LYS A  30      23.180  27.087  56.458  1.00 20.98           C  
ATOM    252  NZ  LYS A  30      22.996  26.389  57.754  1.00  5.58           N  
ATOM    253  N   ASP A  31      27.118  27.629  55.844  1.00  1.00           N  
ATOM    254  CA  ASP A  31      27.748  26.366  56.229  1.00  3.08           C  
ATOM    255  C   ASP A  31      26.845  25.451  57.020  1.00  4.13           C  
ATOM    256  O   ASP A  31      25.974  25.924  57.750  1.00  6.99           O  
ATOM    257  CB  ASP A  31      28.926  26.676  57.175  1.00  5.47           C  
ATOM    258  CG  ASP A  31      29.841  27.683  56.567  1.00 14.88           C  
ATOM    259  OD1 ASP A  31      29.388  28.244  55.508  1.00 68.99           O  
ATOM    260  OD2 ASP A  31      30.882  28.019  57.017  1.00 33.13           O  
ATOM    261  N   PRO A  32      27.078  24.149  56.863  1.00  3.83           N  
ATOM    262  CA  PRO A  32      26.304  23.155  57.609  1.00  2.77           C  
ATOM    263  C   PRO A  32      27.087  22.883  58.916  1.00  5.81           C  
ATOM    264  O   PRO A  32      28.073  23.587  59.197  1.00  6.44           O  
ATOM    265  CB  PRO A  32      26.467  21.903  56.740  1.00  5.88           C  
ATOM    266  CG  PRO A  32      27.847  22.024  56.105  1.00  3.66           C  
ATOM    267  CD  PRO A  32      28.157  23.507  56.038  1.00  3.15           C  
ATOM    268  N   GLU A  33      26.657  21.891  59.724  1.00 13.73           N  
ATOM    269  CA  GLU A  33      27.371  21.564  60.944  1.00 11.25           C  
ATOM    270  C   GLU A  33      28.608  20.827  60.486  1.00  7.86           C  
ATOM    271  O   GLU A  33      28.627  20.222  59.411  1.00 14.15           O  
ATOM    272  CB  GLU A  33      26.650  20.578  61.878  1.00 12.55           C  
ATOM    273  CG  GLU A  33      25.219  20.989  62.302  1.00 40.42           C  
ATOM    274  CD  GLU A  33      24.987  22.304  63.035  1.00100.00           C  
ATOM    275  OE1 GLU A  33      25.877  23.013  63.490  1.00 72.20           O  
ATOM    276  OE2 GLU A  33      23.706  22.609  63.139  1.00 72.11           O  
ATOM    277  N   GLY A  34      29.653  20.865  61.297  1.00 17.65           N  
ATOM    278  CA  GLY A  34      30.895  20.194  60.950  1.00 22.10           C  
ATOM    279  C   GLY A  34      31.441  20.603  59.583  1.00 33.65           C  
ATOM    280  O   GLY A  34      31.895  19.784  58.782  1.00 39.87           O  
ATOM    281  N   LEU A  35      31.415  21.901  59.321  1.00 13.74           N  
ATOM    282  CA  LEU A  35      31.875  22.439  58.065  1.00 23.02           C  
ATOM    283  C   LEU A  35      33.197  21.911  57.504  1.00 33.21           C  
ATOM    284  O   LEU A  35      34.122  21.546  58.223  1.00 24.49           O  
ATOM    285  CB  LEU A  35      31.672  23.969  58.004  1.00 21.79           C  
ATOM    286  CG  LEU A  35      32.880  24.829  58.358  1.00 30.02           C  
ATOM    287  CD1 LEU A  35      33.560  25.416  57.129  1.00 25.33           C  
ATOM    288  CD2 LEU A  35      32.418  26.010  59.185  1.00 28.52           C  
ATOM    289  N   PHE A  36      33.276  21.878  56.173  1.00 14.20           N  
ATOM    290  CA  PHE A  36      34.410  21.447  55.363  1.00 12.19           C  
ATOM    291  C   PHE A  36      34.479  22.575  54.348  1.00 17.58           C  
ATOM    292  O   PHE A  36      33.560  23.374  54.329  1.00100.00           O  
ATOM    293  CB  PHE A  36      33.960  20.135  54.677  1.00 14.97           C  
ATOM    294  CG  PHE A  36      35.021  19.372  53.932  1.00 20.95           C  
ATOM    295  CD1 PHE A  36      36.042  18.712  54.615  1.00 26.03           C  
ATOM    296  CD2 PHE A  36      34.967  19.301  52.542  1.00 20.84           C  
ATOM    297  CE1 PHE A  36      37.020  17.999  53.919  1.00 37.73           C  
ATOM    298  CE2 PHE A  36      35.949  18.602  51.839  1.00 16.18           C  
ATOM    299  CZ  PHE A  36      36.971  17.949  52.528  1.00 24.29           C  
ATOM    300  N   LEU A  37      35.450  22.682  53.482  1.00 42.18           N  
ATOM    301  CA  LEU A  37      35.425  23.784  52.520  1.00  7.04           C  
ATOM    302  C   LEU A  37      35.290  25.185  53.115  1.00  8.97           C  
ATOM    303  O   LEU A  37      34.209  25.689  53.388  1.00  7.93           O  
ATOM    304  CB  LEU A  37      34.467  23.671  51.333  1.00  7.43           C  
ATOM    305  CG  LEU A  37      34.578  22.446  50.462  1.00  9.64           C  
ATOM    306  CD1 LEU A  37      33.848  22.803  49.178  1.00 23.77           C  
ATOM    307  CD2 LEU A  37      36.023  22.133  50.149  1.00 13.08           C  
ATOM    308  N   GLN A  38      36.407  25.854  53.369  1.00  3.56           N  
ATOM    309  CA  GLN A  38      36.398  27.168  53.958  1.00  9.07           C  
ATOM    310  C   GLN A  38      36.314  28.268  52.918  1.00 15.07           C  
ATOM    311  O   GLN A  38      35.434  29.136  53.000  1.00  9.89           O  
ATOM    312  CB  GLN A  38      37.749  27.380  54.687  1.00  7.91           C  
ATOM    313  CG  GLN A  38      37.938  26.382  55.835  1.00 27.68           C  
ATOM    314  CD  GLN A  38      37.707  27.146  57.116  1.00 47.02           C  
ATOM    315  OE1 GLN A  38      36.550  27.445  57.434  1.00 29.53           O  
ATOM    316  NE2 GLN A  38      38.780  27.619  57.749  1.00 67.64           N  
ATOM    317  N   ASP A  39      37.245  28.242  51.955  1.00  3.01           N  
ATOM    318  CA  ASP A  39      37.202  29.323  50.996  1.00  3.45           C  
ATOM    319  C   ASP A  39      37.963  28.972  49.754  1.00  5.76           C  
ATOM    320  O   ASP A  39      38.331  27.815  49.679  1.00  5.27           O  
ATOM    321  CB  ASP A  39      37.748  30.607  51.635  1.00  2.88           C  
ATOM    322  CG  ASP A  39      39.149  30.537  52.181  1.00 11.05           C  
ATOM    323  OD1 ASP A  39      39.987  29.698  51.632  1.00 10.81           O  
ATOM    324  OD2 ASP A  39      39.463  31.212  53.128  1.00 14.62           O  
ATOM    325  N   ASN A  40      38.160  29.920  48.834  1.00  3.26           N  
ATOM    326  CA  ASN A  40      38.864  29.624  47.593  1.00  4.04           C  
ATOM    327  C   ASN A  40      38.192  28.480  46.838  1.00  6.83           C  
ATOM    328  O   ASN A  40      38.878  27.659  46.219  1.00  6.89           O  
ATOM    329  CB  ASN A  40      40.339  29.250  47.813  1.00  9.68           C  
ATOM    330  CG  ASN A  40      41.167  30.469  48.117  1.00 19.33           C  
ATOM    331  OD1 ASN A  40      41.658  31.112  47.181  1.00 15.76           O  
ATOM    332  ND2 ASN A  40      41.349  30.740  49.408  1.00 11.91           N  
ATOM    333  N   ILE A  41      36.857  28.423  46.910  1.00  7.09           N  
ATOM    334  CA  ILE A  41      36.114  27.360  46.254  1.00  3.21           C  
ATOM    335  C   ILE A  41      35.677  27.691  44.836  1.00  7.26           C  
ATOM    336  O   ILE A  41      35.008  28.706  44.614  1.00  8.97           O  
ATOM    337  CB  ILE A  41      34.839  27.127  47.072  1.00  6.88           C  
ATOM    338  CG1 ILE A  41      35.219  26.810  48.535  1.00  8.76           C  
ATOM    339  CG2 ILE A  41      34.016  25.946  46.531  1.00  6.04           C  
ATOM    340  CD1 ILE A  41      34.136  27.248  49.545  1.00  8.87           C  
ATOM    341  N   VAL A  42      36.043  26.808  43.906  1.00  5.02           N  
ATOM    342  CA  VAL A  42      35.725  26.880  42.473  1.00  5.35           C  
ATOM    343  C   VAL A  42      35.346  25.475  42.044  1.00  2.00           C  
ATOM    344  O   VAL A  42      36.033  24.491  42.347  1.00  9.85           O  
ATOM    345  CB  VAL A  42      36.923  27.312  41.634  1.00  6.27           C  
ATOM    346  CG1 VAL A  42      36.434  27.564  40.215  1.00 11.24           C  
ATOM    347  CG2 VAL A  42      37.494  28.615  42.165  1.00 12.33           C  
ATOM    348  N   ALA A  43      34.248  25.423  41.316  1.00  1.13           N  
ATOM    349  CA  ALA A  43      33.704  24.192  40.808  1.00  3.96           C  
ATOM    350  C   ALA A  43      33.648  24.196  39.313  1.00  8.55           C  
ATOM    351  O   ALA A  43      33.400  25.213  38.695  1.00 10.50           O  
ATOM    352  CB  ALA A  43      32.242  24.035  41.243  1.00  3.92           C  
ATOM    353  N   GLU A  44      33.842  23.030  38.740  1.00  7.40           N  
ATOM    354  CA  GLU A  44      33.803  22.837  37.306  1.00  5.21           C  
ATOM    355  C   GLU A  44      32.756  21.739  37.017  1.00 12.74           C  
ATOM    356  O   GLU A  44      32.914  20.581  37.441  1.00  8.16           O  
ATOM    357  CB  GLU A  44      35.200  22.390  36.848  1.00 15.86           C  
ATOM    358  CG  GLU A  44      35.209  22.215  35.319  1.00 22.77           C  
ATOM    359  CD  GLU A  44      35.547  23.502  34.647  1.00 35.25           C  
ATOM    360  OE1 GLU A  44      36.148  24.380  35.237  1.00 32.02           O  
ATOM    361  OE2 GLU A  44      35.077  23.566  33.427  1.00 40.17           O  
ATOM    362  N   PHE A  45      31.659  22.068  36.331  1.00  5.61           N  
ATOM    363  CA  PHE A  45      30.658  21.042  36.072  1.00  2.15           C  
ATOM    364  C   PHE A  45      30.700  20.541  34.635  1.00  8.11           C  
ATOM    365  O   PHE A  45      30.935  21.311  33.709  1.00 10.04           O  
ATOM    366  CB  PHE A  45      29.263  21.664  36.235  1.00  6.43           C  
ATOM    367  CG  PHE A  45      28.776  21.797  37.666  1.00  6.34           C  
ATOM    368  CD1 PHE A  45      29.284  22.800  38.499  1.00 13.24           C  
ATOM    369  CD2 PHE A  45      27.816  20.912  38.172  1.00  6.84           C  
ATOM    370  CE1 PHE A  45      28.851  22.909  39.823  1.00 11.12           C  
ATOM    371  CE2 PHE A  45      27.359  21.007  39.483  1.00 13.42           C  
ATOM    372  CZ  PHE A  45      27.887  22.019  40.285  1.00 10.49           C  
ATOM    373  N   SER A  46      30.476  19.245  34.449  1.00  7.64           N  
ATOM    374  CA  SER A  46      30.494  18.633  33.136  1.00  8.86           C  
ATOM    375  C   SER A  46      29.295  17.746  32.936  1.00  9.77           C  
ATOM    376  O   SER A  46      28.749  17.291  33.923  1.00  7.67           O  
ATOM    377  CB  SER A  46      31.700  17.719  32.923  1.00 11.78           C  
ATOM    378  OG  SER A  46      32.889  18.367  33.280  1.00 21.09           O  
ATOM    379  N   VAL A  47      28.905  17.506  31.679  1.00 15.98           N  
ATOM    380  CA  VAL A  47      27.775  16.644  31.297  1.00  9.34           C  
ATOM    381  C   VAL A  47      28.259  15.755  30.167  1.00 15.01           C  
ATOM    382  O   VAL A  47      28.852  16.291  29.254  1.00 14.33           O  
ATOM    383  CB  VAL A  47      26.449  17.356  31.039  1.00 13.29           C  
ATOM    384  CG1 VAL A  47      26.598  18.267  29.840  1.00 23.21           C  
ATOM    385  CG2 VAL A  47      25.309  16.386  30.785  1.00  4.82           C  
ATOM    386  N   ASP A  48      28.084  14.450  30.240  1.00 12.74           N  
ATOM    387  CA  ASP A  48      28.553  13.610  29.174  1.00 11.79           C  
ATOM    388  C   ASP A  48      27.492  13.440  28.097  1.00 19.45           C  
ATOM    389  O   ASP A  48      26.398  13.983  28.181  1.00 16.06           O  
ATOM    390  CB  ASP A  48      29.121  12.278  29.663  1.00  6.50           C  
ATOM    391  CG  ASP A  48      28.160  11.334  30.282  1.00 13.41           C  
ATOM    392  OD1 ASP A  48      26.908  11.552  30.046  1.00 16.22           O  
ATOM    393  OD2 ASP A  48      28.516  10.398  30.930  1.00 18.91           O  
ATOM    394  N   GLU A  49      27.830  12.663  27.078  1.00 24.62           N  
ATOM    395  CA  GLU A  49      27.016  12.352  25.915  1.00 27.16           C  
ATOM    396  C   GLU A  49      25.650  11.775  26.255  1.00 18.60           C  
ATOM    397  O   GLU A  49      24.666  11.975  25.578  1.00 27.17           O  
ATOM    398  CB  GLU A  49      27.828  11.434  24.978  1.00 23.05           C  
ATOM    399  CG  GLU A  49      27.502  11.634  23.490  1.00100.00           C  
ATOM    400  CD  GLU A  49      28.204  12.824  22.892  1.00100.00           C  
ATOM    401  OE1 GLU A  49      27.795  13.973  23.391  1.00 97.51           O  
ATOM    402  OE2 GLU A  49      29.032  12.720  21.998  1.00100.00           O  
ATOM    403  N   ASN A  50      25.582  11.037  27.347  1.00 13.75           N  
ATOM    404  CA  ASN A  50      24.442  10.348  27.956  1.00 10.48           C  
ATOM    405  C   ASN A  50      23.685  11.218  28.972  1.00 13.42           C  
ATOM    406  O   ASN A  50      22.739  10.791  29.632  1.00 13.69           O  
ATOM    407  CB  ASN A  50      25.129   9.189  28.696  1.00 27.88           C  
ATOM    408  CG  ASN A  50      24.282   8.045  29.186  1.00 66.46           C  
ATOM    409  OD1 ASN A  50      24.810   7.178  29.902  1.00 78.33           O  
ATOM    410  ND2 ASN A  50      23.023   8.018  28.761  1.00100.00           N  
ATOM    411  N   GLY A  51      24.075  12.475  29.154  1.00  8.94           N  
ATOM    412  CA  GLY A  51      23.350  13.319  30.088  1.00 14.84           C  
ATOM    413  C   GLY A  51      23.718  13.208  31.560  1.00  9.68           C  
ATOM    414  O   GLY A  51      23.042  13.753  32.445  1.00 14.96           O  
ATOM    415  N   GLN A  52      24.798  12.494  31.843  1.00  9.79           N  
ATOM    416  CA  GLN A  52      25.221  12.354  33.246  1.00 12.86           C  
ATOM    417  C   GLN A  52      26.149  13.507  33.617  1.00 10.31           C  
ATOM    418  O   GLN A  52      27.219  13.719  33.012  1.00  8.08           O  
ATOM    419  CB  GLN A  52      26.028  11.073  33.506  1.00 21.17           C  
ATOM    420  CG  GLN A  52      25.524   9.848  32.733  1.00 30.97           C  
ATOM    421  CD  GLN A  52      26.515   8.709  32.855  1.00100.00           C  
ATOM    422  OE1 GLN A  52      26.979   8.404  33.965  1.00 80.90           O  
ATOM    423  NE2 GLN A  52      26.923   8.144  31.720  1.00 61.82           N  
ATOM    424  N   MET A  53      25.692  14.228  34.632  1.00  9.79           N  
ATOM    425  CA  MET A  53      26.428  15.363  35.107  1.00  1.07           C  
ATOM    426  C   MET A  53      27.417  14.961  36.175  1.00  4.53           C  
ATOM    427  O   MET A  53      27.202  14.077  36.999  1.00  7.87           O  
ATOM    428  CB  MET A  53      25.417  16.411  35.643  1.00  9.04           C  
ATOM    429  CG  MET A  53      26.038  17.746  36.053  1.00  5.71           C  
ATOM    430  SD  MET A  53      24.752  18.990  36.289  1.00 11.45           S  
ATOM    431  CE  MET A  53      24.212  18.617  37.973  1.00 13.66           C  
ATOM    432  N   SER A  54      28.565  15.636  36.169  1.00  6.53           N  
ATOM    433  CA  SER A  54      29.611  15.397  37.170  1.00  5.42           C  
ATOM    434  C   SER A  54      30.281  16.727  37.463  1.00  3.56           C  
ATOM    435  O   SER A  54      30.036  17.689  36.744  1.00  5.55           O  
ATOM    436  CB  SER A  54      30.661  14.360  36.752  1.00 11.80           C  
ATOM    437  OG  SER A  54      31.350  14.811  35.601  1.00  8.69           O  
ATOM    438  N   ALA A  55      31.095  16.781  38.499  1.00  6.03           N  
ATOM    439  CA  ALA A  55      31.776  18.021  38.770  1.00  7.40           C  
ATOM    440  C   ALA A  55      33.020  17.793  39.592  1.00  3.39           C  
ATOM    441  O   ALA A  55      33.136  16.783  40.269  1.00  5.86           O  
ATOM    442  CB  ALA A  55      30.914  18.923  39.621  1.00  9.92           C  
ATOM    443  N   THR A  56      33.933  18.743  39.553  1.00  5.76           N  
ATOM    444  CA  THR A  56      35.154  18.667  40.357  1.00  2.12           C  
ATOM    445  C   THR A  56      35.202  19.986  41.091  1.00 13.34           C  
ATOM    446  O   THR A  56      34.634  20.950  40.621  1.00  8.67           O  
ATOM    447  CB  THR A  56      36.513  18.521  39.645  1.00  4.21           C  
ATOM    448  OG1 THR A  56      36.606  19.527  38.658  1.00 12.98           O  
ATOM    449  CG2 THR A  56      36.539  17.166  38.966  1.00  7.67           C  
ATOM    450  N   ALA A  57      35.847  20.074  42.219  1.00  9.11           N  
ATOM    451  CA  ALA A  57      35.923  21.334  42.891  1.00  7.53           C  
ATOM    452  C   ALA A  57      37.234  21.340  43.639  1.00 13.06           C  
ATOM    453  O   ALA A  57      37.749  20.268  43.925  1.00 13.01           O  
ATOM    454  CB  ALA A  57      34.748  21.574  43.822  1.00 13.77           C  
ATOM    455  N   LYS A  58      37.722  22.539  43.922  1.00  4.59           N  
ATOM    456  CA  LYS A  58      38.933  22.766  44.666  1.00  7.49           C  
ATOM    457  C   LYS A  58      38.560  23.768  45.773  1.00  9.90           C  
ATOM    458  O   LYS A  58      37.724  24.668  45.615  1.00  8.59           O  
ATOM    459  CB  LYS A  58      39.723  23.639  43.735  1.00 12.25           C  
ATOM    460  CG  LYS A  58      41.159  23.363  43.431  1.00 44.30           C  
ATOM    461  CD  LYS A  58      41.417  23.825  42.010  1.00 33.42           C  
ATOM    462  CE  LYS A  58      42.420  24.960  41.891  1.00 65.39           C  
ATOM    463  NZ  LYS A  58      43.781  24.413  41.824  1.00 87.46           N  
ATOM    464  N   GLY A  59      39.168  23.665  46.949  1.00  5.27           N  
ATOM    465  CA  GLY A  59      38.860  24.650  47.994  1.00  3.10           C  
ATOM    466  C   GLY A  59      39.770  24.374  49.184  1.00 10.17           C  
ATOM    467  O   GLY A  59      40.293  23.272  49.335  1.00  8.92           O  
ATOM    468  N   ARG A  60      39.985  25.367  50.025  1.00  5.23           N  
ATOM    469  CA  ARG A  60      40.831  25.214  51.183  1.00  5.25           C  
ATOM    470  C   ARG A  60      40.058  24.549  52.280  1.00 14.29           C  
ATOM    471  O   ARG A  60      38.901  24.911  52.544  1.00 15.35           O  
ATOM    472  CB  ARG A  60      41.291  26.585  51.699  1.00  7.30           C  
ATOM    473  CG  ARG A  60      42.293  26.478  52.844  1.00 15.17           C  
ATOM    474  CD  ARG A  60      42.839  27.834  53.273  1.00  8.50           C  
ATOM    475  NE  ARG A  60      41.808  28.790  53.666  1.00 17.79           N  
ATOM    476  CZ  ARG A  60      41.520  29.011  54.955  1.00 25.12           C  
ATOM    477  NH1 ARG A  60      42.200  28.322  55.882  1.00 19.40           N  
ATOM    478  NH2 ARG A  60      40.577  29.877  55.342  1.00 16.23           N  
ATOM    479  N   VAL A  61      40.747  23.594  52.898  1.00  9.42           N  
ATOM    480  CA  VAL A  61      40.136  22.927  54.035  1.00 13.07           C  
ATOM    481  C   VAL A  61      41.071  23.049  55.270  1.00 24.26           C  
ATOM    482  O   VAL A  61      42.280  22.733  55.175  1.00 15.58           O  
ATOM    483  CB  VAL A  61      39.790  21.491  53.713  1.00 16.94           C  
ATOM    484  CG1 VAL A  61      39.056  20.887  54.890  1.00 33.88           C  
ATOM    485  CG2 VAL A  61      38.874  21.513  52.495  1.00 12.42           C  
ATOM    486  N   ARG A  62      40.546  23.531  56.421  1.00 24.32           N  
ATOM    487  CA  ARG A  62      41.380  23.656  57.618  1.00 20.01           C  
ATOM    488  C   ARG A  62      41.374  22.302  58.304  1.00 29.34           C  
ATOM    489  O   ARG A  62      40.353  21.832  58.800  1.00 25.56           O  
ATOM    490  CB  ARG A  62      40.931  24.716  58.618  1.00 23.93           C  
ATOM    491  CG  ARG A  62      41.801  25.966  58.664  1.00100.00           C  
ATOM    492  CD  ARG A  62      43.008  25.884  59.600  1.00 35.34           C  
ATOM    493  NE  ARG A  62      44.024  26.869  59.229  1.00 36.79           N  
ATOM    494  CZ  ARG A  62      44.046  28.141  59.635  1.00 64.11           C  
ATOM    495  NH1 ARG A  62      43.094  28.572  60.462  1.00 70.42           N  
ATOM    496  NH2 ARG A  62      44.996  28.992  59.250  1.00 65.43           N  
ATOM    497  N   LEU A  63      42.499  21.612  58.315  1.00 32.93           N  
ATOM    498  CA  LEU A  63      42.473  20.323  58.971  1.00 27.68           C  
ATOM    499  C   LEU A  63      42.368  20.531  60.487  1.00 70.66           C  
ATOM    500  O   LEU A  63      42.957  21.450  61.072  1.00 36.46           O  
ATOM    501  CB  LEU A  63      43.656  19.453  58.531  1.00 34.21           C  
ATOM    502  CG  LEU A  63      43.221  18.235  57.733  1.00 34.70           C  
ATOM    503  CD1 LEU A  63      42.530  17.260  58.681  1.00 79.32           C  
ATOM    504  CD2 LEU A  63      42.247  18.645  56.640  1.00 25.96           C  
ATOM    505  N   LEU A  64      41.572  19.684  61.143  1.00100.00           N  
ATOM    506  CA  LEU A  64      41.340  19.746  62.586  1.00100.00           C  
ATOM    507  C   LEU A  64      42.619  19.963  63.392  1.00 48.33           C  
ATOM    508  O   LEU A  64      42.602  20.472  64.509  1.00100.00           O  
ATOM    509  CB  LEU A  64      40.521  18.523  63.057  1.00100.00           C  
ATOM    510  CG  LEU A  64      39.694  18.655  64.343  1.00100.00           C  
ATOM    511  CD1 LEU A  64      40.539  18.343  65.575  1.00100.00           C  
ATOM    512  CD2 LEU A  64      38.953  19.985  64.493  1.00 66.32           C  
ATOM    513  N   ASN A  65      43.740  19.587  62.780  1.00 78.32           N  
ATOM    514  CA  ASN A  65      45.074  19.709  63.356  1.00 29.17           C  
ATOM    515  C   ASN A  65      45.750  21.030  62.991  1.00100.00           C  
ATOM    516  O   ASN A  65      46.962  21.233  63.203  1.00 44.31           O  
ATOM    517  CB  ASN A  65      45.975  18.581  62.808  1.00 78.44           C  
ATOM    518  CG  ASN A  65      46.427  18.823  61.364  1.00100.00           C  
ATOM    519  OD1 ASN A  65      45.787  19.578  60.605  1.00 61.42           O  
ATOM    520  ND2 ASN A  65      47.542  18.201  60.956  1.00 42.03           N  
ATOM    521  N   ASN A  66      44.934  21.918  62.420  1.00 36.89           N  
ATOM    522  CA  ASN A  66      45.417  23.212  61.988  1.00 47.22           C  
ATOM    523  C   ASN A  66      46.184  23.281  60.674  1.00 29.68           C  
ATOM    524  O   ASN A  66      46.641  24.360  60.326  1.00 30.76           O  
ATOM    525  CB  ASN A  66      45.753  24.287  63.037  1.00 51.25           C  
ATOM    526  CG  ASN A  66      44.838  25.504  62.921  1.00100.00           C  
ATOM    527  OD1 ASN A  66      43.607  25.408  63.088  1.00100.00           O  
ATOM    528  ND2 ASN A  66      45.422  26.672  62.638  1.00 63.96           N  
ATOM    529  N   TRP A  67      46.342  22.182  59.932  1.00 40.81           N  
ATOM    530  CA  TRP A  67      47.049  22.337  58.673  1.00 59.14           C  
ATOM    531  C   TRP A  67      45.990  22.855  57.731  1.00 35.33           C  
ATOM    532  O   TRP A  67      44.810  22.554  57.882  1.00 32.49           O  
ATOM    533  CB  TRP A  67      47.236  21.130  57.727  1.00100.00           C  
ATOM    534  CG  TRP A  67      47.986  19.875  58.007  1.00100.00           C  
ATOM    535  CD1 TRP A  67      47.708  18.696  57.392  1.00100.00           C  
ATOM    536  CD2 TRP A  67      49.097  19.645  58.877  1.00100.00           C  
ATOM    537  NE1 TRP A  67      48.556  17.718  57.828  1.00100.00           N  
ATOM    538  CE2 TRP A  67      49.421  18.271  58.738  1.00100.00           C  
ATOM    539  CE3 TRP A  67      49.832  20.453  59.754  1.00 56.32           C  
ATOM    540  CZ2 TRP A  67      50.465  17.692  59.462  1.00100.00           C  
ATOM    541  CZ3 TRP A  67      50.861  19.871  60.460  1.00 63.61           C  
ATOM    542  CH2 TRP A  67      51.171  18.512  60.317  1.00100.00           C  
ATOM    543  N   ASP A  68      46.420  23.581  56.727  1.00 32.92           N  
ATOM    544  CA  ASP A  68      45.468  24.048  55.767  1.00 17.76           C  
ATOM    545  C   ASP A  68      45.770  23.130  54.595  1.00 18.33           C  
ATOM    546  O   ASP A  68      46.927  22.831  54.323  1.00 20.76           O  
ATOM    547  CB  ASP A  68      45.822  25.490  55.297  1.00 13.38           C  
ATOM    548  CG  ASP A  68      44.985  26.561  55.942  1.00 31.35           C  
ATOM    549  OD1 ASP A  68      43.939  26.353  56.556  1.00 23.39           O  
ATOM    550  OD2 ASP A  68      45.500  27.747  55.708  1.00 33.02           O  
ATOM    551  N   VAL A  69      44.766  22.672  53.884  1.00  9.17           N  
ATOM    552  CA  VAL A  69      45.039  21.881  52.723  1.00 16.19           C  
ATOM    553  C   VAL A  69      44.089  22.285  51.615  1.00 13.02           C  
ATOM    554  O   VAL A  69      43.020  22.797  51.870  1.00 10.09           O  
ATOM    555  CB  VAL A  69      45.117  20.389  52.849  1.00 16.88           C  
ATOM    556  CG1 VAL A  69      46.239  20.018  53.797  1.00 36.50           C  
ATOM    557  CG2 VAL A  69      43.771  19.828  53.265  1.00 19.57           C  
ATOM    558  N   CYS A  70      44.505  22.043  50.393  1.00 11.80           N  
ATOM    559  CA  CYS A  70      43.701  22.319  49.242  1.00 13.76           C  
ATOM    560  C   CYS A  70      43.075  20.975  48.837  1.00 24.54           C  
ATOM    561  O   CYS A  70      43.755  20.033  48.390  1.00 20.41           O  
ATOM    562  CB  CYS A  70      44.648  22.842  48.164  1.00 18.54           C  
ATOM    563  SG  CYS A  70      44.868  24.603  48.486  1.00 34.17           S  
ATOM    564  N   ALA A  71      41.761  20.885  49.013  1.00 11.21           N  
ATOM    565  CA  ALA A  71      41.093  19.656  48.670  1.00 11.37           C  
ATOM    566  C   ALA A  71      40.700  19.593  47.221  1.00 11.10           C  
ATOM    567  O   ALA A  71      40.238  20.588  46.716  1.00 15.01           O  
ATOM    568  CB  ALA A  71      39.797  19.570  49.457  1.00 10.29           C  
ATOM    569  N   ASP A  72      40.873  18.456  46.582  1.00 14.43           N  
ATOM    570  CA  ASP A  72      40.479  18.253  45.200  1.00  6.63           C  
ATOM    571  C   ASP A  72      39.314  17.308  45.361  1.00  7.23           C  
ATOM    572  O   ASP A  72      39.524  16.195  45.840  1.00 11.08           O  
ATOM    573  CB  ASP A  72      41.535  17.544  44.354  1.00 17.32           C  
ATOM    574  CG  ASP A  72      42.779  18.344  44.136  1.00 28.28           C  
ATOM    575  OD1 ASP A  72      42.794  19.308  43.405  1.00 32.13           O  
ATOM    576  OD2 ASP A  72      43.833  17.889  44.774  1.00 45.88           O  
ATOM    577  N   MET A  73      38.109  17.766  45.011  1.00  4.29           N  
ATOM    578  CA  MET A  73      36.918  16.945  45.193  1.00  7.88           C  
ATOM    579  C   MET A  73      36.247  16.579  43.875  1.00 11.66           C  
ATOM    580  O   MET A  73      36.406  17.298  42.885  1.00 10.01           O  
ATOM    581  CB  MET A  73      35.866  17.675  46.066  1.00  7.77           C  
ATOM    582  CG  MET A  73      36.403  18.253  47.374  1.00  6.99           C  
ATOM    583  SD  MET A  73      36.961  16.982  48.558  1.00 11.47           S  
ATOM    584  CE  MET A  73      35.436  16.081  48.916  1.00  9.10           C  
ATOM    585  N   VAL A  74      35.510  15.466  43.894  1.00  5.99           N  
ATOM    586  CA  VAL A  74      34.801  14.921  42.750  1.00  7.48           C  
ATOM    587  C   VAL A  74      33.410  14.540  43.193  1.00 13.93           C  
ATOM    588  O   VAL A  74      33.206  14.063  44.311  1.00  8.27           O  
ATOM    589  CB  VAL A  74      35.450  13.639  42.256  1.00  9.29           C  
ATOM    590  CG1 VAL A  74      34.860  13.325  40.892  1.00 17.79           C  
ATOM    591  CG2 VAL A  74      36.936  13.917  42.136  1.00  9.00           C  
ATOM    592  N   GLY A  75      32.430  14.766  42.314  1.00  5.63           N  
ATOM    593  CA  GLY A  75      31.028  14.455  42.596  1.00  7.63           C  
ATOM    594  C   GLY A  75      30.331  13.987  41.318  1.00 11.89           C  
ATOM    595  O   GLY A  75      30.579  14.501  40.222  1.00  9.84           O  
ATOM    596  N   THR A  76      29.440  13.005  41.455  1.00  3.54           N  
ATOM    597  CA  THR A  76      28.716  12.457  40.326  1.00  6.20           C  
ATOM    598  C   THR A  76      27.287  12.680  40.729  1.00 17.18           C  
ATOM    599  O   THR A  76      26.979  12.514  41.914  1.00  9.86           O  
ATOM    600  CB  THR A  76      29.060  10.981  40.014  1.00 13.46           C  
ATOM    601  OG1 THR A  76      29.016  10.216  41.195  1.00  9.66           O  
ATOM    602  CG2 THR A  76      30.474  10.891  39.465  1.00 13.89           C  
ATOM    603  N   PHE A  77      26.433  13.082  39.785  1.00  7.71           N  
ATOM    604  CA  PHE A  77      25.045  13.356  40.117  1.00  4.13           C  
ATOM    605  C   PHE A  77      24.045  12.406  39.479  1.00 14.36           C  
ATOM    606  O   PHE A  77      24.199  12.045  38.321  1.00 11.75           O  
ATOM    607  CB  PHE A  77      24.748  14.765  39.601  1.00  6.00           C  
ATOM    608  CG  PHE A  77      25.584  15.832  40.242  1.00  3.82           C  
ATOM    609  CD1 PHE A  77      26.814  16.169  39.682  1.00  9.05           C  
ATOM    610  CD2 PHE A  77      25.158  16.530  41.371  1.00 11.81           C  
ATOM    611  CE1 PHE A  77      27.586  17.168  40.289  1.00 14.42           C  
ATOM    612  CE2 PHE A  77      25.917  17.531  41.975  1.00 17.51           C  
ATOM    613  CZ  PHE A  77      27.155  17.860  41.417  1.00  9.62           C  
ATOM    614  N   THR A  78      23.040  11.995  40.246  1.00  9.25           N  
ATOM    615  CA  THR A  78      22.011  11.121  39.752  1.00  3.36           C  
ATOM    616  C   THR A  78      20.740  11.921  39.609  1.00  4.59           C  
ATOM    617  O   THR A  78      20.335  12.627  40.534  1.00  7.13           O  
ATOM    618  CB  THR A  78      21.767  10.007  40.774  1.00  6.73           C  
ATOM    619  OG1 THR A  78      22.947   9.224  40.750  1.00 13.94           O  
ATOM    620  CG2 THR A  78      20.580   9.146  40.340  1.00 18.20           C  
ATOM    621  N   ASP A  79      20.071  11.800  38.456  1.00  5.92           N  
ATOM    622  CA  ASP A  79      18.840  12.517  38.194  1.00  9.90           C  
ATOM    623  C   ASP A  79      17.647  11.988  38.971  1.00 10.13           C  
ATOM    624  O   ASP A  79      17.633  10.820  39.317  1.00 12.79           O  
ATOM    625  CB  ASP A  79      18.505  12.500  36.689  1.00  1.36           C  
ATOM    626  CG  ASP A  79      19.518  13.157  35.801  1.00  4.93           C  
ATOM    627  OD1 ASP A  79      20.692  12.595  35.925  1.00 12.33           O  
ATOM    628  OD2 ASP A  79      19.246  14.051  35.019  1.00 10.62           O  
ATOM    629  N   THR A  80      16.642  12.824  39.207  1.00 11.50           N  
ATOM    630  CA  THR A  80      15.460  12.422  39.938  1.00  8.49           C  
ATOM    631  C   THR A  80      14.259  12.885  39.137  1.00 17.14           C  
ATOM    632  O   THR A  80      14.351  13.404  38.033  1.00 16.18           O  
ATOM    633  CB  THR A  80      15.420  12.990  41.371  1.00  7.41           C  
ATOM    634  OG1 THR A  80      15.134  14.362  41.285  1.00  9.54           O  
ATOM    635  CG2 THR A  80      16.730  12.790  42.129  1.00 14.24           C  
ATOM    636  N   GLU A  81      13.076  12.710  39.688  1.00  6.57           N  
ATOM    637  CA  GLU A  81      11.840  13.072  39.034  1.00  5.07           C  
ATOM    638  C   GLU A  81      11.728  14.558  38.833  1.00 14.16           C  
ATOM    639  O   GLU A  81      10.866  15.026  38.111  1.00 11.14           O  
ATOM    640  CB  GLU A  81      10.615  12.415  39.732  1.00 13.34           C  
ATOM    641  CG  GLU A  81      10.389  10.923  39.301  1.00100.00           C  
ATOM    642  CD  GLU A  81      10.977   9.762  40.121  1.00 40.97           C  
ATOM    643  OE1 GLU A  81      10.432   9.125  41.025  1.00 24.18           O  
ATOM    644  OE2 GLU A  81      12.102   9.318  39.622  1.00100.00           O  
ATOM    645  N   ASP A  82      12.592  15.341  39.478  1.00  8.56           N  
ATOM    646  CA  ASP A  82      12.591  16.807  39.352  1.00  4.94           C  
ATOM    647  C   ASP A  82      13.909  17.158  38.703  1.00  2.83           C  
ATOM    648  O   ASP A  82      14.971  16.885  39.274  1.00  9.18           O  
ATOM    649  CB  ASP A  82      12.542  17.525  40.718  1.00  7.17           C  
ATOM    650  CG  ASP A  82      12.280  18.986  40.493  1.00  9.90           C  
ATOM    651  OD1 ASP A  82      13.134  19.642  39.746  1.00  9.15           O  
ATOM    652  OD2 ASP A  82      11.344  19.546  41.010  1.00 10.88           O  
ATOM    653  N   PRO A  83      13.863  17.720  37.491  1.00  5.12           N  
ATOM    654  CA  PRO A  83      15.071  18.056  36.764  1.00  4.04           C  
ATOM    655  C   PRO A  83      16.036  18.951  37.505  1.00  7.39           C  
ATOM    656  O   PRO A  83      17.175  19.052  37.044  1.00  7.35           O  
ATOM    657  CB  PRO A  83      14.644  18.848  35.525  1.00  9.19           C  
ATOM    658  CG  PRO A  83      13.169  19.171  35.730  1.00 20.34           C  
ATOM    659  CD  PRO A  83      12.640  18.229  36.811  1.00  9.03           C  
ATOM    660  N   ALA A  84      15.587  19.591  38.597  1.00  5.49           N  
ATOM    661  CA  ALA A  84      16.511  20.479  39.305  1.00  5.44           C  
ATOM    662  C   ALA A  84      17.036  19.905  40.627  1.00  7.50           C  
ATOM    663  O   ALA A  84      17.792  20.575  41.322  1.00  3.97           O  
ATOM    664  CB  ALA A  84      15.792  21.808  39.590  1.00  3.70           C  
ATOM    665  N   LYS A  85      16.603  18.701  40.965  1.00  2.98           N  
ATOM    666  CA  LYS A  85      16.996  18.012  42.175  1.00  2.83           C  
ATOM    667  C   LYS A  85      17.782  16.735  41.869  1.00  7.67           C  
ATOM    668  O   LYS A  85      17.297  15.784  41.182  1.00  7.24           O  
ATOM    669  CB  LYS A  85      15.770  17.576  42.952  1.00  5.98           C  
ATOM    670  CG  LYS A  85      14.907  18.737  43.427  1.00  3.45           C  
ATOM    671  CD  LYS A  85      13.696  18.259  44.235  1.00  4.79           C  
ATOM    672  CE  LYS A  85      12.932  19.478  44.749  1.00  6.71           C  
ATOM    673  NZ  LYS A  85      11.792  19.076  45.590  1.00  8.85           N  
ATOM    674  N   PHE A  86      19.019  16.719  42.398  1.00  5.25           N  
ATOM    675  CA  PHE A  86      19.857  15.551  42.185  1.00  3.46           C  
ATOM    676  C   PHE A  86      20.326  14.969  43.514  1.00 10.01           C  
ATOM    677  O   PHE A  86      20.231  15.636  44.548  1.00  6.65           O  
ATOM    678  CB  PHE A  86      21.149  16.106  41.547  1.00  3.06           C  
ATOM    679  CG  PHE A  86      20.900  16.650  40.167  1.00  8.80           C  
ATOM    680  CD1 PHE A  86      20.947  15.827  39.033  1.00  9.55           C  
ATOM    681  CD2 PHE A  86      20.593  18.004  40.002  1.00  8.59           C  
ATOM    682  CE1 PHE A  86      20.708  16.305  37.755  1.00 18.75           C  
ATOM    683  CE2 PHE A  86      20.359  18.506  38.719  1.00 10.17           C  
ATOM    684  CZ  PHE A  86      20.406  17.662  37.607  1.00  9.66           C  
ATOM    685  N   LYS A  87      20.855  13.753  43.431  1.00  3.47           N  
ATOM    686  CA  LYS A  87      21.461  13.048  44.528  1.00  3.01           C  
ATOM    687  C   LYS A  87      22.944  13.111  44.112  1.00  9.10           C  
ATOM    688  O   LYS A  87      23.329  12.687  43.013  1.00 13.06           O  
ATOM    689  CB  LYS A  87      20.952  11.621  44.701  1.00 12.43           C  
ATOM    690  CG  LYS A  87      19.731  11.508  45.632  1.00 24.96           C  
ATOM    691  CD  LYS A  87      18.519  12.384  45.287  1.00 42.71           C  
ATOM    692  CE  LYS A  87      18.580  13.819  45.812  1.00100.00           C  
ATOM    693  NZ  LYS A  87      17.447  14.753  45.558  1.00 25.14           N  
ATOM    694  N   MET A  88      23.846  13.623  44.960  1.00  3.25           N  
ATOM    695  CA  MET A  88      25.260  13.734  44.666  1.00  2.49           C  
ATOM    696  C   MET A  88      26.176  12.864  45.488  1.00  5.80           C  
ATOM    697  O   MET A  88      26.227  12.981  46.689  1.00 11.74           O  
ATOM    698  CB  MET A  88      25.692  15.209  44.881  1.00  8.49           C  
ATOM    699  CG  MET A  88      27.166  15.517  44.655  1.00  7.78           C  
ATOM    700  SD  MET A  88      27.655  17.220  45.032  1.00 10.58           S  
ATOM    701  CE  MET A  88      27.806  17.178  46.833  1.00 10.41           C  
ATOM    702  N   LYS A  89      26.958  12.031  44.837  1.00  5.96           N  
ATOM    703  CA  LYS A  89      27.922  11.170  45.481  1.00  7.99           C  
ATOM    704  C   LYS A  89      29.232  11.904  45.359  1.00 12.49           C  
ATOM    705  O   LYS A  89      29.556  12.312  44.254  1.00  9.86           O  
ATOM    706  CB  LYS A  89      28.119   9.860  44.764  1.00 10.44           C  
ATOM    707  CG  LYS A  89      28.947   8.902  45.611  1.00  6.48           C  
ATOM    708  CD  LYS A  89      28.873   7.481  45.092  1.00 16.27           C  
ATOM    709  CE  LYS A  89      29.925   7.228  44.046  1.00 34.32           C  
ATOM    710  NZ  LYS A  89      29.768   5.923  43.399  1.00 51.59           N  
ATOM    711  N   TYR A  90      29.968  12.073  46.457  1.00  4.48           N  
ATOM    712  CA  TYR A  90      31.229  12.804  46.407  1.00  4.92           C  
ATOM    713  C   TYR A  90      32.375  12.206  47.207  1.00  7.50           C  
ATOM    714  O   TYR A  90      32.169  11.469  48.174  1.00  7.61           O  
ATOM    715  CB  TYR A  90      31.071  14.291  46.759  1.00  8.00           C  
ATOM    716  CG  TYR A  90      30.670  14.422  48.207  1.00  4.57           C  
ATOM    717  CD1 TYR A  90      29.328  14.367  48.587  1.00 12.54           C  
ATOM    718  CD2 TYR A  90      31.654  14.627  49.163  1.00  6.89           C  
ATOM    719  CE1 TYR A  90      28.997  14.481  49.941  1.00  9.38           C  
ATOM    720  CE2 TYR A  90      31.354  14.752  50.516  1.00  6.66           C  
ATOM    721  CZ  TYR A  90      30.002  14.694  50.881  1.00  5.18           C  
ATOM    722  OH  TYR A  90      29.656  14.814  52.201  1.00 12.54           O  
ATOM    723  N   TRP A  91      33.597  12.503  46.772  1.00  4.31           N  
ATOM    724  CA  TRP A  91      34.775  11.997  47.441  1.00  9.23           C  
ATOM    725  C   TRP A  91      35.954  12.873  47.065  1.00 10.85           C  
ATOM    726  O   TRP A  91      35.865  13.751  46.203  1.00  8.40           O  
ATOM    727  CB  TRP A  91      35.000  10.507  47.105  1.00  8.76           C  
ATOM    728  CG  TRP A  91      35.321  10.330  45.637  1.00  8.44           C  
ATOM    729  CD1 TRP A  91      36.575  10.303  45.077  1.00  5.86           C  
ATOM    730  CD2 TRP A  91      34.354  10.106  44.584  1.00  3.96           C  
ATOM    731  NE1 TRP A  91      36.459  10.117  43.724  1.00  6.47           N  
ATOM    732  CE2 TRP A  91      35.131   9.983  43.397  1.00  8.26           C  
ATOM    733  CE3 TRP A  91      32.944  10.036  44.536  1.00  7.10           C  
ATOM    734  CZ2 TRP A  91      34.501   9.807  42.166  1.00  6.01           C  
ATOM    735  CZ3 TRP A  91      32.328   9.821  43.319  1.00 15.96           C  
ATOM    736  CH2 TRP A  91      33.107   9.733  42.149  1.00  6.70           C  
ATOM    737  N   GLY A  92      37.099  12.671  47.696  1.00  8.53           N  
ATOM    738  CA  GLY A  92      38.219  13.510  47.325  1.00  3.92           C  
ATOM    739  C   GLY A  92      39.339  12.681  46.743  1.00  8.02           C  
ATOM    740  O   GLY A  92      39.319  11.463  46.873  1.00 13.38           O  
ATOM    741  N   VAL A  93      40.319  13.327  46.107  1.00  8.59           N  
ATOM    742  CA  VAL A  93      41.451  12.615  45.527  1.00  6.05           C  
ATOM    743  C   VAL A  93      42.306  12.042  46.655  1.00 16.89           C  
ATOM    744  O   VAL A  93      42.887  10.962  46.459  1.00  7.58           O  
ATOM    745  CB  VAL A  93      42.257  13.418  44.531  1.00 19.63           C  
ATOM    746  CG1 VAL A  93      41.366  14.085  43.502  1.00 11.84           C  
ATOM    747  CG2 VAL A  93      43.146  14.417  45.225  1.00 33.10           C  
ATOM    748  N   ALA A  94      42.350  12.789  47.789  1.00 13.73           N  
ATOM    749  CA  ALA A  94      43.074  12.349  48.975  1.00 10.55           C  
ATOM    750  C   ALA A  94      42.066  11.571  49.827  1.00 15.35           C  
ATOM    751  O   ALA A  94      40.952  12.033  50.101  1.00 14.76           O  
ATOM    752  CB  ALA A  94      43.626  13.488  49.795  1.00  9.98           C  
ATOM    753  N   SER A  95      42.446  10.371  50.248  1.00 19.66           N  
ATOM    754  CA  SER A  95      41.586   9.505  51.052  1.00 24.31           C  
ATOM    755  C   SER A  95      41.111  10.078  52.373  1.00 14.10           C  
ATOM    756  O   SER A  95      40.071   9.634  52.841  1.00 28.82           O  
ATOM    757  CB  SER A  95      42.127   8.091  51.254  1.00 35.60           C  
ATOM    758  OG  SER A  95      43.329   8.171  52.005  1.00 27.56           O  
ATOM    759  N   PHE A  96      41.828  11.032  52.959  1.00 17.53           N  
ATOM    760  CA  PHE A  96      41.388  11.602  54.227  1.00 14.65           C  
ATOM    761  C   PHE A  96      40.278  12.663  54.101  1.00 42.58           C  
ATOM    762  O   PHE A  96      39.812  13.183  55.129  1.00 26.66           O  
ATOM    763  CB  PHE A  96      42.586  12.270  54.958  1.00 28.44           C  
ATOM    764  CG  PHE A  96      43.336  13.369  54.220  1.00 24.73           C  
ATOM    765  CD1 PHE A  96      42.836  14.661  54.151  1.00 24.19           C  
ATOM    766  CD2 PHE A  96      44.546  13.094  53.590  1.00 24.22           C  
ATOM    767  CE1 PHE A  96      43.532  15.656  53.465  1.00 28.72           C  
ATOM    768  CE2 PHE A  96      45.271  14.073  52.904  1.00 14.45           C  
ATOM    769  CZ  PHE A  96      44.756  15.374  52.847  1.00 17.38           C  
ATOM    770  N   LEU A  97      39.849  13.010  52.874  1.00 15.02           N  
ATOM    771  CA  LEU A  97      38.824  14.034  52.703  1.00 12.97           C  
ATOM    772  C   LEU A  97      37.439  13.439  52.833  1.00 16.21           C  
ATOM    773  O   LEU A  97      37.301  12.235  52.537  1.00 15.10           O  
ATOM    774  CB  LEU A  97      38.986  14.697  51.329  1.00 10.41           C  
ATOM    775  CG  LEU A  97      40.301  15.424  51.186  1.00 12.43           C  
ATOM    776  CD1 LEU A  97      40.421  15.862  49.736  1.00 16.72           C  
ATOM    777  CD2 LEU A  97      40.332  16.647  52.081  1.00 15.23           C  
ATOM    778  N   GLN A  98      36.476  14.292  53.256  1.00 14.87           N  
ATOM    779  CA  GLN A  98      35.089  13.864  53.438  1.00  9.29           C  
ATOM    780  C   GLN A  98      34.498  13.207  52.184  1.00 14.50           C  
ATOM    781  O   GLN A  98      34.766  13.673  51.085  1.00 12.28           O  
ATOM    782  CB  GLN A  98      34.245  15.104  53.814  1.00 18.04           C  
ATOM    783  CG  GLN A  98      32.785  14.802  54.224  1.00 17.45           C  
ATOM    784  CD  GLN A  98      32.029  16.017  54.776  1.00 22.90           C  
ATOM    785  OE1 GLN A  98      32.315  16.533  55.875  1.00 23.54           O  
ATOM    786  NE2 GLN A  98      31.083  16.538  53.998  1.00 12.70           N  
ATOM    787  N   LYS A  99      33.729  12.133  52.366  1.00  8.18           N  
ATOM    788  CA  LYS A  99      33.028  11.392  51.344  1.00 13.32           C  
ATOM    789  C   LYS A  99      31.581  11.226  51.776  1.00  7.38           C  
ATOM    790  O   LYS A  99      31.249  11.123  52.947  1.00 12.54           O  
ATOM    791  CB  LYS A  99      33.457   9.976  51.087  1.00 16.15           C  
ATOM    792  CG  LYS A  99      34.919   9.673  51.106  1.00 31.81           C  
ATOM    793  CD  LYS A  99      35.014   8.153  51.064  1.00 35.69           C  
ATOM    794  CE  LYS A  99      36.426   7.575  51.103  1.00 47.28           C  
ATOM    795  NZ  LYS A  99      36.446   6.151  50.711  1.00 45.03           N  
ATOM    796  N   GLY A 100      30.642  11.173  50.848  1.00  9.04           N  
ATOM    797  CA  GLY A 100      29.258  10.993  51.250  1.00  7.73           C  
ATOM    798  C   GLY A 100      28.286  11.093  50.101  1.00 13.65           C  
ATOM    799  O   GLY A 100      28.594  10.974  48.928  1.00  8.32           O  
ATOM    800  N   ASN A 101      27.064  11.340  50.488  1.00  4.74           N  
ATOM    801  CA  ASN A 101      25.995  11.470  49.554  1.00  4.69           C  
ATOM    802  C   ASN A 101      25.071  12.546  50.061  1.00 12.59           C  
ATOM    803  O   ASN A 101      24.576  12.425  51.167  1.00 14.85           O  
ATOM    804  CB  ASN A 101      25.200  10.164  49.578  1.00 10.92           C  
ATOM    805  CG  ASN A 101      25.375   9.444  48.275  1.00 38.05           C  
ATOM    806  OD1 ASN A 101      26.094   8.441  48.272  1.00 28.55           O  
ATOM    807  ND2 ASN A 101      24.786   9.982  47.202  1.00 47.47           N  
ATOM    808  N   ASP A 102      24.808  13.583  49.290  1.00  9.61           N  
ATOM    809  CA  ASP A 102      23.893  14.619  49.769  1.00  5.29           C  
ATOM    810  C   ASP A 102      22.942  14.988  48.624  1.00  7.14           C  
ATOM    811  O   ASP A 102      23.289  14.826  47.442  1.00  8.28           O  
ATOM    812  CB  ASP A 102      24.665  15.946  49.997  1.00  3.93           C  
ATOM    813  CG  ASP A 102      25.463  16.005  51.245  1.00  9.19           C  
ATOM    814  OD1 ASP A 102      25.279  15.286  52.177  1.00 10.53           O  
ATOM    815  OD2 ASP A 102      26.427  16.861  51.175  1.00  4.73           O  
ATOM    816  N   ASP A 103      21.765  15.516  48.966  1.00  6.88           N  
ATOM    817  CA  ASP A 103      20.851  15.990  47.958  1.00  1.00           C  
ATOM    818  C   ASP A 103      21.577  17.252  47.462  1.00  7.27           C  
ATOM    819  O   ASP A 103      22.399  17.867  48.188  1.00  6.57           O  
ATOM    820  CB  ASP A 103      19.588  16.513  48.621  1.00 11.06           C  
ATOM    821  CG  ASP A 103      18.661  15.389  48.901  1.00 12.58           C  
ATOM    822  OD1 ASP A 103      19.072  14.225  48.503  1.00 21.20           O  
ATOM    823  OD2 ASP A 103      17.651  15.525  49.527  1.00 29.34           O  
ATOM    824  N   HIS A 104      21.336  17.609  46.185  1.00  5.29           N  
ATOM    825  CA  HIS A 104      21.954  18.777  45.547  1.00  3.30           C  
ATOM    826  C   HIS A 104      20.860  19.421  44.707  1.00  5.24           C  
ATOM    827  O   HIS A 104      20.446  18.915  43.665  1.00  4.54           O  
ATOM    828  CB  HIS A 104      23.104  18.367  44.633  1.00  2.49           C  
ATOM    829  CG  HIS A 104      23.856  19.547  44.075  1.00  6.52           C  
ATOM    830  ND1 HIS A 104      25.052  20.005  44.625  1.00 10.18           N  
ATOM    831  CD2 HIS A 104      23.568  20.329  43.002  1.00 12.68           C  
ATOM    832  CE1 HIS A 104      25.466  21.031  43.914  1.00 12.48           C  
ATOM    833  NE2 HIS A 104      24.601  21.245  42.941  1.00  7.40           N  
ATOM    834  N   TRP A 105      20.302  20.537  45.155  1.00  4.15           N  
ATOM    835  CA  TRP A 105      19.205  21.153  44.414  1.00  1.00           C  
ATOM    836  C   TRP A 105      19.591  22.494  43.814  1.00  7.95           C  
ATOM    837  O   TRP A 105      20.253  23.281  44.488  1.00  4.17           O  
ATOM    838  CB  TRP A 105      18.119  21.497  45.468  1.00  2.73           C  
ATOM    839  CG  TRP A 105      17.406  20.328  46.045  1.00  1.00           C  
ATOM    840  CD1 TRP A 105      17.747  19.047  45.847  1.00  1.29           C  
ATOM    841  CD2 TRP A 105      16.216  20.345  46.845  1.00  3.06           C  
ATOM    842  NE1 TRP A 105      16.849  18.243  46.480  1.00  4.31           N  
ATOM    843  CE2 TRP A 105      15.913  19.005  47.108  1.00  4.50           C  
ATOM    844  CE3 TRP A 105      15.436  21.372  47.355  1.00  5.23           C  
ATOM    845  CZ2 TRP A 105      14.811  18.645  47.874  1.00  2.47           C  
ATOM    846  CZ3 TRP A 105      14.329  21.031  48.097  1.00  9.09           C  
ATOM    847  CH2 TRP A 105      14.045  19.689  48.348  1.00  4.71           C  
ATOM    848  N   ILE A 106      19.185  22.773  42.574  1.00  5.12           N  
ATOM    849  CA  ILE A 106      19.520  24.043  41.932  1.00  7.02           C  
ATOM    850  C   ILE A 106      18.290  24.894  42.215  1.00  8.23           C  
ATOM    851  O   ILE A 106      17.215  24.622  41.658  1.00  5.22           O  
ATOM    852  CB  ILE A 106      19.797  23.860  40.414  1.00  4.37           C  
ATOM    853  CG1 ILE A 106      20.891  22.836  40.097  1.00  9.36           C  
ATOM    854  CG2 ILE A 106      20.170  25.218  39.841  1.00  3.58           C  
ATOM    855  CD1 ILE A 106      22.201  23.179  40.771  1.00 11.89           C  
ATOM    856  N   ILE A 107      18.430  25.887  43.094  1.00  2.15           N  
ATOM    857  CA  ILE A 107      17.268  26.714  43.427  1.00  3.45           C  
ATOM    858  C   ILE A 107      16.951  27.669  42.290  1.00  2.96           C  
ATOM    859  O   ILE A 107      15.800  27.815  41.874  1.00  2.60           O  
ATOM    860  CB  ILE A 107      17.520  27.494  44.744  1.00  1.00           C  
ATOM    861  CG1 ILE A 107      17.702  26.459  45.889  1.00  1.49           C  
ATOM    862  CG2 ILE A 107      16.338  28.431  45.104  1.00  1.96           C  
ATOM    863  CD1 ILE A 107      16.595  25.371  45.910  1.00  3.85           C  
ATOM    864  N   ASP A 108      17.968  28.371  41.790  1.00  4.03           N  
ATOM    865  CA  ASP A 108      17.749  29.282  40.688  1.00  1.00           C  
ATOM    866  C   ASP A 108      19.074  29.498  39.996  1.00  6.21           C  
ATOM    867  O   ASP A 108      20.121  29.291  40.612  1.00  4.65           O  
ATOM    868  CB  ASP A 108      17.216  30.625  41.186  1.00  3.29           C  
ATOM    869  CG  ASP A 108      16.609  31.535  40.166  1.00  9.06           C  
ATOM    870  OD1 ASP A 108      16.310  30.918  39.069  1.00  9.72           O  
ATOM    871  OD2 ASP A 108      16.360  32.705  40.360  1.00  7.43           O  
ATOM    872  N   THR A 109      19.013  29.894  38.726  1.00  4.47           N  
ATOM    873  CA  THR A 109      20.168  30.189  37.920  1.00  2.55           C  
ATOM    874  C   THR A 109      19.706  30.786  36.608  1.00  6.80           C  
ATOM    875  O   THR A 109      18.594  30.484  36.136  1.00  6.66           O  
ATOM    876  CB  THR A 109      21.086  28.996  37.616  1.00  3.41           C  
ATOM    877  OG1 THR A 109      22.204  29.437  36.889  1.00  3.86           O  
ATOM    878  CG2 THR A 109      20.365  27.957  36.778  1.00  2.05           C  
ATOM    879  N   ASP A 110      20.604  31.629  36.086  1.00  6.34           N  
ATOM    880  CA  ASP A 110      20.358  32.240  34.797  1.00 12.87           C  
ATOM    881  C   ASP A 110      21.362  31.664  33.787  1.00  8.22           C  
ATOM    882  O   ASP A 110      21.453  32.082  32.626  1.00 11.20           O  
ATOM    883  CB  ASP A 110      20.359  33.765  34.775  1.00  4.75           C  
ATOM    884  CG  ASP A 110      21.728  34.263  35.038  1.00 18.87           C  
ATOM    885  OD1 ASP A 110      22.625  33.540  35.374  1.00  7.04           O  
ATOM    886  OD2 ASP A 110      21.837  35.539  34.878  1.00 24.91           O  
ATOM    887  N   TYR A 111      22.141  30.703  34.281  1.00  5.55           N  
ATOM    888  CA  TYR A 111      23.188  30.021  33.520  1.00  1.91           C  
ATOM    889  C   TYR A 111      24.390  30.868  33.143  1.00  7.28           C  
ATOM    890  O   TYR A 111      25.443  30.280  32.977  1.00 11.05           O  
ATOM    891  CB  TYR A 111      22.714  29.358  32.179  1.00  2.05           C  
ATOM    892  CG  TYR A 111      21.542  28.459  32.443  1.00  6.37           C  
ATOM    893  CD1 TYR A 111      21.758  27.184  32.957  1.00  3.87           C  
ATOM    894  CD2 TYR A 111      20.214  28.836  32.229  1.00 11.55           C  
ATOM    895  CE1 TYR A 111      20.708  26.313  33.244  1.00  6.33           C  
ATOM    896  CE2 TYR A 111      19.137  28.003  32.511  1.00  8.12           C  
ATOM    897  CZ  TYR A 111      19.396  26.729  33.018  1.00 11.61           C  
ATOM    898  OH  TYR A 111      18.381  25.857  33.300  1.00  8.92           O  
ATOM    899  N   GLU A 112      24.262  32.182  32.972  1.00  8.41           N  
ATOM    900  CA  GLU A 112      25.366  33.016  32.529  1.00  9.50           C  
ATOM    901  C   GLU A 112      25.920  33.920  33.603  1.00  6.69           C  
ATOM    902  O   GLU A 112      27.020  34.431  33.347  1.00  8.93           O  
ATOM    903  CB  GLU A 112      24.918  33.914  31.328  1.00 10.94           C  
ATOM    904  CG  GLU A 112      24.208  33.084  30.239  1.00 37.76           C  
ATOM    905  CD  GLU A 112      23.929  33.817  28.961  1.00100.00           C  
ATOM    906  OE1 GLU A 112      23.238  34.919  29.147  1.00 51.19           O  
ATOM    907  OE2 GLU A 112      24.288  33.393  27.874  1.00 49.97           O  
ATOM    908  N   THR A 113      25.207  34.137  34.727  1.00  4.20           N  
ATOM    909  CA  THR A 113      25.765  35.032  35.725  1.00  2.22           C  
ATOM    910  C   THR A 113      25.829  34.469  37.152  1.00  2.18           C  
ATOM    911  O   THR A 113      26.835  34.678  37.854  1.00  4.41           O  
ATOM    912  CB  THR A 113      24.884  36.309  35.786  1.00 10.08           C  
ATOM    913  OG1 THR A 113      24.615  36.634  34.430  1.00 18.90           O  
ATOM    914  CG2 THR A 113      25.677  37.496  36.322  1.00 23.08           C  
ATOM    915  N   PHE A 114      24.720  33.820  37.546  1.00  5.22           N  
ATOM    916  CA  PHE A 114      24.674  33.277  38.918  1.00  5.94           C  
ATOM    917  C   PHE A 114      23.903  31.966  39.038  1.00  2.83           C  
ATOM    918  O   PHE A 114      23.190  31.519  38.102  1.00  8.61           O  
ATOM    919  CB  PHE A 114      23.841  34.281  39.804  1.00  7.38           C  
ATOM    920  CG  PHE A 114      22.322  34.182  39.589  1.00  4.77           C  
ATOM    921  CD1 PHE A 114      21.683  34.802  38.505  1.00  5.54           C  
ATOM    922  CD2 PHE A 114      21.528  33.460  40.487  1.00 10.07           C  
ATOM    923  CE1 PHE A 114      20.300  34.688  38.335  1.00  5.58           C  
ATOM    924  CE2 PHE A 114      20.146  33.341  40.324  1.00  7.54           C  
ATOM    925  CZ  PHE A 114      19.525  33.960  39.246  1.00  8.72           C  
ATOM    926  N   ALA A 115      24.066  31.346  40.227  1.00  4.18           N  
ATOM    927  CA  ALA A 115      23.373  30.130  40.592  1.00  3.01           C  
ATOM    928  C   ALA A 115      23.294  30.087  42.118  1.00  2.63           C  
ATOM    929  O   ALA A 115      24.185  30.534  42.844  1.00  4.75           O  
ATOM    930  CB  ALA A 115      24.013  28.821  40.138  1.00  1.80           C  
ATOM    931  N   VAL A 116      22.201  29.508  42.582  1.00  1.63           N  
ATOM    932  CA  VAL A 116      21.908  29.298  43.988  1.00  3.68           C  
ATOM    933  C   VAL A 116      21.640  27.807  44.137  1.00  1.18           C  
ATOM    934  O   VAL A 116      20.743  27.247  43.479  1.00  3.54           O  
ATOM    935  CB  VAL A 116      20.737  30.114  44.512  1.00  5.62           C  
ATOM    936  CG1 VAL A 116      20.560  29.827  46.007  1.00  5.30           C  
ATOM    937  CG2 VAL A 116      20.996  31.610  44.327  1.00  9.29           C  
ATOM    938  N   GLN A 117      22.480  27.177  44.980  1.00  1.54           N  
ATOM    939  CA  GLN A 117      22.392  25.753  45.261  1.00  2.36           C  
ATOM    940  C   GLN A 117      21.953  25.576  46.721  1.00  5.39           C  
ATOM    941  O   GLN A 117      22.102  26.451  47.577  1.00  2.73           O  
ATOM    942  CB  GLN A 117      23.800  25.133  44.992  1.00  4.43           C  
ATOM    943  CG  GLN A 117      23.865  23.674  45.456  1.00  8.58           C  
ATOM    944  CD  GLN A 117      24.320  23.526  46.891  1.00  5.89           C  
ATOM    945  OE1 GLN A 117      24.720  24.516  47.524  1.00  3.93           O  
ATOM    946  NE2 GLN A 117      24.302  22.291  47.410  1.00  7.94           N  
ATOM    947  N   TYR A 118      21.370  24.433  47.066  1.00  3.49           N  
ATOM    948  CA  TYR A 118      20.946  24.186  48.437  1.00  1.00           C  
ATOM    949  C   TYR A 118      20.941  22.672  48.703  1.00  4.40           C  
ATOM    950  O   TYR A 118      20.729  21.847  47.796  1.00  5.59           O  
ATOM    951  CB  TYR A 118      19.494  24.680  48.582  1.00  3.33           C  
ATOM    952  CG  TYR A 118      18.825  24.320  49.890  1.00  2.74           C  
ATOM    953  CD1 TYR A 118      19.032  25.108  51.006  1.00  5.19           C  
ATOM    954  CD2 TYR A 118      18.030  23.189  50.004  1.00  2.86           C  
ATOM    955  CE1 TYR A 118      18.431  24.840  52.228  1.00  6.22           C  
ATOM    956  CE2 TYR A 118      17.419  22.882  51.231  1.00  2.25           C  
ATOM    957  CZ  TYR A 118      17.611  23.711  52.347  1.00  1.07           C  
ATOM    958  OH  TYR A 118      17.028  23.438  53.544  1.00  3.96           O  
ATOM    959  N   SER A 119      21.224  22.261  49.943  1.00  3.53           N  
ATOM    960  CA  SER A 119      21.186  20.874  50.330  1.00  1.86           C  
ATOM    961  C   SER A 119      20.711  20.841  51.777  1.00  9.12           C  
ATOM    962  O   SER A 119      21.184  21.592  52.608  1.00  4.26           O  
ATOM    963  CB  SER A 119      22.472  20.067  50.321  1.00  4.76           C  
ATOM    964  OG  SER A 119      23.126  20.318  49.106  1.00 36.42           O  
ATOM    965  N   CYS A 120      19.805  19.961  52.132  1.00  4.99           N  
ATOM    966  CA  CYS A 120      19.333  19.789  53.490  1.00  3.35           C  
ATOM    967  C   CYS A 120      19.861  18.384  53.811  1.00  4.49           C  
ATOM    968  O   CYS A 120      19.469  17.419  53.107  1.00  4.53           O  
ATOM    969  CB  CYS A 120      17.806  19.810  53.655  1.00  2.49           C  
ATOM    970  SG  CYS A 120      17.438  19.446  55.381  1.00  5.39           S  
ATOM    971  N   ARG A 121      20.746  18.292  54.818  1.00  3.36           N  
ATOM    972  CA  ARG A 121      21.336  17.036  55.213  1.00  1.91           C  
ATOM    973  C   ARG A 121      20.509  16.310  56.248  1.00  8.68           C  
ATOM    974  O   ARG A 121      20.619  15.102  56.411  1.00 14.10           O  
ATOM    975  CB  ARG A 121      22.771  17.197  55.741  1.00  2.20           C  
ATOM    976  CG  ARG A 121      23.703  17.871  54.732  1.00 10.98           C  
ATOM    977  CD  ARG A 121      25.003  17.193  54.331  1.00 25.79           C  
ATOM    978  NE  ARG A 121      26.079  17.729  55.098  1.00 19.30           N  
ATOM    979  CZ  ARG A 121      27.365  17.825  54.789  1.00 11.87           C  
ATOM    980  NH1 ARG A 121      28.021  17.488  53.673  1.00 14.56           N  
ATOM    981  NH2 ARG A 121      28.091  18.350  55.729  1.00  4.11           N  
ATOM    982  N   LEU A 122      19.690  17.040  56.976  1.00  6.87           N  
ATOM    983  CA  LEU A 122      18.912  16.432  58.029  1.00  3.29           C  
ATOM    984  C   LEU A 122      17.640  17.204  58.228  1.00  1.00           C  
ATOM    985  O   LEU A 122      17.622  18.407  58.439  1.00  5.99           O  
ATOM    986  CB  LEU A 122      19.715  16.406  59.363  1.00 12.34           C  
ATOM    987  CG  LEU A 122      18.975  15.763  60.558  1.00 16.60           C  
ATOM    988  CD1 LEU A 122      18.922  14.231  60.427  1.00 17.46           C  
ATOM    989  CD2 LEU A 122      19.693  16.109  61.866  1.00 11.70           C  
ATOM    990  N   LEU A 123      16.558  16.454  58.114  1.00  6.92           N  
ATOM    991  CA  LEU A 123      15.225  17.013  58.268  1.00  7.87           C  
ATOM    992  C   LEU A 123      14.754  17.012  59.713  1.00 11.10           C  
ATOM    993  O   LEU A 123      14.965  16.080  60.459  1.00  9.97           O  
ATOM    994  CB  LEU A 123      14.236  16.082  57.496  1.00  8.06           C  
ATOM    995  CG  LEU A 123      13.473  16.617  56.300  1.00 24.79           C  
ATOM    996  CD1 LEU A 123      14.393  17.439  55.439  1.00 22.02           C  
ATOM    997  CD2 LEU A 123      12.958  15.427  55.520  1.00 18.59           C  
ATOM    998  N   ASN A 124      14.085  18.066  60.124  1.00  8.77           N  
ATOM    999  CA  ASN A 124      13.538  18.116  61.456  1.00  6.69           C  
ATOM   1000  C   ASN A 124      12.222  17.339  61.405  1.00 13.04           C  
ATOM   1001  O   ASN A 124      11.704  17.067  60.319  1.00  4.70           O  
ATOM   1002  CB  ASN A 124      13.123  19.545  61.826  1.00  8.77           C  
ATOM   1003  CG  ASN A 124      14.196  20.365  62.502  1.00 18.71           C  
ATOM   1004  OD1 ASN A 124      14.794  19.924  63.484  1.00 13.76           O  
ATOM   1005  ND2 ASN A 124      14.401  21.589  62.022  1.00 16.81           N  
ATOM   1006  N   LEU A 125      11.646  16.994  62.562  1.00 10.39           N  
ATOM   1007  CA  LEU A 125      10.387  16.267  62.541  1.00 22.30           C  
ATOM   1008  C   LEU A 125       9.269  17.055  61.852  1.00 13.87           C  
ATOM   1009  O   LEU A 125       8.288  16.470  61.372  1.00 14.73           O  
ATOM   1010  CB  LEU A 125       9.906  15.873  63.952  1.00 16.62           C  
ATOM   1011  CG  LEU A 125      10.565  14.674  64.586  1.00 26.10           C  
ATOM   1012  CD1 LEU A 125      11.248  13.789  63.561  1.00 30.21           C  
ATOM   1013  CD2 LEU A 125      11.496  15.168  65.669  1.00 32.19           C  
ATOM   1014  N   ASP A 126       9.399  18.387  61.808  1.00 14.62           N  
ATOM   1015  CA  ASP A 126       8.343  19.156  61.181  1.00 14.23           C  
ATOM   1016  C   ASP A 126       8.472  19.366  59.694  1.00 17.58           C  
ATOM   1017  O   ASP A 126       7.604  19.968  59.071  1.00 15.75           O  
ATOM   1018  CB  ASP A 126       8.115  20.492  61.877  1.00  8.85           C  
ATOM   1019  CG  ASP A 126       9.351  21.295  61.880  1.00 14.29           C  
ATOM   1020  OD1 ASP A 126      10.327  20.937  61.274  1.00 13.88           O  
ATOM   1021  OD2 ASP A 126       9.252  22.356  62.634  1.00 18.47           O  
ATOM   1022  N   GLY A 127       9.551  18.883  59.111  1.00 10.63           N  
ATOM   1023  CA  GLY A 127       9.656  19.075  57.678  1.00 10.13           C  
ATOM   1024  C   GLY A 127      10.611  20.191  57.298  1.00 12.69           C  
ATOM   1025  O   GLY A 127      10.947  20.384  56.124  1.00 13.92           O  
ATOM   1026  N   THR A 128      11.053  20.938  58.311  1.00  9.06           N  
ATOM   1027  CA  THR A 128      11.997  22.037  58.101  1.00  1.76           C  
ATOM   1028  C   THR A 128      13.379  21.394  58.110  1.00  6.86           C  
ATOM   1029  O   THR A 128      13.507  20.220  58.464  1.00  9.46           O  
ATOM   1030  CB  THR A 128      11.942  23.102  59.211  1.00  9.47           C  
ATOM   1031  OG1 THR A 128      12.227  22.497  60.459  1.00 10.73           O  
ATOM   1032  CG2 THR A 128      10.586  23.817  59.238  1.00  3.95           C  
ATOM   1033  N   CYS A 129      14.426  22.129  57.730  1.00  2.50           N  
ATOM   1034  CA  CYS A 129      15.763  21.564  57.686  1.00  1.36           C  
ATOM   1035  C   CYS A 129      16.515  21.792  58.975  1.00  7.23           C  
ATOM   1036  O   CYS A 129      16.582  22.938  59.436  1.00  8.64           O  
ATOM   1037  CB  CYS A 129      16.556  22.171  56.513  1.00  3.76           C  
ATOM   1038  SG  CYS A 129      18.060  21.194  56.238  1.00  6.44           S  
ATOM   1039  N   ALA A 130      17.071  20.704  59.531  1.00 10.23           N  
ATOM   1040  CA  ALA A 130      17.828  20.881  60.779  1.00  8.10           C  
ATOM   1041  C   ALA A 130      19.322  21.142  60.491  1.00 14.07           C  
ATOM   1042  O   ALA A 130      20.076  21.646  61.317  1.00  9.12           O  
ATOM   1043  CB  ALA A 130      17.702  19.600  61.605  1.00  7.15           C  
ATOM   1044  N   ASP A 131      19.844  20.773  59.310  1.00  8.92           N  
ATOM   1045  CA  ASP A 131      21.275  20.961  58.965  1.00  2.70           C  
ATOM   1046  C   ASP A 131      21.345  21.179  57.452  1.00  5.54           C  
ATOM   1047  O   ASP A 131      21.046  20.285  56.648  1.00  5.72           O  
ATOM   1048  CB  ASP A 131      22.089  19.729  59.375  1.00  6.75           C  
ATOM   1049  CG  ASP A 131      23.546  19.800  59.072  1.00  8.86           C  
ATOM   1050  OD1 ASP A 131      24.024  21.006  59.139  1.00  6.56           O  
ATOM   1051  OD2 ASP A 131      24.232  18.834  58.872  1.00  9.16           O  
ATOM   1052  N   SER A 132      21.692  22.404  57.067  1.00  3.56           N  
ATOM   1053  CA  SER A 132      21.727  22.650  55.639  1.00  1.58           C  
ATOM   1054  C   SER A 132      22.959  23.411  55.259  1.00  4.52           C  
ATOM   1055  O   SER A 132      23.680  23.957  56.110  1.00  3.96           O  
ATOM   1056  CB  SER A 132      20.546  23.594  55.287  1.00  7.31           C  
ATOM   1057  OG  SER A 132      20.641  24.843  55.969  1.00  4.88           O  
ATOM   1058  N   TYR A 133      23.149  23.430  53.943  1.00  3.67           N  
ATOM   1059  CA  TYR A 133      24.224  24.179  53.347  1.00  1.00           C  
ATOM   1060  C   TYR A 133      23.727  24.792  52.036  1.00  2.64           C  
ATOM   1061  O   TYR A 133      22.767  24.255  51.448  1.00  2.99           O  
ATOM   1062  CB  TYR A 133      25.631  23.597  53.316  1.00  1.00           C  
ATOM   1063  CG  TYR A 133      25.796  22.443  52.380  1.00  3.28           C  
ATOM   1064  CD1 TYR A 133      25.586  21.153  52.841  1.00  3.10           C  
ATOM   1065  CD2 TYR A 133      26.204  22.658  51.063  1.00  6.15           C  
ATOM   1066  CE1 TYR A 133      25.773  20.068  51.979  1.00  3.79           C  
ATOM   1067  CE2 TYR A 133      26.351  21.581  50.205  1.00  4.65           C  
ATOM   1068  CZ  TYR A 133      26.141  20.263  50.647  1.00  4.87           C  
ATOM   1069  OH  TYR A 133      26.336  19.146  49.848  1.00  4.50           O  
ATOM   1070  N   SER A 134      24.320  25.915  51.634  1.00  3.63           N  
ATOM   1071  CA  SER A 134      23.922  26.584  50.407  1.00  2.27           C  
ATOM   1072  C   SER A 134      25.053  27.383  49.807  1.00  5.30           C  
ATOM   1073  O   SER A 134      25.770  28.050  50.540  1.00  3.59           O  
ATOM   1074  CB  SER A 134      22.776  27.529  50.710  1.00  4.66           C  
ATOM   1075  OG  SER A 134      22.363  28.217  49.538  1.00  6.35           O  
ATOM   1076  N   PHE A 135      25.241  27.310  48.504  1.00  1.03           N  
ATOM   1077  CA  PHE A 135      26.276  28.095  47.877  1.00  3.16           C  
ATOM   1078  C   PHE A 135      25.650  29.033  46.850  1.00  5.78           C  
ATOM   1079  O   PHE A 135      24.662  28.686  46.170  1.00  4.64           O  
ATOM   1080  CB  PHE A 135      27.176  27.228  46.988  1.00  3.57           C  
ATOM   1081  CG  PHE A 135      28.233  26.469  47.753  1.00  6.18           C  
ATOM   1082  CD1 PHE A 135      27.958  25.236  48.343  1.00  9.79           C  
ATOM   1083  CD2 PHE A 135      29.526  26.977  47.878  1.00 13.66           C  
ATOM   1084  CE1 PHE A 135      28.907  24.516  49.060  1.00  8.29           C  
ATOM   1085  CE2 PHE A 135      30.505  26.273  48.568  1.00  5.72           C  
ATOM   1086  CZ  PHE A 135      30.199  25.047  49.159  1.00  7.22           C  
ATOM   1087  N   VAL A 136      26.253  30.225  46.751  1.00  2.62           N  
ATOM   1088  CA  VAL A 136      25.830  31.219  45.761  1.00  1.35           C  
ATOM   1089  C   VAL A 136      27.044  31.234  44.816  1.00  5.23           C  
ATOM   1090  O   VAL A 136      28.163  31.483  45.321  1.00  4.18           O  
ATOM   1091  CB  VAL A 136      25.671  32.609  46.354  1.00  5.55           C  
ATOM   1092  CG1 VAL A 136      25.482  33.642  45.236  1.00  4.26           C  
ATOM   1093  CG2 VAL A 136      24.418  32.602  47.233  1.00  6.40           C  
ATOM   1094  N   PHE A 137      26.863  30.945  43.512  1.00  1.00           N  
ATOM   1095  CA  PHE A 137      27.980  30.899  42.579  1.00  1.94           C  
ATOM   1096  C   PHE A 137      27.817  31.971  41.526  1.00  7.44           C  
ATOM   1097  O   PHE A 137      26.716  32.449  41.237  1.00  5.60           O  
ATOM   1098  CB  PHE A 137      27.987  29.561  41.822  1.00  1.45           C  
ATOM   1099  CG  PHE A 137      28.319  28.317  42.587  1.00  8.97           C  
ATOM   1100  CD1 PHE A 137      29.613  28.023  43.010  1.00  9.07           C  
ATOM   1101  CD2 PHE A 137      27.305  27.407  42.898  1.00 11.43           C  
ATOM   1102  CE1 PHE A 137      29.924  26.845  43.687  1.00  9.92           C  
ATOM   1103  CE2 PHE A 137      27.595  26.233  43.593  1.00  9.26           C  
ATOM   1104  CZ  PHE A 137      28.902  25.947  43.998  1.00 10.70           C  
ATOM   1105  N   ALA A 138      28.954  32.350  40.957  1.00  4.22           N  
ATOM   1106  CA  ALA A 138      28.988  33.354  39.914  1.00  4.06           C  
ATOM   1107  C   ALA A 138      29.878  32.862  38.775  1.00  5.28           C  
ATOM   1108  O   ALA A 138      30.849  32.110  38.987  1.00  3.99           O  
ATOM   1109  CB  ALA A 138      29.601  34.660  40.427  1.00  5.53           C  
ATOM   1110  N   ARG A 139      29.571  33.300  37.539  1.00  4.13           N  
ATOM   1111  CA  ARG A 139      30.362  32.930  36.362  1.00  1.73           C  
ATOM   1112  C   ARG A 139      31.663  33.750  36.346  1.00  3.54           C  
ATOM   1113  O   ARG A 139      32.735  33.331  35.946  1.00 11.83           O  
ATOM   1114  CB  ARG A 139      29.524  33.290  35.147  1.00  4.00           C  
ATOM   1115  CG  ARG A 139      29.142  32.173  34.191  1.00 20.48           C  
ATOM   1116  CD  ARG A 139      28.159  31.091  34.547  1.00 34.45           C  
ATOM   1117  NE  ARG A 139      28.810  29.830  34.362  1.00 10.40           N  
ATOM   1118  CZ  ARG A 139      28.528  28.663  33.809  1.00  5.39           C  
ATOM   1119  NH1 ARG A 139      27.431  28.288  33.152  1.00  8.64           N  
ATOM   1120  NH2 ARG A 139      29.485  27.750  33.922  1.00  8.67           N  
ATOM   1121  N   ASP A 140      31.585  34.973  36.808  1.00  7.82           N  
ATOM   1122  CA  ASP A 140      32.724  35.881  36.853  1.00 12.97           C  
ATOM   1123  C   ASP A 140      33.170  36.094  38.283  1.00 14.59           C  
ATOM   1124  O   ASP A 140      32.326  36.366  39.125  1.00 12.50           O  
ATOM   1125  CB  ASP A 140      32.206  37.213  36.289  1.00 11.26           C  
ATOM   1126  CG  ASP A 140      33.282  38.181  35.888  1.00 25.64           C  
ATOM   1127  OD1 ASP A 140      34.137  38.509  36.832  1.00 11.96           O  
ATOM   1128  OD2 ASP A 140      33.300  38.670  34.779  1.00 24.85           O  
ATOM   1129  N   PRO A 141      34.464  36.000  38.564  1.00 10.39           N  
ATOM   1130  CA  PRO A 141      34.979  36.172  39.908  1.00 22.42           C  
ATOM   1131  C   PRO A 141      34.834  37.560  40.461  1.00 13.64           C  
ATOM   1132  O   PRO A 141      35.069  37.801  41.621  1.00 19.89           O  
ATOM   1133  CB  PRO A 141      36.438  35.758  39.914  1.00 16.15           C  
ATOM   1134  CG  PRO A 141      36.798  35.634  38.451  1.00 10.95           C  
ATOM   1135  CD  PRO A 141      35.520  35.573  37.628  1.00  8.71           C  
ATOM   1136  N   SER A 142      34.445  38.500  39.629  1.00 10.38           N  
ATOM   1137  CA  SER A 142      34.222  39.877  40.002  1.00  7.55           C  
ATOM   1138  C   SER A 142      32.854  40.002  40.655  1.00 17.93           C  
ATOM   1139  O   SER A 142      32.574  40.972  41.345  1.00 16.51           O  
ATOM   1140  CB  SER A 142      34.181  40.789  38.804  1.00 13.41           C  
ATOM   1141  OG  SER A 142      35.406  40.671  38.125  1.00 48.38           O  
ATOM   1142  N   GLY A 143      31.969  39.036  40.462  1.00 18.60           N  
ATOM   1143  CA  GLY A 143      30.681  39.176  41.111  1.00 14.27           C  
ATOM   1144  C   GLY A 143      29.492  39.393  40.202  1.00 13.06           C  
ATOM   1145  O   GLY A 143      29.579  39.090  39.026  1.00 18.82           O  
ATOM   1146  N   PHE A 144      28.418  39.911  40.804  1.00 22.19           N  
ATOM   1147  CA  PHE A 144      27.132  40.182  40.178  1.00 22.80           C  
ATOM   1148  C   PHE A 144      26.772  41.624  40.277  1.00  9.55           C  
ATOM   1149  O   PHE A 144      27.278  42.330  41.116  1.00 13.44           O  
ATOM   1150  CB  PHE A 144      25.979  39.710  41.093  1.00 22.83           C  
ATOM   1151  CG  PHE A 144      26.124  38.333  41.673  1.00 13.31           C  
ATOM   1152  CD1 PHE A 144      26.490  37.275  40.853  1.00 15.44           C  
ATOM   1153  CD2 PHE A 144      25.877  38.108  43.019  1.00 34.35           C  
ATOM   1154  CE1 PHE A 144      26.632  35.988  41.371  1.00 21.68           C  
ATOM   1155  CE2 PHE A 144      26.014  36.834  43.563  1.00 21.82           C  
ATOM   1156  CZ  PHE A 144      26.397  35.769  42.735  1.00 25.99           C  
ATOM   1157  N   SER A 145      25.862  42.057  39.431  1.00  6.66           N  
ATOM   1158  CA  SER A 145      25.371  43.400  39.392  1.00  9.24           C  
ATOM   1159  C   SER A 145      24.414  43.489  40.557  1.00 12.24           C  
ATOM   1160  O   SER A 145      24.033  42.479  41.159  1.00 12.32           O  
ATOM   1161  CB  SER A 145      24.559  43.522  38.094  1.00  9.57           C  
ATOM   1162  OG  SER A 145      23.433  42.629  38.017  1.00  9.19           O  
ATOM   1163  N   PRO A 146      24.000  44.701  40.864  1.00  8.47           N  
ATOM   1164  CA  PRO A 146      23.067  44.941  41.944  1.00  9.20           C  
ATOM   1165  C   PRO A 146      21.716  44.337  41.621  1.00 14.64           C  
ATOM   1166  O   PRO A 146      20.921  43.940  42.485  1.00 13.10           O  
ATOM   1167  CB  PRO A 146      22.949  46.462  42.066  1.00  9.80           C  
ATOM   1168  CG  PRO A 146      24.198  47.009  41.403  1.00  9.27           C  
ATOM   1169  CD  PRO A 146      24.669  45.945  40.413  1.00 14.40           C  
ATOM   1170  N   GLU A 147      21.438  44.276  40.330  1.00  5.82           N  
ATOM   1171  CA  GLU A 147      20.179  43.710  39.930  1.00  8.03           C  
ATOM   1172  C   GLU A 147      20.158  42.213  40.233  1.00 16.52           C  
ATOM   1173  O   GLU A 147      19.102  41.659  40.602  1.00  8.91           O  
ATOM   1174  CB  GLU A 147      20.033  43.872  38.412  1.00 17.91           C  
ATOM   1175  CG  GLU A 147      19.701  45.321  38.017  1.00 21.45           C  
ATOM   1176  CD  GLU A 147      20.935  46.204  37.978  1.00 33.72           C  
ATOM   1177  OE1 GLU A 147      22.067  45.710  38.087  1.00 22.34           O  
ATOM   1178  OE2 GLU A 147      20.745  47.497  37.730  1.00 28.51           O  
ATOM   1179  N   VAL A 148      21.315  41.535  40.064  1.00  9.15           N  
ATOM   1180  CA  VAL A 148      21.315  40.102  40.351  1.00  6.86           C  
ATOM   1181  C   VAL A 148      21.328  39.863  41.847  1.00  4.13           C  
ATOM   1182  O   VAL A 148      20.694  38.927  42.347  1.00 10.85           O  
ATOM   1183  CB  VAL A 148      22.138  39.158  39.469  1.00 12.92           C  
ATOM   1184  CG1 VAL A 148      22.953  39.899  38.436  1.00 37.59           C  
ATOM   1185  CG2 VAL A 148      22.950  38.090  40.188  1.00  5.69           C  
ATOM   1186  N   GLN A 149      22.029  40.759  42.544  1.00  5.77           N  
ATOM   1187  CA  GLN A 149      22.089  40.659  43.999  1.00  4.38           C  
ATOM   1188  C   GLN A 149      20.671  40.662  44.575  1.00 11.69           C  
ATOM   1189  O   GLN A 149      20.363  39.985  45.546  1.00 10.37           O  
ATOM   1190  CB  GLN A 149      22.842  41.880  44.549  1.00 12.71           C  
ATOM   1191  CG  GLN A 149      24.340  41.816  44.238  1.00 23.88           C  
ATOM   1192  CD  GLN A 149      25.104  43.011  44.762  1.00 28.07           C  
ATOM   1193  OE1 GLN A 149      24.604  43.762  45.611  1.00 29.04           O  
ATOM   1194  NE2 GLN A 149      26.297  43.226  44.209  1.00 35.90           N  
ATOM   1195  N   LYS A 150      19.776  41.442  43.983  1.00  7.56           N  
ATOM   1196  CA  LYS A 150      18.396  41.561  44.411  1.00  7.33           C  
ATOM   1197  C   LYS A 150      17.696  40.229  44.278  1.00  9.77           C  
ATOM   1198  O   LYS A 150      16.958  39.756  45.126  1.00 10.93           O  
ATOM   1199  CB  LYS A 150      17.757  42.626  43.543  1.00 10.60           C  
ATOM   1200  CG  LYS A 150      16.302  42.994  43.785  1.00 32.46           C  
ATOM   1201  CD  LYS A 150      15.378  42.544  42.667  1.00100.00           C  
ATOM   1202  CE  LYS A 150      14.549  41.335  43.067  1.00100.00           C  
ATOM   1203  NZ  LYS A 150      13.527  40.981  42.074  1.00 46.32           N  
ATOM   1204  N   ILE A 151      17.947  39.553  43.180  1.00  3.91           N  
ATOM   1205  CA  ILE A 151      17.322  38.256  42.990  1.00  2.56           C  
ATOM   1206  C   ILE A 151      17.888  37.241  43.956  1.00 15.54           C  
ATOM   1207  O   ILE A 151      17.169  36.443  44.548  1.00  6.07           O  
ATOM   1208  CB  ILE A 151      17.421  37.779  41.552  1.00  8.50           C  
ATOM   1209  CG1 ILE A 151      16.487  38.630  40.700  1.00 18.42           C  
ATOM   1210  CG2 ILE A 151      16.945  36.345  41.463  1.00  7.69           C  
ATOM   1211  CD1 ILE A 151      16.875  38.732  39.227  1.00 25.99           C  
ATOM   1212  N   VAL A 152      19.205  37.229  44.133  1.00  8.58           N  
ATOM   1213  CA  VAL A 152      19.816  36.289  45.081  1.00  4.30           C  
ATOM   1214  C   VAL A 152      19.263  36.483  46.493  1.00  7.13           C  
ATOM   1215  O   VAL A 152      18.926  35.460  47.074  1.00  6.68           O  
ATOM   1216  CB  VAL A 152      21.336  36.356  45.082  1.00 11.51           C  
ATOM   1217  CG1 VAL A 152      21.989  35.516  46.176  1.00  5.57           C  
ATOM   1218  CG2 VAL A 152      21.768  35.895  43.698  1.00 12.02           C  
ATOM   1219  N   ARG A 153      19.160  37.713  47.035  1.00  9.49           N  
ATOM   1220  CA  ARG A 153      18.639  37.965  48.381  1.00  7.70           C  
ATOM   1221  C   ARG A 153      17.258  37.367  48.514  1.00  7.64           C  
ATOM   1222  O   ARG A 153      16.899  36.785  49.534  1.00  7.58           O  
ATOM   1223  CB  ARG A 153      18.560  39.452  48.746  1.00 10.93           C  
ATOM   1224  CG  ARG A 153      18.060  40.369  47.600  1.00100.00           C  
ATOM   1225  CD  ARG A 153      16.864  41.336  47.809  1.00100.00           C  
ATOM   1226  NE  ARG A 153      15.558  40.842  47.334  1.00 40.37           N  
ATOM   1227  CZ  ARG A 153      14.598  41.482  46.650  1.00100.00           C  
ATOM   1228  NH1 ARG A 153      14.698  42.755  46.272  1.00 86.93           N  
ATOM   1229  NH2 ARG A 153      13.489  40.808  46.329  1.00 91.58           N  
ATOM   1230  N   GLN A 154      16.469  37.509  47.461  1.00 11.32           N  
ATOM   1231  CA  GLN A 154      15.130  36.942  47.483  1.00  9.45           C  
ATOM   1232  C   GLN A 154      15.139  35.399  47.621  1.00 10.34           C  
ATOM   1233  O   GLN A 154      14.415  34.771  48.401  1.00  8.10           O  
ATOM   1234  CB  GLN A 154      14.328  37.388  46.224  1.00 10.83           C  
ATOM   1235  CG  GLN A 154      12.875  36.878  46.225  1.00 17.56           C  
ATOM   1236  CD  GLN A 154      12.084  37.377  45.026  1.00 32.02           C  
ATOM   1237  OE1 GLN A 154      12.203  38.562  44.665  1.00 42.02           O  
ATOM   1238  NE2 GLN A 154      11.277  36.498  44.417  1.00 25.69           N  
ATOM   1239  N   ARG A 155      15.958  34.722  46.825  1.00  6.28           N  
ATOM   1240  CA  ARG A 155      15.992  33.281  46.900  1.00  5.70           C  
ATOM   1241  C   ARG A 155      16.476  32.864  48.268  1.00  4.45           C  
ATOM   1242  O   ARG A 155      16.014  31.892  48.827  1.00  6.78           O  
ATOM   1243  CB  ARG A 155      16.895  32.716  45.815  1.00  8.20           C  
ATOM   1244  CG  ARG A 155      16.435  33.151  44.422  1.00  4.80           C  
ATOM   1245  CD  ARG A 155      15.006  32.748  44.040  1.00  6.41           C  
ATOM   1246  NE  ARG A 155      14.660  33.082  42.653  1.00  6.79           N  
ATOM   1247  CZ  ARG A 155      13.602  33.774  42.277  1.00 13.52           C  
ATOM   1248  NH1 ARG A 155      12.763  34.245  43.171  1.00 15.67           N  
ATOM   1249  NH2 ARG A 155      13.354  34.050  41.011  1.00 14.42           N  
ATOM   1250  N   GLN A 156      17.432  33.608  48.814  1.00  6.93           N  
ATOM   1251  CA  GLN A 156      17.962  33.306  50.144  1.00  6.86           C  
ATOM   1252  C   GLN A 156      16.817  33.351  51.170  1.00  7.91           C  
ATOM   1253  O   GLN A 156      16.700  32.500  52.050  1.00  7.25           O  
ATOM   1254  CB  GLN A 156      19.081  34.311  50.563  1.00  4.72           C  
ATOM   1255  CG  GLN A 156      20.342  34.048  49.708  1.00  7.77           C  
ATOM   1256  CD  GLN A 156      21.502  34.977  50.032  1.00 12.65           C  
ATOM   1257  OE1 GLN A 156      22.703  34.722  49.849  1.00 13.53           O  
ATOM   1258  NE2 GLN A 156      21.158  36.127  50.569  1.00 11.21           N  
ATOM   1259  N   GLU A 157      15.942  34.347  51.063  1.00  5.47           N  
ATOM   1260  CA  GLU A 157      14.835  34.474  51.983  1.00  6.74           C  
ATOM   1261  C   GLU A 157      13.904  33.297  51.841  1.00  5.77           C  
ATOM   1262  O   GLU A 157      13.359  32.761  52.809  1.00  8.90           O  
ATOM   1263  CB  GLU A 157      14.079  35.777  51.661  1.00 12.29           C  
ATOM   1264  CG  GLU A 157      13.113  36.225  52.774  1.00 40.76           C  
ATOM   1265  CD  GLU A 157      13.817  36.716  54.008  1.00100.00           C  
ATOM   1266  OE1 GLU A 157      14.588  37.769  53.807  1.00 58.08           O  
ATOM   1267  OE2 GLU A 157      13.656  36.165  55.083  1.00 56.52           O  
ATOM   1268  N   GLU A 158      13.708  32.897  50.576  1.00  8.60           N  
ATOM   1269  CA  GLU A 158      12.820  31.781  50.241  1.00  5.32           C  
ATOM   1270  C   GLU A 158      13.287  30.468  50.822  1.00  6.97           C  
ATOM   1271  O   GLU A 158      12.499  29.573  51.064  1.00 11.73           O  
ATOM   1272  CB  GLU A 158      12.545  31.685  48.727  1.00  2.46           C  
ATOM   1273  CG  GLU A 158      11.994  33.034  48.221  1.00 15.11           C  
ATOM   1274  CD  GLU A 158      11.643  33.227  46.758  1.00 21.26           C  
ATOM   1275  OE1 GLU A 158      12.242  32.431  45.927  1.00 15.43           O  
ATOM   1276  OE2 GLU A 158      10.897  34.101  46.355  1.00 23.61           O  
ATOM   1277  N   LEU A 159      14.571  30.335  51.036  1.00  8.52           N  
ATOM   1278  CA  LEU A 159      15.076  29.106  51.628  1.00  3.17           C  
ATOM   1279  C   LEU A 159      15.131  29.238  53.167  1.00  4.75           C  
ATOM   1280  O   LEU A 159      15.599  28.317  53.844  1.00  7.46           O  
ATOM   1281  CB  LEU A 159      16.519  28.824  51.170  1.00  6.19           C  
ATOM   1282  CG  LEU A 159      16.584  28.613  49.660  1.00  8.00           C  
ATOM   1283  CD1 LEU A 159      18.048  28.653  49.239  1.00  8.97           C  
ATOM   1284  CD2 LEU A 159      15.975  27.260  49.311  1.00 10.26           C  
ATOM   1285  N   CYS A 160      14.675  30.364  53.735  1.00  3.80           N  
ATOM   1286  CA  CYS A 160      14.706  30.607  55.158  1.00  1.44           C  
ATOM   1287  C   CYS A 160      16.151  30.666  55.628  1.00  7.06           C  
ATOM   1288  O   CYS A 160      16.463  30.197  56.721  1.00  6.42           O  
ATOM   1289  CB  CYS A 160      13.948  29.535  55.938  1.00  2.74           C  
ATOM   1290  SG  CYS A 160      12.225  29.531  55.394  1.00 12.93           S  
ATOM   1291  N   LEU A 161      17.040  31.216  54.793  1.00  5.74           N  
ATOM   1292  CA  LEU A 161      18.440  31.291  55.136  1.00  5.63           C  
ATOM   1293  C   LEU A 161      18.927  32.701  55.039  1.00  3.51           C  
ATOM   1294  O   LEU A 161      20.125  32.914  54.963  1.00  5.68           O  
ATOM   1295  CB  LEU A 161      19.294  30.467  54.149  1.00  8.14           C  
ATOM   1296  CG  LEU A 161      19.084  28.969  54.272  1.00  6.69           C  
ATOM   1297  CD1 LEU A 161      20.001  28.267  53.281  1.00  1.35           C  
ATOM   1298  CD2 LEU A 161      19.360  28.514  55.694  1.00  9.82           C  
ATOM   1299  N   ALA A 162      18.011  33.641  55.058  1.00  7.73           N  
ATOM   1300  CA  ALA A 162      18.383  35.039  54.970  1.00  9.11           C  
ATOM   1301  C   ALA A 162      19.336  35.408  56.078  1.00  7.00           C  
ATOM   1302  O   ALA A 162      19.152  34.985  57.186  1.00  8.00           O  
ATOM   1303  CB  ALA A 162      17.135  35.906  55.052  1.00  8.46           C  
ATOM   1304  N   ARG A 163      20.349  36.172  55.804  1.00  4.96           N  
ATOM   1305  CA  ARG A 163      21.301  36.608  56.785  1.00 11.25           C  
ATOM   1306  C   ARG A 163      22.189  35.550  57.326  1.00  9.02           C  
ATOM   1307  O   ARG A 163      22.900  35.837  58.270  1.00  9.01           O  
ATOM   1308  CB  ARG A 163      20.633  37.243  57.974  1.00  9.03           C  
ATOM   1309  CG  ARG A 163      20.056  38.628  57.705  1.00 12.20           C  
ATOM   1310  CD  ARG A 163      18.979  38.952  58.751  1.00 17.11           C  
ATOM   1311  NE  ARG A 163      17.809  39.316  57.989  1.00 30.43           N  
ATOM   1312  CZ  ARG A 163      16.653  38.709  58.043  1.00 21.37           C  
ATOM   1313  NH1 ARG A 163      16.460  37.702  58.884  1.00 25.46           N  
ATOM   1314  NH2 ARG A 163      15.692  39.135  57.254  1.00 23.84           N  
ATOM   1315  N   GLN A 164      22.190  34.374  56.748  1.00  4.71           N  
ATOM   1316  CA  GLN A 164      23.077  33.377  57.302  1.00  1.00           C  
ATOM   1317  C   GLN A 164      24.273  32.993  56.418  1.00  3.80           C  
ATOM   1318  O   GLN A 164      24.970  32.009  56.631  1.00  7.12           O  
ATOM   1319  CB  GLN A 164      22.187  32.144  57.530  1.00  1.92           C  
ATOM   1320  CG  GLN A 164      21.141  32.337  58.671  1.00  4.11           C  
ATOM   1321  CD  GLN A 164      20.312  31.068  58.984  1.00 13.57           C  
ATOM   1322  OE1 GLN A 164      19.056  31.151  59.019  1.00 15.80           O  
ATOM   1323  NE2 GLN A 164      20.989  29.919  59.235  1.00 13.79           N  
ATOM   1324  N   TYR A 165      24.562  33.762  55.394  1.00  1.92           N  
ATOM   1325  CA  TYR A 165      25.674  33.492  54.488  1.00  1.00           C  
ATOM   1326  C   TYR A 165      26.828  34.427  54.793  1.00  7.97           C  
ATOM   1327  O   TYR A 165      26.713  35.560  55.283  1.00 12.69           O  
ATOM   1328  CB  TYR A 165      25.294  33.813  53.017  1.00  1.00           C  
ATOM   1329  CG  TYR A 165      24.253  32.917  52.383  1.00  3.97           C  
ATOM   1330  CD1 TYR A 165      22.918  33.062  52.710  1.00  5.87           C  
ATOM   1331  CD2 TYR A 165      24.576  31.954  51.410  1.00  6.42           C  
ATOM   1332  CE1 TYR A 165      21.924  32.265  52.124  1.00  6.35           C  
ATOM   1333  CE2 TYR A 165      23.599  31.154  50.836  1.00  5.64           C  
ATOM   1334  CZ  TYR A 165      22.243  31.288  51.198  1.00  4.30           C  
ATOM   1335  OH  TYR A 165      21.259  30.503  50.623  1.00  2.70           O  
ATOM   1336  N   ARG A 166      28.001  33.914  54.468  1.00  7.46           N  
ATOM   1337  CA  ARG A 166      29.237  34.633  54.626  1.00  8.56           C  
ATOM   1338  C   ARG A 166      29.886  34.707  53.246  1.00  3.27           C  
ATOM   1339  O   ARG A 166      29.701  33.769  52.465  1.00  6.36           O  
ATOM   1340  CB  ARG A 166      30.136  33.933  55.653  1.00  4.05           C  
ATOM   1341  CG  ARG A 166      29.566  34.312  57.032  1.00100.00           C  
ATOM   1342  CD  ARG A 166      30.232  33.524  58.149  1.00 89.76           C  
ATOM   1343  NE  ARG A 166      31.277  32.703  57.539  1.00100.00           N  
ATOM   1344  CZ  ARG A 166      32.547  33.090  57.404  1.00100.00           C  
ATOM   1345  NH1 ARG A 166      32.912  34.296  57.859  1.00100.00           N  
ATOM   1346  NH2 ARG A 166      33.457  32.298  56.829  1.00100.00           N  
ATOM   1347  N   LEU A 167      30.628  35.781  52.988  1.00  3.21           N  
ATOM   1348  CA  LEU A 167      31.350  36.001  51.739  1.00  4.27           C  
ATOM   1349  C   LEU A 167      32.559  35.083  51.713  1.00  8.11           C  
ATOM   1350  O   LEU A 167      33.159  34.833  52.769  1.00  8.63           O  
ATOM   1351  CB  LEU A 167      31.929  37.408  51.716  1.00  5.76           C  
ATOM   1352  CG  LEU A 167      31.092  38.391  50.925  1.00 17.77           C  
ATOM   1353  CD1 LEU A 167      29.647  37.964  50.690  1.00 14.56           C  
ATOM   1354  CD2 LEU A 167      31.246  39.778  51.527  1.00  6.29           C  
ATOM   1355  N   ILE A 168      32.905  34.592  50.519  1.00  7.17           N  
ATOM   1356  CA  ILE A 168      34.030  33.674  50.389  1.00  7.46           C  
ATOM   1357  C   ILE A 168      35.189  34.314  49.643  1.00 10.66           C  
ATOM   1358  O   ILE A 168      35.044  34.742  48.484  1.00  6.48           O  
ATOM   1359  CB  ILE A 168      33.580  32.497  49.520  1.00 10.85           C  
ATOM   1360  CG1 ILE A 168      32.578  31.617  50.266  1.00  8.34           C  
ATOM   1361  CG2 ILE A 168      34.762  31.620  49.092  1.00  7.93           C  
ATOM   1362  CD1 ILE A 168      32.055  30.466  49.406  1.00 32.33           C  
ATOM   1363  N   PRO A 169      36.345  34.371  50.304  1.00 10.43           N  
ATOM   1364  CA  PRO A 169      37.520  34.968  49.688  1.00  7.20           C  
ATOM   1365  C   PRO A 169      38.184  34.019  48.701  1.00  5.77           C  
ATOM   1366  O   PRO A 169      38.121  32.776  48.765  1.00  8.83           O  
ATOM   1367  CB  PRO A 169      38.511  35.186  50.824  1.00 14.95           C  
ATOM   1368  CG  PRO A 169      37.869  34.716  52.119  1.00 19.23           C  
ATOM   1369  CD  PRO A 169      36.522  34.105  51.770  1.00  8.65           C  
ATOM   1370  N   HIS A 170      38.855  34.657  47.745  1.00 14.53           N  
ATOM   1371  CA  HIS A 170      39.597  33.955  46.700  1.00 14.66           C  
ATOM   1372  C   HIS A 170      40.958  34.624  46.681  1.00 13.76           C  
ATOM   1373  O   HIS A 170      41.032  35.774  46.273  1.00 28.01           O  
ATOM   1374  CB  HIS A 170      38.972  34.053  45.291  1.00  8.81           C  
ATOM   1375  CG  HIS A 170      37.674  33.292  45.246  1.00  7.70           C  
ATOM   1376  ND1 HIS A 170      37.632  31.942  44.885  1.00 14.62           N  
ATOM   1377  CD2 HIS A 170      36.395  33.722  45.523  1.00  8.28           C  
ATOM   1378  CE1 HIS A 170      36.339  31.595  44.970  1.00 11.46           C  
ATOM   1379  NE2 HIS A 170      35.569  32.628  45.351  1.00 13.72           N  
ATOM   1380  N   ASN A 171      42.014  33.943  47.116  1.00 16.95           N  
ATOM   1381  CA  ASN A 171      43.307  34.574  47.121  1.00 16.15           C  
ATOM   1382  C   ASN A 171      44.357  33.696  46.498  1.00 15.64           C  
ATOM   1383  O   ASN A 171      45.527  33.862  46.771  1.00 18.62           O  
ATOM   1384  CB  ASN A 171      43.655  35.025  48.537  1.00 15.32           C  
ATOM   1385  CG  ASN A 171      43.521  33.866  49.498  1.00 22.30           C  
ATOM   1386  OD1 ASN A 171      43.819  32.726  49.120  1.00 20.29           O  
ATOM   1387  ND2 ASN A 171      43.002  34.126  50.696  1.00 33.13           N  
ATOM   1388  N   GLY A 172      43.923  32.778  45.650  1.00 10.35           N  
ATOM   1389  CA  GLY A 172      44.812  31.880  44.932  1.00 30.71           C  
ATOM   1390  C   GLY A 172      45.483  30.776  45.721  1.00 52.56           C  
ATOM   1391  O   GLY A 172      46.418  30.127  45.264  1.00 20.96           O  
ATOM   1392  N   TYR A 173      44.994  30.569  46.922  1.00 18.01           N  
ATOM   1393  CA  TYR A 173      45.519  29.563  47.814  1.00 23.33           C  
ATOM   1394  C   TYR A 173      45.770  28.194  47.188  1.00 20.15           C  
ATOM   1395  O   TYR A 173      46.796  27.556  47.388  1.00 15.89           O  
ATOM   1396  CB  TYR A 173      44.664  29.475  49.112  1.00 17.48           C  
ATOM   1397  CG  TYR A 173      45.389  28.635  50.145  1.00 13.53           C  
ATOM   1398  CD1 TYR A 173      46.302  29.228  51.019  1.00 26.55           C  
ATOM   1399  CD2 TYR A 173      45.208  27.252  50.208  1.00 27.92           C  
ATOM   1400  CE1 TYR A 173      47.011  28.466  51.948  1.00 44.53           C  
ATOM   1401  CE2 TYR A 173      45.900  26.475  51.132  1.00 26.89           C  
ATOM   1402  CZ  TYR A 173      46.798  27.090  51.993  1.00 22.20           C  
ATOM   1403  OH  TYR A 173      47.478  26.327  52.894  1.00 48.97           O  
ATOM   1404  N   CYS A 174      44.795  27.716  46.429  1.00 10.62           N  
ATOM   1405  CA  CYS A 174      44.853  26.428  45.777  1.00 13.78           C  
ATOM   1406  C   CYS A 174      45.224  26.632  44.324  1.00 31.29           C  
ATOM   1407  O   CYS A 174      44.870  25.816  43.469  1.00 24.38           O  
ATOM   1408  CB  CYS A 174      43.502  25.678  45.838  1.00 23.05           C  
ATOM   1409  SG  CYS A 174      43.117  25.307  47.563  1.00 35.38           S  
ATOM   1410  N   ASN A 175      45.943  27.729  44.087  1.00 34.91           N  
ATOM   1411  CA  ASN A 175      46.405  28.132  42.774  1.00 64.41           C  
ATOM   1412  C   ASN A 175      45.241  28.809  42.109  1.00 63.73           C  
ATOM   1413  O   ASN A 175      44.431  28.131  41.513  1.00100.00           O  
ATOM   1414  CB  ASN A 175      46.898  26.945  41.914  1.00 26.90           C  
ATOM   1415  CG  ASN A 175      48.305  26.627  42.359  1.00 30.82           C  
ATOM   1416  OD1 ASN A 175      48.923  25.665  41.876  1.00100.00           O  
ATOM   1417  ND2 ASN A 175      48.839  27.489  43.236  1.00 88.07           N  
ATOM   1418  N   GLY A 176      45.124  30.121  42.212  1.00 40.48           N  
ATOM   1419  CA  GLY A 176      44.002  30.813  41.586  1.00 33.65           C  
ATOM   1420  C   GLY A 176      44.355  32.213  41.091  1.00 65.38           C  
ATOM   1421  O   GLY A 176      45.607  32.246  41.033  1.00 61.98           O  
ATOM   1422  N   LYS A 177      43.396  33.036  40.889  1.00 35.97           N  
TER    1423      LYS A 177                                                      
MASTER      272    0    0    2    9    3    0    6 1588    1    6   15          
END                                                                             
