# Supplementary material for: Modeling of loops in proteins: a multi-method approach
Source: BMC Struct Biol. 2010 Feb 11;10:5. doi: 10.1186/1472-6807-10-5 (PMC2837870; doi:10.1186/1472-6807-10-5)
Supplement: Additional file 1 — Student t-test. Results from two sample paired t-test of Table 2. [file 1472-6807-10-5-S1.GZ › loop_test_data/1hfb_86-109.pdb]

ATOM      1  N   VAL A   1      21.270  26.906  51.627  1.00 37.39           N
ATOM      2  CA  VAL A   1      20.694  27.915  50.690  1.00 38.48           C
ATOM      3  C   VAL A   1      20.323  27.254  49.366  1.00 41.89           C
ATOM      4  O   VAL A   1      19.209  27.424  48.866  1.00 43.40           O
ATOM      5  CB  VAL A   1      21.694  29.052  50.404  1.00 42.34           C
ATOM      6  CG1 VAL A   1      21.083  30.058  49.432  1.00 40.90           C
ATOM      7  CG2 VAL A   1      22.093  29.730  51.708  1.00 44.68           C
ATOM      8  N   ARG A   2      21.263  26.516  48.785  1.00 39.80           N
ATOM      9  CA  ARG A   2      20.988  25.827  47.532  1.00 34.77           C
ATOM     10  C   ARG A   2      20.594  24.378  47.835  1.00 33.75           C
ATOM     11  O   ARG A   2      20.437  23.556  46.926  1.00 32.22           O
ATOM     12  CB  ARG A   2      22.200  25.894  46.582  1.00 33.58           C
ATOM     13  CG  ARG A   2      22.463  27.295  46.010  1.00 30.00           C
ATOM     14  CD  ARG A   2      22.859  27.263  44.527  1.00 26.63           C
ATOM     15  NE  ARG A   2      22.852  28.602  43.931  1.00 24.73           N
ATOM     16  CZ  ARG A   2      23.820  29.510  44.068  1.00 22.05           C
ATOM     17  NH1 ARG A   2      24.903  29.245  44.775  1.00 25.02           N
ATOM     18  NH2 ARG A   2      23.696  30.707  43.514  1.00 25.99           N
ATOM     19  N   ILE A   3      20.438  24.078  49.126  1.00 33.08           N
ATOM     20  CA  ILE A   3      20.015  22.751  49.573  1.00 31.89           C
ATOM     21  C   ILE A   3      18.573  22.885  50.046  1.00 32.25           C
ATOM     22  O   ILE A   3      18.320  23.462  51.098  1.00 35.62           O
ATOM     23  CB  ILE A   3      20.865  22.225  50.756  1.00 30.41           C
ATOM     24  CG1 ILE A   3      22.292  21.939  50.295  1.00 25.99           C
ATOM     25  CG2 ILE A   3      20.241  20.954  51.320  1.00 28.59           C
ATOM     26  CD1 ILE A   3      22.386  20.931  49.170  1.00 27.21           C
ATOM     27  N   LEU A   4      17.632  22.367  49.266  1.00 32.40           N
ATOM     28  CA  LEU A   4      16.221  22.454  49.630  1.00 37.04           C
ATOM     29  C   LEU A   4      15.883  21.665  50.888  1.00 38.12           C
ATOM     30  O   LEU A   4      15.016  22.075  51.657  1.00 35.32           O
ATOM     31  CB  LEU A   4      15.335  21.999  48.464  1.00 36.23           C
ATOM     32  CG  LEU A   4      14.817  23.126  47.559  1.00 40.07           C
ATOM     33  CD1 LEU A   4      15.908  24.158  47.304  1.00 41.86           C
ATOM     34  CD2 LEU A   4      14.321  22.538  46.251  1.00 43.74           C
ATOM     35  N   GLY A   5      16.577  20.546  51.099  1.00 38.46           N
ATOM     36  CA  GLY A   5      16.342  19.731  52.282  1.00 33.76           C
ATOM     37  C   GLY A   5      16.840  18.308  52.132  1.00 33.48           C
ATOM     38  O   GLY A   5      17.377  17.951  51.084  1.00 33.49           O
ATOM     39  N   TYR A   6      16.675  17.499  53.179  1.00 35.21           N
ATOM     40  CA  TYR A   6      17.093  16.094  53.149  1.00 33.72           C
ATOM     41  C   TYR A   6      15.949  15.207  53.609  1.00 32.18           C
ATOM     42  O   TYR A   6      15.110  15.626  54.409  1.00 30.97           O
ATOM     43  CB  TYR A   6      18.285  15.836  54.075  1.00 34.38           C
ATOM     44  CG  TYR A   6      19.461  16.759  53.879  1.00 40.81           C
ATOM     45  CD1 TYR A   6      19.422  18.074  54.342  1.00 44.24           C
ATOM     46  CD2 TYR A   6      20.623  16.317  53.236  1.00 43.16           C
ATOM     47  CE1 TYR A   6      20.514  18.933  54.174  1.00 49.63           C
ATOM     48  CE2 TYR A   6      21.720  17.166  53.061  1.00 45.79           C
ATOM     49  CZ  TYR A   6      21.657  18.471  53.534  1.00 48.27           C
ATOM     50  OH  TYR A   6      22.727  19.318  53.371  1.00 52.34           O
ATOM     51  N   ASP A   7      15.928  13.978  53.106  1.00 31.88           N
ATOM     52  CA  ASP A   7      14.906  13.004  53.475  1.00 31.63           C
ATOM     53  C   ASP A   7      15.594  11.772  54.046  1.00 29.38           C
ATOM     54  O   ASP A   7      16.680  11.410  53.605  1.00 30.10           O
ATOM     55  CB  ASP A   7      14.071  12.622  52.251  1.00 35.75           C
ATOM     56  CG  ASP A   7      13.202  13.765  51.764  1.00 41.31           C
ATOM     57  OD1 ASP A   7      12.293  14.177  52.518  1.00 43.99           O
ATOM     58  OD2 ASP A   7      13.429  14.254  50.637  1.00 38.95           O
ATOM     59  N   PRO A   8      14.974  11.111  55.038  1.00 30.01           N
ATOM     60  CA  PRO A   8      15.604   9.921  55.620  1.00 25.73           C
ATOM     61  C   PRO A   8      15.908   8.853  54.586  1.00 24.22           C
ATOM     62  O   PRO A   8      15.152   8.653  53.634  1.00 24.35           O
ATOM     63  CB  PRO A   8      14.586   9.459  56.663  1.00 29.45           C
ATOM     64  CG  PRO A   8      13.278   9.913  56.082  1.00 30.21           C
ATOM     65  CD  PRO A   8      13.616  11.302  55.580  1.00 29.57           C
ATOM     66  N   LEU A   9      17.021   8.162  54.791  1.00 21.81           N
ATOM     67  CA  LEU A   9      17.464   7.117  53.882  1.00 22.63           C
ATOM     68  C   LEU A   9      17.777   5.848  54.662  1.00 22.58           C
ATOM     69  O   LEU A   9      18.574   5.880  55.595  1.00 25.96           O
ATOM     70  CB  LEU A   9      18.719   7.597  53.147  1.00 23.60           C
ATOM     71  CG  LEU A   9      19.464   6.658  52.194  1.00 23.48           C
ATOM     72  CD1 LEU A   9      18.616   6.397  50.957  1.00 21.11           C
ATOM     73  CD2 LEU A   9      20.802   7.306  51.811  1.00 18.38           C
ATOM     74  N   ALA A  10      17.154   4.736  54.284  1.00 21.81           N
ATOM     75  CA  ALA A  10      17.400   3.459  54.955  1.00 24.83           C
ATOM     76  C   ALA A  10      18.841   3.008  54.701  1.00 27.52           C
ATOM     77  O   ALA A  10      19.336   3.111  53.581  1.00 29.37           O
ATOM     78  CB  ALA A  10      16.430   2.408  54.445  1.00 24.92           C
ATOM     79  N   SER A  11      19.509   2.496  55.728  1.00 23.68           N
ATOM     80  CA  SER A  11      20.895   2.067  55.574  1.00 24.70           C
ATOM     81  C   SER A  11      21.047   0.815  54.710  1.00 22.71           C
ATOM     82  O   SER A  11      20.086   0.076  54.489  1.00 24.17           O
ATOM     83  CB  SER A  11      21.521   1.813  56.950  1.00 25.26           C
ATOM     84  OG  SER A  11      20.967   0.659  57.553  1.00 26.88           O
ATOM     85  N   PRO A  12      22.261   0.574  54.185  1.00 21.95           N
ATOM     86  CA  PRO A  12      22.488  -0.612  53.354  1.00 22.89           C
ATOM     87  C   PRO A  12      22.160  -1.859  54.171  1.00 24.42           C
ATOM     88  O   PRO A  12      21.521  -2.792  53.684  1.00 23.43           O
ATOM     89  CB  PRO A  12      23.977  -0.527  53.033  1.00 21.63           C
ATOM     90  CG  PRO A  12      24.246   0.959  53.037  1.00 20.57           C
ATOM     91  CD  PRO A  12      23.467   1.424  54.237  1.00 23.36           C
ATOM     92  N   ALA A  13      22.605  -1.851  55.428  1.00 26.76           N
ATOM     93  CA  ALA A  13      22.388  -2.964  56.348  1.00 26.10           C
ATOM     94  C   ALA A  13      20.902  -3.281  56.495  1.00 27.05           C
ATOM     95  O   ALA A  13      20.491  -4.438  56.388  1.00 31.58           O
ATOM     96  CB  ALA A  13      23.000  -2.640  57.713  1.00 22.19           C
ATOM     97  N   LEU A  14      20.098  -2.253  56.737  1.00 27.08           N
ATOM     98  CA  LEU A  14      18.663  -2.444  56.888  1.00 28.56           C
ATOM     99  C   LEU A  14      18.073  -3.018  55.598  1.00 28.32           C
ATOM    100  O   LEU A  14      17.336  -4.006  55.611  1.00 28.07           O
ATOM    101  CB  LEU A  14      17.999  -1.112  57.211  1.00 24.74           C
ATOM    102  CG  LEU A  14      16.496  -1.175  57.454  1.00 32.12           C
ATOM    103  CD1 LEU A  14      16.197  -2.048  58.671  1.00 27.47           C
ATOM    104  CD2 LEU A  14      15.972   0.237  57.670  1.00 36.41           C
ATOM    105  N   LEU A  15      18.412  -2.392  54.479  1.00 28.26           N
ATOM    106  CA  LEU A  15      17.928  -2.831  53.185  1.00 24.08           C
ATOM    107  C   LEU A  15      18.353  -4.280  52.912  1.00 26.27           C
ATOM    108  O   LEU A  15      17.601  -5.047  52.306  1.00 23.76           O
ATOM    109  CB  LEU A  15      18.472  -1.893  52.095  1.00 28.55           C
ATOM    110  CG  LEU A  15      17.701  -1.710  50.780  1.00 32.35           C
ATOM    111  CD1 LEU A  15      17.786  -2.957  49.929  1.00 33.38           C
ATOM    112  CD2 LEU A  15      16.250  -1.382  51.085  1.00 34.01           C
ATOM    113  N   GLN A  16      19.547  -4.664  53.367  1.00 27.97           N
ATOM    114  CA  GLN A  16      20.040  -6.028  53.132  1.00 29.46           C
ATOM    115  C   GLN A  16      19.295  -7.097  53.922  1.00 32.06           C
ATOM    116  O   GLN A  16      19.284  -8.273  53.548  1.00 30.89           O
ATOM    117  CB  GLN A  16      21.531  -6.122  53.433  1.00 28.75           C
ATOM    118  CG  GLN A  16      22.380  -5.313  52.482  1.00 34.61           C
ATOM    119  CD  GLN A  16      23.855  -5.611  52.632  1.00 41.55           C
ATOM    120  OE1 GLN A  16      24.299  -6.725  52.358  1.00 48.34           O
ATOM    121  NE2 GLN A  16      24.626  -4.619  53.071  1.00 47.69           N
ATOM    122  N   VAL A  17      18.679  -6.687  55.022  1.00 31.73           N
ATOM    123  CA  VAL A  17      17.906  -7.606  55.841  1.00 29.00           C
ATOM    124  C   VAL A  17      16.533  -7.700  55.197  1.00 26.01           C
ATOM    125  O   VAL A  17      15.965  -8.778  55.072  1.00 28.80           O
ATOM    126  CB  VAL A  17      17.754  -7.075  57.285  1.00 30.52           C
ATOM    127  CG1 VAL A  17      16.805  -7.964  58.065  1.00 34.66           C
ATOM    128  CG2 VAL A  17      19.119  -7.011  57.971  1.00 26.01           C
ATOM    129  N   GLN A  18      16.009  -6.557  54.773  1.00 31.70           N
ATOM    130  CA  GLN A  18      14.693  -6.504  54.145  1.00 35.57           C
ATOM    131  C   GLN A  18      14.635  -7.332  52.867  1.00 37.18           C
ATOM    132  O   GLN A  18      13.677  -8.069  52.642  1.00 42.02           O
ATOM    133  CB  GLN A  18      14.316  -5.053  53.844  1.00 35.80           C
ATOM    134  CG  GLN A  18      14.561  -4.123  55.031  1.00 44.41           C
ATOM    135  CD  GLN A  18      13.880  -2.772  54.894  1.00 45.47           C
ATOM    136  OE1 GLN A  18      13.967  -2.117  53.854  1.00 49.27           O
ATOM    137  NE2 GLN A  18      13.207  -2.345  55.955  1.00 45.30           N
ATOM    138  N   ILE A  19      15.664  -7.218  52.036  1.00 35.01           N
ATOM    139  CA  ILE A  19      15.714  -7.960  50.787  1.00 32.49           C
ATOM    140  C   ILE A  19      16.951  -8.844  50.807  1.00 32.69           C
ATOM    141  O   ILE A  19      17.982  -8.501  50.235  1.00 33.22           O
ATOM    142  CB  ILE A  19      15.781  -6.997  49.591  1.00 33.20           C
ATOM    143  CG1 ILE A  19      14.599  -6.025  49.650  1.00 29.37           C
ATOM    144  CG2 ILE A  19      15.778  -7.781  48.285  1.00 29.42           C
ATOM    145  CD1 ILE A  19      14.717  -4.857  48.701  1.00 32.86           C
ATOM    146  N   PRO A  20      16.862 -10.001  51.479  1.00 30.59           N
ATOM    147  CA  PRO A  20      17.973 -10.950  51.590  1.00 29.98           C
ATOM    148  C   PRO A  20      18.375 -11.614  50.282  1.00 32.54           C
ATOM    149  O   PRO A  20      17.556 -11.801  49.387  1.00 34.30           O
ATOM    150  CB  PRO A  20      17.464 -11.955  52.622  1.00 31.34           C
ATOM    151  CG  PRO A  20      15.988 -11.955  52.379  1.00 29.70           C
ATOM    152  CD  PRO A  20      15.680 -10.486  52.212  1.00 29.17           C
ATOM    153  N   ALA A  21      19.648 -11.966  50.177  1.00 30.12           N
ATOM    154  CA  ALA A  21      20.152 -12.614  48.984  1.00 32.96           C
ATOM    155  C   ALA A  21      20.090 -14.129  49.178  1.00 37.74           C
ATOM    156  O   ALA A  21      20.482 -14.645  50.230  1.00 37.49           O
ATOM    157  CB  ALA A  21      21.577 -12.172  48.730  1.00 31.86           C
ATOM    158  N   THR A  22      19.591 -14.842  48.170  1.00 39.93           N
ATOM    159  CA  THR A  22      19.492 -16.296  48.252  1.00 36.88           C
ATOM    160  C   THR A  22      20.888 -16.905  48.087  1.00 38.30           C
ATOM    161  O   THR A  22      21.766 -16.296  47.475  1.00 38.12           O
ATOM    162  CB  THR A  22      18.574 -16.845  47.151  1.00 34.72           C
ATOM    163  OG1 THR A  22      19.258 -16.804  45.895  1.00 36.25           O
ATOM    164  CG2 THR A  22      17.320 -16.000  47.049  1.00 32.74           C
ATOM    165  N   PRO A  23      21.112 -18.112  48.635  1.00 36.48           N
ATOM    166  CA  PRO A  23      22.425 -18.752  48.513  1.00 34.60           C
ATOM    167  C   PRO A  23      22.817 -18.822  47.044  1.00 36.57           C
ATOM    168  O   PRO A  23      23.996 -18.731  46.692  1.00 37.96           O
ATOM    169  CB  PRO A  23      22.189 -20.131  49.111  1.00 31.75           C
ATOM    170  CG  PRO A  23      21.124 -19.871  50.128  1.00 30.47           C
ATOM    171  CD  PRO A  23      20.178 -18.980  49.372  1.00 32.73           C
ATOM    172  N   THR A  24      21.807 -18.990  46.193  1.00 37.88           N
ATOM    173  CA  THR A  24      22.006 -19.064  44.750  1.00 37.17           C
ATOM    174  C   THR A  24      22.464 -17.700  44.233  1.00 36.65           C
ATOM    175  O   THR A  24      23.341 -17.617  43.370  1.00 34.08           O
ATOM    176  CB  THR A  24      20.700 -19.470  44.031  1.00 38.10           C
ATOM    177  OG1 THR A  24      20.346 -20.806  44.405  1.00 37.77           O
ATOM    178  CG2 THR A  24      20.871 -19.395  42.522  1.00 35.52           C
ATOM    179  N   SER A  25      21.862 -16.638  44.765  1.00 33.51           N
ATOM    180  CA  SER A  25      22.215 -15.280  44.373  1.00 33.18           C
ATOM    181  C   SER A  25      23.662 -15.014  44.759  1.00 35.30           C
ATOM    182  O   SER A  25      24.419 -14.420  43.988  1.00 34.57           O
ATOM    183  CB  SER A  25      21.301 -14.260  45.059  1.00 31.90           C
ATOM    184  OG  SER A  25      20.036 -14.185  44.423  1.00 31.70           O
ATOM    185  N   LEU A  26      24.046 -15.461  45.954  1.00 35.99           N
ATOM    186  CA  LEU A  26      25.414 -15.271  46.423  1.00 34.67           C
ATOM    187  C   LEU A  26      26.401 -16.108  45.635  1.00 33.08           C
ATOM    188  O   LEU A  26      27.483 -15.636  45.304  1.00 36.61           O
ATOM    189  CB  LEU A  26      25.547 -15.611  47.908  1.00 35.16           C
ATOM    190  CG  LEU A  26      24.996 -14.598  48.908  1.00 38.26           C
ATOM    191  CD1 LEU A  26      25.431 -13.191  48.518  1.00 39.24           C
ATOM    192  CD2 LEU A  26      23.494 -14.684  48.926  1.00 45.93           C
ATOM    193  N   GLU A  27      26.032 -17.347  45.330  1.00 32.10           N
ATOM    194  CA  GLU A  27      26.917 -18.229  44.581  1.00 32.24           C
ATOM    195  C   GLU A  27      27.140 -17.704  43.163  1.00 32.15           C
ATOM    196  O   GLU A  27      28.278 -17.633  42.689  1.00 33.31           O
ATOM    197  CB  GLU A  27      26.334 -19.647  44.559  1.00 32.22           C
ATOM    198  CG  GLU A  27      27.199 -20.694  43.853  1.00 39.63           C
ATOM    199  CD  GLU A  27      28.692 -20.596  44.190  1.00 43.40           C
ATOM    200  OE1 GLU A  27      29.034 -20.307  45.362  1.00 42.08           O
ATOM    201  OE2 GLU A  27      29.522 -20.827  43.275  1.00 42.07           O
ATOM    202  N   THR A  28      26.054 -17.322  42.496  1.00 31.95           N
ATOM    203  CA  THR A  28      26.125 -16.793  41.139  1.00 32.16           C
ATOM    204  C   THR A  28      27.097 -15.617  41.040  1.00 34.10           C
ATOM    205  O   THR A  28      27.904 -15.540  40.110  1.00 34.43           O
ATOM    206  CB  THR A  28      24.753 -16.317  40.673  1.00 29.67           C
ATOM    207  OG1 THR A  28      23.840 -17.415  40.718  1.00 36.44           O
ATOM    208  CG2 THR A  28      24.827 -15.780  39.255  1.00 23.61           C
ATOM    209  N   ALA A  29      27.011 -14.701  41.998  1.00 33.15           N
ATOM    210  CA  ALA A  29      27.884 -13.531  42.019  1.00 32.75           C
ATOM    211  C   ALA A  29      29.339 -13.969  42.054  1.00 33.59           C
ATOM    212  O   ALA A  29      30.149 -13.556  41.220  1.00 34.84           O
ATOM    213  CB  ALA A  29      27.572 -12.672  43.235  1.00 28.79           C
ATOM    214  N   LYS A  30      29.655 -14.820  43.026  1.00 34.79           N
ATOM    215  CA  LYS A  30      31.006 -15.334  43.211  1.00 34.98           C
ATOM    216  C   LYS A  30      31.520 -16.059  41.974  1.00 33.07           C
ATOM    217  O   LYS A  30      32.673 -15.881  41.583  1.00 34.53           O
ATOM    218  CB  LYS A  30      31.047 -16.263  44.432  1.00 37.75           C
ATOM    219  CG  LYS A  30      31.051 -15.517  45.778  1.00 47.20           C
ATOM    220  CD  LYS A  30      29.969 -14.442  45.834  1.00 50.69           C
ATOM    221  CE  LYS A  30      30.019 -13.616  47.109  1.00 53.93           C
ATOM    222  NZ  LYS A  30      28.984 -12.529  47.098  1.00 51.25           N
ATOM    223  N   ARG A  31      30.667 -16.875  41.360  1.00 32.80           N
ATOM    224  CA  ARG A  31      31.059 -17.605  40.161  1.00 29.92           C
ATOM    225  C   ARG A  31      31.424 -16.564  39.122  1.00 31.48           C
ATOM    226  O   ARG A  31      32.509 -16.600  38.530  1.00 33.06           O
ATOM    227  CB  ARG A  31      29.896 -18.438  39.634  1.00 29.82           C
ATOM    228  CG  ARG A  31      30.305 -19.776  39.048  1.00 36.34           C
ATOM    229  CD  ARG A  31      29.735 -20.030  37.652  1.00 41.34           C
ATOM    230  NE  ARG A  31      28.471 -19.349  37.373  1.00 45.13           N
ATOM    231  CZ  ARG A  31      27.358 -19.482  38.092  1.00 49.47           C
ATOM    232  NH1 ARG A  31      27.333 -20.277  39.161  1.00 45.42           N
ATOM    233  NH2 ARG A  31      26.263 -18.820  37.735  1.00 49.31           N
ATOM    234  N   GLY A  32      30.497 -15.629  38.921  1.00 32.01           N
ATOM    235  CA  GLY A  32      30.687 -14.567  37.954  1.00 29.71           C
ATOM    236  C   GLY A  32      32.045 -13.906  38.049  1.00 28.63           C
ATOM    237  O   GLY A  32      32.738 -13.738  37.041  1.00 28.64           O
ATOM    238  N   ARG A  33      32.432 -13.534  39.262  1.00 25.61           N
ATOM    239  CA  ARG A  33      33.707 -12.872  39.463  1.00 25.63           C
ATOM    240  C   ARG A  33      34.888 -13.769  39.118  1.00 28.57           C
ATOM    241  O   ARG A  33      35.798 -13.337  38.407  1.00 26.17           O
ATOM    242  CB  ARG A  33      33.817 -12.391  40.902  1.00 24.40           C
ATOM    243  CG  ARG A  33      32.678 -11.470  41.313  1.00 26.50           C
ATOM    244  CD  ARG A  33      32.748 -11.119  42.784  1.00 26.44           C
ATOM    245  NE  ARG A  33      31.510 -10.501  43.247  1.00 29.94           N
ATOM    246  CZ  ARG A  33      31.202 -10.312  44.526  1.00 31.61           C
ATOM    247  NH1 ARG A  33      32.050 -10.693  45.475  1.00 33.02           N
ATOM    248  NH2 ARG A  33      30.041  -9.754  44.855  1.00 29.40           N
ATOM    249  N   ARG A  34      34.888 -15.010  39.606  1.00 25.17           N
ATOM    250  CA  ARG A  34      36.001 -15.906  39.308  1.00 24.24           C
ATOM    251  C   ARG A  34      36.209 -16.029  37.807  1.00 24.23           C
ATOM    252  O   ARG A  34      37.321 -15.897  37.306  1.00 29.57           O
ATOM    253  CB  ARG A  34      35.757 -17.301  39.880  1.00 28.11           C
ATOM    254  CG  ARG A  34      35.893 -17.413  41.382  1.00 37.85           C
ATOM    255  CD  ARG A  34      35.807 -18.878  41.808  1.00 41.32           C
ATOM    256  NE  ARG A  34      34.514 -19.479  41.469  1.00 43.56           N
ATOM    257  CZ  ARG A  34      33.451 -19.483  42.270  1.00 42.19           C
ATOM    258  NH1 ARG A  34      33.508 -18.924  43.475  1.00 47.11           N
ATOM    259  NH2 ARG A  34      32.322 -20.042  41.863  1.00 46.56           N
ATOM    260  N   GLU A  35      35.125 -16.286  37.089  1.00 25.50           N
ATOM    261  CA  GLU A  35      35.199 -16.444  35.649  1.00 23.99           C
ATOM    262  C   GLU A  35      35.744 -15.217  34.939  1.00 27.05           C
ATOM    263  O   GLU A  35      36.640 -15.328  34.097  1.00 27.18           O
ATOM    264  CB  GLU A  35      33.825 -16.825  35.104  1.00 23.86           C
ATOM    265  CG  GLU A  35      33.456 -18.266  35.430  1.00 31.05           C
ATOM    266  CD  GLU A  35      32.124 -18.698  34.848  1.00 37.39           C
ATOM    267  OE1 GLU A  35      31.912 -18.540  33.623  1.00 40.91           O
ATOM    268  OE2 GLU A  35      31.289 -19.207  35.622  1.00 41.87           O
ATOM    269  N   ALA A  36      35.207 -14.048  35.274  1.00 27.20           N
ATOM    270  CA  ALA A  36      35.663 -12.806  34.670  1.00 23.92           C
ATOM    271  C   ALA A  36      37.158 -12.652  34.947  1.00 27.35           C
ATOM    272  O   ALA A  36      37.945 -12.304  34.056  1.00 28.37           O
ATOM    273  CB  ALA A  36      34.905 -11.641  35.265  1.00 21.95           C
ATOM    274  N   ILE A  37      37.540 -12.920  36.192  1.00 25.55           N
ATOM    275  CA  ILE A  37      38.931 -12.817  36.606  1.00 26.62           C
ATOM    276  C   ILE A  37      39.842 -13.719  35.772  1.00 26.20           C
ATOM    277  O   ILE A  37      40.830 -13.256  35.207  1.00 28.92           O
ATOM    278  CB  ILE A  37      39.082 -13.175  38.105  1.00 25.67           C
ATOM    279  CG1 ILE A  37      38.418 -12.092  38.958  1.00 27.88           C
ATOM    280  CG2 ILE A  37      40.554 -13.331  38.467  1.00 32.51           C
ATOM    281  CD1 ILE A  37      38.441 -12.364  40.434  1.00 22.27           C
ATOM    282  N   ASP A  38      39.501 -15.000  35.694  1.00 26.09           N
ATOM    283  CA  ASP A  38      40.295 -15.962  34.939  1.00 24.38           C
ATOM    284  C   ASP A  38      40.473 -15.541  33.488  1.00 26.23           C
ATOM    285  O   ASP A  38      41.522 -15.777  32.875  1.00 26.68           O
ATOM    286  CB  ASP A  38      39.634 -17.339  34.991  1.00 25.76           C
ATOM    287  CG  ASP A  38      39.780 -18.011  36.347  1.00 29.93           C
ATOM    288  OD1 ASP A  38      40.260 -17.351  37.293  1.00 32.54           O
ATOM    289  OD2 ASP A  38      39.410 -19.201  36.468  1.00 30.78           O
ATOM    290  N   ILE A  39      39.443 -14.913  32.938  1.00 27.11           N
ATOM    291  CA  ILE A  39      39.493 -14.478  31.556  1.00 26.41           C
ATOM    292  C   ILE A  39      40.379 -13.257  31.342  1.00 27.56           C
ATOM    293  O   ILE A  39      41.238 -13.269  30.462  1.00 26.50           O
ATOM    294  CB  ILE A  39      38.071 -14.204  31.019  1.00 24.43           C
ATOM    295  CG1 ILE A  39      37.352 -15.537  30.796  1.00 22.95           C
ATOM    296  CG2 ILE A  39      38.135 -13.384  29.735  1.00 23.52           C
ATOM    297  CD1 ILE A  39      35.902 -15.402  30.413  1.00 19.98           C
ATOM    298  N   ILE A  40      40.197 -12.212  32.146  1.00 27.92           N
ATOM    299  CA  ILE A  40      41.001 -11.009  31.960  1.00 26.50           C
ATOM    300  C   ILE A  40      42.462 -11.170  32.353  1.00 28.61           C
ATOM    301  O   ILE A  40      43.310 -10.375  31.939  1.00 31.10           O
ATOM    302  CB  ILE A  40      40.412  -9.795  32.722  1.00 26.52           C
ATOM    303  CG1 ILE A  40      40.435 -10.047  34.230  1.00 26.31           C
ATOM    304  CG2 ILE A  40      38.991  -9.536  32.254  1.00 26.27           C
ATOM    305  CD1 ILE A  40      39.939  -8.855  35.043  1.00 24.51           C
ATOM    306  N   THR A  41      42.761 -12.188  33.154  1.00 28.69           N
ATOM    307  CA  THR A  41      44.138 -12.430  33.569  1.00 28.79           C
ATOM    308  C   THR A  41      44.774 -13.543  32.731  1.00 30.87           C
ATOM    309  O   THR A  41      45.799 -14.117  33.104  1.00 32.26           O
ATOM    310  CB  THR A  41      44.223 -12.793  35.064  1.00 31.30           C
ATOM    311  OG1 THR A  41      43.347 -13.895  35.346  1.00 30.66           O
ATOM    312  CG2 THR A  41      43.847 -11.581  35.923  1.00 24.74           C
ATOM    313  N   GLY A  42      44.139 -13.844  31.604  1.00 27.68           N
ATOM    314  CA  GLY A  42      44.650 -14.835  30.679  1.00 24.86           C
ATOM    315  C   GLY A  42      44.657 -16.290  31.087  1.00 28.59           C
ATOM    316  O   GLY A  42      45.329 -17.082  30.437  1.00 27.26           O
ATOM    317  N   LYS A  43      43.925 -16.666  32.133  1.00 33.00           N
ATOM    318  CA  LYS A  43      43.908 -18.073  32.545  1.00 33.27           C
ATOM    319  C   LYS A  43      42.915 -18.892  31.728  1.00 33.07           C
ATOM    320  O   LYS A  43      43.093 -20.091  31.538  1.00 34.76           O
ATOM    321  CB  LYS A  43      43.556 -18.219  34.032  1.00 32.51           C
ATOM    322  CG  LYS A  43      44.428 -17.421  34.991  1.00 36.97           C
ATOM    323  CD  LYS A  43      44.556 -18.112  36.359  1.00 38.62           C
ATOM    324  CE  LYS A  43      43.214 -18.539  36.948  1.00 36.53           C
ATOM    325  NZ  LYS A  43      43.350 -19.173  38.293  1.00 32.61           N
ATOM    326  N   ASP A  44      41.859 -18.242  31.258  1.00 31.24           N
ATOM    327  CA  ASP A  44      40.835 -18.918  30.479  1.00 32.16           C
ATOM    328  C   ASP A  44      40.781 -18.246  29.115  1.00 32.27           C
ATOM    329  O   ASP A  44      40.946 -17.034  29.015  1.00 34.87           O
ATOM    330  CB  ASP A  44      39.486 -18.807  31.199  1.00 34.49           C
ATOM    331  CG  ASP A  44      38.379 -19.591  30.510  1.00 36.54           C
ATOM    332  OD1 ASP A  44      38.663 -20.308  29.528  1.00 41.24           O
ATOM    333  OD2 ASP A  44      37.218 -19.494  30.958  1.00 37.78           O
ATOM    334  N   ASP A  45      40.555 -19.028  28.063  1.00 31.86           N
ATOM    335  CA  ASP A  45      40.518 -18.474  26.716  1.00 34.21           C
ATOM    336  C   ASP A  45      39.120 -18.144  26.203  1.00 33.72           C
ATOM    337  O   ASP A  45      38.917 -17.957  24.999  1.00 33.92           O
ATOM    338  CB  ASP A  45      41.242 -19.408  25.736  1.00 34.02           C
ATOM    339  CG  ASP A  45      40.685 -20.814  25.745  1.00 39.33           C
ATOM    340  OD1 ASP A  45      39.849 -21.124  26.624  1.00 39.63           O
ATOM    341  OD2 ASP A  45      41.095 -21.615  24.873  1.00 44.54           O
ATOM    342  N   ARG A  46      38.156 -18.076  27.115  1.00 30.55           N
ATOM    343  CA  ARG A  46      36.801 -17.715  26.731  1.00 26.90           C
ATOM    344  C   ARG A  46      36.760 -16.194  26.726  1.00 26.39           C
ATOM    345  O   ARG A  46      37.663 -15.542  27.245  1.00 29.98           O
ATOM    346  CB  ARG A  46      35.788 -18.241  27.741  1.00 23.30           C
ATOM    347  CG  ARG A  46      35.614 -19.737  27.724  1.00 23.24           C
ATOM    348  CD  ARG A  46      34.442 -20.121  28.585  1.00 22.75           C
ATOM    349  NE  ARG A  46      34.606 -19.574  29.921  1.00 26.19           N
ATOM    350  CZ  ARG A  46      33.662 -19.570  30.853  1.00 24.80           C
ATOM    351  NH1 ARG A  46      32.468 -20.088  30.599  1.00 24.60           N
ATOM    352  NH2 ARG A  46      33.913 -19.039  32.041  1.00 27.06           N
ATOM    353  N   VAL A  47      35.724 -15.628  26.128  1.00 26.62           N
ATOM    354  CA  VAL A  47      35.582 -14.181  26.090  1.00 25.31           C
ATOM    355  C   VAL A  47      34.531 -13.751  27.100  1.00 25.27           C
ATOM    356  O   VAL A  47      33.474 -14.378  27.228  1.00 25.60           O
ATOM    357  CB  VAL A  47      35.170 -13.684  24.686  1.00 28.87           C
ATOM    358  CG1 VAL A  47      34.733 -12.214  24.745  1.00 24.21           C
ATOM    359  CG2 VAL A  47      36.337 -13.855  23.728  1.00 29.32           C
ATOM    360  N   LEU A  48      34.843 -12.691  27.835  1.00 24.80           N
ATOM    361  CA  LEU A  48      33.929 -12.161  28.826  1.00 23.59           C
ATOM    362  C   LEU A  48      32.959 -11.229  28.109  1.00 22.75           C
ATOM    363  O   LEU A  48      33.372 -10.301  27.411  1.00 22.52           O
ATOM    364  CB  LEU A  48      34.710 -11.405  29.893  1.00 21.86           C
ATOM    365  CG  LEU A  48      33.875 -10.726  30.974  1.00 23.29           C
ATOM    366  CD1 LEU A  48      33.146 -11.762  31.803  1.00 19.62           C
ATOM    367  CD2 LEU A  48      34.788  -9.890  31.836  1.00 19.52           C
ATOM    368  N   VAL A  49      31.666 -11.490  28.278  1.00 24.68           N
ATOM    369  CA  VAL A  49      30.638 -10.688  27.630  1.00 25.32           C
ATOM    370  C   VAL A  49      29.683 -10.024  28.613  1.00 25.58           C
ATOM    371  O   VAL A  49      29.051 -10.688  29.439  1.00 23.86           O
ATOM    372  CB  VAL A  49      29.802 -11.543  26.655  1.00 22.43           C
ATOM    373  CG1 VAL A  49      28.899 -10.642  25.821  1.00 23.67           C
ATOM    374  CG2 VAL A  49      30.724 -12.367  25.760  1.00 24.66           C
ATOM    375  N   ILE A  50      29.593  -8.701  28.527  1.00 25.29           N
ATOM    376  CA  ILE A  50      28.683  -7.948  29.383  1.00 25.88           C
ATOM    377  C   ILE A  50      27.554  -7.528  28.430  1.00 26.94           C
ATOM    378  O   ILE A  50      27.699  -6.569  27.665  1.00 25.31           O
ATOM    379  CB  ILE A  50      29.365  -6.695  29.983  1.00 23.17           C
ATOM    380  CG1 ILE A  50      30.774  -7.039  30.500  1.00 22.03           C
ATOM    381  CG2 ILE A  50      28.490  -6.123  31.083  1.00 16.93           C
ATOM    382  CD1 ILE A  50      30.831  -8.083  31.609  1.00 23.02           C
ATOM    383  N   VAL A  51      26.444  -8.267  28.474  1.00 29.80           N
ATOM    384  CA  VAL A  51      25.293  -8.036  27.588  1.00 31.88           C
ATOM    385  C   VAL A  51      23.995  -7.702  28.305  1.00 28.49           C
ATOM    386  O   VAL A  51      23.624  -8.364  29.272  1.00 30.61           O
ATOM    387  CB  VAL A  51      24.982  -9.290  26.711  1.00 32.29           C
ATOM    388  CG1 VAL A  51      25.093  -8.945  25.248  1.00 31.83           C
ATOM    389  CG2 VAL A  51      25.901 -10.448  27.088  1.00 27.17           C
ATOM    390  N   GLY A  52      23.287  -6.701  27.799  1.00 27.20           N
ATOM    391  CA  GLY A  52      22.029  -6.326  28.411  1.00 26.65           C
ATOM    392  C   GLY A  52      21.567  -4.921  28.080  1.00 26.43           C
ATOM    393  O   GLY A  52      22.256  -4.168  27.390  1.00 24.74           O
ATOM    394  N   PRO A  53      20.387  -4.534  28.578  1.00 24.85           N
ATOM    395  CA  PRO A  53      19.837  -3.201  28.321  1.00 24.05           C
ATOM    396  C   PRO A  53      20.791  -2.041  28.622  1.00 25.23           C
ATOM    397  O   PRO A  53      21.788  -2.192  29.337  1.00 22.18           O
ATOM    398  CB  PRO A  53      18.594  -3.163  29.217  1.00 22.37           C
ATOM    399  CG  PRO A  53      18.165  -4.593  29.265  1.00 18.91           C
ATOM    400  CD  PRO A  53      19.474  -5.331  29.419  1.00 22.12           C
ATOM    401  N   CYS A  54      20.468  -0.885  28.051  1.00 27.57           N
ATOM    402  CA  CYS A  54      21.220   0.336  28.279  1.00 27.34           C
ATOM    403  C   CYS A  54      20.942   0.672  29.737  1.00 27.73           C
ATOM    404  O   CYS A  54      21.801   1.177  30.461  1.00 27.61           O
ATOM    405  CB  CYS A  54      20.678   1.450  27.392  1.00 25.56           C
ATOM    406  SG  CYS A  54      21.118   3.111  27.944  1.00 44.55           S
ATOM    407  N   SER A  55      19.711   0.376  30.148  1.00 29.08           N
ATOM    408  CA  SER A  55      19.253   0.612  31.506  1.00 27.71           C
ATOM    409  C   SER A  55      18.055  -0.271  31.774  1.00 31.84           C
ATOM    410  O   SER A  55      17.363  -0.708  30.850  1.00 27.66           O
ATOM    411  CB  SER A  55      18.829   2.066  31.690  1.00 31.82           C
ATOM    412  OG  SER A  55      17.689   2.365  30.892  1.00 36.93           O
ATOM    413  N   ILE A  56      17.819  -0.541  33.049  1.00 31.49           N
ATOM    414  CA  ILE A  56      16.679  -1.339  33.447  1.00 31.15           C
ATOM    415  C   ILE A  56      15.680  -0.400  34.107  1.00 30.09           C
ATOM    416  O   ILE A  56      16.031   0.374  34.989  1.00 31.78           O
ATOM    417  CB  ILE A  56      17.079  -2.440  34.447  1.00 30.49           C
ATOM    418  CG1 ILE A  56      17.407  -3.737  33.702  1.00 32.38           C
ATOM    419  CG2 ILE A  56      15.944  -2.693  35.421  1.00 28.94           C
ATOM    420  CD1 ILE A  56      18.533  -3.637  32.733  1.00 33.11           C
ATOM    421  N   HIS A  57      14.437  -0.456  33.663  1.00 30.71           N
ATOM    422  CA  HIS A  57      13.400   0.381  34.241  1.00 31.03           C
ATOM    423  C   HIS A  57      12.206  -0.526  34.524  1.00 29.75           C
ATOM    424  O   HIS A  57      11.248  -0.138  35.188  1.00 29.94           O
ATOM    425  CB  HIS A  57      13.006   1.505  33.265  1.00 34.23           C
ATOM    426  CG  HIS A  57      12.394   1.013  31.990  1.00 34.47           C
ATOM    427  ND1 HIS A  57      13.100   0.284  31.059  1.00 39.06           N
ATOM    428  CD2 HIS A  57      11.132   1.114  31.510  1.00 37.25           C
ATOM    429  CE1 HIS A  57      12.300  -0.044  30.061  1.00 40.64           C
ATOM    430  NE2 HIS A  57      11.099   0.446  30.311  1.00 37.74           N
ATOM    431  N   ASP A  58      12.295  -1.753  34.029  1.00 27.21           N
ATOM    432  CA  ASP A  58      11.233  -2.727  34.192  1.00 27.92           C
ATOM    433  C   ASP A  58      11.810  -4.042  34.703  1.00 30.56           C
ATOM    434  O   ASP A  58      12.579  -4.691  33.997  1.00 32.94           O
ATOM    435  CB  ASP A  58      10.568  -2.940  32.838  1.00 31.42           C
ATOM    436  CG  ASP A  58       9.443  -3.943  32.890  1.00 35.20           C
ATOM    437  OD1 ASP A  58       9.295  -4.629  33.925  1.00 37.26           O
ATOM    438  OD2 ASP A  58       8.713  -4.047  31.882  1.00 37.74           O
ATOM    439  N   LEU A  59      11.436  -4.447  35.915  1.00 30.10           N
ATOM    440  CA  LEU A  59      11.956  -5.695  36.477  1.00 34.09           C
ATOM    441  C   LEU A  59      11.384  -6.946  35.805  1.00 34.58           C
ATOM    442  O   LEU A  59      12.067  -7.968  35.692  1.00 32.89           O
ATOM    443  CB  LEU A  59      11.675  -5.777  37.979  1.00 33.24           C
ATOM    444  CG  LEU A  59      12.119  -4.651  38.911  1.00 37.69           C
ATOM    445  CD1 LEU A  59      12.203  -5.198  40.329  1.00 37.44           C
ATOM    446  CD2 LEU A  59      13.467  -4.113  38.494  1.00 43.17           C
ATOM    447  N   GLU A  60      10.129  -6.863  35.367  1.00 36.14           N
ATOM    448  CA  GLU A  60       9.459  -7.987  34.718  1.00 35.13           C
ATOM    449  C   GLU A  60      10.070  -8.265  33.363  1.00 33.82           C
ATOM    450  O   GLU A  60      10.336  -9.416  33.017  1.00 33.30           O
ATOM    451  CB  GLU A  60       7.967  -7.694  34.552  1.00 40.98           C
ATOM    452  CG  GLU A  60       7.191  -7.586  35.868  1.00 46.61           C
ATOM    453  CD  GLU A  60       7.747  -6.512  36.788  1.00 49.28           C
ATOM    454  OE1 GLU A  60       7.895  -5.356  36.337  1.00 52.85           O
ATOM    455  OE2 GLU A  60       8.035  -6.823  37.964  1.00 53.63           O
ATOM    456  N   ALA A  61      10.290  -7.200  32.598  1.00 35.44           N
ATOM    457  CA  ALA A  61      10.884  -7.309  31.272  1.00 34.68           C
ATOM    458  C   ALA A  61      12.352  -7.704  31.379  1.00 33.75           C
ATOM    459  O   ALA A  61      12.877  -8.414  30.518  1.00 36.12           O
ATOM    460  CB  ALA A  61      10.750  -5.988  30.530  1.00 37.53           C
ATOM    461  N   ALA A  62      13.013  -7.240  32.439  1.00 32.76           N
ATOM    462  CA  ALA A  62      14.422  -7.557  32.665  1.00 32.04           C
ATOM    463  C   ALA A  62      14.543  -9.028  33.018  1.00 32.44           C
ATOM    464  O   ALA A  62      15.505  -9.700  32.634  1.00 34.35           O
ATOM    465  CB  ALA A  62      14.976  -6.714  33.797  1.00 27.31           C
ATOM    466  N   GLN A  63      13.551  -9.524  33.749  1.00 30.95           N
ATOM    467  CA  GLN A  63      13.538 -10.914  34.160  1.00 30.07           C
ATOM    468  C   GLN A  63      13.376 -11.828  32.959  1.00 32.23           C
ATOM    469  O   GLN A  63      14.017 -12.873  32.887  1.00 35.19           O
ATOM    470  CB  GLN A  63      12.407 -11.159  35.152  1.00 30.84           C
ATOM    471  CG  GLN A  63      12.513 -12.490  35.858  1.00 30.44           C
ATOM    472  CD  GLN A  63      13.826 -12.638  36.599  1.00 32.10           C
ATOM    473  OE1 GLN A  63      14.288 -11.703  37.257  1.00 32.90           O
ATOM    474  NE2 GLN A  63      14.430 -13.819  36.507  1.00 32.97           N
ATOM    475  N   GLU A  64      12.529 -11.434  32.011  1.00 33.03           N
ATOM    476  CA  GLU A  64      12.314 -12.250  30.815  1.00 37.12           C
ATOM    477  C   GLU A  64      13.556 -12.261  29.930  1.00 36.51           C
ATOM    478  O   GLU A  64      13.919 -13.294  29.361  1.00 36.05           O
ATOM    479  CB  GLU A  64      11.129 -11.731  30.013  1.00 38.43           C
ATOM    480  CG  GLU A  64      10.728 -12.659  28.883  1.00 43.37           C
ATOM    481  CD  GLU A  64       9.462 -12.203  28.204  1.00 49.14           C
ATOM    482  OE1 GLU A  64       9.482 -11.130  27.568  1.00 49.80           O
ATOM    483  OE2 GLU A  64       8.442 -12.915  28.319  1.00 57.79           O
ATOM    484  N   TYR A  65      14.190 -11.101  29.803  1.00 35.39           N
ATOM    485  CA  TYR A  65      15.413 -10.988  29.023  1.00 31.21           C
ATOM    486  C   TYR A  65      16.427 -11.917  29.684  1.00 30.40           C
ATOM    487  O   TYR A  65      17.123 -12.688  29.024  1.00 29.20           O
ATOM    488  CB  TYR A  65      15.935  -9.561  29.085  1.00 29.77           C
ATOM    489  CG  TYR A  65      17.242  -9.375  28.370  1.00 30.43           C
ATOM    490  CD1 TYR A  65      17.271  -9.091  27.008  1.00 34.24           C
ATOM    491  CD2 TYR A  65      18.461  -9.505  29.048  1.00 30.26           C
ATOM    492  CE1 TYR A  65      18.477  -8.936  26.331  1.00 31.81           C
ATOM    493  CE2 TYR A  65      19.677  -9.353  28.380  1.00 26.01           C
ATOM    494  CZ  TYR A  65      19.672  -9.068  27.020  1.00 29.94           C
ATOM    495  OH  TYR A  65      20.849  -8.907  26.333  1.00 29.13           O
ATOM    496  N   ALA A  66      16.494 -11.829  31.008  1.00 29.75           N
ATOM    497  CA  ALA A  66      17.408 -12.646  31.789  1.00 30.29           C
ATOM    498  C   ALA A  66      17.213 -14.136  31.518  1.00 30.90           C
ATOM    499  O   ALA A  66      18.182 -14.869  31.312  1.00 34.90           O
ATOM    500  CB  ALA A  66      17.222 -12.353  33.267  1.00 29.82           C
ATOM    501  N   LEU A  67      15.965 -14.590  31.526  1.00 34.31           N
ATOM    502  CA  LEU A  67      15.689 -15.997  31.272  1.00 33.05           C
ATOM    503  C   LEU A  67      16.223 -16.401  29.905  1.00 34.83           C
ATOM    504  O   LEU A  67      16.839 -17.460  29.759  1.00 36.84           O
ATOM    505  CB  LEU A  67      14.187 -16.279  31.347  1.00 35.59           C
ATOM    506  CG  LEU A  67      13.632 -16.649  32.724  1.00 40.32           C
ATOM    507  CD1 LEU A  67      14.398 -17.846  33.278  1.00 39.52           C
ATOM    508  CD2 LEU A  67      13.754 -15.474  33.664  1.00 43.21           C
ATOM    509  N   ARG A  68      15.991 -15.557  28.903  1.00 33.68           N
ATOM    510  CA  ARG A  68      16.471 -15.847  27.563  1.00 32.78           C
ATOM    511  C   ARG A  68      17.990 -15.921  27.563  1.00 37.21           C
ATOM    512  O   ARG A  68      18.567 -16.913  27.115  1.00 39.19           O
ATOM    513  CB  ARG A  68      16.018 -14.773  26.573  1.00 31.81           C
ATOM    514  CG  ARG A  68      14.517 -14.712  26.360  1.00 32.46           C
ATOM    515  CD  ARG A  68      14.164 -13.810  25.190  1.00 30.58           C
ATOM    516  NE  ARG A  68      12.741 -13.488  25.172  1.00 33.19           N
ATOM    517  CZ  ARG A  68      12.156 -12.721  24.256  1.00 32.67           C
ATOM    518  NH1 ARG A  68      12.869 -12.190  23.265  1.00 34.73           N
ATOM    519  NH2 ARG A  68      10.856 -12.477  24.339  1.00 32.18           N
ATOM    520  N   LEU A  69      18.635 -14.874  28.073  1.00 35.99           N
ATOM    521  CA  LEU A  69      20.094 -14.826  28.118  1.00 34.00           C
ATOM    522  C   LEU A  69      20.711 -16.001  28.872  1.00 37.85           C
ATOM    523  O   LEU A  69      21.722 -16.559  28.445  1.00 38.80           O
ATOM    524  CB  LEU A  69      20.569 -13.519  28.760  1.00 29.35           C
ATOM    525  CG  LEU A  69      22.087 -13.310  28.723  1.00 27.72           C
ATOM    526  CD1 LEU A  69      22.544 -13.261  27.281  1.00 23.78           C
ATOM    527  CD2 LEU A  69      22.470 -12.023  29.435  1.00 28.51           C
ATOM    528  N   LYS A  70      20.101 -16.384  29.988  1.00 39.18           N
ATOM    529  CA  LYS A  70      20.628 -17.484  30.785  1.00 39.18           C
ATOM    530  C   LYS A  70      20.699 -18.834  30.065  1.00 39.71           C
ATOM    531  O   LYS A  70      21.604 -19.626  30.327  1.00 42.21           O
ATOM    532  CB  LYS A  70      19.827 -17.608  32.083  1.00 38.76           C
ATOM    533  CG  LYS A  70      20.097 -18.863  32.899  1.00 38.88           C
ATOM    534  CD  LYS A  70      21.549 -19.032  33.302  1.00 38.25           C
ATOM    535  CE  LYS A  70      21.688 -20.295  34.145  1.00 41.93           C
ATOM    536  NZ  LYS A  70      23.094 -20.648  34.457  1.00 46.81           N
ATOM    537  N   LYS A  71      19.768 -19.116  29.161  1.00 39.34           N
ATOM    538  CA  LYS A  71      19.829 -20.398  28.463  1.00 41.17           C
ATOM    539  C   LYS A  71      20.802 -20.328  27.292  1.00 39.34           C
ATOM    540  O   LYS A  71      21.573 -21.254  27.048  1.00 38.85           O
ATOM    541  CB  LYS A  71      18.433 -20.843  28.002  1.00 41.92           C
ATOM    542  CG  LYS A  71      17.642 -19.824  27.213  1.00 48.61           C
ATOM    543  CD  LYS A  71      18.120 -19.717  25.770  1.00 57.17           C
ATOM    544  CE  LYS A  71      17.981 -21.037  25.014  1.00 55.95           C
ATOM    545  NZ  LYS A  71      18.491 -20.911  23.612  1.00 52.23           N
ATOM    546  N   LEU A  72      20.782 -19.215  26.579  1.00 38.14           N
ATOM    547  CA  LEU A  72      21.686 -19.045  25.459  1.00 38.69           C
ATOM    548  C   LEU A  72      23.082 -19.076  26.050  1.00 40.06           C
ATOM    549  O   LEU A  72      24.056 -19.388  25.367  1.00 41.86           O
ATOM    550  CB  LEU A  72      21.417 -17.704  24.772  1.00 41.13           C
ATOM    551  CG  LEU A  72      22.225 -17.304  23.537  1.00 40.41           C
ATOM    552  CD1 LEU A  72      23.589 -16.799  23.958  1.00 45.24           C
ATOM    553  CD2 LEU A  72      22.333 -18.487  22.586  1.00 40.79           C
ATOM    554  N   SER A  73      23.166 -18.761  27.338  1.00 38.29           N
ATOM    555  CA  SER A  73      24.441 -18.746  28.036  1.00 38.10           C
ATOM    556  C   SER A  73      24.878 -20.153  28.410  1.00 38.22           C
ATOM    557  O   SER A  73      26.041 -20.516  28.238  1.00 35.71           O
ATOM    558  CB  SER A  73      24.342 -17.890  29.294  1.00 36.50           C
ATOM    559  OG  SER A  73      25.565 -17.910  30.006  1.00 42.07           O
ATOM    560  N   ASP A  74      23.946 -20.945  28.927  1.00 41.27           N
ATOM    561  CA  ASP A  74      24.274 -22.311  29.311  1.00 43.50           C
ATOM    562  C   ASP A  74      24.789 -23.084  28.115  1.00 41.08           C
ATOM    563  O   ASP A  74      25.666 -23.935  28.244  1.00 43.98           O
ATOM    564  CB  ASP A  74      23.055 -23.012  29.899  1.00 46.50           C
ATOM    565  CG  ASP A  74      22.881 -22.718  31.370  1.00 55.75           C
ATOM    566  OD1 ASP A  74      22.622 -21.546  31.716  1.00 60.36           O
ATOM    567  OD2 ASP A  74      23.018 -23.660  32.183  1.00 64.30           O
ATOM    568  N   GLU A  75      24.241 -22.772  26.948  1.00 40.02           N
ATOM    569  CA  GLU A  75      24.646 -23.428  25.719  1.00 41.13           C
ATOM    570  C   GLU A  75      26.011 -22.949  25.231  1.00 42.49           C
ATOM    571  O   GLU A  75      26.868 -23.752  24.863  1.00 43.65           O
ATOM    572  CB  GLU A  75      23.609 -23.184  24.629  1.00 40.12           C
ATOM    573  CG  GLU A  75      24.164 -23.399  23.242  1.00 43.64           C
ATOM    574  CD  GLU A  75      23.125 -23.242  22.167  1.00 45.83           C
ATOM    575  OE1 GLU A  75      22.324 -22.283  22.247  1.00 47.86           O
ATOM    576  OE2 GLU A  75      23.123 -24.076  21.237  1.00 44.30           O
ATOM    577  N   LEU A  76      26.214 -21.638  25.229  1.00 39.35           N
ATOM    578  CA  LEU A  76      27.476 -21.078  24.764  1.00 35.77           C
ATOM    579  C   LEU A  76      28.501 -20.961  25.885  1.00 36.73           C
ATOM    580  O   LEU A  76      29.567 -20.387  25.686  1.00 38.38           O
ATOM    581  CB  LEU A  76      27.240 -19.693  24.151  1.00 33.04           C
ATOM    582  CG  LEU A  76      26.202 -19.542  23.032  1.00 27.27           C
ATOM    583  CD1 LEU A  76      26.204 -18.101  22.554  1.00 29.23           C
ATOM    584  CD2 LEU A  76      26.525 -20.462  21.875  1.00 27.40           C
ATOM    585  N   LYS A  77      28.185 -21.517  27.052  1.00 38.32           N
ATOM    586  CA  LYS A  77      29.073 -21.437  28.214  1.00 39.02           C
ATOM    587  C   LYS A  77      30.469 -22.030  28.033  1.00 40.82           C
ATOM    588  O   LYS A  77      31.330 -21.869  28.904  1.00 42.53           O
ATOM    589  CB  LYS A  77      28.416 -22.090  29.433  1.00 41.82           C
ATOM    590  CG  LYS A  77      28.340 -23.600  29.377  1.00 40.04           C
ATOM    591  CD  LYS A  77      27.742 -24.132  30.656  1.00 45.79           C
ATOM    592  CE  LYS A  77      27.571 -25.639  30.606  1.00 49.27           C
ATOM    593  NZ  LYS A  77      26.962 -26.160  31.869  1.00 50.24           N
ATOM    594  N   GLY A  78      30.696 -22.713  26.914  1.00 39.40           N
ATOM    595  CA  GLY A  78      31.998 -23.306  26.672  1.00 35.26           C
ATOM    596  C   GLY A  78      32.942 -22.343  25.983  1.00 36.34           C
ATOM    597  O   GLY A  78      34.158 -22.517  26.026  1.00 33.73           O
ATOM    598  N   ASP A  79      32.378 -21.315  25.353  1.00 37.45           N
ATOM    599  CA  ASP A  79      33.170 -20.320  24.631  1.00 38.27           C
ATOM    600  C   ASP A  79      33.045 -18.905  25.201  1.00 41.42           C
ATOM    601  O   ASP A  79      33.911 -18.056  24.962  1.00 40.33           O
ATOM    602  CB  ASP A  79      32.753 -20.281  23.153  1.00 35.79           C
ATOM    603  CG  ASP A  79      32.889 -21.627  22.469  1.00 38.23           C
ATOM    604  OD1 ASP A  79      34.008 -22.181  22.465  1.00 41.56           O
ATOM    605  OD2 ASP A  79      31.876 -22.131  21.932  1.00 41.15           O
ATOM    606  N   LEU A  80      31.972 -18.649  25.948  1.00 38.34           N
ATOM    607  CA  LEU A  80      31.747 -17.321  26.500  1.00 33.53           C
ATOM    608  C   LEU A  80      31.272 -17.312  27.934  1.00 31.15           C
ATOM    609  O   LEU A  80      30.472 -18.152  28.337  1.00 30.87           O
ATOM    610  CB  LEU A  80      30.696 -16.569  25.671  1.00 35.00           C
ATOM    611  CG  LEU A  80      30.811 -16.407  24.153  1.00 30.25           C
ATOM    612  CD1 LEU A  80      29.551 -15.742  23.627  1.00 31.32           C
ATOM    613  CD2 LEU A  80      32.033 -15.597  23.806  1.00 25.92           C
ATOM    614  N   SER A  81      31.769 -16.343  28.696  1.00 31.93           N
ATOM    615  CA  SER A  81      31.350 -16.152  30.079  1.00 29.34           C
ATOM    616  C   SER A  81      30.492 -14.891  29.982  1.00 27.78           C
ATOM    617  O   SER A  81      30.990 -13.797  29.720  1.00 28.80           O
ATOM    618  CB  SER A  81      32.550 -15.915  30.991  1.00 25.33           C
ATOM    619  OG  SER A  81      32.141 -15.892  32.345  1.00 22.24           O
ATOM    620  N   ILE A  82      29.194 -15.056  30.176  1.00 30.14           N
ATOM    621  CA  ILE A  82      28.258 -13.957  30.050  1.00 27.08           C
ATOM    622  C   ILE A  82      27.755 -13.375  31.366  1.00 29.67           C
ATOM    623  O   ILE A  82      27.391 -14.104  32.291  1.00 29.52           O
ATOM    624  CB  ILE A  82      27.051 -14.413  29.205  1.00 28.01           C
ATOM    625  CG1 ILE A  82      27.538 -14.863  27.819  1.00 32.14           C
ATOM    626  CG2 ILE A  82      26.030 -13.294  29.095  1.00 27.73           C
ATOM    627  CD1 ILE A  82      26.501 -15.627  26.987  1.00 26.07           C
ATOM    628  N   ILE A  83      27.761 -12.045  31.431  1.00 31.17           N
ATOM    629  CA  ILE A  83      27.277 -11.285  32.581  1.00 27.21           C
ATOM    630  C   ILE A  83      26.274 -10.303  31.997  1.00 28.89           C
ATOM    631  O   ILE A  83      26.557  -9.622  31.007  1.00 28.64           O
ATOM    632  CB  ILE A  83      28.396 -10.466  33.279  1.00 27.80           C
ATOM    633  CG1 ILE A  83      29.437 -11.399  33.913  1.00 28.11           C
ATOM    634  CG2 ILE A  83      27.790  -9.587  34.368  1.00 23.54           C
ATOM    635  CD1 ILE A  83      30.533 -10.651  34.675  1.00 21.39           C
ATOM    636  N   MET A  84      25.100 -10.230  32.603  1.00 26.70           N
ATOM    637  CA  MET A  84      24.070  -9.333  32.113  1.00 26.32           C
ATOM    638  C   MET A  84      24.214  -7.896  32.587  1.00 25.91           C
ATOM    639  O   MET A  84      24.480  -7.637  33.759  1.00 25.31           O
ATOM    640  CB  MET A  84      22.699  -9.849  32.538  1.00 30.28           C
ATOM    641  CG  MET A  84      21.538  -9.026  32.032  1.00 27.45           C
ATOM    642  SD  MET A  84      19.987  -9.685  32.653  1.00 29.94           S
ATOM    643  CE  MET A  84      19.003  -8.175  32.715  1.00 24.15           C
ATOM    644  N   ARG A  85      24.035  -6.966  31.658  1.00 24.48           N
ATOM    645  CA  ARG A  85      24.079  -5.550  31.977  1.00 23.11           C
ATOM    646  C   ARG A  85      22.771  -5.237  32.704  1.00 23.52           C
ATOM    647  O   ARG A  85      21.696  -5.334  32.112  1.00 24.01           O
ATOM    648  CB  ARG A  85      24.119  -4.695  30.704  1.00 21.87           C
ATOM    649  CG  ARG A  85      25.485  -4.406  30.107  1.00 21.92           C
ATOM    650  CD  ARG A  85      25.337  -3.549  28.846  1.00 22.31           C
ATOM    651  NE  ARG A  85      24.651  -2.283  29.109  1.00 24.14           N
ATOM    652  CZ  ARG A  85      25.258  -1.099  29.151  1.00 24.46           C
ATOM    653  NH1 ARG A  85      26.566  -1.014  28.942  1.00 22.01           N
ATOM    654  NH2 ARG A  85      24.562   0.003  29.411  1.00 24.47           N
ATOM    655  N   ALA A  86      22.861  -4.886  33.983  1.00 22.86           N
ATOM    656  CA  ALA A  86      21.685  -4.516  34.771  1.00 23.42           C
ATOM    657  C   ALA A  86      22.027  -3.147  35.340  1.00 20.61           C
ATOM    658  O   ALA A  86      22.305  -3.000  36.518  1.00 24.37           O
ATOM    659  CB  ALA A  86      21.448  -5.519  35.894  1.00 21.54           C
ATOM    660  N   TYR A  87      22.016  -2.144  34.478  1.00 23.75           N
ATOM    661  CA  TYR A  87      22.365  -0.789  34.871  1.00 25.76           C
ATOM    662  C   TYR A  87      21.226  -0.033  35.544  1.00 25.35           C
ATOM    663  O   TYR A  87      20.115   0.037  35.020  1.00 25.65           O
ATOM    664  CB  TYR A  87      22.882  -0.033  33.639  1.00 24.11           C
ATOM    665  CG  TYR A  87      24.280  -0.458  33.209  1.00 21.66           C
ATOM    666  CD1 TYR A  87      24.680  -1.794  33.272  1.00 20.96           C
ATOM    667  CD2 TYR A  87      25.208   0.481  32.755  1.00 23.49           C
ATOM    668  CE1 TYR A  87      25.972  -2.186  32.900  1.00 17.27           C
ATOM    669  CE2 TYR A  87      26.498   0.099  32.377  1.00 19.04           C
ATOM    670  CZ  TYR A  87      26.870  -1.236  32.458  1.00 19.61           C
ATOM    671  OH  TYR A  87      28.150  -1.613  32.119  1.00 20.45           O
ATOM    672  N   LEU A  88      21.524   0.526  36.716  1.00 28.44           N
ATOM    673  CA  LEU A  88      20.548   1.276  37.508  1.00 29.32           C
ATOM    674  C   LEU A  88      20.889   2.758  37.601  1.00 27.05           C
ATOM    675  O   LEU A  88      20.142   3.528  38.199  1.00 24.98           O
ATOM    676  CB  LEU A  88      20.469   0.721  38.937  1.00 34.48           C
ATOM    677  CG  LEU A  88      20.196  -0.763  39.177  1.00 36.53           C
ATOM    678  CD1 LEU A  88      18.923  -1.198  38.473  1.00 36.19           C
ATOM    679  CD2 LEU A  88      21.368  -1.547  38.670  1.00 41.05           C
ATOM    680  N   GLU A  89      22.021   3.151  37.023  1.00 26.05           N
ATOM    681  CA  GLU A  89      22.457   4.545  37.068  1.00 26.78           C
ATOM    682  C   GLU A  89      23.020   4.970  35.719  1.00 30.74           C
ATOM    683  O   GLU A  89      23.907   4.311  35.159  1.00 30.13           O
ATOM    684  CB  GLU A  89      23.511   4.719  38.164  1.00 27.70           C
ATOM    685  CG  GLU A  89      23.089   4.065  39.471  1.00 35.57           C
ATOM    686  CD  GLU A  89      24.071   4.288  40.596  1.00 40.72           C
ATOM    687  OE1 GLU A  89      25.296   4.213  40.349  1.00 40.79           O
ATOM    688  OE2 GLU A  89      23.609   4.525  41.734  1.00 43.64           O
ATOM    689  N   LYS A  90      22.507   6.083  35.203  1.00 27.47           N
ATOM    690  CA  LYS A  90      22.934   6.565  33.903  1.00 24.77           C
ATOM    691  C   LYS A  90      23.489   7.984  33.929  1.00 25.61           C
ATOM    692  O   LYS A  90      22.862   8.901  34.465  1.00 26.52           O
ATOM    693  CB  LYS A  90      21.756   6.493  32.932  1.00 23.18           C
ATOM    694  CG  LYS A  90      21.047   5.143  32.907  1.00 20.57           C
ATOM    695  CD  LYS A  90      21.960   4.016  32.437  1.00 18.47           C
ATOM    696  CE  LYS A  90      22.535   4.317  31.063  1.00 21.28           C
ATOM    697  NZ  LYS A  90      23.426   3.231  30.547  1.00 19.26           N
ATOM    698  N   PRO A  91      24.693   8.179  33.367  1.00 25.80           N
ATOM    699  CA  PRO A  91      25.298   9.516  33.338  1.00 28.68           C
ATOM    700  C   PRO A  91      24.729  10.298  32.145  1.00 32.56           C
ATOM    701  O   PRO A  91      24.815   9.853  30.996  1.00 34.14           O
ATOM    702  CB  PRO A  91      26.788   9.218  33.192  1.00 24.42           C
ATOM    703  CG  PRO A  91      26.786   7.982  32.333  1.00 25.27           C
ATOM    704  CD  PRO A  91      25.656   7.150  32.928  1.00 25.38           C
ATOM    705  N   ARG A  92      24.136  11.454  32.418  1.00 35.11           N
ATOM    706  CA  ARG A  92      23.555  12.265  31.355  1.00 34.93           C
ATOM    707  C   ARG A  92      24.542  13.327  30.918  1.00 33.69           C
ATOM    708  O   ARG A  92      25.452  13.681  31.665  1.00 34.26           O
ATOM    709  CB  ARG A  92      22.273  12.924  31.846  1.00 37.60           C
ATOM    710  CG  ARG A  92      21.364  11.984  32.617  1.00 38.89           C
ATOM    711  CD  ARG A  92      20.908  10.831  31.754  1.00 38.94           C
ATOM    712  NE  ARG A  92      20.259  11.313  30.540  1.00 42.16           N
ATOM    713  CZ  ARG A  92      19.144  10.796  30.030  1.00 46.66           C
ATOM    714  NH1 ARG A  92      18.537   9.771  30.626  1.00 40.40           N
ATOM    715  NH2 ARG A  92      18.630  11.310  28.921  1.00 50.06           N
ATOM    716  N   THR A  93      24.372  13.822  29.697  1.00 37.38           N
ATOM    717  CA  THR A  93      25.257  14.854  29.169  1.00 36.74           C
ATOM    718  C   THR A  93      24.984  16.145  29.927  1.00 37.47           C
ATOM    719  O   THR A  93      25.874  16.982  30.109  1.00 36.74           O
ATOM    720  CB  THR A  93      25.024  15.055  27.668  1.00 36.54           C
ATOM    721  OG1 THR A  93      25.360  13.842  26.983  1.00 34.22           O
ATOM    722  CG2 THR A  93      25.887  16.195  27.135  1.00 34.88           C
ATOM    723  N   THR A  94      23.734  16.292  30.358  1.00 40.51           N
ATOM    724  CA  THR A  94      23.300  17.435  31.156  1.00 39.97           C
ATOM    725  C   THR A  94      22.166  16.967  32.067  1.00 41.53           C
ATOM    726  O   THR A  94      22.355  16.842  33.280  1.00 45.12           O
ATOM    727  CB  THR A  94      22.804  18.637  30.293  1.00 37.74           C
ATOM    728  OG1 THR A  94      21.786  18.198  29.385  1.00 38.52           O
ATOM    729  CG2 THR A  94      23.964  19.266  29.522  1.00 35.95           C
ATOM    730  N   VAL A  95      21.002  16.681  31.481  1.00 42.01           N
ATOM    731  CA  VAL A  95      19.840  16.240  32.257  1.00 41.22           C
ATOM    732  C   VAL A  95      19.025  15.103  31.618  1.00 40.27           C
ATOM    733  O   VAL A  95      19.165  14.815  30.428  1.00 39.79           O
ATOM    734  CB  VAL A  95      18.896  17.441  32.553  1.00 41.89           C
ATOM    735  CG1 VAL A  95      19.619  18.466  33.444  1.00 38.09           C
ATOM    736  CG2 VAL A  95      18.447  18.090  31.248  1.00 40.03           C
ATOM    737  N   GLY A  96      18.183  14.464  32.434  1.00 38.02           N
ATOM    738  CA  GLY A  96      17.350  13.360  31.977  1.00 36.52           C
ATOM    739  C   GLY A  96      17.201  12.283  33.051  1.00 37.44           C
ATOM    740  O   GLY A  96      17.775  12.414  34.140  1.00 37.84           O
ATOM    741  N   TRP A  97      16.447  11.221  32.753  1.00 33.15           N
ATOM    742  CA  TRP A  97      16.230  10.123  33.702  1.00 29.98           C
ATOM    743  C   TRP A  97      17.567   9.484  34.082  1.00 31.71           C
ATOM    744  O   TRP A  97      18.284   8.975  33.219  1.00 31.79           O
ATOM    745  CB  TRP A  97      15.301   9.065  33.090  1.00 27.33           C
ATOM    746  CG  TRP A  97      14.904   7.957  34.041  1.00 26.41           C
ATOM    747  CD1 TRP A  97      14.199   8.084  35.210  1.00 25.72           C
ATOM    748  CD2 TRP A  97      15.174   6.556  33.891  1.00 28.81           C
ATOM    749  NE1 TRP A  97      14.015   6.854  35.793  1.00 23.39           N
ATOM    750  CE2 TRP A  97      14.602   5.897  35.007  1.00 25.25           C
ATOM    751  CE3 TRP A  97      15.848   5.789  32.924  1.00 29.42           C
ATOM    752  CZ2 TRP A  97      14.679   4.509  35.179  1.00 25.37           C
ATOM    753  CZ3 TRP A  97      15.926   4.403  33.097  1.00 23.57           C
ATOM    754  CH2 TRP A  97      15.345   3.782  34.216  1.00 25.32           C
ATOM    755  N   LYS A  98      17.888   9.503  35.376  1.00 28.99           N
ATOM    756  CA  LYS A  98      19.148   8.955  35.874  1.00 27.43           C
ATOM    757  C   LYS A  98      19.151   7.457  36.193  1.00 25.22           C
ATOM    758  O   LYS A  98      20.184   6.907  36.575  1.00 26.56           O
ATOM    759  CB  LYS A  98      19.600   9.731  37.113  1.00 22.51           C
ATOM    760  CG  LYS A  98      19.890  11.207  36.871  1.00 23.10           C
ATOM    761  CD  LYS A  98      20.309  11.872  38.184  1.00 22.80           C
ATOM    762  CE  LYS A  98      20.536  13.362  38.044  1.00 21.76           C
ATOM    763  NZ  LYS A  98      20.889  13.987  39.349  1.00 21.98           N
ATOM    764  N   GLY A  99      18.010   6.795  36.045  1.00 24.81           N
ATOM    765  CA  GLY A  99      17.966   5.372  36.321  1.00 22.02           C
ATOM    766  C   GLY A  99      16.929   4.933  37.341  1.00 25.84           C
ATOM    767  O   GLY A  99      16.172   5.741  37.889  1.00 26.73           O
ATOM    768  N   LEU A 100      16.917   3.630  37.602  1.00 27.77           N
ATOM    769  CA  LEU A 100      15.980   3.000  38.528  1.00 25.34           C
ATOM    770  C   LEU A 100      16.063   3.461  39.977  1.00 28.53           C
ATOM    771  O   LEU A 100      15.046   3.736  40.611  1.00 27.29           O
ATOM    772  CB  LEU A 100      16.169   1.484  38.473  1.00 25.65           C
ATOM    773  CG  LEU A 100      15.255   0.611  39.334  1.00 27.21           C
ATOM    774  CD1 LEU A 100      13.812   0.896  38.972  1.00 26.28           C
ATOM    775  CD2 LEU A 100      15.584  -0.872  39.113  1.00 26.99           C
ATOM    776  N   ILE A 101      17.277   3.529  40.507  1.00 29.60           N
ATOM    777  CA  ILE A 101      17.474   3.936  41.887  1.00 26.94           C
ATOM    778  C   ILE A 101      17.002   5.360  42.139  1.00 28.94           C
ATOM    779  O   ILE A 101      16.231   5.628  43.062  1.00 27.09           O
ATOM    780  CB  ILE A 101      18.956   3.840  42.261  1.00 25.43           C
ATOM    781  CG1 ILE A 101      19.375   2.368  42.309  1.00 26.23           C
ATOM    782  CG2 ILE A 101      19.212   4.580  43.578  1.00 26.25           C
ATOM    783  CD1 ILE A 101      20.874   2.148  42.524  1.00 24.75           C
ATOM    784  N   ASN A 102      17.475   6.266  41.295  1.00 25.87           N
ATOM    785  CA  ASN A 102      17.160   7.673  41.416  1.00 27.03           C
ATOM    786  C   ASN A 102      15.704   8.065  41.200  1.00 28.40           C
ATOM    787  O   ASN A 102      15.208   8.979  41.852  1.00 31.72           O
ATOM    788  CB  ASN A 102      18.044   8.463  40.462  1.00 24.95           C
ATOM    789  CG  ASN A 102      18.057   9.927  40.780  1.00 25.24           C
ATOM    790  OD1 ASN A 102      17.257  10.699  40.253  1.00 30.06           O
ATOM    791  ND2 ASN A 102      18.960  10.324  41.670  1.00 26.40           N
ATOM    792  N   ASP A 103      15.016   7.386  40.291  1.00 32.81           N
ATOM    793  CA  ASP A 103      13.618   7.711  40.007  1.00 32.78           C
ATOM    794  C   ASP A 103      12.927   6.475  39.437  1.00 31.60           C
ATOM    795  O   ASP A 103      12.611   6.414  38.252  1.00 33.58           O
ATOM    796  CB  ASP A 103      13.564   8.883  39.010  1.00 37.03           C
ATOM    797  CG  ASP A 103      12.159   9.463  38.844  1.00 42.78           C
ATOM    798  OD1 ASP A 103      11.360   9.377  39.801  1.00 42.70           O
ATOM    799  OD2 ASP A 103      11.866  10.023  37.760  1.00 39.41           O
ATOM    800  N   PRO A 104      12.684   5.468  40.288  1.00 31.12           N
ATOM    801  CA  PRO A 104      12.034   4.211  39.894  1.00 29.94           C
ATOM    802  C   PRO A 104      10.694   4.359  39.177  1.00 30.73           C
ATOM    803  O   PRO A 104      10.396   3.611  38.251  1.00 29.38           O
ATOM    804  CB  PRO A 104      11.912   3.454  41.220  1.00 30.91           C
ATOM    805  CG  PRO A 104      11.828   4.557  42.249  1.00 30.33           C
ATOM    806  CD  PRO A 104      12.873   5.527  41.748  1.00 32.34           C
ATOM    807  N   ASP A 105       9.888   5.321  39.609  1.00 35.34           N
ATOM    808  CA  ASP A 105       8.583   5.555  39.001  1.00 38.37           C
ATOM    809  C   ASP A 105       8.716   6.342  37.706  1.00 39.15           C
ATOM    810  O   ASP A 105       7.720   6.626  37.040  1.00 38.22           O
ATOM    811  CB  ASP A 105       7.680   6.324  39.963  1.00 38.26           C
ATOM    812  CG  ASP A 105       7.448   5.580  41.258  1.00 42.99           C
ATOM    813  OD1 ASP A 105       7.063   4.390  41.201  1.00 43.19           O
ATOM    814  OD2 ASP A 105       7.646   6.187  42.331  1.00 46.47           O
ATOM    815  N   VAL A 106       9.951   6.688  37.357  1.00 39.41           N
ATOM    816  CA  VAL A 106      10.233   7.455  36.150  1.00 42.36           C
ATOM    817  C   VAL A 106       9.171   8.539  35.955  1.00 42.89           C
ATOM    818  O   VAL A 106       8.429   8.537  34.971  1.00 46.52           O
ATOM    819  CB  VAL A 106      10.306   6.521  34.898  1.00 43.88           C
ATOM    820  CG1 VAL A 106      11.313   5.409  35.147  1.00 46.24           C
ATOM    821  CG2 VAL A 106       8.946   5.911  34.588  1.00 48.35           C
ATOM    822  N   ASN A 107       9.099   9.468  36.905  1.00 44.48           N
ATOM    823  CA  ASN A 107       8.113  10.547  36.837  1.00 41.93           C
ATOM    824  C   ASN A 107       8.497  11.750  37.692  1.00 40.98           C
ATOM    825  O   ASN A 107       7.637  12.523  38.118  1.00 41.04           O
ATOM    826  CB  ASN A 107       6.746  10.030  37.282  1.00 40.82           C
ATOM    827  CG  ASN A 107       6.753   9.526  38.709  1.00 39.36           C
ATOM    828  OD1 ASN A 107       5.808   8.884  39.152  1.00 44.14           O
ATOM    829  ND2 ASN A 107       7.822   9.819  39.437  1.00 37.57           N
ATOM    830  N   ASN A 108       9.790  11.898  37.947  1.00 39.38           N
ATOM    831  CA  ASN A 108      10.281  13.012  38.735  1.00 38.84           C
ATOM    832  C   ASN A 108       9.734  13.068  40.161  1.00 39.84           C
ATOM    833  O   ASN A 108       9.421  14.146  40.670  1.00 37.88           O
ATOM    834  CB  ASN A 108       9.998  14.330  38.010  1.00 40.28           C
ATOM    835  CG  ASN A 108      10.853  14.501  36.763  1.00 46.21           C
ATOM    836  OD1 ASN A 108      12.082  14.584  36.838  1.00 48.47           O
ATOM    837  ND2 ASN A 108      10.205  14.546  35.607  1.00 51.79           N
ATOM    838  N   THR A 109       9.612  11.899  40.791  1.00 39.48           N
ATOM    839  CA  THR A 109       9.167  11.806  42.178  1.00 36.82           C
ATOM    840  C   THR A 109      10.403  11.436  43.001  1.00 34.94           C
ATOM    841  O   THR A 109      10.429  11.573  44.226  1.00 35.63           O
ATOM    842  CB  THR A 109       8.093  10.723  42.372  1.00 36.71           C
ATOM    843  OG1 THR A 109       8.550   9.485  41.820  1.00 37.80           O
ATOM    844  CG2 THR A 109       6.800  11.137  41.707  1.00 39.45           C
ATOM    845  N   PHE A 110      11.431  10.975  42.294  1.00 35.52           N
ATOM    846  CA  PHE A 110      12.709  10.583  42.882  1.00 33.97           C
ATOM    847  C   PHE A 110      12.598   9.873  44.228  1.00 33.99           C
ATOM    848  O   PHE A 110      13.172  10.313  45.228  1.00 33.16           O
ATOM    849  CB  PHE A 110      13.619  11.804  43.030  1.00 32.08           C
ATOM    850  CG  PHE A 110      13.755  12.612  41.777  1.00 32.45           C
ATOM    851  CD1 PHE A 110      12.814  13.590  41.458  1.00 34.21           C
ATOM    852  CD2 PHE A 110      14.824  12.402  40.914  1.00 33.49           C
ATOM    853  CE1 PHE A 110      12.936  14.354  40.296  1.00 33.28           C
ATOM    854  CE2 PHE A 110      14.958  13.159  39.748  1.00 37.61           C
ATOM    855  CZ  PHE A 110      14.011  14.139  39.438  1.00 33.87           C
ATOM    856  N   ASN A 111      11.860   8.772  44.245  1.00 31.21           N
ATOM    857  CA  ASN A 111      11.691   7.996  45.461  1.00 29.08           C
ATOM    858  C   ASN A 111      12.921   7.082  45.596  1.00 27.98           C
ATOM    859  O   ASN A 111      12.849   5.868  45.384  1.00 27.35           O
ATOM    860  CB  ASN A 111      10.412   7.175  45.353  1.00 26.43           C
ATOM    861  CG  ASN A 111      10.056   6.495  46.641  1.00 31.04           C
ATOM    862  OD1 ASN A 111      10.885   6.378  47.544  1.00 35.60           O
ATOM    863  ND2 ASN A 111       8.821   6.023  46.736  1.00 30.77           N
ATOM    864  N   ILE A 112      14.053   7.679  45.945  1.00 25.78           N
ATOM    865  CA  ILE A 112      15.299   6.935  46.079  1.00 24.39           C
ATOM    866  C   ILE A 112      15.218   5.694  46.969  1.00 24.20           C
ATOM    867  O   ILE A 112      15.815   4.665  46.652  1.00 28.26           O
ATOM    868  CB  ILE A 112      16.438   7.877  46.549  1.00 21.67           C
ATOM    869  CG1 ILE A 112      16.758   8.865  45.419  1.00 20.04           C
ATOM    870  CG2 ILE A 112      17.685   7.078  46.910  1.00 17.15           C
ATOM    871  CD1 ILE A 112      17.872   9.850  45.725  1.00 19.76           C
ATOM    872  N   ASN A 113      14.478   5.772  48.071  1.00 23.35           N
ATOM    873  CA  ASN A 113      14.348   4.614  48.950  1.00 22.04           C
ATOM    874  C   ASN A 113      13.702   3.459  48.201  1.00 23.33           C
ATOM    875  O   ASN A 113      14.135   2.311  48.306  1.00 24.35           O
ATOM    876  CB  ASN A 113      13.515   4.962  50.190  1.00 23.23           C
ATOM    877  CG  ASN A 113      14.357   5.541  51.315  1.00 20.05           C
ATOM    878  OD1 ASN A 113      15.316   4.917  51.765  1.00 25.40           O
ATOM    879  ND2 ASN A 113      14.000   6.734  51.776  1.00 24.00           N
ATOM    880  N   LYS A 114      12.665   3.767  47.433  1.00 25.04           N
ATOM    881  CA  LYS A 114      11.972   2.746  46.658  1.00 24.77           C
ATOM    882  C   LYS A 114      12.877   2.276  45.524  1.00 22.79           C
ATOM    883  O   LYS A 114      12.812   1.124  45.106  1.00 24.34           O
ATOM    884  CB  LYS A 114      10.671   3.311  46.093  1.00 23.03           C
ATOM    885  CG  LYS A 114       9.820   2.294  45.379  1.00 26.50           C
ATOM    886  CD  LYS A 114       8.628   2.974  44.724  1.00 26.90           C
ATOM    887  CE  LYS A 114       7.889   2.022  43.801  1.00 27.85           C
ATOM    888  NZ  LYS A 114       6.723   2.690  43.162  1.00 29.56           N
ATOM    889  N   GLY A 115      13.723   3.178  45.034  1.00 24.18           N
ATOM    890  CA  GLY A 115      14.642   2.823  43.968  1.00 21.93           C
ATOM    891  C   GLY A 115      15.601   1.742  44.426  1.00 20.60           C
ATOM    892  O   GLY A 115      15.831   0.755  43.725  1.00 24.33           O
ATOM    893  N   LEU A 116      16.157   1.926  45.618  1.00 22.66           N
ATOM    894  CA  LEU A 116      17.098   0.965  46.181  1.00 24.15           C
ATOM    895  C   LEU A 116      16.464  -0.399  46.440  1.00 25.69           C
ATOM    896  O   LEU A 116      17.125  -1.429  46.305  1.00 23.91           O
ATOM    897  CB  LEU A 116      17.708   1.527  47.471  1.00 22.06           C
ATOM    898  CG  LEU A 116      18.600   2.756  47.244  1.00 19.33           C
ATOM    899  CD1 LEU A 116      18.653   3.591  48.512  1.00 21.13           C
ATOM    900  CD2 LEU A 116      20.000   2.318  46.800  1.00 15.37           C
ATOM    901  N   GLN A 117      15.189  -0.419  46.816  1.00 28.09           N
ATOM    902  CA  GLN A 117      14.518  -1.695  47.053  1.00 29.70           C
ATOM    903  C   GLN A 117      14.367  -2.430  45.718  1.00 29.24           C
ATOM    904  O   GLN A 117      14.645  -3.629  45.621  1.00 27.83           O
ATOM    905  CB  GLN A 117      13.149  -1.465  47.696  1.00 32.18           C
ATOM    906  CG  GLN A 117      13.232  -0.712  49.009  1.00 40.72           C
ATOM    907  CD  GLN A 117      11.890  -0.574  49.702  1.00 45.10           C
ATOM    908  OE1 GLN A 117      10.917  -0.094  49.113  1.00 51.06           O
ATOM    909  NE2 GLN A 117      11.833  -0.985  50.965  1.00 42.64           N
ATOM    910  N   SER A 118      13.936  -1.703  44.688  1.00 29.12           N
ATOM    911  CA  SER A 118      13.782  -2.289  43.357  1.00 28.81           C
ATOM    912  C   SER A 118      15.142  -2.747  42.858  1.00 25.83           C
ATOM    913  O   SER A 118      15.306  -3.874  42.397  1.00 26.89           O
ATOM    914  CB  SER A 118      13.220  -1.265  42.367  1.00 27.32           C
ATOM    915  OG  SER A 118      11.965  -0.780  42.791  1.00 34.39           O
ATOM    916  N   ALA A 119      16.120  -1.858  42.941  1.00 27.05           N
ATOM    917  CA  ALA A 119      17.460  -2.191  42.498  1.00 27.06           C
ATOM    918  C   ALA A 119      17.920  -3.496  43.152  1.00 27.67           C
ATOM    919  O   ALA A 119      18.409  -4.407  42.472  1.00 29.25           O
ATOM    920  CB  ALA A 119      18.414  -1.059  42.843  1.00 23.46           C
ATOM    921  N   ARG A 120      17.743  -3.602  44.466  1.00 28.29           N
ATOM    922  CA  ARG A 120      18.180  -4.804  45.162  1.00 28.03           C
ATOM    923  C   ARG A 120      17.302  -6.020  44.886  1.00 28.42           C
ATOM    924  O   ARG A 120      17.792  -7.149  44.825  1.00 30.58           O
ATOM    925  CB  ARG A 120      18.283  -4.564  46.670  1.00 21.54           C
ATOM    926  CG  ARG A 120      18.963  -5.740  47.353  1.00 22.30           C
ATOM    927  CD  ARG A 120      19.290  -5.505  48.809  1.00 22.73           C
ATOM    928  NE  ARG A 120      19.865  -6.716  49.386  1.00 24.45           N
ATOM    929  CZ  ARG A 120      21.115  -7.115  49.180  1.00 24.00           C
ATOM    930  NH1 ARG A 120      21.920  -6.386  48.422  1.00 24.24           N
ATOM    931  NH2 ARG A 120      21.549  -8.255  49.706  1.00 24.60           N
ATOM    932  N   GLN A 121      16.007  -5.802  44.714  1.00 28.07           N
ATOM    933  CA  GLN A 121      15.130  -6.925  44.429  1.00 27.89           C
ATOM    934  C   GLN A 121      15.497  -7.445  43.041  1.00 27.57           C
ATOM    935  O   GLN A 121      15.629  -8.647  42.820  1.00 26.79           O
ATOM    936  CB  GLN A 121      13.665  -6.480  44.459  1.00 28.67           C
ATOM    937  CG  GLN A 121      12.688  -7.637  44.356  1.00 29.14           C
ATOM    938  CD  GLN A 121      12.888  -8.645  45.473  1.00 25.31           C
ATOM    939  OE1 GLN A 121      12.635  -8.350  46.640  1.00 31.36           O
ATOM    940  NE2 GLN A 121      13.358  -9.834  45.123  1.00 28.15           N
ATOM    941  N   LEU A 122      15.672  -6.517  42.110  1.00 28.29           N
ATOM    942  CA  LEU A 122      16.034  -6.854  40.739  1.00 30.00           C
ATOM    943  C   LEU A 122      17.296  -7.707  40.711  1.00 31.61           C
ATOM    944  O   LEU A 122      17.348  -8.749  40.055  1.00 35.16           O
ATOM    945  CB  LEU A 122      16.287  -5.573  39.936  1.00 27.27           C
ATOM    946  CG  LEU A 122      16.929  -5.768  38.559  1.00 26.32           C
ATOM    947  CD1 LEU A 122      15.889  -6.290  37.581  1.00 24.86           C
ATOM    948  CD2 LEU A 122      17.514  -4.440  38.068  1.00 25.12           C
ATOM    949  N   PHE A 123      18.317  -7.243  41.420  1.00 28.28           N
ATOM    950  CA  PHE A 123      19.583  -7.940  41.473  1.00 25.41           C
ATOM    951  C   PHE A 123      19.457  -9.355  41.998  1.00 29.67           C
ATOM    952  O   PHE A 123      20.079 -10.274  41.454  1.00 30.99           O
ATOM    953  CB  PHE A 123      20.563  -7.146  42.326  1.00 25.66           C
ATOM    954  CG  PHE A 123      21.292  -6.076  41.567  1.00 25.40           C
ATOM    955  CD1 PHE A 123      20.701  -5.457  40.470  1.00 24.03           C
ATOM    956  CD2 PHE A 123      22.571  -5.679  41.954  1.00 26.59           C
ATOM    957  CE1 PHE A 123      21.370  -4.463  39.772  1.00 28.43           C
ATOM    958  CE2 PHE A 123      23.250  -4.683  41.265  1.00 24.94           C
ATOM    959  CZ  PHE A 123      22.651  -4.072  40.170  1.00 23.37           C
ATOM    960  N   VAL A 124      18.663  -9.544  43.052  1.00 30.13           N
ATOM    961  CA  VAL A 124      18.504 -10.887  43.598  1.00 32.14           C
ATOM    962  C   VAL A 124      17.710 -11.745  42.622  1.00 31.32           C
ATOM    963  O   VAL A 124      17.999 -12.924  42.462  1.00 34.38           O
ATOM    964  CB  VAL A 124      17.807 -10.892  44.988  1.00 31.99           C
ATOM    965  CG1 VAL A 124      18.568  -9.994  45.960  1.00 25.94           C
ATOM    966  CG2 VAL A 124      16.368 -10.456  44.856  1.00 40.83           C
ATOM    967  N   ASN A 125      16.727 -11.151  41.954  1.00 33.73           N
ATOM    968  CA  ASN A 125      15.924 -11.899  40.993  1.00 32.87           C
ATOM    969  C   ASN A 125      16.788 -12.452  39.881  1.00 33.56           C
ATOM    970  O   ASN A 125      16.681 -13.623  39.506  1.00 33.58           O
ATOM    971  CB  ASN A 125      14.859 -11.015  40.348  1.00 34.83           C
ATOM    972  CG  ASN A 125      13.827 -10.532  41.330  1.00 36.64           C
ATOM    973  OD1 ASN A 125      13.623 -11.136  42.384  1.00 39.10           O
ATOM    974  ND2 ASN A 125      13.150  -9.445  40.982  1.00 37.87           N
ATOM    975  N   LEU A 126      17.641 -11.592  39.346  1.00 30.44           N
ATOM    976  CA  LEU A 126      18.500 -11.988  38.247  1.00 32.55           C
ATOM    977  C   LEU A 126      19.541 -13.020  38.651  1.00 31.00           C
ATOM    978  O   LEU A 126      19.642 -14.082  38.037  1.00 34.54           O
ATOM    979  CB  LEU A 126      19.177 -10.750  37.655  1.00 31.30           C
ATOM    980  CG  LEU A 126      18.219  -9.709  37.073  1.00 29.70           C
ATOM    981  CD1 LEU A 126      19.002  -8.494  36.599  1.00 29.77           C
ATOM    982  CD2 LEU A 126      17.442 -10.327  35.921  1.00 28.84           C
ATOM    983  N   THR A 127      20.308 -12.711  39.686  1.00 28.03           N
ATOM    984  CA  THR A 127      21.354 -13.607  40.151  1.00 28.81           C
ATOM    985  C   THR A 127      20.807 -14.917  40.707  1.00 30.72           C
ATOM    986  O   THR A 127      21.481 -15.948  40.697  1.00 30.54           O
ATOM    987  CB  THR A 127      22.196 -12.912  41.217  1.00 30.22           C
ATOM    988  OG1 THR A 127      21.378 -12.596  42.346  1.00 32.97           O
ATOM    989  CG2 THR A 127      22.772 -11.626  40.660  1.00 31.18           C
ATOM    990  N   ASN A 128      19.571 -14.873  41.181  1.00 34.60           N
ATOM    991  CA  ASN A 128      18.928 -16.045  41.745  1.00 35.37           C
ATOM    992  C   ASN A 128      18.657 -17.145  40.715  1.00 37.45           C
ATOM    993  O   ASN A 128      18.465 -18.301  41.093  1.00 40.58           O
ATOM    994  CB  ASN A 128      17.629 -15.632  42.441  1.00 33.15           C
ATOM    995  CG  ASN A 128      16.847 -16.812  42.972  1.00 34.55           C
ATOM    996  OD1 ASN A 128      15.754 -17.110  42.489  1.00 36.70           O
ATOM    997  ND2 ASN A 128      17.402 -17.494  43.969  1.00 30.37           N
ATOM    998  N   ILE A 129      18.634 -16.808  39.424  1.00 36.37           N
ATOM    999  CA  ILE A 129      18.397 -17.836  38.409  1.00 34.28           C
ATOM   1000  C   ILE A 129      19.708 -18.376  37.826  1.00 36.18           C
ATOM   1001  O   ILE A 129      19.706 -19.130  36.851  1.00 37.24           O
ATOM   1002  CB  ILE A 129      17.483 -17.326  37.259  1.00 31.22           C
ATOM   1003  CG1 ILE A 129      18.149 -16.185  36.494  1.00 36.84           C
ATOM   1004  CG2 ILE A 129      16.168 -16.844  37.821  1.00 32.64           C
ATOM   1005  CD1 ILE A 129      17.350 -15.735  35.264  1.00 30.84           C
ATOM   1006  N   GLY A 130      20.825 -17.988  38.440  1.00 35.16           N
ATOM   1007  CA  GLY A 130      22.131 -18.449  37.994  1.00 35.70           C
ATOM   1008  C   GLY A 130      22.812 -17.561  36.970  1.00 34.51           C
ATOM   1009  O   GLY A 130      23.792 -17.972  36.339  1.00 31.19           O
ATOM   1010  N   LEU A 131      22.294 -16.344  36.808  1.00 32.60           N
ATOM   1011  CA  LEU A 131      22.837 -15.382  35.851  1.00 28.56           C
ATOM   1012  C   LEU A 131      23.577 -14.219  36.523  1.00 27.88           C
ATOM   1013  O   LEU A 131      22.972 -13.420  37.240  1.00 26.93           O
ATOM   1014  CB  LEU A 131      21.707 -14.820  34.981  1.00 28.33           C
ATOM   1015  CG  LEU A 131      22.099 -13.771  33.930  1.00 31.30           C
ATOM   1016  CD1 LEU A 131      23.008 -14.406  32.878  1.00 28.70           C
ATOM   1017  CD2 LEU A 131      20.846 -13.205  33.272  1.00 25.96           C
ATOM   1018  N   PRO A 132      24.899 -14.115  36.298  1.00 26.61           N
ATOM   1019  CA  PRO A 132      25.713 -13.043  36.878  1.00 25.72           C
ATOM   1020  C   PRO A 132      25.305 -11.682  36.313  1.00 26.87           C
ATOM   1021  O   PRO A 132      24.774 -11.602  35.207  1.00 28.77           O
ATOM   1022  CB  PRO A 132      27.133 -13.430  36.467  1.00 26.06           C
ATOM   1023  CG  PRO A 132      27.062 -14.926  36.389  1.00 28.64           C
ATOM   1024  CD  PRO A 132      25.760 -15.126  35.659  1.00 23.42           C
ATOM   1025  N   ILE A 133      25.558 -10.615  37.068  1.00 26.24           N
ATOM   1026  CA  ILE A 133      25.200  -9.274  36.618  1.00 25.19           C
ATOM   1027  C   ILE A 133      26.305  -8.233  36.801  1.00 22.39           C
ATOM   1028  O   ILE A 133      27.225  -8.406  37.601  1.00 20.50           O
ATOM   1029  CB  ILE A 133      23.945  -8.767  37.350  1.00 24.85           C
ATOM   1030  CG1 ILE A 133      24.244  -8.630  38.844  1.00 24.26           C
ATOM   1031  CG2 ILE A 133      22.782  -9.718  37.098  1.00 24.97           C
ATOM   1032  CD1 ILE A 133      23.074  -8.221  39.662  1.00 25.30           C
ATOM   1033  N   GLY A 134      26.192  -7.146  36.042  1.00 23.49           N
ATOM   1034  CA  GLY A 134      27.155  -6.065  36.116  1.00 19.69           C
ATOM   1035  C   GLY A 134      26.419  -4.745  36.002  1.00 22.34           C
ATOM   1036  O   GLY A 134      25.322  -4.704  35.443  1.00 25.71           O
ATOM   1037  N   SER A 135      27.005  -3.669  36.523  1.00 20.72           N
ATOM   1038  CA  SER A 135      26.367  -2.356  36.467  1.00 22.37           C
ATOM   1039  C   SER A 135      27.421  -1.263  36.490  1.00 20.56           C
ATOM   1040  O   SER A 135      28.554  -1.520  36.873  1.00 21.87           O
ATOM   1041  CB  SER A 135      25.426  -2.179  37.663  1.00 21.89           C
ATOM   1042  OG  SER A 135      24.716  -0.953  37.581  1.00 29.13           O
ATOM   1043  N   GLU A 136      27.067  -0.052  36.061  1.00 21.28           N
ATOM   1044  CA  GLU A 136      28.037   1.032  36.102  1.00 20.98           C
ATOM   1045  C   GLU A 136      28.016   1.583  37.515  1.00 23.37           C
ATOM   1046  O   GLU A 136      26.950   1.875  38.067  1.00 21.37           O
ATOM   1047  CB  GLU A 136      27.712   2.182  35.135  1.00 20.15           C
ATOM   1048  CG  GLU A 136      28.843   3.246  35.126  1.00 21.86           C
ATOM   1049  CD  GLU A 136      28.479   4.581  34.465  1.00 28.06           C
ATOM   1050  OE1 GLU A 136      27.807   4.571  33.411  1.00 28.57           O
ATOM   1051  OE2 GLU A 136      28.889   5.648  34.989  1.00 22.61           O
ATOM   1052  N   MET A 137      29.199   1.710  38.100  1.00 21.21           N
ATOM   1053  CA  MET A 137      29.331   2.248  39.434  1.00 21.10           C
ATOM   1054  C   MET A 137      29.429   3.757  39.279  1.00 22.60           C
ATOM   1055  O   MET A 137      30.529   4.308  39.237  1.00 25.10           O
ATOM   1056  CB  MET A 137      30.605   1.716  40.081  1.00 20.79           C
ATOM   1057  CG  MET A 137      30.691   0.202  40.128  1.00 23.46           C
ATOM   1058  SD  MET A 137      29.424  -0.530  41.170  1.00 29.28           S
ATOM   1059  CE  MET A 137      28.540  -1.512  40.003  1.00 28.63           C
ATOM   1060  N   LEU A 138      28.288   4.428  39.162  1.00 23.40           N
ATOM   1061  CA  LEU A 138      28.295   5.884  39.019  1.00 21.98           C
ATOM   1062  C   LEU A 138      28.244   6.512  40.409  1.00 19.62           C
ATOM   1063  O   LEU A 138      29.089   7.320  40.764  1.00 23.53           O
ATOM   1064  CB  LEU A 138      27.104   6.343  38.168  1.00 20.11           C
ATOM   1065  CG  LEU A 138      26.909   7.844  37.909  1.00 16.66           C
ATOM   1066  CD1 LEU A 138      28.203   8.497  37.453  1.00 18.67           C
ATOM   1067  CD2 LEU A 138      25.820   8.019  36.861  1.00 21.32           C
ATOM   1068  N   ASP A 139      27.255   6.116  41.199  1.00 22.83           N
ATOM   1069  CA  ASP A 139      27.106   6.620  42.558  1.00 22.68           C
ATOM   1070  C   ASP A 139      28.169   5.933  43.428  1.00 21.43           C
ATOM   1071  O   ASP A 139      28.430   4.744  43.260  1.00 25.65           O
ATOM   1072  CB  ASP A 139      25.706   6.272  43.074  1.00 19.21           C
ATOM   1073  CG  ASP A 139      25.362   6.985  44.367  1.00 28.33           C
ATOM   1074  OD1 ASP A 139      26.269   7.216  45.187  1.00 32.99           O
ATOM   1075  OD2 ASP A 139      24.173   7.305  44.573  1.00 36.33           O
ATOM   1076  N   THR A 140      28.793   6.670  44.342  1.00 21.36           N
ATOM   1077  CA  THR A 140      29.797   6.068  45.219  1.00 23.39           C
ATOM   1078  C   THR A 140      29.173   5.562  46.524  1.00 26.76           C
ATOM   1079  O   THR A 140      29.868   5.001  47.374  1.00 28.02           O
ATOM   1080  CB  THR A 140      30.903   7.062  45.592  1.00 21.98           C
ATOM   1081  OG1 THR A 140      30.313   8.226  46.180  1.00 23.95           O
ATOM   1082  CG2 THR A 140      31.709   7.455  44.363  1.00 22.87           C
ATOM   1083  N   ILE A 141      27.866   5.762  46.677  1.00 23.30           N
ATOM   1084  CA  ILE A 141      27.162   5.333  47.874  1.00 22.10           C
ATOM   1085  C   ILE A 141      26.272   4.115  47.637  1.00 25.43           C
ATOM   1086  O   ILE A 141      26.210   3.213  48.471  1.00 30.30           O
ATOM   1087  CB  ILE A 141      26.312   6.484  48.441  1.00 23.02           C
ATOM   1088  CG1 ILE A 141      27.241   7.583  48.964  1.00 25.23           C
ATOM   1089  CG2 ILE A 141      25.404   5.977  49.555  1.00 20.53           C
ATOM   1090  CD1 ILE A 141      26.529   8.853  49.401  1.00 25.29           C
ATOM   1091  N   SER A 142      25.599   4.070  46.492  1.00 26.90           N
ATOM   1092  CA  SER A 142      24.707   2.957  46.195  1.00 23.87           C
ATOM   1093  C   SER A 142      25.373   1.580  46.199  1.00 27.76           C
ATOM   1094  O   SER A 142      24.717   0.570  46.479  1.00 32.28           O
ATOM   1095  CB  SER A 142      24.010   3.181  44.854  1.00 24.31           C
ATOM   1096  OG  SER A 142      24.938   3.124  43.787  1.00 29.43           O
ATOM   1097  N   PRO A 143      26.676   1.506  45.882  1.00 26.45           N
ATOM   1098  CA  PRO A 143      27.320   0.187  45.885  1.00 25.40           C
ATOM   1099  C   PRO A 143      27.173  -0.540  47.226  1.00 28.72           C
ATOM   1100  O   PRO A 143      27.002  -1.758  47.270  1.00 28.97           O
ATOM   1101  CB  PRO A 143      28.773   0.518  45.564  1.00 25.18           C
ATOM   1102  CG  PRO A 143      28.649   1.709  44.678  1.00 24.51           C
ATOM   1103  CD  PRO A 143      27.602   2.537  45.385  1.00 22.18           C
ATOM   1104  N   GLN A 144      27.247   0.215  48.319  1.00 30.94           N
ATOM   1105  CA  GLN A 144      27.113  -0.356  49.654  1.00 28.99           C
ATOM   1106  C   GLN A 144      25.835  -1.178  49.770  1.00 28.35           C
ATOM   1107  O   GLN A 144      25.740  -2.082  50.603  1.00 30.99           O
ATOM   1108  CB  GLN A 144      27.090   0.756  50.704  1.00 32.68           C
ATOM   1109  CG  GLN A 144      28.439   1.398  50.975  1.00 37.71           C
ATOM   1110  CD  GLN A 144      29.462   0.399  51.491  1.00 46.53           C
ATOM   1111  OE1 GLN A 144      29.105  -0.616  52.105  1.00 46.34           O
ATOM   1112  NE2 GLN A 144      30.743   0.687  51.257  1.00 51.76           N
ATOM   1113  N   TYR A 145      24.858  -0.867  48.924  1.00 25.07           N
ATOM   1114  CA  TYR A 145      23.575  -1.561  48.948  1.00 25.45           C
ATOM   1115  C   TYR A 145      23.447  -2.817  48.096  1.00 26.77           C
ATOM   1116  O   TYR A 145      22.578  -3.651  48.364  1.00 25.82           O
ATOM   1117  CB  TYR A 145      22.458  -0.627  48.497  1.00 19.85           C
ATOM   1118  CG  TYR A 145      22.155   0.509  49.428  1.00 21.20           C
ATOM   1119  CD1 TYR A 145      22.918   1.673  49.412  1.00 19.77           C
ATOM   1120  CD2 TYR A 145      21.085   0.430  50.316  1.00 19.83           C
ATOM   1121  CE1 TYR A 145      22.618   2.738  50.257  1.00 21.15           C
ATOM   1122  CE2 TYR A 145      20.780   1.479  51.164  1.00 21.50           C
ATOM   1123  CZ  TYR A 145      21.544   2.629  51.135  1.00 19.50           C
ATOM   1124  OH  TYR A 145      21.242   3.654  52.004  1.00 24.21           O
ATOM   1125  N   LEU A 146      24.302  -2.953  47.084  1.00 27.02           N
ATOM   1126  CA  LEU A 146      24.192  -4.058  46.138  1.00 25.06           C
ATOM   1127  C   LEU A 146      25.450  -4.857  45.809  1.00 25.78           C
ATOM   1128  O   LEU A 146      25.373  -5.839  45.074  1.00 27.98           O
ATOM   1129  CB  LEU A 146      23.638  -3.491  44.828  1.00 24.62           C
ATOM   1130  CG  LEU A 146      22.505  -2.482  45.003  1.00 22.05           C
ATOM   1131  CD1 LEU A 146      22.496  -1.483  43.861  1.00 25.05           C
ATOM   1132  CD2 LEU A 146      21.191  -3.230  45.085  1.00 25.49           C
ATOM   1133  N   ALA A 147      26.600  -4.442  46.331  1.00 28.41           N
ATOM   1134  CA  ALA A 147      27.874  -5.113  46.037  1.00 27.15           C
ATOM   1135  C   ALA A 147      27.859  -6.638  46.132  1.00 29.65           C
ATOM   1136  O   ALA A 147      28.381  -7.335  45.258  1.00 29.90           O
ATOM   1137  CB  ALA A 147      28.982  -4.547  46.942  1.00 26.06           C
ATOM   1138  N   ASP A 148      27.262  -7.148  47.199  1.00 28.99           N
ATOM   1139  CA  ASP A 148      27.196  -8.580  47.429  1.00 30.61           C
ATOM   1140  C   ASP A 148      26.552  -9.358  46.290  1.00 31.92           C
ATOM   1141  O   ASP A 148      26.595 -10.583  46.278  1.00 33.42           O
ATOM   1142  CB  ASP A 148      26.455  -8.854  48.749  1.00 34.43           C
ATOM   1143  CG  ASP A 148      25.042  -8.278  48.767  1.00 34.35           C
ATOM   1144  OD1 ASP A 148      24.861  -7.131  48.315  1.00 39.67           O
ATOM   1145  OD2 ASP A 148      24.115  -8.964  49.248  1.00 34.70           O
ATOM   1146  N   LEU A 149      25.979  -8.652  45.321  1.00 29.88           N
ATOM   1147  CA  LEU A 149      25.311  -9.310  44.200  1.00 28.44           C
ATOM   1148  C   LEU A 149      25.942  -9.078  42.820  1.00 30.04           C
ATOM   1149  O   LEU A 149      25.590  -9.759  41.853  1.00 30.88           O
ATOM   1150  CB  LEU A 149      23.851  -8.863  44.156  1.00 26.26           C
ATOM   1151  CG  LEU A 149      23.020  -9.121  45.417  1.00 27.72           C
ATOM   1152  CD1 LEU A 149      21.743  -8.303  45.343  1.00 25.86           C
ATOM   1153  CD2 LEU A 149      22.713 -10.610  45.555  1.00 24.21           C
ATOM   1154  N   VAL A 150      26.870  -8.130  42.736  1.00 27.82           N
ATOM   1155  CA  VAL A 150      27.519  -7.768  41.472  1.00 27.22           C
ATOM   1156  C   VAL A 150      28.758  -8.608  41.160  1.00 28.60           C
ATOM   1157  O   VAL A 150      29.501  -8.977  42.066  1.00 29.13           O
ATOM   1158  CB  VAL A 150      27.932  -6.262  41.500  1.00 25.33           C
ATOM   1159  CG1 VAL A 150      28.566  -5.836  40.180  1.00 22.30           C
ATOM   1160  CG2 VAL A 150      26.724  -5.415  41.798  1.00 23.95           C
ATOM   1161  N   SER A 151      28.979  -8.901  39.876  1.00 27.42           N
ATOM   1162  CA  SER A 151      30.151  -9.670  39.456  1.00 27.28           C
ATOM   1163  C   SER A 151      31.131  -8.815  38.641  1.00 27.50           C
ATOM   1164  O   SER A 151      32.281  -9.203  38.428  1.00 25.07           O
ATOM   1165  CB  SER A 151      29.732 -10.886  38.632  1.00 24.52           C
ATOM   1166  OG  SER A 151      29.107 -11.861  39.443  1.00 31.68           O
ATOM   1167  N   PHE A 152      30.664  -7.652  38.193  1.00 24.92           N
ATOM   1168  CA  PHE A 152      31.482  -6.731  37.405  1.00 23.88           C
ATOM   1169  C   PHE A 152      30.967  -5.307  37.550  1.00 22.92           C
ATOM   1170  O   PHE A 152      29.762  -5.069  37.617  1.00 24.70           O
ATOM   1171  CB  PHE A 152      31.472  -7.143  35.924  1.00 20.35           C
ATOM   1172  CG  PHE A 152      31.738  -6.006  34.961  1.00 23.81           C
ATOM   1173  CD1 PHE A 152      30.682  -5.255  34.439  1.00 22.84           C
ATOM   1174  CD2 PHE A 152      33.043  -5.691  34.568  1.00 20.23           C
ATOM   1175  CE1 PHE A 152      30.925  -4.203  33.535  1.00 24.66           C
ATOM   1176  CE2 PHE A 152      33.292  -4.646  33.670  1.00 21.71           C
ATOM   1177  CZ  PHE A 152      32.233  -3.901  33.152  1.00 20.41           C
ATOM   1178  N   GLY A 153      31.894  -4.361  37.599  1.00 21.99           N
ATOM   1179  CA  GLY A 153      31.513  -2.973  37.721  1.00 19.20           C
ATOM   1180  C   GLY A 153      32.198  -2.146  36.660  1.00 18.49           C
ATOM   1181  O   GLY A 153      33.377  -2.327  36.370  1.00 20.89           O
ATOM   1182  N   ALA A 154      31.458  -1.238  36.052  1.00 18.85           N
ATOM   1183  CA  ALA A 154      32.061  -0.387  35.050  1.00 20.21           C
ATOM   1184  C   ALA A 154      32.090   1.052  35.561  1.00 20.31           C
ATOM   1185  O   ALA A 154      31.183   1.484  36.274  1.00 22.16           O
ATOM   1186  CB  ALA A 154      31.269  -0.472  33.733  1.00 16.60           C
ATOM   1187  N   ILE A 155      33.165   1.765  35.240  1.00 17.82           N
ATOM   1188  CA  ILE A 155      33.291   3.177  35.575  1.00 17.06           C
ATOM   1189  C   ILE A 155      33.134   3.852  34.197  1.00 20.15           C
ATOM   1190  O   ILE A 155      33.881   3.559  33.257  1.00 16.29           O
ATOM   1191  CB  ILE A 155      34.665   3.520  36.168  1.00 14.73           C
ATOM   1192  CG1 ILE A 155      34.897   2.713  37.457  1.00 20.03           C
ATOM   1193  CG2 ILE A 155      34.741   5.017  36.447  1.00 14.67           C
ATOM   1194  CD1 ILE A 155      33.846   2.942  38.542  1.00 16.29           C
ATOM   1195  N   GLY A 156      32.152   4.736  34.080  1.00 20.15           N
ATOM   1196  CA  GLY A 156      31.883   5.386  32.812  1.00 20.71           C
ATOM   1197  C   GLY A 156      32.966   6.258  32.232  1.00 18.48           C
ATOM   1198  O   GLY A 156      33.872   6.702  32.938  1.00 20.32           O
ATOM   1199  N   ALA A 157      32.862   6.502  30.929  1.00 15.76           N
ATOM   1200  CA  ALA A 157      33.819   7.345  30.233  1.00 17.72           C
ATOM   1201  C   ALA A 157      33.890   8.737  30.886  1.00 20.55           C
ATOM   1202  O   ALA A 157      34.950   9.373  30.914  1.00 23.76           O
ATOM   1203  CB  ALA A 157      33.409   7.474  28.763  1.00 17.55           C
ATOM   1204  N   ARG A 158      32.760   9.195  31.421  1.00 19.63           N
ATOM   1205  CA  ARG A 158      32.666  10.513  32.053  1.00 19.86           C
ATOM   1206  C   ARG A 158      33.188  10.578  33.492  1.00 19.01           C
ATOM   1207  O   ARG A 158      33.279  11.662  34.086  1.00 21.24           O
ATOM   1208  CB  ARG A 158      31.209  10.978  32.013  1.00 17.08           C
ATOM   1209  CG  ARG A 158      30.663  11.044  30.601  1.00 21.81           C
ATOM   1210  CD  ARG A 158      29.152  11.291  30.527  1.00 25.38           C
ATOM   1211  NE  ARG A 158      28.681  11.162  29.145  1.00 28.53           N
ATOM   1212  CZ  ARG A 158      28.586  10.011  28.477  1.00 29.95           C
ATOM   1213  NH1 ARG A 158      28.917   8.859  29.052  1.00 29.16           N
ATOM   1214  NH2 ARG A 158      28.182  10.014  27.214  1.00 33.78           N
ATOM   1215  N   THR A 159      33.537   9.425  34.052  1.00 18.07           N
ATOM   1216  CA  THR A 159      34.030   9.381  35.423  1.00 16.54           C
ATOM   1217  C   THR A 159      35.358   8.644  35.571  1.00 17.76           C
ATOM   1218  O   THR A 159      35.928   8.608  36.659  1.00 22.41           O
ATOM   1219  CB  THR A 159      32.978   8.730  36.367  1.00 17.85           C
ATOM   1220  OG1 THR A 159      32.288   7.689  35.668  1.00 15.43           O
ATOM   1221  CG2 THR A 159      31.961   9.762  36.846  1.00 15.22           C
ATOM   1222  N   THR A 160      35.859   8.068  34.481  1.00 20.70           N
ATOM   1223  CA  THR A 160      37.122   7.337  34.527  1.00 19.62           C
ATOM   1224  C   THR A 160      38.246   8.211  35.090  1.00 20.39           C
ATOM   1225  O   THR A 160      39.131   7.718  35.804  1.00 20.76           O
ATOM   1226  CB  THR A 160      37.501   6.798  33.115  1.00 21.74           C
ATOM   1227  OG1 THR A 160      36.642   5.701  32.785  1.00 21.13           O
ATOM   1228  CG2 THR A 160      38.945   6.308  33.080  1.00 24.17           C
ATOM   1229  N   GLU A 161      38.196   9.507  34.785  1.00 17.60           N
ATOM   1230  CA  GLU A 161      39.199  10.463  35.270  1.00 17.62           C
ATOM   1231  C   GLU A 161      38.977  10.923  36.705  1.00 16.51           C
ATOM   1232  O   GLU A 161      39.851  11.533  37.302  1.00 20.08           O
ATOM   1233  CB  GLU A 161      39.216  11.714  34.394  1.00 16.67           C
ATOM   1234  CG  GLU A 161      40.226  11.687  33.302  1.00 18.78           C
ATOM   1235  CD  GLU A 161      40.289  13.002  32.572  1.00 18.42           C
ATOM   1236  OE1 GLU A 161      39.267  13.390  31.973  1.00 21.49           O
ATOM   1237  OE2 GLU A 161      41.355  13.647  32.603  1.00 20.05           O
ATOM   1238  N   SER A 162      37.791  10.663  37.238  1.00 18.17           N
ATOM   1239  CA  SER A 162      37.453  11.065  38.593  1.00 17.79           C
ATOM   1240  C   SER A 162      38.201  10.250  39.651  1.00 21.38           C
ATOM   1241  O   SER A 162      38.126   9.019  39.699  1.00 19.68           O
ATOM   1242  CB  SER A 162      35.947  10.933  38.816  1.00 17.53           C
ATOM   1243  OG  SER A 162      35.628  11.123  40.183  1.00 24.89           O
ATOM   1244  N   GLN A 163      38.917  10.955  40.512  1.00 20.98           N
ATOM   1245  CA  GLN A 163      39.669  10.307  41.561  1.00 21.59           C
ATOM   1246  C   GLN A 163      38.745   9.562  42.516  1.00 22.14           C
ATOM   1247  O   GLN A 163      39.143   8.575  43.123  1.00 22.74           O
ATOM   1248  CB  GLN A 163      40.479  11.355  42.316  1.00 21.23           C
ATOM   1249  CG  GLN A 163      41.281  10.824  43.471  1.00 24.07           C
ATOM   1250  CD  GLN A 163      42.432  11.745  43.814  1.00 36.35           C
ATOM   1251  OE1 GLN A 163      43.439  11.803  43.093  1.00 35.82           O
ATOM   1252  NE2 GLN A 163      42.289  12.488  44.911  1.00 41.96           N
ATOM   1253  N   LEU A 164      37.508  10.030  42.647  1.00 20.78           N
ATOM   1254  CA  LEU A 164      36.558   9.393  43.553  1.00 21.10           C
ATOM   1255  C   LEU A 164      36.176   8.000  43.072  1.00 19.84           C
ATOM   1256  O   LEU A 164      35.916   7.097  43.872  1.00 20.94           O
ATOM   1257  CB  LEU A 164      35.285  10.236  43.692  1.00 16.90           C
ATOM   1258  CG  LEU A 164      35.376  11.696  44.124  1.00 20.32           C
ATOM   1259  CD1 LEU A 164      33.969  12.164  44.447  1.00 19.75           C
ATOM   1260  CD2 LEU A 164      36.293  11.864  45.338  1.00 22.67           C
ATOM   1261  N   HIS A 165      36.128   7.828  41.758  1.00 20.80           N
ATOM   1262  CA  HIS A 165      35.759   6.547  41.197  1.00 16.87           C
ATOM   1263  C   HIS A 165      36.941   5.604  41.140  1.00 17.94           C
ATOM   1264  O   HIS A 165      36.773   4.384  41.098  1.00 19.56           O
ATOM   1265  CB  HIS A 165      35.123   6.743  39.822  1.00 18.09           C
ATOM   1266  CG  HIS A 165      33.793   7.435  39.879  1.00 14.88           C
ATOM   1267  ND1 HIS A 165      33.668   8.794  40.072  1.00 18.97           N
ATOM   1268  CD2 HIS A 165      32.530   6.943  39.823  1.00 15.18           C
ATOM   1269  CE1 HIS A 165      32.385   9.110  40.133  1.00 15.12           C
ATOM   1270  NE2 HIS A 165      31.674   8.006  39.985  1.00 18.88           N
ATOM   1271  N   ARG A 166      38.144   6.167  41.139  1.00 20.56           N
ATOM   1272  CA  ARG A 166      39.336   5.339  41.140  1.00 19.38           C
ATOM   1273  C   ARG A 166      39.471   4.809  42.574  1.00 21.96           C
ATOM   1274  O   ARG A 166      39.870   3.655  42.795  1.00 19.99           O
ATOM   1275  CB  ARG A 166      40.550   6.169  40.715  1.00 16.21           C
ATOM   1276  CG  ARG A 166      40.483   6.574  39.234  1.00 16.23           C
ATOM   1277  CD  ARG A 166      41.493   7.641  38.860  1.00 17.76           C
ATOM   1278  NE  ARG A 166      41.466   7.903  37.422  1.00 17.71           N
ATOM   1279  CZ  ARG A 166      42.401   8.587  36.769  1.00 18.71           C
ATOM   1280  NH1 ARG A 166      43.437   9.081  37.431  1.00 18.65           N
ATOM   1281  NH2 ARG A 166      42.311   8.762  35.452  1.00 19.59           N
ATOM   1282  N   GLU A 167      39.110   5.655  43.541  1.00 20.17           N
ATOM   1283  CA  GLU A 167      39.153   5.285  44.952  1.00 19.77           C
ATOM   1284  C   GLU A 167      38.086   4.215  45.178  1.00 19.33           C
ATOM   1285  O   GLU A 167      38.316   3.236  45.877  1.00 23.11           O
ATOM   1286  CB  GLU A 167      38.851   6.495  45.855  1.00 20.25           C
ATOM   1287  CG  GLU A 167      39.818   7.663  45.725  1.00 25.75           C
ATOM   1288  CD  GLU A 167      39.502   8.830  46.667  1.00 28.32           C
ATOM   1289  OE1 GLU A 167      38.309   9.092  46.951  1.00 32.81           O
ATOM   1290  OE2 GLU A 167      40.461   9.501  47.111  1.00 33.94           O
ATOM   1291  N   LEU A 168      36.916   4.412  44.578  1.00 19.09           N
ATOM   1292  CA  LEU A 168      35.818   3.466  44.710  1.00 18.20           C
ATOM   1293  C   LEU A 168      36.187   2.087  44.144  1.00 22.28           C
ATOM   1294  O   LEU A 168      35.941   1.051  44.780  1.00 21.30           O
ATOM   1295  CB  LEU A 168      34.565   3.995  43.992  1.00 14.64           C
ATOM   1296  CG  LEU A 168      33.382   3.015  44.006  1.00 13.11           C
ATOM   1297  CD1 LEU A 168      32.661   3.134  45.333  1.00 18.34           C
ATOM   1298  CD2 LEU A 168      32.426   3.298  42.869  1.00 13.58           C
ATOM   1299  N   ALA A 169      36.770   2.079  42.946  1.00 20.30           N
ATOM   1300  CA  ALA A 169      37.163   0.838  42.278  1.00 19.08           C
ATOM   1301  C   ALA A 169      38.174   0.037  43.088  1.00 18.09           C
ATOM   1302  O   ALA A 169      38.098  -1.187  43.148  1.00 17.48           O
ATOM   1303  CB  ALA A 169      37.741   1.154  40.923  1.00 15.21           C
ATOM   1304  N   SER A 170      39.122   0.742  43.704  1.00 21.05           N
ATOM   1305  CA  SER A 170      40.174   0.113  44.504  1.00 23.80           C
ATOM   1306  C   SER A 170      39.645  -0.689  45.693  1.00 26.54           C
ATOM   1307  O   SER A 170      40.384  -1.468  46.290  1.00 31.03           O
ATOM   1308  CB  SER A 170      41.157   1.169  45.014  1.00 19.08           C
ATOM   1309  OG  SER A 170      40.616   1.904  46.099  1.00 21.02           O
ATOM   1310  N   GLY A 171      38.373  -0.500  46.031  1.00 26.37           N
ATOM   1311  CA  GLY A 171      37.796  -1.212  47.157  1.00 23.06           C
ATOM   1312  C   GLY A 171      36.631  -2.115  46.797  1.00 22.12           C
ATOM   1313  O   GLY A 171      35.985  -2.679  47.681  1.00 24.74           O
ATOM   1314  N   LEU A 172      36.345  -2.255  45.509  1.00 20.39           N
ATOM   1315  CA  LEU A 172      35.246  -3.115  45.097  1.00 19.72           C
ATOM   1316  C   LEU A 172      35.767  -4.546  45.006  1.00 22.80           C
ATOM   1317  O   LEU A 172      36.889  -4.776  44.559  1.00 26.43           O
ATOM   1318  CB  LEU A 172      34.682  -2.647  43.752  1.00 21.09           C
ATOM   1319  CG  LEU A 172      34.033  -1.265  43.782  1.00 16.70           C
ATOM   1320  CD1 LEU A 172      33.456  -0.923  42.416  1.00 14.19           C
ATOM   1321  CD2 LEU A 172      32.939  -1.262  44.841  1.00 19.76           C
ATOM   1322  N   SER A 173      34.949  -5.508  45.417  1.00 24.94           N
ATOM   1323  CA  SER A 173      35.363  -6.906  45.424  1.00 27.78           C
ATOM   1324  C   SER A 173      35.048  -7.732  44.171  1.00 27.78           C
ATOM   1325  O   SER A 173      34.639  -8.891  44.267  1.00 27.78           O
ATOM   1326  CB  SER A 173      34.780  -7.575  46.670  1.00 30.09           C
ATOM   1327  OG  SER A 173      35.223  -6.890  47.834  1.00 31.84           O
ATOM   1328  N   PHE A 174      35.269  -7.132  43.000  1.00 27.08           N
ATOM   1329  CA  PHE A 174      35.028  -7.771  41.700  1.00 23.28           C
ATOM   1330  C   PHE A 174      35.751  -6.969  40.620  1.00 23.92           C
ATOM   1331  O   PHE A 174      36.146  -5.829  40.852  1.00 26.28           O
ATOM   1332  CB  PHE A 174      33.523  -7.834  41.403  1.00 23.15           C
ATOM   1333  CG  PHE A 174      32.788  -6.553  41.698  1.00 23.79           C
ATOM   1334  CD1 PHE A 174      32.879  -5.465  40.838  1.00 24.01           C
ATOM   1335  CD2 PHE A 174      32.027  -6.428  42.860  1.00 24.96           C
ATOM   1336  CE1 PHE A 174      32.227  -4.273  41.131  1.00 24.38           C
ATOM   1337  CE2 PHE A 174      31.373  -5.240  43.159  1.00 26.34           C
ATOM   1338  CZ  PHE A 174      31.473  -4.161  42.295  1.00 22.59           C
ATOM   1339  N   PRO A 175      35.951  -7.553  39.429  1.00 23.30           N
ATOM   1340  CA  PRO A 175      36.650  -6.775  38.401  1.00 23.11           C
ATOM   1341  C   PRO A 175      35.898  -5.501  38.008  1.00 22.49           C
ATOM   1342  O   PRO A 175      34.669  -5.454  38.017  1.00 17.55           O
ATOM   1343  CB  PRO A 175      36.779  -7.764  37.237  1.00 22.37           C
ATOM   1344  CG  PRO A 175      36.834  -9.096  37.929  1.00 23.40           C
ATOM   1345  CD  PRO A 175      35.756  -8.947  38.990  1.00 24.99           C
ATOM   1346  N   VAL A 176      36.667  -4.472  37.672  1.00 21.38           N
ATOM   1347  CA  VAL A 176      36.126  -3.185  37.273  1.00 22.42           C
ATOM   1348  C   VAL A 176      36.678  -2.814  35.897  1.00 22.96           C
ATOM   1349  O   VAL A 176      37.871  -2.973  35.640  1.00 25.08           O
ATOM   1350  CB  VAL A 176      36.521  -2.086  38.295  1.00 21.53           C
ATOM   1351  CG1 VAL A 176      36.089  -0.700  37.789  1.00 19.48           C
ATOM   1352  CG2 VAL A 176      35.890  -2.391  39.642  1.00 16.06           C
ATOM   1353  N   GLY A 177      35.808  -2.332  35.014  1.00 19.87           N
ATOM   1354  CA  GLY A 177      36.260  -1.935  33.698  1.00 17.70           C
ATOM   1355  C   GLY A 177      36.124  -0.438  33.544  1.00 18.56           C
ATOM   1356  O   GLY A 177      35.045   0.099  33.746  1.00 21.51           O
ATOM   1357  N   PHE A 178      37.220   0.240  33.218  1.00 19.32           N
ATOM   1358  CA  PHE A 178      37.202   1.686  33.012  1.00 20.23           C
ATOM   1359  C   PHE A 178      37.062   1.961  31.521  1.00 22.11           C
ATOM   1360  O   PHE A 178      37.884   1.489  30.736  1.00 22.11           O
ATOM   1361  CB  PHE A 178      38.506   2.342  33.491  1.00 17.94           C
ATOM   1362  CG  PHE A 178      38.677   2.355  34.989  1.00 19.84           C
ATOM   1363  CD1 PHE A 178      39.327   1.308  35.644  1.00 17.44           C
ATOM   1364  CD2 PHE A 178      38.206   3.432  35.744  1.00 15.48           C
ATOM   1365  CE1 PHE A 178      39.507   1.337  37.025  1.00 18.00           C
ATOM   1366  CE2 PHE A 178      38.381   3.472  37.132  1.00 16.56           C
ATOM   1367  CZ  PHE A 178      39.032   2.426  37.772  1.00 17.50           C
ATOM   1368  N   LYS A 179      36.031   2.712  31.129  1.00 20.97           N
ATOM   1369  CA  LYS A 179      35.829   3.053  29.718  1.00 19.77           C
ATOM   1370  C   LYS A 179      36.878   4.101  29.396  1.00 18.93           C
ATOM   1371  O   LYS A 179      37.302   4.825  30.285  1.00 16.45           O
ATOM   1372  CB  LYS A 179      34.449   3.683  29.489  1.00 18.39           C
ATOM   1373  CG  LYS A 179      33.234   2.834  29.841  1.00 15.63           C
ATOM   1374  CD  LYS A 179      33.155   1.596  28.983  1.00 17.23           C
ATOM   1375  CE  LYS A 179      31.736   1.045  28.918  1.00 18.21           C
ATOM   1376  NZ  LYS A 179      30.815   1.919  28.108  1.00 19.50           N
ATOM   1377  N   ASN A 180      37.304   4.194  28.142  1.00 21.60           N
ATOM   1378  CA  ASN A 180      38.284   5.220  27.784  1.00 20.96           C
ATOM   1379  C   ASN A 180      37.569   6.580  27.827  1.00 20.00           C
ATOM   1380  O   ASN A 180      36.346   6.631  27.942  1.00 22.55           O
ATOM   1381  CB  ASN A 180      38.881   4.956  26.383  1.00 19.38           C
ATOM   1382  CG  ASN A 180      37.819   4.835  25.288  1.00 21.39           C
ATOM   1383  OD1 ASN A 180      37.638   3.770  24.702  1.00 24.87           O
ATOM   1384  ND2 ASN A 180      37.124   5.929  25.006  1.00 20.59           N
ATOM   1385  N   GLY A 181      38.319   7.673  27.741  1.00 19.98           N
ATOM   1386  CA  GLY A 181      37.707   8.989  27.791  1.00 21.86           C
ATOM   1387  C   GLY A 181      36.716   9.239  26.670  1.00 24.14           C
ATOM   1388  O   GLY A 181      36.758   8.565  25.641  1.00 24.93           O
ATOM   1389  N   THR A 182      35.817  10.204  26.855  1.00 23.63           N
ATOM   1390  CA  THR A 182      34.829  10.503  25.817  1.00 24.52           C
ATOM   1391  C   THR A 182      35.475  11.143  24.587  1.00 25.40           C
ATOM   1392  O   THR A 182      34.804  11.381  23.582  1.00 24.57           O
ATOM   1393  CB  THR A 182      33.709  11.431  26.325  1.00 23.23           C
ATOM   1394  OG1 THR A 182      34.292  12.587  26.936  1.00 24.34           O
ATOM   1395  CG2 THR A 182      32.807  10.703  27.316  1.00 17.14           C
ATOM   1396  N   ASP A 183      36.776  11.415  24.664  1.00 24.95           N
ATOM   1397  CA  ASP A 183      37.492  11.990  23.533  1.00 24.91           C
ATOM   1398  C   ASP A 183      38.114  10.873  22.665  1.00 26.20           C
ATOM   1399  O   ASP A 183      38.794  11.147  21.669  1.00 29.39           O
ATOM   1400  CB  ASP A 183      38.560  12.982  24.026  1.00 25.64           C
ATOM   1401  CG  ASP A 183      39.777  12.300  24.624  1.00 30.88           C
ATOM   1402  OD1 ASP A 183      39.623  11.217  25.235  1.00 31.76           O
ATOM   1403  OD2 ASP A 183      40.890  12.863  24.494  1.00 26.69           O
ATOM   1404  N   GLY A 184      37.872   9.616  23.048  1.00 24.79           N
ATOM   1405  CA  GLY A 184      38.378   8.484  22.288  1.00 21.48           C
ATOM   1406  C   GLY A 184      39.780   7.977  22.594  1.00 27.69           C
ATOM   1407  O   GLY A 184      40.263   7.048  21.936  1.00 26.83           O
ATOM   1408  N   THR A 185      40.447   8.568  23.583  1.00 28.36           N
ATOM   1409  CA  THR A 185      41.791   8.129  23.936  1.00 27.00           C
ATOM   1410  C   THR A 185      41.797   7.274  25.212  1.00 31.09           C
ATOM   1411  O   THR A 185      40.925   7.413  26.078  1.00 30.44           O
ATOM   1412  CB  THR A 185      42.737   9.329  24.077  1.00 23.84           C
ATOM   1413  OG1 THR A 185      42.335  10.150  25.182  1.00 19.26           O
ATOM   1414  CG2 THR A 185      42.717  10.142  22.789  1.00 21.57           C
ATOM   1415  N   LEU A 186      42.797   6.397  25.304  1.00 32.18           N
ATOM   1416  CA  LEU A 186      42.958   5.434  26.397  1.00 30.93           C
ATOM   1417  C   LEU A 186      43.702   5.889  27.635  1.00 27.48           C
ATOM   1418  O   LEU A 186      43.552   5.295  28.697  1.00 27.02           O
ATOM   1419  CB  LEU A 186      43.670   4.192  25.863  1.00 33.20           C
ATOM   1420  CG  LEU A 186      42.944   3.312  24.850  1.00 40.39           C
ATOM   1421  CD1 LEU A 186      42.090   4.129  23.898  1.00 42.83           C
ATOM   1422  CD2 LEU A 186      43.989   2.524  24.094  1.00 44.37           C
ATOM   1423  N   ASN A 187      44.521   6.919  27.491  1.00 25.64           N
ATOM   1424  CA  ASN A 187      45.321   7.432  28.590  1.00 24.42           C
ATOM   1425  C   ASN A 187      44.635   7.475  29.965  1.00 25.79           C
ATOM   1426  O   ASN A 187      45.144   6.919  30.940  1.00 23.98           O
ATOM   1427  CB  ASN A 187      45.829   8.815  28.208  1.00 29.08           C
ATOM   1428  CG  ASN A 187      46.516   8.815  26.858  1.00 34.70           C
ATOM   1429  OD1 ASN A 187      45.925   8.435  25.847  1.00 34.83           O
ATOM   1430  ND2 ASN A 187      47.774   9.233  26.835  1.00 38.29           N
ATOM   1431  N   VAL A 188      43.482   8.125  30.054  1.00 23.14           N
ATOM   1432  CA  VAL A 188      42.798   8.212  31.334  1.00 20.57           C
ATOM   1433  C   VAL A 188      42.367   6.845  31.876  1.00 21.09           C
ATOM   1434  O   VAL A 188      42.338   6.646  33.089  1.00 23.08           O
ATOM   1435  CB  VAL A 188      41.582   9.153  31.243  1.00 17.71           C
ATOM   1436  CG1 VAL A 188      42.056  10.539  30.881  1.00 19.15           C
ATOM   1437  CG2 VAL A 188      40.586   8.641  30.216  1.00 18.46           C
ATOM   1438  N   ALA A 189      42.041   5.909  30.983  1.00 18.70           N
ATOM   1439  CA  ALA A 189      41.627   4.569  31.390  1.00 17.41           C
ATOM   1440  C   ALA A 189      42.823   3.786  31.937  1.00 19.31           C
ATOM   1441  O   ALA A 189      42.697   3.007  32.890  1.00 15.88           O
ATOM   1442  CB  ALA A 189      41.013   3.837  30.215  1.00 16.88           C
ATOM   1443  N   VAL A 190      43.986   3.989  31.322  1.00 22.25           N
ATOM   1444  CA  VAL A 190      45.201   3.321  31.771  1.00 24.25           C
ATOM   1445  C   VAL A 190      45.605   3.899  33.128  1.00 24.69           C
ATOM   1446  O   VAL A 190      45.970   3.152  34.040  1.00 24.67           O
ATOM   1447  CB  VAL A 190      46.370   3.496  30.764  1.00 26.33           C
ATOM   1448  CG1 VAL A 190      47.636   2.862  31.329  1.00 25.15           C
ATOM   1449  CG2 VAL A 190      46.022   2.837  29.427  1.00 24.99           C
ATOM   1450  N   ASP A 191      45.543   5.224  33.266  1.00 22.78           N
ATOM   1451  CA  ASP A 191      45.874   5.855  34.541  1.00 20.94           C
ATOM   1452  C   ASP A 191      44.883   5.367  35.615  1.00 21.89           C
ATOM   1453  O   ASP A 191      45.268   5.111  36.758  1.00 20.82           O
ATOM   1454  CB  ASP A 191      45.786   7.385  34.450  1.00 26.08           C
ATOM   1455  CG  ASP A 191      46.698   7.979  33.377  1.00 33.14           C
ATOM   1456  OD1 ASP A 191      47.772   7.400  33.101  1.00 33.28           O
ATOM   1457  OD2 ASP A 191      46.343   9.044  32.817  1.00 34.23           O
ATOM   1458  N   ALA A 192      43.612   5.230  35.245  1.00 16.60           N
ATOM   1459  CA  ALA A 192      42.592   4.779  36.189  1.00 18.59           C
ATOM   1460  C   ALA A 192      42.864   3.370  36.728  1.00 19.66           C
ATOM   1461  O   ALA A 192      42.658   3.098  37.904  1.00 18.74           O
ATOM   1462  CB  ALA A 192      41.225   4.835  35.535  1.00 16.67           C
ATOM   1463  N   CYS A 193      43.309   2.470  35.862  1.00 23.97           N
ATOM   1464  CA  CYS A 193      43.610   1.102  36.278  1.00 24.18           C
ATOM   1465  C   CYS A 193      44.831   1.112  37.191  1.00 26.82           C
ATOM   1466  O   CYS A 193      44.878   0.382  38.185  1.00 27.17           O
ATOM   1467  CB  CYS A 193      43.899   0.216  35.062  1.00 22.36           C
ATOM   1468  SG  CYS A 193      42.455  -0.202  34.083  1.00 25.24           S
ATOM   1469  N   GLN A 194      45.821   1.932  36.837  1.00 27.02           N
ATOM   1470  CA  GLN A 194      47.032   2.057  37.631  1.00 28.49           C
ATOM   1471  C   GLN A 194      46.645   2.551  39.016  1.00 29.87           C
ATOM   1472  O   GLN A 194      47.057   1.990  40.030  1.00 32.00           O
ATOM   1473  CB  GLN A 194      47.998   3.068  37.009  1.00 31.09           C
ATOM   1474  CG  GLN A 194      48.698   2.624  35.729  1.00 45.75           C
ATOM   1475  CD  GLN A 194      49.734   1.521  35.945  1.00 53.44           C
ATOM   1476  OE1 GLN A 194      50.615   1.316  35.107  1.00 56.90           O
ATOM   1477  NE2 GLN A 194      49.626   0.803  37.061  1.00 56.84           N
ATOM   1478  N   ALA A 195      45.847   3.610  39.046  1.00 27.64           N
ATOM   1479  CA  ALA A 195      45.411   4.207  40.303  1.00 24.64           C
ATOM   1480  C   ALA A 195      44.542   3.289  41.162  1.00 18.71           C
ATOM   1481  O   ALA A 195      44.741   3.197  42.374  1.00 20.27           O
ATOM   1482  CB  ALA A 195      44.673   5.518  40.017  1.00 23.24           C
ATOM   1483  N   ALA A 196      43.588   2.606  40.538  1.00 18.85           N
ATOM   1484  CA  ALA A 196      42.686   1.726  41.277  1.00 19.44           C
ATOM   1485  C   ALA A 196      43.400   0.504  41.814  1.00 20.50           C
ATOM   1486  O   ALA A 196      42.852  -0.222  42.639  1.00 21.30           O
ATOM   1487  CB  ALA A 196      41.514   1.296  40.395  1.00 16.59           C
ATOM   1488  N   ALA A 197      44.622   0.281  41.342  1.00 22.87           N
ATOM   1489  CA  ALA A 197      45.420  -0.865  41.771  1.00 22.69           C
ATOM   1490  C   ALA A 197      46.054  -0.612  43.134  1.00 20.55           C
ATOM   1491  O   ALA A 197      46.488  -1.544  43.813  1.00 20.26           O
ATOM   1492  CB  ALA A 197      46.504  -1.159  40.737  1.00 17.67           C
ATOM   1493  N   HIS A 198      46.077   0.653  43.542  1.00 17.89           N
ATOM   1494  CA  HIS A 198      46.672   1.039  44.812  1.00 18.51           C
ATOM   1495  C   HIS A 198      45.676   1.110  45.949  1.00 20.36           C
ATOM   1496  O   HIS A 198      44.466   1.070  45.748  1.00 18.64           O
ATOM   1497  CB  HIS A 198      47.349   2.407  44.680  1.00 21.21           C
ATOM   1498  CG  HIS A 198      48.554   2.409  43.794  1.00 20.28           C
ATOM   1499  ND1 HIS A 198      49.839   2.483  44.288  1.00 25.10           N
ATOM   1500  CD2 HIS A 198      48.671   2.344  42.449  1.00 18.55           C
ATOM   1501  CE1 HIS A 198      50.695   2.465  43.282  1.00 24.21           C
ATOM   1502  NE2 HIS A 198      50.013   2.381  42.156  1.00 25.90           N
ATOM   1503  N   SER A 199      46.209   1.226  47.156  1.00 21.65           N
ATOM   1504  CA  SER A 199      45.380   1.351  48.338  1.00 24.76           C
ATOM   1505  C   SER A 199      45.047   2.840  48.455  1.00 21.52           C
ATOM   1506  O   SER A 199      45.870   3.691  48.127  1.00 23.64           O
ATOM   1507  CB  SER A 199      46.155   0.886  49.572  1.00 20.70           C
ATOM   1508  OG  SER A 199      45.425   1.148  50.760  1.00 31.52           O
ATOM   1509  N   HIS A 200      43.841   3.153  48.910  1.00 21.15           N
ATOM   1510  CA  HIS A 200      43.428   4.543  49.063  1.00 22.14           C
ATOM   1511  C   HIS A 200      42.737   4.756  50.408  1.00 21.32           C
ATOM   1512  O   HIS A 200      42.079   3.858  50.924  1.00 23.55           O
ATOM   1513  CB  HIS A 200      42.455   4.930  47.938  1.00 24.24           C
ATOM   1514  CG  HIS A 200      43.071   4.933  46.573  1.00 24.41           C
ATOM   1515  ND1 HIS A 200      43.702   6.039  46.043  1.00 24.59           N
ATOM   1516  CD2 HIS A 200      43.169   3.958  45.638  1.00 19.71           C
ATOM   1517  CE1 HIS A 200      44.160   5.744  44.839  1.00 22.94           C
ATOM   1518  NE2 HIS A 200      43.851   4.488  44.570  1.00 21.43           N
ATOM   1519  N   HIS A 201      42.897   5.949  50.969  1.00 22.02           N
ATOM   1520  CA  HIS A 201      42.262   6.305  52.234  1.00 20.18           C
ATOM   1521  C   HIS A 201      41.324   7.449  51.888  1.00 23.00           C
ATOM   1522  O   HIS A 201      41.738   8.430  51.269  1.00 24.94           O
ATOM   1523  CB  HIS A 201      43.294   6.797  53.257  1.00 27.88           C
ATOM   1524  CG  HIS A 201      44.250   5.742  53.722  1.00 33.57           C
ATOM   1525  ND1 HIS A 201      45.116   5.089  52.868  1.00 39.46           N
ATOM   1526  CD2 HIS A 201      44.487   5.237  54.955  1.00 34.83           C
ATOM   1527  CE1 HIS A 201      45.845   4.228  53.557  1.00 35.21           C
ATOM   1528  NE2 HIS A 201      45.485   4.298  54.825  1.00 37.38           N
ATOM   1529  N   PHE A 202      40.066   7.346  52.283  1.00 19.18           N
ATOM   1530  CA  PHE A 202      39.130   8.406  51.957  1.00 20.86           C
ATOM   1531  C   PHE A 202      37.818   8.229  52.708  1.00 21.79           C
ATOM   1532  O   PHE A 202      37.516   7.138  53.189  1.00 22.72           O
ATOM   1533  CB  PHE A 202      38.883   8.386  50.450  1.00 19.26           C
ATOM   1534  CG  PHE A 202      38.377   7.072  49.952  1.00 19.50           C
ATOM   1535  CD1 PHE A 202      37.022   6.760  50.028  1.00 20.18           C
ATOM   1536  CD2 PHE A 202      39.262   6.114  49.471  1.00 17.95           C
ATOM   1537  CE1 PHE A 202      36.558   5.509  49.636  1.00 18.64           C
ATOM   1538  CE2 PHE A 202      38.809   4.863  49.079  1.00 19.60           C
ATOM   1539  CZ  PHE A 202      37.452   4.558  49.162  1.00 20.31           C
ATOM   1540  N   MET A 203      37.039   9.303  52.798  1.00 22.15           N
ATOM   1541  CA  MET A 203      35.757   9.262  53.491  1.00 21.92           C
ATOM   1542  C   MET A 203      34.714   8.579  52.624  1.00 21.76           C
ATOM   1543  O   MET A 203      34.635   8.834  51.424  1.00 22.82           O
ATOM   1544  CB  MET A 203      35.304  10.681  53.849  1.00 22.71           C
ATOM   1545  CG  MET A 203      36.280  11.405  54.777  1.00 30.04           C
ATOM   1546  SD  MET A 203      35.749  13.048  55.354  1.00 16.38           S
ATOM   1547  CE  MET A 203      36.222  14.107  53.937  1.00 33.10           C
ATOM   1548  N   GLY A 204      33.929   7.698  53.239  1.00 20.71           N
ATOM   1549  CA  GLY A 204      32.895   6.971  52.521  1.00 21.45           C
ATOM   1550  C   GLY A 204      31.805   6.499  53.469  1.00 25.53           C
ATOM   1551  O   GLY A 204      32.003   6.482  54.681  1.00 27.39           O
ATOM   1552  N   VAL A 205      30.655   6.109  52.929  1.00 25.44           N
ATOM   1553  CA  VAL A 205      29.545   5.656  53.757  1.00 25.52           C
ATOM   1554  C   VAL A 205      29.594   4.146  53.995  1.00 27.48           C
ATOM   1555  O   VAL A 205      29.844   3.369  53.076  1.00 28.46           O
ATOM   1556  CB  VAL A 205      28.196   6.038  53.109  1.00 25.45           C
ATOM   1557  CG1 VAL A 205      27.034   5.541  53.957  1.00 25.82           C
ATOM   1558  CG2 VAL A 205      28.120   7.547  52.942  1.00 23.41           C
ATOM   1559  N   THR A 206      29.357   3.741  55.239  1.00 27.50           N
ATOM   1560  CA  THR A 206      29.372   2.330  55.612  1.00 24.71           C
ATOM   1561  C   THR A 206      27.999   1.709  55.449  1.00 23.02           C
ATOM   1562  O   THR A 206      27.042   2.388  55.073  1.00 25.42           O
ATOM   1563  CB  THR A 206      29.791   2.161  57.068  1.00 24.60           C
ATOM   1564  OG1 THR A 206      28.787   2.725  57.929  1.00 24.42           O
ATOM   1565  CG2 THR A 206      31.105   2.871  57.304  1.00 23.58           C
ATOM   1566  N   LYS A 207      27.905   0.415  55.735  1.00 26.80           N
ATOM   1567  CA  LYS A 207      26.634  -0.294  55.626  1.00 27.50           C
ATOM   1568  C   LYS A 207      25.654   0.157  56.697  1.00 29.07           C
ATOM   1569  O   LYS A 207      24.478  -0.198  56.668  1.00 30.27           O
ATOM   1570  CB  LYS A 207      26.852  -1.803  55.720  1.00 29.23           C
ATOM   1571  CG  LYS A 207      27.403  -2.385  54.434  1.00 42.64           C
ATOM   1572  CD  LYS A 207      27.582  -3.892  54.501  1.00 46.99           C
ATOM   1573  CE  LYS A 207      28.024  -4.412  53.144  1.00 51.40           C
ATOM   1574  NZ  LYS A 207      29.096  -3.533  52.574  1.00 53.56           N
ATOM   1575  N   HIS A 208      26.149   0.955  57.635  1.00 29.45           N
ATOM   1576  CA  HIS A 208      25.324   1.468  58.710  1.00 30.91           C
ATOM   1577  C   HIS A 208      24.742   2.816  58.312  1.00 27.87           C
ATOM   1578  O   HIS A 208      23.963   3.405  59.053  1.00 29.97           O
ATOM   1579  CB  HIS A 208      26.168   1.610  59.976  1.00 37.15           C
ATOM   1580  CG  HIS A 208      26.786   0.324  60.427  1.00 44.24           C
ATOM   1581  ND1 HIS A 208      27.881   0.277  61.262  1.00 45.95           N
ATOM   1582  CD2 HIS A 208      26.461  -0.963  60.155  1.00 46.48           C
ATOM   1583  CE1 HIS A 208      28.207  -0.985  61.482  1.00 49.58           C
ATOM   1584  NE2 HIS A 208      27.362  -1.757  60.822  1.00 48.84           N
ATOM   1585  N   GLY A 209      25.134   3.304  57.142  1.00 28.33           N
ATOM   1586  CA  GLY A 209      24.625   4.581  56.670  1.00 28.33           C
ATOM   1587  C   GLY A 209      25.295   5.796  57.283  1.00 25.97           C
ATOM   1588  O   GLY A 209      24.700   6.869  57.368  1.00 29.44           O
ATOM   1589  N   VAL A 210      26.538   5.638  57.715  1.00 25.60           N
ATOM   1590  CA  VAL A 210      27.258   6.749  58.314  1.00 28.07           C
ATOM   1591  C   VAL A 210      28.617   6.910  57.645  1.00 27.78           C
ATOM   1592  O   VAL A 210      29.191   5.940  57.136  1.00 24.44           O
ATOM   1593  CB  VAL A 210      27.473   6.529  59.835  1.00 31.32           C
ATOM   1594  CG1 VAL A 210      26.139   6.226  60.517  1.00 32.39           C
ATOM   1595  CG2 VAL A 210      28.468   5.395  60.069  1.00 29.15           C
ATOM   1596  N   ALA A 211      29.128   8.139  57.649  1.00 24.49           N
ATOM   1597  CA  ALA A 211      30.424   8.422  57.047  1.00 23.37           C
ATOM   1598  C   ALA A 211      31.564   7.958  57.957  1.00 21.57           C
ATOM   1599  O   ALA A 211      31.531   8.148  59.173  1.00 23.83           O
ATOM   1600  CB  ALA A 211      30.555   9.929  56.742  1.00 19.07           C
ATOM   1601  N   ALA A 212      32.572   7.350  57.344  1.00 20.83           N
ATOM   1602  CA  ALA A 212      33.738   6.845  58.046  1.00 22.22           C
ATOM   1603  C   ALA A 212      34.955   6.972  57.126  1.00 23.84           C
ATOM   1604  O   ALA A 212      34.819   7.319  55.955  1.00 28.39           O
ATOM   1605  CB  ALA A 212      33.516   5.394  58.417  1.00 16.66           C
ATOM   1606  N   ILE A 213      36.140   6.696  57.656  1.00 23.33           N
ATOM   1607  CA  ILE A 213      37.365   6.769  56.868  1.00 22.32           C
ATOM   1608  C   ILE A 213      37.693   5.371  56.349  1.00 24.68           C
ATOM   1609  O   ILE A 213      38.049   4.471  57.113  1.00 25.01           O
ATOM   1610  CB  ILE A 213      38.529   7.301  57.719  1.00 20.46           C
ATOM   1611  CG1 ILE A 213      38.182   8.697  58.240  1.00 17.91           C
ATOM   1612  CG2 ILE A 213      39.806   7.337  56.894  1.00 25.57           C
ATOM   1613  CD1 ILE A 213      39.116   9.212  59.329  1.00 13.69           C
ATOM   1614  N   THR A 214      37.551   5.191  55.040  1.00 24.49           N
ATOM   1615  CA  THR A 214      37.808   3.903  54.406  1.00 23.73           C
ATOM   1616  C   THR A 214      39.250   3.714  53.948  1.00 22.83           C
ATOM   1617  O   THR A 214      39.919   4.658  53.532  1.00 17.77           O
ATOM   1618  CB  THR A 214      36.903   3.704  53.166  1.00 23.55           C
ATOM   1619  OG1 THR A 214      35.530   3.846  53.544  1.00 29.61           O
ATOM   1620  CG2 THR A 214      37.107   2.319  52.567  1.00 24.72           C
ATOM   1621  N   THR A 215      39.719   2.476  54.050  1.00 21.72           N
ATOM   1622  CA  THR A 215      41.049   2.110  53.593  1.00 21.88           C
ATOM   1623  C   THR A 215      40.831   0.897  52.708  1.00 22.04           C
ATOM   1624  O   THR A 215      40.352  -0.135  53.170  1.00 23.54           O
ATOM   1625  CB  THR A 215      41.992   1.704  54.734  1.00 20.83           C
ATOM   1626  OG1 THR A 215      42.200   2.816  55.606  1.00 24.24           O
ATOM   1627  CG2 THR A 215      43.339   1.279  54.167  1.00 23.06           C
ATOM   1628  N   THR A 216      41.162   1.032  51.431  1.00 21.81           N
ATOM   1629  CA  THR A 216      40.987  -0.055  50.484  1.00 20.93           C
ATOM   1630  C   THR A 216      42.324  -0.756  50.297  1.00 20.18           C
ATOM   1631  O   THR A 216      43.354  -0.241  50.729  1.00 18.50           O
ATOM   1632  CB  THR A 216      40.489   0.490  49.133  1.00 20.67           C
ATOM   1633  OG1 THR A 216      41.475   1.366  48.574  1.00 20.67           O
ATOM   1634  CG2 THR A 216      39.207   1.256  49.325  1.00 15.24           C
ATOM   1635  N   LYS A 217      42.326  -1.926  49.667  1.00 21.73           N
ATOM   1636  CA  LYS A 217      43.594  -2.621  49.469  1.00 27.76           C
ATOM   1637  C   LYS A 217      44.157  -2.496  48.051  1.00 26.84           C
ATOM   1638  O   LYS A 217      45.347  -2.735  47.829  1.00 27.62           O
ATOM   1639  CB  LYS A 217      43.474  -4.105  49.847  1.00 29.99           C
ATOM   1640  CG  LYS A 217      42.690  -4.953  48.872  1.00 43.65           C
ATOM   1641  CD  LYS A 217      43.310  -6.350  48.720  1.00 50.27           C
ATOM   1642  CE  LYS A 217      44.670  -6.290  48.012  1.00 54.69           C
ATOM   1643  NZ  LYS A 217      45.273  -7.640  47.808  1.00 53.10           N
ATOM   1644  N   GLY A 218      43.315  -2.101  47.101  1.00 24.24           N
ATOM   1645  CA  GLY A 218      43.765  -1.981  45.726  1.00 22.78           C
ATOM   1646  C   GLY A 218      43.104  -3.084  44.917  1.00 25.90           C
ATOM   1647  O   GLY A 218      42.937  -4.201  45.413  1.00 25.82           O
ATOM   1648  N   ASN A 219      42.733  -2.784  43.674  1.00 23.27           N
ATOM   1649  CA  ASN A 219      42.052  -3.751  42.810  1.00 22.70           C
ATOM   1650  C   ASN A 219      42.896  -4.138  41.594  1.00 24.45           C
ATOM   1651  O   ASN A 219      42.954  -3.395  40.617  1.00 24.39           O
ATOM   1652  CB  ASN A 219      40.736  -3.146  42.335  1.00 21.58           C
ATOM   1653  CG  ASN A 219      39.857  -4.144  41.648  1.00 19.14           C
ATOM   1654  OD1 ASN A 219      40.340  -5.048  40.971  1.00 20.02           O
ATOM   1655  ND2 ASN A 219      38.548  -3.981  41.799  1.00 17.60           N
ATOM   1656  N   GLU A 220      43.528  -5.306  41.650  1.00 24.61           N
ATOM   1657  CA  GLU A 220      44.384  -5.776  40.559  1.00 26.05           C
ATOM   1658  C   GLU A 220      43.588  -6.336  39.399  1.00 24.33           C
ATOM   1659  O   GLU A 220      44.158  -6.882  38.457  1.00 27.28           O
ATOM   1660  CB  GLU A 220      45.341  -6.872  41.051  1.00 30.80           C
ATOM   1661  CG  GLU A 220      44.666  -8.220  41.336  1.00 32.13           C
ATOM   1662  CD  GLU A 220      44.074  -8.328  42.742  1.00 35.32           C
ATOM   1663  OE1 GLU A 220      43.577  -7.310  43.284  1.00 31.47           O
ATOM   1664  OE2 GLU A 220      44.092  -9.453  43.296  1.00 34.82           O
ATOM   1665  N   HIS A 221      42.270  -6.209  39.467  1.00 23.43           N
ATOM   1666  CA  HIS A 221      41.411  -6.738  38.419  1.00 22.11           C
ATOM   1667  C   HIS A 221      40.682  -5.678  37.607  1.00 23.38           C
ATOM   1668  O   HIS A 221      39.512  -5.845  37.259  1.00 19.31           O
ATOM   1669  CB  HIS A 221      40.419  -7.713  39.040  1.00 21.07           C
ATOM   1670  CG  HIS A 221      41.069  -8.954  39.562  1.00 23.71           C
ATOM   1671  ND1 HIS A 221      40.573  -9.664  40.635  1.00 25.49           N
ATOM   1672  CD2 HIS A 221      42.175  -9.618  39.149  1.00 24.16           C
ATOM   1673  CE1 HIS A 221      41.346 -10.710  40.860  1.00 22.64           C
ATOM   1674  NE2 HIS A 221      42.327 -10.706  39.971  1.00 24.49           N
ATOM   1675  N   CYS A 222      41.383  -4.585  37.311  1.00 26.74           N
ATOM   1676  CA  CYS A 222      40.816  -3.506  36.516  1.00 29.70           C
ATOM   1677  C   CYS A 222      41.352  -3.665  35.106  1.00 28.94           C
ATOM   1678  O   CYS A 222      42.482  -4.114  34.915  1.00 24.82           O
ATOM   1679  CB  CYS A 222      41.218  -2.138  37.077  1.00 37.99           C
ATOM   1680  SG  CYS A 222      40.525  -1.782  38.721  1.00 45.62           S
ATOM   1681  N   PHE A 223      40.528  -3.320  34.122  1.00 26.56           N
ATOM   1682  CA  PHE A 223      40.921  -3.413  32.722  1.00 25.80           C
ATOM   1683  C   PHE A 223      40.287  -2.272  31.936  1.00 25.10           C
ATOM   1684  O   PHE A 223      39.337  -1.642  32.406  1.00 20.77           O
ATOM   1685  CB  PHE A 223      40.506  -4.768  32.125  1.00 22.88           C
ATOM   1686  CG  PHE A 223      39.044  -5.075  32.261  1.00 23.23           C
ATOM   1687  CD1 PHE A 223      38.527  -5.548  33.464  1.00 19.98           C
ATOM   1688  CD2 PHE A 223      38.179  -4.886  31.181  1.00 23.26           C
ATOM   1689  CE1 PHE A 223      37.174  -5.831  33.592  1.00 21.84           C
ATOM   1690  CE2 PHE A 223      36.825  -5.164  31.297  1.00 21.99           C
ATOM   1691  CZ  PHE A 223      36.320  -5.640  32.509  1.00 24.92           C
ATOM   1692  N   VAL A 224      40.829  -2.006  30.751  1.00 23.84           N
ATOM   1693  CA  VAL A 224      40.335  -0.933  29.891  1.00 25.01           C
ATOM   1694  C   VAL A 224      39.246  -1.417  28.947  1.00 25.27           C
ATOM   1695  O   VAL A 224      39.310  -2.532  28.420  1.00 28.51           O
ATOM   1696  CB  VAL A 224      41.480  -0.318  29.024  1.00 28.31           C
ATOM   1697  CG1 VAL A 224      40.898   0.643  27.981  1.00 26.05           C
ATOM   1698  CG2 VAL A 224      42.474   0.435  29.913  1.00 24.21           C
ATOM   1699  N   ILE A 225      38.245  -0.567  28.739  1.00 21.89           N
ATOM   1700  CA  ILE A 225      37.147  -0.881  27.836  1.00 21.35           C
ATOM   1701  C   ILE A 225      37.174   0.132  26.696  1.00 22.33           C
ATOM   1702  O   ILE A 225      37.081   1.338  26.930  1.00 23.16           O
ATOM   1703  CB  ILE A 225      35.785  -0.788  28.551  1.00 20.58           C
ATOM   1704  CG1 ILE A 225      35.738  -1.805  29.695  1.00 23.06           C
ATOM   1705  CG2 ILE A 225      34.653  -1.025  27.549  1.00 20.31           C
ATOM   1706  CD1 ILE A 225      34.468  -1.750  30.507  1.00 20.05           C
ATOM   1707  N   LEU A 226      37.323  -0.355  25.469  1.00 20.88           N
ATOM   1708  CA  LEU A 226      37.362   0.527  24.307  1.00 21.47           C
ATOM   1709  C   LEU A 226      35.933   0.817  23.867  1.00 21.55           C
ATOM   1710  O   LEU A 226      35.194  -0.085  23.473  1.00 21.85           O
ATOM   1711  CB  LEU A 226      38.166  -0.127  23.179  1.00 22.71           C
ATOM   1712  CG  LEU A 226      39.609  -0.475  23.581  1.00 23.55           C
ATOM   1713  CD1 LEU A 226      40.293  -1.258  22.466  1.00 22.86           C
ATOM   1714  CD2 LEU A 226      40.380   0.802  23.891  1.00 22.90           C
ATOM   1715  N   ARG A 227      35.550   2.088  23.946  1.00 21.85           N
ATOM   1716  CA  ARG A 227      34.194   2.499  23.607  1.00 22.89           C
ATOM   1717  C   ARG A 227      34.090   3.681  22.642  1.00 23.64           C
ATOM   1718  O   ARG A 227      33.044   4.324  22.564  1.00 26.24           O
ATOM   1719  CB  ARG A 227      33.431   2.806  24.906  1.00 20.20           C
ATOM   1720  CG  ARG A 227      34.166   3.744  25.878  1.00 18.67           C
ATOM   1721  CD  ARG A 227      34.036   5.215  25.470  1.00 19.31           C
ATOM   1722  NE  ARG A 227      32.675   5.705  25.654  1.00 21.04           N
ATOM   1723  CZ  ARG A 227      32.188   6.815  25.110  1.00 22.00           C
ATOM   1724  NH1 ARG A 227      32.947   7.573  24.327  1.00 19.36           N
ATOM   1725  NH2 ARG A 227      30.934   7.170  25.359  1.00 26.61           N
ATOM   1726  N   GLY A 228      35.167   3.970  21.916  1.00 20.46           N
ATOM   1727  CA  GLY A 228      35.145   5.064  20.962  1.00 19.55           C
ATOM   1728  C   GLY A 228      35.206   6.453  21.564  1.00 21.91           C
ATOM   1729  O   GLY A 228      35.596   6.635  22.715  1.00 21.88           O
ATOM   1730  N   GLY A 229      34.817   7.448  20.772  1.00 24.61           N
ATOM   1731  CA  GLY A 229      34.832   8.821  21.245  1.00 23.21           C
ATOM   1732  C   GLY A 229      35.092   9.803  20.119  1.00 27.57           C
ATOM   1733  O   GLY A 229      34.944   9.458  18.945  1.00 28.10           O
ATOM   1734  N   LYS A 230      35.490  11.022  20.476  1.00 27.87           N
ATOM   1735  CA  LYS A 230      35.759  12.070  19.500  1.00 30.45           C
ATOM   1736  C   LYS A 230      36.817  11.686  18.465  1.00 32.93           C
ATOM   1737  O   LYS A 230      36.608  11.867  17.263  1.00 34.03           O
ATOM   1738  CB  LYS A 230      36.200  13.351  20.208  1.00 29.00           C
ATOM   1739  CG  LYS A 230      35.186  13.934  21.186  1.00 33.57           C
ATOM   1740  CD  LYS A 230      35.820  15.089  21.961  1.00 36.28           C
ATOM   1741  CE  LYS A 230      34.853  15.732  22.930  1.00 42.95           C
ATOM   1742  NZ  LYS A 230      35.471  16.911  23.611  1.00 49.89           N
ATOM   1743  N   LYS A 231      37.948  11.158  18.917  1.00 31.36           N
ATOM   1744  CA  LYS A 231      39.001  10.793  17.981  1.00 33.66           C
ATOM   1745  C   LYS A 231      38.637   9.601  17.086  1.00 32.11           C
ATOM   1746  O   LYS A 231      39.435   9.185  16.246  1.00 37.00           O
ATOM   1747  CB  LYS A 231      40.332  10.540  18.719  1.00 39.41           C
ATOM   1748  CG  LYS A 231      40.650   9.080  19.031  1.00 46.65           C
ATOM   1749  CD  LYS A 231      42.121   8.891  19.448  1.00 50.11           C
ATOM   1750  CE  LYS A 231      42.423   7.424  19.790  1.00 51.24           C
ATOM   1751  NZ  LYS A 231      43.825   7.181  20.257  1.00 51.41           N
ATOM   1752  N   GLY A 232      37.434   9.058  17.258  1.00 29.65           N
ATOM   1753  CA  GLY A 232      37.002   7.950  16.419  1.00 27.55           C
ATOM   1754  C   GLY A 232      36.745   6.626  17.111  1.00 26.63           C
ATOM   1755  O   GLY A 232      37.018   6.468  18.301  1.00 25.78           O
ATOM   1756  N   THR A 233      36.210   5.669  16.359  1.00 24.87           N
ATOM   1757  CA  THR A 233      35.925   4.348  16.901  1.00 27.62           C
ATOM   1758  C   THR A 233      37.251   3.613  17.130  1.00 27.46           C
ATOM   1759  O   THR A 233      38.259   3.914  16.488  1.00 26.06           O
ATOM   1760  CB  THR A 233      35.020   3.530  15.940  1.00 25.65           C
ATOM   1761  OG1 THR A 233      35.687   3.346  14.687  1.00 31.81           O
ATOM   1762  CG2 THR A 233      33.707   4.261  15.691  1.00 25.61           C
ATOM   1763  N   ASN A 234      37.263   2.665  18.061  1.00 28.06           N
ATOM   1764  CA  ASN A 234      38.495   1.933  18.336  1.00 26.86           C
ATOM   1765  C   ASN A 234      38.314   0.440  18.571  1.00 27.29           C
ATOM   1766  O   ASN A 234      38.849  -0.111  19.520  1.00 31.46           O
ATOM   1767  CB  ASN A 234      39.260   2.564  19.521  1.00 21.80           C
ATOM   1768  CG  ASN A 234      38.400   2.741  20.786  1.00 22.89           C
ATOM   1769  OD1 ASN A 234      37.332   2.143  20.941  1.00 21.92           O
ATOM   1770  ND2 ASN A 234      38.891   3.559  21.704  1.00 19.69           N
ATOM   1771  N   TYR A 235      37.567  -0.217  17.695  1.00 29.57           N
ATOM   1772  CA  TYR A 235      37.356  -1.654  17.817  1.00 31.98           C
ATOM   1773  C   TYR A 235      38.095  -2.395  16.699  1.00 31.97           C
ATOM   1774  O   TYR A 235      38.111  -3.625  16.660  1.00 33.30           O
ATOM   1775  CB  TYR A 235      35.861  -1.971  17.763  1.00 29.91           C
ATOM   1776  CG  TYR A 235      35.167  -1.478  16.517  1.00 31.57           C
ATOM   1777  CD1 TYR A 235      35.259  -2.178  15.318  1.00 33.43           C
ATOM   1778  CD2 TYR A 235      34.405  -0.315  16.542  1.00 32.29           C
ATOM   1779  CE1 TYR A 235      34.601  -1.730  14.172  1.00 38.27           C
ATOM   1780  CE2 TYR A 235      33.748   0.142  15.409  1.00 34.51           C
ATOM   1781  CZ  TYR A 235      33.846  -0.568  14.228  1.00 37.93           C
ATOM   1782  OH  TYR A 235      33.185  -0.115  13.110  1.00 40.92           O
ATOM   1783  N   ASP A 236      38.711  -1.635  15.799  1.00 30.79           N
ATOM   1784  CA  ASP A 236      39.447  -2.212  14.679  1.00 30.72           C
ATOM   1785  C   ASP A 236      40.823  -2.708  15.103  1.00 31.27           C
ATOM   1786  O   ASP A 236      41.294  -2.409  16.194  1.00 33.70           O
ATOM   1787  CB  ASP A 236      39.613  -1.176  13.573  1.00 30.37           C
ATOM   1788  CG  ASP A 236      40.356   0.054  14.043  1.00 31.33           C
ATOM   1789  OD1 ASP A 236      39.799   0.800  14.877  1.00 34.96           O
ATOM   1790  OD2 ASP A 236      41.496   0.271  13.584  1.00 33.02           O
ATOM   1791  N   ALA A 237      41.471  -3.456  14.217  1.00 33.20           N
ATOM   1792  CA  ALA A 237      42.792  -4.010  14.477  1.00 30.41           C
ATOM   1793  C   ALA A 237      43.861  -2.949  14.768  1.00 30.79           C
ATOM   1794  O   ALA A 237      44.675  -3.129  15.672  1.00 30.06           O
ATOM   1795  CB  ALA A 237      43.216  -4.876  13.304  1.00 29.77           C
ATOM   1796  N   LYS A 238      43.865  -1.852  14.012  1.00 32.19           N
ATOM   1797  CA  LYS A 238      44.852  -0.794  14.231  1.00 32.51           C
ATOM   1798  C   LYS A 238      44.662  -0.129  15.589  1.00 32.50           C
ATOM   1799  O   LYS A 238      45.633   0.167  16.285  1.00 32.84           O
ATOM   1800  CB  LYS A 238      44.764   0.274  13.142  1.00 37.90           C
ATOM   1801  CG  LYS A 238      45.852   1.347  13.252  1.00 44.73           C
ATOM   1802  CD  LYS A 238      45.786   2.362  12.099  1.00 49.81           C
ATOM   1803  CE  LYS A 238      47.014   3.291  12.067  1.00 49.35           C
ATOM   1804  NZ  LYS A 238      47.113   4.211  13.246  1.00 48.19           N
ATOM   1805  N   SER A 239      43.411   0.119  15.962  1.00 32.70           N
ATOM   1806  CA  SER A 239      43.127   0.741  17.254  1.00 31.62           C
ATOM   1807  C   SER A 239      43.538  -0.193  18.381  1.00 28.25           C
ATOM   1808  O   SER A 239      44.136   0.237  19.369  1.00 32.53           O
ATOM   1809  CB  SER A 239      41.641   1.071  17.378  1.00 27.06           C
ATOM   1810  OG  SER A 239      41.313   2.174  16.556  1.00 28.91           O
ATOM   1811  N   VAL A 240      43.217  -1.472  18.222  1.00 26.67           N
ATOM   1812  CA  VAL A 240      43.555  -2.479  19.219  1.00 27.43           C
ATOM   1813  C   VAL A 240      45.077  -2.591  19.343  1.00 30.68           C
ATOM   1814  O   VAL A 240      45.610  -2.749  20.443  1.00 31.35           O
ATOM   1815  CB  VAL A 240      42.941  -3.866  18.849  1.00 24.17           C
ATOM   1816  CG1 VAL A 240      43.485  -4.956  19.776  1.00 23.05           C
ATOM   1817  CG2 VAL A 240      41.418  -3.805  18.946  1.00 20.17           C
ATOM   1818  N   ALA A 241      45.776  -2.492  18.216  1.00 32.72           N
ATOM   1819  CA  ALA A 241      47.233  -2.584  18.219  1.00 33.15           C
ATOM   1820  C   ALA A 241      47.829  -1.443  19.021  1.00 29.78           C
ATOM   1821  O   ALA A 241      48.775  -1.627  19.784  1.00 29.87           O
ATOM   1822  CB  ALA A 241      47.758  -2.540  16.803  1.00 37.96           C
ATOM   1823  N   GLU A 242      47.271  -0.257  18.835  1.00 30.90           N
ATOM   1824  CA  GLU A 242      47.738   0.925  19.542  1.00 33.60           C
ATOM   1825  C   GLU A 242      47.435   0.829  21.034  1.00 33.60           C
ATOM   1826  O   GLU A 242      48.203   1.312  21.869  1.00 33.49           O
ATOM   1827  CB  GLU A 242      47.072   2.162  18.951  1.00 37.64           C
ATOM   1828  CG  GLU A 242      47.427   2.379  17.494  1.00 53.34           C
ATOM   1829  CD  GLU A 242      46.606   3.477  16.857  1.00 63.46           C
ATOM   1830  OE1 GLU A 242      46.500   4.565  17.465  1.00 72.01           O
ATOM   1831  OE2 GLU A 242      46.071   3.257  15.748  1.00 68.83           O
ATOM   1832  N   ALA A 243      46.312   0.201  21.365  1.00 30.83           N
ATOM   1833  CA  ALA A 243      45.915   0.049  22.752  1.00 31.12           C
ATOM   1834  C   ALA A 243      46.905  -0.852  23.472  1.00 33.71           C
ATOM   1835  O   ALA A 243      47.421  -0.504  24.537  1.00 37.20           O
ATOM   1836  CB  ALA A 243      44.516  -0.535  22.829  1.00 31.07           C
ATOM   1837  N   LYS A 244      47.173  -2.013  22.883  1.00 35.28           N
ATOM   1838  CA  LYS A 244      48.107  -2.962  23.473  1.00 32.99           C
ATOM   1839  C   LYS A 244      49.437  -2.258  23.660  1.00 33.35           C
ATOM   1840  O   LYS A 244      50.080  -2.383  24.700  1.00 36.91           O
ATOM   1841  CB  LYS A 244      48.278  -4.170  22.556  1.00 30.78           C
ATOM   1842  CG  LYS A 244      46.963  -4.662  21.981  1.00 32.29           C
ATOM   1843  CD  LYS A 244      46.960  -6.155  21.708  1.00 35.09           C
ATOM   1844  CE  LYS A 244      47.946  -6.591  20.637  1.00 36.99           C
ATOM   1845  NZ  LYS A 244      47.885  -8.072  20.414  1.00 32.42           N
ATOM   1846  N   ALA A 245      49.828  -1.497  22.646  1.00 32.44           N
ATOM   1847  CA  ALA A 245      51.082  -0.768  22.671  1.00 31.76           C
ATOM   1848  C   ALA A 245      51.246   0.095  23.909  1.00 34.27           C
ATOM   1849  O   ALA A 245      52.349   0.209  24.436  1.00 36.01           O
ATOM   1850  CB  ALA A 245      51.204   0.096  21.431  1.00 28.62           C
ATOM   1851  N   GLN A 246      50.163   0.702  24.387  1.00 35.97           N
ATOM   1852  CA  GLN A 246      50.300   1.574  25.543  1.00 35.62           C
ATOM   1853  C   GLN A 246      49.836   1.014  26.871  1.00 36.55           C
ATOM   1854  O   GLN A 246      49.718   1.749  27.848  1.00 39.17           O
ATOM   1855  CB  GLN A 246      49.634   2.927  25.270  1.00 36.95           C
ATOM   1856  CG  GLN A 246      48.176   3.036  25.599  1.00 38.69           C
ATOM   1857  CD  GLN A 246      47.622   4.391  25.196  1.00 42.39           C
ATOM   1858  OE1 GLN A 246      47.313   4.620  24.027  1.00 42.46           O
ATOM   1859  NE2 GLN A 246      47.515   5.306  26.160  1.00 40.19           N
ATOM   1860  N   LEU A 247      49.585  -0.288  26.915  1.00 36.99           N
ATOM   1861  CA  LEU A 247      49.174  -0.925  28.158  1.00 37.71           C
ATOM   1862  C   LEU A 247      50.426  -1.321  28.925  1.00 39.99           C
ATOM   1863  O   LEU A 247      51.251  -2.082  28.420  1.00 43.45           O
ATOM   1864  CB  LEU A 247      48.334  -2.169  27.876  1.00 37.24           C
ATOM   1865  CG  LEU A 247      46.838  -1.933  27.710  1.00 32.62           C
ATOM   1866  CD1 LEU A 247      46.159  -3.219  27.275  1.00 35.27           C
ATOM   1867  CD2 LEU A 247      46.274  -1.436  29.032  1.00 32.09           C
ATOM   1868  N   PRO A 248      50.585  -0.813  30.158  1.00 40.17           N
ATOM   1869  CA  PRO A 248      51.754  -1.123  30.986  1.00 39.24           C
ATOM   1870  C   PRO A 248      51.873  -2.600  31.350  1.00 37.27           C
ATOM   1871  O   PRO A 248      50.963  -3.393  31.094  1.00 34.67           O
ATOM   1872  CB  PRO A 248      51.548  -0.237  32.212  1.00 41.25           C
ATOM   1873  CG  PRO A 248      50.062  -0.191  32.335  1.00 40.02           C
ATOM   1874  CD  PRO A 248      49.639   0.038  30.900  1.00 42.00           C
ATOM   1875  N   ALA A 249      53.008  -2.964  31.937  1.00 35.65           N
ATOM   1876  CA  ALA A 249      53.240  -4.344  32.343  1.00 37.71           C
ATOM   1877  C   ALA A 249      52.203  -4.755  33.392  1.00 39.35           C
ATOM   1878  O   ALA A 249      51.752  -3.930  34.184  1.00 43.55           O
ATOM   1879  CB  ALA A 249      54.647  -4.484  32.915  1.00 37.78           C
ATOM   1880  N   GLY A 250      51.819  -6.025  33.391  1.00 37.92           N
ATOM   1881  CA  GLY A 250      50.850  -6.498  34.362  1.00 38.63           C
ATOM   1882  C   GLY A 250      49.416  -6.111  34.062  1.00 38.46           C
ATOM   1883  O   GLY A 250      48.545  -6.242  34.919  1.00 39.50           O
ATOM   1884  N   SER A 251      49.168  -5.642  32.844  1.00 38.89           N
ATOM   1885  CA  SER A 251      47.829  -5.234  32.439  1.00 37.16           C
ATOM   1886  C   SER A 251      46.953  -6.430  32.131  1.00 37.86           C
ATOM   1887  O   SER A 251      47.437  -7.465  31.667  1.00 40.20           O
ATOM   1888  CB  SER A 251      47.890  -4.339  31.197  1.00 39.92           C
ATOM   1889  OG  SER A 251      48.397  -3.056  31.512  1.00 44.31           O
ATOM   1890  N   ASN A 252      45.659  -6.279  32.394  1.00 32.53           N
ATOM   1891  CA  ASN A 252      44.689  -7.327  32.119  1.00 29.68           C
ATOM   1892  C   ASN A 252      44.201  -7.136  30.690  1.00 29.43           C
ATOM   1893  O   ASN A 252      44.484  -6.116  30.056  1.00 29.22           O
ATOM   1894  CB  ASN A 252      43.519  -7.232  33.095  1.00 31.45           C
ATOM   1895  CG  ASN A 252      43.949  -7.447  34.528  1.00 32.02           C
ATOM   1896  OD1 ASN A 252      44.527  -8.481  34.856  1.00 33.65           O
ATOM   1897  ND2 ASN A 252      43.673  -6.473  35.392  1.00 33.16           N
ATOM   1898  N   GLY A 253      43.462  -8.108  30.179  1.00 28.97           N
ATOM   1899  CA  GLY A 253      42.979  -8.003  28.814  1.00 31.41           C
ATOM   1900  C   GLY A 253      42.007  -6.868  28.525  1.00 30.51           C
ATOM   1901  O   GLY A 253      41.289  -6.395  29.409  1.00 33.96           O
ATOM   1902  N   LEU A 254      41.981  -6.451  27.264  1.00 25.96           N
ATOM   1903  CA  LEU A 254      41.107  -5.386  26.791  1.00 23.84           C
ATOM   1904  C   LEU A 254      39.658  -5.829  26.582  1.00 25.68           C
ATOM   1905  O   LEU A 254      39.388  -6.993  26.260  1.00 27.00           O
ATOM   1906  CB  LEU A 254      41.631  -4.856  25.461  1.00 23.59           C
ATOM   1907  CG  LEU A 254      42.917  -4.041  25.466  1.00 30.13           C
ATOM   1908  CD1 LEU A 254      43.400  -3.858  24.037  1.00 28.51           C
ATOM   1909  CD2 LEU A 254      42.663  -2.695  26.138  1.00 31.80           C
ATOM   1910  N   MET A 255      38.728  -4.895  26.763  1.00 23.29           N
ATOM   1911  CA  MET A 255      37.319  -5.174  26.521  1.00 21.93           C
ATOM   1912  C   MET A 255      36.845  -4.194  25.471  1.00 22.13           C
ATOM   1913  O   MET A 255      37.164  -3.003  25.538  1.00 23.77           O
ATOM   1914  CB  MET A 255      36.460  -4.995  27.771  1.00 24.45           C
ATOM   1915  CG  MET A 255      34.972  -5.152  27.451  1.00 22.05           C
ATOM   1916  SD  MET A 255      33.887  -5.294  28.876  1.00 25.38           S
ATOM   1917  CE  MET A 255      34.137  -7.048  29.319  1.00 22.44           C
ATOM   1918  N   ILE A 256      36.084  -4.691  24.502  1.00 22.98           N
ATOM   1919  CA  ILE A 256      35.573  -3.833  23.448  1.00 23.61           C
ATOM   1920  C   ILE A 256      34.063  -3.658  23.509  1.00 23.24           C
ATOM   1921  O   ILE A 256      33.300  -4.615  23.381  1.00 23.77           O
ATOM   1922  CB  ILE A 256      35.958  -4.355  22.044  1.00 22.44           C
ATOM   1923  CG1 ILE A 256      37.483  -4.419  21.923  1.00 21.33           C
ATOM   1924  CG2 ILE A 256      35.391  -3.421  20.964  1.00 19.52           C
ATOM   1925  CD1 ILE A 256      37.972  -4.671  20.528  1.00 23.70           C
ATOM   1926  N   ASP A 257      33.655  -2.410  23.706  1.00 24.06           N
ATOM   1927  CA  ASP A 257      32.252  -2.040  23.777  1.00 24.75           C
ATOM   1928  C   ASP A 257      31.778  -1.838  22.336  1.00 23.07           C
ATOM   1929  O   ASP A 257      32.312  -0.998  21.611  1.00 19.63           O
ATOM   1930  CB  ASP A 257      32.119  -0.732  24.573  1.00 24.03           C
ATOM   1931  CG  ASP A 257      30.671  -0.307  24.798  1.00 26.36           C
ATOM   1932  OD1 ASP A 257      29.748  -0.925  24.224  1.00 28.43           O
ATOM   1933  OD2 ASP A 257      30.462   0.662  25.559  1.00 24.43           O
ATOM   1934  N   TYR A 258      30.785  -2.615  21.922  1.00 26.03           N
ATOM   1935  CA  TYR A 258      30.246  -2.506  20.569  1.00 27.94           C
ATOM   1936  C   TYR A 258      29.367  -1.273  20.406  1.00 28.70           C
ATOM   1937  O   TYR A 258      29.109  -0.811  19.288  1.00 30.48           O
ATOM   1938  CB  TYR A 258      29.392  -3.727  20.231  1.00 27.71           C
ATOM   1939  CG  TYR A 258      30.127  -5.040  20.164  1.00 26.30           C
ATOM   1940  CD1 TYR A 258      31.518  -5.105  20.277  1.00 23.86           C
ATOM   1941  CD2 TYR A 258      29.424  -6.226  19.961  1.00 26.91           C
ATOM   1942  CE1 TYR A 258      32.188  -6.328  20.186  1.00 26.99           C
ATOM   1943  CE2 TYR A 258      30.079  -7.448  19.870  1.00 32.23           C
ATOM   1944  CZ  TYR A 258      31.459  -7.496  19.980  1.00 28.84           C
ATOM   1945  OH  TYR A 258      32.091  -8.717  19.871  1.00 29.54           O
ATOM   1946  N   SER A 259      28.894  -0.741  21.525  1.00 30.26           N
ATOM   1947  CA  SER A 259      28.011   0.409  21.476  1.00 29.42           C
ATOM   1948  C   SER A 259      28.689   1.729  21.810  1.00 29.64           C
ATOM   1949  O   SER A 259      29.917   1.858  21.735  1.00 29.19           O
ATOM   1950  CB  SER A 259      26.818   0.176  22.407  1.00 32.85           C
ATOM   1951  OG  SER A 259      25.766   1.067  22.096  1.00 38.19           O
ATOM   1952  N   HIS A 260      27.871   2.710  22.174  1.00 27.82           N
ATOM   1953  CA  HIS A 260      28.348   4.044  22.500  1.00 30.68           C
ATOM   1954  C   HIS A 260      29.236   4.572  21.380  1.00 30.79           C
ATOM   1955  O   HIS A 260      28.855   4.496  20.210  1.00 33.75           O
ATOM   1956  CB  HIS A 260      29.074   4.036  23.854  1.00 30.49           C
ATOM   1957  CG  HIS A 260      28.237   3.477  24.960  1.00 29.21           C
ATOM   1958  ND1 HIS A 260      28.256   2.138  25.304  1.00 31.98           N
ATOM   1959  CD2 HIS A 260      27.262   4.038  25.713  1.00 27.34           C
ATOM   1960  CE1 HIS A 260      27.328   1.904  26.210  1.00 27.11           C
ATOM   1961  NE2 HIS A 260      26.707   3.042  26.476  1.00 25.87           N
ATOM   1962  N   GLY A 261      30.407   5.098  21.719  1.00 28.74           N
ATOM   1963  CA  GLY A 261      31.281   5.639  20.692  1.00 26.28           C
ATOM   1964  C   GLY A 261      31.528   4.733  19.500  1.00 26.94           C
ATOM   1965  O   GLY A 261      31.673   5.205  18.374  1.00 27.46           O
ATOM   1966  N   ASN A 262      31.559   3.426  19.734  1.00 31.20           N
ATOM   1967  CA  ASN A 262      31.823   2.481  18.660  1.00 30.55           C
ATOM   1968  C   ASN A 262      30.651   2.082  17.768  1.00 31.50           C
ATOM   1969  O   ASN A 262      30.865   1.539  16.687  1.00 31.19           O
ATOM   1970  CB  ASN A 262      32.495   1.232  19.222  1.00 29.94           C
ATOM   1971  CG  ASN A 262      33.947   1.475  19.575  1.00 29.24           C
ATOM   1972  OD1 ASN A 262      34.642   2.251  18.910  1.00 26.55           O
ATOM   1973  ND2 ASN A 262      34.420   0.802  20.613  1.00 28.83           N
ATOM   1974  N   SER A 263      29.421   2.331  18.208  1.00 35.92           N
ATOM   1975  CA  SER A 263      28.253   2.014  17.379  1.00 35.03           C
ATOM   1976  C   SER A 263      28.026   3.288  16.562  1.00 34.79           C
ATOM   1977  O   SER A 263      27.218   3.334  15.629  1.00 31.47           O
ATOM   1978  CB  SER A 263      27.024   1.695  18.247  1.00 34.54           C
ATOM   1979  OG  SER A 263      26.543   2.850  18.920  1.00 39.96           O
ATOM   1980  N   ASN A 264      28.768   4.320  16.952  1.00 35.30           N
ATOM   1981  CA  ASN A 264      28.755   5.618  16.306  1.00 36.91           C
ATOM   1982  C   ASN A 264      27.377   6.128  15.905  1.00 40.64           C
ATOM   1983  O   ASN A 264      27.020   6.139  14.726  1.00 40.77           O
ATOM   1984  CB  ASN A 264      29.683   5.579  15.087  1.00 41.70           C
ATOM   1985  CG  ASN A 264      29.849   6.935  14.434  1.00 47.03           C
ATOM   1986  OD1 ASN A 264      30.225   7.916  15.084  1.00 52.24           O
ATOM   1987  ND2 ASN A 264      29.579   6.998  13.136  1.00 46.64           N
ATOM   1988  N   LYS A 265      26.606   6.545  16.903  1.00 41.56           N
ATOM   1989  CA  LYS A 265      25.276   7.106  16.687  1.00 44.16           C
ATOM   1990  C   LYS A 265      24.177   6.138  16.256  1.00 42.89           C
ATOM   1991  O   LYS A 265      23.004   6.368  16.557  1.00 44.40           O
ATOM   1992  CB  LYS A 265      25.367   8.252  15.674  1.00 46.42           C
ATOM   1993  CG  LYS A 265      26.343   9.341  16.080  1.00 48.01           C
ATOM   1994  CD  LYS A 265      26.426  10.426  15.030  1.00 50.69           C
ATOM   1995  CE  LYS A 265      27.349  11.549  15.476  1.00 56.67           C
ATOM   1996  NZ  LYS A 265      27.418  12.644  14.460  1.00 61.13           N
ATOM   1997  N   ASP A 266      24.542   5.067  15.556  1.00 39.88           N
ATOM   1998  CA  ASP A 266      23.550   4.104  15.099  1.00 37.83           C
ATOM   1999  C   ASP A 266      23.723   2.765  15.798  1.00 37.51           C
ATOM   2000  O   ASP A 266      24.743   2.096  15.627  1.00 35.80           O
ATOM   2001  CB  ASP A 266      23.640   3.931  13.573  1.00 40.69           C
ATOM   2002  CG  ASP A 266      22.632   2.927  13.039  1.00 42.46           C
ATOM   2003  OD1 ASP A 266      21.528   2.834  13.617  1.00 48.09           O
ATOM   2004  OD2 ASP A 266      22.936   2.238  12.039  1.00 47.31           O
ATOM   2005  N   PHE A 267      22.715   2.375  16.578  1.00 34.48           N
ATOM   2006  CA  PHE A 267      22.766   1.127  17.330  1.00 33.76           C
ATOM   2007  C   PHE A 267      22.833  -0.091  16.426  1.00 35.89           C
ATOM   2008  O   PHE A 267      23.188  -1.187  16.862  1.00 36.30           O
ATOM   2009  CB  PHE A 267      21.559   1.028  18.275  1.00 34.14           C
ATOM   2010  CG  PHE A 267      20.265   0.641  17.602  1.00 37.87           C
ATOM   2011  CD1 PHE A 267      19.986  -0.696  17.312  1.00 37.23           C
ATOM   2012  CD2 PHE A 267      19.315   1.609  17.284  1.00 36.83           C
ATOM   2013  CE1 PHE A 267      18.779  -1.063  16.722  1.00 37.68           C
ATOM   2014  CE2 PHE A 267      18.105   1.256  16.694  1.00 38.39           C
ATOM   2015  CZ  PHE A 267      17.836  -0.084  16.411  1.00 41.95           C
ATOM   2016  N   ARG A 268      22.496   0.109  15.159  1.00 36.55           N
ATOM   2017  CA  ARG A 268      22.509  -0.972  14.185  1.00 35.93           C
ATOM   2018  C   ARG A 268      23.929  -1.386  13.794  1.00 35.16           C
ATOM   2019  O   ARG A 268      24.134  -2.426  13.158  1.00 34.39           O
ATOM   2020  CB  ARG A 268      21.701  -0.540  12.955  1.00 40.46           C
ATOM   2021  CG  ARG A 268      20.241  -0.265  13.293  1.00 41.63           C
ATOM   2022  CD  ARG A 268      19.453   0.333  12.139  1.00 43.22           C
ATOM   2023  NE  ARG A 268      18.071   0.590  12.542  1.00 45.04           N
ATOM   2024  CZ  ARG A 268      17.191  -0.361  12.850  1.00 43.87           C
ATOM   2025  NH1 ARG A 268      17.544  -1.641  12.795  1.00 41.27           N
ATOM   2026  NH2 ARG A 268      15.959  -0.033  13.227  1.00 40.66           N
ATOM   2027  N   ASN A 269      24.910  -0.577  14.187  1.00 34.66           N
ATOM   2028  CA  ASN A 269      26.301  -0.871  13.869  1.00 32.68           C
ATOM   2029  C   ASN A 269      26.941  -1.842  14.845  1.00 35.21           C
ATOM   2030  O   ASN A 269      28.083  -2.256  14.643  1.00 33.83           O
ATOM   2031  CB  ASN A 269      27.124   0.414  13.825  1.00 30.43           C
ATOM   2032  CG  ASN A 269      26.660   1.355  12.741  1.00 34.40           C
ATOM   2033  OD1 ASN A 269      26.272   0.922  11.653  1.00 40.34           O
ATOM   2034  ND2 ASN A 269      26.696   2.649  13.024  1.00 35.31           N
ATOM   2035  N   GLN A 270      26.215  -2.208  15.901  1.00 32.47           N
ATOM   2036  CA  GLN A 270      26.761  -3.132  16.888  1.00 33.12           C
ATOM   2037  C   GLN A 270      27.137  -4.484  16.285  1.00 32.14           C
ATOM   2038  O   GLN A 270      28.246  -4.976  16.493  1.00 31.24           O
ATOM   2039  CB  GLN A 270      25.784  -3.325  18.055  1.00 30.81           C
ATOM   2040  CG  GLN A 270      25.766  -2.158  19.032  1.00 26.75           C
ATOM   2041  CD  GLN A 270      25.138  -2.522  20.369  1.00 28.74           C
ATOM   2042  OE1 GLN A 270      25.641  -3.380  21.096  1.00 29.68           O
ATOM   2043  NE2 GLN A 270      24.034  -1.871  20.698  1.00 25.36           N
ATOM   2044  N   PRO A 271      26.221  -5.107  15.534  1.00 33.17           N
ATOM   2045  CA  PRO A 271      26.560  -6.401  14.943  1.00 32.45           C
ATOM   2046  C   PRO A 271      27.715  -6.283  13.958  1.00 34.38           C
ATOM   2047  O   PRO A 271      28.464  -7.234  13.747  1.00 37.42           O
ATOM   2048  CB  PRO A 271      25.256  -6.827  14.278  1.00 35.40           C
ATOM   2049  CG  PRO A 271      24.591  -5.528  13.968  1.00 36.51           C
ATOM   2050  CD  PRO A 271      24.833  -4.739  15.218  1.00 31.35           C
ATOM   2051  N   LYS A 272      27.865  -5.109  13.365  1.00 31.16           N
ATOM   2052  CA  LYS A 272      28.941  -4.896  12.416  1.00 31.65           C
ATOM   2053  C   LYS A 272      30.258  -4.786  13.171  1.00 30.74           C
ATOM   2054  O   LYS A 272      31.307  -5.225  12.701  1.00 27.38           O
ATOM   2055  CB  LYS A 272      28.649  -3.638  11.604  1.00 35.85           C
ATOM   2056  CG  LYS A 272      27.230  -3.667  11.033  1.00 41.66           C
ATOM   2057  CD  LYS A 272      27.032  -2.699   9.886  1.00 43.78           C
ATOM   2058  CE  LYS A 272      25.681  -2.936   9.233  1.00 50.91           C
ATOM   2059  NZ  LYS A 272      25.523  -2.154   7.976  1.00 55.09           N
ATOM   2060  N   VAL A 273      30.199  -4.203  14.360  1.00 33.16           N
ATOM   2061  CA  VAL A 273      31.393  -4.079  15.177  1.00 30.52           C
ATOM   2062  C   VAL A 273      31.793  -5.504  15.553  1.00 34.60           C
ATOM   2063  O   VAL A 273      32.976  -5.857  15.551  1.00 37.82           O
ATOM   2064  CB  VAL A 273      31.109  -3.261  16.452  1.00 30.03           C
ATOM   2065  CG1 VAL A 273      32.347  -3.232  17.355  1.00 26.10           C
ATOM   2066  CG2 VAL A 273      30.699  -1.849  16.066  1.00 30.47           C
ATOM   2067  N   ASN A 274      30.792  -6.326  15.857  1.00 29.52           N
ATOM   2068  CA  ASN A 274      31.037  -7.709  16.228  1.00 29.85           C
ATOM   2069  C   ASN A 274      31.844  -8.396  15.129  1.00 34.84           C
ATOM   2070  O   ASN A 274      32.873  -9.018  15.410  1.00 39.18           O
ATOM   2071  CB  ASN A 274      29.711  -8.437  16.437  1.00 32.23           C
ATOM   2072  CG  ASN A 274      29.897  -9.875  16.877  1.00 35.47           C
ATOM   2073  OD1 ASN A 274      30.446 -10.146  17.944  1.00 36.38           O
ATOM   2074  ND2 ASN A 274      29.434 -10.809  16.053  1.00 37.75           N
ATOM   2075  N   ASP A 275      31.386  -8.270  13.881  1.00 34.49           N
ATOM   2076  CA  ASP A 275      32.075  -8.883  12.741  1.00 30.99           C
ATOM   2077  C   ASP A 275      33.554  -8.542  12.752  1.00 30.52           C
ATOM   2078  O   ASP A 275      34.405  -9.425  12.649  1.00 30.57           O
ATOM   2079  CB  ASP A 275      31.485  -8.404  11.407  1.00 35.39           C
ATOM   2080  CG  ASP A 275      30.054  -8.869  11.186  1.00 40.56           C
ATOM   2081  OD1 ASP A 275      29.712  -9.995  11.619  1.00 44.39           O
ATOM   2082  OD2 ASP A 275      29.279  -8.112  10.558  1.00 41.96           O
ATOM   2083  N   VAL A 276      33.845  -7.250  12.875  1.00 27.75           N
ATOM   2084  CA  VAL A 276      35.212  -6.756  12.888  1.00 26.96           C
ATOM   2085  C   VAL A 276      36.025  -7.282  14.065  1.00 29.74           C
ATOM   2086  O   VAL A 276      37.224  -7.516  13.932  1.00 29.23           O
ATOM   2087  CB  VAL A 276      35.238  -5.220  12.909  1.00 28.36           C
ATOM   2088  CG1 VAL A 276      36.670  -4.717  12.927  1.00 28.47           C
ATOM   2089  CG2 VAL A 276      34.516  -4.683  11.697  1.00 29.48           C
ATOM   2090  N   VAL A 277      35.381  -7.466  15.214  1.00 27.23           N
ATOM   2091  CA  VAL A 277      36.087  -7.978  16.382  1.00 30.96           C
ATOM   2092  C   VAL A 277      36.237  -9.496  16.272  1.00 32.85           C
ATOM   2093  O   VAL A 277      37.312 -10.040  16.551  1.00 31.88           O
ATOM   2094  CB  VAL A 277      35.354  -7.595  17.704  1.00 31.43           C
ATOM   2095  CG1 VAL A 277      35.990  -8.304  18.904  1.00 30.84           C
ATOM   2096  CG2 VAL A 277      35.432  -6.089  17.906  1.00 28.94           C
ATOM   2097  N   CYS A 278      35.165 -10.180  15.870  1.00 33.77           N
ATOM   2098  CA  CYS A 278      35.219 -11.630  15.697  1.00 36.80           C
ATOM   2099  C   CYS A 278      36.351 -11.950  14.726  1.00 37.81           C
ATOM   2100  O   CYS A 278      37.046 -12.958  14.862  1.00 39.44           O
ATOM   2101  CB  CYS A 278      33.900 -12.151  15.137  1.00 33.33           C
ATOM   2102  SG  CYS A 278      32.592 -12.295  16.373  1.00 39.60           S
ATOM   2103  N   GLU A 279      36.520 -11.068  13.746  1.00 37.50           N
ATOM   2104  CA  GLU A 279      37.565 -11.189  12.741  1.00 38.19           C
ATOM   2105  C   GLU A 279      38.921 -11.308  13.428  1.00 39.18           C
ATOM   2106  O   GLU A 279      39.677 -12.254  13.187  1.00 37.92           O
ATOM   2107  CB  GLU A 279      37.548  -9.949  11.852  1.00 43.24           C
ATOM   2108  CG  GLU A 279      38.769  -9.773  10.964  1.00 53.33           C
ATOM   2109  CD  GLU A 279      38.713 -10.618   9.709  1.00 58.67           C
ATOM   2110  OE1 GLU A 279      37.719 -10.500   8.956  1.00 62.80           O
ATOM   2111  OE2 GLU A 279      39.666 -11.393   9.470  1.00 66.45           O
ATOM   2112  N   GLN A 280      39.220 -10.340  14.291  1.00 37.28           N
ATOM   2113  CA  GLN A 280      40.484 -10.315  15.019  1.00 33.39           C
ATOM   2114  C   GLN A 280      40.629 -11.508  15.950  1.00 33.66           C
ATOM   2115  O   GLN A 280      41.684 -12.143  15.995  1.00 31.70           O
ATOM   2116  CB  GLN A 280      40.592  -9.019  15.815  1.00 30.05           C
ATOM   2117  CG  GLN A 280      40.545  -7.787  14.946  1.00 28.28           C
ATOM   2118  CD  GLN A 280      40.438  -6.512  15.756  1.00 27.80           C
ATOM   2119  OE1 GLN A 280      41.321  -6.189  16.553  1.00 26.99           O
ATOM   2120  NE2 GLN A 280      39.349  -5.777  15.556  1.00 25.97           N
ATOM   2121  N   ILE A 281      39.567 -11.805  16.693  1.00 33.84           N
ATOM   2122  CA  ILE A 281      39.572 -12.931  17.628  1.00 38.65           C
ATOM   2123  C   ILE A 281      39.855 -14.256  16.909  1.00 41.55           C
ATOM   2124  O   ILE A 281      40.755 -15.010  17.296  1.00 45.11           O
ATOM   2125  CB  ILE A 281      38.216 -13.038  18.380  1.00 36.64           C
ATOM   2126  CG1 ILE A 281      38.063 -11.851  19.336  1.00 35.08           C
ATOM   2127  CG2 ILE A 281      38.131 -14.355  19.146  1.00 35.30           C
ATOM   2128  CD1 ILE A 281      36.782 -11.863  20.126  1.00 29.14           C
ATOM   2129  N   ALA A 282      39.086 -14.529  15.860  1.00 38.62           N
ATOM   2130  CA  ALA A 282      39.245 -15.754  15.090  1.00 38.62           C
ATOM   2131  C   ALA A 282      40.657 -15.915  14.518  1.00 39.21           C
ATOM   2132  O   ALA A 282      41.134 -17.039  14.344  1.00 42.51           O
ATOM   2133  CB  ALA A 282      38.219 -15.787  13.969  1.00 35.64           C
ATOM   2134  N   ASN A 283      41.324 -14.798  14.232  1.00 38.18           N
ATOM   2135  CA  ASN A 283      42.671 -14.838  13.675  1.00 33.40           C
ATOM   2136  C   ASN A 283      43.789 -14.887  14.701  1.00 35.12           C
ATOM   2137  O   ASN A 283      44.956 -14.755  14.348  1.00 37.76           O
ATOM   2138  CB  ASN A 283      42.911 -13.642  12.763  1.00 38.63           C
ATOM   2139  CG  ASN A 283      42.104 -13.713  11.495  1.00 45.15           C
ATOM   2140  OD1 ASN A 283      41.984 -14.774  10.882  1.00 48.76           O
ATOM   2141  ND2 ASN A 283      41.554 -12.578  11.080  1.00 50.58           N
ATOM   2142  N   GLY A 284      43.450 -15.049  15.972  1.00 34.90           N
ATOM   2143  CA  GLY A 284      44.493 -15.130  16.978  1.00 32.58           C
ATOM   2144  C   GLY A 284      44.709 -13.946  17.899  1.00 32.25           C
ATOM   2145  O   GLY A 284      45.723 -13.897  18.594  1.00 32.81           O
ATOM   2146  N   GLU A 285      43.785 -12.989  17.917  1.00 33.65           N
ATOM   2147  CA  GLU A 285      43.936 -11.838  18.809  1.00 32.79           C
ATOM   2148  C   GLU A 285      43.589 -12.272  20.223  1.00 29.84           C
ATOM   2149  O   GLU A 285      42.426 -12.482  20.542  1.00 31.11           O
ATOM   2150  CB  GLU A 285      43.012 -10.693  18.405  1.00 32.05           C
ATOM   2151  CG  GLU A 285      43.192  -9.495  19.299  1.00 29.29           C
ATOM   2152  CD  GLU A 285      44.630  -9.039  19.317  1.00 32.66           C
ATOM   2153  OE1 GLU A 285      45.083  -8.491  18.293  1.00 38.03           O
ATOM   2154  OE2 GLU A 285      45.315  -9.241  20.341  1.00 31.56           O
ATOM   2155  N   ASN A 286      44.600 -12.407  21.069  1.00 31.62           N
ATOM   2156  CA  ASN A 286      44.380 -12.845  22.438  1.00 31.26           C
ATOM   2157  C   ASN A 286      44.273 -11.697  23.435  1.00 33.65           C
ATOM   2158  O   ASN A 286      43.952 -11.910  24.608  1.00 35.92           O
ATOM   2159  CB  ASN A 286      45.498 -13.799  22.863  1.00 29.90           C
ATOM   2160  CG  ASN A 286      45.397 -15.154  22.183  1.00 32.64           C
ATOM   2161  OD1 ASN A 286      44.373 -15.836  22.281  1.00 27.94           O
ATOM   2162  ND2 ASN A 286      46.463 -15.553  21.491  1.00 34.24           N
ATOM   2163  N   ALA A 287      44.539 -10.480  22.976  1.00 32.52           N
ATOM   2164  CA  ALA A 287      44.461  -9.323  23.856  1.00 29.47           C
ATOM   2165  C   ALA A 287      43.020  -8.862  24.027  1.00 29.01           C
ATOM   2166  O   ALA A 287      42.724  -8.076  24.920  1.00 28.97           O
ATOM   2167  CB  ALA A 287      45.306  -8.194  23.316  1.00 27.79           C
ATOM   2168  N   ILE A 288      42.126  -9.329  23.163  1.00 25.73           N
ATOM   2169  CA  ILE A 288      40.726  -8.957  23.285  1.00 26.85           C
ATOM   2170  C   ILE A 288      40.099 -10.046  24.134  1.00 28.48           C
ATOM   2171  O   ILE A 288      39.779 -11.126  23.629  1.00 29.96           O
ATOM   2172  CB  ILE A 288      40.010  -8.913  21.926  1.00 26.74           C
ATOM   2173  CG1 ILE A 288      40.656  -7.872  21.024  1.00 26.40           C
ATOM   2174  CG2 ILE A 288      38.548  -8.533  22.123  1.00 23.53           C
ATOM   2175  CD1 ILE A 288      40.074  -7.869  19.639  1.00 24.24           C
ATOM   2176  N   THR A 289      39.930  -9.761  25.422  1.00 25.05           N
ATOM   2177  CA  THR A 289      39.367 -10.731  26.355  1.00 25.88           C
ATOM   2178  C   THR A 289      37.896 -10.514  26.681  1.00 25.64           C
ATOM   2179  O   THR A 289      37.241 -11.415  27.213  1.00 26.31           O
ATOM   2180  CB  THR A 289      40.154 -10.741  27.687  1.00 25.95           C
ATOM   2181  OG1 THR A 289      40.112  -9.434  28.276  1.00 29.81           O
ATOM   2182  CG2 THR A 289      41.612 -11.134  27.448  1.00 24.55           C
ATOM   2183  N   GLY A 290      37.372  -9.331  26.375  1.00 23.97           N
ATOM   2184  CA  GLY A 290      35.977  -9.076  26.679  1.00 21.33           C
ATOM   2185  C   GLY A 290      35.312  -8.123  25.722  1.00 23.16           C
ATOM   2186  O   GLY A 290      35.983  -7.392  25.001  1.00 24.94           O
ATOM   2187  N   VAL A 291      33.984  -8.145  25.701  1.00 23.54           N
ATOM   2188  CA  VAL A 291      33.221  -7.247  24.841  1.00 25.16           C
ATOM   2189  C   VAL A 291      31.974  -6.812  25.593  1.00 24.34           C
ATOM   2190  O   VAL A 291      31.529  -7.491  26.521  1.00 21.30           O
ATOM   2191  CB  VAL A 291      32.791  -7.924  23.519  1.00 26.54           C
ATOM   2192  CG1 VAL A 291      34.012  -8.516  22.814  1.00 24.65           C
ATOM   2193  CG2 VAL A 291      31.743  -8.990  23.798  1.00 30.81           C
ATOM   2194  N   MET A 292      31.423  -5.669  25.205  1.00 25.59           N
ATOM   2195  CA  MET A 292      30.224  -5.152  25.850  1.00 28.66           C
ATOM   2196  C   MET A 292      29.153  -4.890  24.794  1.00 26.44           C
ATOM   2197  O   MET A 292      29.417  -4.281  23.752  1.00 24.66           O
ATOM   2198  CB  MET A 292      30.539  -3.872  26.625  1.00 37.96           C
ATOM   2199  CG  MET A 292      29.383  -3.406  27.496  1.00 45.58           C
ATOM   2200  SD  MET A 292      29.811  -1.948  28.417  1.00 37.08           S
ATOM   2201  CE  MET A 292      30.555  -2.670  29.852  1.00 45.06           C
ATOM   2202  N   ILE A 293      27.938  -5.341  25.086  1.00 26.29           N
ATOM   2203  CA  ILE A 293      26.839  -5.224  24.147  1.00 25.83           C
ATOM   2204  C   ILE A 293      25.546  -4.686  24.749  1.00 26.93           C
ATOM   2205  O   ILE A 293      25.034  -5.227  25.726  1.00 26.96           O
ATOM   2206  CB  ILE A 293      26.565  -6.612  23.534  1.00 27.91           C
ATOM   2207  CG1 ILE A 293      27.860  -7.158  22.912  1.00 28.13           C
ATOM   2208  CG2 ILE A 293      25.449  -6.529  22.511  1.00 27.31           C
ATOM   2209  CD1 ILE A 293      27.798  -8.620  22.516  1.00 31.88           C
ATOM   2210  N   GLU A 294      25.017  -3.617  24.160  1.00 28.24           N
ATOM   2211  CA  GLU A 294      23.760  -3.055  24.635  1.00 28.46           C
ATOM   2212  C   GLU A 294      22.637  -3.776  23.903  1.00 30.34           C
ATOM   2213  O   GLU A 294      22.375  -3.522  22.731  1.00 32.49           O
ATOM   2214  CB  GLU A 294      23.694  -1.554  24.377  1.00 28.24           C
ATOM   2215  CG  GLU A 294      24.621  -0.751  25.261  1.00 31.39           C
ATOM   2216  CD  GLU A 294      24.272   0.716  25.262  1.00 38.22           C
ATOM   2217  OE1 GLU A 294      24.299   1.332  24.175  1.00 37.91           O
ATOM   2218  OE2 GLU A 294      23.964   1.255  26.350  1.00 44.28           O
ATOM   2219  N   SER A 295      21.984  -4.683  24.620  1.00 32.11           N
ATOM   2220  CA  SER A 295      20.917  -5.498  24.070  1.00 31.93           C
ATOM   2221  C   SER A 295      19.658  -5.521  24.930  1.00 34.86           C
ATOM   2222  O   SER A 295      19.736  -5.545  26.156  1.00 36.45           O
ATOM   2223  CB  SER A 295      21.441  -6.927  23.891  1.00 28.14           C
ATOM   2224  OG  SER A 295      20.393  -7.878  23.892  1.00 29.57           O
ATOM   2225  N   ASN A 296      18.495  -5.516  24.280  1.00 35.17           N
ATOM   2226  CA  ASN A 296      17.225  -5.585  24.991  1.00 33.24           C
ATOM   2227  C   ASN A 296      16.340  -6.648  24.309  1.00 35.61           C
ATOM   2228  O   ASN A 296      16.784  -7.327  23.374  1.00 33.89           O
ATOM   2229  CB  ASN A 296      16.532  -4.222  24.985  1.00 28.96           C
ATOM   2230  CG  ASN A 296      15.651  -4.016  26.205  1.00 31.02           C
ATOM   2231  OD1 ASN A 296      14.906  -4.914  26.613  1.00 32.98           O
ATOM   2232  ND2 ASN A 296      15.729  -2.829  26.795  1.00 34.33           N
ATOM   2233  N   ILE A 297      15.106  -6.812  24.781  1.00 34.68           N
ATOM   2234  CA  ILE A 297      14.202  -7.793  24.181  1.00 33.76           C
ATOM   2235  C   ILE A 297      13.843  -7.344  22.768  1.00 32.53           C
ATOM   2236  O   ILE A 297      13.769  -8.152  21.842  1.00 35.54           O
ATOM   2237  CB  ILE A 297      12.912  -7.968  25.022  1.00 34.59           C
ATOM   2238  CG1 ILE A 297      13.268  -8.578  26.382  1.00 35.64           C
ATOM   2239  CG2 ILE A 297      11.923  -8.871  24.293  1.00 30.76           C
ATOM   2240  CD1 ILE A 297      12.077  -8.895  27.259  1.00 39.04           C
ATOM   2241  N   ASN A 298      13.635  -6.046  22.604  1.00 31.45           N
ATOM   2242  CA  ASN A 298      13.310  -5.493  21.301  1.00 34.13           C
ATOM   2243  C   ASN A 298      14.254  -4.337  21.016  1.00 33.75           C
ATOM   2244  O   ASN A 298      14.678  -3.630  21.928  1.00 34.95           O
ATOM   2245  CB  ASN A 298      11.856  -5.029  21.273  1.00 32.37           C
ATOM   2246  CG  ASN A 298      10.893  -6.155  21.570  1.00 33.69           C
ATOM   2247  OD1 ASN A 298      10.928  -7.204  20.923  1.00 36.76           O
ATOM   2248  ND2 ASN A 298      10.030  -5.951  22.558  1.00 36.56           N
ATOM   2249  N   GLU A 299      14.580  -4.151  19.745  1.00 32.13           N
ATOM   2250  CA  GLU A 299      15.504  -3.104  19.347  1.00 31.97           C
ATOM   2251  C   GLU A 299      14.971  -1.690  19.480  1.00 33.09           C
ATOM   2252  O   GLU A 299      13.783  -1.478  19.731  1.00 31.90           O
ATOM   2253  CB  GLU A 299      15.964  -3.328  17.903  1.00 38.27           C
ATOM   2254  CG  GLU A 299      14.841  -3.391  16.868  1.00 38.65           C
ATOM   2255  CD  GLU A 299      15.345  -3.162  15.454  1.00 41.83           C
ATOM   2256  OE1 GLU A 299      16.256  -3.896  15.020  1.00 45.60           O
ATOM   2257  OE2 GLU A 299      14.834  -2.244  14.775  1.00 44.36           O
ATOM   2258  N   GLY A 300      15.881  -0.732  19.304  1.00 29.73           N
ATOM   2259  CA  GLY A 300      15.543   0.673  19.368  1.00 29.95           C
ATOM   2260  C   GLY A 300      15.361   1.188  20.778  1.00 35.63           C
ATOM   2261  O   GLY A 300      15.882   0.605  21.735  1.00 36.19           O
ATOM   2262  N   ASN A 301      14.634   2.298  20.893  1.00 33.49           N
ATOM   2263  CA  ASN A 301      14.337   2.916  22.177  1.00 35.03           C
ATOM   2264  C   ASN A 301      13.019   3.687  22.065  1.00 37.55           C
ATOM   2265  O   ASN A 301      12.317   3.568  21.056  1.00 38.51           O
ATOM   2266  CB  ASN A 301      15.496   3.828  22.620  1.00 33.98           C
ATOM   2267  CG  ASN A 301      15.794   4.934  21.629  1.00 36.25           C
ATOM   2268  OD1 ASN A 301      15.493   4.822  20.442  1.00 41.33           O
ATOM   2269  ND2 ASN A 301      16.413   6.006  22.113  1.00 32.96           N
ATOM   2270  N   GLN A 302      12.673   4.458  23.094  1.00 37.32           N
ATOM   2271  CA  GLN A 302      11.423   5.216  23.089  1.00 37.21           C
ATOM   2272  C   GLN A 302      11.434   6.326  24.132  1.00 38.80           C
ATOM   2273  O   GLN A 302      12.285   6.347  25.024  1.00 34.87           O
ATOM   2274  CB  GLN A 302      10.242   4.290  23.373  1.00 36.43           C
ATOM   2275  CG  GLN A 302      10.092   3.939  24.838  1.00 36.74           C
ATOM   2276  CD  GLN A 302       9.097   2.827  25.061  1.00 39.24           C
ATOM   2277  OE1 GLN A 302       7.942   2.920  24.653  1.00 41.07           O
ATOM   2278  NE2 GLN A 302       9.542   1.762  25.714  1.00 38.64           N
ATOM   2279  N   GLY A 303      10.469   7.237  24.018  1.00 37.25           N
ATOM   2280  CA  GLY A 303      10.384   8.346  24.949  1.00 34.86           C
ATOM   2281  C   GLY A 303       9.511   8.054  26.151  1.00 37.44           C
ATOM   2282  O   GLY A 303       8.944   6.963  26.258  1.00 37.86           O
ATOM   2283  N   ILE A 304       9.405   9.034  27.051  1.00 41.01           N
ATOM   2284  CA  ILE A 304       8.598   8.917  28.269  1.00 43.90           C
ATOM   2285  C   ILE A 304       7.544  10.024  28.346  1.00 42.36           C
ATOM   2286  O   ILE A 304       6.542  10.007  27.634  1.00 44.34           O
ATOM   2287  CB  ILE A 304       9.486   9.006  29.543  1.00 45.91           C
ATOM   2288  CG1 ILE A 304      10.279  10.322  29.540  1.00 48.72           C
ATOM   2289  CG2 ILE A 304      10.442   7.807  29.613  1.00 41.47           C
ATOM   2290  CD1 ILE A 304       9.483  11.566  29.953  1.00 50.88           C
ATOM   2291  N   LYS A 305       5.822   0.955  25.841  1.00 38.01           N
ATOM   2292  CA  LYS A 305       6.296  -0.191  25.060  1.00 41.03           C
ATOM   2293  C   LYS A 305       7.161  -1.148  25.884  1.00 39.04           C
ATOM   2294  O   LYS A 305       8.131  -0.742  26.526  1.00 36.64           O
ATOM   2295  CB  LYS A 305       7.054   0.289  23.813  1.00 44.92           C
ATOM   2296  CG  LYS A 305       6.162   0.412  22.576  1.00 45.67           C
ATOM   2297  CD  LYS A 305       6.846   1.121  21.413  1.00 48.63           C
ATOM   2298  CE  LYS A 305       6.987   2.619  21.674  1.00 50.65           C
ATOM   2299  NZ  LYS A 305       7.481   3.354  20.473  1.00 50.59           N
ATOM   2300  N   TYR A 306       6.799  -2.428  25.835  1.00 39.46           N
ATOM   2301  CA  TYR A 306       7.460  -3.477  26.605  1.00 41.93           C
ATOM   2302  C   TYR A 306       8.989  -3.599  26.539  1.00 47.44           C
ATOM   2303  O   TYR A 306       9.709  -2.766  27.102  1.00 52.75           O
ATOM   2304  CB  TYR A 306       6.813  -4.836  26.292  1.00 36.33           C
ATOM   2305  CG  TYR A 306       7.259  -5.954  27.217  1.00 35.22           C
ATOM   2306  CD1 TYR A 306       7.140  -5.829  28.607  1.00 34.72           C
ATOM   2307  CD2 TYR A 306       7.835  -7.119  26.711  1.00 32.67           C
ATOM   2308  CE1 TYR A 306       7.592  -6.835  29.464  1.00 30.73           C
ATOM   2309  CE2 TYR A 306       8.289  -8.131  27.562  1.00 33.55           C
ATOM   2310  CZ  TYR A 306       8.164  -7.981  28.934  1.00 31.37           C
ATOM   2311  OH  TYR A 306       8.605  -8.980  29.770  1.00 34.31           O
ATOM   2312  N   GLY A 307       9.482  -4.643  25.877  1.00 44.88           N
ATOM   2313  CA  GLY A 307      10.918  -4.865  25.802  1.00 44.04           C
ATOM   2314  C   GLY A 307      11.737  -3.804  25.090  1.00 43.88           C
ATOM   2315  O   GLY A 307      12.714  -4.135  24.408  1.00 43.48           O
ATOM   2316  N   VAL A 308      11.361  -2.535  25.258  1.00 40.72           N
ATOM   2317  CA  VAL A 308      12.069  -1.430  24.618  1.00 37.58           C
ATOM   2318  C   VAL A 308      12.681  -0.423  25.595  1.00 38.55           C
ATOM   2319  O   VAL A 308      12.048   0.011  26.562  1.00 39.85           O
ATOM   2320  CB  VAL A 308      11.143  -0.694  23.617  1.00 33.64           C
ATOM   2321  CG1 VAL A 308      11.857   0.503  23.020  1.00 33.70           C
ATOM   2322  CG2 VAL A 308      10.734  -1.652  22.508  1.00 30.15           C
ATOM   2323  N   SER A 309      13.927  -0.057  25.314  1.00 36.87           N
ATOM   2324  CA  SER A 309      14.697   0.877  26.131  1.00 33.90           C
ATOM   2325  C   SER A 309      14.089   2.270  26.233  1.00 33.06           C
ATOM   2326  O   SER A 309      13.470   2.747  25.290  1.00 31.97           O
ATOM   2327  CB  SER A 309      16.115   0.991  25.558  1.00 34.64           C
ATOM   2328  OG  SER A 309      16.905   1.917  26.280  1.00 29.51           O
ATOM   2329  N   ILE A 310      14.261   2.919  27.384  1.00 32.06           N
ATOM   2330  CA  ILE A 310      13.758   4.279  27.548  1.00 33.64           C
ATOM   2331  C   ILE A 310      14.928   5.263  27.612  1.00 32.91           C
ATOM   2332  O   ILE A 310      14.741   6.457  27.844  1.00 35.13           O
ATOM   2333  CB  ILE A 310      12.886   4.449  28.809  1.00 38.21           C
ATOM   2334  CG1 ILE A 310      13.692   4.103  30.056  1.00 36.99           C
ATOM   2335  CG2 ILE A 310      11.630   3.592  28.690  1.00 37.42           C
ATOM   2336  CD1 ILE A 310      12.984   4.465  31.331  1.00 36.37           C
ATOM   2337  N   THR A 311      16.138   4.748  27.417  1.00 31.44           N
ATOM   2338  CA  THR A 311      17.338   5.579  27.397  1.00 28.98           C
ATOM   2339  C   THR A 311      17.957   5.383  26.006  1.00 29.77           C
ATOM   2340  O   THR A 311      17.328   5.752  25.016  1.00 31.11           O
ATOM   2341  CB  THR A 311      18.321   5.200  28.552  1.00 24.76           C
ATOM   2342  OG1 THR A 311      18.441   3.778  28.651  1.00 24.23           O
ATOM   2343  CG2 THR A 311      17.802   5.730  29.879  1.00 21.26           C
ATOM   2344  N   ASP A 312      19.155   4.812  25.900  1.00 30.29           N
ATOM   2345  CA  ASP A 312      19.746   4.604  24.572  1.00 31.81           C
ATOM   2346  C   ASP A 312      19.110   3.435  23.813  1.00 31.65           C
ATOM   2347  O   ASP A 312      18.367   2.628  24.377  1.00 31.41           O
ATOM   2348  CB  ASP A 312      21.256   4.366  24.665  1.00 32.65           C
ATOM   2349  CG  ASP A 312      22.029   5.624  24.992  1.00 36.93           C
ATOM   2350  OD1 ASP A 312      21.424   6.719  25.000  1.00 37.58           O
ATOM   2351  OD2 ASP A 312      23.250   5.522  25.234  1.00 40.07           O
ATOM   2352  N   ALA A 313      19.418   3.352  22.523  1.00 33.46           N
ATOM   2353  CA  ALA A 313      18.896   2.296  21.661  1.00 33.01           C
ATOM   2354  C   ALA A 313      19.754   1.028  21.740  1.00 30.16           C
ATOM   2355  O   ALA A 313      20.988   1.104  21.723  1.00 30.69           O
ATOM   2356  CB  ALA A 313      18.837   2.799  20.224  1.00 34.93           C
ATOM   2357  N   CYS A 314      19.092  -0.126  21.817  1.00 27.21           N
ATOM   2358  CA  CYS A 314      19.763  -1.427  21.905  1.00 29.59           C
ATOM   2359  C   CYS A 314      19.344  -2.330  20.751  1.00 30.55           C
ATOM   2360  O   CYS A 314      18.318  -2.095  20.113  1.00 30.82           O
ATOM   2361  CB  CYS A 314      19.375  -2.145  23.201  1.00 26.38           C
ATOM   2362  SG  CYS A 314      19.337  -1.127  24.685  1.00 33.86           S
ATOM   2363  N   ILE A 315      20.132  -3.367  20.484  1.00 29.07           N
ATOM   2364  CA  ILE A 315      19.772  -4.310  19.433  1.00 30.33           C
ATOM   2365  C   ILE A 315      18.743  -5.216  20.081  1.00 32.44           C
ATOM   2366  O   ILE A 315      18.739  -5.363  21.302  1.00 32.08           O
ATOM   2367  CB  ILE A 315      20.974  -5.164  18.957  1.00 30.78           C
ATOM   2368  CG1 ILE A 315      21.644  -5.850  20.150  1.00 31.52           C
ATOM   2369  CG2 ILE A 315      21.950  -4.288  18.187  1.00 27.46           C
ATOM   2370  CD1 ILE A 315      22.767  -6.799  19.770  1.00 27.25           C
ATOM   2371  N   GLY A 316      17.863  -5.804  19.275  1.00 33.69           N
ATOM   2372  CA  GLY A 316      16.833  -6.675  19.815  1.00 34.27           C
ATOM   2373  C   GLY A 316      17.402  -8.003  20.261  1.00 34.90           C
ATOM   2374  O   GLY A 316      18.600  -8.248  20.108  1.00 38.97           O
ATOM   2375  N   TRP A 317      16.559  -8.871  20.807  1.00 33.27           N
ATOM   2376  CA  TRP A 317      17.043 -10.169  21.257  1.00 36.72           C
ATOM   2377  C   TRP A 317      17.511 -11.057  20.111  1.00 37.64           C
ATOM   2378  O   TRP A 317      18.561 -11.704  20.187  1.00 33.82           O
ATOM   2379  CB  TRP A 317      15.970 -10.926  22.039  1.00 35.02           C
ATOM   2380  CG  TRP A 317      16.426 -12.313  22.314  1.00 34.68           C
ATOM   2381  CD1 TRP A 317      16.000 -13.451  21.702  1.00 34.58           C
ATOM   2382  CD2 TRP A 317      17.504 -12.700  23.179  1.00 40.03           C
ATOM   2383  NE1 TRP A 317      16.749 -14.529  22.122  1.00 37.69           N
ATOM   2384  CE2 TRP A 317      17.679 -14.097  23.030  1.00 37.02           C
ATOM   2385  CE3 TRP A 317      18.343 -12.001  24.066  1.00 37.51           C
ATOM   2386  CZ2 TRP A 317      18.658 -14.811  23.731  1.00 33.38           C
ATOM   2387  CZ3 TRP A 317      19.318 -12.713  24.765  1.00 34.52           C
ATOM   2388  CH2 TRP A 317      19.465 -14.106  24.590  1.00 33.64           C
ATOM   2389  N   GLU A 318      16.710 -11.092  19.054  1.00 40.05           N
ATOM   2390  CA  GLU A 318      17.007 -11.903  17.885  1.00 40.25           C
ATOM   2391  C   GLU A 318      18.410 -11.640  17.314  1.00 39.15           C
ATOM   2392  O   GLU A 318      19.166 -12.580  17.074  1.00 39.95           O
ATOM   2393  CB  GLU A 318      15.944 -11.660  16.811  1.00 42.82           C
ATOM   2394  CG  GLU A 318      14.545 -11.303  17.352  1.00 50.45           C
ATOM   2395  CD  GLU A 318      13.972 -12.330  18.328  1.00 53.76           C
ATOM   2396  OE1 GLU A 318      14.152 -13.548  18.099  1.00 59.34           O
ATOM   2397  OE2 GLU A 318      13.323 -11.917  19.317  1.00 51.09           O
ATOM   2398  N   THR A 319      18.764 -10.373  17.099  1.00 37.55           N
ATOM   2399  CA  THR A 319      20.085 -10.054  16.553  1.00 35.61           C
ATOM   2400  C   THR A 319      21.199 -10.223  17.585  1.00 36.55           C
ATOM   2401  O   THR A 319      22.371 -10.394  17.230  1.00 32.97           O
ATOM   2402  CB  THR A 319      20.149  -8.626  15.988  1.00 33.33           C
ATOM   2403  OG1 THR A 319      21.101  -7.864  16.732  1.00 37.96           O
ATOM   2404  CG2 THR A 319      18.796  -7.964  16.048  1.00 32.02           C
ATOM   2405  N   THR A 320      20.831 -10.180  18.863  1.00 36.91           N
ATOM   2406  CA  THR A 320      21.803 -10.358  19.935  1.00 35.93           C
ATOM   2407  C   THR A 320      22.286 -11.811  19.945  1.00 35.32           C
ATOM   2408  O   THR A 320      23.480 -12.068  20.043  1.00 34.71           O
ATOM   2409  CB  THR A 320      21.194 -10.000  21.313  1.00 33.56           C
ATOM   2410  OG1 THR A 320      20.880  -8.604  21.343  1.00 34.21           O
ATOM   2411  CG2 THR A 320      22.177 -10.306  22.439  1.00 27.10           C
ATOM   2412  N   GLU A 321      21.352 -12.755  19.837  1.00 39.75           N
ATOM   2413  CA  GLU A 321      21.686 -14.180  19.815  1.00 40.57           C
ATOM   2414  C   GLU A 321      22.546 -14.496  18.596  1.00 39.42           C
ATOM   2415  O   GLU A 321      23.348 -15.432  18.602  1.00 40.08           O
ATOM   2416  CB  GLU A 321      20.411 -15.028  19.783  1.00 42.62           C
ATOM   2417  CG  GLU A 321      20.650 -16.492  19.418  1.00 48.13           C
ATOM   2418  CD  GLU A 321      19.502 -17.400  19.835  1.00 52.31           C
ATOM   2419  OE1 GLU A 321      18.331 -16.983  19.691  1.00 55.01           O
ATOM   2420  OE2 GLU A 321      19.772 -18.532  20.297  1.00 53.41           O
ATOM   2421  N   ASP A 322      22.364 -13.700  17.552  1.00 39.37           N
ATOM   2422  CA  ASP A 322      23.118 -13.847  16.320  1.00 40.61           C
ATOM   2423  C   ASP A 322      24.572 -13.476  16.630  1.00 39.48           C
ATOM   2424  O   ASP A 322      25.511 -14.221  16.329  1.00 40.78           O
ATOM   2425  CB  ASP A 322      22.561 -12.881  15.277  1.00 47.79           C
ATOM   2426  CG  ASP A 322      22.683 -13.405  13.868  1.00 54.55           C
ATOM   2427  OD1 ASP A 322      23.693 -14.073  13.558  1.00 56.00           O
ATOM   2428  OD2 ASP A 322      21.762 -13.133  13.065  1.00 59.71           O
ATOM   2429  N   VAL A 323      24.741 -12.312  17.248  1.00 38.46           N
ATOM   2430  CA  VAL A 323      26.061 -11.801  17.605  1.00 35.26           C
ATOM   2431  C   VAL A 323      26.844 -12.747  18.508  1.00 32.68           C
ATOM   2432  O   VAL A 323      28.013 -13.041  18.252  1.00 29.80           O
ATOM   2433  CB  VAL A 323      25.940 -10.431  18.319  1.00 36.19           C
ATOM   2434  CG1 VAL A 323      27.324  -9.920  18.714  1.00 36.54           C
ATOM   2435  CG2 VAL A 323      25.234  -9.429  17.411  1.00 27.84           C
ATOM   2436  N   LEU A 324      26.191 -13.217  19.565  1.00 32.37           N
ATOM   2437  CA  LEU A 324      26.828 -14.104  20.528  1.00 34.11           C
ATOM   2438  C   LEU A 324      27.235 -15.430  19.924  1.00 34.62           C
ATOM   2439  O   LEU A 324      28.296 -15.973  20.249  1.00 33.81           O
ATOM   2440  CB  LEU A 324      25.906 -14.320  21.730  1.00 31.74           C
ATOM   2441  CG  LEU A 324      25.693 -13.034  22.539  1.00 31.49           C
ATOM   2442  CD1 LEU A 324      24.732 -13.296  23.680  1.00 31.97           C
ATOM   2443  CD2 LEU A 324      27.035 -12.525  23.069  1.00 25.79           C
ATOM   2444  N   ARG A 325      26.392 -15.953  19.043  1.00 36.49           N
ATOM   2445  CA  ARG A 325      26.702 -17.208  18.380  1.00 34.63           C
ATOM   2446  C   ARG A 325      27.907 -17.007  17.458  1.00 33.16           C
ATOM   2447  O   ARG A 325      28.778 -17.877  17.367  1.00 33.53           O
ATOM   2448  CB  ARG A 325      25.483 -17.706  17.610  1.00 30.40           C
ATOM   2449  CG  ARG A 325      24.393 -18.239  18.527  1.00 28.23           C
ATOM   2450  CD  ARG A 325      23.231 -18.812  17.747  1.00 30.35           C
ATOM   2451  NE  ARG A 325      22.253 -19.455  18.618  1.00 33.97           N
ATOM   2452  CZ  ARG A 325      22.482 -20.567  19.309  1.00 37.31           C
ATOM   2453  NH1 ARG A 325      23.661 -21.172  19.235  1.00 40.79           N
ATOM   2454  NH2 ARG A 325      21.530 -21.078  20.077  1.00 40.32           N
ATOM   2455  N   LYS A 326      27.969 -15.855  16.791  1.00 32.46           N
ATOM   2456  CA  LYS A 326      29.102 -15.548  15.911  1.00 32.99           C
ATOM   2457  C   LYS A 326      30.363 -15.380  16.753  1.00 33.48           C
ATOM   2458  O   LYS A 326      31.430 -15.901  16.415  1.00 34.23           O
ATOM   2459  CB  LYS A 326      28.872 -14.246  15.134  1.00 34.39           C
ATOM   2460  CG  LYS A 326      27.943 -14.344  13.935  1.00 41.20           C
ATOM   2461  CD  LYS A 326      27.927 -13.020  13.178  1.00 45.15           C
ATOM   2462  CE  LYS A 326      27.131 -13.105  11.879  1.00 50.31           C
ATOM   2463  NZ  LYS A 326      25.691 -13.430  12.082  1.00 49.63           N
ATOM   2464  N   LEU A 327      30.229 -14.638  17.849  1.00 31.53           N
ATOM   2465  CA  LEU A 327      31.349 -14.381  18.745  1.00 32.40           C
ATOM   2466  C   LEU A 327      31.908 -15.695  19.281  1.00 32.11           C
ATOM   2467  O   LEU A 327      33.120 -15.898  19.318  1.00 33.27           O
ATOM   2468  CB  LEU A 327      30.892 -13.505  19.914  1.00 31.64           C
ATOM   2469  CG  LEU A 327      31.838 -12.430  20.463  1.00 31.21           C
ATOM   2470  CD1 LEU A 327      31.750 -12.470  21.982  1.00 29.71           C
ATOM   2471  CD2 LEU A 327      33.277 -12.638  19.990  1.00 26.60           C
ATOM   2472  N   ALA A 328      31.010 -16.581  19.701  1.00 30.82           N
ATOM   2473  CA  ALA A 328      31.401 -17.875  20.236  1.00 31.08           C
ATOM   2474  C   ALA A 328      32.173 -18.671  19.182  1.00 35.10           C
ATOM   2475  O   ALA A 328      33.143 -19.368  19.492  1.00 34.98           O
ATOM   2476  CB  ALA A 328      30.171 -18.630  20.667  1.00 28.54           C
ATOM   2477  N   ALA A 329      31.731 -18.566  17.935  1.00 34.91           N
ATOM   2478  CA  ALA A 329      32.378 -19.257  16.831  1.00 33.38           C
ATOM   2479  C   ALA A 329      33.780 -18.696  16.671  1.00 35.23           C
ATOM   2480  O   ALA A 329      34.737 -19.439  16.457  1.00 38.56           O
ATOM   2481  CB  ALA A 329      31.585 -19.046  15.557  1.00 35.58           C
ATOM   2482  N   ALA A 330      33.894 -17.375  16.779  1.00 35.66           N
ATOM   2483  CA  ALA A 330      35.177 -16.692  16.652  1.00 32.15           C
ATOM   2484  C   ALA A 330      36.149 -17.175  17.728  1.00 33.66           C
ATOM   2485  O   ALA A 330      37.347 -17.310  17.480  1.00 35.02           O
ATOM   2486  CB  ALA A 330      34.969 -15.188  16.760  1.00 28.34           C
ATOM   2487  N   VAL A 331      35.613 -17.440  18.919  1.00 34.93           N
ATOM   2488  CA  VAL A 331      36.390 -17.911  20.067  1.00 34.75           C
ATOM   2489  C   VAL A 331      36.958 -19.316  19.835  1.00 35.63           C
ATOM   2490  O   VAL A 331      38.113 -19.592  20.168  1.00 38.03           O
ATOM   2491  CB  VAL A 331      35.521 -17.917  21.350  1.00 33.77           C
ATOM   2492  CG1 VAL A 331      36.331 -18.411  22.532  1.00 38.29           C
ATOM   2493  CG2 VAL A 331      34.995 -16.521  21.628  1.00 31.54           C
ATOM   2494  N   ARG A 332      36.139 -20.204  19.278  1.00 36.05           N
ATOM   2495  CA  ARG A 332      36.573 -21.567  18.976  1.00 35.87           C
ATOM   2496  C   ARG A 332      37.730 -21.480  17.994  1.00 35.87           C
ATOM   2497  O   ARG A 332      38.743 -22.171  18.128  1.00 35.64           O
ATOM   2498  CB  ARG A 332      35.432 -22.351  18.330  1.00 36.06           C
ATOM   2499  CG  ARG A 332      34.785 -23.376  19.234  1.00 36.45           C
ATOM   2500  CD  ARG A 332      33.314 -23.102  19.362  1.00 38.21           C
ATOM   2501  NE  ARG A 332      32.684 -22.948  18.059  1.00 41.06           N
ATOM   2502  CZ  ARG A 332      31.455 -22.478  17.887  1.00 44.74           C
ATOM   2503  NH1 ARG A 332      30.734 -22.120  18.941  1.00 44.31           N
ATOM   2504  NH2 ARG A 332      30.950 -22.354  16.665  1.00 49.04           N
ATOM   2505  N   GLN A 333      37.545 -20.610  17.005  1.00 35.87           N
ATOM   2506  CA  GLN A 333      38.521 -20.355  15.952  1.00 39.79           C
ATOM   2507  C   GLN A 333      39.860 -19.892  16.530  1.00 38.36           C
ATOM   2508  O   GLN A 333      40.927 -20.196  15.994  1.00 39.46           O
ATOM   2509  CB  GLN A 333      37.981 -19.273  15.009  1.00 42.61           C
ATOM   2510  CG  GLN A 333      38.009 -19.623  13.533  1.00 46.92           C
ATOM   2511  CD  GLN A 333      39.297 -20.314  13.116  1.00 55.65           C
ATOM   2512  OE1 GLN A 333      39.423 -21.539  13.236  1.00 58.59           O
ATOM   2513  NE2 GLN A 333      40.268 -19.531  12.635  1.00 55.78           N
ATOM   2514  N   ARG A 334      39.803 -19.137  17.618  1.00 38.83           N
ATOM   2515  CA  ARG A 334      41.025 -18.652  18.226  1.00 37.99           C
ATOM   2516  C   ARG A 334      41.738 -19.814  18.905  1.00 37.83           C
ATOM   2517  O   ARG A 334      42.958 -19.943  18.797  1.00 39.60           O
ATOM   2518  CB  ARG A 334      40.722 -17.541  19.237  1.00 34.94           C
ATOM   2519  CG  ARG A 334      41.970 -16.806  19.709  1.00 33.17           C
ATOM   2520  CD  ARG A 334      41.631 -15.526  20.461  1.00 34.36           C
ATOM   2521  NE  ARG A 334      40.790 -15.770  21.632  1.00 35.26           N
ATOM   2522  CZ  ARG A 334      40.446 -14.833  22.514  1.00 36.89           C
ATOM   2523  NH1 ARG A 334      40.875 -13.587  22.360  1.00 37.70           N
ATOM   2524  NH2 ARG A 334      39.665 -15.139  23.546  1.00 31.40           N
ATOM   2525  N   ARG A 335      40.980 -20.663  19.599  1.00 38.56           N
ATOM   2526  CA  ARG A 335      41.572 -21.812  20.279  1.00 38.72           C
ATOM   2527  C   ARG A 335      42.424 -22.557  19.277  1.00 41.78           C
ATOM   2528  O   ARG A 335      43.557 -22.940  19.568  1.00 45.15           O
ATOM   2529  CB  ARG A 335      40.504 -22.775  20.800  1.00 38.32           C
ATOM   2530  CG  ARG A 335      39.702 -22.293  21.988  1.00 39.32           C
ATOM   2531  CD  ARG A 335      38.662 -23.346  22.347  1.00 40.92           C
ATOM   2532  NE  ARG A 335      37.433 -22.775  22.899  1.00 37.85           N
ATOM   2533  CZ  ARG A 335      37.319 -22.292  24.128  1.00 39.51           C
ATOM   2534  NH1 ARG A 335      38.362 -22.309  24.944  1.00 46.11           N
ATOM   2535  NH2 ARG A 335      36.162 -21.795  24.545  1.00 42.98           N
ATOM   2536  N   GLU A 336      41.861 -22.758  18.090  1.00 42.63           N
ATOM   2537  CA  GLU A 336      42.555 -23.462  17.022  1.00 43.71           C
ATOM   2538  C   GLU A 336      43.875 -22.811  16.676  1.00 39.75           C
ATOM   2539  O   GLU A 336      44.919 -23.458  16.730  1.00 44.41           O
ATOM   2540  CB  GLU A 336      41.665 -23.541  15.780  1.00 45.57           C
ATOM   2541  CG  GLU A 336      41.083 -24.928  15.552  1.00 54.84           C
ATOM   2542  CD  GLU A 336      40.738 -25.640  16.858  1.00 60.81           C
ATOM   2543  OE1 GLU A 336      39.924 -25.101  17.648  1.00 63.50           O
ATOM   2544  OE2 GLU A 336      41.290 -26.741  17.094  1.00 63.60           O
ATOM   2545  N   VAL A 337      43.826 -21.531  16.328  1.00 39.39           N
ATOM   2546  CA  VAL A 337      45.025 -20.786  15.976  1.00 38.93           C
ATOM   2547  C   VAL A 337      46.102 -20.928  17.046  1.00 40.59           C
ATOM   2548  O   VAL A 337      47.274 -21.148  16.741  1.00 42.75           O
ATOM   2549  CB  VAL A 337      44.714 -19.285  15.796  1.00 38.24           C
ATOM   2550  CG1 VAL A 337      45.991 -18.525  15.460  1.00 32.58           C
ATOM   2551  CG2 VAL A 337      43.678 -19.100  14.701  1.00 38.11           C
ATOM   2552  N   ASN A 338      45.694 -20.813  18.302  1.00 44.23           N
ATOM   2553  CA  ASN A 338      46.625 -20.906  19.416  1.00 46.11           C
ATOM   2554  C   ASN A 338      47.213 -22.296  19.651  1.00 46.40           C
ATOM   2555  O   ASN A 338      47.949 -22.496  20.615  1.00 47.21           O
ATOM   2556  CB  ASN A 338      45.948 -20.411  20.699  1.00 45.30           C
ATOM   2557  CG  ASN A 338      45.488 -18.969  20.591  1.00 46.08           C
ATOM   2558  OD1 ASN A 338      46.260 -18.085  20.215  1.00 45.44           O
ATOM   2559  ND2 ASN A 338      44.228 -18.725  20.924  1.00 47.23           N
ATOM   2560  N   LYS A 339      46.907 -23.254  18.781  1.00 47.23           N
ATOM   2561  CA  LYS A 339      47.443 -24.600  18.958  1.00 48.08           C
ATOM   2562  C   LYS A 339      48.558 -24.934  17.966  1.00 50.18           C
ATOM   2563  O   LYS A 339      48.788 -24.140  17.025  1.00 53.78           O
ATOM   2564  CB  LYS A 339      46.323 -25.637  18.841  1.00 47.94           C
ATOM   2565  CG  LYS A 339      45.174 -25.411  19.804  1.00 45.89           C
ATOM   2566  CD  LYS A 339      44.420 -26.697  20.093  1.00 43.61           C
ATOM   2567  CE  LYS A 339      43.869 -27.322  18.839  1.00 41.56           C
ATOM   2568  NZ  LYS A 339      43.276 -28.649  19.142  1.00 45.96           N
