# Supplementary material for: Modeling of loops in proteins: a multi-method approach
Source: BMC Struct Biol. 2010 Feb 11;10:5. doi: 10.1186/1472-6807-10-5 (PMC2837870; doi:10.1186/1472-6807-10-5)
Supplement: Additional file 1 — Student t-test. Results from two sample paired t-test of Table 2. [file 1472-6807-10-5-S1.GZ › loop_test_data/1i19_415-438.pdb]

ATOM      1  N   VAL A   1       3.676   6.277  55.904  1.00 37.61           N
ATOM      2  CA  VAL A   1       3.150   6.937  54.672  1.00 37.36           C
ATOM      3  C   VAL A   1       3.275   6.012  53.465  1.00 37.11           C
ATOM      4  O   VAL A   1       4.282   5.321  53.298  1.00 37.18           O
ATOM      5  CB  VAL A   1       3.913   8.252  54.374  1.00 37.49           C
ATOM      6  CG1 VAL A   1       3.414   8.865  53.073  1.00 37.48           C
ATOM      7  CG2 VAL A   1       3.723   9.234  55.520  1.00 37.48           C
ATOM      8  N   ALA A   2       2.243   6.000  52.628  1.00 36.80           N
ATOM      9  CA  ALA A   2       2.238   5.162  51.435  1.00 36.51           C
ATOM     10  C   ALA A   2       3.367   5.565  50.492  1.00 36.18           C
ATOM     11  O   ALA A   2       3.593   6.750  50.251  1.00 36.29           O
ATOM     12  CB  ALA A   2       0.897   5.278  50.723  1.00 36.61           C
ATOM     13  N   PRO A   3       4.098   4.580  49.950  1.00 35.83           N
ATOM     14  CA  PRO A   3       5.201   4.875  49.032  1.00 35.34           C
ATOM     15  C   PRO A   3       4.709   5.442  47.702  1.00 34.90           C
ATOM     16  O   PRO A   3       3.700   4.991  47.159  1.00 34.82           O
ATOM     17  CB  PRO A   3       5.884   3.520  48.872  1.00 35.57           C
ATOM     18  CG  PRO A   3       4.737   2.562  48.983  1.00 35.80           C
ATOM     19  CD  PRO A   3       3.959   3.126  50.154  1.00 35.87           C
ATOM     20  N   LEU A   4       5.422   6.439  47.190  1.00 34.36           N
ATOM     21  CA  LEU A   4       5.064   7.059  45.920  1.00 33.86           C
ATOM     22  C   LEU A   4       5.398   6.116  44.771  1.00 33.53           C
ATOM     23  O   LEU A   4       6.281   5.266  44.893  1.00 33.47           O
ATOM     24  CB  LEU A   4       5.834   8.369  45.733  1.00 33.74           C
ATOM     25  CG  LEU A   4       5.506   9.525  46.678  1.00 33.54           C
ATOM     26  CD1 LEU A   4       6.487  10.665  46.449  1.00 33.53           C
ATOM     27  CD2 LEU A   4       4.076   9.986  46.442  1.00 33.49           C
ATOM     28  N   PRO A   5       4.688   6.247  43.639  1.00 33.18           N
ATOM     29  CA  PRO A   5       4.954   5.383  42.486  1.00 32.91           C
ATOM     30  C   PRO A   5       6.416   5.529  42.078  1.00 32.64           C
ATOM     31  O   PRO A   5       6.942   6.639  42.034  1.00 32.51           O
ATOM     32  CB  PRO A   5       4.002   5.927  41.424  1.00 33.04           C
ATOM     33  CG  PRO A   5       2.846   6.426  42.238  1.00 33.07           C
ATOM     34  CD  PRO A   5       3.539   7.133  43.379  1.00 33.23           C
ATOM     35  N   THR A   6       7.074   4.412  41.792  1.00 32.41           N
ATOM     36  CA  THR A   6       8.475   4.441  41.393  1.00 32.24           C
ATOM     37  C   THR A   6       8.636   5.103  40.028  1.00 32.05           C
ATOM     38  O   THR A   6       7.986   4.707  39.062  1.00 31.96           O
ATOM     39  CB  THR A   6       9.061   3.016  41.321  1.00 32.28           C
ATOM     40  OG1 THR A   6       9.001   2.408  42.618  1.00 32.40           O
ATOM     41  CG2 THR A   6      10.505   3.057  40.856  1.00 32.42           C
ATOM     42  N   PRO A   7       9.499   6.130  39.933  1.00 32.01           N
ATOM     43  CA  PRO A   7       9.709   6.813  38.651  1.00 31.96           C
ATOM     44  C   PRO A   7      10.242   5.834  37.605  1.00 32.05           C
ATOM     45  O   PRO A   7      11.137   5.040  37.890  1.00 32.08           O
ATOM     46  CB  PRO A   7      10.725   7.898  39.002  1.00 31.87           C
ATOM     47  CG  PRO A   7      10.409   8.203  40.440  1.00 32.02           C
ATOM     48  CD  PRO A   7      10.226   6.816  41.015  1.00 31.89           C
ATOM     49  N   PRO A   8       9.701   5.885  36.378  1.00 32.05           N
ATOM     50  CA  PRO A   8      10.125   4.993  35.292  1.00 32.13           C
ATOM     51  C   PRO A   8      11.550   5.211  34.782  1.00 32.11           C
ATOM     52  O   PRO A   8      11.922   6.318  34.394  1.00 32.01           O
ATOM     53  CB  PRO A   8       9.078   5.253  34.210  1.00 32.11           C
ATOM     54  CG  PRO A   8       8.755   6.704  34.413  1.00 32.06           C
ATOM     55  CD  PRO A   8       8.635   6.796  35.920  1.00 32.16           C
ATOM     56  N   ASN A   9      12.336   4.139  34.785  1.00 32.12           N
ATOM     57  CA  ASN A   9      13.716   4.175  34.311  1.00 32.16           C
ATOM     58  C   ASN A   9      14.490   5.412  34.755  1.00 32.22           C
ATOM     59  O   ASN A   9      15.100   6.097  33.935  1.00 32.27           O
ATOM     60  CB  ASN A   9      13.742   4.082  32.783  1.00 32.27           C
ATOM     61  CG  ASN A   9      13.086   2.817  32.265  0.50 32.36           C
ATOM     62  OD1 ASN A   9      13.485   1.708  32.620  0.50 32.43           O
ATOM     63  ND2 ASN A   9      12.072   2.977  31.421  0.50 32.34           N
ATOM     64  N   PHE A  10      14.470   5.693  36.053  1.00 32.24           N
ATOM     65  CA  PHE A  10      15.180   6.848  36.596  1.00 32.35           C
ATOM     66  C   PHE A  10      16.686   6.572  36.543  1.00 32.70           C
ATOM     67  O   PHE A  10      17.117   5.436  36.742  1.00 32.68           O
ATOM     68  CB  PHE A  10      14.744   7.084  38.045  1.00 31.97           C
ATOM     69  CG  PHE A  10      15.134   8.428  38.589  1.00 31.64           C
ATOM     70  CD1 PHE A  10      14.415   9.569  38.245  1.00 31.49           C
ATOM     71  CD2 PHE A  10      16.222   8.557  39.445  1.00 31.37           C
ATOM     72  CE1 PHE A  10      14.773  10.821  38.749  1.00 31.41           C
ATOM     73  CE2 PHE A  10      16.588   9.802  39.953  1.00 31.44           C
ATOM     74  CZ  PHE A  10      15.861  10.936  39.604  1.00 31.23           C
ATOM     75  N   PRO A  11      17.505   7.603  36.265  1.00 33.01           N
ATOM     76  CA  PRO A  11      18.961   7.422  36.196  1.00 33.47           C
ATOM     77  C   PRO A  11      19.491   6.616  37.383  1.00 33.92           C
ATOM     78  O   PRO A  11      19.350   7.026  38.534  1.00 33.96           O
ATOM     79  CB  PRO A  11      19.478   8.854  36.177  1.00 33.26           C
ATOM     80  CG  PRO A  11      18.412   9.562  35.395  1.00 33.19           C
ATOM     81  CD  PRO A  11      17.143   9.008  36.006  1.00 33.05           C
ATOM     82  N   ASN A  12      20.103   5.471  37.089  1.00 34.42           N
ATOM     83  CA  ASN A  12      20.629   4.579  38.123  1.00 34.85           C
ATOM     84  C   ASN A  12      21.684   5.152  39.067  1.00 34.56           C
ATOM     85  O   ASN A  12      21.811   4.690  40.201  1.00 34.90           O
ATOM     86  CB  ASN A  12      21.181   3.300  37.482  1.00 35.72           C
ATOM     87  CG  ASN A  12      20.095   2.442  36.857  1.00 36.57           C
ATOM     88  OD1 ASN A  12      19.088   2.129  37.498  1.00 37.21           O
ATOM     89  ND2 ASN A  12      20.299   2.048  35.604  1.00 37.25           N
ATOM     90  N   ASP A  13      22.440   6.148  38.618  1.00 34.07           N
ATOM     91  CA  ASP A  13      23.480   6.728  39.464  1.00 33.50           C
ATOM     92  C   ASP A  13      23.010   7.946  40.257  1.00 32.72           C
ATOM     93  O   ASP A  13      23.805   8.593  40.937  1.00 32.83           O
ATOM     94  CB  ASP A  13      24.687   7.111  38.616  1.00 34.11           C
ATOM     95  CG  ASP A  13      24.365   8.193  37.626  1.00 34.68           C
ATOM     96  OD1 ASP A  13      23.346   8.048  36.921  1.00 34.95           O
ATOM     97  OD2 ASP A  13      25.125   9.182  37.553  1.00 35.43           O
ATOM     98  N   ILE A  14      21.725   8.266  40.158  1.00 31.69           N
ATOM     99  CA  ILE A  14      21.166   9.392  40.898  1.00 30.61           C
ATOM    100  C   ILE A  14      20.197   8.833  41.932  1.00 30.05           C
ATOM    101  O   ILE A  14      19.066   8.469  41.609  1.00 29.84           O
ATOM    102  CB  ILE A  14      20.409  10.371  39.976  1.00 30.28           C
ATOM    103  CG1 ILE A  14      21.378  10.997  38.970  1.00 29.99           C
ATOM    104  CG2 ILE A  14      19.742  11.461  40.812  1.00 30.19           C
ATOM    105  CD1 ILE A  14      20.715  11.944  37.983  1.00 29.67           C
ATOM    106  N   ALA A  15      20.653   8.758  43.177  1.00 29.40           N
ATOM    107  CA  ALA A  15      19.838   8.224  44.258  1.00 28.98           C
ATOM    108  C   ALA A  15      18.564   9.030  44.494  1.00 28.71           C
ATOM    109  O   ALA A  15      18.591  10.261  44.509  1.00 28.57           O
ATOM    110  CB  ALA A  15      20.659   8.164  45.540  1.00 28.96           C
ATOM    111  N   LEU A  16      17.455   8.318  44.675  1.00 28.52           N
ATOM    112  CA  LEU A  16      16.155   8.932  44.935  1.00 28.43           C
ATOM    113  C   LEU A  16      15.711   8.599  46.348  1.00 28.35           C
ATOM    114  O   LEU A  16      15.840   7.458  46.792  1.00 28.32           O
ATOM    115  CB  LEU A  16      15.095   8.411  43.963  1.00 28.65           C
ATOM    116  CG  LEU A  16      14.818   9.177  42.671  1.00 28.96           C
ATOM    117  CD1 LEU A  16      13.720   8.460  41.901  1.00 29.13           C
ATOM    118  CD2 LEU A  16      14.392  10.607  42.989  1.00 28.82           C
ATOM    119  N   PHE A  17      15.184   9.594  47.051  1.00 27.86           N
ATOM    120  CA  PHE A  17      14.713   9.392  48.413  1.00 27.62           C
ATOM    121  C   PHE A  17      13.332  10.004  48.566  1.00 27.18           C
ATOM    122  O   PHE A  17      13.073  11.100  48.064  1.00 27.10           O
ATOM    123  CB  PHE A  17      15.656  10.054  49.423  1.00 28.01           C
ATOM    124  CG  PHE A  17      17.097   9.668  49.261  1.00 28.49           C
ATOM    125  CD1 PHE A  17      17.903  10.311  48.326  1.00 28.73           C
ATOM    126  CD2 PHE A  17      17.654   8.661  50.047  1.00 28.78           C
ATOM    127  CE1 PHE A  17      19.245   9.957  48.175  1.00 29.04           C
ATOM    128  CE2 PHE A  17      18.995   8.299  49.904  1.00 28.89           C
ATOM    129  CZ  PHE A  17      19.792   8.948  48.967  1.00 29.04           C
ATOM    130  N   GLN A  18      12.439   9.296  49.246  1.00 26.67           N
ATOM    131  CA  GLN A  18      11.104   9.826  49.474  1.00 26.14           C
ATOM    132  C   GLN A  18      11.135  10.552  50.811  1.00 25.78           C
ATOM    133  O   GLN A  18      11.367   9.937  51.854  1.00 25.75           O
ATOM    134  CB  GLN A  18      10.064   8.705  49.521  1.00 26.59           C
ATOM    135  CG  GLN A  18       8.641   9.219  49.725  1.00 26.94           C
ATOM    136  CD  GLN A  18       7.606   8.117  49.704  1.00 27.10           C
ATOM    137  OE1 GLN A  18       7.558   7.312  48.771  1.00 27.56           O
ATOM    138  NE2 GLN A  18       6.758   8.080  50.729  1.00 27.16           N
ATOM    139  N   GLN A  19      10.915  11.861  50.779  1.00 24.88           N
ATOM    140  CA  GLN A  19      10.921  12.656  52.001  1.00 24.29           C
ATOM    141  C   GLN A  19       9.695  13.547  52.046  1.00 23.47           C
ATOM    142  O   GLN A  19       9.081  13.836  51.016  1.00 23.46           O
ATOM    143  CB  GLN A  19      12.156  13.558  52.064  1.00 24.72           C
ATOM    144  CG  GLN A  19      13.474  12.893  51.735  1.00 25.66           C
ATOM    145  CD  GLN A  19      14.641  13.853  51.880  1.00 26.29           C
ATOM    146  OE1 GLN A  19      14.524  15.040  51.566  1.00 26.67           O
ATOM    147  NE2 GLN A  19      15.778  13.343  52.346  1.00 26.66           N
ATOM    148  N   ALA A  20       9.335  13.983  53.245  1.00 22.14           N
ATOM    149  CA  ALA A  20       8.205  14.881  53.385  1.00 21.14           C
ATOM    150  C   ALA A  20       8.731  16.255  52.992  1.00 20.25           C
ATOM    151  O   ALA A  20       9.943  16.466  52.918  1.00 19.76           O
ATOM    152  CB  ALA A  20       7.720  14.902  54.831  1.00 21.35           C
ATOM    153  N   TYR A  21       7.821  17.178  52.708  1.00 19.48           N
ATOM    154  CA  TYR A  21       8.214  18.535  52.370  1.00 19.02           C
ATOM    155  C   TYR A  21       7.456  19.468  53.292  1.00 18.90           C
ATOM    156  O   TYR A  21       6.254  19.310  53.495  1.00 18.80           O
ATOM    157  CB  TYR A  21       7.866  18.903  50.926  1.00 18.53           C
ATOM    158  CG  TYR A  21       8.329  20.304  50.576  1.00 17.93           C
ATOM    159  CD1 TYR A  21       9.600  20.528  50.051  1.00 17.58           C
ATOM    160  CD2 TYR A  21       7.520  21.414  50.838  1.00 17.62           C
ATOM    161  CE1 TYR A  21      10.061  21.821  49.797  1.00 17.38           C
ATOM    162  CE2 TYR A  21       7.972  22.715  50.588  1.00 17.05           C
ATOM    163  CZ  TYR A  21       9.244  22.911  50.070  1.00 17.10           C
ATOM    164  OH  TYR A  21       9.710  24.192  49.847  1.00 16.54           O
ATOM    165  N   GLN A  22       8.166  20.443  53.841  1.00 19.21           N
ATOM    166  CA  GLN A  22       7.564  21.421  54.735  1.00 19.44           C
ATOM    167  C   GLN A  22       8.349  22.714  54.577  1.00 18.77           C
ATOM    168  O   GLN A  22       9.569  22.716  54.730  1.00 18.83           O
ATOM    169  CB  GLN A  22       7.661  20.928  56.182  1.00 20.71           C
ATOM    170  CG  GLN A  22       6.991  21.817  57.210  1.00 22.71           C
ATOM    171  CD  GLN A  22       7.141  21.267  58.620  1.00 23.90           C
ATOM    172  OE1 GLN A  22       8.242  21.249  59.180  1.00 24.92           O
ATOM    173  NE2 GLN A  22       6.038  20.804  59.194  1.00 24.38           N
ATOM    174  N   ASN A  23       7.669  23.807  54.242  1.00 18.26           N
ATOM    175  CA  ASN A  23       8.376  25.072  54.106  1.00 17.71           C
ATOM    176  C   ASN A  23       8.552  25.643  55.503  1.00 17.88           C
ATOM    177  O   ASN A  23       7.981  25.124  56.466  1.00 17.66           O
ATOM    178  CB  ASN A  23       7.623  26.045  53.181  1.00 17.24           C
ATOM    179  CG  ASN A  23       6.276  26.480  53.729  1.00 16.87           C
ATOM    180  OD1 ASN A  23       5.688  25.822  54.585  1.00 16.39           O
ATOM    181  ND2 ASN A  23       5.765  27.590  53.202  1.00 16.49           N
ATOM    182  N   TRP A  24       9.355  26.690  55.625  1.00 17.82           N
ATOM    183  CA  TRP A  24       9.611  27.275  56.933  1.00 18.27           C
ATOM    184  C   TRP A  24       8.359  27.576  57.759  1.00 18.29           C
ATOM    185  O   TRP A  24       8.266  27.163  58.912  1.00 18.70           O
ATOM    186  CB  TRP A  24      10.447  28.544  56.792  1.00 18.18           C
ATOM    187  CG  TRP A  24      10.759  29.171  58.112  1.00 18.60           C
ATOM    188  CD1 TRP A  24      11.654  28.726  59.045  1.00 18.83           C
ATOM    189  CD2 TRP A  24      10.131  30.326  58.675  1.00 18.68           C
ATOM    190  NE1 TRP A  24      11.618  29.536  60.157  1.00 19.11           N
ATOM    191  CE2 TRP A  24      10.693  30.525  59.957  1.00 18.89           C
ATOM    192  CE3 TRP A  24       9.145  31.213  58.223  1.00 18.56           C
ATOM    193  CZ2 TRP A  24      10.301  31.575  60.790  1.00 18.76           C
ATOM    194  CZ3 TRP A  24       8.755  32.257  59.050  1.00 18.66           C
ATOM    195  CH2 TRP A  24       9.334  32.429  60.323  1.00 19.12           C
ATOM    196  N   SER A  25       7.393  28.283  57.179  1.00 18.10           N
ATOM    197  CA  SER A  25       6.175  28.637  57.909  1.00 17.99           C
ATOM    198  C   SER A  25       5.272  27.438  58.197  1.00 18.20           C
ATOM    199  O   SER A  25       4.319  27.547  58.970  1.00 18.04           O
ATOM    200  CB  SER A  25       5.377  29.686  57.133  1.00 17.80           C
ATOM    201  OG  SER A  25       4.756  29.110  55.998  1.00 16.86           O
ATOM    202  N   LYS A  26       5.580  26.305  57.571  1.00 18.33           N
ATOM    203  CA  LYS A  26       4.817  25.071  57.723  1.00 18.74           C
ATOM    204  C   LYS A  26       3.411  25.170  57.129  1.00 18.51           C
ATOM    205  O   LYS A  26       2.549  24.332  57.399  1.00 18.39           O
ATOM    206  CB  LYS A  26       4.749  24.655  59.200  1.00 19.55           C
ATOM    207  CG  LYS A  26       6.116  24.314  59.797  1.00 20.79           C
ATOM    208  CD  LYS A  26       6.012  23.810  61.235  1.00 21.81           C
ATOM    209  CE  LYS A  26       7.399  23.524  61.812  1.00 22.94           C
ATOM    210  NZ  LYS A  26       7.346  23.005  63.218  1.00 24.08           N
ATOM    211  N   GLU A  27       3.185  26.201  56.317  1.00 18.10           N
ATOM    212  CA  GLU A  27       1.896  26.389  55.663  1.00 17.88           C
ATOM    213  C   GLU A  27       1.785  25.426  54.488  1.00 17.87           C
ATOM    214  O   GLU A  27       0.684  25.091  54.042  1.00 17.62           O
ATOM    215  CB  GLU A  27       1.750  27.825  55.171  1.00 18.03           C
ATOM    216  CG  GLU A  27       1.477  28.824  56.272  1.00 18.33           C
ATOM    217  CD  GLU A  27       1.523  30.241  55.763  1.00 18.76           C
ATOM    218  OE1 GLU A  27       2.626  30.701  55.407  1.00 18.98           O
ATOM    219  OE2 GLU A  27       0.458  30.888  55.706  1.00 19.46           O
ATOM    220  N   ILE A  28       2.935  24.991  53.983  1.00 17.65           N
ATOM    221  CA  ILE A  28       2.973  24.035  52.888  1.00 17.70           C
ATOM    222  C   ILE A  28       3.598  22.749  53.417  1.00 18.26           C
ATOM    223  O   ILE A  28       4.798  22.702  53.690  1.00 18.07           O
ATOM    224  CB  ILE A  28       3.811  24.557  51.703  1.00 17.50           C
ATOM    225  CG1 ILE A  28       3.156  25.808  51.112  1.00 17.35           C
ATOM    226  CG2 ILE A  28       3.932  23.475  50.633  1.00 17.24           C
ATOM    227  CD1 ILE A  28       3.915  26.399  49.932  1.00 17.26           C
ATOM    228  N   MET A  29       2.775  21.716  53.578  1.00 18.80           N
ATOM    229  CA  MET A  29       3.242  20.428  54.080  1.00 19.57           C
ATOM    230  C   MET A  29       2.704  19.268  53.251  1.00 19.74           C
ATOM    231  O   MET A  29       1.490  19.109  53.110  1.00 19.75           O
ATOM    232  CB AMET A  29       2.779  20.228  55.528  0.50 19.82           C
ATOM    234  CG AMET A  29       3.230  21.283  56.518  0.50 20.35           C
ATOM    236  SD AMET A  29       2.405  21.073  58.121  0.50 21.36           S
ATOM    238  CE AMET A  29       3.146  19.525  58.673  0.50 20.90           C
ATOM    240  N   LEU A  30       3.612  18.465  52.703  1.00 20.01           N
ATOM    241  CA  LEU A  30       3.246  17.283  51.922  1.00 20.37           C
ATOM    242  C   LEU A  30       3.955  16.099  52.579  1.00 20.64           C
ATOM    243  O   LEU A  30       5.146  16.175  52.875  1.00 20.49           O
ATOM    244  CB  LEU A  30       3.701  17.416  50.461  1.00 20.45           C
ATOM    245  CG  LEU A  30       2.886  18.323  49.532  1.00 20.49           C
ATOM    246  CD1 LEU A  30       3.053  19.778  49.948  1.00 20.32           C
ATOM    247  CD2 LEU A  30       3.349  18.130  48.092  1.00 20.46           C
ATOM    248  N   ASP A  31       3.228  15.011  52.814  1.00 21.28           N
ATOM    249  CA  ASP A  31       3.821  13.842  53.463  1.00 21.68           C
ATOM    250  C   ASP A  31       4.856  13.119  52.616  1.00 21.66           C
ATOM    251  O   ASP A  31       5.724  12.432  53.153  1.00 21.55           O
ATOM    252  CB AASP A  31       2.730  12.827  53.819  0.50 21.87           C
ATOM    254  CG AASP A  31       1.760  13.341  54.858  0.50 22.08           C
ATOM    256  OD1AASP A  31       0.749  12.649  55.102  0.50 22.40           O
ATOM    258  OD2AASP A  31       2.003  14.420  55.435  0.50 22.16           O
ATOM    260  N   ALA A  32       4.777  13.268  51.297  1.00 21.43           N
ATOM    261  CA  ALA A  32       5.714  12.570  50.433  1.00 21.30           C
ATOM    262  C   ALA A  32       6.047  13.274  49.125  1.00 21.14           C
ATOM    263  O   ALA A  32       5.166  13.747  48.408  1.00 21.20           O
ATOM    264  CB  ALA A  32       5.183  11.178  50.136  1.00 21.23           C
ATOM    265  N   THR A  33       7.340  13.325  48.834  1.00 21.12           N
ATOM    266  CA  THR A  33       7.859  13.922  47.615  1.00 21.16           C
ATOM    267  C   THR A  33       9.120  13.147  47.264  1.00 21.22           C
ATOM    268  O   THR A  33       9.759  12.565  48.145  1.00 21.11           O
ATOM    269  CB  THR A  33       8.258  15.401  47.813  1.00 21.33           C
ATOM    270  OG1 THR A  33       9.317  15.487  48.778  1.00 21.22           O
ATOM    271  CG2 THR A  33       7.074  16.220  48.283  1.00 21.40           C
ATOM    272  N   TRP A  34       9.464  13.118  45.980  1.00 21.04           N
ATOM    273  CA  TRP A  34      10.679  12.448  45.536  1.00 21.09           C
ATOM    274  C   TRP A  34      11.785  13.491  45.572  1.00 20.86           C
ATOM    275  O   TRP A  34      11.619  14.604  45.064  1.00 20.66           O
ATOM    276  CB  TRP A  34      10.521  11.908  44.114  1.00 21.35           C
ATOM    277  CG  TRP A  34       9.806  10.593  44.041  1.00 22.04           C
ATOM    278  CD1 TRP A  34       8.668  10.315  43.344  1.00 22.15           C
ATOM    279  CD2 TRP A  34      10.204   9.367  44.667  1.00 22.40           C
ATOM    280  NE1 TRP A  34       8.331   8.990  43.493  1.00 22.60           N
ATOM    281  CE2 TRP A  34       9.258   8.385  44.301  1.00 22.59           C
ATOM    282  CE3 TRP A  34      11.271   9.002  45.501  1.00 22.70           C
ATOM    283  CZ2 TRP A  34       9.344   7.056  44.740  1.00 22.96           C
ATOM    284  CZ3 TRP A  34      11.357   7.679  45.939  1.00 22.99           C
ATOM    285  CH2 TRP A  34      10.397   6.725  45.555  1.00 22.93           C
ATOM    286  N   VAL A  35      12.911  13.134  46.178  1.00 20.53           N
ATOM    287  CA  VAL A  35      14.030  14.055  46.295  1.00 20.47           C
ATOM    288  C   VAL A  35      15.346  13.391  45.921  1.00 20.52           C
ATOM    289  O   VAL A  35      15.557  12.210  46.198  1.00 20.53           O
ATOM    290  CB  VAL A  35      14.168  14.579  47.747  1.00 20.51           C
ATOM    291  CG1 VAL A  35      15.279  15.615  47.826  1.00 20.42           C
ATOM    292  CG2 VAL A  35      12.845  15.163  48.222  1.00 20.42           C
ATOM    293  N   CYS A  36      16.220  14.156  45.278  1.00 20.50           N
ATOM    294  CA  CYS A  36      17.539  13.669  44.907  1.00 20.70           C
ATOM    295  C   CYS A  36      18.512  14.829  45.077  1.00 20.77           C
ATOM    296  O   CYS A  36      18.095  15.988  45.182  1.00 20.39           O
ATOM    297  CB  CYS A  36      17.556  13.157  43.460  1.00 20.73           C
ATOM    298  SG  CYS A  36      17.432  14.420  42.172  1.00 21.28           S
ATOM    299  N   SER A  37      19.802  14.520  45.136  1.00 20.71           N
ATOM    300  CA  SER A  37      20.821  15.551  45.289  1.00 20.98           C
ATOM    301  C   SER A  37      21.829  15.453  44.150  1.00 21.19           C
ATOM    302  O   SER A  37      22.826  14.734  44.254  1.00 20.84           O
ATOM    303  CB  SER A  37      21.551  15.396  46.630  1.00 21.16           C
ATOM    304  OG  SER A  37      20.668  15.572  47.727  1.00 21.45           O
ATOM    305  N   PRO A  38      21.580  16.170  43.040  1.00 21.17           N
ATOM    306  CA  PRO A  38      22.509  16.128  41.904  1.00 21.27           C
ATOM    307  C   PRO A  38      23.925  16.515  42.323  1.00 21.27           C
ATOM    308  O   PRO A  38      24.141  17.554  42.946  1.00 21.15           O
ATOM    309  CB  PRO A  38      21.895  17.118  40.912  1.00 21.12           C
ATOM    310  CG  PRO A  38      21.118  18.064  41.798  1.00 21.62           C
ATOM    311  CD  PRO A  38      20.487  17.126  42.790  1.00 21.21           C
ATOM    312  N   LYS A  39      24.889  15.671  41.971  1.00 21.55           N
ATOM    313  CA  LYS A  39      26.282  15.909  42.326  1.00 21.69           C
ATOM    314  C   LYS A  39      26.965  16.994  41.493  1.00 21.53           C
ATOM    315  O   LYS A  39      27.890  17.655  41.966  1.00 21.30           O
ATOM    316  CB  LYS A  39      27.066  14.599  42.223  1.00 22.54           C
ATOM    317  CG  LYS A  39      26.643  13.550  43.247  1.00 23.46           C
ATOM    318  CD  LYS A  39      27.428  12.256  43.072  1.00 24.18           C
ATOM    319  CE  LYS A  39      27.287  11.349  44.291  1.00 24.84           C
ATOM    320  NZ  LYS A  39      25.888  10.897  44.528  1.00 25.61           N
ATOM    321  N   THR A  40      26.510  17.183  40.257  1.00 21.02           N
ATOM    322  CA  THR A  40      27.100  18.188  39.376  1.00 21.04           C
ATOM    323  C   THR A  40      26.017  18.848  38.524  1.00 20.90           C
ATOM    324  O   THR A  40      24.899  18.336  38.423  1.00 20.71           O
ATOM    325  CB  THR A  40      28.121  17.559  38.408  1.00 21.00           C
ATOM    326  OG1 THR A  40      27.423  16.749  37.455  1.00 21.17           O
ATOM    327  CG2 THR A  40      29.120  16.687  39.164  1.00 21.21           C
ATOM    328  N   PRO A  41      26.333  19.998  37.908  1.00 21.08           N
ATOM    329  CA  PRO A  41      25.344  20.681  37.069  1.00 21.25           C
ATOM    330  C   PRO A  41      24.850  19.773  35.946  1.00 21.72           C
ATOM    331  O   PRO A  41      23.672  19.804  35.582  1.00 21.64           O
ATOM    332  CB  PRO A  41      26.117  21.883  36.542  1.00 21.25           C
ATOM    333  CG  PRO A  41      27.018  22.216  37.699  1.00 21.27           C
ATOM    334  CD  PRO A  41      27.520  20.849  38.118  1.00 20.98           C
ATOM    335  N   GLN A  42      25.754  18.956  35.411  1.00 22.14           N
ATOM    336  CA  GLN A  42      25.404  18.045  34.325  1.00 22.70           C
ATOM    337  C   GLN A  42      24.357  17.033  34.766  1.00 22.52           C
ATOM    338  O   GLN A  42      23.581  16.535  33.948  1.00 22.63           O
ATOM    339  CB  GLN A  42      26.659  17.324  33.815  1.00 23.57           C
ATOM    340  CG  GLN A  42      26.432  16.427  32.597  1.00 25.20           C
ATOM    341  CD  GLN A  42      25.774  17.149  31.428  1.00 25.86           C
ATOM    342  OE1 GLN A  42      26.134  18.281  31.092  1.00 26.70           O
ATOM    343  NE2 GLN A  42      24.812  16.486  30.792  1.00 26.57           N
ATOM    344  N   ASP A  43      24.327  16.723  36.060  1.00 22.14           N
ATOM    345  CA  ASP A  43      23.341  15.777  36.562  1.00 21.84           C
ATOM    346  C   ASP A  43      21.957  16.418  36.550  1.00 21.22           C
ATOM    347  O   ASP A  43      20.950  15.723  36.449  1.00 20.71           O
ATOM    348  CB  ASP A  43      23.702  15.304  37.972  1.00 22.55           C
ATOM    349  CG  ASP A  43      24.926  14.403  37.985  1.00 23.23           C
ATOM    350  OD1 ASP A  43      24.992  13.484  37.140  1.00 23.68           O
ATOM    351  OD2 ASP A  43      25.816  14.606  38.837  1.00 23.91           O
ATOM    352  N   VAL A  44      21.908  17.743  36.651  1.00 20.94           N
ATOM    353  CA  VAL A  44      20.623  18.431  36.603  1.00 20.81           C
ATOM    354  C   VAL A  44      20.130  18.344  35.156  1.00 20.86           C
ATOM    355  O   VAL A  44      18.934  18.213  34.902  1.00 20.90           O
ATOM    356  CB  VAL A  44      20.740  19.918  37.008  1.00 20.51           C
ATOM    357  CG1 VAL A  44      19.368  20.567  36.964  1.00 20.43           C
ATOM    358  CG2 VAL A  44      21.333  20.038  38.416  1.00 20.52           C
ATOM    359  N   VAL A  45      21.060  18.419  34.210  1.00 21.16           N
ATOM    360  CA  VAL A  45      20.708  18.321  32.796  1.00 21.18           C
ATOM    361  C   VAL A  45      20.107  16.942  32.546  1.00 21.33           C
ATOM    362  O   VAL A  45      19.078  16.808  31.885  1.00 21.00           O
ATOM    363  CB  VAL A  45      21.947  18.502  31.891  1.00 21.35           C
ATOM    364  CG1 VAL A  45      21.598  18.163  30.446  1.00 21.38           C
ATOM    365  CG2 VAL A  45      22.448  19.932  31.981  1.00 20.93           C
ATOM    366  N   ARG A  46      20.756  15.914  33.082  1.00 21.64           N
ATOM    367  CA  ARG A  46      20.270  14.551  32.924  1.00 22.03           C
ATOM    368  C   ARG A  46      18.866  14.418  33.505  1.00 21.92           C
ATOM    369  O   ARG A  46      18.016  13.727  32.943  1.00 21.54           O
ATOM    370  CB  ARG A  46      21.214  13.578  33.624  1.00 22.99           C
ATOM    371  CG  ARG A  46      22.633  13.620  33.093  1.00 24.26           C
ATOM    372  CD  ARG A  46      23.539  12.775  33.961  1.00 25.50           C
ATOM    373  NE  ARG A  46      23.074  11.395  34.014  1.00 26.78           N
ATOM    374  CZ  ARG A  46      23.340  10.557  35.010  1.00 27.19           C
ATOM    375  NH1 ARG A  46      24.070  10.962  36.044  1.00 27.55           N
ATOM    376  NH2 ARG A  46      22.879   9.316  34.968  1.00 27.55           N
ATOM    377  N   LEU A  47      18.627  15.080  34.635  1.00 21.65           N
ATOM    378  CA  LEU A  47      17.319  15.037  35.281  1.00 21.80           C
ATOM    379  C   LEU A  47      16.263  15.705  34.409  1.00 21.28           C
ATOM    380  O   LEU A  47      15.149  15.199  34.270  1.00 21.11           O
ATOM    381  CB  LEU A  47      17.360  15.752  36.634  1.00 22.57           C
ATOM    382  CG  LEU A  47      18.013  15.044  37.819  1.00 23.40           C
ATOM    383  CD1 LEU A  47      18.089  16.008  38.997  1.00 23.84           C
ATOM    384  CD2 LEU A  47      17.201  13.805  38.191  1.00 23.77           C
ATOM    385  N   ALA A  48      16.624  16.850  33.837  1.00 20.86           N
ATOM    386  CA  ALA A  48      15.716  17.609  32.987  1.00 20.70           C
ATOM    387  C   ALA A  48      15.309  16.811  31.754  1.00 20.61           C
ATOM    388  O   ALA A  48      14.135  16.784  31.386  1.00 20.46           O
ATOM    389  CB  ALA A  48      16.368  18.923  32.571  1.00 20.48           C
ATOM    390  N   ASN A  49      16.278  16.165  31.111  1.00 20.62           N
ATOM    391  CA  ASN A  49      15.969  15.378  29.927  1.00 20.52           C
ATOM    392  C   ASN A  49      15.136  14.158  30.287  1.00 20.59           C
ATOM    393  O   ASN A  49      14.201  13.801  29.567  1.00 20.33           O
ATOM    394  CB  ASN A  49      17.254  14.978  29.198  1.00 20.64           C
ATOM    395  CG  ASN A  49      17.862  16.138  28.431  1.00 20.61           C
ATOM    396  OD1 ASN A  49      17.153  16.866  27.734  1.00 20.70           O
ATOM    397  ND2 ASN A  49      19.171  16.314  28.547  1.00 20.25           N
ATOM    398  N   TRP A  50      15.461  13.524  31.409  1.00 20.42           N
ATOM    399  CA  TRP A  50      14.696  12.366  31.847  1.00 20.09           C
ATOM    400  C   TRP A  50      13.265  12.810  32.153  1.00 19.98           C
ATOM    401  O   TRP A  50      12.300  12.141  31.780  1.00 19.96           O
ATOM    402  CB  TRP A  50      15.311  11.749  33.106  1.00 20.09           C
ATOM    403  CG  TRP A  50      14.451  10.666  33.673  1.00 19.80           C
ATOM    404  CD1 TRP A  50      14.439   9.348  33.310  1.00 19.80           C
ATOM    405  CD2 TRP A  50      13.397  10.828  34.625  1.00 19.86           C
ATOM    406  NE1 TRP A  50      13.437   8.683  33.971  1.00 19.95           N
ATOM    407  CE2 TRP A  50      12.780   9.568  34.786  1.00 19.87           C
ATOM    408  CE3 TRP A  50      12.907  11.920  35.357  1.00 19.90           C
ATOM    409  CZ2 TRP A  50      11.696   9.368  35.649  1.00 19.88           C
ATOM    410  CZ3 TRP A  50      11.829  11.723  36.213  1.00 19.69           C
ATOM    411  CH2 TRP A  50      11.234  10.455  36.351  1.00 20.06           C
ATOM    412  N   ALA A  51      13.137  13.943  32.839  1.00 19.89           N
ATOM    413  CA  ALA A  51      11.830  14.481  33.199  1.00 19.82           C
ATOM    414  C   ALA A  51      10.998  14.752  31.946  1.00 19.94           C
ATOM    415  O   ALA A  51       9.818  14.407  31.882  1.00 19.58           O
ATOM    416  CB  ALA A  51      12.002  15.766  34.004  1.00 19.62           C
ATOM    417  N   HIS A  52      11.625  15.369  30.950  1.00 20.18           N
ATOM    418  CA  HIS A  52      10.945  15.681  29.697  1.00 20.75           C
ATOM    419  C   HIS A  52      10.398  14.414  29.042  1.00 21.15           C
ATOM    420  O   HIS A  52       9.233  14.360  28.645  1.00 20.83           O
ATOM    421  CB  HIS A  52      11.911  16.370  28.729  1.00 20.71           C
ATOM    422  CG  HIS A  52      11.334  16.602  27.366  1.00 21.25           C
ATOM    423  ND1 HIS A  52      12.116  16.716  26.236  1.00 21.21           N
ATOM    424  CD2 HIS A  52      10.051  16.730  26.950  1.00 21.13           C
ATOM    425  CE1 HIS A  52      11.339  16.899  25.183  1.00 21.27           C
ATOM    426  NE2 HIS A  52      10.082  16.911  25.588  1.00 21.39           N
ATOM    427  N   GLU A  53      11.245  13.397  28.935  1.00 21.67           N
ATOM    428  CA  GLU A  53      10.853  12.142  28.307  1.00 22.42           C
ATOM    429  C   GLU A  53       9.796  11.345  29.053  1.00 22.18           C
ATOM    430  O   GLU A  53       9.196  10.437  28.480  1.00 22.50           O
ATOM    431  CB  GLU A  53      12.081  11.252  28.086  1.00 23.55           C
ATOM    432  CG  GLU A  53      13.042  11.766  27.028  1.00 25.47           C
ATOM    433  CD  GLU A  53      12.342  12.074  25.715  1.00 26.64           C
ATOM    434  OE1 GLU A  53      11.544  11.233  25.245  1.00 27.55           O
ATOM    435  OE2 GLU A  53      12.594  13.159  25.152  1.00 27.80           O
ATOM    436  N   HIS A  54       9.563  11.667  30.324  1.00 21.65           N
ATOM    437  CA  HIS A  54       8.568  10.935  31.098  1.00 21.19           C
ATOM    438  C   HIS A  54       7.458  11.815  31.670  1.00 20.74           C
ATOM    439  O   HIS A  54       6.714  11.395  32.555  1.00 20.75           O
ATOM    440  CB  HIS A  54       9.253  10.152  32.224  1.00 21.46           C
ATOM    441  CG  HIS A  54      10.267   9.164  31.736  1.00 21.54           C
ATOM    442  ND1 HIS A  54      11.553   9.525  31.391  1.00 21.68           N
ATOM    443  CD2 HIS A  54      10.170   7.837  31.483  1.00 21.69           C
ATOM    444  CE1 HIS A  54      12.202   8.464  30.946  1.00 21.80           C
ATOM    445  NE2 HIS A  54      11.385   7.426  30.990  1.00 21.56           N
ATOM    446  N   ASP A  55       7.339  13.029  31.142  1.00 20.43           N
ATOM    447  CA  ASP A  55       6.327  13.978  31.590  1.00 19.87           C
ATOM    448  C   ASP A  55       6.353  14.268  33.089  1.00 19.49           C
ATOM    449  O   ASP A  55       5.307  14.368  33.727  1.00 19.34           O
ATOM    450  CB  ASP A  55       4.925  13.510  31.186  1.00 20.22           C
ATOM    451  CG  ASP A  55       4.696  13.580  29.687  1.00 20.43           C
ATOM    452  OD1 ASP A  55       5.354  14.410  29.026  1.00 20.49           O
ATOM    453  OD2 ASP A  55       3.849  12.820  29.177  1.00 20.72           O
ATOM    454  N   TYR A  56       7.553  14.392  33.641  1.00 19.14           N
ATOM    455  CA  TYR A  56       7.726  14.721  35.054  1.00 18.64           C
ATOM    456  C   TYR A  56       8.191  16.170  35.112  1.00 18.33           C
ATOM    457  O   TYR A  56       8.645  16.724  34.107  1.00 18.12           O
ATOM    458  CB  TYR A  56       8.808  13.850  35.700  1.00 18.79           C
ATOM    459  CG  TYR A  56       8.323  12.563  36.324  1.00 19.01           C
ATOM    460  CD1 TYR A  56       7.701  11.580  35.558  1.00 19.26           C
ATOM    461  CD2 TYR A  56       8.518  12.314  37.685  1.00 19.20           C
ATOM    462  CE1 TYR A  56       7.287  10.378  36.128  1.00 19.49           C
ATOM    463  CE2 TYR A  56       8.108  11.115  38.265  1.00 19.49           C
ATOM    464  CZ  TYR A  56       7.494  10.152  37.480  1.00 19.54           C
ATOM    465  OH  TYR A  56       7.094   8.961  38.045  1.00 20.03           O
ATOM    466  N   LYS A  57       8.079  16.779  36.287  1.00 17.93           N
ATOM    467  CA  LYS A  57       8.527  18.151  36.485  1.00 17.78           C
ATOM    468  C   LYS A  57       9.711  18.104  37.443  1.00 17.36           C
ATOM    469  O   LYS A  57       9.852  17.157  38.216  1.00 17.49           O
ATOM    470  CB  LYS A  57       7.414  19.010  37.094  1.00 17.94           C
ATOM    471  CG  LYS A  57       6.123  19.031  36.288  1.00 18.75           C
ATOM    472  CD  LYS A  57       6.371  19.505  34.862  1.00 19.63           C
ATOM    473  CE  LYS A  57       5.084  19.493  34.041  1.00 20.30           C
ATOM    474  NZ  LYS A  57       5.372  19.732  32.594  1.00 21.18           N
ATOM    475  N   ILE A  58      10.554  19.129  37.384  1.00 17.08           N
ATOM    476  CA  ILE A  58      11.730  19.229  38.243  1.00 16.82           C
ATOM    477  C   ILE A  58      11.691  20.571  38.969  1.00 16.61           C
ATOM    478  O   ILE A  58      11.464  21.605  38.346  1.00 16.11           O
ATOM    479  CB  ILE A  58      13.038  19.188  37.415  1.00 17.15           C
ATOM    480  CG1 ILE A  58      13.143  17.864  36.653  1.00 17.54           C
ATOM    481  CG2 ILE A  58      14.244  19.400  38.324  1.00 17.45           C
ATOM    482  CD1 ILE A  58      13.268  16.635  37.537  1.00 18.17           C
ATOM    483  N   ARG A  59      11.915  20.557  40.280  1.00 16.42           N
ATOM    484  CA  ARG A  59      11.927  21.799  41.050  1.00 16.44           C
ATOM    485  C   ARG A  59      13.207  21.848  41.881  1.00 16.57           C
ATOM    486  O   ARG A  59      13.551  20.878  42.558  1.00 17.27           O
ATOM    487  CB  ARG A  59      10.724  21.883  42.004  1.00 16.38           C
ATOM    488  CG  ARG A  59       9.347  21.615  41.386  1.00 16.36           C
ATOM    489  CD  ARG A  59       9.018  22.558  40.227  1.00 15.99           C
ATOM    490  NE  ARG A  59       9.128  23.969  40.587  1.00 15.85           N
ATOM    491  CZ  ARG A  59       9.941  24.828  39.981  1.00 15.87           C
ATOM    492  NH1 ARG A  59      10.714  24.415  38.983  1.00 16.24           N
ATOM    493  NH2 ARG A  59       9.986  26.098  40.371  1.00 16.08           N
ATOM    494  N   PRO A  60      13.944  22.965  41.819  1.00 16.42           N
ATOM    495  CA  PRO A  60      15.173  23.060  42.611  1.00 16.28           C
ATOM    496  C   PRO A  60      14.765  23.240  44.070  1.00 16.27           C
ATOM    497  O   PRO A  60      13.820  23.971  44.361  1.00 16.18           O
ATOM    498  CB  PRO A  60      15.848  24.304  42.047  1.00 16.38           C
ATOM    499  CG  PRO A  60      14.680  25.172  41.684  1.00 16.36           C
ATOM    500  CD  PRO A  60      13.735  24.184  41.018  1.00 16.20           C
ATOM    501  N   ARG A  61      15.449  22.565  44.986  1.00 15.98           N
ATOM    502  CA  ARG A  61      15.108  22.708  46.395  1.00 15.99           C
ATOM    503  C   ARG A  61      16.257  23.363  47.152  1.00 15.81           C
ATOM    504  O   ARG A  61      17.338  22.783  47.295  1.00 15.89           O
ATOM    505  CB  ARG A  61      14.779  21.349  47.025  1.00 16.34           C
ATOM    506  CG  ARG A  61      13.978  21.471  48.320  1.00 16.88           C
ATOM    507  CD  ARG A  61      13.743  20.122  48.990  1.00 17.51           C
ATOM    508  NE  ARG A  61      14.940  19.627  49.663  1.00 18.19           N
ATOM    509  CZ  ARG A  61      14.982  18.503  50.373  1.00 18.82           C
ATOM    510  NH1 ARG A  61      13.894  17.755  50.500  1.00 18.50           N
ATOM    511  NH2 ARG A  61      16.110  18.129  50.963  1.00 19.52           N
ATOM    512  N   GLY A  62      16.014  24.584  47.616  1.00 15.46           N
ATOM    513  CA  GLY A  62      17.016  25.317  48.366  1.00 15.48           C
ATOM    514  C   GLY A  62      16.787  25.113  49.853  1.00 15.39           C
ATOM    515  O   GLY A  62      16.611  23.979  50.299  1.00 15.71           O
ATOM    516  N   ALA A  63      16.767  26.202  50.618  1.00 15.21           N
ATOM    517  CA  ALA A  63      16.571  26.115  52.068  1.00 15.43           C
ATOM    518  C   ALA A  63      15.111  25.916  52.503  1.00 15.69           C
ATOM    519  O   ALA A  63      14.820  25.825  53.698  1.00 15.59           O
ATOM    520  CB  ALA A  63      17.160  27.356  52.743  1.00 15.28           C
ATOM    521  N   MET A  64      14.198  25.856  51.534  1.00 15.73           N
ATOM    522  CA  MET A  64      12.776  25.632  51.802  1.00 15.59           C
ATOM    523  C   MET A  64      12.077  26.724  52.614  1.00 15.19           C
ATOM    524  O   MET A  64      11.054  26.480  53.254  1.00 14.97           O
ATOM    525  CB  MET A  64      12.600  24.263  52.478  1.00 17.33           C
ATOM    526  CG  MET A  64      13.085  23.105  51.607  1.00 18.77           C
ATOM    527  SD  MET A  64      13.315  21.541  52.494  1.00 22.12           S
ATOM    528  CE  MET A  64      14.972  21.779  53.098  1.00 21.87           C
ATOM    529  N   HIS A  65      12.620  27.935  52.566  1.00 14.43           N
ATOM    530  CA  HIS A  65      12.041  29.060  53.289  1.00 14.31           C
ATOM    531  C   HIS A  65      10.877  29.687  52.532  1.00 14.00           C
ATOM    532  O   HIS A  65      10.113  30.471  53.086  1.00 13.91           O
ATOM    533  CB  HIS A  65      13.117  30.116  53.543  1.00 14.44           C
ATOM    534  CG  HIS A  65      13.616  30.129  54.953  1.00 14.90           C
ATOM    535  ND1 HIS A  65      13.007  30.888  55.923  1.00 15.14           N
ATOM    536  CD2 HIS A  65      14.618  29.403  55.511  1.00 15.55           C
ATOM    537  CE1 HIS A  65      13.642  30.604  57.048  1.00 15.65           C
ATOM    538  NE2 HIS A  65      14.625  29.710  56.851  1.00 15.57           N
ATOM    539  N   GLY A  66      10.737  29.323  51.265  1.00 13.98           N
ATOM    540  CA  GLY A  66       9.683  29.898  50.447  1.00 13.48           C
ATOM    541  C   GLY A  66       8.245  29.782  50.926  1.00 13.40           C
ATOM    542  O   GLY A  66       7.755  28.688  51.201  1.00 12.97           O
ATOM    543  N   TRP A  67       7.573  30.928  51.029  1.00 13.25           N
ATOM    544  CA  TRP A  67       6.161  30.974  51.412  1.00 13.53           C
ATOM    545  C   TRP A  67       5.358  30.763  50.122  1.00 13.62           C
ATOM    546  O   TRP A  67       4.372  30.026  50.093  1.00 13.68           O
ATOM    547  CB  TRP A  67       5.793  32.350  51.980  1.00 13.42           C
ATOM    548  CG  TRP A  67       6.177  32.616  53.414  1.00 13.50           C
ATOM    549  CD1 TRP A  67       5.505  32.208  54.537  1.00 13.84           C
ATOM    550  CD2 TRP A  67       7.252  33.446  53.871  1.00 13.40           C
ATOM    551  NE1 TRP A  67       6.090  32.745  55.661  1.00 13.50           N
ATOM    552  CE2 TRP A  67       7.164  33.507  55.282  1.00 13.56           C
ATOM    553  CE3 TRP A  67       8.278  34.149  53.225  1.00 13.32           C
ATOM    554  CZ2 TRP A  67       8.067  34.248  56.059  1.00 13.33           C
ATOM    555  CZ3 TRP A  67       9.177  34.887  53.997  1.00 13.44           C
ATOM    556  CH2 TRP A  67       9.060  34.928  55.403  1.00 13.12           C
ATOM    557  N   THR A  68       5.793  31.429  49.056  1.00 13.71           N
ATOM    558  CA  THR A  68       5.123  31.339  47.758  1.00 14.38           C
ATOM    559  C   THR A  68       5.297  29.913  47.223  1.00 14.48           C
ATOM    560  O   THR A  68       6.410  29.396  47.165  1.00 14.72           O
ATOM    561  CB  THR A  68       5.712  32.397  46.805  1.00 14.33           C
ATOM    562  OG1 THR A  68       5.725  33.664  47.481  1.00 15.39           O
ATOM    563  CG2 THR A  68       4.866  32.535  45.550  1.00 14.51           C
ATOM    564  N   PRO A  69       4.189  29.262  46.817  1.00 14.83           N
ATOM    565  CA  PRO A  69       4.195  27.885  46.304  1.00 15.01           C
ATOM    566  C   PRO A  69       4.870  27.645  44.961  1.00 15.47           C
ATOM    567  O   PRO A  69       4.263  27.088  44.044  1.00 15.77           O
ATOM    568  CB  PRO A  69       2.715  27.527  46.289  1.00 14.82           C
ATOM    569  CG  PRO A  69       2.083  28.830  45.872  1.00 14.65           C
ATOM    570  CD  PRO A  69       2.849  29.867  46.685  1.00 14.54           C
ATOM    571  N   LEU A  70       6.136  28.038  44.869  1.00 15.50           N
ATOM    572  CA  LEU A  70       6.899  27.888  43.639  1.00 15.75           C
ATOM    573  C   LEU A  70       7.660  26.564  43.556  1.00 15.88           C
ATOM    574  O   LEU A  70       8.200  26.220  42.508  1.00 16.15           O
ATOM    575  CB  LEU A  70       7.846  29.077  43.480  1.00 15.78           C
ATOM    576  CG  LEU A  70       7.120  30.422  43.344  1.00 16.38           C
ATOM    577  CD1 LEU A  70       8.111  31.568  43.452  1.00 16.08           C
ATOM    578  CD2 LEU A  70       6.380  30.472  42.007  1.00 16.34           C
ATOM    579  N   THR A  71       7.718  25.825  44.660  1.00 15.90           N
ATOM    580  CA  THR A  71       8.369  24.521  44.633  1.00 15.79           C
ATOM    581  C   THR A  71       7.215  23.529  44.490  1.00 16.09           C
ATOM    582  O   THR A  71       7.007  22.959  43.421  1.00 16.25           O
ATOM    583  CB  THR A  71       9.173  24.239  45.926  1.00 15.52           C
ATOM    584  OG1 THR A  71      10.229  25.202  46.050  1.00 15.41           O
ATOM    585  CG2 THR A  71       9.791  22.841  45.871  1.00 15.34           C
ATOM    586  N   VAL A  72       6.451  23.340  45.561  1.00 16.70           N
ATOM    587  CA  VAL A  72       5.291  22.457  45.522  1.00 17.37           C
ATOM    588  C   VAL A  72       4.083  23.189  46.097  1.00 17.96           C
ATOM    589  O   VAL A  72       4.228  24.059  46.959  1.00 17.99           O
ATOM    590  CB  VAL A  72       5.509  21.147  46.327  1.00 17.42           C
ATOM    591  CG1 VAL A  72       6.533  20.264  45.623  1.00 17.62           C
ATOM    592  CG2 VAL A  72       5.956  21.468  47.744  1.00 17.47           C
ATOM    593  N   GLU A  73       2.895  22.855  45.603  1.00 18.68           N
ATOM    594  CA  GLU A  73       1.670  23.479  46.093  1.00 19.58           C
ATOM    595  C   GLU A  73       1.033  22.617  47.171  1.00 20.17           C
ATOM    596  O   GLU A  73       1.103  21.389  47.120  1.00 20.02           O
ATOM    597  CB  GLU A  73       0.636  23.644  44.979  1.00 19.78           C
ATOM    598  CG  GLU A  73       1.046  24.479  43.791  1.00 20.46           C
ATOM    599  CD  GLU A  73      -0.101  24.635  42.810  1.00 20.78           C
ATOM    600  OE1 GLU A  73      -0.984  25.485  43.050  1.00 21.09           O
ATOM    601  OE2 GLU A  73      -0.132  23.885  41.813  1.00 21.62           O
ATOM    602  N   LYS A  74       0.392  23.268  48.133  1.00 21.20           N
ATOM    603  CA  LYS A  74      -0.291  22.561  49.206  1.00 22.35           C
ATOM    604  C   LYS A  74      -1.341  21.629  48.599  1.00 22.77           C
ATOM    605  O   LYS A  74      -2.130  22.043  47.745  1.00 22.58           O
ATOM    606  CB  LYS A  74      -0.973  23.566  50.141  1.00 23.31           C
ATOM    607  CG  LYS A  74      -1.858  22.935  51.207  1.00 24.65           C
ATOM    608  CD  LYS A  74      -2.499  23.991  52.092  1.00 25.44           C
ATOM    609  CE  LYS A  74      -3.388  23.356  53.157  1.00 26.20           C
ATOM    610  NZ  LYS A  74      -3.966  24.375  54.087  1.00 26.95           N
ATOM    611  N   GLY A  75      -1.330  20.370  49.030  1.00 23.00           N
ATOM    612  CA  GLY A  75      -2.295  19.398  48.542  1.00 23.76           C
ATOM    613  C   GLY A  75      -2.190  18.960  47.089  1.00 24.06           C
ATOM    614  O   GLY A  75      -3.082  18.276  46.588  1.00 24.47           O
ATOM    615  N   ALA A  76      -1.113  19.331  46.405  1.00 24.17           N
ATOM    616  CA  ALA A  76      -0.955  18.952  45.003  1.00 24.38           C
ATOM    617  C   ALA A  76      -0.476  17.514  44.832  1.00 24.39           C
ATOM    618  O   ALA A  76       0.149  16.944  45.724  1.00 24.43           O
ATOM    619  CB  ALA A  76       0.021  19.901  44.313  1.00 24.54           C
ATOM    620  N   ASN A  77      -0.787  16.927  43.681  1.00 24.58           N
ATOM    621  CA  ASN A  77      -0.350  15.568  43.382  1.00 24.65           C
ATOM    622  C   ASN A  77       1.080  15.718  42.877  1.00 24.29           C
ATOM    623  O   ASN A  77       1.313  16.348  41.844  1.00 24.34           O
ATOM    624  CB  ASN A  77      -1.226  14.951  42.285  1.00 25.43           C
ATOM    625  CG  ASN A  77      -0.803  13.534  41.925  1.00 26.19           C
ATOM    626  OD1 ASN A  77       0.377  13.261  41.714  1.00 26.54           O
ATOM    627  ND2 ASN A  77      -1.774  12.629  41.841  1.00 27.07           N
ATOM    628  N   VAL A  78       2.040  15.161  43.609  1.00 23.74           N
ATOM    629  CA  VAL A  78       3.438  15.266  43.214  1.00 23.36           C
ATOM    630  C   VAL A  78       4.043  13.925  42.806  1.00 23.39           C
ATOM    631  O   VAL A  78       5.248  13.712  42.915  1.00 23.20           O
ATOM    632  CB  VAL A  78       4.286  15.893  44.350  1.00 23.07           C
ATOM    633  CG1 VAL A  78       3.825  17.327  44.611  1.00 22.90           C
ATOM    634  CG2 VAL A  78       4.156  15.065  45.617  1.00 23.23           C
ATOM    635  N   GLU A  79       3.198  13.021  42.324  1.00 23.60           N
ATOM    636  CA  GLU A  79       3.667  11.713  41.892  1.00 23.90           C
ATOM    637  C   GLU A  79       4.597  11.847  40.695  1.00 23.47           C
ATOM    638  O   GLU A  79       5.440  10.985  40.458  1.00 23.61           O
ATOM    639  CB  GLU A  79       2.479  10.821  41.534  1.00 24.82           C
ATOM    640  CG  GLU A  79       1.737  10.278  42.745  1.00 26.37           C
ATOM    641  CD  GLU A  79       0.478   9.531  42.363  1.00 27.10           C
ATOM    642  OE1 GLU A  79       0.477   8.880  41.300  1.00 28.11           O
ATOM    643  OE2 GLU A  79      -0.508   9.582  43.128  1.00 28.32           O
ATOM    644  N   LYS A  80       4.443  12.932  39.943  1.00 22.89           N
ATOM    645  CA  LYS A  80       5.281  13.162  38.776  1.00 22.44           C
ATOM    646  C   LYS A  80       6.163  14.393  38.937  1.00 21.47           C
ATOM    647  O   LYS A  80       6.342  15.174  38.003  1.00 21.11           O
ATOM    648  CB  LYS A  80       4.418  13.298  37.518  1.00 23.34           C
ATOM    649  CG  LYS A  80       3.737  12.008  37.102  1.00 24.78           C
ATOM    650  CD  LYS A  80       3.134  12.148  35.716  1.00 25.94           C
ATOM    651  CE  LYS A  80       2.515  10.848  35.239  1.00 26.87           C
ATOM    652  NZ  LYS A  80       1.916  11.024  33.880  1.00 27.77           N
ATOM    653  N   VAL A  81       6.712  14.561  40.132  1.00 20.31           N
ATOM    654  CA  VAL A  81       7.592  15.687  40.409  1.00 19.48           C
ATOM    655  C   VAL A  81       8.843  15.189  41.113  1.00 19.24           C
ATOM    656  O   VAL A  81       8.770  14.318  41.979  1.00 19.35           O
ATOM    657  CB  VAL A  81       6.910  16.733  41.321  1.00 19.26           C
ATOM    658  CG1 VAL A  81       7.899  17.851  41.674  1.00 18.81           C
ATOM    659  CG2 VAL A  81       5.688  17.311  40.626  1.00 18.81           C
ATOM    660  N   ILE A  82       9.990  15.728  40.721  1.00 18.75           N
ATOM    661  CA  ILE A  82      11.248  15.368  41.355  1.00 18.46           C
ATOM    662  C   ILE A  82      11.849  16.657  41.907  1.00 18.28           C
ATOM    663  O   ILE A  82      11.979  17.651  41.185  1.00 18.20           O
ATOM    664  CB  ILE A  82      12.262  14.758  40.361  1.00 18.42           C
ATOM    665  CG1 ILE A  82      11.646  13.560  39.626  1.00 18.66           C
ATOM    666  CG2 ILE A  82      13.520  14.337  41.113  1.00 18.27           C
ATOM    667  CD1 ILE A  82      11.207  12.423  40.523  1.00 18.76           C
ATOM    668  N   LEU A  83      12.196  16.652  43.188  1.00 17.83           N
ATOM    669  CA  LEU A  83      12.806  17.826  43.798  1.00 17.69           C
ATOM    670  C   LEU A  83      14.313  17.603  43.795  1.00 17.74           C
ATOM    671  O   LEU A  83      14.794  16.557  44.235  1.00 18.02           O
ATOM    672  CB  LEU A  83      12.300  18.017  45.232  1.00 17.43           C
ATOM    673  CG  LEU A  83      10.781  18.141  45.400  1.00 17.64           C
ATOM    674  CD1 LEU A  83      10.451  18.454  46.852  1.00 17.45           C
ATOM    675  CD2 LEU A  83      10.243  19.243  44.492  1.00 17.33           C
ATOM    676  N   ALA A  84      15.049  18.582  43.280  1.00 17.60           N
ATOM    677  CA  ALA A  84      16.499  18.504  43.204  1.00 17.47           C
ATOM    678  C   ALA A  84      17.142  19.382  44.269  1.00 17.43           C
ATOM    679  O   ALA A  84      17.225  20.600  44.112  1.00 17.01           O
ATOM    680  CB  ALA A  84      16.971  18.933  41.819  1.00 17.69           C
ATOM    681  N   ASP A  85      17.584  18.753  45.355  1.00 17.37           N
ATOM    682  CA  ASP A  85      18.237  19.460  46.457  1.00 17.89           C
ATOM    683  C   ASP A  85      19.588  19.942  45.935  1.00 17.78           C
ATOM    684  O   ASP A  85      20.477  19.142  45.643  1.00 17.77           O
ATOM    685  CB  ASP A  85      18.438  18.504  47.639  1.00 18.32           C
ATOM    686  CG  ASP A  85      18.994  19.196  48.874  1.00 18.97           C
ATOM    687  OD1 ASP A  85      19.642  20.255  48.737  1.00 18.59           O
ATOM    688  OD2 ASP A  85      18.792  18.661  49.989  1.00 19.65           O
ATOM    689  N   THR A  86      19.737  21.253  45.815  1.00 17.56           N
ATOM    690  CA  THR A  86      20.961  21.850  45.301  1.00 17.61           C
ATOM    691  C   THR A  86      22.004  22.160  46.367  1.00 17.94           C
ATOM    692  O   THR A  86      23.164  22.390  46.052  1.00 17.59           O
ATOM    693  CB  THR A  86      20.652  23.167  44.598  1.00 17.55           C
ATOM    694  OG1 THR A  86      19.980  24.032  45.521  1.00 17.47           O
ATOM    695  CG2 THR A  86      19.758  22.933  43.389  1.00 17.38           C
ATOM    696  N   MET A  87      21.593  22.171  47.627  1.00 18.72           N
ATOM    697  CA  MET A  87      22.518  22.513  48.695  1.00 19.26           C
ATOM    698  C   MET A  87      23.462  21.384  49.108  1.00 19.67           C
ATOM    699  O   MET A  87      24.492  21.633  49.733  1.00 20.13           O
ATOM    700  CB AMET A  87      21.728  23.058  49.890  0.50 19.40           C
ATOM    702  CG AMET A  87      20.872  24.271  49.500  0.50 19.49           C
ATOM    704  SD AMET A  87      20.181  25.247  50.854  0.50 19.43           S
ATOM    706  CE AMET A  87      21.513  26.388  51.153  0.50 19.49           C
ATOM    708  N   THR A  88      23.132  20.152  48.739  1.00 19.86           N
ATOM    709  CA  THR A  88      23.977  19.011  49.091  1.00 20.49           C
ATOM    710  C   THR A  88      25.344  19.064  48.407  1.00 20.48           C
ATOM    711  O   THR A  88      26.379  18.923  49.064  1.00 20.65           O
ATOM    712  CB  THR A  88      23.307  17.670  48.706  1.00 20.45           C
ATOM    713  OG1 THR A  88      22.010  17.588  49.308  1.00 21.18           O
ATOM    714  CG2 THR A  88      24.149  16.489  49.193  1.00 21.17           C
ATOM    715  N   HIS A  89      25.345  19.284  47.093  1.00 20.25           N
ATOM    716  CA  HIS A  89      26.586  19.306  46.315  1.00 20.21           C
ATOM    717  C   HIS A  89      26.860  20.560  45.478  1.00 20.09           C
ATOM    718  O   HIS A  89      28.015  20.924  45.272  1.00 19.96           O
ATOM    719  CB  HIS A  89      26.630  18.095  45.369  1.00 20.38           C
ATOM    720  CG  HIS A  89      26.474  16.772  46.054  1.00 20.43           C
ATOM    721  ND1 HIS A  89      27.362  16.314  47.004  1.00 20.58           N
ATOM    722  CD2 HIS A  89      25.544  15.798  45.910  1.00 20.52           C
ATOM    723  CE1 HIS A  89      26.986  15.116  47.414  1.00 20.48           C
ATOM    724  NE2 HIS A  89      25.886  14.779  46.766  1.00 20.80           N
ATOM    725  N   LEU A  90      25.815  21.211  44.973  1.00 19.99           N
ATOM    726  CA  LEU A  90      26.007  22.400  44.139  1.00 19.98           C
ATOM    727  C   LEU A  90      26.204  23.642  45.005  1.00 20.32           C
ATOM    728  O   LEU A  90      25.461  24.619  44.902  1.00 19.97           O
ATOM    729  CB  LEU A  90      24.800  22.572  43.216  1.00 20.02           C
ATOM    730  CG  LEU A  90      24.453  21.306  42.423  1.00 20.13           C
ATOM    731  CD1 LEU A  90      23.310  21.596  41.457  1.00 20.37           C
ATOM    732  CD2 LEU A  90      25.685  20.823  41.657  1.00 20.45           C
ATOM    733  N   ASN A  91      27.241  23.602  45.834  1.00 20.55           N
ATOM    734  CA  ASN A  91      27.523  24.678  46.776  1.00 20.87           C
ATOM    735  C   ASN A  91      28.946  25.228  46.730  1.00 20.98           C
ATOM    736  O   ASN A  91      29.411  25.818  47.708  1.00 20.57           O
ATOM    737  CB  ASN A  91      27.251  24.159  48.180  1.00 21.38           C
ATOM    738  CG  ASN A  91      27.950  22.839  48.435  1.00 21.64           C
ATOM    739  OD1 ASN A  91      29.095  22.654  48.028  1.00 22.10           O
ATOM    740  ND2 ASN A  91      27.272  21.919  49.101  1.00 22.49           N
ATOM    741  N   GLY A  92      29.640  25.037  45.613  1.00 21.05           N
ATOM    742  CA  GLY A  92      30.998  25.540  45.509  1.00 21.71           C
ATOM    743  C   GLY A  92      31.079  27.057  45.561  1.00 22.09           C
ATOM    744  O   GLY A  92      30.181  27.749  45.084  1.00 22.00           O
ATOM    745  N   ILE A  93      32.157  27.575  46.141  1.00 22.36           N
ATOM    746  CA  ILE A  93      32.353  29.017  46.252  1.00 22.91           C
ATOM    747  C   ILE A  93      33.796  29.403  45.933  1.00 23.65           C
ATOM    748  O   ILE A  93      34.737  28.900  46.553  1.00 23.69           O
ATOM    749  CB  ILE A  93      32.024  29.523  47.678  1.00 22.65           C
ATOM    750  CG1 ILE A  93      30.590  29.141  48.054  1.00 22.54           C
ATOM    751  CG2 ILE A  93      32.220  31.033  47.753  1.00 22.46           C
ATOM    752  CD1 ILE A  93      30.225  29.457  49.497  1.00 22.15           C
ATOM    753  N   THR A  94      33.969  30.303  44.971  1.00 24.34           N
ATOM    754  CA  THR A  94      35.302  30.754  44.590  1.00 25.12           C
ATOM    755  C   THR A  94      35.303  32.259  44.370  1.00 25.71           C
ATOM    756  O   THR A  94      34.507  32.782  43.592  1.00 25.45           O
ATOM    757  CB ATHR A  94      35.773  30.068  43.291  0.50 25.07           C
ATOM    759  OG1ATHR A  94      35.771  28.647  43.474  0.50 25.02           O
ATOM    761  CG2ATHR A  94      37.178  30.526  42.923  0.50 24.95           C
ATOM    763  N   VAL A  95      36.199  32.954  45.061  1.00 26.61           N
ATOM    764  CA  VAL A  95      36.300  34.400  44.925  1.00 27.77           C
ATOM    765  C   VAL A  95      37.286  34.749  43.817  1.00 28.87           C
ATOM    766  O   VAL A  95      38.399  34.228  43.779  1.00 28.85           O
ATOM    767  CB  VAL A  95      36.771  35.053  46.234  1.00 27.61           C
ATOM    768  CG1 VAL A  95      36.953  36.547  46.033  1.00 27.42           C
ATOM    769  CG2 VAL A  95      35.762  34.782  47.338  1.00 27.64           C
ATOM    770  N   ASN A  96      36.864  35.632  42.918  1.00 30.20           N
ATOM    771  CA  ASN A  96      37.697  36.057  41.801  1.00 31.78           C
ATOM    772  C   ASN A  96      38.066  37.526  41.990  1.00 32.76           C
ATOM    773  O   ASN A  96      37.237  38.411  41.787  1.00 32.98           O
ATOM    774  CB  ASN A  96      36.935  35.878  40.481  1.00 31.90           C
ATOM    775  CG  ASN A  96      36.067  34.625  40.466  1.00 32.20           C
ATOM    776  OD1 ASN A  96      34.833  34.707  40.466  1.00 32.26           O
ATOM    777  ND2 ASN A  96      36.705  33.459  40.457  1.00 32.23           N
ATOM    778  N   THR A  97      39.311  37.785  42.377  1.00 34.08           N
ATOM    779  CA  THR A  97      39.766  39.156  42.599  1.00 35.18           C
ATOM    780  C   THR A  97      40.568  39.720  41.428  1.00 35.84           C
ATOM    781  O   THR A  97      41.180  40.783  41.542  1.00 36.11           O
ATOM    782  CB  THR A  97      40.631  39.254  43.874  1.00 35.30           C
ATOM    783  OG1 THR A  97      41.738  38.351  43.772  1.00 35.61           O
ATOM    784  CG2 THR A  97      39.809  38.908  45.107  1.00 35.61           C
ATOM    785  N   GLY A  98      40.557  39.015  40.300  1.00 36.38           N
ATOM    786  CA  GLY A  98      41.300  39.482  39.145  1.00 36.88           C
ATOM    787  C   GLY A  98      40.421  40.071  38.058  1.00 37.14           C
ATOM    788  O   GLY A  98      39.948  39.350  37.179  1.00 37.55           O
ATOM    789  N   GLY A  99      40.205  41.383  38.112  1.00 37.14           N
ATOM    790  CA  GLY A  99      39.377  42.031  37.110  1.00 36.85           C
ATOM    791  C   GLY A  99      38.980  43.446  37.484  1.00 36.51           C
ATOM    792  O   GLY A  99      39.452  43.974  38.493  1.00 36.81           O
ATOM    793  N   PRO A 100      38.103  44.085  36.691  1.00 36.07           N
ATOM    794  CA  PRO A 100      37.636  45.454  36.937  1.00 35.47           C
ATOM    795  C   PRO A 100      36.942  45.575  38.288  1.00 34.66           C
ATOM    796  O   PRO A 100      37.008  46.615  38.948  1.00 34.80           O
ATOM    797  CB  PRO A 100      36.684  45.705  35.770  1.00 35.75           C
ATOM    798  CG  PRO A 100      36.115  44.340  35.516  1.00 36.04           C
ATOM    799  CD  PRO A 100      37.351  43.472  35.582  1.00 36.18           C
ATOM    800  N   VAL A 101      36.269  44.501  38.687  1.00 33.35           N
ATOM    801  CA  VAL A 101      35.571  44.462  39.962  1.00 31.78           C
ATOM    802  C   VAL A 101      35.657  43.041  40.500  1.00 30.49           C
ATOM    803  O   VAL A 101      35.631  42.077  39.735  1.00 30.50           O
ATOM    804  CB  VAL A 101      34.085  44.862  39.809  1.00 31.99           C
ATOM    805  CG1 VAL A 101      33.351  43.835  38.959  1.00 32.01           C
ATOM    806  CG2 VAL A 101      33.437  44.998  41.181  1.00 31.92           C
ATOM    807  N   ALA A 102      35.776  42.911  41.816  1.00 28.94           N
ATOM    808  CA  ALA A 102      35.860  41.597  42.431  1.00 27.33           C
ATOM    809  C   ALA A 102      34.522  40.891  42.269  1.00 26.17           C
ATOM    810  O   ALA A 102      33.472  41.530  42.267  1.00 25.82           O
ATOM    811  CB  ALA A 102      36.206  41.729  43.909  1.00 27.41           C
ATOM    812  N   THR A 103      34.569  39.574  42.110  1.00 25.10           N
ATOM    813  CA  THR A 103      33.357  38.783  41.968  1.00 23.79           C
ATOM    814  C   THR A 103      33.517  37.486  42.736  1.00 23.03           C
ATOM    815  O   THR A 103      34.608  37.147  43.204  1.00 22.93           O
ATOM    816  CB  THR A 103      33.051  38.421  40.490  1.00 24.05           C
ATOM    817  OG1 THR A 103      34.033  37.494  40.005  1.00 24.22           O
ATOM    818  CG2 THR A 103      33.054  39.666  39.618  1.00 23.93           C
ATOM    819  N   VAL A 104      32.415  36.767  42.876  1.00 21.92           N
ATOM    820  CA  VAL A 104      32.430  35.491  43.557  1.00 21.26           C
ATOM    821  C   VAL A 104      31.526  34.563  42.766  1.00 20.82           C
ATOM    822  O   VAL A 104      30.428  34.947  42.370  1.00 20.72           O
ATOM    823  CB  VAL A 104      31.928  35.616  45.015  1.00 21.15           C
ATOM    824  CG1 VAL A 104      30.547  36.263  45.045  1.00 21.07           C
ATOM    825  CG2 VAL A 104      31.901  34.245  45.673  1.00 21.19           C
ATOM    826  N   THR A 105      32.012  33.355  42.508  1.00 20.07           N
ATOM    827  CA  THR A 105      31.250  32.361  41.766  1.00 19.68           C
ATOM    828  C   THR A 105      30.759  31.336  42.768  1.00 19.40           C
ATOM    829  O   THR A 105      31.536  30.823  43.573  1.00 19.31           O
ATOM    830  CB  THR A 105      32.127  31.672  40.703  1.00 19.69           C
ATOM    831  OG1 THR A 105      32.563  32.650  39.750  1.00 19.76           O
ATOM    832  CG2 THR A 105      31.343  30.574  39.981  1.00 19.77           C
ATOM    833  N   ALA A 106      29.468  31.037  42.724  1.00 18.88           N
ATOM    834  CA  ALA A 106      28.908  30.091  43.669  1.00 18.63           C
ATOM    835  C   ALA A 106      27.859  29.174  43.072  1.00 18.38           C
ATOM    836  O   ALA A 106      27.051  29.595  42.239  1.00 18.44           O
ATOM    837  CB  ALA A 106      28.306  30.850  44.854  1.00 18.87           C
ATOM    838  N   GLY A 107      27.885  27.915  43.497  1.00 17.95           N
ATOM    839  CA  GLY A 107      26.888  26.970  43.037  1.00 17.53           C
ATOM    840  C   GLY A 107      25.573  27.516  43.557  1.00 17.42           C
ATOM    841  O   GLY A 107      25.543  28.150  44.617  1.00 16.96           O
ATOM    842  N   ALA A 108      24.488  27.275  42.833  1.00 17.14           N
ATOM    843  CA  ALA A 108      23.182  27.792  43.226  1.00 17.37           C
ATOM    844  C   ALA A 108      22.678  27.300  44.579  1.00 17.14           C
ATOM    845  O   ALA A 108      21.750  27.887  45.142  1.00 17.38           O
ATOM    846  CB  ALA A 108      22.150  27.477  42.139  1.00 17.10           C
ATOM    847  N   GLY A 109      23.283  26.231  45.092  1.00 16.93           N
ATOM    848  CA  GLY A 109      22.878  25.680  46.375  1.00 16.83           C
ATOM    849  C   GLY A 109      23.643  26.227  47.573  1.00 16.79           C
ATOM    850  O   GLY A 109      23.350  25.870  48.718  1.00 16.92           O
ATOM    851  N   ALA A 110      24.627  27.084  47.321  1.00 16.58           N
ATOM    852  CA  ALA A 110      25.410  27.676  48.406  1.00 16.50           C
ATOM    853  C   ALA A 110      24.552  28.693  49.159  1.00 16.57           C
ATOM    854  O   ALA A 110      23.770  29.418  48.544  1.00 16.66           O
ATOM    855  CB  ALA A 110      26.640  28.362  47.844  1.00 16.64           C
ATOM    856  N   SER A 111      24.695  28.747  50.483  1.00 16.20           N
ATOM    857  CA  SER A 111      23.926  29.703  51.278  1.00 15.86           C
ATOM    858  C   SER A 111      24.558  31.085  51.143  1.00 15.78           C
ATOM    859  O   SER A 111      25.762  31.204  50.890  1.00 15.61           O
ATOM    860  CB  SER A 111      23.893  29.288  52.757  1.00 15.89           C
ATOM    861  OG  SER A 111      25.146  29.502  53.388  1.00 15.15           O
ATOM    862  N   ILE A 112      23.761  32.138  51.299  1.00 15.46           N
ATOM    863  CA  ILE A 112      24.330  33.470  51.176  1.00 15.17           C
ATOM    864  C   ILE A 112      25.315  33.740  52.310  1.00 15.39           C
ATOM    865  O   ILE A 112      26.283  34.477  52.129  1.00 15.02           O
ATOM    866  CB  ILE A 112      23.236  34.572  51.130  1.00 15.18           C
ATOM    867  CG1 ILE A 112      22.352  34.526  52.379  1.00 14.94           C
ATOM    868  CG2 ILE A 112      22.393  34.387  49.871  1.00 15.08           C
ATOM    869  CD1 ILE A 112      21.304  35.654  52.425  1.00 15.03           C
ATOM    870  N   GLU A 113      25.092  33.126  53.469  1.00 15.48           N
ATOM    871  CA  GLU A 113      26.011  33.329  54.585  1.00 15.75           C
ATOM    872  C   GLU A 113      27.371  32.728  54.248  1.00 15.74           C
ATOM    873  O   GLU A 113      28.411  33.311  54.552  1.00 15.51           O
ATOM    874  CB  GLU A 113      25.485  32.689  55.869  1.00 16.10           C
ATOM    875  CG  GLU A 113      26.373  33.002  57.069  1.00 16.92           C
ATOM    876  CD  GLU A 113      25.818  32.482  58.381  1.00 17.96           C
ATOM    877  OE1 GLU A 113      24.605  32.196  58.453  1.00 17.98           O
ATOM    878  OE2 GLU A 113      26.602  32.379  59.351  1.00 18.64           O
ATOM    879  N   ALA A 114      27.362  31.555  53.624  1.00 15.84           N
ATOM    880  CA  ALA A 114      28.613  30.906  53.246  1.00 16.31           C
ATOM    881  C   ALA A 114      29.349  31.791  52.242  1.00 16.63           C
ATOM    882  O   ALA A 114      30.557  31.995  52.351  1.00 16.79           O
ATOM    883  CB  ALA A 114      28.339  29.526  52.643  1.00 16.19           C
ATOM    884  N   ILE A 115      28.614  32.331  51.273  1.00 16.74           N
ATOM    885  CA  ILE A 115      29.213  33.196  50.262  1.00 16.98           C
ATOM    886  C   ILE A 115      29.838  34.458  50.861  1.00 17.17           C
ATOM    887  O   ILE A 115      30.997  34.766  50.590  1.00 17.18           O
ATOM    888  CB  ILE A 115      28.172  33.619  49.196  1.00 16.89           C
ATOM    889  CG1 ILE A 115      27.645  32.380  48.468  1.00 17.31           C
ATOM    890  CG2 ILE A 115      28.803  34.586  48.202  1.00 16.82           C
ATOM    891  CD1 ILE A 115      26.516  32.670  47.498  1.00 17.45           C
ATOM    892  N   VAL A 116      29.085  35.189  51.679  1.00 17.13           N
ATOM    893  CA  VAL A 116      29.625  36.415  52.257  1.00 17.59           C
ATOM    894  C   VAL A 116      30.706  36.149  53.303  1.00 17.92           C
ATOM    895  O   VAL A 116      31.539  37.012  53.566  1.00 18.07           O
ATOM    896  CB  VAL A 116      28.513  37.301  52.867  1.00 17.79           C
ATOM    897  CG1 VAL A 116      27.441  37.569  51.811  1.00 17.88           C
ATOM    898  CG2 VAL A 116      27.920  36.637  54.088  1.00 18.18           C
ATOM    899  N   THR A 117      30.696  34.960  53.894  1.00 18.08           N
ATOM    900  CA  THR A 117      31.719  34.612  54.875  1.00 18.67           C
ATOM    901  C   THR A 117      33.045  34.494  54.124  1.00 19.23           C
ATOM    902  O   THR A 117      34.090  34.948  54.602  1.00 19.17           O
ATOM    903  CB  THR A 117      31.384  33.284  55.582  1.00 18.53           C
ATOM    904  OG1 THR A 117      30.232  33.472  56.413  1.00 18.74           O
ATOM    905  CG2 THR A 117      32.549  32.820  56.449  1.00 19.14           C
ATOM    906  N   GLU A 118      32.996  33.895  52.939  1.00 19.60           N
ATOM    907  CA  GLU A 118      34.192  33.756  52.119  1.00 20.09           C
ATOM    908  C   GLU A 118      34.611  35.132  51.616  1.00 20.00           C
ATOM    909  O   GLU A 118      35.798  35.444  51.578  1.00 19.98           O
ATOM    910  CB AGLU A 118      33.915  32.828  50.933  0.50 20.33           C
ATOM    912  CG AGLU A 118      35.096  32.618  49.989  0.50 20.82           C
ATOM    914  CD AGLU A 118      36.332  32.076  50.689  0.50 21.26           C
ATOM    916  OE1AGLU A 118      36.192  31.167  51.532  0.50 21.27           O
ATOM    918  OE2AGLU A 118      37.448  32.551  50.386  0.50 21.69           O
ATOM    920  N   LEU A 119      33.639  35.965  51.247  1.00 19.58           N
ATOM    921  CA  LEU A 119      33.958  37.310  50.785  1.00 19.71           C
ATOM    922  C   LEU A 119      34.721  38.057  51.876  1.00 19.68           C
ATOM    923  O   LEU A 119      35.691  38.755  51.598  1.00 19.58           O
ATOM    924  CB  LEU A 119      32.684  38.087  50.430  1.00 19.41           C
ATOM    925  CG  LEU A 119      31.920  37.621  49.185  1.00 19.61           C
ATOM    926  CD1 LEU A 119      30.707  38.514  48.962  1.00 19.77           C
ATOM    927  CD2 LEU A 119      32.844  37.671  47.973  1.00 19.56           C
ATOM    928  N   GLN A 120      34.281  37.894  53.120  1.00 20.13           N
ATOM    929  CA  GLN A 120      34.919  38.560  54.254  1.00 20.89           C
ATOM    930  C   GLN A 120      36.401  38.196  54.356  1.00 21.51           C
ATOM    931  O   GLN A 120      37.226  39.026  54.738  1.00 21.24           O
ATOM    932  CB  GLN A 120      34.202  38.183  55.555  1.00 20.74           C
ATOM    933  CG  GLN A 120      34.723  38.902  56.791  1.00 21.02           C
ATOM    934  CD  GLN A 120      33.945  38.537  58.043  1.00 21.42           C
ATOM    935  OE1 GLN A 120      32.715  38.623  58.068  1.00 21.51           O
ATOM    936  NE2 GLN A 120      34.656  38.135  59.092  1.00 21.30           N
ATOM    937  N   LYS A 121      36.737  36.955  54.017  1.00 22.55           N
ATOM    938  CA  LYS A 121      38.128  36.508  54.077  1.00 23.79           C
ATOM    939  C   LYS A 121      39.006  37.289  53.100  1.00 24.05           C
ATOM    940  O   LYS A 121      40.232  37.321  53.237  1.00 24.26           O
ATOM    941  CB  LYS A 121      38.217  35.008  53.771  1.00 24.59           C
ATOM    942  CG  LYS A 121      37.584  34.127  54.835  1.00 25.84           C
ATOM    943  CD  LYS A 121      37.707  32.648  54.499  1.00 27.16           C
ATOM    944  CE  LYS A 121      37.088  31.793  55.601  1.00 27.73           C
ATOM    945  NZ  LYS A 121      37.105  30.336  55.280  1.00 28.88           N
ATOM    946  N   HIS A 122      38.368  37.926  52.123  1.00 24.03           N
ATOM    947  CA  HIS A 122      39.071  38.705  51.107  1.00 24.14           C
ATOM    948  C   HIS A 122      38.765  40.194  51.222  1.00 23.77           C
ATOM    949  O   HIS A 122      38.989  40.949  50.278  1.00 23.89           O
ATOM    950  CB  HIS A 122      38.668  38.215  49.715  1.00 24.68           C
ATOM    951  CG  HIS A 122      39.039  36.790  49.443  1.00 25.11           C
ATOM    952  ND1 HIS A 122      40.241  36.429  48.874  1.00 25.75           N
ATOM    953  CD2 HIS A 122      38.371  35.636  49.675  1.00 25.38           C
ATOM    954  CE1 HIS A 122      40.297  35.114  48.765  1.00 25.76           C
ATOM    955  NE2 HIS A 122      39.175  34.608  49.243  1.00 25.57           N
ATOM    956  N   ASP A 123      38.256  40.610  52.381  1.00 23.24           N
ATOM    957  CA  ASP A 123      37.906  42.006  52.633  1.00 22.69           C
ATOM    958  C   ASP A 123      36.872  42.510  51.628  1.00 21.85           C
ATOM    959  O   ASP A 123      36.933  43.651  51.163  1.00 21.62           O
ATOM    960  CB AASP A 123      39.159  42.884  52.572  0.50 23.31           C
ATOM    962  CG AASP A 123      40.210  42.469  53.584  0.50 23.74           C
ATOM    964  OD1AASP A 123      40.671  41.312  53.521  0.50 24.44           O
ATOM    966  OD2AASP A 123      40.576  43.298  54.444  0.50 24.26           O
ATOM    968  N   LEU A 124      35.921  41.641  51.301  1.00 20.81           N
ATOM    969  CA  LEU A 124      34.845  41.966  50.369  1.00 19.71           C
ATOM    970  C   LEU A 124      33.511  41.733  51.064  1.00 19.22           C
ATOM    971  O   LEU A 124      33.456  41.085  52.108  1.00 18.86           O
ATOM    972  CB  LEU A 124      34.919  41.072  49.130  1.00 19.80           C
ATOM    973  CG  LEU A 124      36.126  41.261  48.211  1.00 19.77           C
ATOM    974  CD1 LEU A 124      36.152  40.153  47.172  1.00 19.72           C
ATOM    975  CD2 LEU A 124      36.056  42.629  47.550  1.00 19.84           C
ATOM    976  N   GLY A 125      32.438  42.257  50.481  1.00 18.94           N
ATOM    977  CA  GLY A 125      31.126  42.069  51.070  1.00 18.36           C
ATOM    978  C   GLY A 125      29.999  42.655  50.242  1.00 17.97           C
ATOM    979  O   GLY A 125      30.235  43.309  49.225  1.00 17.92           O
ATOM    980  N   TRP A 126      28.767  42.407  50.683  1.00 17.30           N
ATOM    981  CA  TRP A 126      27.582  42.926  50.009  1.00 16.75           C
ATOM    982  C   TRP A 126      26.929  43.956  50.926  1.00 16.44           C
ATOM    983  O   TRP A 126      26.901  43.787  52.145  1.00 16.26           O
ATOM    984  CB  TRP A 126      26.607  41.789  49.674  1.00 16.37           C
ATOM    985  CG  TRP A 126      27.115  40.858  48.598  1.00 16.46           C
ATOM    986  CD1 TRP A 126      28.076  41.129  47.659  1.00 16.53           C
ATOM    987  CD2 TRP A 126      26.661  39.528  48.330  1.00 16.27           C
ATOM    988  NE1 TRP A 126      28.245  40.050  46.827  1.00 16.46           N
ATOM    989  CE2 TRP A 126      27.390  39.052  47.215  1.00 16.40           C
ATOM    990  CE3 TRP A 126      25.707  38.691  48.921  1.00 16.32           C
ATOM    991  CZ2 TRP A 126      27.194  37.775  46.681  1.00 16.33           C
ATOM    992  CZ3 TRP A 126      25.510  37.418  48.388  1.00 16.24           C
ATOM    993  CH2 TRP A 126      26.252  36.974  47.278  1.00 16.40           C
ATOM    994  N   ALA A 127      26.396  45.018  50.332  1.00 16.19           N
ATOM    995  CA  ALA A 127      25.809  46.111  51.094  1.00 16.23           C
ATOM    996  C   ALA A 127      24.376  45.965  51.591  1.00 15.71           C
ATOM    997  O   ALA A 127      24.021  46.557  52.608  1.00 15.74           O
ATOM    998  CB  ALA A 127      25.927  47.396  50.290  1.00 16.59           C
ATOM    999  N   ASN A 128      23.557  45.192  50.885  1.00 15.39           N
ATOM   1000  CA  ASN A 128      22.152  45.045  51.255  1.00 14.86           C
ATOM   1001  C   ASN A 128      21.724  43.584  51.402  1.00 14.63           C
ATOM   1002  O   ASN A 128      21.023  43.036  50.554  1.00 14.21           O
ATOM   1003  CB  ASN A 128      21.301  45.762  50.200  1.00 14.83           C
ATOM   1004  CG  ASN A 128      19.834  45.804  50.559  1.00 14.89           C
ATOM   1005  OD1 ASN A 128      19.477  45.936  51.724  1.00 14.55           O
ATOM   1006  ND2 ASN A 128      18.972  45.714  49.548  1.00 14.99           N
ATOM   1007  N   LEU A 129      22.133  42.971  52.508  1.00 14.42           N
ATOM   1008  CA  LEU A 129      21.848  41.566  52.779  1.00 14.27           C
ATOM   1009  C   LEU A 129      20.496  41.212  53.379  1.00 14.16           C
ATOM   1010  O   LEU A 129      19.950  41.954  54.188  1.00 14.02           O
ATOM   1011  CB  LEU A 129      22.911  41.008  53.731  1.00 14.38           C
ATOM   1012  CG  LEU A 129      24.368  40.978  53.278  1.00 14.81           C
ATOM   1013  CD1 LEU A 129      25.267  40.706  54.484  1.00 15.03           C
ATOM   1014  CD2 LEU A 129      24.543  39.899  52.217  1.00 15.18           C
ATOM   1015  N   PRO A 130      19.931  40.064  52.967  1.00 14.00           N
ATOM   1016  CA  PRO A 130      18.647  39.626  53.516  1.00 14.08           C
ATOM   1017  C   PRO A 130      18.955  39.301  54.987  1.00 14.21           C
ATOM   1018  O   PRO A 130      20.106  38.997  55.323  1.00 14.29           O
ATOM   1019  CB  PRO A 130      18.344  38.366  52.710  1.00 14.23           C
ATOM   1020  CG  PRO A 130      18.945  38.680  51.368  1.00 14.54           C
ATOM   1021  CD  PRO A 130      20.272  39.307  51.747  1.00 14.18           C
ATOM   1022  N   ALA A 131      17.951  39.350  55.858  1.00 14.09           N
ATOM   1023  CA  ALA A 131      18.159  39.076  57.283  1.00 14.01           C
ATOM   1024  C   ALA A 131      18.622  37.660  57.672  1.00 13.96           C
ATOM   1025  O   ALA A 131      19.359  37.499  58.648  1.00 13.77           O
ATOM   1026  CB  ALA A 131      16.901  39.441  58.065  1.00 13.95           C
ATOM   1027  N   PRO A 132      18.173  36.616  56.950  1.00 14.07           N
ATOM   1028  CA  PRO A 132      18.606  35.258  57.300  1.00 14.09           C
ATOM   1029  C   PRO A 132      19.695  34.767  56.340  1.00 14.46           C
ATOM   1030  O   PRO A 132      19.512  34.783  55.126  1.00 14.55           O
ATOM   1031  CB  PRO A 132      17.320  34.453  57.173  1.00 14.41           C
ATOM   1032  CG  PRO A 132      16.677  35.078  55.966  1.00 14.18           C
ATOM   1033  CD  PRO A 132      16.996  36.575  56.058  1.00 14.09           C
ATOM   1034  N   GLY A 133      20.826  34.327  56.882  1.00 14.52           N
ATOM   1035  CA  GLY A 133      21.905  33.864  56.026  1.00 14.31           C
ATOM   1036  C   GLY A 133      21.753  32.456  55.476  1.00 14.33           C
ATOM   1037  O   GLY A 133      22.519  32.045  54.604  1.00 14.36           O
ATOM   1038  N   VAL A 134      20.764  31.717  55.970  1.00 14.49           N
ATOM   1039  CA  VAL A 134      20.537  30.339  55.540  1.00 14.76           C
ATOM   1040  C   VAL A 134      20.031  30.174  54.103  1.00 14.81           C
ATOM   1041  O   VAL A 134      20.147  29.093  53.517  1.00 14.55           O
ATOM   1042  CB  VAL A 134      19.546  29.628  56.505  1.00 15.33           C
ATOM   1043  CG1 VAL A 134      18.148  30.236  56.375  1.00 15.17           C
ATOM   1044  CG2 VAL A 134      19.519  28.136  56.231  1.00 16.37           C
ATOM   1045  N   LEU A 135      19.482  31.242  53.531  1.00 14.45           N
ATOM   1046  CA  LEU A 135      18.938  31.176  52.173  1.00 14.35           C
ATOM   1047  C   LEU A 135      19.948  30.742  51.118  1.00 14.24           C
ATOM   1048  O   LEU A 135      21.096  31.182  51.130  1.00 14.85           O
ATOM   1049  CB  LEU A 135      18.379  32.538  51.759  1.00 14.34           C
ATOM   1050  CG  LEU A 135      17.433  33.264  52.719  1.00 14.03           C
ATOM   1051  CD1 LEU A 135      17.033  34.589  52.081  1.00 14.58           C
ATOM   1052  CD2 LEU A 135      16.208  32.418  53.019  1.00 14.35           C
ATOM   1053  N   SER A 136      19.516  29.884  50.197  1.00 14.25           N
ATOM   1054  CA  SER A 136      20.396  29.456  49.120  1.00 14.02           C
ATOM   1055  C   SER A 136      20.474  30.662  48.198  1.00 14.03           C
ATOM   1056  O   SER A 136      19.534  31.459  48.135  1.00 13.98           O
ATOM   1057  CB  SER A 136      19.811  28.258  48.363  1.00 14.44           C
ATOM   1058  OG  SER A 136      18.638  28.616  47.639  1.00 14.32           O
ATOM   1059  N   ILE A 137      21.586  30.816  47.492  1.00 13.80           N
ATOM   1060  CA  ILE A 137      21.708  31.955  46.600  1.00 14.03           C
ATOM   1061  C   ILE A 137      20.692  31.824  45.466  1.00 13.98           C
ATOM   1062  O   ILE A 137      20.148  32.822  45.003  1.00 14.10           O
ATOM   1063  CB  ILE A 137      23.147  32.096  46.042  1.00 14.03           C
ATOM   1064  CG1 ILE A 137      23.262  33.385  45.225  1.00 14.17           C
ATOM   1065  CG2 ILE A 137      23.512  30.885  45.191  1.00 14.34           C
ATOM   1066  CD1 ILE A 137      22.938  34.655  46.007  1.00 14.30           C
ATOM   1067  N   GLY A 138      20.415  30.593  45.042  1.00 14.16           N
ATOM   1068  CA  GLY A 138      19.443  30.385  43.976  1.00 14.07           C
ATOM   1069  C   GLY A 138      18.051  30.820  44.402  1.00 14.35           C
ATOM   1070  O   GLY A 138      17.305  31.435  43.628  1.00 14.19           O
ATOM   1071  N   GLY A 139      17.698  30.496  45.643  1.00 13.82           N
ATOM   1072  CA  GLY A 139      16.399  30.862  46.173  1.00 14.06           C
ATOM   1073  C   GLY A 139      16.284  32.348  46.447  1.00 13.92           C
ATOM   1074  O   GLY A 139      15.197  32.920  46.349  1.00 14.29           O
ATOM   1075  N   ALA A 140      17.403  32.979  46.793  1.00 13.77           N
ATOM   1076  CA  ALA A 140      17.414  34.411  47.073  1.00 13.44           C
ATOM   1077  C   ALA A 140      17.263  35.215  45.784  1.00 13.37           C
ATOM   1078  O   ALA A 140      16.495  36.175  45.724  1.00 13.28           O
ATOM   1079  CB  ALA A 140      18.711  34.795  47.782  1.00 13.82           C
ATOM   1080  N   LEU A 141      17.995  34.819  44.749  1.00 13.29           N
ATOM   1081  CA  LEU A 141      17.922  35.516  43.471  1.00 13.19           C
ATOM   1082  C   LEU A 141      16.535  35.375  42.853  1.00 13.07           C
ATOM   1083  O   LEU A 141      16.024  36.307  42.235  1.00 13.01           O
ATOM   1084  CB  LEU A 141      18.971  34.959  42.505  1.00 13.53           C
ATOM   1085  CG  LEU A 141      20.435  35.195  42.886  1.00 13.59           C
ATOM   1086  CD1 LEU A 141      21.333  34.390  41.955  1.00 14.04           C
ATOM   1087  CD2 LEU A 141      20.763  36.686  42.806  1.00 14.43           C
ATOM   1088  N   ALA A 142      15.923  34.212  43.044  1.00 12.96           N
ATOM   1089  CA  ALA A 142      14.600  33.941  42.482  1.00 13.18           C
ATOM   1090  C   ALA A 142      13.528  34.973  42.837  1.00 13.34           C
ATOM   1091  O   ALA A 142      12.581  35.176  42.073  1.00 13.77           O
ATOM   1092  CB  ALA A 142      14.134  32.557  42.914  1.00 12.95           C
ATOM   1093  N   VAL A 143      13.672  35.626  43.986  1.00 13.41           N
ATOM   1094  CA  VAL A 143      12.678  36.603  44.426  1.00 13.55           C
ATOM   1095  C   VAL A 143      13.248  37.998  44.691  1.00 13.60           C
ATOM   1096  O   VAL A 143      12.640  38.800  45.399  1.00 14.24           O
ATOM   1097  CB  VAL A 143      11.983  36.108  45.713  1.00 13.64           C
ATOM   1098  CG1 VAL A 143      11.291  34.778  45.455  1.00 13.82           C
ATOM   1099  CG2 VAL A 143      13.010  35.962  46.833  1.00 13.61           C
ATOM   1100  N   ASN A 144      14.390  38.293  44.086  1.00 13.70           N
ATOM   1101  CA  ASN A 144      15.089  39.563  44.271  1.00 13.82           C
ATOM   1102  C   ASN A 144      15.269  39.891  45.756  1.00 13.95           C
ATOM   1103  O   ASN A 144      14.981  40.994  46.215  1.00 13.91           O
ATOM   1104  CB  ASN A 144      14.435  40.743  43.469  1.00 14.12           C
ATOM   1105  CG  ASN A 144      13.008  41.121  43.915  1.00 14.92           C
ATOM   1106  OD1 ASN A 144      12.024  40.840  43.212  1.00 14.85           O
ATOM   1107  ND2 ASN A 144      12.897  41.799  45.048  1.00 14.36           N
ATOM   1108  N   ALA A 145      15.776  38.900  46.494  1.00 13.96           N
ATOM   1109  CA  ALA A 145      16.023  39.033  47.932  1.00 13.72           C
ATOM   1110  C   ALA A 145      16.791  40.314  48.233  1.00 13.54           C
ATOM   1111  O   ALA A 145      17.668  40.726  47.470  1.00 13.56           O
ATOM   1112  CB  ALA A 145      16.786  37.815  48.451  1.00 13.68           C
ATOM   1113  N   HIS A 146      16.480  40.921  49.374  1.00 13.43           N
ATOM   1114  CA  HIS A 146      17.067  42.198  49.746  1.00 13.67           C
ATOM   1115  C   HIS A 146      17.086  42.406  51.254  1.00 13.52           C
ATOM   1116  O   HIS A 146      16.516  41.621  52.018  1.00 13.90           O
ATOM   1117  CB  HIS A 146      16.203  43.298  49.148  1.00 13.28           C
ATOM   1118  CG  HIS A 146      14.813  43.302  49.705  1.00 13.23           C
ATOM   1119  ND1 HIS A 146      14.483  43.963  50.868  1.00 13.32           N
ATOM   1120  CD2 HIS A 146      13.706  42.611  49.340  1.00 13.03           C
ATOM   1121  CE1 HIS A 146      13.237  43.675  51.200  1.00 13.06           C
ATOM   1122  NE2 HIS A 146      12.742  42.854  50.290  1.00 13.24           N
ATOM   1123  N   GLY A 147      17.718  43.503  51.659  1.00 13.50           N
ATOM   1124  CA  GLY A 147      17.788  43.864  53.063  1.00 13.10           C
ATOM   1125  C   GLY A 147      17.079  45.189  53.307  1.00 13.08           C
ATOM   1126  O   GLY A 147      16.145  45.545  52.581  1.00 13.12           O
ATOM   1127  N   ALA A 148      17.541  45.928  54.312  1.00 12.80           N
ATOM   1128  CA  ALA A 148      16.953  47.210  54.697  1.00 12.98           C
ATOM   1129  C   ALA A 148      17.953  48.342  54.506  1.00 13.03           C
ATOM   1130  O   ALA A 148      17.893  49.358  55.204  1.00 13.19           O
ATOM   1131  CB  ALA A 148      16.530  47.150  56.164  1.00 13.06           C
ATOM   1132  N   ALA A 149      18.848  48.176  53.543  1.00 13.32           N
ATOM   1133  CA  ALA A 149      19.901  49.154  53.305  1.00 13.82           C
ATOM   1134  C   ALA A 149      19.692  50.221  52.241  1.00 14.36           C
ATOM   1135  O   ALA A 149      19.223  49.948  51.139  1.00 14.27           O
ATOM   1136  CB  ALA A 149      21.208  48.419  53.008  1.00 13.93           C
ATOM   1137  N   LEU A 150      20.075  51.439  52.605  1.00 14.91           N
ATOM   1138  CA  LEU A 150      20.051  52.600  51.724  1.00 15.38           C
ATOM   1139  C   LEU A 150      21.288  53.388  52.134  1.00 16.05           C
ATOM   1140  O   LEU A 150      21.745  53.283  53.270  1.00 15.98           O
ATOM   1141  CB  LEU A 150      18.814  53.471  51.958  1.00 15.55           C
ATOM   1142  CG  LEU A 150      17.539  53.186  51.163  1.00 15.34           C
ATOM   1143  CD1 LEU A 150      16.465  54.173  51.590  1.00 15.36           C
ATOM   1144  CD2 LEU A 150      17.809  53.301  49.665  1.00 15.67           C
ATOM   1145  N   PRO A 151      21.874  54.154  51.209  1.00 16.85           N
ATOM   1146  CA  PRO A 151      23.052  54.919  51.619  1.00 17.39           C
ATOM   1147  C   PRO A 151      22.546  56.140  52.392  1.00 17.80           C
ATOM   1148  O   PRO A 151      21.464  56.647  52.103  1.00 17.92           O
ATOM   1149  CB  PRO A 151      23.699  55.289  50.288  1.00 17.42           C
ATOM   1150  CG  PRO A 151      22.512  55.452  49.375  1.00 17.21           C
ATOM   1151  CD  PRO A 151      21.617  54.284  49.763  1.00 16.85           C
ATOM   1152  N   ALA A 152      23.298  56.593  53.388  1.00 18.39           N
ATOM   1153  CA  ALA A 152      22.881  57.763  54.152  1.00 19.11           C
ATOM   1154  C   ALA A 152      23.019  58.958  53.220  1.00 19.76           C
ATOM   1155  O   ALA A 152      23.692  58.866  52.192  1.00 19.80           O
ATOM   1156  CB  ALA A 152      23.772  57.945  55.380  1.00 18.83           C
ATOM   1157  N   VAL A 153      22.376  60.068  53.562  1.00 20.73           N
ATOM   1158  CA  VAL A 153      22.475  61.258  52.726  1.00 21.93           C
ATOM   1159  C   VAL A 153      23.949  61.607  52.560  1.00 22.67           C
ATOM   1160  O   VAL A 153      24.684  61.706  53.544  1.00 22.47           O
ATOM   1161  CB  VAL A 153      21.737  62.459  53.354  1.00 22.01           C
ATOM   1162  CG1 VAL A 153      22.061  63.734  52.580  1.00 22.39           C
ATOM   1163  CG2 VAL A 153      20.235  62.207  53.335  1.00 22.44           C
ATOM   1164  N   GLY A 154      24.375  61.763  51.309  1.00 23.64           N
ATOM   1165  CA  GLY A 154      25.758  62.104  51.026  1.00 24.79           C
ATOM   1166  C   GLY A 154      26.715  60.926  50.944  1.00 25.60           C
ATOM   1167  O   GLY A 154      27.875  61.093  50.559  1.00 26.12           O
ATOM   1168  N   GLN A 155      26.244  59.736  51.304  1.00 25.82           N
ATOM   1169  CA  GLN A 155      27.084  58.544  51.268  1.00 26.21           C
ATOM   1170  C   GLN A 155      27.156  58.008  49.840  1.00 26.10           C
ATOM   1171  O   GLN A 155      26.134  57.851  49.176  1.00 26.23           O
ATOM   1172  CB  GLN A 155      26.509  57.463  52.195  1.00 26.49           C
ATOM   1173  CG  GLN A 155      27.483  56.342  52.540  1.00 27.18           C
ATOM   1174  CD  GLN A 155      26.811  55.146  53.204  1.00 27.75           C
ATOM   1175  OE1 GLN A 155      25.889  55.296  54.011  1.00 27.35           O
ATOM   1176  NE2 GLN A 155      27.285  53.947  52.874  1.00 28.20           N
ATOM   1177  N   THR A 156      28.365  57.731  49.365  1.00 26.09           N
ATOM   1178  CA  THR A 156      28.528  57.207  48.013  1.00 26.00           C
ATOM   1179  C   THR A 156      28.466  55.681  48.015  1.00 25.41           C
ATOM   1180  O   THR A 156      28.848  55.032  48.989  1.00 25.60           O
ATOM   1181  CB  THR A 156      29.875  57.648  47.398  1.00 26.52           C
ATOM   1182  OG1 THR A 156      30.950  57.207  48.236  1.00 27.60           O
ATOM   1183  CG2 THR A 156      29.933  59.168  47.264  1.00 26.78           C
ATOM   1184  N   THR A 157      27.969  55.109  46.925  1.00 24.72           N
ATOM   1185  CA  THR A 157      27.884  53.659  46.811  1.00 24.19           C
ATOM   1186  C   THR A 157      29.243  53.170  46.331  1.00 23.95           C
ATOM   1187  O   THR A 157      29.654  53.472  45.212  1.00 23.93           O
ATOM   1188  CB  THR A 157      26.806  53.234  45.790  1.00 23.95           C
ATOM   1189  OG1 THR A 157      25.531  53.731  46.210  1.00 23.88           O
ATOM   1190  CG2 THR A 157      26.737  51.714  45.681  1.00 23.90           C
ATOM   1191  N   LEU A 158      29.944  52.430  47.186  1.00 23.63           N
ATOM   1192  CA  LEU A 158      31.262  51.911  46.839  1.00 23.55           C
ATOM   1193  C   LEU A 158      31.189  50.993  45.622  1.00 23.26           C
ATOM   1194  O   LEU A 158      30.221  50.254  45.446  1.00 22.82           O
ATOM   1195  CB  LEU A 158      31.859  51.156  48.029  1.00 24.06           C
ATOM   1196  CG  LEU A 158      32.117  51.998  49.280  1.00 24.60           C
ATOM   1197  CD1 LEU A 158      32.519  51.101  50.439  1.00 25.07           C
ATOM   1198  CD2 LEU A 158      33.201  53.026  48.990  1.00 24.94           C
ATOM   1199  N   PRO A 159      32.218  51.037  44.759  1.00 22.73           N
ATOM   1200  CA  PRO A 159      32.270  50.209  43.553  1.00 22.14           C
ATOM   1201  C   PRO A 159      32.077  48.721  43.838  1.00 21.51           C
ATOM   1202  O   PRO A 159      32.865  48.111  44.563  1.00 21.28           O
ATOM   1203  CB  PRO A 159      33.654  50.519  42.984  1.00 22.62           C
ATOM   1204  CG  PRO A 159      33.851  51.947  43.380  1.00 22.89           C
ATOM   1205  CD  PRO A 159      33.378  51.945  44.820  1.00 22.98           C
ATOM   1206  N   GLY A 160      31.026  48.146  43.260  1.00 20.66           N
ATOM   1207  CA  GLY A 160      30.742  46.736  43.458  1.00 20.00           C
ATOM   1208  C   GLY A 160      29.476  46.506  44.264  1.00 19.54           C
ATOM   1209  O   GLY A 160      28.822  45.473  44.127  1.00 19.76           O
ATOM   1210  N   HIS A 161      29.126  47.476  45.102  1.00 18.88           N
ATOM   1211  CA  HIS A 161      27.934  47.374  45.939  1.00 18.19           C
ATOM   1212  C   HIS A 161      26.667  47.855  45.247  1.00 17.69           C
ATOM   1213  O   HIS A 161      26.715  48.620  44.287  1.00 17.96           O
ATOM   1214  CB  HIS A 161      28.111  48.201  47.209  1.00 18.27           C
ATOM   1215  CG  HIS A 161      29.038  47.589  48.211  1.00 18.61           C
ATOM   1216  ND1 HIS A 161      29.673  48.333  49.182  1.00 19.06           N
ATOM   1217  CD2 HIS A 161      29.423  46.306  48.406  1.00 18.43           C
ATOM   1218  CE1 HIS A 161      30.412  47.534  49.931  1.00 18.80           C
ATOM   1219  NE2 HIS A 161      30.277  46.299  49.481  1.00 18.59           N
ATOM   1220  N   THR A 162      25.530  47.387  45.747  1.00 17.15           N
ATOM   1221  CA  THR A 162      24.235  47.815  45.239  1.00 16.64           C
ATOM   1222  C   THR A 162      23.307  47.873  46.442  1.00 16.42           C
ATOM   1223  O   THR A 162      23.470  47.106  47.394  1.00 16.37           O
ATOM   1224  CB  THR A 162      23.632  46.827  44.208  1.00 16.33           C
ATOM   1225  OG1 THR A 162      22.462  47.415  43.622  1.00 16.53           O
ATOM   1226  CG2 THR A 162      23.226  45.516  44.879  1.00 16.10           C
ATOM   1227  N   TYR A 163      22.360  48.802  46.418  1.00 16.20           N
ATOM   1228  CA  TYR A 163      21.393  48.901  47.494  1.00 15.75           C
ATOM   1229  C   TYR A 163      20.083  48.298  47.007  1.00 15.35           C
ATOM   1230  O   TYR A 163      19.070  48.327  47.704  1.00 15.09           O
ATOM   1231  CB  TYR A 163      21.221  50.350  47.940  1.00 16.31           C
ATOM   1232  CG  TYR A 163      22.426  50.825  48.711  1.00 16.93           C
ATOM   1233  CD1 TYR A 163      23.437  51.562  48.091  1.00 17.33           C
ATOM   1234  CD2 TYR A 163      22.599  50.460  50.044  1.00 17.23           C
ATOM   1235  CE1 TYR A 163      24.598  51.918  48.785  1.00 17.81           C
ATOM   1236  CE2 TYR A 163      23.751  50.805  50.743  1.00 17.86           C
ATOM   1237  CZ  TYR A 163      24.745  51.530  50.108  1.00 18.12           C
ATOM   1238  OH  TYR A 163      25.892  51.843  50.805  1.00 19.15           O
ATOM   1239  N   GLY A 164      20.132  47.742  45.799  1.00 14.88           N
ATOM   1240  CA  GLY A 164      18.977  47.081  45.219  1.00 14.24           C
ATOM   1241  C   GLY A 164      19.003  45.625  45.655  1.00 14.47           C
ATOM   1242  O   GLY A 164      19.610  45.295  46.677  1.00 14.16           O
ATOM   1243  N   SER A 165      18.365  44.747  44.888  1.00 14.07           N
ATOM   1244  CA  SER A 165      18.326  43.327  45.232  1.00 14.27           C
ATOM   1245  C   SER A 165      19.619  42.606  44.876  1.00 14.32           C
ATOM   1246  O   SER A 165      20.450  43.129  44.128  1.00 14.81           O
ATOM   1247  CB  SER A 165      17.168  42.640  44.508  1.00 14.14           C
ATOM   1248  OG  SER A 165      17.434  42.522  43.120  1.00 15.01           O
ATOM   1249  N   LEU A 166      19.783  41.396  45.401  1.00 14.51           N
ATOM   1250  CA  LEU A 166      20.974  40.608  45.106  1.00 15.00           C
ATOM   1251  C   LEU A 166      21.016  40.286  43.613  1.00 15.30           C
ATOM   1252  O   LEU A 166      22.088  40.082  43.043  1.00 15.42           O
ATOM   1253  CB  LEU A 166      20.977  39.309  45.920  1.00 15.08           C
ATOM   1254  CG  LEU A 166      21.189  39.421  47.434  1.00 14.95           C
ATOM   1255  CD1 LEU A 166      21.079  38.035  48.059  1.00 15.10           C
ATOM   1256  CD2 LEU A 166      22.558  40.035  47.732  1.00 15.56           C
ATOM   1257  N   SER A 167      19.845  40.254  42.981  1.00 15.68           N
ATOM   1258  CA  SER A 167      19.762  39.957  41.556  1.00 15.85           C
ATOM   1259  C   SER A 167      20.513  40.980  40.699  1.00 16.34           C
ATOM   1260  O   SER A 167      20.958  40.660  39.598  1.00 16.83           O
ATOM   1261  CB  SER A 167      18.297  39.901  41.107  1.00 15.71           C
ATOM   1262  OG  SER A 167      17.584  38.877  41.782  1.00 15.91           O
ATOM   1263  N   ASN A 168      20.657  42.204  41.203  1.00 16.44           N
ATOM   1264  CA  ASN A 168      21.339  43.259  40.456  1.00 16.70           C
ATOM   1265  C   ASN A 168      22.857  43.078  40.430  1.00 16.90           C
ATOM   1266  O   ASN A 168      23.548  43.731  39.650  1.00 17.12           O
ATOM   1267  CB  ASN A 168      20.991  44.629  41.055  1.00 16.95           C
ATOM   1268  CG  ASN A 168      21.353  45.787  40.134  1.00 16.98           C
ATOM   1269  OD1 ASN A 168      21.070  45.754  38.937  1.00 17.37           O
ATOM   1270  ND2 ASN A 168      21.959  46.826  40.696  1.00 17.04           N
ATOM   1271  N   LEU A 169      23.365  42.177  41.266  1.00 16.84           N
ATOM   1272  CA  LEU A 169      24.802  41.923  41.365  1.00 17.06           C
ATOM   1273  C   LEU A 169      25.352  40.867  40.408  1.00 17.38           C
ATOM   1274  O   LEU A 169      26.563  40.701  40.308  1.00 17.54           O
ATOM   1275  CB  LEU A 169      25.152  41.499  42.797  1.00 16.77           C
ATOM   1276  CG  LEU A 169      24.904  42.516  43.910  1.00 16.72           C
ATOM   1277  CD1 LEU A 169      25.109  41.857  45.264  1.00 16.82           C
ATOM   1278  CD2 LEU A 169      25.849  43.696  43.738  1.00 16.43           C
ATOM   1279  N   VAL A 170      24.473  40.159  39.706  1.00 17.78           N
ATOM   1280  CA  VAL A 170      24.903  39.094  38.800  1.00 18.02           C
ATOM   1281  C   VAL A 170      25.694  39.557  37.574  1.00 18.76           C
ATOM   1282  O   VAL A 170      25.234  40.401  36.804  1.00 18.72           O
ATOM   1283  CB  VAL A 170      23.692  38.266  38.319  1.00 18.04           C
ATOM   1284  CG1 VAL A 170      24.147  37.185  37.353  1.00 17.76           C
ATOM   1285  CG2 VAL A 170      22.983  37.636  39.518  1.00 18.05           C
ATOM   1286  N   THR A 171      26.884  38.989  37.398  1.00 19.30           N
ATOM   1287  CA  THR A 171      27.728  39.328  36.257  1.00 20.06           C
ATOM   1288  C   THR A 171      27.648  38.210  35.213  1.00 20.54           C
ATOM   1289  O   THR A 171      27.939  38.419  34.034  1.00 20.82           O
ATOM   1290  CB  THR A 171      29.206  39.524  36.681  1.00 20.14           C
ATOM   1291  OG1 THR A 171      29.731  38.296  37.196  1.00 20.34           O
ATOM   1292  CG2 THR A 171      29.315  40.596  37.749  1.00 20.62           C
ATOM   1293  N   GLU A 172      27.237  37.028  35.660  1.00 21.02           N
ATOM   1294  CA  GLU A 172      27.107  35.864  34.794  1.00 21.47           C
ATOM   1295  C   GLU A 172      26.395  34.743  35.541  1.00 21.17           C
ATOM   1296  O   GLU A 172      26.432  34.684  36.770  1.00 20.86           O
ATOM   1297  CB  GLU A 172      28.498  35.389  34.348  1.00 22.68           C
ATOM   1298  CG  GLU A 172      28.561  33.942  33.901  1.00 24.55           C
ATOM   1299  CD  GLU A 172      29.987  33.458  33.668  1.00 25.38           C
ATOM   1300  OE1 GLU A 172      30.218  32.235  33.746  1.00 26.34           O
ATOM   1301  OE2 GLU A 172      30.872  34.296  33.398  1.00 26.26           O
ATOM   1302  N   LEU A 173      25.737  33.859  34.799  1.00 20.77           N
ATOM   1303  CA  LEU A 173      25.051  32.732  35.410  1.00 20.45           C
ATOM   1304  C   LEU A 173      24.929  31.581  34.425  1.00 20.36           C
ATOM   1305  O   LEU A 173      25.015  31.775  33.213  1.00 20.16           O
ATOM   1306  CB  LEU A 173      23.670  33.156  35.934  1.00 20.76           C
ATOM   1307  CG  LEU A 173      22.612  33.767  35.009  1.00 20.66           C
ATOM   1308  CD1 LEU A 173      22.064  32.714  34.050  1.00 20.99           C
ATOM   1309  CD2 LEU A 173      21.481  34.322  35.864  1.00 21.18           C
ATOM   1310  N   THR A 174      24.752  30.380  34.960  1.00 20.14           N
ATOM   1311  CA  THR A 174      24.621  29.178  34.150  1.00 20.25           C
ATOM   1312  C   THR A 174      23.318  28.479  34.511  1.00 20.10           C
ATOM   1313  O   THR A 174      22.995  28.317  35.692  1.00 20.01           O
ATOM   1314  CB  THR A 174      25.815  28.234  34.391  1.00 20.51           C
ATOM   1315  OG1 THR A 174      27.019  28.889  33.973  1.00 21.00           O
ATOM   1316  CG2 THR A 174      25.649  26.933  33.611  1.00 20.20           C
ATOM   1317  N   ALA A 175      22.567  28.075  33.490  1.00 19.77           N
ATOM   1318  CA  ALA A 175      21.283  27.418  33.693  1.00 19.79           C
ATOM   1319  C   ALA A 175      21.080  26.245  32.743  1.00 19.75           C
ATOM   1320  O   ALA A 175      21.823  26.080  31.775  1.00 19.54           O
ATOM   1321  CB  ALA A 175      20.150  28.431  33.506  1.00 19.84           C
ATOM   1322  N   VAL A 176      20.072  25.431  33.040  1.00 19.70           N
ATOM   1323  CA  VAL A 176      19.727  24.283  32.208  1.00 20.01           C
ATOM   1324  C   VAL A 176      18.756  24.822  31.161  1.00 20.41           C
ATOM   1325  O   VAL A 176      17.638  25.221  31.490  1.00 20.29           O
ATOM   1326  CB  VAL A 176      19.039  23.185  33.041  1.00 19.95           C
ATOM   1327  CG1 VAL A 176      18.708  21.993  32.162  1.00 19.55           C
ATOM   1328  CG2 VAL A 176      19.950  22.768  34.190  1.00 19.85           C
ATOM   1329  N   VAL A 177      19.189  24.819  29.903  1.00 20.93           N
ATOM   1330  CA  VAL A 177      18.396  25.367  28.807  1.00 21.73           C
ATOM   1331  C   VAL A 177      18.207  24.411  27.627  1.00 22.28           C
ATOM   1332  O   VAL A 177      19.077  23.593  27.330  1.00 22.29           O
ATOM   1333  CB  VAL A 177      19.071  26.658  28.277  1.00 21.67           C
ATOM   1334  CG1 VAL A 177      18.170  27.360  27.270  1.00 21.98           C
ATOM   1335  CG2 VAL A 177      19.404  27.576  29.439  1.00 21.55           C
ATOM   1336  N   TRP A 178      17.067  24.530  26.955  1.00 23.02           N
ATOM   1337  CA  TRP A 178      16.773  23.698  25.792  1.00 23.90           C
ATOM   1338  C   TRP A 178      17.576  24.265  24.619  1.00 24.46           C
ATOM   1339  O   TRP A 178      17.473  25.452  24.314  1.00 24.42           O
ATOM   1340  CB  TRP A 178      15.268  23.738  25.496  1.00 24.10           C
ATOM   1341  CG  TRP A 178      14.846  22.905  24.320  1.00 24.39           C
ATOM   1342  CD1 TRP A 178      14.590  23.346  23.050  1.00 24.66           C
ATOM   1343  CD2 TRP A 178      14.652  21.485  24.297  1.00 24.53           C
ATOM   1344  NE1 TRP A 178      14.247  22.288  22.241  1.00 24.79           N
ATOM   1345  CE2 TRP A 178      14.278  21.134  22.980  1.00 24.72           C
ATOM   1346  CE3 TRP A 178      14.759  20.474  25.261  1.00 24.26           C
ATOM   1347  CZ2 TRP A 178      14.010  19.812  22.601  1.00 24.70           C
ATOM   1348  CZ3 TRP A 178      14.493  19.159  24.885  1.00 24.59           C
ATOM   1349  CH2 TRP A 178      14.123  18.842  23.565  1.00 24.53           C
ATOM   1350  N   ASN A 179      18.385  23.425  23.975  1.00 25.23           N
ATOM   1351  CA  ASN A 179      19.208  23.878  22.852  1.00 26.18           C
ATOM   1352  C   ASN A 179      18.617  23.538  21.485  1.00 26.64           C
ATOM   1353  O   ASN A 179      19.303  23.638  20.465  1.00 26.93           O
ATOM   1354  CB  ASN A 179      20.621  23.284  22.943  1.00 26.26           C
ATOM   1355  CG  ASN A 179      20.651  21.793  22.659  1.00 26.58           C
ATOM   1356  OD1 ASN A 179      19.681  21.221  22.161  1.00 26.68           O
ATOM   1357  ND2 ASN A 179      21.777  21.156  22.965  1.00 26.66           N
ATOM   1358  N   GLY A 180      17.352  23.131  21.464  1.00 27.01           N
ATOM   1359  CA  GLY A 180      16.719  22.792  20.203  1.00 27.20           C
ATOM   1360  C   GLY A 180      16.352  21.327  20.078  1.00 27.22           C
ATOM   1361  O   GLY A 180      15.350  20.986  19.442  1.00 27.49           O
ATOM   1362  N   THR A 181      17.155  20.456  20.681  1.00 27.14           N
ATOM   1363  CA  THR A 181      16.892  19.024  20.624  1.00 26.92           C
ATOM   1364  C   THR A 181      17.000  18.357  21.991  1.00 26.46           C
ATOM   1365  O   THR A 181      16.548  17.227  22.170  1.00 26.45           O
ATOM   1366  CB  THR A 181      17.863  18.308  19.660  1.00 27.28           C
ATOM   1367  OG1 THR A 181      19.211  18.498  20.105  1.00 27.70           O
ATOM   1368  CG2 THR A 181      17.713  18.856  18.247  1.00 27.71           C
ATOM   1369  N   THR A 182      17.595  19.055  22.955  1.00 25.85           N
ATOM   1370  CA  THR A 182      17.755  18.502  24.297  1.00 25.04           C
ATOM   1371  C   THR A 182      18.150  19.601  25.284  1.00 24.51           C
ATOM   1372  O   THR A 182      18.531  20.700  24.880  1.00 24.46           O
ATOM   1373  CB  THR A 182      18.849  17.406  24.304  1.00 25.24           C
ATOM   1374  OG1 THR A 182      18.844  16.724  25.563  1.00 25.49           O
ATOM   1375  CG2 THR A 182      20.222  18.022  24.076  1.00 25.21           C
ATOM   1376  N   TYR A 183      18.042  19.317  26.578  1.00 23.72           N
ATOM   1377  CA  TYR A 183      18.441  20.307  27.567  1.00 23.10           C
ATOM   1378  C   TYR A 183      19.944  20.203  27.753  1.00 22.95           C
ATOM   1379  O   TYR A 183      20.513  19.116  27.655  1.00 23.09           O
ATOM   1380  CB  TYR A 183      17.734  20.077  28.907  1.00 22.54           C
ATOM   1381  CG  TYR A 183      16.275  20.462  28.893  1.00 22.02           C
ATOM   1382  CD1 TYR A 183      15.290  19.530  28.576  1.00 21.84           C
ATOM   1383  CD2 TYR A 183      15.880  21.770  29.171  1.00 21.63           C
ATOM   1384  CE1 TYR A 183      13.944  19.890  28.536  1.00 21.83           C
ATOM   1385  CE2 TYR A 183      14.538  22.143  29.132  1.00 21.80           C
ATOM   1386  CZ  TYR A 183      13.576  21.194  28.813  1.00 21.51           C
ATOM   1387  OH  TYR A 183      12.250  21.547  28.766  1.00 21.44           O
ATOM   1388  N   ALA A 184      20.581  21.341  28.009  1.00 23.03           N
ATOM   1389  CA  ALA A 184      22.021  21.401  28.211  1.00 23.25           C
ATOM   1390  C   ALA A 184      22.353  22.629  29.044  1.00 23.32           C
ATOM   1391  O   ALA A 184      21.502  23.489  29.265  1.00 23.38           O
ATOM   1392  CB  ALA A 184      22.735  21.479  26.865  1.00 23.39           C
ATOM   1393  N   LEU A 185      23.592  22.710  29.512  1.00 23.46           N
ATOM   1394  CA  LEU A 185      24.011  23.856  30.303  1.00 23.64           C
ATOM   1395  C   LEU A 185      24.353  25.012  29.369  1.00 23.92           C
ATOM   1396  O   LEU A 185      24.957  24.808  28.313  1.00 23.87           O
ATOM   1397  CB  LEU A 185      25.236  23.500  31.150  1.00 23.76           C
ATOM   1398  CG  LEU A 185      25.036  22.421  32.218  1.00 24.07           C
ATOM   1399  CD1 LEU A 185      26.381  22.033  32.817  1.00 24.43           C
ATOM   1400  CD2 LEU A 185      24.092  22.940  33.295  1.00 24.34           C
ATOM   1401  N   GLU A 186      23.945  26.219  29.746  1.00 23.95           N
ATOM   1402  CA  GLU A 186      24.243  27.403  28.951  1.00 24.19           C
ATOM   1403  C   GLU A 186      24.575  28.542  29.902  1.00 23.71           C
ATOM   1404  O   GLU A 186      23.917  28.713  30.931  1.00 23.52           O
ATOM   1405  CB  GLU A 186      23.053  27.780  28.065  1.00 25.19           C
ATOM   1406  CG  GLU A 186      23.425  28.715  26.924  1.00 27.38           C
ATOM   1407  CD  GLU A 186      22.346  28.799  25.855  1.00 28.31           C
ATOM   1408  OE1 GLU A 186      21.806  27.740  25.463  1.00 29.56           O
ATOM   1409  OE2 GLU A 186      22.050  29.921  25.395  1.00 29.45           O
ATOM   1410  N   THR A 187      25.603  29.311  29.560  1.00 23.29           N
ATOM   1411  CA  THR A 187      26.039  30.428  30.389  1.00 23.10           C
ATOM   1412  C   THR A 187      25.746  31.770  29.728  1.00 23.20           C
ATOM   1413  O   THR A 187      25.965  31.942  28.526  1.00 23.31           O
ATOM   1414  CB  THR A 187      27.546  30.328  30.675  1.00 23.00           C
ATOM   1415  OG1 THR A 187      27.820  29.084  31.332  1.00 23.04           O
ATOM   1416  CG2 THR A 187      28.003  31.478  31.552  1.00 23.09           C
ATOM   1417  N   TYR A 188      25.253  32.719  30.519  1.00 22.94           N
ATOM   1418  CA  TYR A 188      24.926  34.046  30.012  1.00 22.95           C
ATOM   1419  C   TYR A 188      25.675  35.141  30.758  1.00 22.82           C
ATOM   1420  O   TYR A 188      25.809  35.089  31.982  1.00 22.59           O
ATOM   1421  CB  TYR A 188      23.423  34.318  30.139  1.00 23.09           C
ATOM   1422  CG  TYR A 188      22.534  33.271  29.512  1.00 23.63           C
ATOM   1423  CD1 TYR A 188      22.092  32.169  30.245  1.00 23.56           C
ATOM   1424  CD2 TYR A 188      22.126  33.385  28.183  1.00 24.06           C
ATOM   1425  CE1 TYR A 188      21.260  31.209  29.671  1.00 23.58           C
ATOM   1426  CE2 TYR A 188      21.297  32.431  27.599  1.00 23.87           C
ATOM   1427  CZ  TYR A 188      20.866  31.349  28.347  1.00 23.95           C
ATOM   1428  OH  TYR A 188      20.035  30.415  27.767  1.00 23.54           O
ATOM   1429  N   GLN A 189      26.155  36.134  30.014  1.00 22.64           N
ATOM   1430  CA  GLN A 189      26.868  37.264  30.599  1.00 22.74           C
ATOM   1431  C   GLN A 189      25.848  38.365  30.871  1.00 22.38           C
ATOM   1432  O   GLN A 189      24.782  38.386  30.259  1.00 22.28           O
ATOM   1433  CB  GLN A 189      27.938  37.778  29.634  1.00 23.30           C
ATOM   1434  CG  GLN A 189      29.016  36.758  29.308  1.00 24.40           C
ATOM   1435  CD  GLN A 189      29.715  36.250  30.549  1.00 24.82           C
ATOM   1436  OE1 GLN A 189      30.210  37.034  31.355  1.00 25.70           O
ATOM   1437  NE2 GLN A 189      29.761  34.933  30.708  1.00 25.47           N
ATOM   1438  N   ARG A 190      26.174  39.281  31.778  1.00 22.26           N
ATOM   1439  CA  ARG A 190      25.254  40.363  32.118  1.00 22.18           C
ATOM   1440  C   ARG A 190      24.967  41.298  30.939  1.00 22.81           C
ATOM   1441  O   ARG A 190      23.992  42.052  30.964  1.00 22.72           O
ATOM   1442  CB  ARG A 190      25.799  41.159  33.315  1.00 21.50           C
ATOM   1443  CG  ARG A 190      24.859  42.238  33.865  1.00 20.69           C
ATOM   1444  CD  ARG A 190      23.496  41.680  34.290  1.00 20.10           C
ATOM   1445  NE  ARG A 190      22.631  42.725  34.835  1.00 19.57           N
ATOM   1446  CZ  ARG A 190      22.686  43.170  36.089  1.00 19.64           C
ATOM   1447  NH1 ARG A 190      23.560  42.657  36.943  1.00 19.46           N
ATOM   1448  NH2 ARG A 190      21.874  44.139  36.489  1.00 19.15           N
ATOM   1449  N   ASN A 191      25.803  41.247  29.904  1.00 23.35           N
ATOM   1450  CA  ASN A 191      25.602  42.104  28.735  1.00 24.12           C
ATOM   1451  C   ASN A 191      24.826  41.366  27.644  1.00 24.15           C
ATOM   1452  O   ASN A 191      24.747  41.822  26.500  1.00 24.29           O
ATOM   1453  CB  ASN A 191      26.953  42.582  28.188  1.00 24.81           C
ATOM   1454  CG  ASN A 191      27.722  41.481  27.483  1.00 25.80           C
ATOM   1455  OD1 ASN A 191      27.672  40.314  27.878  1.00 26.26           O
ATOM   1456  ND2 ASN A 191      28.456  41.852  26.438  1.00 26.61           N
ATOM   1457  N   ASP A 192      24.245  40.229  28.015  1.00 24.10           N
ATOM   1458  CA  ASP A 192      23.466  39.402  27.095  1.00 24.04           C
ATOM   1459  C   ASP A 192      21.978  39.669  27.328  1.00 23.97           C
ATOM   1460  O   ASP A 192      21.458  39.404  28.410  1.00 23.76           O
ATOM   1461  CB  ASP A 192      23.769  37.922  27.355  1.00 24.12           C
ATOM   1462  CG  ASP A 192      23.190  37.005  26.295  1.00 24.22           C
ATOM   1463  OD1 ASP A 192      22.116  37.317  25.743  1.00 24.55           O
ATOM   1464  OD2 ASP A 192      23.804  35.951  26.025  1.00 24.69           O
ATOM   1465  N   PRO A 193      21.273  40.194  26.312  1.00 23.88           N
ATOM   1466  CA  PRO A 193      19.841  40.491  26.430  1.00 23.71           C
ATOM   1467  C   PRO A 193      18.997  39.336  26.978  1.00 23.47           C
ATOM   1468  O   PRO A 193      17.935  39.555  27.558  1.00 23.85           O
ATOM   1469  CB  PRO A 193      19.450  40.854  24.998  1.00 24.04           C
ATOM   1470  CG  PRO A 193      20.695  41.488  24.467  1.00 24.14           C
ATOM   1471  CD  PRO A 193      21.775  40.559  24.974  1.00 23.99           C
ATOM   1472  N   ARG A 194      19.473  38.110  26.799  1.00 23.06           N
ATOM   1473  CA  ARG A 194      18.740  36.934  27.257  1.00 22.76           C
ATOM   1474  C   ARG A 194      18.823  36.687  28.763  1.00 22.04           C
ATOM   1475  O   ARG A 194      18.068  35.878  29.302  1.00 21.98           O
ATOM   1476  CB  ARG A 194      19.253  35.687  26.530  1.00 23.70           C
ATOM   1477  CG  ARG A 194      19.086  35.724  25.015  1.00 24.72           C
ATOM   1478  CD  ARG A 194      19.795  34.546  24.363  1.00 25.69           C
ATOM   1479  NE  ARG A 194      21.228  34.547  24.656  1.00 26.77           N
ATOM   1480  CZ  ARG A 194      22.073  33.601  24.257  1.00 27.62           C
ATOM   1481  NH1 ARG A 194      21.630  32.571  23.545  1.00 27.97           N
ATOM   1482  NH2 ARG A 194      23.363  33.682  24.571  1.00 27.66           N
ATOM   1483  N   ILE A 195      19.722  37.388  29.445  1.00 20.87           N
ATOM   1484  CA  ILE A 195      19.911  37.170  30.877  1.00 19.85           C
ATOM   1485  C   ILE A 195      18.968  37.883  31.845  1.00 19.34           C
ATOM   1486  O   ILE A 195      18.700  37.373  32.935  1.00 19.06           O
ATOM   1487  CB  ILE A 195      21.359  37.529  31.289  1.00 19.65           C
ATOM   1488  CG1 ILE A 195      21.704  36.869  32.626  1.00 19.39           C
ATOM   1489  CG2 ILE A 195      21.505  39.039  31.417  1.00 19.57           C
ATOM   1490  CD1 ILE A 195      23.134  37.125  33.080  1.00 19.43           C
ATOM   1491  N   THR A 196      18.457  39.049  31.461  1.00 18.80           N
ATOM   1492  CA  THR A 196      17.605  39.809  32.367  1.00 18.13           C
ATOM   1493  C   THR A 196      16.411  39.081  32.992  1.00 17.61           C
ATOM   1494  O   THR A 196      16.105  39.295  34.164  1.00 17.28           O
ATOM   1495  CB  THR A 196      17.156  41.148  31.721  1.00 18.34           C
ATOM   1496  OG1 THR A 196      16.663  40.922  30.395  1.00 18.55           O
ATOM   1497  CG2 THR A 196      18.339  42.109  31.659  1.00 18.43           C
ATOM   1498  N   PRO A 197      15.716  38.220  32.232  1.00 17.27           N
ATOM   1499  CA  PRO A 197      14.587  37.538  32.872  1.00 16.80           C
ATOM   1500  C   PRO A 197      15.074  36.485  33.875  1.00 16.64           C
ATOM   1501  O   PRO A 197      14.347  36.095  34.789  1.00 16.08           O
ATOM   1502  CB  PRO A 197      13.855  36.893  31.694  1.00 17.31           C
ATOM   1503  CG  PRO A 197      14.178  37.811  30.550  1.00 17.11           C
ATOM   1504  CD  PRO A 197      15.645  38.088  30.766  1.00 17.48           C
ATOM   1505  N   LEU A 198      16.312  36.037  33.699  1.00 16.43           N
ATOM   1506  CA  LEU A 198      16.874  35.004  34.563  1.00 16.67           C
ATOM   1507  C   LEU A 198      17.418  35.504  35.899  1.00 16.36           C
ATOM   1508  O   LEU A 198      17.607  34.707  36.821  1.00 16.41           O
ATOM   1509  CB  LEU A 198      17.980  34.250  33.818  1.00 17.40           C
ATOM   1510  CG  LEU A 198      17.680  33.807  32.380  1.00 18.42           C
ATOM   1511  CD1 LEU A 198      18.798  32.893  31.901  1.00 18.67           C
ATOM   1512  CD2 LEU A 198      16.351  33.089  32.304  1.00 18.90           C
ATOM   1513  N   LEU A 199      17.663  36.810  36.008  1.00 15.64           N
ATOM   1514  CA  LEU A 199      18.212  37.393  37.237  1.00 15.48           C
ATOM   1515  C   LEU A 199      17.257  37.273  38.426  1.00 15.42           C
ATOM   1516  O   LEU A 199      17.693  37.145  39.569  1.00 15.40           O
ATOM   1517  CB  LEU A 199      18.590  38.860  37.004  1.00 15.19           C
ATOM   1518  CG  LEU A 199      19.564  39.108  35.842  1.00 15.17           C
ATOM   1519  CD1 LEU A 199      19.863  40.596  35.747  1.00 15.60           C
ATOM   1520  CD2 LEU A 199      20.848  38.312  36.047  1.00 15.54           C
ATOM   1521  N   THR A 200      15.958  37.337  38.145  1.00 15.35           N
ATOM   1522  CA  THR A 200      14.900  37.181  39.148  1.00 14.99           C
ATOM   1523  C   THR A 200      13.896  36.327  38.387  1.00 14.97           C
ATOM   1524  O   THR A 200      13.066  36.845  37.638  1.00 14.91           O
ATOM   1525  CB  THR A 200      14.261  38.529  39.537  1.00 14.81           C
ATOM   1526  OG1 THR A 200      15.242  39.358  40.176  1.00 14.94           O
ATOM   1527  CG2 THR A 200      13.095  38.302  40.496  1.00 14.91           C
ATOM   1528  N   ASN A 201      13.978  35.015  38.575  1.00 14.91           N
ATOM   1529  CA  ASN A 201      13.133  34.103  37.812  1.00 14.58           C
ATOM   1530  C   ASN A 201      12.050  33.287  38.503  1.00 14.36           C
ATOM   1531  O   ASN A 201      11.403  32.468  37.854  1.00 14.03           O
ATOM   1532  CB  ASN A 201      14.033  33.154  37.008  1.00 15.08           C
ATOM   1533  CG  ASN A 201      14.932  32.306  37.898  1.00 15.58           C
ATOM   1534  OD1 ASN A 201      14.472  31.710  38.869  1.00 15.72           O
ATOM   1535  ND2 ASN A 201      16.216  32.237  37.558  1.00 15.91           N
ATOM   1536  N   LEU A 202      11.852  33.488  39.802  1.00 14.15           N
ATOM   1537  CA  LEU A 202      10.814  32.766  40.537  1.00 14.09           C
ATOM   1538  C   LEU A 202      10.888  31.241  40.419  1.00 14.37           C
ATOM   1539  O   LEU A 202       9.889  30.551  40.627  1.00 14.39           O
ATOM   1540  CB  LEU A 202       9.426  33.241  40.081  1.00 14.24           C
ATOM   1541  CG  LEU A 202       9.108  34.728  40.269  1.00 14.22           C
ATOM   1542  CD1 LEU A 202       7.742  35.064  39.651  1.00 14.59           C
ATOM   1543  CD2 LEU A 202       9.114  35.058  41.758  1.00 14.66           C
ATOM   1544  N   GLY A 203      12.065  30.718  40.096  1.00 14.64           N
ATOM   1545  CA  GLY A 203      12.218  29.279  39.966  1.00 14.74           C
ATOM   1546  C   GLY A 203      11.731  28.720  38.639  1.00 14.97           C
ATOM   1547  O   GLY A 203      11.662  27.504  38.462  1.00 14.58           O
ATOM   1548  N   ARG A 204      11.404  29.606  37.702  1.00 15.36           N
ATOM   1549  CA  ARG A 204      10.921  29.191  36.382  1.00 16.03           C
ATOM   1550  C   ARG A 204      12.084  28.668  35.529  1.00 16.62           C
ATOM   1551  O   ARG A 204      11.879  27.958  34.539  1.00 16.85           O
ATOM   1552  CB  ARG A 204      10.239  30.380  35.687  1.00 15.91           C
ATOM   1553  CG  ARG A 204       9.747  30.099  34.266  1.00 15.90           C
ATOM   1554  CD  ARG A 204       8.506  29.218  34.238  1.00 16.12           C
ATOM   1555  NE  ARG A 204       8.171  28.823  32.867  1.00 16.34           N
ATOM   1556  CZ  ARG A 204       8.784  27.850  32.198  1.00 16.51           C
ATOM   1557  NH1 ARG A 204       9.764  27.161  32.771  1.00 16.62           N
ATOM   1558  NH2 ARG A 204       8.419  27.565  30.953  1.00 16.45           N
ATOM   1559  N   CYS A 205      13.302  29.025  35.928  1.00 17.21           N
ATOM   1560  CA  CYS A 205      14.527  28.607  35.245  1.00 18.20           C
ATOM   1561  C   CYS A 205      15.356  27.896  36.308  1.00 18.01           C
ATOM   1562  O   CYS A 205      15.276  28.259  37.475  1.00 18.99           O
ATOM   1563  CB ACYS A 205      15.272  29.843  34.722  0.50 18.35           C
ATOM   1565  SG ACYS A 205      16.817  29.530  33.837  0.50 19.81           S
ATOM   1567  N   PHE A 206      16.133  26.890  35.924  1.00 17.24           N
ATOM   1568  CA  PHE A 206      16.960  26.183  36.898  1.00 16.67           C
ATOM   1569  C   PHE A 206      18.409  26.656  36.770  1.00 16.60           C
ATOM   1570  O   PHE A 206      19.082  26.354  35.786  1.00 16.71           O
ATOM   1571  CB  PHE A 206      16.872  24.666  36.667  1.00 16.35           C
ATOM   1572  CG  PHE A 206      17.305  23.831  37.852  1.00 16.22           C
ATOM   1573  CD1 PHE A 206      16.452  22.866  38.380  1.00 16.06           C
ATOM   1574  CD2 PHE A 206      18.563  23.995  38.429  1.00 16.16           C
ATOM   1575  CE1 PHE A 206      16.841  22.072  39.465  1.00 16.20           C
ATOM   1576  CE2 PHE A 206      18.959  23.204  39.514  1.00 15.94           C
ATOM   1577  CZ  PHE A 206      18.097  22.244  40.030  1.00 15.65           C
ATOM   1578  N   LEU A 207      18.877  27.413  37.761  1.00 16.40           N
ATOM   1579  CA  LEU A 207      20.249  27.917  37.773  1.00 16.43           C
ATOM   1580  C   LEU A 207      21.146  26.905  38.479  1.00 16.50           C
ATOM   1581  O   LEU A 207      20.758  26.326  39.492  1.00 16.58           O
ATOM   1582  CB  LEU A 207      20.337  29.246  38.526  1.00 16.30           C
ATOM   1583  CG  LEU A 207      19.453  30.416  38.088  1.00 16.36           C
ATOM   1584  CD1 LEU A 207      19.788  31.634  38.945  1.00 16.32           C
ATOM   1585  CD2 LEU A 207      19.674  30.725  36.610  1.00 16.38           C
ATOM   1586  N   THR A 208      22.342  26.689  37.945  1.00 16.51           N
ATOM   1587  CA  THR A 208      23.271  25.751  38.565  1.00 16.84           C
ATOM   1588  C   THR A 208      24.430  26.494  39.218  1.00 17.06           C
ATOM   1589  O   THR A 208      25.045  25.993  40.165  1.00 17.26           O
ATOM   1590  CB  THR A 208      23.822  24.737  37.540  1.00 16.86           C
ATOM   1591  OG1 THR A 208      24.363  25.436  36.414  1.00 17.17           O
ATOM   1592  CG2 THR A 208      22.716  23.802  37.076  1.00 17.07           C
ATOM   1593  N   SER A 209      24.719  27.690  38.716  1.00 17.31           N
ATOM   1594  CA  SER A 209      25.797  28.513  39.250  1.00 17.77           C
ATOM   1595  C   SER A 209      25.606  29.977  38.863  1.00 18.05           C
ATOM   1596  O   SER A 209      24.974  30.291  37.849  1.00 17.91           O
ATOM   1597  CB ASER A 209      27.158  28.020  38.746  0.50 17.90           C
ATOM   1599  OG ASER A 209      27.334  28.311  37.374  0.50 18.11           O
ATOM   1601  N   VAL A 210      26.153  30.872  39.678  1.00 18.28           N
ATOM   1602  CA  VAL A 210      26.059  32.299  39.420  1.00 18.45           C
ATOM   1603  C   VAL A 210      27.359  32.972  39.838  1.00 18.68           C
ATOM   1604  O   VAL A 210      28.089  32.472  40.694  1.00 18.69           O
ATOM   1605  CB AVAL A 210      24.895  32.953  40.213  0.50 18.52           C
ATOM   1607  CG1AVAL A 210      23.583  32.259  39.888  0.50 18.12           C
ATOM   1609  CG2AVAL A 210      25.177  32.893  41.710  0.50 18.39           C
ATOM   1611  N   THR A 211      27.657  34.096  39.204  1.00 18.80           N
ATOM   1612  CA  THR A 211      28.839  34.871  39.541  1.00 18.90           C
ATOM   1613  C   THR A 211      28.291  36.253  39.841  1.00 18.91           C
ATOM   1614  O   THR A 211      27.509  36.801  39.060  1.00 18.94           O
ATOM   1615  CB  THR A 211      29.838  34.921  38.374  1.00 19.04           C
ATOM   1616  OG1 THR A 211      30.301  33.593  38.102  1.00 19.23           O
ATOM   1617  CG2 THR A 211      31.036  35.788  38.733  1.00 18.98           C
ATOM   1618  N   MET A 212      28.682  36.807  40.983  1.00 18.92           N
ATOM   1619  CA  MET A 212      28.186  38.112  41.401  1.00 19.07           C
ATOM   1620  C   MET A 212      29.310  39.039  41.830  1.00 19.30           C
ATOM   1621  O   MET A 212      30.312  38.594  42.389  1.00 19.57           O
ATOM   1622  CB  MET A 212      27.205  37.926  42.562  1.00 18.69           C
ATOM   1623  CG  MET A 212      25.966  37.109  42.202  1.00 18.46           C
ATOM   1624  SD  MET A 212      25.063  36.475  43.634  1.00 17.86           S
ATOM   1625  CE  MET A 212      24.370  37.996  44.315  1.00 17.53           C
ATOM   1626  N   GLN A 213      29.143  40.332  41.572  1.00 19.69           N
ATOM   1627  CA  GLN A 213      30.162  41.289  41.960  1.00 20.05           C
ATOM   1628  C   GLN A 213      30.093  41.535  43.460  1.00 20.23           C
ATOM   1629  O   GLN A 213      29.080  41.257  44.111  1.00 19.86           O
ATOM   1630  CB  GLN A 213      29.999  42.609  41.196  1.00 20.90           C
ATOM   1631  CG  GLN A 213      28.676  43.312  41.398  1.00 21.30           C
ATOM   1632  CD  GLN A 213      28.596  44.628  40.645  1.00 21.29           C
ATOM   1633  OE1 GLN A 213      28.885  44.695  39.448  1.00 21.74           O
ATOM   1634  NE2 GLN A 213      28.198  45.682  41.341  1.00 20.93           N
ATOM   1635  N   ALA A 214      31.192  42.033  44.009  1.00 20.08           N
ATOM   1636  CA  ALA A 214      31.271  42.321  45.427  1.00 20.26           C
ATOM   1637  C   ALA A 214      32.058  43.602  45.598  1.00 20.28           C
ATOM   1638  O   ALA A 214      32.947  43.907  44.801  1.00 20.88           O
ATOM   1639  CB  ALA A 214      31.966  41.179  46.157  1.00 20.36           C
ATOM   1640  N   GLY A 215      31.713  44.366  46.623  1.00 19.85           N
ATOM   1641  CA  GLY A 215      32.424  45.598  46.881  1.00 20.02           C
ATOM   1642  C   GLY A 215      33.309  45.379  48.087  1.00 20.07           C
ATOM   1643  O   GLY A 215      33.364  44.272  48.621  1.00 19.81           O
ATOM   1644  N   PRO A 216      34.032  46.408  48.535  1.00 20.31           N
ATOM   1645  CA  PRO A 216      34.893  46.228  49.704  1.00 20.38           C
ATOM   1646  C   PRO A 216      34.036  46.018  50.949  1.00 20.28           C
ATOM   1647  O   PRO A 216      32.936  46.565  51.050  1.00 20.34           O
ATOM   1648  CB  PRO A 216      35.692  47.531  49.745  1.00 20.80           C
ATOM   1649  CG  PRO A 216      34.749  48.530  49.162  1.00 21.00           C
ATOM   1650  CD  PRO A 216      34.134  47.776  47.998  1.00 20.69           C
ATOM   1651  N   ASN A 217      34.516  45.209  51.887  1.00 19.81           N
ATOM   1652  CA  ASN A 217      33.743  44.988  53.098  1.00 19.33           C
ATOM   1653  C   ASN A 217      33.820  46.263  53.925  1.00 19.19           C
ATOM   1654  O   ASN A 217      34.637  47.149  53.654  1.00 19.45           O
ATOM   1655  CB  ASN A 217      34.280  43.801  53.898  1.00 18.95           C
ATOM   1656  CG  ASN A 217      33.222  43.188  54.801  1.00 18.83           C
ATOM   1657  OD1 ASN A 217      32.096  43.688  54.880  1.00 18.64           O
ATOM   1658  ND2 ASN A 217      33.574  42.105  55.483  1.00 18.28           N
ATOM   1659  N   PHE A 218      32.972  46.363  54.935  1.00 18.63           N
ATOM   1660  CA  PHE A 218      32.947  47.559  55.754  1.00 18.21           C
ATOM   1661  C   PHE A 218      32.404  47.255  57.135  1.00 17.93           C
ATOM   1662  O   PHE A 218      31.687  46.271  57.322  1.00 17.57           O
ATOM   1663  CB  PHE A 218      32.075  48.621  55.067  1.00 18.39           C
ATOM   1664  CG  PHE A 218      30.674  48.152  54.757  1.00 18.62           C
ATOM   1665  CD1 PHE A 218      29.639  48.356  55.663  1.00 18.73           C
ATOM   1666  CD2 PHE A 218      30.401  47.472  53.572  1.00 18.63           C
ATOM   1667  CE1 PHE A 218      28.348  47.888  55.397  1.00 18.80           C
ATOM   1668  CE2 PHE A 218      29.117  47.000  53.296  1.00 19.02           C
ATOM   1669  CZ  PHE A 218      28.087  47.209  54.214  1.00 18.93           C
ATOM   1670  N   ARG A 219      32.770  48.099  58.098  1.00 17.61           N
ATOM   1671  CA  ARG A 219      32.306  47.959  59.468  1.00 17.57           C
ATOM   1672  C   ARG A 219      30.978  48.686  59.532  1.00 17.25           C
ATOM   1673  O   ARG A 219      30.772  49.687  58.835  1.00 17.38           O
ATOM   1674  CB  ARG A 219      33.296  48.597  60.445  1.00 18.07           C
ATOM   1675  CG  ARG A 219      34.610  47.845  60.576  1.00 18.88           C
ATOM   1676  CD  ARG A 219      34.412  46.484  61.227  1.00 19.87           C
ATOM   1677  NE  ARG A 219      35.672  45.943  61.740  1.00 20.39           N
ATOM   1678  CZ  ARG A 219      35.779  44.803  62.416  1.00 21.17           C
ATOM   1679  NH1 ARG A 219      34.704  44.067  62.667  1.00 21.53           N
ATOM   1680  NH2 ARG A 219      36.965  44.397  62.854  1.00 21.67           N
ATOM   1681  N   GLN A 220      30.085  48.193  60.377  1.00 16.62           N
ATOM   1682  CA  GLN A 220      28.764  48.776  60.488  1.00 16.08           C
ATOM   1683  C   GLN A 220      28.198  48.641  61.896  1.00 15.86           C
ATOM   1684  O   GLN A 220      28.338  47.606  62.543  1.00 15.45           O
ATOM   1685  CB  GLN A 220      27.855  48.080  59.476  1.00 15.74           C
ATOM   1686  CG  GLN A 220      26.471  48.661  59.309  1.00 15.68           C
ATOM   1687  CD  GLN A 220      25.814  48.129  58.050  1.00 15.30           C
ATOM   1688  OE1 GLN A 220      25.856  46.926  57.779  1.00 15.17           O
ATOM   1689  NE2 GLN A 220      25.211  49.020  57.270  1.00 15.39           N
ATOM   1690  N   ARG A 221      27.550  49.706  62.351  1.00 15.59           N
ATOM   1691  CA  ARG A 221      26.939  49.760  63.669  1.00 15.63           C
ATOM   1692  C   ARG A 221      25.447  49.449  63.521  1.00 15.54           C
ATOM   1693  O   ARG A 221      24.854  49.740  62.484  1.00 15.48           O
ATOM   1694  CB  ARG A 221      27.110  51.174  64.236  1.00 16.05           C
ATOM   1695  CG  ARG A 221      26.645  51.390  65.671  1.00 16.46           C
ATOM   1696  CD  ARG A 221      26.735  52.878  66.024  1.00 17.24           C
ATOM   1697  NE  ARG A 221      26.656  53.132  67.461  1.00 17.43           N
ATOM   1698  CZ  ARG A 221      26.814  54.332  68.019  1.00 18.08           C
ATOM   1699  NH1 ARG A 221      27.058  55.393  67.259  1.00 18.18           N
ATOM   1700  NH2 ARG A 221      26.737  54.471  69.337  1.00 18.09           N
ATOM   1701  N   CYS A 222      24.854  48.829  64.535  1.00 15.25           N
ATOM   1702  CA  CYS A 222      23.418  48.555  64.516  1.00 15.34           C
ATOM   1703  C   CYS A 222      22.868  48.923  65.881  1.00 15.37           C
ATOM   1704  O   CYS A 222      23.139  48.247  66.878  1.00 15.45           O
ATOM   1705  CB  CYS A 222      23.101  47.089  64.220  1.00 15.15           C
ATOM   1706  SG  CYS A 222      21.308  46.813  63.990  1.00 15.66           S
ATOM   1707  N   GLN A 223      22.107  50.011  65.918  1.00 14.98           N
ATOM   1708  CA  GLN A 223      21.516  50.506  67.151  1.00 15.49           C
ATOM   1709  C   GLN A 223      20.036  50.176  67.214  1.00 15.22           C
ATOM   1710  O   GLN A 223      19.316  50.330  66.227  1.00 15.45           O
ATOM   1711  CB  GLN A 223      21.694  52.023  67.242  1.00 15.67           C
ATOM   1712  CG  GLN A 223      23.141  52.481  67.408  1.00 16.65           C
ATOM   1713  CD  GLN A 223      23.305  53.967  67.161  1.00 16.88           C
ATOM   1714  OE1 GLN A 223      23.209  54.430  66.025  1.00 17.29           O
ATOM   1715  NE2 GLN A 223      23.541  54.726  68.226  1.00 17.72           N
ATOM   1716  N   SER A 224      19.588  49.713  68.374  1.00 15.11           N
ATOM   1717  CA  SER A 224      18.182  49.391  68.567  1.00 15.11           C
ATOM   1718  C   SER A 224      17.538  50.382  69.525  1.00 15.24           C
ATOM   1719  O   SER A 224      18.161  50.824  70.501  1.00 15.38           O
ATOM   1720  CB  SER A 224      18.015  47.972  69.127  1.00 14.92           C
ATOM   1721  OG  SER A 224      18.337  46.994  68.159  1.00 14.93           O
ATOM   1722  N   TYR A 225      16.290  50.732  69.232  1.00 15.02           N
ATOM   1723  CA  TYR A 225      15.516  51.643  70.061  1.00 15.41           C
ATOM   1724  C   TYR A 225      14.150  51.011  70.307  1.00 15.07           C
ATOM   1725  O   TYR A 225      13.541  50.474  69.383  1.00 14.98           O
ATOM   1726  CB  TYR A 225      15.290  52.983  69.355  1.00 16.13           C
ATOM   1727  CG  TYR A 225      16.544  53.711  68.932  1.00 17.25           C
ATOM   1728  CD1 TYR A 225      17.088  53.522  67.666  1.00 17.92           C
ATOM   1729  CD2 TYR A 225      17.174  54.605  69.796  1.00 18.53           C
ATOM   1730  CE1 TYR A 225      18.234  54.208  67.263  1.00 18.60           C
ATOM   1731  CE2 TYR A 225      18.320  55.296  69.407  1.00 19.03           C
ATOM   1732  CZ  TYR A 225      18.842  55.093  68.140  1.00 19.09           C
ATOM   1733  OH  TYR A 225      19.972  55.774  67.747  1.00 19.74           O
ATOM   1734  N   THR A 226      13.682  51.064  71.549  1.00 14.94           N
ATOM   1735  CA  THR A 226      12.362  50.542  71.895  1.00 14.90           C
ATOM   1736  C   THR A 226      11.664  51.585  72.756  1.00 15.06           C
ATOM   1737  O   THR A 226      10.662  51.295  73.405  1.00 14.81           O
ATOM   1738  CB  THR A 226      12.430  49.203  72.694  1.00 14.88           C
ATOM   1739  OG1 THR A 226      13.238  49.371  73.870  1.00 14.56           O
ATOM   1740  CG2 THR A 226      13.002  48.088  71.828  1.00 14.49           C
ATOM   1741  N   ASP A 227      12.191  52.809  72.739  1.00 15.55           N
ATOM   1742  CA  ASP A 227      11.632  53.887  73.549  1.00 16.06           C
ATOM   1743  C   ASP A 227      10.988  55.022  72.753  1.00 15.96           C
ATOM   1744  O   ASP A 227      10.740  56.100  73.297  1.00 16.27           O
ATOM   1745  CB  ASP A 227      12.721  54.447  74.481  1.00 17.00           C
ATOM   1746  CG  ASP A 227      13.908  55.029  73.725  1.00 17.96           C
ATOM   1747  OD1 ASP A 227      14.042  54.780  72.508  1.00 17.92           O
ATOM   1748  OD2 ASP A 227      14.724  55.735  74.360  1.00 19.44           O
ATOM   1749  N   ILE A 228      10.709  54.782  71.474  1.00 15.48           N
ATOM   1750  CA  ILE A 228      10.082  55.801  70.629  1.00 15.23           C
ATOM   1751  C   ILE A 228       8.630  55.434  70.341  1.00 15.10           C
ATOM   1752  O   ILE A 228       8.359  54.386  69.757  1.00 15.18           O
ATOM   1753  CB  ILE A 228      10.797  55.937  69.264  1.00 15.07           C
ATOM   1754  CG1 ILE A 228      12.298  56.150  69.473  1.00 15.03           C
ATOM   1755  CG2 ILE A 228      10.190  57.105  68.473  1.00 14.86           C
ATOM   1756  CD1 ILE A 228      13.108  56.057  68.190  1.00 14.62           C
ATOM   1757  N   PRO A 229       7.676  56.288  70.755  1.00 15.00           N
ATOM   1758  CA  PRO A 229       6.261  55.992  70.499  1.00 15.00           C
ATOM   1759  C   PRO A 229       6.051  55.838  68.997  1.00 14.77           C
ATOM   1760  O   PRO A 229       6.695  56.525  68.205  1.00 14.96           O
ATOM   1761  CB  PRO A 229       5.548  57.215  71.065  1.00 14.82           C
ATOM   1762  CG  PRO A 229       6.443  57.609  72.217  1.00 14.98           C
ATOM   1763  CD  PRO A 229       7.816  57.498  71.585  1.00 14.89           C
ATOM   1764  N   TRP A 230       5.145  54.953  68.596  1.00 14.46           N
ATOM   1765  CA  TRP A 230       4.935  54.732  67.174  1.00 14.36           C
ATOM   1766  C   TRP A 230       4.478  55.956  66.385  1.00 14.62           C
ATOM   1767  O   TRP A 230       4.864  56.120  65.229  1.00 13.96           O
ATOM   1768  CB  TRP A 230       3.979  53.555  66.938  1.00 14.56           C
ATOM   1769  CG  TRP A 230       2.530  53.781  67.269  1.00 14.33           C
ATOM   1770  CD1 TRP A 230       1.894  53.462  68.433  1.00 14.57           C
ATOM   1771  CD2 TRP A 230       1.521  54.278  66.382  1.00 14.47           C
ATOM   1772  NE1 TRP A 230       0.544  53.721  68.323  1.00 15.01           N
ATOM   1773  CE2 TRP A 230       0.290  54.222  67.073  1.00 14.48           C
ATOM   1774  CE3 TRP A 230       1.539  54.763  65.068  1.00 14.41           C
ATOM   1775  CZ2 TRP A 230      -0.917  54.631  66.492  1.00 14.68           C
ATOM   1776  CZ3 TRP A 230       0.339  55.172  64.488  1.00 14.81           C
ATOM   1777  CH2 TRP A 230      -0.874  55.101  65.203  1.00 14.69           C
ATOM   1778  N   ARG A 231       3.674  56.825  66.994  1.00 14.75           N
ATOM   1779  CA  ARG A 231       3.217  58.010  66.269  1.00 15.12           C
ATOM   1780  C   ARG A 231       4.358  58.993  66.014  1.00 15.41           C
ATOM   1781  O   ARG A 231       4.295  59.796  65.078  1.00 15.64           O
ATOM   1782  CB  ARG A 231       2.079  58.704  67.023  1.00 15.26           C
ATOM   1783  CG  ARG A 231       0.811  57.861  67.117  1.00 15.42           C
ATOM   1784  CD  ARG A 231      -0.313  58.630  67.800  1.00 15.79           C
ATOM   1785  NE  ARG A 231      -1.505  57.809  68.012  1.00 16.24           N
ATOM   1786  CZ  ARG A 231      -1.612  56.864  68.942  1.00 16.70           C
ATOM   1787  NH1 ARG A 231      -0.593  56.613  69.755  1.00 17.01           N
ATOM   1788  NH2 ARG A 231      -2.741  56.172  69.064  1.00 16.81           N
ATOM   1789  N   GLU A 232       5.398  58.931  66.840  1.00 15.33           N
ATOM   1790  CA  GLU A 232       6.555  59.805  66.664  1.00 15.39           C
ATOM   1791  C   GLU A 232       7.458  59.222  65.582  1.00 15.33           C
ATOM   1792  O   GLU A 232       7.920  59.930  64.689  1.00 15.33           O
ATOM   1793  CB  GLU A 232       7.348  59.939  67.972  1.00 15.66           C
ATOM   1794  CG  GLU A 232       8.668  60.699  67.807  1.00 15.84           C
ATOM   1795  CD  GLU A 232       9.441  60.861  69.102  1.00 16.46           C
ATOM   1796  OE1 GLU A 232      10.583  61.373  69.052  1.00 16.56           O
ATOM   1797  OE2 GLU A 232       8.917  60.485  70.172  1.00 16.78           O
ATOM   1798  N   LEU A 233       7.703  57.919  65.668  1.00 15.11           N
ATOM   1799  CA  LEU A 233       8.551  57.235  64.704  1.00 14.97           C
ATOM   1800  C   LEU A 233       7.957  57.259  63.296  1.00 14.87           C
ATOM   1801  O   LEU A 233       8.678  57.450  62.320  1.00 14.98           O
ATOM   1802  CB  LEU A 233       8.770  55.782  65.145  1.00 14.90           C
ATOM   1803  CG  LEU A 233       9.736  54.926  64.322  1.00 15.00           C
ATOM   1804  CD1 LEU A 233      11.153  55.483  64.429  1.00 15.53           C
ATOM   1805  CD2 LEU A 233       9.691  53.486  64.828  1.00 15.05           C
ATOM   1806  N   PHE A 234       6.641  57.081  63.201  1.00 14.50           N
ATOM   1807  CA  PHE A 234       5.947  57.050  61.911  1.00 14.73           C
ATOM   1808  C   PHE A 234       5.161  58.331  61.640  1.00 15.10           C
ATOM   1809  O   PHE A 234       4.052  58.285  61.105  1.00 14.66           O
ATOM   1810  CB  PHE A 234       4.985  55.858  61.881  1.00 14.42           C
ATOM   1811  CG  PHE A 234       5.636  54.535  62.206  1.00 14.52           C
ATOM   1812  CD1 PHE A 234       4.970  53.596  62.992  1.00 14.63           C
ATOM   1813  CD2 PHE A 234       6.897  54.218  61.704  1.00 14.55           C
ATOM   1814  CE1 PHE A 234       5.552  52.352  63.275  1.00 14.63           C
ATOM   1815  CE2 PHE A 234       7.488  52.982  61.978  1.00 14.58           C
ATOM   1816  CZ  PHE A 234       6.811  52.047  62.767  1.00 14.67           C
ATOM   1817  N   ALA A 235       5.755  59.467  61.982  1.00 15.69           N
ATOM   1818  CA  ALA A 235       5.111  60.771  61.828  1.00 16.27           C
ATOM   1819  C   ALA A 235       5.073  61.323  60.406  1.00 16.80           C
ATOM   1820  O   ALA A 235       5.768  60.839  59.518  1.00 16.93           O
ATOM   1821  CB  ALA A 235       5.793  61.773  62.749  1.00 16.13           C
ATOM   1822  N   PRO A 236       4.243  62.355  60.175  1.00 17.38           N
ATOM   1823  CA  PRO A 236       4.132  62.964  58.848  1.00 17.76           C
ATOM   1824  C   PRO A 236       5.454  63.564  58.381  1.00 18.19           C
ATOM   1825  O   PRO A 236       6.347  63.842  59.185  1.00 18.19           O
ATOM   1826  CB  PRO A 236       3.062  64.041  59.045  1.00 17.85           C
ATOM   1827  CG  PRO A 236       2.205  63.478  60.130  1.00 17.62           C
ATOM   1828  CD  PRO A 236       3.236  62.919  61.093  1.00 17.57           C
ATOM   1829  N   LYS A 237       5.557  63.778  57.075  1.00 18.88           N
ATOM   1830  CA  LYS A 237       6.749  64.348  56.462  1.00 19.59           C
ATOM   1831  C   LYS A 237       7.194  65.633  57.164  1.00 19.89           C
ATOM   1832  O   LYS A 237       6.377  66.521  57.438  1.00 19.47           O
ATOM   1833  CB  LYS A 237       6.461  64.636  54.987  1.00 20.37           C
ATOM   1834  CG  LYS A 237       7.625  65.205  54.191  1.00 21.21           C
ATOM   1835  CD  LYS A 237       7.160  65.561  52.779  1.00 22.42           C
ATOM   1836  CE  LYS A 237       8.283  66.146  51.937  1.00 23.15           C
ATOM   1837  NZ  LYS A 237       9.350  65.153  51.639  1.00 24.35           N
ATOM   1838  N   GLY A 238       8.489  65.717  57.465  1.00 19.78           N
ATOM   1839  CA  GLY A 238       9.039  66.901  58.110  1.00 19.96           C
ATOM   1840  C   GLY A 238       8.864  67.048  59.611  1.00 20.11           C
ATOM   1841  O   GLY A 238       9.346  68.017  60.201  1.00 20.02           O
ATOM   1842  N   ALA A 239       8.187  66.097  60.243  1.00 20.28           N
ATOM   1843  CA  ALA A 239       7.964  66.165  61.682  1.00 20.62           C
ATOM   1844  C   ALA A 239       9.269  66.193  62.471  1.00 21.00           C
ATOM   1845  O   ALA A 239      10.293  65.669  62.032  1.00 20.72           O
ATOM   1846  CB  ALA A 239       7.114  64.985  62.134  1.00 20.58           C
ATOM   1847  N   ASP A 240       9.221  66.819  63.640  1.00 21.60           N
ATOM   1848  CA  ASP A 240      10.382  66.898  64.508  1.00 22.02           C
ATOM   1849  C   ASP A 240      10.378  65.583  65.288  1.00 21.78           C
ATOM   1850  O   ASP A 240       9.438  64.794  65.167  1.00 22.03           O
ATOM   1851  CB AASP A 240      10.263  68.083  65.471  0.50 22.71           C
ATOM   1853  CG AASP A 240       9.279  67.825  66.589  0.50 22.87           C
ATOM   1855  OD1AASP A 240       8.092  67.584  66.295  0.50 23.59           O
ATOM   1857  OD2AASP A 240       9.696  67.858  67.766  0.50 23.73           O
ATOM   1859  N   GLY A 241      11.418  65.337  66.075  1.00 21.18           N
ATOM   1860  CA  GLY A 241      11.468  64.103  66.844  1.00 20.03           C
ATOM   1861  C   GLY A 241      12.289  63.003  66.194  1.00 19.28           C
ATOM   1862  O   GLY A 241      12.955  63.225  65.184  1.00 18.88           O
ATOM   1863  N   ARG A 242      12.229  61.811  66.780  1.00 18.55           N
ATOM   1864  CA  ARG A 242      12.971  60.648  66.292  1.00 18.18           C
ATOM   1865  C   ARG A 242      12.159  59.917  65.228  1.00 17.59           C
ATOM   1866  O   ARG A 242      11.582  58.859  65.484  1.00 17.78           O
ATOM   1867  CB  ARG A 242      13.267  59.722  67.472  1.00 18.60           C
ATOM   1868  CG  ARG A 242      14.072  60.404  68.579  1.00 19.25           C
ATOM   1869  CD  ARG A 242      13.924  59.686  69.916  1.00 19.15           C
ATOM   1870  NE  ARG A 242      12.568  59.802  70.449  1.00 19.49           N
ATOM   1871  CZ  ARG A 242      12.165  59.271  71.600  1.00 19.65           C
ATOM   1872  NH1 ARG A 242      13.016  58.581  72.348  1.00 19.39           N
ATOM   1873  NH2 ARG A 242      10.910  59.428  72.005  1.00 19.48           N
ATOM   1874  N   THR A 243      12.130  60.484  64.027  1.00 16.80           N
ATOM   1875  CA  THR A 243      11.355  59.927  62.925  1.00 15.81           C
ATOM   1876  C   THR A 243      12.094  58.932  62.046  1.00 15.29           C
ATOM   1877  O   THR A 243      13.320  58.966  61.927  1.00 14.95           O
ATOM   1878  CB  THR A 243      10.832  61.046  62.009  1.00 15.94           C
ATOM   1879  OG1 THR A 243      11.943  61.709  61.390  1.00 15.62           O
ATOM   1880  CG2 THR A 243      10.033  62.061  62.817  1.00 15.72           C
ATOM   1881  N   PHE A 244      11.325  58.056  61.409  1.00 14.86           N
ATOM   1882  CA  PHE A 244      11.889  57.053  60.518  1.00 14.59           C
ATOM   1883  C   PHE A 244      12.707  57.735  59.419  1.00 15.00           C
ATOM   1884  O   PHE A 244      13.831  57.328  59.136  1.00 15.08           O
ATOM   1885  CB  PHE A 244      10.768  56.222  59.885  1.00 14.11           C
ATOM   1886  CG  PHE A 244      11.224  54.890  59.356  1.00 13.55           C
ATOM   1887  CD1 PHE A 244      10.951  53.721  60.060  1.00 13.26           C
ATOM   1888  CD2 PHE A 244      11.927  54.805  58.158  1.00 13.21           C
ATOM   1889  CE1 PHE A 244      11.371  52.478  59.578  1.00 13.17           C
ATOM   1890  CE2 PHE A 244      12.356  53.570  57.662  1.00 13.35           C
ATOM   1891  CZ  PHE A 244      12.077  52.403  58.373  1.00 13.04           C
ATOM   1892  N   GLU A 245      12.149  58.779  58.807  1.00 15.22           N
ATOM   1893  CA  GLU A 245      12.855  59.473  57.737  1.00 15.47           C
ATOM   1894  C   GLU A 245      14.179  60.077  58.201  1.00 15.54           C
ATOM   1895  O   GLU A 245      15.156  60.069  57.455  1.00 15.26           O
ATOM   1896  CB  GLU A 245      11.967  60.559  57.102  1.00 16.17           C
ATOM   1897  CG  GLU A 245      11.685  61.762  57.978  1.00 16.94           C
ATOM   1898  CD  GLU A 245      10.809  62.796  57.286  1.00 17.80           C
ATOM   1899  OE1 GLU A 245      10.935  62.966  56.052  1.00 17.94           O
ATOM   1900  OE2 GLU A 245      10.000  63.446  57.980  1.00 18.49           O
ATOM   1901  N   LYS A 246      14.227  60.591  59.426  1.00 15.71           N
ATOM   1902  CA  LYS A 246      15.471  61.173  59.915  1.00 16.18           C
ATOM   1903  C   LYS A 246      16.539  60.100  60.103  1.00 16.23           C
ATOM   1904  O   LYS A 246      17.717  60.336  59.829  1.00 16.17           O
ATOM   1905  CB  LYS A 246      15.221  61.955  61.211  1.00 16.86           C
ATOM   1906  CG  LYS A 246      14.544  63.299  60.937  1.00 17.88           C
ATOM   1907  CD  LYS A 246      14.027  63.995  62.190  1.00 18.48           C
ATOM   1908  CE  LYS A 246      15.142  64.514  63.076  1.00 19.04           C
ATOM   1909  NZ  LYS A 246      14.577  65.303  64.213  1.00 19.75           N
ATOM   1910  N   PHE A 247      16.132  58.913  60.548  1.00 16.10           N
ATOM   1911  CA  PHE A 247      17.092  57.828  60.727  1.00 16.31           C
ATOM   1912  C   PHE A 247      17.655  57.398  59.378  1.00 16.19           C
ATOM   1913  O   PHE A 247      18.851  57.138  59.257  1.00 16.75           O
ATOM   1914  CB  PHE A 247      16.443  56.621  61.415  1.00 16.17           C
ATOM   1915  CG  PHE A 247      16.282  56.783  62.901  1.00 16.77           C
ATOM   1916  CD1 PHE A 247      15.018  56.795  63.480  1.00 16.93           C
ATOM   1917  CD2 PHE A 247      17.397  56.919  63.722  1.00 16.73           C
ATOM   1918  CE1 PHE A 247      14.865  56.942  64.859  1.00 17.36           C
ATOM   1919  CE2 PHE A 247      17.256  57.067  65.104  1.00 17.21           C
ATOM   1920  CZ  PHE A 247      15.985  57.078  65.672  1.00 17.27           C
ATOM   1921  N   VAL A 248      16.795  57.326  58.363  1.00 16.25           N
ATOM   1922  CA  VAL A 248      17.229  56.928  57.028  1.00 16.28           C
ATOM   1923  C   VAL A 248      18.165  57.977  56.438  1.00 16.44           C
ATOM   1924  O   VAL A 248      19.152  57.644  55.784  1.00 16.24           O
ATOM   1925  CB  VAL A 248      16.021  56.720  56.070  1.00 16.29           C
ATOM   1926  CG1 VAL A 248      16.510  56.516  54.638  1.00 16.70           C
ATOM   1927  CG2 VAL A 248      15.215  55.501  56.511  1.00 16.75           C
ATOM   1928  N   ALA A 249      17.866  59.247  56.677  1.00 16.53           N
ATOM   1929  CA  ALA A 249      18.720  60.307  56.147  1.00 17.04           C
ATOM   1930  C   ALA A 249      20.088  60.304  56.826  1.00 17.25           C
ATOM   1931  O   ALA A 249      21.114  60.488  56.177  1.00 18.00           O
ATOM   1932  CB  ALA A 249      18.047  61.672  56.330  1.00 16.96           C
ATOM   1933  N   GLU A 250      20.101  60.074  58.131  1.00 17.61           N
ATOM   1934  CA  GLU A 250      21.340  60.082  58.895  1.00 17.89           C
ATOM   1935  C   GLU A 250      22.192  58.819  58.796  1.00 17.50           C
ATOM   1936  O   GLU A 250      23.423  58.896  58.788  1.00 17.23           O
ATOM   1937  CB  GLU A 250      21.024  60.357  60.371  1.00 19.39           C
ATOM   1938  CG  GLU A 250      22.247  60.413  61.275  1.00 21.69           C
ATOM   1939  CD  GLU A 250      21.908  60.809  62.703  1.00 23.06           C
ATOM   1940  OE1 GLU A 250      21.237  60.025  63.411  1.00 24.12           O
ATOM   1941  OE2 GLU A 250      22.311  61.914  63.122  1.00 24.54           O
ATOM   1942  N   SER A 251      21.546  57.660  58.707  1.00 16.78           N
ATOM   1943  CA  SER A 251      22.283  56.397  58.679  1.00 16.23           C
ATOM   1944  C   SER A 251      22.086  55.515  57.455  1.00 15.84           C
ATOM   1945  O   SER A 251      22.941  54.680  57.145  1.00 15.41           O
ATOM   1946  CB  SER A 251      21.936  55.587  59.928  1.00 16.29           C
ATOM   1947  OG  SER A 251      22.303  56.286  61.105  1.00 16.48           O
ATOM   1948  N   GLY A 252      20.952  55.671  56.782  1.00 15.38           N
ATOM   1949  CA  GLY A 252      20.689  54.870  55.602  1.00 15.08           C
ATOM   1950  C   GLY A 252      19.880  53.607  55.845  1.00 15.00           C
ATOM   1951  O   GLY A 252      18.791  53.457  55.288  1.00 15.12           O
ATOM   1952  N   GLY A 253      20.411  52.696  56.659  1.00 14.56           N
ATOM   1953  CA  GLY A 253      19.710  51.448  56.935  1.00 14.16           C
ATOM   1954  C   GLY A 253      18.780  51.525  58.131  1.00 13.98           C
ATOM   1955  O   GLY A 253      19.163  52.018  59.191  1.00 13.50           O
ATOM   1956  N   ALA A 254      17.557  51.027  57.972  1.00 13.53           N
ATOM   1957  CA  ALA A 254      16.594  51.067  59.066  1.00 13.74           C
ATOM   1958  C   ALA A 254      15.446  50.086  58.905  1.00 13.71           C
ATOM   1959  O   ALA A 254      14.967  49.829  57.796  1.00 14.06           O
ATOM   1960  CB  ALA A 254      16.040  52.480  59.220  1.00 13.79           C
ATOM   1961  N   GLU A 255      15.001  49.545  60.031  1.00 13.81           N
ATOM   1962  CA  GLU A 255      13.892  48.604  60.037  1.00 13.82           C
ATOM   1963  C   GLU A 255      13.135  48.713  61.347  1.00 13.45           C
ATOM   1964  O   GLU A 255      13.739  48.712  62.423  1.00 13.25           O
ATOM   1965  CB  GLU A 255      14.390  47.173  59.875  1.00 14.79           C
ATOM   1966  CG  GLU A 255      13.269  46.153  59.958  1.00 16.60           C
ATOM   1967  CD  GLU A 255      13.764  44.738  59.818  1.00 18.23           C
ATOM   1968  OE1 GLU A 255      14.334  44.209  60.796  1.00 18.25           O
ATOM   1969  OE2 GLU A 255      13.594  44.162  58.721  1.00 20.01           O
ATOM   1970  N   ALA A 256      11.814  48.809  61.250  1.00 12.83           N
ATOM   1971  CA  ALA A 256      10.969  48.902  62.428  1.00 12.56           C
ATOM   1972  C   ALA A 256      10.108  47.654  62.516  1.00 12.39           C
ATOM   1973  O   ALA A 256       9.598  47.173  61.510  1.00 12.83           O
ATOM   1974  CB  ALA A 256      10.066  50.150  62.355  1.00 12.42           C
ATOM   1975  N   ILE A 257       9.965  47.138  63.729  1.00 12.07           N
ATOM   1976  CA  ILE A 257       9.137  45.969  64.005  1.00 12.27           C
ATOM   1977  C   ILE A 257       8.169  46.465  65.067  1.00 12.36           C
ATOM   1978  O   ILE A 257       8.560  46.754  66.193  1.00 12.39           O
ATOM   1979  CB  ILE A 257       9.979  44.799  64.542  1.00 12.16           C
ATOM   1980  CG1 ILE A 257      10.908  44.300  63.429  1.00 12.50           C
ATOM   1981  CG2 ILE A 257       9.068  43.673  65.024  1.00 12.24           C
ATOM   1982  CD1 ILE A 257      11.897  43.238  63.862  1.00 12.53           C
ATOM   1983  N   TRP A 258       6.901  46.574  64.693  1.00 12.29           N
ATOM   1984  CA  TRP A 258       5.881  47.095  65.591  1.00 12.53           C
ATOM   1985  C   TRP A 258       4.870  46.015  65.964  1.00 12.75           C
ATOM   1986  O   TRP A 258       4.008  45.650  65.163  1.00 12.80           O
ATOM   1987  CB  TRP A 258       5.216  48.295  64.901  1.00 12.60           C
ATOM   1988  CG  TRP A 258       4.129  48.971  65.669  1.00 12.80           C
ATOM   1989  CD1 TRP A 258       4.002  49.049  67.023  1.00 12.34           C
ATOM   1990  CD2 TRP A 258       3.035  49.717  65.117  1.00 12.73           C
ATOM   1991  NE1 TRP A 258       2.895  49.799  67.351  1.00 12.80           N
ATOM   1992  CE2 TRP A 258       2.285  50.220  66.198  1.00 12.88           C
ATOM   1993  CE3 TRP A 258       2.622  50.009  63.810  1.00 13.24           C
ATOM   1994  CZ2 TRP A 258       1.136  51.003  66.015  1.00 13.48           C
ATOM   1995  CZ3 TRP A 258       1.480  50.789  63.627  1.00 13.49           C
ATOM   1996  CH2 TRP A 258       0.753  51.275  64.724  1.00 13.45           C
ATOM   1997  N   TYR A 259       4.990  45.502  67.184  1.00 13.04           N
ATOM   1998  CA  TYR A 259       4.103  44.441  67.655  1.00 13.81           C
ATOM   1999  C   TYR A 259       2.666  44.913  67.812  1.00 13.85           C
ATOM   2000  O   TYR A 259       2.408  46.075  68.137  1.00 13.82           O
ATOM   2001  CB  TYR A 259       4.647  43.842  68.957  1.00 14.87           C
ATOM   2002  CG  TYR A 259       5.923  43.059  68.718  1.00 16.13           C
ATOM   2003  CD1 TYR A 259       7.171  43.580  69.070  1.00 16.94           C
ATOM   2004  CD2 TYR A 259       5.885  41.826  68.070  1.00 16.79           C
ATOM   2005  CE1 TYR A 259       8.352  42.884  68.774  1.00 17.74           C
ATOM   2006  CE2 TYR A 259       7.048  41.128  67.772  1.00 17.81           C
ATOM   2007  CZ  TYR A 259       8.274  41.661  68.123  1.00 18.13           C
ATOM   2008  OH  TYR A 259       9.418  40.965  67.805  1.00 19.99           O
ATOM   2009  N   PRO A 260       1.703  44.012  67.569  1.00 13.90           N
ATOM   2010  CA  PRO A 260       0.292  44.378  67.681  1.00 13.86           C
ATOM   2011  C   PRO A 260      -0.117  44.857  69.067  1.00 13.62           C
ATOM   2012  O   PRO A 260       0.295  44.303  70.086  1.00 13.43           O
ATOM   2013  CB  PRO A 260      -0.427  43.101  67.248  1.00 13.90           C
ATOM   2014  CG  PRO A 260       0.489  42.031  67.724  1.00 13.93           C
ATOM   2015  CD  PRO A 260       1.856  42.562  67.352  1.00 13.99           C
ATOM   2016  N   PHE A 261      -0.920  45.913  69.088  1.00 13.50           N
ATOM   2017  CA  PHE A 261      -1.410  46.482  70.329  1.00 13.53           C
ATOM   2018  C   PHE A 261      -0.299  46.955  71.266  1.00 13.43           C
ATOM   2019  O   PHE A 261      -0.402  46.796  72.479  1.00 13.75           O
ATOM   2020  CB  PHE A 261      -2.315  45.471  71.050  1.00 13.51           C
ATOM   2021  CG  PHE A 261      -3.474  44.979  70.208  1.00 13.45           C
ATOM   2022  CD1 PHE A 261      -3.453  43.709  69.645  1.00 13.46           C
ATOM   2023  CD2 PHE A 261      -4.577  45.799  69.973  1.00 13.36           C
ATOM   2024  CE1 PHE A 261      -4.517  43.251  68.853  1.00 13.36           C
ATOM   2025  CE2 PHE A 261      -5.646  45.355  69.186  1.00 13.24           C
ATOM   2026  CZ  PHE A 261      -5.615  44.079  68.625  1.00 12.96           C
ATOM   2027  N   THR A 262       0.769  47.520  70.704  1.00 13.17           N
ATOM   2028  CA  THR A 262       1.858  48.047  71.527  1.00 13.54           C
ATOM   2029  C   THR A 262       2.085  49.521  71.218  1.00 13.96           C
ATOM   2030  O   THR A 262       1.710  50.009  70.152  1.00 13.77           O
ATOM   2031  CB  THR A 262       3.176  47.287  71.316  1.00 12.95           C
ATOM   2032  OG1 THR A 262       3.627  47.453  69.967  1.00 12.70           O
ATOM   2033  CG2 THR A 262       2.973  45.807  71.615  1.00 13.54           C
ATOM   2034  N   GLU A 263       2.706  50.223  72.158  1.00 14.49           N
ATOM   2035  CA  GLU A 263       2.957  51.654  72.010  1.00 15.47           C
ATOM   2036  C   GLU A 263       4.261  52.040  71.322  1.00 15.28           C
ATOM   2037  O   GLU A 263       4.333  53.088  70.671  1.00 15.02           O
ATOM   2038  CB  GLU A 263       2.929  52.327  73.385  1.00 17.14           C
ATOM   2039  CG  GLU A 263       1.579  52.279  74.086  1.00 19.68           C
ATOM   2040  CD  GLU A 263       0.461  52.854  73.232  1.00 21.70           C
ATOM   2041  OE1 GLU A 263       0.636  53.961  72.677  1.00 23.25           O
ATOM   2042  OE2 GLU A 263      -0.602  52.205  73.119  1.00 23.75           O
ATOM   2043  N   LYS A 264       5.282  51.200  71.461  1.00 14.88           N
ATOM   2044  CA  LYS A 264       6.598  51.507  70.905  1.00 14.67           C
ATOM   2045  C   LYS A 264       7.218  50.379  70.087  1.00 14.22           C
ATOM   2046  O   LYS A 264       7.353  49.260  70.574  1.00 14.24           O
ATOM   2047  CB  LYS A 264       7.540  51.859  72.059  1.00 15.43           C
ATOM   2048  CG  LYS A 264       7.064  53.041  72.907  1.00 16.65           C
ATOM   2049  CD  LYS A 264       7.712  53.058  74.289  1.00 18.08           C
ATOM   2050  CE  LYS A 264       7.205  51.901  75.141  1.00 19.20           C
ATOM   2051  NZ  LYS A 264       7.805  51.882  76.514  1.00 20.40           N
ATOM   2052  N   PRO A 265       7.613  50.662  68.833  1.00 13.71           N
ATOM   2053  CA  PRO A 265       8.221  49.609  68.010  1.00 13.41           C
ATOM   2054  C   PRO A 265       9.663  49.330  68.417  1.00 13.33           C
ATOM   2055  O   PRO A 265      10.232  50.025  69.262  1.00 12.95           O
ATOM   2056  CB  PRO A 265       8.174  50.188  66.591  1.00 13.67           C
ATOM   2057  CG  PRO A 265       7.078  51.225  66.652  1.00 13.68           C
ATOM   2058  CD  PRO A 265       7.277  51.838  68.011  1.00 13.77           C
ATOM   2059  N   TRP A 266      10.228  48.288  67.818  1.00 13.36           N
ATOM   2060  CA  TRP A 266      11.630  47.941  68.010  1.00 13.34           C
ATOM   2061  C   TRP A 266      12.225  48.495  66.724  1.00 13.47           C
ATOM   2062  O   TRP A 266      11.975  47.969  65.642  1.00 13.26           O
ATOM   2063  CB  TRP A 266      11.830  46.425  68.064  1.00 13.32           C
ATOM   2064  CG  TRP A 266      13.281  45.974  67.974  1.00 13.34           C
ATOM   2065  CD1 TRP A 266      14.406  46.752  68.085  1.00 13.42           C
ATOM   2066  CD2 TRP A 266      13.743  44.630  67.793  1.00 13.39           C
ATOM   2067  NE1 TRP A 266      15.537  45.969  67.986  1.00 13.42           N
ATOM   2068  CE2 TRP A 266      15.157  44.664  67.808  1.00 13.54           C
ATOM   2069  CE3 TRP A 266      13.097  43.398  67.623  1.00 13.37           C
ATOM   2070  CZ2 TRP A 266      15.936  43.511  67.658  1.00 13.57           C
ATOM   2071  CZ3 TRP A 266      13.871  42.251  67.475  1.00 13.53           C
ATOM   2072  CH2 TRP A 266      15.277  42.317  67.495  1.00 14.20           C
ATOM   2073  N   MET A 267      12.978  49.580  66.845  1.00 13.24           N
ATOM   2074  CA  MET A 267      13.585  50.211  65.686  1.00 14.01           C
ATOM   2075  C   MET A 267      15.063  49.873  65.613  1.00 14.06           C
ATOM   2076  O   MET A 267      15.781  50.002  66.606  1.00 14.37           O
ATOM   2077  CB  MET A 267      13.414  51.729  65.773  1.00 13.96           C
ATOM   2078  CG  MET A 267      14.051  52.509  64.627  1.00 14.19           C
ATOM   2079  SD  MET A 267      13.238  52.228  63.042  1.00 14.92           S
ATOM   2080  CE  MET A 267      14.072  53.448  62.027  1.00 15.10           C
ATOM   2081  N   LYS A 268      15.506  49.422  64.445  1.00 14.32           N
ATOM   2082  CA  LYS A 268      16.914  49.101  64.239  1.00 14.65           C
ATOM   2083  C   LYS A 268      17.460  50.079  63.213  1.00 14.64           C
ATOM   2084  O   LYS A 268      16.795  50.379  62.216  1.00 14.43           O
ATOM   2085  CB  LYS A 268      17.091  47.663  63.735  1.00 15.12           C
ATOM   2086  CG  LYS A 268      16.795  46.600  64.783  1.00 15.58           C
ATOM   2087  CD  LYS A 268      17.363  45.245  64.375  1.00 16.89           C
ATOM   2088  CE  LYS A 268      16.674  44.672  63.153  1.00 17.44           C
ATOM   2089  NZ  LYS A 268      15.274  44.247  63.454  1.00 17.90           N
ATOM   2090  N   VAL A 269      18.656  50.600  63.474  1.00 14.28           N
ATOM   2091  CA  VAL A 269      19.291  51.546  62.568  1.00 14.43           C
ATOM   2092  C   VAL A 269      20.745  51.146  62.341  1.00 14.34           C
ATOM   2093  O   VAL A 269      21.510  50.987  63.291  1.00 14.56           O
ATOM   2094  CB  VAL A 269      19.243  52.977  63.137  1.00 14.61           C
ATOM   2095  CG1 VAL A 269      19.840  53.960  62.138  1.00 14.66           C
ATOM   2096  CG2 VAL A 269      17.802  53.355  63.450  1.00 14.40           C
ATOM   2097  N   TRP A 270      21.110  50.978  61.074  1.00 14.45           N
ATOM   2098  CA  TRP A 270      22.468  50.594  60.693  1.00 14.63           C
ATOM   2099  C   TRP A 270      23.228  51.812  60.181  1.00 15.19           C
ATOM   2100  O   TRP A 270      22.723  52.552  59.335  1.00 14.84           O
ATOM   2101  CB  TRP A 270      22.426  49.543  59.581  1.00 14.32           C
ATOM   2102  CG  TRP A 270      21.955  48.184  60.002  1.00 14.06           C
ATOM   2103  CD1 TRP A 270      22.730  47.146  60.442  1.00 14.26           C
ATOM   2104  CD2 TRP A 270      20.610  47.693  59.969  1.00 13.95           C
ATOM   2105  NE1 TRP A 270      21.950  46.037  60.676  1.00 14.07           N
ATOM   2106  CE2 TRP A 270      20.645  46.346  60.395  1.00 13.88           C
ATOM   2107  CE3 TRP A 270      19.377  48.260  59.616  1.00 13.96           C
ATOM   2108  CZ2 TRP A 270      19.492  45.554  60.479  1.00 13.68           C
ATOM   2109  CZ3 TRP A 270      18.229  47.471  59.698  1.00 13.72           C
ATOM   2110  CH2 TRP A 270      18.298  46.132  60.127  1.00 13.65           C
ATOM   2111  N   THR A 271      24.444  52.004  60.684  1.00 15.79           N
ATOM   2112  CA  THR A 271      25.280  53.130  60.270  1.00 16.74           C
ATOM   2113  C   THR A 271      26.672  52.621  59.889  1.00 17.79           C
ATOM   2114  O   THR A 271      27.311  51.902  60.659  1.00 17.65           O
ATOM   2115  CB  THR A 271      25.438  54.156  61.410  1.00 16.72           C
ATOM   2116  OG1 THR A 271      24.149  54.498  61.934  1.00 16.73           O
ATOM   2117  CG2 THR A 271      26.122  55.424  60.895  1.00 16.64           C
ATOM   2118  N   VAL A 272      27.144  52.994  58.705  1.00 19.04           N
ATOM   2119  CA  VAL A 272      28.464  52.559  58.263  1.00 20.91           C
ATOM   2120  C   VAL A 272      29.542  53.410  58.929  1.00 22.05           C
ATOM   2121  O   VAL A 272      29.402  54.628  59.025  1.00 22.24           O
ATOM   2122  CB  VAL A 272      28.600  52.667  56.732  1.00 20.91           C
ATOM   2123  CG1 VAL A 272      30.002  52.259  56.299  1.00 21.19           C
ATOM   2124  CG2 VAL A 272      27.567  51.776  56.066  1.00 21.13           C
ATOM   2125  N   SER A 273      30.609  52.760  59.393  1.00 23.54           N
ATOM   2126  CA  SER A 273      31.719  53.448  60.054  1.00 24.96           C
ATOM   2127  C   SER A 273      32.622  54.187  59.068  1.00 25.71           C
ATOM   2128  O   SER A 273      32.848  53.724  57.949  1.00 26.51           O
ATOM   2129  CB  SER A 273      32.575  52.450  60.838  1.00 25.17           C
ATOM   2130  OG  SER A 273      31.872  51.917  61.936  1.00 26.01           O
ATOM   2131  N   PRO A 274      33.159  55.347  59.478  0.50 26.07           N
ATOM   2132  CA  PRO A 274      34.042  56.141  58.620  0.50 26.24           C
ATOM   2133  C   PRO A 274      35.426  55.511  58.498  0.50 26.34           C
ATOM   2134  O   PRO A 274      35.698  54.472  59.101  0.50 26.51           O
ATOM   2135  CB  PRO A 274      34.079  57.489  59.328  0.50 26.25           C
ATOM   2136  CG  PRO A 274      33.998  57.095  60.767  0.50 26.29           C
ATOM   2137  CD  PRO A 274      32.915  56.036  60.757  0.50 26.15           C
ATOM   2138  N   SER A 275      42.104  46.581  64.948  1.00 41.36           N
ATOM   2139  CA  SER A 275      41.249  46.920  63.815  1.00 41.19           C
ATOM   2140  C   SER A 275      39.920  47.491  64.300  1.00 40.93           C
ATOM   2141  O   SER A 275      38.870  47.228  63.714  1.00 41.11           O
ATOM   2142  CB  SER A 275      40.990  45.678  62.959  1.00 41.29           C
ATOM   2143  OG  SER A 275      40.309  44.682  63.702  1.00 41.49           O
ATOM   2144  N   LEU A 276      39.975  48.274  65.373  1.00 40.48           N
ATOM   2145  CA  LEU A 276      38.779  48.881  65.945  1.00 39.82           C
ATOM   2146  C   LEU A 276      38.587  50.302  65.434  1.00 39.32           C
ATOM   2147  O   LEU A 276      37.774  51.062  65.966  1.00 39.25           O
ATOM   2148  CB  LEU A 276      38.876  48.889  67.472  1.00 40.02           C
ATOM   2149  CG  LEU A 276      38.958  47.517  68.145  1.00 40.12           C
ATOM   2150  CD1 LEU A 276      39.190  47.693  69.638  1.00 40.21           C
ATOM   2151  CD2 LEU A 276      37.675  46.741  67.885  1.00 40.29           C
ATOM   2152  N   VAL A 277      39.342  50.655  64.398  1.00 38.54           N
ATOM   2153  CA  VAL A 277      39.259  51.984  63.812  1.00 37.67           C
ATOM   2154  C   VAL A 277      37.835  52.257  63.346  1.00 36.84           C
ATOM   2155  O   VAL A 277      37.326  51.590  62.446  1.00 37.06           O
ATOM   2156  CB  VAL A 277      40.214  52.125  62.604  1.00 37.87           C
ATOM   2157  CG1 VAL A 277      40.137  53.535  62.041  0.00 37.80           C
ATOM   2158  CG2 VAL A 277      41.637  51.796  63.027  0.00 37.80           C
ATOM   2159  N   GLY A 278      37.190  53.234  63.973  1.00 35.79           N
ATOM   2160  CA  GLY A 278      35.835  53.570  63.589  1.00 34.27           C
ATOM   2161  C   GLY A 278      34.763  53.041  64.522  1.00 33.13           C
ATOM   2162  O   GLY A 278      33.595  53.407  64.382  1.00 33.07           O
ATOM   2163  N   LYS A 279      35.136  52.184  65.469  1.00 31.94           N
ATOM   2164  CA  LYS A 279      34.139  51.652  66.393  1.00 30.68           C
ATOM   2165  C   LYS A 279      33.704  52.699  67.404  1.00 29.88           C
ATOM   2166  O   LYS A 279      34.534  53.296  68.093  1.00 29.67           O
ATOM   2167  CB  LYS A 279      34.656  50.435  67.168  1.00 30.38           C
ATOM   2168  CG  LYS A 279      33.579  49.838  68.085  1.00 30.17           C
ATOM   2169  CD  LYS A 279      34.070  48.674  68.942  1.00 29.82           C
ATOM   2170  CE  LYS A 279      34.679  49.141  70.259  1.00 29.50           C
ATOM   2171  NZ  LYS A 279      33.702  49.854  71.133  1.00 28.72           N
ATOM   2172  N   PRO A 280      32.390  52.944  67.498  1.00 29.10           N
ATOM   2173  CA  PRO A 280      31.866  53.926  68.448  1.00 28.40           C
ATOM   2174  C   PRO A 280      32.206  53.456  69.857  1.00 27.89           C
ATOM   2175  O   PRO A 280      32.036  52.282  70.185  1.00 27.45           O
ATOM   2176  CB  PRO A 280      30.364  53.895  68.182  1.00 28.56           C
ATOM   2177  CG  PRO A 280      30.288  53.545  66.730  1.00 28.81           C
ATOM   2178  CD  PRO A 280      31.321  52.451  66.612  1.00 28.91           C
ATOM   2179  N   PRO A 281      32.699  54.363  70.707  1.00 27.43           N
ATOM   2180  CA  PRO A 281      33.057  54.004  72.082  1.00 27.09           C
ATOM   2181  C   PRO A 281      31.968  53.227  72.819  1.00 26.66           C
ATOM   2182  O   PRO A 281      32.257  52.289  73.560  1.00 26.70           O
ATOM   2183  CB  PRO A 281      33.324  55.361  72.727  1.00 27.39           C
ATOM   2184  CG  PRO A 281      33.894  56.154  71.589  1.00 27.55           C
ATOM   2185  CD  PRO A 281      32.974  55.787  70.445  1.00 27.58           C
ATOM   2186  N   GLN A 282      30.718  53.616  72.593  1.00 26.10           N
ATOM   2187  CA  GLN A 282      29.580  52.998  73.263  1.00 25.46           C
ATOM   2188  C   GLN A 282      29.102  51.672  72.674  1.00 24.43           C
ATOM   2189  O   GLN A 282      28.298  50.980  73.293  1.00 24.59           O
ATOM   2190  CB  GLN A 282      28.403  53.980  73.285  1.00 26.37           C
ATOM   2191  CG  GLN A 282      28.796  55.419  73.601  1.00 27.59           C
ATOM   2192  CD  GLN A 282      29.058  56.255  72.351  1.00 28.27           C
ATOM   2193  OE1 GLN A 282      29.778  55.839  71.439  1.00 28.29           O
ATOM   2194  NE2 GLN A 282      28.478  57.451  72.314  1.00 29.13           N
ATOM   2195  N   ALA A 283      29.594  51.313  71.492  1.00 22.99           N
ATOM   2196  CA  ALA A 283      29.163  50.077  70.842  1.00 21.64           C
ATOM   2197  C   ALA A 283      29.944  48.833  71.247  1.00 20.88           C
ATOM   2198  O   ALA A 283      31.151  48.892  71.474  1.00 20.78           O
ATOM   2199  CB  ALA A 283      29.224  50.247  69.331  1.00 21.53           C
ATOM   2200  N   ARG A 284      29.244  47.704  71.337  1.00 19.76           N
ATOM   2201  CA  ARG A 284      29.873  46.433  71.677  1.00 18.94           C
ATOM   2202  C   ARG A 284      30.279  45.740  70.381  1.00 18.90           C
ATOM   2203  O   ARG A 284      29.447  45.536  69.493  1.00 18.18           O
ATOM   2204  CB  ARG A 284      28.905  45.528  72.459  1.00 18.57           C
ATOM   2205  CG  ARG A 284      29.398  44.081  72.604  1.00 18.19           C
ATOM   2206  CD  ARG A 284      28.631  43.303  73.670  1.00 17.63           C
ATOM   2207  NE  ARG A 284      27.253  42.976  73.297  1.00 16.83           N
ATOM   2208  CZ  ARG A 284      26.896  41.943  72.537  1.00 16.79           C
ATOM   2209  NH1 ARG A 284      27.811  41.116  72.045  1.00 16.22           N
ATOM   2210  NH2 ARG A 284      25.609  41.717  72.295  1.00 16.47           N
ATOM   2211  N   GLU A 285      31.555  45.385  70.261  1.00 18.82           N
ATOM   2212  CA  GLU A 285      32.024  44.710  69.057  1.00 18.98           C
ATOM   2213  C   GLU A 285      31.579  43.253  69.033  1.00 18.92           C
ATOM   2214  O   GLU A 285      31.746  42.535  70.012  1.00 18.77           O
ATOM   2215  CB  GLU A 285      33.553  44.748  68.963  1.00 19.63           C
ATOM   2216  CG  GLU A 285      34.091  44.101  67.692  1.00 20.85           C
ATOM   2217  CD  GLU A 285      35.599  43.952  67.689  1.00 22.00           C
ATOM   2218  OE1 GLU A 285      36.163  43.671  66.611  1.00 22.96           O
ATOM   2219  OE2 GLU A 285      36.221  44.103  68.760  1.00 22.77           O
ATOM   2220  N   VAL A 286      31.010  42.828  67.909  1.00 18.73           N
ATOM   2221  CA  VAL A 286      30.575  41.447  67.738  1.00 19.13           C
ATOM   2222  C   VAL A 286      31.423  40.849  66.616  1.00 19.14           C
ATOM   2223  O   VAL A 286      31.889  41.575  65.738  1.00 19.63           O
ATOM   2224  CB  VAL A 286      29.072  41.361  67.352  1.00 18.87           C
ATOM   2225  CG1 VAL A 286      28.211  41.899  68.490  1.00 18.80           C
ATOM   2226  CG2 VAL A 286      28.815  42.149  66.080  1.00 18.95           C
ATOM   2227  N   SER A 287      31.629  39.537  66.640  1.00 19.59           N
ATOM   2228  CA  SER A 287      32.439  38.888  65.607  1.00 19.66           C
ATOM   2229  C   SER A 287      31.687  37.763  64.919  1.00 19.43           C
ATOM   2230  O   SER A 287      32.287  36.893  64.280  1.00 19.58           O
ATOM   2231  CB ASER A 287      33.717  38.325  66.226  0.50 19.89           C
ATOM   2233  OG ASER A 287      33.403  37.337  67.190  0.50 20.09           O
ATOM   2235  N   GLY A 288      30.369  37.783  65.062  1.00 18.54           N
ATOM   2236  CA  GLY A 288      29.539  36.772  64.447  1.00 17.49           C
ATOM   2237  C   GLY A 288      28.145  37.333  64.276  1.00 16.74           C
ATOM   2238  O   GLY A 288      27.805  38.328  64.906  1.00 16.01           O
ATOM   2239  N   PRO A 289      27.315  36.715  63.427  1.00 16.38           N
ATOM   2240  CA  PRO A 289      25.944  37.172  63.182  1.00 16.06           C
ATOM   2241  C   PRO A 289      24.945  36.671  64.225  1.00 15.81           C
ATOM   2242  O   PRO A 289      25.322  35.979  65.177  1.00 15.24           O
ATOM   2243  CB  PRO A 289      25.649  36.601  61.802  1.00 16.01           C
ATOM   2244  CG  PRO A 289      26.363  35.273  61.851  1.00 16.34           C
ATOM   2245  CD  PRO A 289      27.689  35.635  62.493  1.00 16.31           C
ATOM   2246  N   TYR A 290      23.677  37.035  64.029  1.00 15.34           N
ATOM   2247  CA  TYR A 290      22.572  36.611  64.888  1.00 15.41           C
ATOM   2248  C   TYR A 290      22.762  37.011  66.343  1.00 15.68           C
ATOM   2249  O   TYR A 290      22.817  36.168  67.243  1.00 15.43           O
ATOM   2250  CB  TYR A 290      22.393  35.097  64.756  1.00 15.36           C
ATOM   2251  CG  TYR A 290      22.392  34.657  63.307  1.00 15.49           C
ATOM   2252  CD1 TYR A 290      23.393  33.829  62.804  1.00 15.35           C
ATOM   2253  CD2 TYR A 290      21.420  35.126  62.422  1.00 15.44           C
ATOM   2254  CE1 TYR A 290      23.431  33.483  61.455  1.00 15.57           C
ATOM   2255  CE2 TYR A 290      21.449  34.790  61.071  1.00 15.70           C
ATOM   2256  CZ  TYR A 290      22.456  33.971  60.594  1.00 15.72           C
ATOM   2257  OH  TYR A 290      22.498  33.663  59.255  1.00 16.22           O
ATOM   2258  N   ASN A 291      22.820  38.317  66.566  1.00 15.96           N
ATOM   2259  CA  ASN A 291      23.047  38.857  67.898  1.00 16.52           C
ATOM   2260  C   ASN A 291      21.824  39.164  68.758  1.00 17.11           C
ATOM   2261  O   ASN A 291      21.948  39.792  69.814  1.00 17.32           O
ATOM   2262  CB  ASN A 291      23.935  40.087  67.761  1.00 16.34           C
ATOM   2263  CG  ASN A 291      25.295  39.734  67.199  1.00 16.28           C
ATOM   2264  OD1 ASN A 291      26.136  39.170  67.900  1.00 16.26           O
ATOM   2265  ND2 ASN A 291      25.506  40.022  65.919  1.00 16.03           N
ATOM   2266  N   TYR A 292      20.648  38.725  68.320  1.00 17.30           N
ATOM   2267  CA  TYR A 292      19.428  38.942  69.094  1.00 18.41           C
ATOM   2268  C   TYR A 292      18.925  37.575  69.549  1.00 19.97           C
ATOM   2269  O   TYR A 292      17.924  37.065  69.053  1.00 19.87           O
ATOM   2270  CB  TYR A 292      18.372  39.658  68.241  1.00 16.97           C
ATOM   2271  CG  TYR A 292      18.866  40.979  67.695  1.00 16.07           C
ATOM   2272  CD1 TYR A 292      18.817  41.256  66.330  1.00 15.45           C
ATOM   2273  CD2 TYR A 292      19.440  41.933  68.539  1.00 15.65           C
ATOM   2274  CE1 TYR A 292      19.333  42.441  65.817  1.00 15.29           C
ATOM   2275  CE2 TYR A 292      19.957  43.123  68.037  1.00 15.32           C
ATOM   2276  CZ  TYR A 292      19.905  43.369  66.675  1.00 15.31           C
ATOM   2277  OH  TYR A 292      20.446  44.531  66.171  1.00 15.21           O
ATOM   2278  N   ILE A 293      19.638  36.992  70.508  1.00 22.12           N
ATOM   2279  CA  ILE A 293      19.314  35.667  71.025  1.00 24.08           C
ATOM   2280  C   ILE A 293      17.902  35.526  71.584  1.00 25.24           C
ATOM   2281  O   ILE A 293      17.291  34.464  71.483  1.00 25.70           O
ATOM   2282  CB AILE A 293      20.340  35.235  72.108  0.50 24.10           C
ATOM   2284  CG1AILE A 293      20.317  36.202  73.295  0.50 24.01           C
ATOM   2286  CG2AILE A 293      21.733  35.195  71.507  0.50 24.22           C
ATOM   2288  CD1AILE A 293      19.246  35.903  74.326  0.50 24.14           C
ATOM   2290  N   PHE A 294      17.379  36.600  72.160  1.00 26.88           N
ATOM   2291  CA  PHE A 294      16.042  36.581  72.741  1.00 28.52           C
ATOM   2292  C   PHE A 294      14.942  36.385  71.697  1.00 29.94           C
ATOM   2293  O   PHE A 294      13.839  35.958  72.032  1.00 30.49           O
ATOM   2294  CB  PHE A 294      15.805  37.883  73.507  1.00 28.11           C
ATOM   2295  CG  PHE A 294      15.995  39.110  72.668  1.00 27.62           C
ATOM   2296  CD1 PHE A 294      15.002  39.526  71.786  1.00 27.56           C
ATOM   2297  CD2 PHE A 294      17.191  39.818  72.716  1.00 27.28           C
ATOM   2298  CE1 PHE A 294      15.199  40.629  70.961  1.00 27.28           C
ATOM   2299  CE2 PHE A 294      17.397  40.922  71.896  1.00 27.17           C
ATOM   2300  CZ  PHE A 294      16.400  41.327  71.016  1.00 27.13           C
ATOM   2301  N   SER A 295      15.233  36.698  70.437  1.00 31.63           N
ATOM   2302  CA  SER A 295      14.238  36.546  69.378  1.00 33.13           C
ATOM   2303  C   SER A 295      14.305  35.173  68.726  1.00 34.14           C
ATOM   2304  O   SER A 295      13.293  34.650  68.257  1.00 34.60           O
ATOM   2305  CB ASER A 295      14.426  37.627  68.310  0.50 33.08           C
ATOM   2307  OG ASER A 295      14.086  38.907  68.812  0.50 33.25           O
ATOM   2309  N   ASP A 296      15.495  34.585  68.695  1.00 35.36           N
ATOM   2310  CA  ASP A 296      15.655  33.268  68.094  1.00 36.45           C
ATOM   2311  C   ASP A 296      15.383  32.170  69.122  1.00 37.15           C
ATOM   2312  O   ASP A 296      15.529  30.985  68.820  1.00 37.59           O
ATOM   2313  CB  ASP A 296      17.070  33.107  67.528  1.00 36.45           C
ATOM   2314  CG  ASP A 296      17.434  34.197  66.529  1.00 36.65           C
ATOM   2315  OD1 ASP A 296      16.689  34.388  65.539  1.00 36.44           O
ATOM   2316  OD2 ASP A 296      18.475  34.859  66.733  1.00 36.46           O
ATOM   2317  N   ASN A 297      14.983  32.569  70.330  1.00 37.85           N
ATOM   2318  CA  ASN A 297      14.695  31.626  71.416  1.00 38.48           C
ATOM   2319  C   ASN A 297      13.709  32.254  72.408  1.00 38.68           C
ATOM   2320  O   ASN A 297      14.076  33.159  73.159  1.00 39.12           O
ATOM   2321  CB  ASN A 297      15.990  31.273  72.152  1.00 38.97           C
ATOM   2322  CG  ASN A 297      17.131  30.947  71.204  1.00 39.41           C
ATOM   2323  OD1 ASN A 297      17.101  29.938  70.500  1.00 39.93           O
ATOM   2324  ND2 ASN A 297      18.142  31.809  71.177  1.00 39.57           N
ATOM   2325  N   LEU A 298      12.470  31.766  72.427  1.00 38.67           N
ATOM   2326  CA  LEU A 298      11.441  32.316  73.316  1.00 38.51           C
ATOM   2327  C   LEU A 298      11.147  31.496  74.576  1.00 38.36           C
ATOM   2328  O   LEU A 298      11.214  30.267  74.559  1.00 38.46           O
ATOM   2329  CB  LEU A 298      10.141  32.515  72.531  1.00 38.57           C
ATOM   2330  CG  LEU A 298      10.206  33.489  71.353  1.00 38.64           C
ATOM   2331  CD1 LEU A 298       8.947  33.364  70.514  1.00 38.63           C
ATOM   2332  CD2 LEU A 298      10.378  34.912  71.869  1.00 38.63           C
ATOM   2333  N   PRO A 299      10.805  32.177  75.686  1.00 38.11           N
ATOM   2334  CA  PRO A 299      10.489  31.558  76.979  1.00 37.93           C
ATOM   2335  C   PRO A 299       9.117  30.881  77.030  1.00 37.76           C
ATOM   2336  O   PRO A 299       8.320  31.004  76.099  1.00 37.77           O
ATOM   2337  CB  PRO A 299      10.593  32.728  77.950  1.00 38.07           C
ATOM   2338  CG  PRO A 299      10.110  33.870  77.127  1.00 38.07           C
ATOM   2339  CD  PRO A 299      10.821  33.646  75.809  1.00 38.12           C
ATOM   2340  N   GLU A 300       8.850  30.187  78.136  1.00 37.36           N
ATOM   2341  CA  GLU A 300       7.601  29.450  78.333  1.00 36.80           C
ATOM   2342  C   GLU A 300       6.312  30.269  78.290  1.00 35.91           C
ATOM   2343  O   GLU A 300       5.362  29.893  77.604  1.00 35.96           O
ATOM   2344  CB  GLU A 300       7.654  28.667  79.652  1.00 37.40           C
ATOM   2345  CG  GLU A 300       6.469  27.730  79.865  1.00 38.21           C
ATOM   2346  CD  GLU A 300       6.652  26.813  81.064  1.00 38.78           C
ATOM   2347  OE1 GLU A 300       7.684  26.111  81.120  1.00 39.07           O
ATOM   2348  OE2 GLU A 300       5.764  26.788  81.945  1.00 39.10           O
ATOM   2349  N   PRO A 301       6.248  31.385  79.035  1.00 34.98           N
ATOM   2350  CA  PRO A 301       5.024  32.194  79.016  1.00 34.06           C
ATOM   2351  C   PRO A 301       4.629  32.586  77.595  1.00 33.12           C
ATOM   2352  O   PRO A 301       3.444  32.678  77.271  1.00 32.91           O
ATOM   2353  CB  PRO A 301       5.401  33.405  79.865  1.00 34.42           C
ATOM   2354  CG  PRO A 301       6.368  32.826  80.852  1.00 34.63           C
ATOM   2355  CD  PRO A 301       7.234  31.950  79.973  1.00 34.92           C
ATOM   2356  N   ILE A 302       5.636  32.807  76.757  1.00 32.02           N
ATOM   2357  CA  ILE A 302       5.426  33.190  75.367  1.00 30.85           C
ATOM   2358  C   ILE A 302       5.026  31.985  74.528  1.00 29.97           C
ATOM   2359  O   ILE A 302       4.089  32.059  73.731  1.00 29.46           O
ATOM   2360  CB  ILE A 302       6.705  33.812  74.765  1.00 31.16           C
ATOM   2361  CG1 ILE A 302       7.093  35.066  75.554  1.00 31.27           C
ATOM   2362  CG2 ILE A 302       6.484  34.150  73.294  1.00 31.28           C
ATOM   2363  CD1 ILE A 302       6.071  36.179  75.496  1.00 31.41           C
ATOM   2364  N   THR A 303       5.743  30.877  74.701  1.00 28.84           N
ATOM   2365  CA  THR A 303       5.434  29.665  73.954  1.00 28.03           C
ATOM   2366  C   THR A 303       4.047  29.169  74.344  1.00 27.01           C
ATOM   2367  O   THR A 303       3.347  28.563  73.532  1.00 26.91           O
ATOM   2368  CB  THR A 303       6.475  28.546  74.217  1.00 28.25           C
ATOM   2369  OG1 THR A 303       6.692  28.410  75.628  1.00 28.56           O
ATOM   2370  CG2 THR A 303       7.791  28.875  73.529  1.00 28.47           C
ATOM   2371  N   ASP A 304       3.649  29.429  75.586  1.00 26.06           N
ATOM   2372  CA  ASP A 304       2.329  29.018  76.046  1.00 25.25           C
ATOM   2373  C   ASP A 304       1.264  29.864  75.355  1.00 24.11           C
ATOM   2374  O   ASP A 304       0.195  29.362  75.008  1.00 23.77           O
ATOM   2375  CB  ASP A 304       2.197  29.162  77.565  1.00 26.11           C
ATOM   2376  CG  ASP A 304       2.969  28.094  78.322  1.00 26.92           C
ATOM   2377  OD1 ASP A 304       3.187  27.001  77.757  1.00 27.22           O
ATOM   2378  OD2 ASP A 304       3.341  28.340  79.486  1.00 27.54           O
ATOM   2379  N   MET A 305       1.554  31.148  75.158  1.00 22.75           N
ATOM   2380  CA  MET A 305       0.603  32.028  74.482  1.00 21.47           C
ATOM   2381  C   MET A 305       0.438  31.562  73.046  1.00 20.70           C
ATOM   2382  O   MET A 305      -0.674  31.483  72.527  1.00 20.23           O
ATOM   2383  CB  MET A 305       1.091  33.479  74.477  1.00 21.43           C
ATOM   2384  CG  MET A 305       1.017  34.181  75.814  1.00 21.28           C
ATOM   2385  SD  MET A 305       1.502  35.914  75.651  1.00 20.95           S
ATOM   2386  CE  MET A 305       0.911  36.572  77.204  1.00 21.38           C
ATOM   2387  N   ILE A 306       1.556  31.260  72.397  1.00 19.98           N
ATOM   2388  CA  ILE A 306       1.513  30.799  71.023  1.00 19.26           C
ATOM   2389  C   ILE A 306       0.712  29.501  70.950  1.00 18.88           C
ATOM   2390  O   ILE A 306      -0.124  29.325  70.065  1.00 18.48           O
ATOM   2391  CB  ILE A 306       2.944  30.591  70.478  1.00 19.52           C
ATOM   2392  CG1 ILE A 306       3.655  31.950  70.413  1.00 19.75           C
ATOM   2393  CG2 ILE A 306       2.894  29.932  69.104  1.00 19.61           C
ATOM   2394  CD1 ILE A 306       5.142  31.881  70.108  1.00 20.07           C
ATOM   2395  N   GLY A 307       0.959  28.602  71.898  1.00 18.45           N
ATOM   2396  CA  GLY A 307       0.234  27.344  71.919  1.00 17.86           C
ATOM   2397  C   GLY A 307      -1.264  27.542  72.090  1.00 17.33           C
ATOM   2398  O   GLY A 307      -2.066  26.865  71.442  1.00 17.09           O
ATOM   2399  N   ALA A 308      -1.644  28.472  72.961  1.00 16.91           N
ATOM   2400  CA  ALA A 308      -3.055  28.747  73.211  1.00 16.33           C
ATOM   2401  C   ALA A 308      -3.696  29.411  71.992  1.00 16.19           C
ATOM   2402  O   ALA A 308      -4.852  29.148  71.671  1.00 15.63           O
ATOM   2403  CB  ALA A 308      -3.207  29.630  74.449  1.00 16.41           C
ATOM   2404  N   ILE A 309      -2.950  30.279  71.315  1.00 16.05           N
ATOM   2405  CA  ILE A 309      -3.478  30.927  70.122  1.00 16.15           C
ATOM   2406  C   ILE A 309      -3.766  29.832  69.096  1.00 16.31           C
ATOM   2407  O   ILE A 309      -4.835  29.801  68.485  1.00 16.18           O
ATOM   2408  CB  ILE A 309      -2.467  31.949  69.539  1.00 16.32           C
ATOM   2409  CG1 ILE A 309      -2.376  33.163  70.466  1.00 16.39           C
ATOM   2410  CG2 ILE A 309      -2.891  32.377  68.135  1.00 16.70           C
ATOM   2411  CD1 ILE A 309      -1.389  34.225  70.015  1.00 16.42           C
ATOM   2412  N   ASN A 310      -2.812  28.922  68.921  1.00 16.69           N
ATOM   2413  CA  ASN A 310      -2.986  27.828  67.969  1.00 17.08           C
ATOM   2414  C   ASN A 310      -4.141  26.912  68.361  1.00 17.00           C
ATOM   2415  O   ASN A 310      -4.731  26.252  67.505  1.00 17.36           O
ATOM   2416  CB  ASN A 310      -1.707  26.992  67.863  1.00 17.98           C
ATOM   2417  CG  ASN A 310      -0.605  27.707  67.114  1.00 18.57           C
ATOM   2418  OD1 ASN A 310      -0.867  28.422  66.147  1.00 19.46           O
ATOM   2419  ND2 ASN A 310       0.635  27.507  67.543  1.00 19.13           N
ATOM   2420  N   ALA A 311      -4.459  26.876  69.651  1.00 16.65           N
ATOM   2421  CA  ALA A 311      -5.537  26.026  70.147  1.00 16.57           C
ATOM   2422  C   ALA A 311      -6.915  26.670  69.991  1.00 16.42           C
ATOM   2423  O   ALA A 311      -7.922  26.113  70.436  1.00 16.67           O
ATOM   2424  CB  ALA A 311      -5.285  25.668  71.608  1.00 16.75           C
ATOM   2425  N   GLY A 312      -6.953  27.845  69.367  1.00 15.68           N
ATOM   2426  CA  GLY A 312      -8.217  28.529  69.144  1.00 15.12           C
ATOM   2427  C   GLY A 312      -8.518  29.718  70.039  1.00 14.46           C
ATOM   2428  O   GLY A 312      -9.688  30.044  70.263  1.00 14.42           O
ATOM   2429  N   ASN A 313      -7.479  30.380  70.545  1.00 13.70           N
ATOM   2430  CA  ASN A 313      -7.666  31.540  71.418  1.00 13.07           C
ATOM   2431  C   ASN A 313      -7.033  32.798  70.825  1.00 12.67           C
ATOM   2432  O   ASN A 313      -6.067  33.334  71.372  1.00 12.23           O
ATOM   2433  CB  ASN A 313      -7.054  31.267  72.799  1.00 13.14           C
ATOM   2434  CG  ASN A 313      -7.739  30.126  73.523  1.00 13.30           C
ATOM   2435  OD1 ASN A 313      -8.794  30.307  74.132  1.00 13.78           O
ATOM   2436  ND2 ASN A 313      -7.143  28.934  73.452  1.00 13.73           N
ATOM   2437  N   PRO A 314      -7.584  33.303  69.708  1.00 12.36           N
ATOM   2438  CA  PRO A 314      -7.022  34.505  69.085  1.00 11.94           C
ATOM   2439  C   PRO A 314      -7.116  35.766  69.941  1.00 11.73           C
ATOM   2440  O   PRO A 314      -6.410  36.744  69.688  1.00 11.51           O
ATOM   2441  CB  PRO A 314      -7.809  34.618  67.779  1.00 12.24           C
ATOM   2442  CG  PRO A 314      -9.148  34.042  68.148  1.00 11.91           C
ATOM   2443  CD  PRO A 314      -8.767  32.825  68.969  1.00 12.16           C
ATOM   2444  N   GLY A 315      -7.980  35.739  70.952  1.00 11.54           N
ATOM   2445  CA  GLY A 315      -8.138  36.887  71.829  1.00 11.96           C
ATOM   2446  C   GLY A 315      -6.903  37.193  72.658  1.00 11.95           C
ATOM   2447  O   GLY A 315      -6.862  38.181  73.382  1.00 12.30           O
ATOM   2448  N   ILE A 316      -5.893  36.334  72.567  1.00 12.10           N
ATOM   2449  CA  ILE A 316      -4.648  36.549  73.300  1.00 12.25           C
ATOM   2450  C   ILE A 316      -3.806  37.645  72.629  1.00 12.24           C
ATOM   2451  O   ILE A 316      -2.879  38.185  73.233  1.00 12.42           O
ATOM   2452  CB  ILE A 316      -3.844  35.219  73.385  1.00 12.13           C
ATOM   2453  CG1 ILE A 316      -4.601  34.241  74.288  1.00 12.25           C
ATOM   2454  CG2 ILE A 316      -2.428  35.461  73.925  1.00 12.82           C
ATOM   2455  CD1 ILE A 316      -3.990  32.855  74.340  1.00 11.84           C
ATOM   2456  N   ALA A 317      -4.155  38.001  71.394  1.00 12.07           N
ATOM   2457  CA  ALA A 317      -3.404  39.015  70.650  1.00 12.05           C
ATOM   2458  C   ALA A 317      -3.023  40.278  71.433  1.00 12.26           C
ATOM   2459  O   ALA A 317      -1.861  40.688  71.410  1.00 12.15           O
ATOM   2460  CB  ALA A 317      -4.161  39.398  69.377  1.00 12.04           C
ATOM   2461  N   PRO A 318      -3.985  40.911  72.133  1.00 12.61           N
ATOM   2462  CA  PRO A 318      -3.675  42.129  72.898  1.00 12.98           C
ATOM   2463  C   PRO A 318      -2.674  41.922  74.035  1.00 13.10           C
ATOM   2464  O   PRO A 318      -2.148  42.890  74.583  1.00 12.73           O
ATOM   2465  CB  PRO A 318      -5.037  42.579  73.431  1.00 13.57           C
ATOM   2466  CG  PRO A 318      -6.026  41.929  72.519  1.00 13.72           C
ATOM   2467  CD  PRO A 318      -5.423  40.596  72.201  1.00 12.92           C
ATOM   2468  N   LEU A 319      -2.435  40.666  74.402  1.00 13.53           N
ATOM   2469  CA  LEU A 319      -1.477  40.347  75.463  1.00 13.61           C
ATOM   2470  C   LEU A 319      -0.159  39.899  74.836  1.00 13.54           C
ATOM   2471  O   LEU A 319       0.921  40.172  75.360  1.00 13.65           O
ATOM   2472  CB  LEU A 319      -2.006  39.213  76.347  1.00 14.05           C
ATOM   2473  CG  LEU A 319      -3.302  39.470  77.119  1.00 14.86           C
ATOM   2474  CD1 LEU A 319      -3.797  38.166  77.718  1.00 15.27           C
ATOM   2475  CD2 LEU A 319      -3.066  40.510  78.197  1.00 15.72           C
ATOM   2476  N   PHE A 320      -0.270  39.206  73.708  1.00 13.22           N
ATOM   2477  CA  PHE A 320       0.880  38.672  72.982  1.00 13.22           C
ATOM   2478  C   PHE A 320       1.801  39.759  72.425  1.00 13.13           C
ATOM   2479  O   PHE A 320       3.022  39.665  72.547  1.00 12.82           O
ATOM   2480  CB  PHE A 320       0.372  37.763  71.857  1.00 13.41           C
ATOM   2481  CG  PHE A 320       1.458  37.067  71.088  1.00 14.06           C
ATOM   2482  CD1 PHE A 320       2.428  36.321  71.745  1.00 14.62           C
ATOM   2483  CD2 PHE A 320       1.484  37.126  69.698  1.00 14.44           C
ATOM   2484  CE1 PHE A 320       3.411  35.638  71.029  1.00 15.21           C
ATOM   2485  CE2 PHE A 320       2.459  36.448  68.969  1.00 15.30           C
ATOM   2486  CZ  PHE A 320       3.428  35.700  69.639  1.00 15.30           C
ATOM   2487  N   GLY A 321       1.218  40.784  71.811  1.00 12.68           N
ATOM   2488  CA  GLY A 321       2.027  41.864  71.272  1.00 12.81           C
ATOM   2489  C   GLY A 321       2.893  42.484  72.355  1.00 12.91           C
ATOM   2490  O   GLY A 321       4.114  42.594  72.196  1.00 12.81           O
ATOM   2491  N   PRO A 322       2.285  42.926  73.468  1.00 12.89           N
ATOM   2492  CA  PRO A 322       3.045  43.531  74.564  1.00 13.15           C
ATOM   2493  C   PRO A 322       4.101  42.578  75.132  1.00 13.42           C
ATOM   2494  O   PRO A 322       5.207  43.001  75.480  1.00 13.72           O
ATOM   2495  CB  PRO A 322       1.959  43.881  75.575  1.00 13.28           C
ATOM   2496  CG  PRO A 322       0.821  44.291  74.674  1.00 13.12           C
ATOM   2497  CD  PRO A 322       0.841  43.195  73.622  1.00 12.91           C
ATOM   2498  N   ALA A 323       3.761  41.293  75.219  1.00 13.42           N
ATOM   2499  CA  ALA A 323       4.693  40.296  75.742  1.00 13.69           C
ATOM   2500  C   ALA A 323       5.931  40.210  74.854  1.00 14.07           C
ATOM   2501  O   ALA A 323       7.055  40.133  75.353  1.00 14.03           O
ATOM   2502  CB  ALA A 323       4.011  38.929  75.835  1.00 13.65           C
ATOM   2503  N   MET A 324       5.726  40.220  73.537  1.00 14.15           N
ATOM   2504  CA  MET A 324       6.843  40.158  72.598  1.00 14.54           C
ATOM   2505  C   MET A 324       7.696  41.416  72.707  1.00 14.52           C
ATOM   2506  O   MET A 324       8.925  41.350  72.645  1.00 14.43           O
ATOM   2507  CB  MET A 324       6.333  39.993  71.164  1.00 15.14           C
ATOM   2508  CG  MET A 324       5.787  38.607  70.857  1.00 16.31           C
ATOM   2509  SD  MET A 324       7.052  37.317  70.999  1.00 18.09           S
ATOM   2510  CE  MET A 324       8.152  37.778  69.658  1.00 18.08           C
ATOM   2511  N   TYR A 325       7.044  42.563  72.868  1.00 14.09           N
ATOM   2512  CA  TYR A 325       7.764  43.821  73.009  1.00 14.33           C
ATOM   2513  C   TYR A 325       8.624  43.777  74.273  1.00 14.76           C
ATOM   2514  O   TYR A 325       9.790  44.167  74.254  1.00 14.55           O
ATOM   2515  CB  TYR A 325       6.786  45.000  73.108  1.00 13.88           C
ATOM   2516  CG  TYR A 325       7.444  46.276  73.584  1.00 13.49           C
ATOM   2517  CD1 TYR A 325       8.188  47.068  72.714  1.00 13.22           C
ATOM   2518  CD2 TYR A 325       7.385  46.648  74.932  1.00 13.40           C
ATOM   2519  CE1 TYR A 325       8.865  48.201  73.174  1.00 13.54           C
ATOM   2520  CE2 TYR A 325       8.056  47.772  75.399  1.00 13.69           C
ATOM   2521  CZ  TYR A 325       8.795  48.542  74.519  1.00 13.44           C
ATOM   2522  OH  TYR A 325       9.471  49.643  74.992  1.00 13.66           O
ATOM   2523  N   GLU A 326       8.045  43.306  75.375  1.00 15.54           N
ATOM   2524  CA  GLU A 326       8.785  43.243  76.629  1.00 16.55           C
ATOM   2525  C   GLU A 326       9.994  42.318  76.542  1.00 16.76           C
ATOM   2526  O   GLU A 326      11.061  42.647  77.057  1.00 16.80           O
ATOM   2527  CB  GLU A 326       7.868  42.811  77.778  1.00 17.38           C
ATOM   2528  CG  GLU A 326       6.861  43.879  78.205  1.00 19.44           C
ATOM   2529  CD  GLU A 326       7.516  45.200  78.582  1.00 20.44           C
ATOM   2530  OE1 GLU A 326       8.602  45.175  79.196  1.00 21.88           O
ATOM   2531  OE2 GLU A 326       6.939  46.266  78.280  1.00 21.93           O
ATOM   2532  N   ILE A 327       9.828  41.165  75.899  1.00 16.89           N
ATOM   2533  CA  ILE A 327      10.931  40.218  75.737  1.00 17.38           C
ATOM   2534  C   ILE A 327      12.061  40.892  74.966  1.00 16.70           C
ATOM   2535  O   ILE A 327      13.244  40.714  75.278  1.00 16.26           O
ATOM   2536  CB  ILE A 327      10.479  38.948  74.960  1.00 18.27           C
ATOM   2537  CG1 ILE A 327       9.711  38.014  75.899  1.00 19.68           C
ATOM   2538  CG2 ILE A 327      11.688  38.223  74.360  1.00 19.79           C
ATOM   2539  CD1 ILE A 327      10.492  37.617  77.142  1.00 20.94           C
ATOM   2540  N   THR A 328      11.680  41.670  73.957  1.00 15.81           N
ATOM   2541  CA  THR A 328      12.634  42.388  73.122  1.00 15.32           C
ATOM   2542  C   THR A 328      13.366  43.473  73.920  1.00 15.28           C
ATOM   2543  O   THR A 328      14.595  43.535  73.910  1.00 14.94           O
ATOM   2544  CB  THR A 328      11.915  43.029  71.910  1.00 15.12           C
ATOM   2545  OG1 THR A 328      11.302  41.999  71.123  1.00 15.11           O
ATOM   2546  CG2 THR A 328      12.899  43.795  71.039  1.00 14.84           C
ATOM   2547  N   LYS A 329      12.610  44.323  74.612  1.00 15.24           N
ATOM   2548  CA  LYS A 329      13.198  45.396  75.410  1.00 15.54           C
ATOM   2549  C   LYS A 329      14.128  44.839  76.491  1.00 15.68           C
ATOM   2550  O   LYS A 329      15.269  45.286  76.642  1.00 15.69           O
ATOM   2551  CB  LYS A 329      12.089  46.229  76.065  1.00 15.84           C
ATOM   2552  CG  LYS A 329      12.585  47.354  76.960  1.00 16.38           C
ATOM   2553  CD  LYS A 329      11.413  48.106  77.590  1.00 17.30           C
ATOM   2554  CE  LYS A 329      11.888  49.129  78.615  1.00 18.02           C
ATOM   2555  NZ  LYS A 329      10.746  49.883  79.224  1.00 18.92           N
ATOM   2556  N   LEU A 330      13.634  43.861  77.238  1.00 15.89           N
ATOM   2557  CA  LEU A 330      14.413  43.248  78.308  1.00 16.59           C
ATOM   2558  C   LEU A 330      15.608  42.464  77.770  1.00 16.27           C
ATOM   2559  O   LEU A 330      16.702  42.506  78.348  1.00 16.17           O
ATOM   2560  CB  LEU A 330      13.513  42.323  79.129  1.00 17.52           C
ATOM   2561  CG  LEU A 330      14.165  41.450  80.202  1.00 19.10           C
ATOM   2562  CD1 LEU A 330      14.782  42.322  81.285  1.00 19.75           C
ATOM   2563  CD2 LEU A 330      13.117  40.522  80.792  1.00 19.96           C
ATOM   2564  N   GLY A 331      15.395  41.748  76.669  1.00 15.90           N
ATOM   2565  CA  GLY A 331      16.460  40.960  76.075  1.00 15.58           C
ATOM   2566  C   GLY A 331      17.596  41.815  75.544  1.00 15.40           C
ATOM   2567  O   GLY A 331      18.770  41.500  75.747  1.00 15.37           O
ATOM   2568  N   LEU A 332      17.250  42.897  74.852  1.00 15.03           N
ATOM   2569  CA  LEU A 332      18.257  43.796  74.308  1.00 15.06           C
ATOM   2570  C   LEU A 332      19.131  44.353  75.433  1.00 15.20           C
ATOM   2571  O   LEU A 332      20.348  44.456  75.292  1.00 15.15           O
ATOM   2572  CB  LEU A 332      17.582  44.946  73.549  1.00 15.04           C
ATOM   2573  CG  LEU A 332      17.005  44.587  72.177  1.00 15.13           C
ATOM   2574  CD1 LEU A 332      16.059  45.689  71.709  1.00 15.00           C
ATOM   2575  CD2 LEU A 332      18.149  44.388  71.176  1.00 15.64           C
ATOM   2576  N   ALA A 333      18.507  44.685  76.557  1.00 15.27           N
ATOM   2577  CA  ALA A 333      19.230  45.236  77.695  1.00 15.55           C
ATOM   2578  C   ALA A 333      20.118  44.194  78.372  1.00 15.81           C
ATOM   2579  O   ALA A 333      21.309  44.420  78.573  1.00 15.93           O
ATOM   2580  CB  ALA A 333      18.241  45.813  78.708  1.00 15.57           C
ATOM   2581  N   ALA A 334      19.530  43.053  78.721  1.00 15.90           N
ATOM   2582  CA  ALA A 334      20.258  41.986  79.399  1.00 16.10           C
ATOM   2583  C   ALA A 334      21.477  41.483  78.628  1.00 16.28           C
ATOM   2584  O   ALA A 334      22.503  41.151  79.229  1.00 16.39           O
ATOM   2585  CB  ALA A 334      19.314  40.821  79.688  1.00 16.05           C
ATOM   2586  N   THR A 335      21.363  41.425  77.304  1.00 16.16           N
ATOM   2587  CA  THR A 335      22.453  40.941  76.463  1.00 16.02           C
ATOM   2588  C   THR A 335      23.312  42.064  75.886  1.00 16.33           C
ATOM   2589  O   THR A 335      24.207  41.810  75.080  1.00 16.50           O
ATOM   2590  CB  THR A 335      21.912  40.080  75.295  1.00 15.88           C
ATOM   2591  OG1 THR A 335      21.121  40.895  74.418  1.00 15.43           O
ATOM   2592  CG2 THR A 335      21.048  38.949  75.832  1.00 15.66           C
ATOM   2593  N   ASN A 336      23.040  43.300  76.295  1.00 16.58           N
ATOM   2594  CA  ASN A 336      23.804  44.450  75.815  1.00 16.68           C
ATOM   2595  C   ASN A 336      23.857  44.445  74.287  1.00 16.63           C
ATOM   2596  O   ASN A 336      24.925  44.593  73.690  1.00 16.24           O
ATOM   2597  CB AASN A 336      25.226  44.387  76.386  0.50 17.27           C
ATOM   2599  CG AASN A 336      25.995  45.672  76.185  0.50 17.65           C
ATOM   2601  OD1AASN A 336      27.223  45.664  76.113  0.50 18.59           O
ATOM   2603  ND2AASN A 336      25.280  46.787  76.108  0.50 17.96           N
ATOM   2605  N   ALA A 337      22.697  44.283  73.656  1.00 15.90           N
ATOM   2606  CA  ALA A 337      22.624  44.239  72.198  1.00 15.85           C
ATOM   2607  C   ALA A 337      21.950  45.459  71.570  1.00 15.81           C
ATOM   2608  O   ALA A 337      21.612  45.440  70.385  1.00 15.45           O
ATOM   2609  CB  ALA A 337      21.908  42.956  71.754  1.00 15.53           C
ATOM   2610  N   ASN A 338      21.770  46.524  72.349  1.00 16.04           N
ATOM   2611  CA  ASN A 338      21.143  47.740  71.823  1.00 16.58           C
ATOM   2612  C   ASN A 338      22.078  48.542  70.925  1.00 16.43           C
ATOM   2613  O   ASN A 338      21.634  49.342  70.105  1.00 16.21           O
ATOM   2614  CB  ASN A 338      20.667  48.647  72.964  1.00 17.15           C
ATOM   2615  CG  ASN A 338      19.330  48.219  73.528  1.00 18.06           C
ATOM   2616  OD1 ASN A 338      18.354  48.082  72.791  1.00 18.46           O
ATOM   2617  ND2 ASN A 338      19.273  48.010  74.843  1.00 18.47           N
ATOM   2618  N   ASP A 339      23.377  48.327  71.086  1.00 16.56           N
ATOM   2619  CA  ASP A 339      24.361  49.061  70.302  1.00 16.65           C
ATOM   2620  C   ASP A 339      25.523  48.129  69.986  1.00 16.66           C
ATOM   2621  O   ASP A 339      26.440  47.978  70.798  1.00 16.71           O
ATOM   2622  CB  ASP A 339      24.841  50.269  71.121  1.00 17.19           C
ATOM   2623  CG  ASP A 339      25.676  51.245  70.313  1.00 17.54           C
ATOM   2624  OD1 ASP A 339      25.936  50.986  69.121  1.00 16.97           O
ATOM   2625  OD2 ASP A 339      26.076  52.286  70.883  1.00 19.00           O
ATOM   2626  N   ILE A 340      25.471  47.488  68.820  1.00 16.25           N
ATOM   2627  CA  ILE A 340      26.526  46.565  68.415  1.00 15.96           C
ATOM   2628  C   ILE A 340      27.241  47.054  67.160  1.00 15.95           C
ATOM   2629  O   ILE A 340      26.731  47.908  66.431  1.00 15.65           O
ATOM   2630  CB  ILE A 340      25.979  45.130  68.201  1.00 15.94           C
ATOM   2631  CG1 ILE A 340      24.901  45.115  67.116  1.00 15.62           C
ATOM   2632  CG2 ILE A 340      25.405  44.602  69.512  1.00 15.87           C
ATOM   2633  CD1 ILE A 340      24.373  43.726  66.820  1.00 15.67           C
ATOM   2634  N   TRP A 341      28.421  46.498  66.905  1.00 15.82           N
ATOM   2635  CA  TRP A 341      29.241  46.929  65.780  1.00 16.05           C
ATOM   2636  C   TRP A 341      30.132  45.789  65.298  1.00 16.19           C
ATOM   2637  O   TRP A 341      30.662  45.026  66.102  1.00 16.42           O
ATOM   2638  CB  TRP A 341      30.101  48.108  66.256  1.00 16.11           C
ATOM   2639  CG  TRP A 341      31.090  48.666  65.275  1.00 16.78           C
ATOM   2640  CD1 TRP A 341      30.886  49.688  64.396  1.00 17.05           C
ATOM   2641  CD2 TRP A 341      32.464  48.283  65.135  1.00 17.37           C
ATOM   2642  NE1 TRP A 341      32.052  49.976  63.721  1.00 17.39           N
ATOM   2643  CE2 TRP A 341      33.035  49.127  64.156  1.00 17.50           C
ATOM   2644  CE3 TRP A 341      33.268  47.309  65.744  1.00 17.54           C
ATOM   2645  CZ2 TRP A 341      34.379  49.028  63.772  1.00 18.05           C
ATOM   2646  CZ3 TRP A 341      34.606  47.209  65.362  1.00 18.13           C
ATOM   2647  CH2 TRP A 341      35.146  48.066  64.385  1.00 17.79           C
ATOM   2648  N   GLY A 342      30.292  45.678  63.985  1.00 16.35           N
ATOM   2649  CA  GLY A 342      31.133  44.631  63.433  1.00 16.35           C
ATOM   2650  C   GLY A 342      31.113  44.679  61.922  1.00 16.43           C
ATOM   2651  O   GLY A 342      30.683  45.672  61.334  1.00 16.15           O
ATOM   2652  N   TRP A 343      31.583  43.614  61.285  1.00 16.49           N
ATOM   2653  CA  TRP A 343      31.582  43.558  59.833  1.00 16.87           C
ATOM   2654  C   TRP A 343      30.142  43.461  59.344  1.00 16.74           C
ATOM   2655  O   TRP A 343      29.266  42.968  60.057  1.00 16.38           O
ATOM   2656  CB  TRP A 343      32.383  42.354  59.341  1.00 17.84           C
ATOM   2657  CG  TRP A 343      33.848  42.490  59.587  1.00 18.79           C
ATOM   2658  CD1 TRP A 343      34.618  41.713  60.402  1.00 19.40           C
ATOM   2659  CD2 TRP A 343      34.726  43.470  59.018  1.00 19.44           C
ATOM   2660  NE1 TRP A 343      35.922  42.149  60.378  1.00 19.59           N
ATOM   2661  CE2 TRP A 343      36.016  43.226  59.536  1.00 19.71           C
ATOM   2662  CE3 TRP A 343      34.547  44.532  58.121  1.00 19.68           C
ATOM   2663  CZ2 TRP A 343      37.126  44.006  59.187  1.00 20.21           C
ATOM   2664  CZ3 TRP A 343      35.649  45.308  57.774  1.00 20.44           C
ATOM   2665  CH2 TRP A 343      36.925  45.038  58.309  1.00 20.36           C
ATOM   2666  N   SER A 344      29.916  43.930  58.124  1.00 16.47           N
ATOM   2667  CA  SER A 344      28.593  43.933  57.505  1.00 16.35           C
ATOM   2668  C   SER A 344      27.723  42.703  57.765  1.00 16.36           C
ATOM   2669  O   SER A 344      26.593  42.827  58.237  1.00 16.12           O
ATOM   2670  CB  SER A 344      28.735  44.133  55.993  1.00 16.68           C
ATOM   2671  OG  SER A 344      29.474  43.071  55.409  1.00 16.35           O
ATOM   2672  N   LYS A 345      28.240  41.515  57.467  1.00 16.09           N
ATOM   2673  CA  LYS A 345      27.453  40.299  57.649  1.00 15.74           C
ATOM   2674  C   LYS A 345      27.062  40.030  59.103  1.00 15.57           C
ATOM   2675  O   LYS A 345      26.000  39.470  59.374  1.00 14.82           O
ATOM   2676  CB  LYS A 345      28.207  39.079  57.097  1.00 15.92           C
ATOM   2677  CG  LYS A 345      29.075  38.371  58.132  1.00 16.45           C
ATOM   2678  CD  LYS A 345      29.642  37.056  57.614  1.00 16.47           C
ATOM   2679  CE  LYS A 345      30.218  36.221  58.754  1.00 16.52           C
ATOM   2680  NZ  LYS A 345      31.259  36.954  59.530  1.00 16.55           N
ATOM   2681  N   ASP A 346      27.918  40.425  60.038  1.00 15.44           N
ATOM   2682  CA  ASP A 346      27.637  40.175  61.445  1.00 15.48           C
ATOM   2683  C   ASP A 346      26.493  41.001  62.015  1.00 15.18           C
ATOM   2684  O   ASP A 346      25.842  40.573  62.969  1.00 15.05           O
ATOM   2685  CB  ASP A 346      28.903  40.376  62.280  1.00 16.27           C
ATOM   2686  CG  ASP A 346      30.016  39.426  61.874  1.00 16.72           C
ATOM   2687  OD1 ASP A 346      29.704  38.274  61.521  1.00 17.35           O
ATOM   2688  OD2 ASP A 346      31.196  39.827  61.916  1.00 18.03           O
ATOM   2689  N   VAL A 347      26.243  42.179  61.448  1.00 14.79           N
ATOM   2690  CA  VAL A 347      25.143  43.001  61.943  1.00 14.65           C
ATOM   2691  C   VAL A 347      23.929  42.985  61.016  1.00 14.69           C
ATOM   2692  O   VAL A 347      22.832  43.372  61.423  1.00 14.70           O
ATOM   2693  CB  VAL A 347      25.577  44.473  62.204  1.00 14.59           C
ATOM   2694  CG1 VAL A 347      26.574  44.516  63.354  1.00 14.44           C
ATOM   2695  CG2 VAL A 347      26.181  45.083  60.956  1.00 14.44           C
ATOM   2696  N   GLN A 348      24.111  42.529  59.779  1.00 14.90           N
ATOM   2697  CA  GLN A 348      22.991  42.466  58.845  1.00 15.35           C
ATOM   2698  C   GLN A 348      22.279  41.113  58.855  1.00 15.22           C
ATOM   2699  O   GLN A 348      21.113  41.023  58.466  1.00 15.37           O
ATOM   2700  CB  GLN A 348      23.441  42.841  57.428  1.00 15.99           C
ATOM   2701  CG  GLN A 348      23.586  44.356  57.245  1.00 16.87           C
ATOM   2702  CD  GLN A 348      23.756  44.764  55.798  1.00 17.60           C
ATOM   2703  OE1 GLN A 348      23.002  44.324  54.928  1.00 18.48           O
ATOM   2704  NE2 GLN A 348      24.742  45.617  55.531  1.00 17.32           N
ATOM   2705  N   PHE A 349      22.973  40.063  59.289  1.00 14.95           N
ATOM   2706  CA  PHE A 349      22.355  38.739  59.398  1.00 15.04           C
ATOM   2707  C   PHE A 349      21.853  38.686  60.841  1.00 15.17           C
ATOM   2708  O   PHE A 349      22.657  38.678  61.776  1.00 14.83           O
ATOM   2709  CB  PHE A 349      23.383  37.618  59.167  1.00 15.00           C
ATOM   2710  CG  PHE A 349      23.696  37.349  57.711  1.00 15.24           C
ATOM   2711  CD1 PHE A 349      24.937  36.827  57.343  1.00 15.07           C
ATOM   2712  CD2 PHE A 349      22.752  37.594  56.713  1.00 14.92           C
ATOM   2713  CE1 PHE A 349      25.236  36.555  56.005  1.00 15.08           C
ATOM   2714  CE2 PHE A 349      23.038  37.326  55.374  1.00 15.27           C
ATOM   2715  CZ  PHE A 349      24.282  36.807  55.015  1.00 15.34           C
ATOM   2716  N   TYR A 350      20.537  38.666  61.032  1.00 15.27           N
ATOM   2717  CA  TYR A 350      19.991  38.647  62.385  1.00 15.75           C
ATOM   2718  C   TYR A 350      18.765  37.765  62.585  1.00 16.39           C
ATOM   2719  O   TYR A 350      18.155  37.784  63.652  1.00 16.19           O
ATOM   2720  CB  TYR A 350      19.684  40.081  62.839  1.00 15.54           C
ATOM   2721  CG  TYR A 350      18.726  40.831  61.934  1.00 15.52           C
ATOM   2722  CD1 TYR A 350      17.348  40.797  62.158  1.00 15.64           C
ATOM   2723  CD2 TYR A 350      19.198  41.556  60.842  1.00 15.56           C
ATOM   2724  CE1 TYR A 350      16.461  41.474  61.307  1.00 15.95           C
ATOM   2725  CE2 TYR A 350      18.327  42.229  59.990  1.00 15.60           C
ATOM   2726  CZ  TYR A 350      16.961  42.184  60.226  1.00 16.09           C
ATOM   2727  OH  TYR A 350      16.099  42.844  59.372  1.00 16.57           O
ATOM   2728  N   ILE A 351      18.401  36.997  61.562  1.00 17.14           N
ATOM   2729  CA  ILE A 351      17.254  36.102  61.671  1.00 18.20           C
ATOM   2730  C   ILE A 351      17.655  34.642  61.521  1.00 19.43           C
ATOM   2731  O   ILE A 351      18.224  34.244  60.505  1.00 19.24           O
ATOM   2732  CB AILE A 351      16.172  36.428  60.612  0.50 18.09           C
ATOM   2734  CG1AILE A 351      15.545  37.793  60.913  0.50 18.00           C
ATOM   2736  CG2AILE A 351      15.103  35.336  60.602  0.50 18.01           C
ATOM   2738  CD1AILE A 351      14.461  38.214  59.933  0.50 18.13           C
ATOM   2740  N   LYS A 352      17.349  33.859  62.551  1.00 21.11           N
ATOM   2741  CA  LYS A 352      17.619  32.428  62.563  1.00 23.24           C
ATOM   2742  C   LYS A 352      16.295  31.712  62.321  1.00 24.06           C
ATOM   2743  O   LYS A 352      15.239  32.195  62.730  1.00 24.13           O
ATOM   2744  CB  LYS A 352      18.185  31.993  63.913  1.00 24.01           C
ATOM   2745  CG  LYS A 352      19.659  32.279  64.092  1.00 25.42           C
ATOM   2746  CD  LYS A 352      20.175  31.617  65.364  1.00 26.33           C
ATOM   2747  CE  LYS A 352      21.687  31.518  65.345  1.00 27.28           C
ATOM   2748  NZ  LYS A 352      22.147  30.734  64.160  1.00 27.87           N
ATOM   2749  N   ALA A 353      16.354  30.559  61.665  1.00 25.37           N
ATOM   2750  CA  ALA A 353      15.154  29.788  61.355  1.00 26.31           C
ATOM   2751  C   ALA A 353      14.337  29.424  62.592  1.00 27.06           C
ATOM   2752  O   ALA A 353      13.163  29.070  62.486  1.00 27.03           O
ATOM   2753  CB  ALA A 353      15.535  28.521  60.591  1.00 26.45           C
ATOM   2754  N   THR A 354      14.957  29.520  63.764  1.00 27.90           N
ATOM   2755  CA  THR A 354      14.285  29.185  65.011  1.00 28.55           C
ATOM   2756  C   THR A 354      13.314  30.261  65.494  1.00 28.88           C
ATOM   2757  O   THR A 354      12.618  30.075  66.494  1.00 29.18           O
ATOM   2758  CB  THR A 354      15.314  28.899  66.124  1.00 28.92           C
ATOM   2759  OG1 THR A 354      16.268  29.965  66.179  1.00 29.36           O
ATOM   2760  CG2 THR A 354      16.043  27.591  65.848  1.00 29.08           C
ATOM   2761  N   THR A 355      13.262  31.385  64.789  1.00 28.86           N
ATOM   2762  CA  THR A 355      12.353  32.455  65.175  1.00 28.80           C
ATOM   2763  C   THR A 355      10.914  31.978  64.955  1.00 28.46           C
ATOM   2764  O   THR A 355      10.680  31.006  64.232  1.00 28.56           O
ATOM   2765  CB  THR A 355      12.623  33.739  64.356  1.00 29.06           C
ATOM   2766  OG1 THR A 355      11.850  34.819  64.891  1.00 29.60           O
ATOM   2767  CG2 THR A 355      12.262  33.534  62.895  1.00 29.27           C
ATOM   2768  N   LEU A 356       9.957  32.654  65.586  1.00 27.91           N
ATOM   2769  CA  LEU A 356       8.546  32.287  65.473  1.00 27.05           C
ATOM   2770  C   LEU A 356       8.078  32.201  64.021  1.00 25.95           C
ATOM   2771  O   LEU A 356       8.353  33.092  63.222  1.00 25.90           O
ATOM   2772  CB  LEU A 356       7.682  33.296  66.236  1.00 27.60           C
ATOM   2773  CG  LEU A 356       6.178  33.014  66.263  1.00 28.03           C
ATOM   2774  CD1 LEU A 356       5.926  31.609  66.803  1.00 28.69           C
ATOM   2775  CD2 LEU A 356       5.481  34.050  67.124  1.00 28.37           C
ATOM   2776  N   ARG A 357       7.356  31.132  63.695  1.00 24.77           N
ATOM   2777  CA  ARG A 357       6.851  30.918  62.340  1.00 23.61           C
ATOM   2778  C   ARG A 357       5.672  31.847  62.067  1.00 22.23           C
ATOM   2779  O   ARG A 357       4.662  31.812  62.773  1.00 22.01           O
ATOM   2780  CB  ARG A 357       6.399  29.466  62.169  1.00 24.82           C
ATOM   2781  CG  ARG A 357       7.380  28.434  62.702  1.00 26.43           C
ATOM   2782  CD  ARG A 357       8.558  28.193  61.777  1.00 27.76           C
ATOM   2783  NE  ARG A 357       9.503  27.251  62.378  1.00 29.07           N
ATOM   2784  CZ  ARG A 357      10.191  26.336  61.702  1.00 29.41           C
ATOM   2785  NH1 ARG A 357      10.049  26.227  60.390  1.00 29.81           N
ATOM   2786  NH2 ARG A 357      11.018  25.520  62.343  1.00 30.09           N
ATOM   2787  N   LEU A 358       5.799  32.675  61.037  1.00 20.37           N
ATOM   2788  CA  LEU A 358       4.740  33.614  60.694  1.00 19.39           C
ATOM   2789  C   LEU A 358       4.517  33.658  59.190  1.00 18.64           C
ATOM   2790  O   LEU A 358       5.364  33.223  58.412  1.00 17.80           O
ATOM   2791  CB  LEU A 358       5.110  35.010  61.194  1.00 19.41           C
ATOM   2792  CG  LEU A 358       5.349  35.132  62.701  1.00 19.51           C
ATOM   2793  CD1 LEU A 358       5.945  36.494  63.017  1.00 19.96           C
ATOM   2794  CD2 LEU A 358       4.043  34.922  63.444  1.00 19.95           C
ATOM   2795  N   THR A 359       3.365  34.176  58.783  1.00 18.07           N
ATOM   2796  CA  THR A 359       3.063  34.298  57.365  1.00 17.77           C
ATOM   2797  C   THR A 359       2.870  35.793  57.123  1.00 17.66           C
ATOM   2798  O   THR A 359       2.412  36.507  58.019  1.00 17.03           O
ATOM   2799  CB  THR A 359       1.814  33.481  56.997  1.00 17.92           C
ATOM   2800  OG1 THR A 359       1.660  33.468  55.573  1.00 18.37           O
ATOM   2801  CG2 THR A 359       0.575  34.057  57.656  1.00 18.23           C
ATOM   2802  N   GLU A 360       3.208  36.277  55.929  1.00 17.56           N
ATOM   2803  CA  GLU A 360       3.128  37.716  55.687  1.00 17.78           C
ATOM   2804  C   GLU A 360       2.286  38.252  54.541  1.00 17.82           C
ATOM   2805  O   GLU A 360       2.008  37.560  53.563  1.00 17.63           O
ATOM   2806  CB  GLU A 360       4.542  38.275  55.525  1.00 18.18           C
ATOM   2807  CG  GLU A 360       5.554  37.691  56.486  1.00 18.30           C
ATOM   2808  CD  GLU A 360       6.880  38.421  56.438  1.00 18.62           C
ATOM   2809  OE1 GLU A 360       7.839  37.946  57.079  1.00 18.24           O
ATOM   2810  OE2 GLU A 360       6.958  39.473  55.765  1.00 19.10           O
ATOM   2811  N   GLY A 361       1.914  39.521  54.692  1.00 17.84           N
ATOM   2812  CA  GLY A 361       1.135  40.236  53.698  1.00 17.79           C
ATOM   2813  C   GLY A 361       1.809  41.583  53.474  1.00 17.98           C
ATOM   2814  O   GLY A 361       2.863  41.847  54.054  1.00 17.31           O
ATOM   2815  N   GLY A 362       1.205  42.441  52.655  1.00 18.23           N
ATOM   2816  CA  GLY A 362       1.798  43.742  52.381  1.00 18.45           C
ATOM   2817  C   GLY A 362       2.520  43.760  51.043  1.00 18.44           C
ATOM   2818  O   GLY A 362       2.092  43.081  50.106  1.00 19.23           O
ATOM   2819  N   GLY A 363       3.607  44.529  50.947  1.00 18.13           N
ATOM   2820  CA  GLY A 363       4.363  44.604  49.707  1.00 17.81           C
ATOM   2821  C   GLY A 363       5.316  45.787  49.611  1.00 17.87           C
ATOM   2822  O   GLY A 363       5.659  46.405  50.616  1.00 17.82           O
ATOM   2823  N   ALA A 364       5.742  46.112  48.395  1.00 17.86           N
ATOM   2824  CA  ALA A 364       6.667  47.216  48.186  1.00 17.86           C
ATOM   2825  C   ALA A 364       6.044  48.436  47.514  1.00 17.96           C
ATOM   2826  O   ALA A 364       5.249  48.312  46.581  1.00 18.05           O
ATOM   2827  CB  ALA A 364       7.854  46.741  47.360  1.00 18.18           C
ATOM   2828  N   VAL A 365       6.412  49.613  48.006  1.00 17.67           N
ATOM   2829  CA  VAL A 365       5.953  50.864  47.420  1.00 17.47           C
ATOM   2830  C   VAL A 365       7.203  51.481  46.800  1.00 17.36           C
ATOM   2831  O   VAL A 365       8.120  51.901  47.515  1.00 17.22           O
ATOM   2832  CB  VAL A 365       5.389  51.837  48.477  1.00 17.34           C
ATOM   2833  CG1 VAL A 365       5.044  53.176  47.817  1.00 17.39           C
ATOM   2834  CG2 VAL A 365       4.150  51.238  49.130  1.00 17.38           C
ATOM   2835  N   VAL A 366       7.251  51.500  45.471  1.00 17.40           N
ATOM   2836  CA  VAL A 366       8.389  52.066  44.754  1.00 17.58           C
ATOM   2837  C   VAL A 366       8.071  53.540  44.551  1.00 17.84           C
ATOM   2838  O   VAL A 366       7.049  53.889  43.953  1.00 18.22           O
ATOM   2839  CB  VAL A 366       8.593  51.356  43.405  1.00 17.65           C
ATOM   2840  CG1 VAL A 366       9.748  51.987  42.649  1.00 17.45           C
ATOM   2841  CG2 VAL A 366       8.874  49.876  43.647  1.00 18.12           C
ATOM   2842  N   THR A 367       8.941  54.405  45.061  1.00 17.83           N
ATOM   2843  CA  THR A 367       8.691  55.838  44.991  1.00 17.95           C
ATOM   2844  C   THR A 367       9.973  56.639  45.220  1.00 17.89           C
ATOM   2845  O   THR A 367      11.058  56.072  45.324  1.00 17.75           O
ATOM   2846  CB  THR A 367       7.646  56.217  46.067  1.00 17.96           C
ATOM   2847  OG1 THR A 367       7.257  57.587  45.919  1.00 18.68           O
ATOM   2848  CG2 THR A 367       8.222  55.999  47.462  1.00 18.07           C
ATOM   2849  N   SER A 368       9.841  57.959  45.298  1.00 18.03           N
ATOM   2850  CA  SER A 368      10.995  58.824  45.524  1.00 18.22           C
ATOM   2851  C   SER A 368      11.380  58.770  46.993  1.00 18.05           C
ATOM   2852  O   SER A 368      10.521  58.641  47.864  1.00 17.68           O
ATOM   2853  CB  SER A 368      10.664  60.269  45.154  1.00 18.84           C
ATOM   2854  OG  SER A 368       9.668  60.781  46.022  1.00 19.98           O
ATOM   2855  N   ARG A 369      12.674  58.885  47.262  1.00 17.81           N
ATOM   2856  CA  ARG A 369      13.176  58.855  48.626  1.00 17.84           C
ATOM   2857  C   ARG A 369      12.523  59.916  49.518  1.00 17.85           C
ATOM   2858  O   ARG A 369      12.336  59.701  50.715  1.00 17.94           O
ATOM   2859  CB  ARG A 369      14.696  59.035  48.610  1.00 17.92           C
ATOM   2860  CG  ARG A 369      15.348  59.040  49.981  1.00 18.16           C
ATOM   2861  CD  ARG A 369      16.829  58.706  49.870  1.00 18.44           C
ATOM   2862  NE  ARG A 369      17.491  58.747  51.168  1.00 18.74           N
ATOM   2863  CZ  ARG A 369      18.658  58.173  51.435  1.00 18.30           C
ATOM   2864  NH1 ARG A 369      19.305  57.501  50.491  1.00 18.35           N
ATOM   2865  NH2 ARG A 369      19.179  58.274  52.649  1.00 18.54           N
ATOM   2866  N   ALA A 370      12.165  61.059  48.938  1.00 17.91           N
ATOM   2867  CA  ALA A 370      11.545  62.129  49.718  1.00 18.04           C
ATOM   2868  C   ALA A 370      10.125  61.787  50.171  1.00 17.93           C
ATOM   2869  O   ALA A 370       9.543  62.495  50.992  1.00 18.14           O
ATOM   2870  CB  ALA A 370      11.531  63.431  48.907  1.00 18.21           C
ATOM   2871  N   ASN A 371       9.580  60.695  49.649  1.00 17.79           N
ATOM   2872  CA  ASN A 371       8.213  60.284  49.977  1.00 17.81           C
ATOM   2873  C   ASN A 371       8.137  59.216  51.074  1.00 17.29           C
ATOM   2874  O   ASN A 371       7.054  58.740  51.407  1.00 17.11           O
ATOM   2875  CB  ASN A 371       7.540  59.747  48.711  1.00 19.00           C
ATOM   2876  CG  ASN A 371       6.028  59.822  48.769  1.00 20.30           C
ATOM   2877  OD1 ASN A 371       5.338  59.093  48.055  1.00 21.86           O
ATOM   2878  ND2 ASN A 371       5.501  60.720  49.599  1.00 21.15           N
ATOM   2879  N   ILE A 372       9.281  58.844  51.636  1.00 16.95           N
ATOM   2880  CA  ILE A 372       9.315  57.808  52.668  1.00 16.45           C
ATOM   2881  C   ILE A 372       8.407  58.067  53.872  1.00 16.13           C
ATOM   2882  O   ILE A 372       7.611  57.205  54.246  1.00 16.01           O
ATOM   2883  CB  ILE A 372      10.768  57.575  53.165  1.00 16.52           C
ATOM   2884  CG1 ILE A 372      11.584  56.890  52.065  1.00 16.41           C
ATOM   2885  CG2 ILE A 372      10.770  56.725  54.441  1.00 16.59           C
ATOM   2886  CD1 ILE A 372      13.050  56.698  52.417  1.00 16.05           C
ATOM   2887  N   ALA A 373       8.515  59.245  54.476  1.00 15.72           N
ATOM   2888  CA  ALA A 373       7.702  59.556  55.647  1.00 15.79           C
ATOM   2889  C   ALA A 373       6.203  59.465  55.374  1.00 15.49           C
ATOM   2890  O   ALA A 373       5.457  58.890  56.165  1.00 15.33           O
ATOM   2891  CB  ALA A 373       8.056  60.950  56.182  1.00 15.64           C
ATOM   2892  N   THR A 374       5.764  60.034  54.256  1.00 15.57           N
ATOM   2893  CA  THR A 374       4.346  60.026  53.909  1.00 15.35           C
ATOM   2894  C   THR A 374       3.813  58.615  53.696  1.00 15.16           C
ATOM   2895  O   THR A 374       2.738  58.272  54.189  1.00 14.93           O
ATOM   2896  CB  THR A 374       4.092  60.870  52.648  1.00 15.59           C
ATOM   2897  OG1 THR A 374       4.428  62.235  52.928  1.00 15.81           O
ATOM   2898  CG2 THR A 374       2.628  60.788  52.223  1.00 15.95           C
ATOM   2899  N   VAL A 375       4.566  57.800  52.966  1.00 14.54           N
ATOM   2900  CA  VAL A 375       4.154  56.427  52.697  1.00 14.49           C
ATOM   2901  C   VAL A 375       3.970  55.652  54.002  1.00 14.45           C
ATOM   2902  O   VAL A 375       2.974  54.948  54.182  1.00 14.52           O
ATOM   2903  CB  VAL A 375       5.201  55.701  51.809  1.00 14.46           C
ATOM   2904  CG1 VAL A 375       4.944  54.200  51.796  1.00 14.13           C
ATOM   2905  CG2 VAL A 375       5.141  56.253  50.389  1.00 14.31           C
ATOM   2906  N   ILE A 376       4.931  55.800  54.906  1.00 14.35           N
ATOM   2907  CA  ILE A 376       4.911  55.111  56.195  1.00 14.52           C
ATOM   2908  C   ILE A 376       3.834  55.641  57.137  1.00 14.63           C
ATOM   2909  O   ILE A 376       3.155  54.865  57.814  1.00 14.44           O
ATOM   2910  CB  ILE A 376       6.306  55.197  56.868  1.00 14.42           C
ATOM   2911  CG1 ILE A 376       7.299  54.340  56.074  1.00 14.81           C
ATOM   2912  CG2 ILE A 376       6.242  54.734  58.319  1.00 14.66           C
ATOM   2913  CD1 ILE A 376       8.730  54.395  56.594  1.00 14.95           C
ATOM   2914  N   ASN A 377       3.676  56.959  57.181  1.00 14.68           N
ATOM   2915  CA  ASN A 377       2.661  57.568  58.030  1.00 15.23           C
ATOM   2916  C   ASN A 377       1.273  57.123  57.571  1.00 15.33           C
ATOM   2917  O   ASN A 377       0.425  56.774  58.393  1.00 15.68           O
ATOM   2918  CB  ASN A 377       2.780  59.098  57.981  1.00 15.63           C
ATOM   2919  CG  ASN A 377       1.670  59.796  58.743  1.00 16.05           C
ATOM   2920  OD1 ASN A 377       0.762  60.377  58.143  1.00 16.42           O
ATOM   2921  ND2 ASN A 377       1.729  59.736  60.070  1.00 16.13           N
ATOM   2922  N   ASP A 378       1.040  57.125  56.261  1.00 15.40           N
ATOM   2923  CA  ASP A 378      -0.257  56.707  55.730  1.00 15.62           C
ATOM   2924  C   ASP A 378      -0.568  55.263  56.100  1.00 15.57           C
ATOM   2925  O   ASP A 378      -1.649  54.955  56.604  1.00 15.39           O
ATOM   2926  CB  ASP A 378      -0.291  56.828  54.203  1.00 16.14           C
ATOM   2927  CG  ASP A 378      -0.394  58.261  53.723  1.00 16.61           C
ATOM   2928  OD1 ASP A 378      -0.438  58.454  52.490  1.00 17.42           O
ATOM   2929  OD2 ASP A 378      -0.432  59.188  54.560  1.00 17.11           O
ATOM   2930  N   PHE A 379       0.384  54.374  55.837  1.00 15.65           N
ATOM   2931  CA  PHE A 379       0.193  52.960  56.124  1.00 15.87           C
ATOM   2932  C   PHE A 379      -0.023  52.641  57.599  1.00 15.97           C
ATOM   2933  O   PHE A 379      -0.974  51.944  57.954  1.00 16.04           O
ATOM   2934  CB  PHE A 379       1.382  52.141  55.612  1.00 16.55           C
ATOM   2935  CG  PHE A 379       1.303  50.687  55.979  1.00 16.94           C
ATOM   2936  CD1 PHE A 379       0.246  49.906  55.536  1.00 17.47           C
ATOM   2937  CD2 PHE A 379       2.256  50.114  56.814  1.00 17.48           C
ATOM   2938  CE1 PHE A 379       0.135  48.566  55.926  1.00 18.21           C
ATOM   2939  CE2 PHE A 379       2.154  48.780  57.207  1.00 17.79           C
ATOM   2940  CZ  PHE A 379       1.091  48.008  56.762  1.00 17.97           C
ATOM   2941  N   THR A 380       0.852  53.145  58.461  1.00 15.89           N
ATOM   2942  CA  THR A 380       0.724  52.849  59.881  1.00 15.99           C
ATOM   2943  C   THR A 380      -0.567  53.387  60.491  1.00 16.30           C
ATOM   2944  O   THR A 380      -1.176  52.727  61.339  1.00 16.25           O
ATOM   2945  CB  THR A 380       1.952  53.357  60.669  1.00 16.03           C
ATOM   2946  OG1 THR A 380       2.152  54.753  60.417  1.00 15.66           O
ATOM   2947  CG2 THR A 380       3.197  52.584  60.237  1.00 15.87           C
ATOM   2948  N   GLU A 381      -0.997  54.569  60.060  1.00 16.20           N
ATOM   2949  CA  GLU A 381      -2.242  55.126  60.579  1.00 16.56           C
ATOM   2950  C   GLU A 381      -3.408  54.265  60.095  1.00 16.56           C
ATOM   2951  O   GLU A 381      -4.338  53.997  60.850  1.00 16.71           O
ATOM   2952  CB AGLU A 381      -2.435  56.569  60.113  0.50 16.57           C
ATOM   2954  CG AGLU A 381      -3.721  57.209  60.621  0.50 16.69           C
ATOM   2956  CD AGLU A 381      -3.972  56.936  62.099  0.50 16.77           C
ATOM   2958  OE1AGLU A 381      -3.041  57.112  62.913  0.50 17.08           O
ATOM   2960  OE2AGLU A 381      -5.107  56.549  62.448  0.50 17.11           O
ATOM   2962  N   TRP A 382      -3.363  53.838  58.837  1.00 16.50           N
ATOM   2963  CA  TRP A 382      -4.431  53.001  58.298  1.00 16.75           C
ATOM   2964  C   TRP A 382      -4.477  51.683  59.070  1.00 16.63           C
ATOM   2965  O   TRP A 382      -5.544  51.236  59.493  1.00 16.80           O
ATOM   2966  CB  TRP A 382      -4.196  52.701  56.819  1.00 17.57           C
ATOM   2967  CG  TRP A 382      -5.248  51.816  56.216  1.00 18.55           C
ATOM   2968  CD1 TRP A 382      -6.470  52.199  55.727  1.00 18.92           C
ATOM   2969  CD2 TRP A 382      -5.178  50.395  56.048  1.00 18.92           C
ATOM   2970  NE1 TRP A 382      -7.159  51.103  55.263  1.00 19.30           N
ATOM   2971  CE2 TRP A 382      -6.392  49.984  55.448  1.00 19.10           C
ATOM   2972  CE3 TRP A 382      -4.210  49.427  56.348  1.00 18.96           C
ATOM   2973  CZ2 TRP A 382      -6.662  48.646  55.140  1.00 19.21           C
ATOM   2974  CZ3 TRP A 382      -4.480  48.094  56.042  1.00 19.36           C
ATOM   2975  CH2 TRP A 382      -5.698  47.719  55.443  1.00 19.34           C
ATOM   2976  N   PHE A 383      -3.313  51.064  59.243  1.00 16.05           N
ATOM   2977  CA  PHE A 383      -3.233  49.796  59.964  1.00 15.89           C
ATOM   2978  C   PHE A 383      -3.788  49.934  61.377  1.00 15.91           C
ATOM   2979  O   PHE A 383      -4.578  49.107  61.836  1.00 15.78           O
ATOM   2980  CB  PHE A 383      -1.787  49.317  60.058  1.00 15.93           C
ATOM   2981  CG  PHE A 383      -1.643  47.990  60.740  1.00 15.83           C
ATOM   2982  CD1 PHE A 383      -1.854  46.807  60.039  1.00 15.91           C
ATOM   2983  CD2 PHE A 383      -1.336  47.923  62.095  1.00 16.00           C
ATOM   2984  CE1 PHE A 383      -1.760  45.569  60.679  1.00 16.13           C
ATOM   2985  CE2 PHE A 383      -1.241  46.691  62.748  1.00 16.48           C
ATOM   2986  CZ  PHE A 383      -1.453  45.512  62.035  1.00 16.30           C
ATOM   2987  N   HIS A 384      -3.353  50.978  62.070  1.00 16.24           N
ATOM   2988  CA  HIS A 384      -3.804  51.236  63.428  1.00 16.82           C
ATOM   2989  C   HIS A 384      -5.331  51.269  63.488  1.00 16.78           C
ATOM   2990  O   HIS A 384      -5.937  50.670  64.373  1.00 16.59           O
ATOM   2991  CB  HIS A 384      -3.230  52.566  63.912  1.00 18.17           C
ATOM   2992  CG  HIS A 384      -3.804  53.037  65.211  1.00 19.40           C
ATOM   2993  ND1 HIS A 384      -3.681  52.322  66.383  1.00 20.51           N
ATOM   2994  CD2 HIS A 384      -4.490  54.160  65.524  1.00 20.29           C
ATOM   2995  CE1 HIS A 384      -4.267  52.987  67.363  1.00 20.58           C
ATOM   2996  NE2 HIS A 384      -4.765  54.105  66.868  1.00 20.83           N
ATOM   2997  N   GLU A 385      -5.946  51.978  62.545  1.00 16.64           N
ATOM   2998  CA  GLU A 385      -7.402  52.084  62.481  1.00 16.98           C
ATOM   2999  C   GLU A 385      -8.071  50.732  62.262  1.00 16.66           C
ATOM   3000  O   GLU A 385      -9.041  50.387  62.941  1.00 16.44           O
ATOM   3001  CB  GLU A 385      -7.812  53.024  61.345  1.00 17.80           C
ATOM   3002  CG  GLU A 385      -7.505  54.484  61.612  1.00 19.33           C
ATOM   3003  CD  GLU A 385      -7.406  55.304  60.336  1.00 20.28           C
ATOM   3004  OE1 GLU A 385      -8.057  54.934  59.335  1.00 20.88           O
ATOM   3005  OE2 GLU A 385      -6.679  56.322  60.342  1.00 20.93           O
ATOM   3006  N   ARG A 386      -7.544  49.971  61.309  1.00 16.62           N
ATOM   3007  CA  ARG A 386      -8.096  48.667  60.967  1.00 16.71           C
ATOM   3008  C   ARG A 386      -8.010  47.627  62.079  1.00 16.34           C
ATOM   3009  O   ARG A 386      -8.962  46.873  62.294  1.00 15.78           O
ATOM   3010  CB  ARG A 386      -7.414  48.122  59.711  1.00 17.71           C
ATOM   3011  CG  ARG A 386      -7.778  48.844  58.419  1.00 19.39           C
ATOM   3012  CD  ARG A 386      -9.229  48.577  58.014  1.00 21.14           C
ATOM   3013  NE  ARG A 386     -10.167  49.483  58.668  1.00 22.50           N
ATOM   3014  CZ  ARG A 386     -11.490  49.352  58.621  1.00 22.91           C
ATOM   3015  NH1 ARG A 386     -12.039  48.347  57.955  1.00 23.09           N
ATOM   3016  NH2 ARG A 386     -12.266  50.238  59.232  1.00 23.56           N
ATOM   3017  N   ILE A 387      -6.886  47.571  62.787  1.00 15.89           N
ATOM   3018  CA  ILE A 387      -6.769  46.575  63.845  1.00 15.83           C
ATOM   3019  C   ILE A 387      -7.746  46.889  64.976  1.00 16.30           C
ATOM   3020  O   ILE A 387      -8.320  45.980  65.578  1.00 16.04           O
ATOM   3021  CB  ILE A 387      -5.305  46.451  64.375  1.00 15.68           C
ATOM   3022  CG1 ILE A 387      -5.192  45.219  65.277  1.00 15.24           C
ATOM   3023  CG2 ILE A 387      -4.887  47.701  65.130  1.00 15.72           C
ATOM   3024  CD1 ILE A 387      -3.758  44.848  65.645  1.00 15.27           C
ATOM   3025  N   GLU A 388      -7.965  48.174  65.247  1.00 16.62           N
ATOM   3026  CA  GLU A 388      -8.904  48.560  66.298  1.00 17.20           C
ATOM   3027  C   GLU A 388     -10.341  48.341  65.830  1.00 17.30           C
ATOM   3028  O   GLU A 388     -11.218  48.016  66.631  1.00 17.30           O
ATOM   3029  CB  GLU A 388      -8.697  50.023  66.695  1.00 17.54           C
ATOM   3030  CG  GLU A 388      -7.288  50.304  67.166  1.00 18.77           C
ATOM   3031  CD  GLU A 388      -7.170  51.602  67.922  1.00 19.68           C
ATOM   3032  OE1 GLU A 388      -7.819  52.591  67.519  1.00 20.48           O
ATOM   3033  OE2 GLU A 388      -6.418  51.633  68.916  1.00 20.55           O
ATOM   3034  N   PHE A 389     -10.573  48.513  64.530  1.00 17.32           N
ATOM   3035  CA  PHE A 389     -11.897  48.310  63.950  1.00 17.68           C
ATOM   3036  C   PHE A 389     -12.337  46.877  64.222  1.00 17.39           C
ATOM   3037  O   PHE A 389     -13.467  46.629  64.645  1.00 17.08           O
ATOM   3038  CB  PHE A 389     -11.856  48.551  62.439  1.00 18.47           C
ATOM   3039  CG  PHE A 389     -13.126  48.177  61.727  1.00 19.60           C
ATOM   3040  CD1 PHE A 389     -14.255  48.991  61.808  1.00 20.45           C
ATOM   3041  CD2 PHE A 389     -13.195  47.007  60.976  1.00 19.92           C
ATOM   3042  CE1 PHE A 389     -15.440  48.640  61.147  1.00 20.71           C
ATOM   3043  CE2 PHE A 389     -14.369  46.646  60.314  1.00 20.87           C
ATOM   3044  CZ  PHE A 389     -15.494  47.466  60.399  1.00 20.80           C
ATOM   3045  N   TYR A 390     -11.442  45.924  63.979  1.00 16.89           N
ATOM   3046  CA  TYR A 390     -11.793  44.536  64.224  1.00 16.71           C
ATOM   3047  C   TYR A 390     -11.874  44.221  65.709  1.00 16.35           C
ATOM   3048  O   TYR A 390     -12.737  43.457  66.132  1.00 16.42           O
ATOM   3049  CB  TYR A 390     -10.820  43.605  63.498  1.00 17.27           C
ATOM   3050  CG  TYR A 390     -11.067  43.658  62.014  1.00 18.36           C
ATOM   3051  CD1 TYR A 390     -10.204  44.344  61.164  1.00 18.65           C
ATOM   3052  CD2 TYR A 390     -12.238  43.127  61.476  1.00 18.90           C
ATOM   3053  CE1 TYR A 390     -10.507  44.508  59.813  1.00 19.69           C
ATOM   3054  CE2 TYR A 390     -12.554  43.287  60.133  1.00 19.82           C
ATOM   3055  CZ  TYR A 390     -11.687  43.981  59.307  1.00 19.94           C
ATOM   3056  OH  TYR A 390     -12.018  44.167  57.984  1.00 21.30           O
ATOM   3057  N   ARG A 391     -11.001  44.819  66.508  1.00 15.87           N
ATOM   3058  CA  ARG A 391     -11.060  44.573  67.941  1.00 15.68           C
ATOM   3059  C   ARG A 391     -12.409  45.060  68.471  1.00 15.59           C
ATOM   3060  O   ARG A 391     -12.978  44.469  69.385  1.00 14.94           O
ATOM   3061  CB  ARG A 391      -9.938  45.304  68.678  1.00 15.71           C
ATOM   3062  CG  ARG A 391     -10.031  45.121  70.190  1.00 16.01           C
ATOM   3063  CD  ARG A 391      -8.880  45.771  70.938  1.00 16.44           C
ATOM   3064  NE  ARG A 391      -8.846  45.319  72.328  1.00 16.97           N
ATOM   3065  CZ  ARG A 391      -7.837  45.539  73.167  1.00 17.44           C
ATOM   3066  NH1 ARG A 391      -6.770  46.219  72.766  1.00 17.38           N
ATOM   3067  NH2 ARG A 391      -7.878  45.048  74.402  1.00 17.07           N
ATOM   3068  N   ALA A 392     -12.921  46.137  67.881  1.00 15.77           N
ATOM   3069  CA  ALA A 392     -14.204  46.696  68.297  1.00 16.38           C
ATOM   3070  C   ALA A 392     -15.365  45.735  68.031  1.00 16.72           C
ATOM   3071  O   ALA A 392     -16.465  45.913  68.567  1.00 17.09           O
ATOM   3072  CB  ALA A 392     -14.449  48.022  67.586  1.00 16.44           C
ATOM   3073  N   LYS A 393     -15.122  44.729  67.196  1.00 16.69           N
ATOM   3074  CA  LYS A 393     -16.139  43.736  66.872  1.00 17.03           C
ATOM   3075  C   LYS A 393     -15.789  42.419  67.553  1.00 16.23           C
ATOM   3076  O   LYS A 393     -16.427  41.395  67.297  1.00 16.44           O
ATOM   3077  CB  LYS A 393     -16.219  43.503  65.359  1.00 18.49           C
ATOM   3078  CG  LYS A 393     -16.496  44.742  64.526  1.00 20.79           C
ATOM   3079  CD  LYS A 393     -16.771  44.380  63.068  1.00 22.52           C
ATOM   3080  CE  LYS A 393     -15.674  43.504  62.485  1.00 23.87           C
ATOM   3081  NZ  LYS A 393     -15.905  43.184  61.044  1.00 25.58           N
ATOM   3082  N   GLY A 394     -14.766  42.456  68.408  1.00 15.44           N
ATOM   3083  CA  GLY A 394     -14.331  41.266  69.122  1.00 14.50           C
ATOM   3084  C   GLY A 394     -13.527  40.302  68.266  1.00 14.18           C
ATOM   3085  O   GLY A 394     -13.444  39.107  68.574  1.00 13.81           O
ATOM   3086  N   GLU A 395     -12.925  40.814  67.194  1.00 13.51           N
ATOM   3087  CA  GLU A 395     -12.138  39.978  66.292  1.00 13.33           C
ATOM   3088  C   GLU A 395     -10.653  40.337  66.321  1.00 13.24           C
ATOM   3089  O   GLU A 395     -10.285  41.508  66.383  1.00 12.93           O
ATOM   3090  CB  GLU A 395     -12.697  40.090  64.870  1.00 14.02           C
ATOM   3091  CG  GLU A 395     -14.181  39.753  64.814  1.00 14.82           C
ATOM   3092  CD  GLU A 395     -14.739  39.698  63.408  1.00 15.85           C
ATOM   3093  OE1 GLU A 395     -14.126  40.291  62.494  1.00 16.05           O
ATOM   3094  OE2 GLU A 395     -15.804  39.067  63.224  1.00 16.52           O
ATOM   3095  N   PHE A 396      -9.806  39.315  66.277  1.00 12.77           N
ATOM   3096  CA  PHE A 396      -8.366  39.518  66.328  1.00 12.70           C
ATOM   3097  C   PHE A 396      -7.651  38.781  65.214  1.00 12.85           C
ATOM   3098  O   PHE A 396      -6.996  37.760  65.436  1.00 13.26           O
ATOM   3099  CB  PHE A 396      -7.838  39.074  67.688  1.00 11.98           C
ATOM   3100  CG  PHE A 396      -8.454  39.820  68.828  1.00 11.37           C
ATOM   3101  CD1 PHE A 396      -9.582  39.327  69.474  1.00 10.99           C
ATOM   3102  CD2 PHE A 396      -7.945  41.057  69.209  1.00 11.15           C
ATOM   3103  CE1 PHE A 396     -10.202  40.057  70.485  1.00 11.37           C
ATOM   3104  CE2 PHE A 396      -8.555  41.801  70.220  1.00 11.01           C
ATOM   3105  CZ  PHE A 396      -9.687  41.301  70.860  1.00 11.50           C
ATOM   3106  N   PRO A 397      -7.765  39.300  63.987  1.00 13.31           N
ATOM   3107  CA  PRO A 397      -7.129  38.690  62.822  1.00 13.56           C
ATOM   3108  C   PRO A 397      -5.634  38.985  62.727  1.00 13.91           C
ATOM   3109  O   PRO A 397      -4.948  38.423  61.878  1.00 14.35           O
ATOM   3110  CB  PRO A 397      -7.901  39.309  61.660  1.00 13.49           C
ATOM   3111  CG  PRO A 397      -8.147  40.709  62.158  1.00 13.63           C
ATOM   3112  CD  PRO A 397      -8.588  40.463  63.595  1.00 13.33           C
ATOM   3113  N   LEU A 398      -5.139  39.846  63.613  1.00 14.16           N
ATOM   3114  CA  LEU A 398      -3.741  40.276  63.588  1.00 14.17           C
ATOM   3115  C   LEU A 398      -2.990  40.089  64.897  1.00 14.24           C
ATOM   3116  O   LEU A 398      -3.193  40.841  65.849  1.00 14.14           O
ATOM   3117  CB  LEU A 398      -3.701  41.749  63.193  1.00 14.96           C
ATOM   3118  CG  LEU A 398      -4.327  42.017  61.826  1.00 15.04           C
ATOM   3119  CD1 LEU A 398      -4.751  43.483  61.701  1.00 15.63           C
ATOM   3120  CD2 LEU A 398      -3.313  41.638  60.754  1.00 15.67           C
ATOM   3121  N   ASN A 399      -2.099  39.103  64.937  1.00 13.59           N
ATOM   3122  CA  ASN A 399      -1.338  38.838  66.151  1.00 13.44           C
ATOM   3123  C   ASN A 399       0.174  38.872  65.932  1.00 13.26           C
ATOM   3124  O   ASN A 399       0.948  38.499  66.817  1.00 13.24           O
ATOM   3125  CB  ASN A 399      -1.755  37.489  66.741  1.00 12.91           C
ATOM   3126  CG  ASN A 399      -1.772  36.383  65.705  1.00 12.99           C
ATOM   3127  OD1 ASN A 399      -0.867  36.287  64.876  1.00 12.28           O
ATOM   3128  ND2 ASN A 399      -2.797  35.530  65.756  1.00 12.82           N
ATOM   3129  N   GLY A 400       0.584  39.316  64.748  1.00 13.10           N
ATOM   3130  CA  GLY A 400       2.000  39.424  64.432  1.00 13.09           C
ATOM   3131  C   GLY A 400       2.362  40.889  64.235  1.00 12.69           C
ATOM   3132  O   GLY A 400       1.474  41.733  64.143  1.00 12.30           O
ATOM   3133  N   PRO A 401       3.654  41.230  64.138  1.00 12.72           N
ATOM   3134  CA  PRO A 401       4.018  42.638  63.961  1.00 13.02           C
ATOM   3135  C   PRO A 401       3.989  43.208  62.552  1.00 13.28           C
ATOM   3136  O   PRO A 401       3.962  42.483  61.555  1.00 12.98           O
ATOM   3137  CB  PRO A 401       5.428  42.693  64.533  1.00 12.93           C
ATOM   3138  CG  PRO A 401       5.993  41.385  64.071  1.00 12.64           C
ATOM   3139  CD  PRO A 401       4.855  40.411  64.400  1.00 12.54           C
ATOM   3140  N   VAL A 402       3.981  44.535  62.501  1.00 13.83           N
ATOM   3141  CA  VAL A 402       4.064  45.272  61.256  1.00 14.05           C
ATOM   3142  C   VAL A 402       5.580  45.410  61.129  1.00 14.00           C
ATOM   3143  O   VAL A 402       6.250  45.707  62.120  1.00 14.18           O
ATOM   3144  CB  VAL A 402       3.462  46.693  61.395  1.00 14.31           C
ATOM   3145  CG1 VAL A 402       3.861  47.553  60.192  1.00 14.98           C
ATOM   3146  CG2 VAL A 402       1.948  46.611  61.513  1.00 14.47           C
ATOM   3147  N   GLU A 403       6.129  45.158  59.947  1.00 14.18           N
ATOM   3148  CA  GLU A 403       7.568  45.303  59.744  1.00 14.42           C
ATOM   3149  C   GLU A 403       7.773  46.233  58.550  1.00 14.38           C
ATOM   3150  O   GLU A 403       7.188  46.032  57.484  1.00 14.40           O
ATOM   3151  CB AGLU A 403       8.224  43.933  59.518  0.50 14.16           C
ATOM   3153  CG AGLU A 403       7.877  42.913  60.613  0.50 14.17           C
ATOM   3155  CD AGLU A 403       8.983  41.898  60.890  0.50 14.03           C
ATOM   3157  OE1AGLU A 403       9.688  41.492  59.949  0.50 14.24           O
ATOM   3159  OE2AGLU A 403       9.134  41.487  62.058  0.50 13.74           O
ATOM   3161  N   ILE A 404       8.591  47.264  58.749  1.00 13.85           N
ATOM   3162  CA  ILE A 404       8.852  48.260  57.715  1.00 13.84           C
ATOM   3163  C   ILE A 404      10.339  48.539  57.540  1.00 13.69           C
ATOM   3164  O   ILE A 404      11.051  48.769  58.514  1.00 13.33           O
ATOM   3165  CB  ILE A 404       8.153  49.597  58.070  1.00 13.81           C
ATOM   3166  CG1 ILE A 404       6.644  49.376  58.182  1.00 13.90           C
ATOM   3167  CG2 ILE A 404       8.482  50.675  57.017  1.00 14.08           C
ATOM   3168  CD1 ILE A 404       5.880  50.591  58.675  1.00 14.26           C
ATOM   3169  N   ARG A 405      10.794  48.521  56.291  1.00 13.91           N
ATOM   3170  CA  ARG A 405      12.188  48.817  55.971  1.00 14.39           C
ATOM   3171  C   ARG A 405      12.252  49.258  54.518  1.00 14.28           C
ATOM   3172  O   ARG A 405      11.374  48.929  53.723  1.00 13.75           O
ATOM   3173  CB AARG A 405      13.080  47.587  56.163  0.50 14.85           C
ATOM   3175  CG AARG A 405      12.945  46.544  55.070  0.50 15.45           C
ATOM   3177  CD AARG A 405      11.681  45.726  55.242  0.50 16.38           C
ATOM   3179  NE AARG A 405      11.794  44.821  56.379  0.50 17.08           N
ATOM   3181  CZ AARG A 405      10.829  44.000  56.778  0.50 17.38           C
ATOM   3183  NH1AARG A 405       9.672  43.970  56.133  0.50 17.38           N
ATOM   3185  NH2AARG A 405      11.027  43.202  57.816  0.50 17.53           N
ATOM   3187  N   CYS A 406      13.293  50.005  54.175  1.00 14.17           N
ATOM   3188  CA  CYS A 406      13.464  50.471  52.806  1.00 14.30           C
ATOM   3189  C   CYS A 406      14.823  50.023  52.299  1.00 14.18           C
ATOM   3190  O   CYS A 406      15.705  49.687  53.081  1.00 14.23           O
ATOM   3191  CB  CYS A 406      13.452  52.006  52.736  1.00 14.41           C
ATOM   3192  SG  CYS A 406      12.139  52.875  53.615  1.00 15.35           S
ATOM   3193  N   CYS A 407      14.977  50.006  50.982  1.00 14.32           N
ATOM   3194  CA  CYS A 407      16.268  49.716  50.373  1.00 14.52           C
ATOM   3195  C   CYS A 407      16.234  50.376  49.003  1.00 14.70           C
ATOM   3196  O   CYS A 407      15.240  51.015  48.649  1.00 14.77           O
ATOM   3197  CB  CYS A 407      16.563  48.205  50.285  1.00 14.05           C
ATOM   3198  SG  CYS A 407      15.703  47.223  49.041  1.00 14.27           S
ATOM   3199  N   GLY A 408      17.318  50.258  48.247  1.00 14.81           N
ATOM   3200  CA  GLY A 408      17.352  50.875  46.938  1.00 15.25           C
ATOM   3201  C   GLY A 408      16.783  50.004  45.840  1.00 15.53           C
ATOM   3202  O   GLY A 408      16.234  48.926  46.091  1.00 15.34           O
ATOM   3203  N   LEU A 409      16.906  50.482  44.608  1.00 15.97           N
ATOM   3204  CA  LEU A 409      16.421  49.743  43.456  1.00 16.24           C
ATOM   3205  C   LEU A 409      17.624  49.164  42.723  1.00 16.48           C
ATOM   3206  O   LEU A 409      18.771  49.435  43.088  1.00 16.31           O
ATOM   3207  CB  LEU A 409      15.626  50.672  42.531  1.00 16.29           C
ATOM   3208  CG  LEU A 409      14.482  51.433  43.214  1.00 16.54           C
ATOM   3209  CD1 LEU A 409      13.733  52.275  42.187  1.00 16.77           C
ATOM   3210  CD2 LEU A 409      13.535  50.442  43.888  1.00 16.17           C
ATOM   3211  N   ASP A 410      17.362  48.359  41.701  1.00 16.71           N
ATOM   3212  CA  ASP A 410      18.433  47.745  40.927  1.00 17.14           C
ATOM   3213  C   ASP A 410      19.008  48.774  39.952  1.00 17.55           C
ATOM   3214  O   ASP A 410      18.782  48.701  38.746  1.00 17.44           O
ATOM   3215  CB  ASP A 410      17.896  46.522  40.175  1.00 17.06           C
ATOM   3216  CG  ASP A 410      17.341  45.452  41.115  1.00 17.27           C
ATOM   3217  OD1 ASP A 410      17.985  45.171  42.151  1.00 16.99           O
ATOM   3218  OD2 ASP A 410      16.269  44.883  40.816  1.00 17.01           O
ATOM   3219  N   GLN A 411      19.757  49.731  40.497  1.00 18.15           N
ATOM   3220  CA  GLN A 411      20.355  50.804  39.707  1.00 18.61           C
ATOM   3221  C   GLN A 411      21.428  50.319  38.737  1.00 19.14           C
ATOM   3222  O   GLN A 411      22.299  49.528  39.098  1.00 18.91           O
ATOM   3223  CB  GLN A 411      20.957  51.863  40.636  1.00 18.85           C
ATOM   3224  CG  GLN A 411      19.953  52.608  41.512  1.00 19.30           C
ATOM   3225  CD  GLN A 411      18.939  53.394  40.704  1.00 19.84           C
ATOM   3226  OE1 GLN A 411      19.190  53.754  39.553  1.00 20.29           O
ATOM   3227  NE2 GLN A 411      17.790  53.682  41.309  1.00 20.27           N
ATOM   3228  N   ALA A 412      21.366  50.808  37.502  1.00 19.66           N
ATOM   3229  CA  ALA A 412      22.339  50.424  36.485  1.00 20.05           C
ATOM   3230  C   ALA A 412      23.744  50.895  36.857  1.00 20.31           C
ATOM   3231  O   ALA A 412      24.735  50.229  36.548  1.00 20.69           O
ATOM   3232  CB  ALA A 412      21.935  51.008  35.128  1.00 20.36           C
ATOM   3233  N   ALA A 413      23.826  52.042  37.520  1.00 20.67           N
ATOM   3234  CA  ALA A 413      25.113  52.605  37.922  1.00 20.90           C
ATOM   3235  C   ALA A 413      25.876  51.716  38.900  1.00 20.97           C
ATOM   3236  O   ALA A 413      27.100  51.823  39.013  1.00 20.77           O
ATOM   3237  CB  ALA A 413      24.911  53.991  38.528  1.00 21.26           C
ATOM   3238  N   ASP A 414      25.162  50.847  39.611  1.00 20.80           N
ATOM   3239  CA  ASP A 414      25.803  49.951  40.574  1.00 20.95           C
ATOM   3240  C   ASP A 414      26.541  48.806  39.891  1.00 21.18           C
ATOM   3241  O   ASP A 414      27.478  48.241  40.453  1.00 20.96           O
ATOM   3242  CB  ASP A 414      24.777  49.333  41.527  1.00 20.72           C
ATOM   3243  CG  ASP A 414      24.036  50.359  42.351  1.00 20.45           C
ATOM   3244  OD1 ASP A 414      24.507  51.512  42.463  1.00 20.47           O
ATOM   3245  OD2 ASP A 414      22.976  49.996  42.904  1.00 20.11           O
ATOM   3246  N   VAL A 415      26.104  48.454  38.686  1.00 21.47           N
ATOM   3247  CA  VAL A 415      26.711  47.355  37.945  1.00 22.05           C
ATOM   3248  C   VAL A 415      28.013  47.809  37.295  1.00 22.68           C
ATOM   3249  O   VAL A 415      28.015  48.703  36.448  1.00 22.66           O
ATOM   3250  CB  VAL A 415      25.743  46.823  36.871  1.00 21.71           C
ATOM   3251  CG1 VAL A 415      26.311  45.571  36.230  1.00 21.80           C
ATOM   3252  CG2 VAL A 415      24.381  46.533  37.505  1.00 21.64           C
ATOM   3253  N   LYS A 416      29.113  47.177  37.694  1.00 23.55           N
ATOM   3254  CA  LYS A 416      30.436  47.537  37.195  1.00 24.31           C
ATOM   3255  C   LYS A 416      30.983  46.695  36.042  1.00 24.65           C
ATOM   3256  O   LYS A 416      32.174  46.772  35.717  1.00 25.04           O
ATOM   3257  CB  LYS A 416      31.428  47.545  38.361  1.00 24.78           C
ATOM   3258  CG  LYS A 416      31.020  48.488  39.498  1.00 25.40           C
ATOM   3259  CD  LYS A 416      30.793  49.914  38.991  1.00 26.02           C
ATOM   3260  CE  LYS A 416      30.297  50.837  40.097  1.00 26.34           C
ATOM   3261  NZ  LYS A 416      30.034  52.225  39.604  1.00 27.01           N
ATOM   3262  N   VAL A 417      30.123  45.887  35.433  1.00 24.42           N
ATOM   3263  CA  VAL A 417      30.512  45.076  34.283  1.00 24.34           C
ATOM   3264  C   VAL A 417      29.532  45.456  33.180  1.00 24.18           C
ATOM   3265  O   VAL A 417      28.461  45.991  33.464  1.00 24.17           O
ATOM   3266  CB  VAL A 417      30.389  43.556  34.560  1.00 24.39           C
ATOM   3267  CG1 VAL A 417      31.292  43.161  35.722  1.00 24.62           C
ATOM   3268  CG2 VAL A 417      28.941  43.187  34.853  1.00 24.48           C
ATOM   3269  N   PRO A 418      29.889  45.217  31.908  1.00 23.97           N
ATOM   3270  CA  PRO A 418      28.943  45.578  30.848  1.00 23.66           C
ATOM   3271  C   PRO A 418      27.602  44.918  31.151  1.00 23.27           C
ATOM   3272  O   PRO A 418      27.553  43.739  31.501  1.00 23.33           O
ATOM   3273  CB  PRO A 418      29.607  45.021  29.595  1.00 23.68           C
ATOM   3274  CG  PRO A 418      31.065  45.203  29.901  1.00 24.05           C
ATOM   3275  CD  PRO A 418      31.155  44.721  31.339  1.00 23.92           C
ATOM   3276  N   SER A 419      26.521  45.676  31.020  1.00 22.86           N
ATOM   3277  CA  SER A 419      25.198  45.147  31.326  1.00 22.49           C
ATOM   3278  C   SER A 419      24.107  45.693  30.415  1.00 22.21           C
ATOM   3279  O   SER A 419      24.143  46.858  30.023  1.00 22.52           O
ATOM   3280  CB  SER A 419      24.854  45.476  32.781  1.00 22.41           C
ATOM   3281  OG  SER A 419      23.498  45.194  33.067  1.00 21.70           O
ATOM   3282  N   VAL A 420      23.132  44.849  30.087  1.00 21.97           N
ATOM   3283  CA  VAL A 420      22.018  45.271  29.241  1.00 21.55           C
ATOM   3284  C   VAL A 420      20.876  45.837  30.080  1.00 21.24           C
ATOM   3285  O   VAL A 420      19.895  46.349  29.538  1.00 21.22           O
ATOM   3286  CB  VAL A 420      21.458  44.106  28.381  1.00 21.82           C
ATOM   3287  CG1 VAL A 420      22.442  43.750  27.281  1.00 22.06           C
ATOM   3288  CG2 VAL A 420      21.169  42.896  29.259  1.00 21.76           C
ATOM   3289  N   GLY A 421      20.996  45.745  31.403  1.00 20.74           N
ATOM   3290  CA  GLY A 421      19.946  46.276  32.257  1.00 20.10           C
ATOM   3291  C   GLY A 421      19.688  45.532  33.557  1.00 19.42           C
ATOM   3292  O   GLY A 421      20.420  44.609  33.918  1.00 19.28           O
ATOM   3293  N   PRO A 422      18.635  45.926  34.290  1.00 18.97           N
ATOM   3294  CA  PRO A 422      18.245  45.320  35.566  1.00 18.53           C
ATOM   3295  C   PRO A 422      17.416  44.065  35.346  1.00 18.22           C
ATOM   3296  O   PRO A 422      17.031  43.761  34.219  1.00 18.37           O
ATOM   3297  CB  PRO A 422      17.417  46.419  36.211  1.00 18.39           C
ATOM   3298  CG  PRO A 422      16.660  46.954  35.022  1.00 18.72           C
ATOM   3299  CD  PRO A 422      17.751  47.062  33.962  1.00 18.73           C
ATOM   3300  N   PRO A 423      17.131  43.315  36.425  1.00 17.88           N
ATOM   3301  CA  PRO A 423      16.324  42.098  36.297  1.00 17.61           C
ATOM   3302  C   PRO A 423      14.993  42.531  35.685  1.00 17.22           C
ATOM   3303  O   PRO A 423      14.449  43.564  36.068  1.00 17.15           O
ATOM   3304  CB  PRO A 423      16.167  41.639  37.744  1.00 17.74           C
ATOM   3305  CG  PRO A 423      17.451  42.098  38.377  1.00 17.65           C
ATOM   3306  CD  PRO A 423      17.619  43.487  37.806  1.00 17.84           C
ATOM   3307  N   THR A 424      14.463  41.746  34.754  1.00 17.21           N
ATOM   3308  CA  THR A 424      13.213  42.113  34.093  1.00 16.88           C
ATOM   3309  C   THR A 424      12.009  42.254  35.019  1.00 16.91           C
ATOM   3310  O   THR A 424      11.301  43.264  34.965  1.00 16.89           O
ATOM   3311  CB  THR A 424      12.835  41.099  32.991  1.00 16.86           C
ATOM   3312  OG1 THR A 424      13.970  40.858  32.148  1.00 16.98           O
ATOM   3313  CG2 THR A 424      11.691  41.648  32.139  1.00 16.92           C
ATOM   3314  N   ILE A 425      11.782  41.255  35.872  1.00 16.61           N
ATOM   3315  CA  ILE A 425      10.624  41.272  36.759  1.00 16.37           C
ATOM   3316  C   ILE A 425      10.859  41.389  38.267  1.00 16.07           C
ATOM   3317  O   ILE A 425      10.023  40.960  39.061  1.00 15.66           O
ATOM   3318  CB  ILE A 425       9.730  40.039  36.505  1.00 16.39           C
ATOM   3319  CG1 ILE A 425      10.495  38.748  36.812  1.00 16.53           C
ATOM   3320  CG2 ILE A 425       9.273  40.031  35.046  1.00 16.43           C
ATOM   3321  CD1 ILE A 425       9.607  37.508  36.819  1.00 16.92           C
ATOM   3322  N   SER A 426      11.981  41.976  38.664  1.00 15.85           N
ATOM   3323  CA  SER A 426      12.257  42.164  40.085  1.00 15.84           C
ATOM   3324  C   SER A 426      11.386  43.326  40.570  1.00 15.79           C
ATOM   3325  O   SER A 426      11.142  44.272  39.820  1.00 15.87           O
ATOM   3326  CB  SER A 426      13.730  42.514  40.290  1.00 15.83           C
ATOM   3327  OG  SER A 426      14.062  43.714  39.603  1.00 15.49           O
ATOM   3328  N   ALA A 427      10.912  43.264  41.810  1.00 15.52           N
ATOM   3329  CA  ALA A 427      10.092  44.348  42.346  1.00 15.37           C
ATOM   3330  C   ALA A 427      10.970  45.584  42.507  1.00 15.48           C
ATOM   3331  O   ALA A 427      10.478  46.709  42.591  1.00 15.20           O
ATOM   3332  CB  ALA A 427       9.502  43.948  43.696  1.00 15.42           C
ATOM   3333  N   THR A 428      12.280  45.359  42.539  1.00 15.45           N
ATOM   3334  CA  THR A 428      13.246  46.436  42.701  1.00 15.82           C
ATOM   3335  C   THR A 428      13.727  47.056  41.383  1.00 16.26           C
ATOM   3336  O   THR A 428      14.617  47.901  41.385  1.00 16.43           O
ATOM   3337  CB  THR A 428      14.473  45.941  43.495  1.00 15.33           C
ATOM   3338  OG1 THR A 428      14.818  44.618  43.063  1.00 15.53           O
ATOM   3339  CG2 THR A 428      14.165  45.918  44.986  1.00 15.47           C
ATOM   3340  N   ARG A 429      13.143  46.651  40.261  1.00 16.88           N
ATOM   3341  CA  ARG A 429      13.562  47.215  38.980  1.00 17.83           C
ATOM   3342  C   ARG A 429      13.119  48.672  38.865  1.00 18.30           C
ATOM   3343  O   ARG A 429      11.960  48.994  39.114  1.00 18.46           O
ATOM   3344  CB  ARG A 429      12.977  46.416  37.816  1.00 17.78           C
ATOM   3345  CG  ARG A 429      13.312  47.008  36.448  1.00 17.67           C
ATOM   3346  CD  ARG A 429      12.665  46.216  35.323  1.00 17.84           C
ATOM   3347  NE  ARG A 429      12.817  46.876  34.023  1.00 17.91           N
ATOM   3348  CZ  ARG A 429      12.254  46.442  32.899  1.00 18.18           C
ATOM   3349  NH1 ARG A 429      11.506  45.345  32.907  1.00 18.09           N
ATOM   3350  NH2 ARG A 429      12.421  47.119  31.766  1.00 18.55           N
ATOM   3351  N   PRO A 430      14.042  49.575  38.491  1.00 18.82           N
ATOM   3352  CA  PRO A 430      13.685  50.991  38.358  1.00 19.48           C
ATOM   3353  C   PRO A 430      12.611  51.200  37.290  1.00 19.96           C
ATOM   3354  O   PRO A 430      12.509  50.421  36.345  1.00 19.92           O
ATOM   3355  CB  PRO A 430      15.008  51.649  37.962  1.00 19.16           C
ATOM   3356  CG  PRO A 430      16.040  50.745  38.582  1.00 19.41           C
ATOM   3357  CD  PRO A 430      15.487  49.374  38.289  1.00 18.84           C
ATOM   3358  N   ARG A 431      11.813  52.249  37.453  1.00 20.95           N
ATOM   3359  CA  ARG A 431      10.765  52.578  36.489  1.00 22.06           C
ATOM   3360  C   ARG A 431      11.297  53.670  35.558  1.00 22.89           C
ATOM   3361  O   ARG A 431      11.568  54.789  35.994  1.00 22.92           O
ATOM   3362  CB  ARG A 431       9.512  53.069  37.222  1.00 22.27           C
ATOM   3363  CG  ARG A 431       8.596  51.951  37.697  1.00 22.70           C
ATOM   3364  CD  ARG A 431       7.795  51.386  36.531  1.00 23.45           C
ATOM   3365  NE  ARG A 431       6.821  52.361  36.040  1.00 23.93           N
ATOM   3366  CZ  ARG A 431       5.552  52.418  36.436  1.00 24.25           C
ATOM   3367  NH1 ARG A 431       5.086  51.550  37.326  1.00 24.44           N
ATOM   3368  NH2 ARG A 431       4.748  53.358  35.952  1.00 24.66           N
ATOM   3369  N   PRO A 432      11.461  53.351  34.263  1.00 23.62           N
ATOM   3370  CA  PRO A 432      11.966  54.301  33.264  1.00 24.54           C
ATOM   3371  C   PRO A 432      11.163  55.598  33.186  1.00 25.22           C
ATOM   3372  O   PRO A 432      11.724  56.679  32.992  1.00 25.37           O
ATOM   3373  CB  PRO A 432      11.891  53.504  31.961  1.00 24.55           C
ATOM   3374  CG  PRO A 432      12.073  52.084  32.417  1.00 24.36           C
ATOM   3375  CD  PRO A 432      11.195  52.040  33.646  1.00 23.81           C
ATOM   3376  N   ASP A 433       9.847  55.481  33.332  1.00 25.92           N
ATOM   3377  CA  ASP A 433       8.959  56.635  33.268  1.00 26.58           C
ATOM   3378  C   ASP A 433       8.990  57.480  34.538  1.00 26.92           C
ATOM   3379  O   ASP A 433       8.316  58.507  34.624  1.00 27.06           O
ATOM   3380  CB  ASP A 433       7.526  56.169  32.972  1.00 27.04           C
ATOM   3381  CG  ASP A 433       6.995  55.194  34.012  1.00 27.59           C
ATOM   3382  OD1 ASP A 433       7.783  54.358  34.506  1.00 27.43           O
ATOM   3383  OD2 ASP A 433       5.783  55.256  34.324  1.00 27.92           O
ATOM   3384  N   HIS A 434       9.782  57.054  35.518  1.00 26.90           N
ATOM   3385  CA  HIS A 434       9.892  57.778  36.780  1.00 26.94           C
ATOM   3386  C   HIS A 434      11.309  57.676  37.339  1.00 27.00           C
ATOM   3387  O   HIS A 434      11.561  56.953  38.304  1.00 26.81           O
ATOM   3388  CB  HIS A 434       8.897  57.218  37.796  1.00 27.38           C
ATOM   3389  CG  HIS A 434       7.464  57.398  37.405  1.00 27.97           C
ATOM   3390  ND1 HIS A 434       6.834  58.625  37.423  1.00 28.49           N
ATOM   3391  CD2 HIS A 434       6.533  56.505  36.994  1.00 28.27           C
ATOM   3392  CE1 HIS A 434       5.577  58.478  37.043  1.00 28.52           C
ATOM   3393  NE2 HIS A 434       5.368  57.201  36.777  1.00 28.72           N
ATOM   3394  N   PRO A 435      12.257  58.407  36.734  1.00 26.72           N
ATOM   3395  CA  PRO A 435      13.649  58.384  37.187  1.00 26.45           C
ATOM   3396  C   PRO A 435      13.844  58.848  38.630  1.00 25.97           C
ATOM   3397  O   PRO A 435      14.845  58.512  39.264  1.00 26.07           O
ATOM   3398  CB  PRO A 435      14.356  59.286  36.172  1.00 26.68           C
ATOM   3399  CG  PRO A 435      13.279  60.244  35.760  1.00 26.91           C
ATOM   3400  CD  PRO A 435      12.086  59.336  35.603  1.00 27.02           C
ATOM   3401  N   ASP A 436      12.885  59.606  39.154  1.00 25.40           N
ATOM   3402  CA  ASP A 436      12.983  60.104  40.522  1.00 24.63           C
ATOM   3403  C   ASP A 436      12.585  59.062  41.566  1.00 23.72           C
ATOM   3404  O   ASP A 436      12.817  59.255  42.758  1.00 23.34           O
ATOM   3405  CB  ASP A 436      12.133  61.363  40.691  1.00 25.83           C
ATOM   3406  CG  ASP A 436      10.679  61.130  40.359  1.00 26.67           C
ATOM   3407  OD1 ASP A 436      10.390  60.652  39.240  1.00 27.70           O
ATOM   3408  OD2 ASP A 436       9.822  61.432  41.217  1.00 27.97           O
ATOM   3409  N   TRP A 437      11.971  57.969  41.126  1.00 22.67           N
ATOM   3410  CA  TRP A 437      11.594  56.904  42.053  1.00 21.78           C
ATOM   3411  C   TRP A 437      12.884  56.115  42.250  1.00 21.01           C
ATOM   3412  O   TRP A 437      13.378  55.483  41.315  1.00 20.55           O
ATOM   3413  CB  TRP A 437      10.504  56.022  41.444  1.00 22.23           C
ATOM   3414  CG  TRP A 437       9.180  56.719  41.282  1.00 22.61           C
ATOM   3415  CD1 TRP A 437       8.891  58.019  41.594  1.00 23.05           C
ATOM   3416  CD2 TRP A 437       7.966  56.149  40.780  1.00 23.03           C
ATOM   3417  NE1 TRP A 437       7.572  58.292  41.317  1.00 23.38           N
ATOM   3418  CE2 TRP A 437       6.982  57.161  40.816  1.00 23.18           C
ATOM   3419  CE3 TRP A 437       7.614  54.879  40.301  1.00 22.97           C
ATOM   3420  CZ2 TRP A 437       5.665  56.943  40.393  1.00 23.35           C
ATOM   3421  CZ3 TRP A 437       6.305  54.661  39.879  1.00 23.28           C
ATOM   3422  CH2 TRP A 437       5.346  55.691  39.929  1.00 23.45           C
ATOM   3423  N   ASP A 438      13.433  56.166  43.460  1.00 20.27           N
ATOM   3424  CA  ASP A 438      14.698  55.500  43.741  1.00 19.53           C
ATOM   3425  C   ASP A 438      14.764  54.675  45.019  1.00 18.92           C
ATOM   3426  O   ASP A 438      15.852  54.337  45.491  1.00 18.70           O
ATOM   3427  CB  ASP A 438      15.817  56.542  43.751  1.00 19.98           C
ATOM   3428  CG  ASP A 438      15.505  57.722  44.652  1.00 20.58           C
ATOM   3429  OD1 ASP A 438      16.304  58.686  44.666  1.00 20.85           O
ATOM   3430  OD2 ASP A 438      14.465  57.689  45.346  1.00 20.37           O
ATOM   3431  N   VAL A 439      13.613  54.356  45.593  1.00 17.86           N
ATOM   3432  CA  VAL A 439      13.605  53.534  46.794  1.00 17.17           C
ATOM   3433  C   VAL A 439      12.431  52.578  46.759  1.00 16.72           C
ATOM   3434  O   VAL A 439      11.443  52.810  46.059  1.00 16.77           O
ATOM   3435  CB  VAL A 439      13.501  54.373  48.103  1.00 17.04           C
ATOM   3436  CG1 VAL A 439      14.662  55.356  48.200  1.00 16.92           C
ATOM   3437  CG2 VAL A 439      12.160  55.095  48.166  1.00 17.14           C
ATOM   3438  N   ALA A 440      12.565  51.485  47.497  1.00 15.88           N
ATOM   3439  CA  ALA A 440      11.507  50.498  47.611  1.00 15.10           C
ATOM   3440  C   ALA A 440      11.204  50.485  49.097  1.00 14.71           C
ATOM   3441  O   ALA A 440      12.092  50.239  49.913  1.00 14.56           O
ATOM   3442  CB  ALA A 440      11.993  49.126  47.159  1.00 14.89           C
ATOM   3443  N   ILE A 441       9.964  50.792  49.451  1.00 14.11           N
ATOM   3444  CA  ILE A 441       9.559  50.806  50.847  1.00 13.83           C
ATOM   3445  C   ILE A 441       8.762  49.534  51.075  1.00 13.95           C
ATOM   3446  O   ILE A 441       7.680  49.356  50.514  1.00 13.84           O
ATOM   3447  CB  ILE A 441       8.687  52.039  51.158  1.00 13.91           C
ATOM   3448  CG1 ILE A 441       9.427  53.310  50.739  1.00 13.89           C
ATOM   3449  CG2 ILE A 441       8.374  52.096  52.649  1.00 13.74           C
ATOM   3450  CD1 ILE A 441       8.578  54.580  50.820  1.00 14.36           C
ATOM   3451  N   TRP A 442       9.311  48.638  51.887  1.00 13.52           N
ATOM   3452  CA  TRP A 442       8.654  47.369  52.158  1.00 13.43           C
ATOM   3453  C   TRP A 442       7.735  47.475  53.360  1.00 13.56           C
ATOM   3454  O   TRP A 442       8.185  47.677  54.483  1.00 12.95           O
ATOM   3455  CB  TRP A 442       9.711  46.281  52.379  1.00 13.41           C
ATOM   3456  CG  TRP A 442      10.731  46.269  51.289  1.00 13.28           C
ATOM   3457  CD1 TRP A 442      11.892  46.995  51.239  1.00 12.90           C
ATOM   3458  CD2 TRP A 442      10.649  45.561  50.046  1.00 13.11           C
ATOM   3459  NE1 TRP A 442      12.532  46.782  50.043  1.00 13.66           N
ATOM   3460  CE2 TRP A 442      11.791  45.908  49.291  1.00 13.28           C
ATOM   3461  CE3 TRP A 442       9.718  44.667  49.497  1.00 13.21           C
ATOM   3462  CZ2 TRP A 442      12.030  45.392  48.012  1.00 13.61           C
ATOM   3463  CZ3 TRP A 442       9.954  44.154  48.226  1.00 13.43           C
ATOM   3464  CH2 TRP A 442      11.102  44.518  47.498  1.00 13.67           C
ATOM   3465  N   LEU A 443       6.437  47.351  53.107  1.00 13.31           N
ATOM   3466  CA  LEU A 443       5.436  47.430  54.158  1.00 13.91           C
ATOM   3467  C   LEU A 443       4.860  46.031  54.344  1.00 14.10           C
ATOM   3468  O   LEU A 443       4.091  45.558  53.508  1.00 14.70           O
ATOM   3469  CB  LEU A 443       4.332  48.413  53.747  1.00 14.17           C
ATOM   3470  CG  LEU A 443       4.806  49.819  53.349  1.00 14.62           C
ATOM   3471  CD1 LEU A 443       3.628  50.618  52.784  1.00 15.33           C
ATOM   3472  CD2 LEU A 443       5.402  50.528  54.557  1.00 14.80           C
ATOM   3473  N   ASN A 444       5.240  45.367  55.432  1.00 14.10           N
ATOM   3474  CA  ASN A 444       4.767  44.009  55.689  1.00 14.20           C
ATOM   3475  C   ASN A 444       4.007  43.851  56.994  1.00 13.74           C
ATOM   3476  O   ASN A 444       4.190  44.614  57.936  1.00 13.51           O
ATOM   3477  CB  ASN A 444       5.945  43.026  55.719  1.00 15.06           C
ATOM   3478  CG  ASN A 444       6.722  43.001  54.427  1.00 16.21           C
ATOM   3479  OD1 ASN A 444       7.896  43.361  54.392  1.00 17.67           O
ATOM   3480  ND2 ASN A 444       6.072  42.576  53.352  1.00 16.64           N
ATOM   3481  N   VAL A 445       3.140  42.846  57.033  1.00 13.61           N
ATOM   3482  CA  VAL A 445       2.391  42.526  58.240  1.00 13.76           C
ATOM   3483  C   VAL A 445       2.574  41.027  58.406  1.00 13.33           C
ATOM   3484  O   VAL A 445       2.465  40.276  57.437  1.00 12.96           O
ATOM   3485  CB  VAL A 445       0.888  42.845  58.116  1.00 13.94           C
ATOM   3486  CG1 VAL A 445       0.170  42.419  59.391  1.00 14.38           C
ATOM   3487  CG2 VAL A 445       0.686  44.343  57.895  1.00 14.45           C
ATOM   3488  N   LEU A 446       2.879  40.604  59.628  1.00 13.31           N
ATOM   3489  CA  LEU A 446       3.111  39.195  59.930  1.00 13.42           C
ATOM   3490  C   LEU A 446       2.027  38.678  60.868  1.00 13.10           C
ATOM   3491  O   LEU A 446       1.449  39.445  61.629  1.00 13.46           O
ATOM   3492  CB  LEU A 446       4.490  39.024  60.588  1.00 13.69           C
ATOM   3493  CG  LEU A 446       5.761  39.245  59.746  1.00 14.14           C
ATOM   3494  CD1 LEU A 446       5.729  40.583  59.018  1.00 14.04           C
ATOM   3495  CD2 LEU A 446       6.969  39.174  60.671  1.00 14.97           C
ATOM   3496  N   GLY A 447       1.758  37.377  60.810  1.00 12.80           N
ATOM   3497  CA  GLY A 447       0.747  36.798  61.678  1.00 12.59           C
ATOM   3498  C   GLY A 447       0.929  35.300  61.818  1.00 12.45           C
ATOM   3499  O   GLY A 447       1.597  34.670  61.003  1.00 12.18           O
ATOM   3500  N   VAL A 448       0.338  34.724  62.856  1.00 12.36           N
ATOM   3501  CA  VAL A 448       0.449  33.286  63.074  1.00 12.74           C
ATOM   3502  C   VAL A 448      -0.404  32.519  62.060  1.00 12.90           C
ATOM   3503  O   VAL A 448      -1.589  32.795  61.895  1.00 13.22           O
ATOM   3504  CB  VAL A 448       0.002  32.920  64.505  1.00 12.46           C
ATOM   3505  CG1 VAL A 448       0.031  31.410  64.694  1.00 13.14           C
ATOM   3506  CG2 VAL A 448       0.922  33.593  65.515  1.00 12.77           C
ATOM   3507  N   PRO A 449       0.196  31.548  61.355  1.00 13.40           N
ATOM   3508  CA  PRO A 449      -0.567  30.773  60.371  1.00 13.58           C
ATOM   3509  C   PRO A 449      -1.817  30.166  61.009  1.00 13.78           C
ATOM   3510  O   PRO A 449      -1.769  29.681  62.146  1.00 13.33           O
ATOM   3511  CB  PRO A 449       0.431  29.699  59.930  1.00 13.66           C
ATOM   3512  CG  PRO A 449       1.754  30.403  60.057  1.00 14.05           C
ATOM   3513  CD  PRO A 449       1.612  31.134  61.376  1.00 13.36           C
ATOM   3514  N   GLY A 450      -2.932  30.210  60.285  1.00 13.80           N
ATOM   3515  CA  GLY A 450      -4.173  29.646  60.792  1.00 14.26           C
ATOM   3516  C   GLY A 450      -5.070  30.607  61.554  1.00 14.26           C
ATOM   3517  O   GLY A 450      -6.190  30.251  61.927  1.00 14.52           O
ATOM   3518  N   THR A 451      -4.592  31.823  61.792  1.00 14.15           N
ATOM   3519  CA  THR A 451      -5.381  32.809  62.525  1.00 14.03           C
ATOM   3520  C   THR A 451      -6.641  33.183  61.748  1.00 14.00           C
ATOM   3521  O   THR A 451      -6.561  33.695  60.633  1.00 13.98           O
ATOM   3522  CB  THR A 451      -4.559  34.082  62.791  1.00 14.11           C
ATOM   3523  OG1 THR A 451      -3.399  33.740  63.559  1.00 13.63           O
ATOM   3524  CG2 THR A 451      -5.387  35.105  63.560  1.00 13.79           C
ATOM   3525  N   PRO A 452      -7.826  32.926  62.329  1.00 14.02           N
ATOM   3526  CA  PRO A 452      -9.091  33.250  61.658  1.00 13.94           C
ATOM   3527  C   PRO A 452      -9.171  34.723  61.257  1.00 13.78           C
ATOM   3528  O   PRO A 452      -8.848  35.604  62.052  1.00 13.43           O
ATOM   3529  CB  PRO A 452     -10.141  32.880  62.707  1.00 13.92           C
ATOM   3530  CG  PRO A 452      -9.491  31.731  63.426  1.00 14.50           C
ATOM   3531  CD  PRO A 452      -8.073  32.231  63.605  1.00 13.81           C
ATOM   3532  N   GLY A 453      -9.595  34.979  60.018  1.00 13.92           N
ATOM   3533  CA  GLY A 453      -9.720  36.346  59.540  1.00 13.67           C
ATOM   3534  C   GLY A 453      -8.435  37.021  59.089  1.00 14.05           C
ATOM   3535  O   GLY A 453      -8.477  38.116  58.517  1.00 13.84           O
ATOM   3536  N   MET A 454      -7.291  36.388  59.338  1.00 13.75           N
ATOM   3537  CA  MET A 454      -6.016  36.979  58.949  1.00 13.90           C
ATOM   3538  C   MET A 454      -5.897  37.198  57.440  1.00 14.03           C
ATOM   3539  O   MET A 454      -5.532  38.288  56.991  1.00 14.00           O
ATOM   3540  CB  MET A 454      -4.850  36.110  59.437  1.00 13.88           C
ATOM   3541  CG  MET A 454      -3.483  36.613  59.003  1.00 14.30           C
ATOM   3542  SD  MET A 454      -2.153  35.574  59.654  1.00 15.37           S
ATOM   3543  CE  MET A 454      -2.587  33.989  58.916  1.00 14.73           C
ATOM   3544  N   PHE A 455      -6.200  36.168  56.658  1.00 14.33           N
ATOM   3545  CA  PHE A 455      -6.098  36.293  55.210  1.00 14.93           C
ATOM   3546  C   PHE A 455      -7.142  37.257  54.655  1.00 15.18           C
ATOM   3547  O   PHE A 455      -6.876  37.974  53.687  1.00 15.09           O
ATOM   3548  CB  PHE A 455      -6.181  34.910  54.558  1.00 15.49           C
ATOM   3549  CG  PHE A 455      -4.918  34.092  54.723  1.00 15.96           C
ATOM   3550  CD1 PHE A 455      -4.959  32.701  54.672  1.00 16.74           C
ATOM   3551  CD2 PHE A 455      -3.681  34.719  54.894  1.00 16.50           C
ATOM   3552  CE1 PHE A 455      -3.790  31.942  54.786  1.00 16.79           C
ATOM   3553  CE2 PHE A 455      -2.501  33.967  55.010  1.00 16.68           C
ATOM   3554  CZ  PHE A 455      -2.559  32.577  54.955  1.00 17.05           C
ATOM   3555  N   GLU A 456      -8.320  37.300  55.274  1.00 15.38           N
ATOM   3556  CA  GLU A 456      -9.347  38.238  54.831  1.00 15.85           C
ATOM   3557  C   GLU A 456      -8.776  39.640  55.023  1.00 15.67           C
ATOM   3558  O   GLU A 456      -8.977  40.527  54.188  1.00 15.31           O
ATOM   3559  CB AGLU A 456     -10.614  38.101  55.683  0.50 16.63           C
ATOM   3561  CG AGLU A 456     -11.480  36.889  55.384  0.50 18.07           C
ATOM   3563  CD AGLU A 456     -12.213  37.008  54.065  0.50 18.75           C
ATOM   3565  OE1AGLU A 456     -12.537  38.147  53.663  0.50 19.66           O
ATOM   3567  OE2AGLU A 456     -12.483  35.962  53.438  0.50 19.62           O
ATOM   3569  N   PHE A 457      -8.051  39.843  56.123  1.00 15.42           N
ATOM   3570  CA  PHE A 457      -7.460  41.148  56.364  1.00 15.02           C
ATOM   3571  C   PHE A 457      -6.339  41.444  55.373  1.00 14.65           C
ATOM   3572  O   PHE A 457      -6.207  42.573  54.901  1.00 13.84           O
ATOM   3573  CB  PHE A 457      -6.895  41.279  57.777  1.00 16.26           C
ATOM   3574  CG  PHE A 457      -6.270  42.619  58.025  1.00 17.17           C
ATOM   3575  CD1 PHE A 457      -7.067  43.737  58.249  1.00 18.19           C
ATOM   3576  CD2 PHE A 457      -4.898  42.788  57.922  1.00 17.94           C
ATOM   3577  CE1 PHE A 457      -6.505  45.005  58.359  1.00 18.62           C
ATOM   3578  CE2 PHE A 457      -4.323  44.055  58.031  1.00 18.46           C
ATOM   3579  CZ  PHE A 457      -5.129  45.164  58.248  1.00 18.68           C
ATOM   3580  N   TYR A 458      -5.519  40.441  55.066  1.00 14.22           N
ATOM   3581  CA  TYR A 458      -4.439  40.648  54.112  1.00 14.20           C
ATOM   3582  C   TYR A 458      -5.028  41.038  52.751  1.00 14.25           C
ATOM   3583  O   TYR A 458      -4.434  41.826  52.016  1.00 13.90           O
ATOM   3584  CB  TYR A 458      -3.571  39.388  54.000  1.00 14.48           C
ATOM   3585  CG  TYR A 458      -2.649  39.154  55.194  1.00 15.13           C
ATOM   3586  CD1 TYR A 458      -2.628  40.034  56.284  1.00 15.69           C
ATOM   3587  CD2 TYR A 458      -1.783  38.061  55.220  1.00 15.82           C
ATOM   3588  CE1 TYR A 458      -1.754  39.823  57.375  1.00 15.70           C
ATOM   3589  CE2 TYR A 458      -0.912  37.844  56.295  1.00 15.67           C
ATOM   3590  CZ  TYR A 458      -0.901  38.722  57.363  1.00 16.19           C
ATOM   3591  OH  TYR A 458      -0.025  38.494  58.410  1.00 16.31           O
ATOM   3592  N   ARG A 459      -6.200  40.497  52.422  1.00 14.29           N
ATOM   3593  CA  ARG A 459      -6.851  40.850  51.158  1.00 14.82           C
ATOM   3594  C   ARG A 459      -7.294  42.307  51.226  1.00 14.73           C
ATOM   3595  O   ARG A 459      -7.137  43.058  50.265  1.00 14.86           O
ATOM   3596  CB AARG A 459      -8.062  39.952  50.890  0.50 14.56           C
ATOM   3598  CG AARG A 459      -8.890  40.409  49.687  0.50 14.50           C
ATOM   3600  CD AARG A 459      -9.861  39.333  49.225  0.50 14.45           C
ATOM   3602  NE AARG A 459     -10.804  38.945  50.268  0.50 14.42           N
ATOM   3604  CZ AARG A 459     -11.710  37.983  50.128  0.50 14.59           C
ATOM   3606  NH1AARG A 459     -11.794  37.311  48.987  0.50 14.70           N
ATOM   3608  NH2AARG A 459     -12.531  37.692  51.128  0.50 14.39           N
ATOM   3610  N   GLU A 460      -7.847  42.702  52.368  1.00 15.15           N
ATOM   3611  CA  GLU A 460      -8.301  44.073  52.563  1.00 16.11           C
ATOM   3612  C   GLU A 460      -7.109  45.021  52.434  1.00 16.00           C
ATOM   3613  O   GLU A 460      -7.209  46.086  51.822  1.00 15.85           O
ATOM   3614  CB  GLU A 460      -8.946  44.218  53.948  1.00 17.12           C
ATOM   3615  CG  GLU A 460      -9.435  45.620  54.270  1.00 18.99           C
ATOM   3616  CD  GLU A 460     -10.153  45.702  55.607  1.00 20.18           C
ATOM   3617  OE1 GLU A 460     -10.577  46.818  55.978  1.00 21.29           O
ATOM   3618  OE2 GLU A 460     -10.297  44.657  56.282  1.00 20.82           O
ATOM   3619  N   MET A 461      -5.979  44.629  53.013  1.00 15.69           N
ATOM   3620  CA  MET A 461      -4.774  45.449  52.949  1.00 15.74           C
ATOM   3621  C   MET A 461      -4.212  45.512  51.530  1.00 15.44           C
ATOM   3622  O   MET A 461      -3.793  46.576  51.066  1.00 15.30           O
ATOM   3623  CB  MET A 461      -3.706  44.904  53.904  1.00 16.05           C
ATOM   3624  CG  MET A 461      -2.408  45.701  53.887  1.00 16.62           C
ATOM   3625  SD  MET A 461      -1.291  45.218  55.224  1.00 17.48           S
ATOM   3626  CE  MET A 461      -0.907  43.600  54.722  1.00 17.58           C
ATOM   3627  N   GLU A 462      -4.204  44.375  50.841  1.00 15.44           N
ATOM   3628  CA  GLU A 462      -3.693  44.330  49.476  1.00 15.68           C
ATOM   3629  C   GLU A 462      -4.507  45.275  48.594  1.00 16.05           C
ATOM   3630  O   GLU A 462      -3.957  46.002  47.768  1.00 15.73           O
ATOM   3631  CB  GLU A 462      -3.766  42.901  48.929  1.00 15.56           C
ATOM   3632  CG  GLU A 462      -3.263  42.758  47.505  1.00 15.95           C
ATOM   3633  CD  GLU A 462      -3.079  41.308  47.096  1.00 16.12           C
ATOM   3634  OE1 GLU A 462      -3.907  40.466  47.502  1.00 15.96           O
ATOM   3635  OE2 GLU A 462      -2.113  41.015  46.362  1.00 16.90           O
ATOM   3636  N   GLN A 463      -5.821  45.272  48.783  1.00 16.60           N
ATOM   3637  CA  GLN A 463      -6.692  46.137  47.998  1.00 17.36           C
ATOM   3638  C   GLN A 463      -6.456  47.601  48.342  1.00 17.37           C
ATOM   3639  O   GLN A 463      -6.448  48.463  47.456  1.00 17.65           O
ATOM   3640  CB  GLN A 463      -8.154  45.744  48.224  1.00 18.18           C
ATOM   3641  CG  GLN A 463      -8.476  44.374  47.640  1.00 19.83           C
ATOM   3642  CD  GLN A 463      -9.881  43.895  47.944  1.00 20.79           C
ATOM   3643  OE1 GLN A 463     -10.338  42.896  47.383  1.00 21.84           O
ATOM   3644  NE2 GLN A 463     -10.569  44.591  48.838  1.00 21.30           N
ATOM   3645  N   TRP A 464      -6.249  47.890  49.622  1.00 16.96           N
ATOM   3646  CA  TRP A 464      -5.999  49.264  50.031  1.00 17.00           C
ATOM   3647  C   TRP A 464      -4.671  49.752  49.455  1.00 17.06           C
ATOM   3648  O   TRP A 464      -4.593  50.855  48.921  1.00 17.03           O
ATOM   3649  CB  TRP A 464      -5.965  49.391  51.555  1.00 16.90           C
ATOM   3650  CG  TRP A 464      -5.684  50.794  52.016  1.00 16.90           C
ATOM   3651  CD1 TRP A 464      -6.573  51.830  52.080  1.00 17.10           C
ATOM   3652  CD2 TRP A 464      -4.420  51.325  52.430  1.00 16.82           C
ATOM   3653  NE1 TRP A 464      -5.940  52.974  52.507  1.00 17.01           N
ATOM   3654  CE2 TRP A 464      -4.618  52.693  52.729  1.00 17.10           C
ATOM   3655  CE3 TRP A 464      -3.138  50.779  52.576  1.00 16.84           C
ATOM   3656  CZ2 TRP A 464      -3.579  53.525  53.167  1.00 16.86           C
ATOM   3657  CZ3 TRP A 464      -2.104  51.607  53.012  1.00 16.85           C
ATOM   3658  CH2 TRP A 464      -2.334  52.966  53.302  1.00 16.78           C
ATOM   3659  N   MET A 465      -3.626  48.933  49.553  1.00 16.86           N
ATOM   3660  CA  MET A 465      -2.326  49.342  49.029  1.00 17.10           C
ATOM   3661  C   MET A 465      -2.352  49.558  47.519  1.00 17.78           C
ATOM   3662  O   MET A 465      -1.771  50.520  47.017  1.00 17.63           O
ATOM   3663  CB  MET A 465      -1.248  48.316  49.391  1.00 16.86           C
ATOM   3664  CG  MET A 465      -0.963  48.237  50.883  1.00 16.49           C
ATOM   3665  SD  MET A 465       0.447  47.165  51.242  1.00 17.02           S
ATOM   3666  CE  MET A 465       0.700  47.499  52.965  1.00 17.50           C
ATOM   3667  N   ARG A 466      -3.023  48.671  46.789  1.00 18.52           N
ATOM   3668  CA  ARG A 466      -3.091  48.820  45.340  1.00 19.52           C
ATOM   3669  C   ARG A 466      -3.784  50.125  44.971  1.00 19.93           C
ATOM   3670  O   ARG A 466      -3.384  50.811  44.033  1.00 20.26           O
ATOM   3671  CB AARG A 466      -3.835  47.642  44.709  0.50 19.91           C
ATOM   3673  CG AARG A 466      -3.100  46.319  44.819  0.50 20.57           C
ATOM   3675  CD AARG A 466      -3.813  45.241  44.022  0.50 21.32           C
ATOM   3677  NE AARG A 466      -3.197  43.929  44.185  0.50 21.78           N
ATOM   3679  CZ AARG A 466      -1.953  43.629  43.824  0.50 21.94           C
ATOM   3681  NH1AARG A 466      -1.170  44.550  43.273  0.50 22.07           N
ATOM   3683  NH2AARG A 466      -1.493  42.402  44.012  0.50 22.00           N
ATOM   3685  N   SER A 467      -4.828  50.469  45.710  1.00 20.23           N
ATOM   3686  CA  SER A 467      -5.560  51.697  45.428  1.00 20.71           C
ATOM   3687  C   SER A 467      -4.827  52.941  45.906  1.00 21.09           C
ATOM   3688  O   SER A 467      -4.817  53.967  45.226  1.00 21.25           O
ATOM   3689  CB ASER A 467      -6.940  51.648  46.085  0.50 20.59           C
ATOM   3691  OG ASER A 467      -7.610  52.887  45.937  0.50 20.58           O
ATOM   3693  N   HIS A 468      -4.204  52.843  47.073  1.00 21.15           N
ATOM   3694  CA  HIS A 468      -3.512  53.978  47.663  1.00 21.64           C
ATOM   3695  C   HIS A 468      -2.143  54.328  47.087  1.00 22.16           C
ATOM   3696  O   HIS A 468      -1.826  55.508  46.933  1.00 22.22           O
ATOM   3697  CB  HIS A 468      -3.365  53.762  49.170  1.00 21.39           C
ATOM   3698  CG  HIS A 468      -3.010  55.004  49.926  1.00 21.01           C
ATOM   3699  ND1 HIS A 468      -3.925  56.001  50.189  1.00 20.76           N
ATOM   3700  CD2 HIS A 468      -1.840  55.414  50.468  1.00 20.78           C
ATOM   3701  CE1 HIS A 468      -3.333  56.972  50.861  1.00 21.04           C
ATOM   3702  NE2 HIS A 468      -2.068  56.640  51.044  1.00 20.88           N
ATOM   3703  N   TYR A 469      -1.340  53.317  46.763  1.00 22.77           N
ATOM   3704  CA  TYR A 469       0.012  53.557  46.265  1.00 23.59           C
ATOM   3705  C   TYR A 469       0.276  53.406  44.772  1.00 24.84           C
ATOM   3706  O   TYR A 469       1.423  53.220  44.362  1.00 25.31           O
ATOM   3707  CB  TYR A 469       1.008  52.682  47.029  1.00 22.33           C
ATOM   3708  CG  TYR A 469       1.039  52.939  48.517  1.00 21.42           C
ATOM   3709  CD1 TYR A 469       0.597  51.969  49.420  1.00 20.66           C
ATOM   3710  CD2 TYR A 469       1.527  54.142  49.028  1.00 20.66           C
ATOM   3711  CE1 TYR A 469       0.644  52.187  50.793  1.00 20.12           C
ATOM   3712  CE2 TYR A 469       1.577  54.373  50.406  1.00 20.39           C
ATOM   3713  CZ  TYR A 469       1.135  53.388  51.280  1.00 20.08           C
ATOM   3714  OH  TYR A 469       1.188  53.597  52.638  1.00 19.36           O
ATOM   3715  N   ASN A 470      -0.771  53.479  43.961  1.00 26.33           N
ATOM   3716  CA  ASN A 470      -0.605  53.404  42.514  1.00 27.69           C
ATOM   3717  C   ASN A 470      -1.084  54.737  41.957  1.00 28.28           C
ATOM   3718  O   ASN A 470      -2.250  54.894  41.605  1.00 28.88           O
ATOM   3719  CB  ASN A 470      -1.417  52.247  41.917  1.00 28.09           C
ATOM   3720  CG  ASN A 470      -0.724  50.900  42.077  1.00 28.52           C
ATOM   3721  OD1 ASN A 470       0.414  50.717  41.640  1.00 28.84           O
ATOM   3722  ND2 ASN A 470      -1.410  49.951  42.698  1.00 28.80           N
ATOM   3723  N   ASN A 471      -0.171  55.703  41.899  1.00 28.84           N
ATOM   3724  CA  ASN A 471      -0.485  57.036  41.404  1.00 29.21           C
ATOM   3725  C   ASN A 471       0.721  57.672  40.716  1.00 29.33           C
ATOM   3726  O   ASN A 471       1.718  57.007  40.441  1.00 29.15           O
ATOM   3727  CB  ASN A 471      -0.954  57.925  42.562  1.00 29.75           C
ATOM   3728  CG  ASN A 471       0.063  58.001  43.690  1.00 30.19           C
ATOM   3729  OD1 ASN A 471       1.157  58.536  43.521  1.00 30.14           O
ATOM   3730  ND2 ASN A 471      -0.295  57.458  44.851  1.00 30.77           N
ATOM   3731  N   ASP A 472       0.625  58.970  40.452  1.00 29.46           N
ATOM   3732  CA  ASP A 472       1.693  59.701  39.783  1.00 29.68           C
ATOM   3733  C   ASP A 472       2.988  59.744  40.589  1.00 29.56           C
ATOM   3734  O   ASP A 472       4.057  59.990  40.034  1.00 29.89           O
ATOM   3735  CB  ASP A 472       1.243  61.139  39.500  1.00 30.16           C
ATOM   3736  CG  ASP A 472      -0.181  61.216  38.983  0.50 30.43           C
ATOM   3737  OD1 ASP A 472      -1.106  60.822  39.725  0.50 30.74           O
ATOM   3738  OD2 ASP A 472      -0.375  61.672  37.838  0.50 30.72           O
ATOM   3739  N   ASP A 473       2.896  59.500  41.892  1.00 29.13           N
ATOM   3740  CA  ASP A 473       4.069  59.561  42.754  1.00 28.70           C
ATOM   3741  C   ASP A 473       4.579  58.236  43.313  1.00 28.06           C
ATOM   3742  O   ASP A 473       5.551  58.227  44.069  1.00 27.95           O
ATOM   3743  CB  ASP A 473       3.795  60.510  43.918  1.00 29.40           C
ATOM   3744  CG  ASP A 473       3.346  61.881  43.453  1.00 30.07           C
ATOM   3745  OD1 ASP A 473       4.080  62.503  42.657  1.00 30.61           O
ATOM   3746  OD2 ASP A 473       2.260  62.328  43.881  1.00 30.49           O
ATOM   3747  N   ALA A 474       3.936  57.129  42.955  1.00 27.19           N
ATOM   3748  CA  ALA A 474       4.365  55.826  43.452  1.00 26.43           C
ATOM   3749  C   ALA A 474       3.638  54.670  42.777  1.00 25.88           C
ATOM   3750  O   ALA A 474       2.577  54.848  42.186  1.00 26.18           O
ATOM   3751  CB  ALA A 474       4.155  55.754  44.957  1.00 26.15           C
ATOM   3752  N   THR A 475       4.227  53.483  42.869  1.00 24.93           N
ATOM   3753  CA  THR A 475       3.639  52.277  42.296  1.00 23.91           C
ATOM   3754  C   THR A 475       3.768  51.193  43.362  1.00 22.86           C
ATOM   3755  O   THR A 475       4.748  51.168  44.108  1.00 22.88           O
ATOM   3756  CB  THR A 475       4.381  51.832  41.009  1.00 24.34           C
ATOM   3757  OG1 THR A 475       3.755  50.662  40.465  1.00 25.14           O
ATOM   3758  CG2 THR A 475       5.831  51.519  41.304  1.00 24.79           C
ATOM   3759  N   PHE A 476       2.774  50.315  43.442  1.00 21.15           N
ATOM   3760  CA  PHE A 476       2.784  49.235  44.424  1.00 19.60           C
ATOM   3761  C   PHE A 476       3.095  47.901  43.764  1.00 18.55           C
ATOM   3762  O   PHE A 476       2.497  47.550  42.752  1.00 17.76           O
ATOM   3763  CB  PHE A 476       1.426  49.134  45.122  1.00 19.71           C
ATOM   3764  CG  PHE A 476       1.324  47.980  46.082  1.00 19.87           C
ATOM   3765  CD1 PHE A 476       2.001  48.009  47.297  1.00 20.15           C
ATOM   3766  CD2 PHE A 476       0.572  46.857  45.758  1.00 19.95           C
ATOM   3767  CE1 PHE A 476       1.928  46.930  48.179  1.00 20.21           C
ATOM   3768  CE2 PHE A 476       0.492  45.770  46.631  1.00 20.62           C
ATOM   3769  CZ  PHE A 476       1.173  45.810  47.844  1.00 20.29           C
ATOM   3770  N   ARG A 477       4.030  47.154  44.345  1.00 17.39           N
ATOM   3771  CA  ARG A 477       4.396  45.852  43.807  1.00 16.84           C
ATOM   3772  C   ARG A 477       4.462  44.824  44.929  1.00 16.44           C
ATOM   3773  O   ARG A 477       5.138  45.040  45.935  1.00 15.86           O
ATOM   3774  CB  ARG A 477       5.765  45.917  43.123  1.00 17.19           C
ATOM   3775  CG  ARG A 477       5.803  46.753  41.849  1.00 17.12           C
ATOM   3776  CD  ARG A 477       7.230  46.899  41.334  1.00 17.78           C
ATOM   3777  NE  ARG A 477       7.273  47.532  40.015  1.00 17.92           N
ATOM   3778  CZ  ARG A 477       8.388  47.923  39.402  1.00 18.16           C
ATOM   3779  NH1 ARG A 477       9.571  47.755  39.985  1.00 17.95           N
ATOM   3780  NH2 ARG A 477       8.320  48.474  38.197  1.00 18.26           N
ATOM   3781  N   PRO A 478       3.747  43.700  44.779  1.00 15.98           N
ATOM   3782  CA  PRO A 478       3.793  42.682  45.831  1.00 15.62           C
ATOM   3783  C   PRO A 478       5.229  42.184  46.013  1.00 15.29           C
ATOM   3784  O   PRO A 478       6.016  42.195  45.067  1.00 15.24           O
ATOM   3785  CB  PRO A 478       2.891  41.580  45.279  1.00 15.82           C
ATOM   3786  CG  PRO A 478       1.879  42.342  44.465  1.00 16.22           C
ATOM   3787  CD  PRO A 478       2.747  43.356  43.752  1.00 16.11           C
ATOM   3788  N   GLU A 479       5.580  41.765  47.225  1.00 14.75           N
ATOM   3789  CA  GLU A 479       6.916  41.222  47.454  1.00 14.18           C
ATOM   3790  C   GLU A 479       6.776  39.748  47.056  1.00 13.94           C
ATOM   3791  O   GLU A 479       6.043  38.992  47.696  1.00 13.58           O
ATOM   3792  CB  GLU A 479       7.307  41.377  48.929  1.00 14.51           C
ATOM   3793  CG  GLU A 479       8.713  40.881  49.273  1.00 14.57           C
ATOM   3794  CD  GLU A 479       9.182  41.369  50.636  1.00 15.26           C
ATOM   3795  OE1 GLU A 479       8.332  41.774  51.455  1.00 15.62           O
ATOM   3796  OE2 GLU A 479      10.404  41.340  50.895  1.00 14.82           O
ATOM   3797  N   TRP A 480       7.452  39.361  45.977  1.00 13.54           N
ATOM   3798  CA  TRP A 480       7.377  37.998  45.448  1.00 13.52           C
ATOM   3799  C   TRP A 480       7.418  36.890  46.495  1.00 13.52           C
ATOM   3800  O   TRP A 480       6.624  35.954  46.442  1.00 13.56           O
ATOM   3801  CB  TRP A 480       8.510  37.751  44.444  1.00 13.57           C
ATOM   3802  CG  TRP A 480       8.350  38.459  43.121  1.00 14.04           C
ATOM   3803  CD1 TRP A 480       9.251  39.294  42.525  1.00 14.21           C
ATOM   3804  CD2 TRP A 480       7.246  38.344  42.210  1.00 14.17           C
ATOM   3805  NE1 TRP A 480       8.780  39.703  41.294  1.00 14.28           N
ATOM   3806  CE2 TRP A 480       7.552  39.134  41.080  1.00 14.36           C
ATOM   3807  CE3 TRP A 480       6.030  37.647  42.240  1.00 14.25           C
ATOM   3808  CZ2 TRP A 480       6.684  39.248  39.985  1.00 14.52           C
ATOM   3809  CZ3 TRP A 480       5.166  37.758  41.148  1.00 14.62           C
ATOM   3810  CH2 TRP A 480       5.502  38.554  40.038  1.00 14.35           C
ATOM   3811  N   SER A 481       8.350  37.003  47.437  1.00 13.69           N
ATOM   3812  CA  SER A 481       8.531  35.988  48.477  1.00 13.80           C
ATOM   3813  C   SER A 481       7.431  35.900  49.526  1.00 13.78           C
ATOM   3814  O   SER A 481       7.346  34.909  50.252  1.00 14.00           O
ATOM   3815  CB  SER A 481       9.853  36.225  49.205  1.00 13.62           C
ATOM   3816  OG  SER A 481       9.801  37.438  49.948  1.00 13.77           O
ATOM   3817  N   LYS A 482       6.600  36.929  49.623  1.00 13.49           N
ATOM   3818  CA  LYS A 482       5.551  36.922  50.630  1.00 13.12           C
ATOM   3819  C   LYS A 482       4.198  36.577  50.030  1.00 12.90           C
ATOM   3820  O   LYS A 482       4.102  36.114  48.892  1.00 12.61           O
ATOM   3821  CB  LYS A 482       5.472  38.289  51.317  1.00 13.53           C
ATOM   3822  CG  LYS A 482       6.825  38.872  51.761  1.00 13.77           C
ATOM   3823  CD  LYS A 482       7.537  37.973  52.761  1.00 14.29           C
ATOM   3824  CE  LYS A 482       8.925  38.505  53.104  1.00 14.18           C
ATOM   3825  NZ  LYS A 482       8.892  39.857  53.732  1.00 14.35           N
ATOM   3826  N   GLY A 483       3.150  36.792  50.812  1.00 12.75           N
ATOM   3827  CA  GLY A 483       1.820  36.514  50.317  1.00 12.96           C
ATOM   3828  C   GLY A 483       1.298  37.666  49.479  1.00 12.98           C
ATOM   3829  O   GLY A 483       1.660  38.826  49.685  1.00 12.69           O
ATOM   3830  N   TRP A 484       0.467  37.327  48.506  1.00 13.05           N
ATOM   3831  CA  TRP A 484      -0.174  38.301  47.628  1.00 13.34           C
ATOM   3832  C   TRP A 484      -1.288  37.563  46.898  1.00 13.64           C
ATOM   3833  O   TRP A 484      -1.405  36.338  47.015  1.00 14.18           O
ATOM   3834  CB  TRP A 484       0.818  38.936  46.634  1.00 13.37           C
ATOM   3835  CG  TRP A 484       1.866  38.025  46.079  1.00 13.50           C
ATOM   3836  CD1 TRP A 484       3.093  37.765  46.618  1.00 13.46           C
ATOM   3837  CD2 TRP A 484       1.782  37.250  44.878  1.00 13.73           C
ATOM   3838  NE1 TRP A 484       3.779  36.875  45.829  1.00 13.60           N
ATOM   3839  CE2 TRP A 484       2.998  36.541  44.754  1.00 13.54           C
ATOM   3840  CE3 TRP A 484       0.797  37.085  43.892  1.00 13.55           C
ATOM   3841  CZ2 TRP A 484       3.258  35.678  43.686  1.00 13.40           C
ATOM   3842  CZ3 TRP A 484       1.058  36.223  42.825  1.00 13.87           C
ATOM   3843  CH2 TRP A 484       2.279  35.531  42.733  1.00 13.73           C
ATOM   3844  N   ALA A 485      -2.110  38.301  46.155  1.00 14.14           N
ATOM   3845  CA  ALA A 485      -3.241  37.708  45.451  1.00 14.38           C
ATOM   3846  C   ALA A 485      -4.122  36.965  46.461  1.00 14.56           C
ATOM   3847  O   ALA A 485      -4.531  35.825  46.229  1.00 14.36           O
ATOM   3848  CB  ALA A 485      -2.752  36.748  44.364  1.00 14.48           C
ATOM   3849  N   PHE A 486      -4.408  37.618  47.587  1.00 15.04           N
ATOM   3850  CA  PHE A 486      -5.240  37.012  48.627  1.00 15.71           C
ATOM   3851  C   PHE A 486      -6.689  36.964  48.158  1.00 16.35           C
ATOM   3852  O   PHE A 486      -7.291  38.006  47.921  1.00 16.40           O
ATOM   3853  CB  PHE A 486      -5.151  37.817  49.926  1.00 15.44           C
ATOM   3854  CG  PHE A 486      -3.790  37.780  50.571  1.00 15.35           C
ATOM   3855  CD1 PHE A 486      -2.839  38.752  50.282  1.00 15.13           C
ATOM   3856  CD2 PHE A 486      -3.457  36.755  51.451  1.00 15.42           C
ATOM   3857  CE1 PHE A 486      -1.576  38.704  50.859  1.00 15.22           C
ATOM   3858  CE2 PHE A 486      -2.193  36.696  52.035  1.00 15.24           C
ATOM   3859  CZ  PHE A 486      -1.251  37.672  51.738  1.00 15.01           C
ATOM   3860  N   GLY A 487      -7.252  35.763  48.040  1.00 16.96           N
ATOM   3861  CA  GLY A 487      -8.623  35.657  47.562  1.00 17.87           C
ATOM   3862  C   GLY A 487      -9.647  34.839  48.336  1.00 18.55           C
ATOM   3863  O   GLY A 487     -10.497  34.203  47.708  1.00 19.23           O
ATOM   3864  N   PRO A 488      -9.625  34.829  49.679  1.00 18.58           N
ATOM   3865  CA  PRO A 488      -8.714  35.519  50.597  1.00 18.65           C
ATOM   3866  C   PRO A 488      -7.393  34.789  50.839  1.00 18.63           C
ATOM   3867  O   PRO A 488      -6.408  35.413  51.224  1.00 18.40           O
ATOM   3868  CB  PRO A 488      -9.543  35.637  51.870  1.00 18.52           C
ATOM   3869  CG  PRO A 488     -10.315  34.350  51.858  1.00 18.55           C
ATOM   3870  CD  PRO A 488     -10.772  34.266  50.417  1.00 18.78           C
ATOM   3871  N   ASP A 489      -7.367  33.474  50.633  1.00 18.89           N
ATOM   3872  CA  ASP A 489      -6.128  32.734  50.839  1.00 18.94           C
ATOM   3873  C   ASP A 489      -5.099  33.264  49.850  1.00 18.40           C
ATOM   3874  O   ASP A 489      -5.433  33.597  48.708  1.00 18.00           O
ATOM   3875  CB  ASP A 489      -6.325  31.230  50.622  1.00 20.35           C
ATOM   3876  CG  ASP A 489      -7.271  30.610  51.635  1.00 21.57           C
ATOM   3877  OD1 ASP A 489      -7.401  31.165  52.745  1.00 21.56           O
ATOM   3878  OD2 ASP A 489      -7.871  29.559  51.326  1.00 22.71           O
ATOM   3879  N   PRO A 490      -3.834  33.362  50.276  1.00 17.75           N
ATOM   3880  CA  PRO A 490      -2.822  33.870  49.352  1.00 17.40           C
ATOM   3881  C   PRO A 490      -2.679  33.024  48.095  1.00 17.16           C
ATOM   3882  O   PRO A 490      -2.871  31.806  48.118  1.00 16.87           O
ATOM   3883  CB  PRO A 490      -1.552  33.886  50.204  1.00 17.47           C
ATOM   3884  CG  PRO A 490      -1.772  32.756  51.154  1.00 17.51           C
ATOM   3885  CD  PRO A 490      -3.222  32.920  51.542  1.00 17.83           C
ATOM   3886  N   TYR A 491      -2.362  33.698  46.996  1.00 16.92           N
ATOM   3887  CA  TYR A 491      -2.147  33.054  45.711  1.00 17.05           C
ATOM   3888  C   TYR A 491      -3.401  32.421  45.116  1.00 17.58           C
ATOM   3889  O   TYR A 491      -3.294  31.570  44.232  1.00 18.00           O
ATOM   3890  CB  TYR A 491      -1.046  31.994  45.845  1.00 16.16           C
ATOM   3891  CG  TYR A 491       0.092  32.414  46.756  1.00 15.63           C
ATOM   3892  CD1 TYR A 491       0.370  31.706  47.927  1.00 15.19           C
ATOM   3893  CD2 TYR A 491       0.877  33.530  46.461  1.00 15.17           C
ATOM   3894  CE1 TYR A 491       1.401  32.095  48.781  1.00 14.95           C
ATOM   3895  CE2 TYR A 491       1.915  33.932  47.314  1.00 15.01           C
ATOM   3896  CZ  TYR A 491       2.170  33.206  48.472  1.00 15.01           C
ATOM   3897  OH  TYR A 491       3.188  33.582  49.324  1.00 14.42           O
ATOM   3898  N   THR A 492      -4.581  32.830  45.582  1.00 18.15           N
ATOM   3899  CA  THR A 492      -5.821  32.265  45.048  1.00 18.98           C
ATOM   3900  C   THR A 492      -6.724  33.261  44.319  1.00 19.69           C
ATOM   3901  O   THR A 492      -7.718  32.856  43.709  1.00 20.01           O
ATOM   3902  CB  THR A 492      -6.663  31.559  46.142  1.00 18.90           C
ATOM   3903  OG1 THR A 492      -7.116  32.516  47.107  1.00 18.82           O
ATOM   3904  CG2 THR A 492      -5.843  30.481  46.830  1.00 19.12           C
ATOM   3905  N   ASP A 493      -6.410  34.553  44.385  1.00 20.09           N
ATOM   3906  CA  ASP A 493      -7.227  35.530  43.668  1.00 20.88           C
ATOM   3907  C   ASP A 493      -6.817  35.369  42.208  1.00 21.20           C
ATOM   3908  O   ASP A 493      -5.769  35.857  41.785  1.00 20.67           O
ATOM   3909  CB  ASP A 493      -6.946  36.959  44.144  1.00 21.31           C
ATOM   3910  CG  ASP A 493      -7.843  37.985  43.462  1.00 22.28           C
ATOM   3911  OD1 ASP A 493      -7.781  38.092  42.219  1.00 22.72           O
ATOM   3912  OD2 ASP A 493      -8.613  38.680  44.161  1.00 22.56           O
ATOM   3913  N   ASN A 494      -7.646  34.672  41.441  1.00 21.74           N
ATOM   3914  CA  ASN A 494      -7.330  34.408  40.047  1.00 22.25           C
ATOM   3915  C   ASN A 494      -7.085  35.636  39.180  1.00 22.12           C
ATOM   3916  O   ASN A 494      -6.220  35.607  38.306  1.00 21.97           O
ATOM   3917  CB  ASN A 494      -8.421  33.559  39.402  1.00 23.18           C
ATOM   3918  CG  ASN A 494      -7.982  32.981  38.075  1.00 24.09           C
ATOM   3919  OD1 ASN A 494      -7.145  32.076  38.027  1.00 24.63           O
ATOM   3920  ND2 ASN A 494      -8.524  33.516  36.987  1.00 24.38           N
ATOM   3921  N   ASP A 495      -7.836  36.710  39.406  1.00 22.17           N
ATOM   3922  CA  ASP A 495      -7.656  37.908  38.596  1.00 22.19           C
ATOM   3923  C   ASP A 495      -6.292  38.540  38.830  1.00 21.71           C
ATOM   3924  O   ASP A 495      -5.640  38.996  37.892  1.00 21.38           O
ATOM   3925  CB  ASP A 495      -8.753  38.935  38.881  1.00 23.18           C
ATOM   3926  CG  ASP A 495      -8.652  40.153  37.976  1.00 23.90           C
ATOM   3927  OD1 ASP A 495      -8.374  41.255  38.486  1.00 24.65           O
ATOM   3928  OD2 ASP A 495      -8.840  40.003  36.749  1.00 24.92           O
ATOM   3929  N   ILE A 496      -5.854  38.566  40.083  1.00 20.90           N
ATOM   3930  CA  ILE A 496      -4.556  39.143  40.388  1.00 20.28           C
ATOM   3931  C   ILE A 496      -3.448  38.268  39.814  1.00 19.94           C
ATOM   3932  O   ILE A 496      -2.537  38.767  39.162  1.00 19.74           O
ATOM   3933  CB  ILE A 496      -4.356  39.307  41.914  1.00 20.40           C
ATOM   3934  CG1 ILE A 496      -5.274  40.418  42.436  1.00 20.35           C
ATOM   3935  CG2 ILE A 496      -2.899  39.644  42.222  1.00 20.03           C
ATOM   3936  CD1 ILE A 496      -5.221  40.616  43.939  1.00 20.54           C
ATOM   3937  N   VAL A 497      -3.537  36.963  40.046  1.00 19.89           N
ATOM   3938  CA  VAL A 497      -2.523  36.034  39.557  1.00 19.88           C
ATOM   3939  C   VAL A 497      -2.380  36.010  38.033  1.00 20.34           C
ATOM   3940  O   VAL A 497      -1.269  36.060  37.507  1.00 20.33           O
ATOM   3941  CB  VAL A 497      -2.817  34.583  40.010  1.00 19.53           C
ATOM   3942  CG1 VAL A 497      -1.781  33.637  39.419  1.00 19.37           C
ATOM   3943  CG2 VAL A 497      -2.815  34.490  41.531  1.00 19.37           C
ATOM   3944  N   THR A 498      -3.507  35.949  37.332  1.00 20.72           N
ATOM   3945  CA  THR A 498      -3.489  35.850  35.877  1.00 21.46           C
ATOM   3946  C   THR A 498      -3.611  37.134  35.065  1.00 21.86           C
ATOM   3947  O   THR A 498      -3.399  37.111  33.850  1.00 22.15           O
ATOM   3948  CB  THR A 498      -4.589  34.880  35.394  1.00 21.54           C
ATOM   3949  OG1 THR A 498      -5.879  35.451  35.648  1.00 21.74           O
ATOM   3950  CG2 THR A 498      -4.482  33.550  36.128  1.00 21.46           C
ATOM   3951  N   ASN A 499      -3.941  38.247  35.711  1.00 22.15           N
ATOM   3952  CA  ASN A 499      -4.082  39.502  34.982  1.00 22.56           C
ATOM   3953  C   ASN A 499      -3.365  40.698  35.592  1.00 22.45           C
ATOM   3954  O   ASN A 499      -2.626  41.399  34.899  1.00 22.99           O
ATOM   3955  CB AASN A 499      -5.563  39.852  34.812  0.50 22.78           C
ATOM   3957  CG AASN A 499      -6.307  38.852  33.951  0.50 23.18           C
ATOM   3959  OD1AASN A 499      -5.929  38.595  32.808  0.50 23.64           O
ATOM   3961  ND2AASN A 499      -7.376  38.284  34.496  0.50 23.35           N
ATOM   3963  N   LYS A 500      -3.571  40.932  36.884  1.00 22.22           N
ATOM   3964  CA  LYS A 500      -2.961  42.082  37.539  1.00 21.80           C
ATOM   3965  C   LYS A 500      -1.445  42.036  37.727  1.00 21.41           C
ATOM   3966  O   LYS A 500      -0.782  43.071  37.650  1.00 21.06           O
ATOM   3967  CB  LYS A 500      -3.661  42.343  38.876  1.00 22.21           C
ATOM   3968  CG  LYS A 500      -5.144  42.685  38.717  1.00 22.85           C
ATOM   3969  CD  LYS A 500      -5.338  43.927  37.850  1.00 23.25           C
ATOM   3970  CE  LYS A 500      -6.815  44.248  37.622  1.00 23.61           C
ATOM   3971  NZ  LYS A 500      -7.512  43.228  36.785  1.00 23.98           N
ATOM   3972  N   MET A 501      -0.880  40.858  37.972  1.00 21.00           N
ATOM   3973  CA  MET A 501       0.567  40.795  38.135  1.00 20.89           C
ATOM   3974  C   MET A 501       1.205  41.203  36.805  1.00 20.69           C
ATOM   3975  O   MET A 501       2.174  41.962  36.776  1.00 20.66           O
ATOM   3976  CB  MET A 501       1.017  39.387  38.546  1.00 20.97           C
ATOM   3977  CG  MET A 501       0.508  38.945  39.924  1.00 21.28           C
ATOM   3978  SD  MET A 501       0.858  40.105  41.284  1.00 21.54           S
ATOM   3979  CE  MET A 501       2.623  39.868  41.495  1.00 21.81           C
ATOM   3980  N   ARG A 502       0.646  40.713  35.703  1.00 20.42           N
ATOM   3981  CA  ARG A 502       1.157  41.058  34.382  1.00 20.54           C
ATOM   3982  C   ARG A 502       1.057  42.567  34.192  1.00 20.36           C
ATOM   3983  O   ARG A 502       2.018  43.218  33.786  1.00 20.22           O
ATOM   3984  CB  ARG A 502       0.350  40.350  33.287  1.00 20.81           C
ATOM   3985  CG  ARG A 502       0.599  40.907  31.878  1.00 21.61           C
ATOM   3986  CD  ARG A 502      -0.077  40.059  30.809  1.00 22.24           C
ATOM   3987  NE  ARG A 502       0.193  40.549  29.457  1.00 22.81           N
ATOM   3988  CZ  ARG A 502      -0.445  41.563  28.876  1.00 23.38           C
ATOM   3989  NH1 ARG A 502      -1.407  42.212  29.520  1.00 23.48           N
ATOM   3990  NH2 ARG A 502      -0.116  41.933  27.643  1.00 23.77           N
ATOM   3991  N   ALA A 503      -0.112  43.118  34.501  1.00 20.37           N
ATOM   3992  CA  ALA A 503      -0.342  44.551  34.357  1.00 20.20           C
ATOM   3993  C   ALA A 503       0.694  45.351  35.137  1.00 20.32           C
ATOM   3994  O   ALA A 503       1.221  46.351  34.648  1.00 20.16           O
ATOM   3995  CB  ALA A 503      -1.743  44.902  34.837  1.00 20.50           C
ATOM   3996  N   THR A 504       0.981  44.902  36.354  1.00 20.20           N
ATOM   3997  CA  THR A 504       1.955  45.573  37.200  1.00 20.42           C
ATOM   3998  C   THR A 504       3.321  45.613  36.521  1.00 20.46           C
ATOM   3999  O   THR A 504       4.022  46.623  36.588  1.00 20.65           O
ATOM   4000  CB  THR A 504       2.106  44.855  38.569  1.00 20.21           C
ATOM   4001  OG1 THR A 504       0.913  45.032  39.343  1.00 20.43           O
ATOM   4002  CG2 THR A 504       3.292  45.418  39.346  1.00 20.01           C
ATOM   4003  N   TYR A 505       3.688  44.518  35.859  1.00 20.62           N
ATOM   4004  CA  TYR A 505       4.988  44.434  35.210  1.00 20.99           C
ATOM   4005  C   TYR A 505       5.111  44.770  33.723  1.00 21.77           C
ATOM   4006  O   TYR A 505       6.071  44.363  33.069  1.00 21.49           O
ATOM   4007  CB  TYR A 505       5.616  43.067  35.509  1.00 20.12           C
ATOM   4008  CG  TYR A 505       6.061  42.979  36.953  1.00 19.50           C
ATOM   4009  CD1 TYR A 505       5.228  42.445  37.937  1.00 19.12           C
ATOM   4010  CD2 TYR A 505       7.275  43.532  37.350  1.00 19.21           C
ATOM   4011  CE1 TYR A 505       5.596  42.475  39.285  1.00 18.92           C
ATOM   4012  CE2 TYR A 505       7.651  43.567  38.691  1.00 19.13           C
ATOM   4013  CZ  TYR A 505       6.807  43.042  39.652  1.00 18.95           C
ATOM   4014  OH  TYR A 505       7.175  43.113  40.977  1.00 18.55           O
ATOM   4015  N   ILE A 506       4.142  45.505  33.187  1.00 22.68           N
ATOM   4016  CA  ILE A 506       4.219  45.946  31.795  1.00 23.75           C
ATOM   4017  C   ILE A 506       4.056  47.459  31.848  1.00 24.33           C
ATOM   4018  O   ILE A 506       4.275  48.166  30.864  1.00 24.41           O
ATOM   4019  CB  ILE A 506       3.104  45.349  30.893  1.00 23.95           C
ATOM   4020  CG1 ILE A 506       1.724  45.711  31.438  1.00 24.47           C
ATOM   4021  CG2 ILE A 506       3.282  43.845  30.768  1.00 24.00           C
ATOM   4022  CD1 ILE A 506       0.592  45.355  30.488  1.00 24.88           C
ATOM   4023  N   GLU A 507       3.695  47.940  33.033  1.00 24.69           N
ATOM   4024  CA  GLU A 507       3.479  49.357  33.285  1.00 25.37           C
ATOM   4025  C   GLU A 507       4.784  50.153  33.333  1.00 25.37           C
ATOM   4026  O   GLU A 507       5.711  49.807  34.071  1.00 25.28           O
ATOM   4027  CB  GLU A 507       2.738  49.520  34.612  1.00 25.90           C
ATOM   4028  CG  GLU A 507       2.115  50.878  34.841  1.00 27.17           C
ATOM   4029  CD  GLU A 507       1.458  50.980  36.204  1.00 27.66           C
ATOM   4030  OE1 GLU A 507       2.137  51.400  37.164  1.00 27.80           O
ATOM   4031  OE2 GLU A 507       0.264  50.624  36.316  1.00 28.29           O
ATOM   4032  N   GLY A 508       4.846  51.216  32.534  1.00 25.25           N
ATOM   4033  CA  GLY A 508       6.016  52.081  32.508  1.00 25.23           C
ATOM   4034  C   GLY A 508       7.299  51.551  31.892  1.00 25.21           C
ATOM   4035  O   GLY A 508       8.320  52.242  31.918  1.00 25.23           O
ATOM   4036  N   VAL A 509       7.260  50.344  31.337  1.00 24.95           N
ATOM   4037  CA  VAL A 509       8.443  49.748  30.723  1.00 24.82           C
ATOM   4038  C   VAL A 509       8.223  49.435  29.243  1.00 24.89           C
ATOM   4039  O   VAL A 509       7.083  49.317  28.788  1.00 24.96           O
ATOM   4040  CB  VAL A 509       8.857  48.443  31.455  1.00 24.67           C
ATOM   4041  CG1 VAL A 509       9.344  48.766  32.860  1.00 24.45           C
ATOM   4042  CG2 VAL A 509       7.679  47.484  31.518  1.00 24.50           C
ATOM   4043  N   PRO A 510       9.316  49.292  28.476  1.00 24.91           N
ATOM   4044  CA  PRO A 510       9.264  48.991  27.041  1.00 24.96           C
ATOM   4045  C   PRO A 510       8.610  47.648  26.751  1.00 25.02           C
ATOM   4046  O   PRO A 510       8.702  46.718  27.555  1.00 24.90           O
ATOM   4047  CB  PRO A 510      10.736  48.988  26.630  1.00 25.08           C
ATOM   4048  CG  PRO A 510      11.383  49.883  27.635  1.00 25.30           C
ATOM   4049  CD  PRO A 510      10.712  49.469  28.912  1.00 24.89           C
ATOM   4050  N   THR A 511       7.959  47.545  25.596  1.00 24.65           N
ATOM   4051  CA  THR A 511       7.315  46.300  25.208  1.00 24.52           C
ATOM   4052  C   THR A 511       8.376  45.274  24.826  1.00 24.19           C
ATOM   4053  O   THR A 511       8.071  44.103  24.609  1.00 24.48           O
ATOM   4054  CB  THR A 511       6.365  46.504  24.012  1.00 24.72           C
ATOM   4055  OG1 THR A 511       7.091  47.076  22.914  1.00 25.12           O
ATOM   4056  CG2 THR A 511       5.220  47.427  24.397  1.00 24.87           C
ATOM   4057  N   THR A 512       9.627  45.719  24.753  1.00 23.72           N
ATOM   4058  CA  THR A 512      10.735  44.841  24.398  1.00 23.38           C
ATOM   4059  C   THR A 512      11.459  44.313  25.633  1.00 22.73           C
ATOM   4060  O   THR A 512      12.416  43.549  25.522  1.00 22.81           O
ATOM   4061  CB  THR A 512      11.765  45.572  23.522  1.00 23.67           C
ATOM   4062  OG1 THR A 512      12.180  46.775  24.183  1.00 23.86           O
ATOM   4063  CG2 THR A 512      11.162  45.917  22.163  1.00 23.99           C
ATOM   4064  N   GLU A 513      11.004  44.729  26.807  1.00 22.18           N
ATOM   4065  CA  GLU A 513      11.619  44.287  28.056  1.00 21.35           C
ATOM   4066  C   GLU A 513      10.623  44.415  29.197  1.00 20.84           C
ATOM   4067  O   GLU A 513      10.734  45.306  30.038  1.00 20.35           O
ATOM   4068  CB  GLU A 513      12.867  45.122  28.355  1.00 21.75           C
ATOM   4069  CG  GLU A 513      13.613  44.731  29.634  1.00 22.07           C
ATOM   4070  CD  GLU A 513      14.188  43.325  29.591  1.00 22.43           C
ATOM   4071  OE1 GLU A 513      14.145  42.686  28.521  1.00 22.50           O
ATOM   4072  OE2 GLU A 513      14.693  42.857  30.636  1.00 22.66           O
ATOM   4073  N   ASN A 514       9.635  43.526  29.212  1.00 20.50           N
ATOM   4074  CA  ASN A 514       8.628  43.542  30.263  1.00 20.12           C
ATOM   4075  C   ASN A 514       8.190  42.132  30.633  1.00 19.73           C
ATOM   4076  O   ASN A 514       8.835  41.151  30.267  1.00 19.54           O
ATOM   4077  CB  ASN A 514       7.406  44.371  29.841  1.00 20.32           C
ATOM   4078  CG  ASN A 514       6.661  43.773  28.657  1.00 20.47           C
ATOM   4079  OD1 ASN A 514       6.824  42.601  28.324  1.00 20.63           O
ATOM   4080  ND2 ASN A 514       5.814  44.585  28.027  1.00 20.58           N
ATOM   4081  N   TRP A 515       7.082  42.045  31.358  1.00 19.53           N
ATOM   4082  CA  TRP A 515       6.538  40.765  31.796  1.00 19.22           C
ATOM   4083  C   TRP A 515       6.424  39.763  30.653  1.00 19.54           C
ATOM   4084  O   TRP A 515       6.783  38.595  30.803  1.00 18.93           O
ATOM   4085  CB  TRP A 515       5.167  40.995  32.441  1.00 19.03           C
ATOM   4086  CG  TRP A 515       4.504  39.767  33.001  1.00 18.98           C
ATOM   4087  CD1 TRP A 515       3.510  39.035  32.422  1.00 18.49           C
ATOM   4088  CD2 TRP A 515       4.747  39.171  34.282  1.00 18.63           C
ATOM   4089  NE1 TRP A 515       3.110  38.025  33.264  1.00 18.99           N
ATOM   4090  CE2 TRP A 515       3.853  38.086  34.414  1.00 18.69           C
ATOM   4091  CE3 TRP A 515       5.632  39.452  35.334  1.00 18.54           C
ATOM   4092  CZ2 TRP A 515       3.815  37.277  35.558  1.00 18.58           C
ATOM   4093  CZ3 TRP A 515       5.594  38.645  36.474  1.00 18.28           C
ATOM   4094  CH2 TRP A 515       4.690  37.573  36.573  1.00 18.52           C
ATOM   4095  N   ASP A 516       5.928  40.216  29.504  1.00 19.63           N
ATOM   4096  CA  ASP A 516       5.772  39.327  28.358  1.00 20.04           C
ATOM   4097  C   ASP A 516       7.110  38.885  27.778  1.00 19.97           C
ATOM   4098  O   ASP A 516       7.245  37.751  27.312  1.00 20.10           O
ATOM   4099  CB  ASP A 516       4.910  39.996  27.281  1.00 20.78           C
ATOM   4100  CG  ASP A 516       3.513  40.317  27.779  1.00 21.53           C
ATOM   4101  OD1 ASP A 516       3.041  39.625  28.706  1.00 21.16           O
ATOM   4102  OD2 ASP A 516       2.877  41.252  27.239  1.00 22.14           O
ATOM   4103  N   THR A 517       8.093  39.778  27.806  1.00 19.79           N
ATOM   4104  CA  THR A 517       9.433  39.468  27.318  1.00 20.06           C
ATOM   4105  C   THR A 517       9.998  38.334  28.177  1.00 19.40           C
ATOM   4106  O   THR A 517      10.629  37.398  27.675  1.00 19.13           O
ATOM   4107  CB  THR A 517      10.376  40.684  27.458  1.00 20.28           C
ATOM   4108  OG1 THR A 517       9.823  41.807  26.764  1.00 21.90           O
ATOM   4109  CG2 THR A 517      11.747  40.362  26.882  1.00 21.49           C
ATOM   4110  N   ALA A 518       9.760  38.433  29.481  1.00 18.93           N
ATOM   4111  CA  ALA A 518      10.240  37.430  30.425  1.00 18.67           C
ATOM   4112  C   ALA A 518       9.600  36.068  30.171  1.00 18.42           C
ATOM   4113  O   ALA A 518      10.297  35.057  30.078  1.00 18.17           O
ATOM   4114  CB  ALA A 518       9.963  37.887  31.854  1.00 18.60           C
ATOM   4115  N   ARG A 519       8.274  36.040  30.060  1.00 18.60           N
ATOM   4116  CA  ARG A 519       7.569  34.785  29.813  1.00 18.91           C
ATOM   4117  C   ARG A 519       8.093  34.131  28.541  1.00 18.77           C
ATOM   4118  O   ARG A 519       8.311  32.920  28.496  1.00 18.62           O
ATOM   4119  CB  ARG A 519       6.064  35.033  29.681  1.00 19.68           C
ATOM   4120  CG  ARG A 519       5.378  35.460  30.971  1.00 20.21           C
ATOM   4121  CD  ARG A 519       4.049  36.140  30.661  1.00 20.88           C
ATOM   4122  NE  ARG A 519       3.193  35.295  29.836  1.00 21.04           N
ATOM   4123  CZ  ARG A 519       2.138  35.728  29.154  1.00 21.17           C
ATOM   4124  NH1 ARG A 519       1.792  37.010  29.188  1.00 21.60           N
ATOM   4125  NH2 ARG A 519       1.428  34.875  28.434  1.00 21.23           N
ATOM   4126  N   ALA A 520       8.305  34.941  27.508  1.00 18.78           N
ATOM   4127  CA  ALA A 520       8.805  34.427  26.238  1.00 18.88           C
ATOM   4128  C   ALA A 520      10.177  33.781  26.414  1.00 18.87           C
ATOM   4129  O   ALA A 520      10.453  32.720  25.853  1.00 18.64           O
ATOM   4130  CB  ALA A 520       8.878  35.558  25.209  1.00 19.30           C
ATOM   4131  N   ARG A 521      11.035  34.425  27.200  1.00 18.94           N
ATOM   4132  CA  ARG A 521      12.374  33.908  27.453  1.00 19.01           C
ATOM   4133  C   ARG A 521      12.300  32.594  28.233  1.00 18.52           C
ATOM   4134  O   ARG A 521      12.988  31.628  27.904  1.00 18.42           O
ATOM   4135  CB  ARG A 521      13.199  34.936  28.237  1.00 19.83           C
ATOM   4136  CG  ARG A 521      14.631  34.501  28.532  1.00 21.08           C
ATOM   4137  CD  ARG A 521      15.344  34.062  27.260  1.00 22.73           C
ATOM   4138  NE  ARG A 521      15.356  35.120  26.256  1.00 24.06           N
ATOM   4139  CZ  ARG A 521      15.598  34.921  24.964  1.00 24.84           C
ATOM   4140  NH1 ARG A 521      15.846  33.699  24.513  1.00 25.30           N
ATOM   4141  NH2 ARG A 521      15.600  35.948  24.122  1.00 25.62           N
ATOM   4142  N   TYR A 522      11.463  32.561  29.266  1.00 18.22           N
ATOM   4143  CA  TYR A 522      11.305  31.356  30.077  1.00 17.73           C
ATOM   4144  C   TYR A 522      10.818  30.185  29.226  1.00 18.15           C
ATOM   4145  O   TYR A 522      11.288  29.055  29.380  1.00 17.64           O
ATOM   4146  CB  TYR A 522      10.292  31.597  31.202  1.00 17.27           C
ATOM   4147  CG  TYR A 522      10.674  32.679  32.186  1.00 16.38           C
ATOM   4148  CD1 TYR A 522       9.697  33.463  32.791  1.00 15.88           C
ATOM   4149  CD2 TYR A 522      12.009  32.916  32.520  1.00 16.11           C
ATOM   4150  CE1 TYR A 522      10.032  34.463  33.703  1.00 16.08           C
ATOM   4151  CE2 TYR A 522      12.355  33.915  33.437  1.00 15.79           C
ATOM   4152  CZ  TYR A 522      11.359  34.682  34.020  1.00 15.42           C
ATOM   4153  OH  TYR A 522      11.677  35.681  34.911  1.00 15.56           O
ATOM   4154  N   ASN A 523       9.869  30.455  28.333  1.00 18.30           N
ATOM   4155  CA  ASN A 523       9.319  29.402  27.484  1.00 19.06           C
ATOM   4156  C   ASN A 523      10.289  28.931  26.404  1.00 19.55           C
ATOM   4157  O   ASN A 523      10.258  27.766  26.006  1.00 19.78           O
ATOM   4158  CB  ASN A 523       8.000  29.860  26.849  1.00 18.96           C
ATOM   4159  CG  ASN A 523       6.890  30.034  27.876  1.00 19.15           C
ATOM   4160  OD1 ASN A 523       6.957  29.492  28.983  1.00 19.02           O
ATOM   4161  ND2 ASN A 523       5.856  30.777  27.506  1.00 19.05           N
ATOM   4162  N   GLN A 524      11.145  29.829  25.927  1.00 20.10           N
ATOM   4163  CA  GLN A 524      12.132  29.462  24.917  1.00 20.71           C
ATOM   4164  C   GLN A 524      13.148  28.513  25.558  1.00 20.60           C
ATOM   4165  O   GLN A 524      13.530  27.505  24.969  1.00 20.36           O
ATOM   4166  CB  GLN A 524      12.834  30.720  24.383  1.00 21.69           C
ATOM   4167  CG  GLN A 524      14.008  30.462  23.442  1.00 23.79           C
ATOM   4168  CD  GLN A 524      15.330  30.263  24.174  1.00 24.98           C
ATOM   4169  OE1 GLN A 524      15.738  31.105  24.981  1.00 26.41           O
ATOM   4170  NE2 GLN A 524      16.011  29.155  23.888  1.00 25.86           N
ATOM   4171  N   ILE A 525      13.559  28.842  26.779  1.00 20.40           N
ATOM   4172  CA  ILE A 525      14.527  28.047  27.534  1.00 20.57           C
ATOM   4173  C   ILE A 525      13.955  26.711  27.999  1.00 20.18           C
ATOM   4174  O   ILE A 525      14.678  25.720  28.112  1.00 20.40           O
ATOM   4175  CB  ILE A 525      15.009  28.817  28.791  1.00 21.00           C
ATOM   4176  CG1 ILE A 525      15.927  29.965  28.380  1.00 21.50           C
ATOM   4177  CG2 ILE A 525      15.720  27.870  29.758  1.00 21.74           C
ATOM   4178  CD1 ILE A 525      16.295  30.876  29.539  1.00 21.91           C
ATOM   4179  N   ASP A 526      12.659  26.693  28.275  1.00 19.62           N
ATOM   4180  CA  ASP A 526      12.001  25.483  28.753  1.00 19.39           C
ATOM   4181  C   ASP A 526      10.624  25.353  28.107  1.00 19.22           C
ATOM   4182  O   ASP A 526       9.595  25.520  28.762  1.00 18.84           O
ATOM   4183  CB  ASP A 526      11.900  25.551  30.286  1.00 19.21           C
ATOM   4184  CG  ASP A 526      11.145  24.379  30.886  1.00 19.34           C
ATOM   4185  OD1 ASP A 526      11.195  23.271  30.317  1.00 19.06           O
ATOM   4186  OD2 ASP A 526      10.513  24.569  31.948  1.00 19.30           O
ATOM   4187  N   PRO A 527      10.590  25.039  26.800  1.00 19.32           N
ATOM   4188  CA  PRO A 527       9.329  24.893  26.064  1.00 19.33           C
ATOM   4189  C   PRO A 527       8.464  23.735  26.538  1.00 19.13           C
ATOM   4190  O   PRO A 527       7.265  23.696  26.271  1.00 19.43           O
ATOM   4191  CB  PRO A 527       9.794  24.715  24.620  1.00 19.35           C
ATOM   4192  CG  PRO A 527      11.090  23.973  24.784  1.00 19.78           C
ATOM   4193  CD  PRO A 527      11.742  24.726  25.933  1.00 19.60           C
ATOM   4194  N   HIS A 528       9.071  22.791  27.244  1.00 18.73           N
ATOM   4195  CA  HIS A 528       8.332  21.635  27.728  1.00 18.42           C
ATOM   4196  C   HIS A 528       7.821  21.820  29.153  1.00 18.29           C
ATOM   4197  O   HIS A 528       7.195  20.926  29.729  1.00 18.19           O
ATOM   4198  CB  HIS A 528       9.223  20.403  27.593  1.00 18.56           C
ATOM   4199  CG  HIS A 528       9.704  20.192  26.192  1.00 18.60           C
ATOM   4200  ND1 HIS A 528      11.040  20.176  25.851  1.00 19.14           N
ATOM   4201  CD2 HIS A 528       9.019  20.079  25.029  1.00 18.53           C
ATOM   4202  CE1 HIS A 528      11.156  20.065  24.539  1.00 18.52           C
ATOM   4203  NE2 HIS A 528       9.944  20.005  24.018  1.00 18.93           N
ATOM   4204  N   ARG A 529       8.081  23.005  29.694  1.00 17.99           N
ATOM   4205  CA  ARG A 529       7.657  23.389  31.035  1.00 17.80           C
ATOM   4206  C   ARG A 529       8.047  22.380  32.107  1.00 17.47           C
ATOM   4207  O   ARG A 529       7.252  22.043  32.981  1.00 17.44           O
ATOM   4208  CB  ARG A 529       6.145  23.631  31.057  1.00 17.78           C
ATOM   4209  CG  ARG A 529       5.685  24.658  30.017  1.00 18.05           C
ATOM   4210  CD  ARG A 529       4.223  25.048  30.215  1.00 18.40           C
ATOM   4211  NE  ARG A 529       4.027  25.873  31.406  1.00 18.45           N
ATOM   4212  CZ  ARG A 529       4.309  27.171  31.476  1.00 18.80           C
ATOM   4213  NH1 ARG A 529       4.798  27.810  30.419  1.00 19.03           N
ATOM   4214  NH2 ARG A 529       4.109  27.832  32.609  1.00 19.47           N
ATOM   4215  N   VAL A 530       9.283  21.905  32.037  1.00 17.24           N
ATOM   4216  CA  VAL A 530       9.777  20.951  33.022  1.00 17.08           C
ATOM   4217  C   VAL A 530       9.937  21.647  34.372  1.00 16.85           C
ATOM   4218  O   VAL A 530       9.695  21.053  35.424  1.00 17.06           O
ATOM   4219  CB  VAL A 530      11.139  20.369  32.593  1.00 17.26           C
ATOM   4220  CG1 VAL A 530      11.796  19.642  33.766  1.00 17.20           C
ATOM   4221  CG2 VAL A 530      10.941  19.405  31.429  1.00 17.16           C
ATOM   4222  N   PHE A 531      10.328  22.916  34.331  1.00 16.57           N
ATOM   4223  CA  PHE A 531      10.552  23.688  35.546  1.00 16.55           C
ATOM   4224  C   PHE A 531       9.332  24.518  35.929  1.00 16.25           C
ATOM   4225  O   PHE A 531       9.388  25.748  35.959  1.00 16.00           O
ATOM   4226  CB  PHE A 531      11.771  24.589  35.347  1.00 16.70           C
ATOM   4227  CG  PHE A 531      13.009  23.845  34.916  1.00 17.26           C
ATOM   4228  CD1 PHE A 531      13.731  24.259  33.802  1.00 17.15           C
ATOM   4229  CD2 PHE A 531      13.453  22.730  35.623  1.00 17.26           C
ATOM   4230  CE1 PHE A 531      14.876  23.575  33.396  1.00 17.75           C
ATOM   4231  CE2 PHE A 531      14.597  22.037  35.227  1.00 17.53           C
ATOM   4232  CZ  PHE A 531      15.311  22.458  34.112  1.00 17.71           C
ATOM   4233  N   THR A 532       8.231  23.836  36.225  1.00 16.38           N
ATOM   4234  CA  THR A 532       6.991  24.505  36.595  1.00 16.49           C
ATOM   4235  C   THR A 532       6.137  23.622  37.497  1.00 16.58           C
ATOM   4236  O   THR A 532       6.475  22.470  37.774  1.00 16.79           O
ATOM   4237  CB  THR A 532       6.109  24.802  35.353  1.00 16.68           C
ATOM   4238  OG1 THR A 532       5.673  23.560  34.780  1.00 17.06           O
ATOM   4239  CG2 THR A 532       6.879  25.590  34.303  1.00 16.78           C
ATOM   4240  N   ASN A 533       5.038  24.200  37.966  1.00 16.66           N
ATOM   4241  CA  ASN A 533       4.040  23.494  38.755  1.00 16.90           C
ATOM   4242  C   ASN A 533       2.720  24.193  38.427  1.00 17.17           C
ATOM   4243  O   ASN A 533       2.710  25.154  37.657  1.00 17.38           O
ATOM   4244  CB  ASN A 533       4.350  23.501  40.269  1.00 16.85           C
ATOM   4245  CG  ASN A 533       4.269  24.881  40.908  1.00 17.21           C
ATOM   4246  OD1 ASN A 533       3.647  25.800  40.385  1.00 17.16           O
ATOM   4247  ND2 ASN A 533       4.889  25.013  42.077  1.00 17.35           N
ATOM   4248  N   GLY A 534       1.614  23.711  38.982  1.00 17.27           N
ATOM   4249  CA  GLY A 534       0.318  24.300  38.682  1.00 17.41           C
ATOM   4250  C   GLY A 534       0.174  25.804  38.846  1.00 17.56           C
ATOM   4251  O   GLY A 534      -0.429  26.476  38.001  1.00 17.43           O
ATOM   4252  N   PHE A 535       0.712  26.335  39.938  1.00 17.27           N
ATOM   4253  CA  PHE A 535       0.626  27.765  40.210  1.00 17.23           C
ATOM   4254  C   PHE A 535       1.448  28.552  39.196  1.00 17.12           C
ATOM   4255  O   PHE A 535       1.018  29.589  38.695  1.00 17.30           O
ATOM   4256  CB  PHE A 535       1.124  28.056  41.630  1.00 17.18           C
ATOM   4257  CG  PHE A 535       1.119  29.510  41.985  1.00 16.96           C
ATOM   4258  CD1 PHE A 535      -0.072  30.230  42.001  1.00 16.84           C
ATOM   4259  CD2 PHE A 535       2.305  30.165  42.290  1.00 17.06           C
ATOM   4260  CE1 PHE A 535      -0.083  31.582  42.313  1.00 17.23           C
ATOM   4261  CE2 PHE A 535       2.306  31.523  42.606  1.00 17.11           C
ATOM   4262  CZ  PHE A 535       1.106  32.232  42.616  1.00 17.10           C
ATOM   4263  N   MET A 536       2.637  28.048  38.898  1.00 17.07           N
ATOM   4264  CA  MET A 536       3.519  28.697  37.944  1.00 17.36           C
ATOM   4265  C   MET A 536       2.872  28.771  36.561  1.00 17.43           C
ATOM   4266  O   MET A 536       3.118  29.712  35.802  1.00 17.49           O
ATOM   4267  CB AMET A 536       4.820  27.896  37.842  0.50 17.42           C
ATOM   4269  CG AMET A 536       5.907  28.522  36.986  0.50 17.59           C
ATOM   4271  SD AMET A 536       6.928  29.671  37.916  0.50 17.86           S
ATOM   4273  CE AMET A 536       8.045  28.527  38.725  0.50 17.59           C
ATOM   4275  N   ASP A 537       2.037  27.788  36.241  1.00 17.72           N
ATOM   4276  CA  ASP A 537       1.365  27.777  34.943  1.00 18.12           C
ATOM   4277  C   ASP A 537       0.312  28.872  34.849  1.00 18.41           C
ATOM   4278  O   ASP A 537      -0.005  29.345  33.755  1.00 18.37           O
ATOM   4279  CB  ASP A 537       0.715  26.418  34.677  1.00 18.42           C
ATOM   4280  CG  ASP A 537       1.732  25.340  34.356  1.00 18.68           C
ATOM   4281  OD1 ASP A 537       2.899  25.683  34.075  1.00 19.03           O
ATOM   4282  OD2 ASP A 537       1.363  24.150  34.375  1.00 19.31           O
ATOM   4283  N   LYS A 538      -0.235  29.270  35.992  1.00 18.11           N
ATOM   4284  CA  LYS A 538      -1.244  30.324  36.014  1.00 18.26           C
ATOM   4285  C   LYS A 538      -0.581  31.695  35.994  1.00 18.07           C
ATOM   4286  O   LYS A 538      -1.069  32.625  35.355  1.00 18.21           O
ATOM   4287  CB  LYS A 538      -2.124  30.205  37.262  1.00 18.75           C
ATOM   4288  CG  LYS A 538      -2.956  28.931  37.327  1.00 19.61           C
ATOM   4289  CD  LYS A 538      -3.944  28.966  38.486  1.00 20.91           C
ATOM   4290  CE  LYS A 538      -4.815  27.717  38.503  1.00 21.66           C
ATOM   4291  NZ  LYS A 538      -5.858  27.757  39.572  1.00 23.23           N
ATOM   4292  N   LEU A 539       0.540  31.809  36.697  1.00 17.75           N
ATOM   4293  CA  LEU A 539       1.270  33.066  36.784  1.00 17.52           C
ATOM   4294  C   LEU A 539       2.126  33.353  35.558  1.00 17.57           C
ATOM   4295  O   LEU A 539       2.121  34.469  35.036  1.00 17.76           O
ATOM   4296  CB  LEU A 539       2.175  33.060  38.022  1.00 16.97           C
ATOM   4297  CG  LEU A 539       2.973  34.340  38.276  1.00 16.76           C
ATOM   4298  CD1 LEU A 539       2.021  35.452  38.715  1.00 16.36           C
ATOM   4299  CD2 LEU A 539       4.027  34.090  39.350  1.00 16.59           C
ATOM   4300  N   LEU A 540       2.858  32.339  35.104  1.00 17.94           N
ATOM   4301  CA  LEU A 540       3.760  32.490  33.971  1.00 18.21           C
ATOM   4302  C   LEU A 540       3.480  31.562  32.796  1.00 18.43           C
ATOM   4303  O   LEU A 540       4.308  30.721  32.446  1.00 18.58           O
ATOM   4304  CB  LEU A 540       5.204  32.286  34.440  1.00 18.22           C
ATOM   4305  CG  LEU A 540       5.731  33.298  35.463  1.00 18.57           C
ATOM   4306  CD1 LEU A 540       7.010  32.764  36.102  1.00 18.91           C
ATOM   4307  CD2 LEU A 540       5.977  34.636  34.781  1.00 18.92           C
ATOM   4308  N   PRO A 541       2.308  31.701  32.166  1.00 18.68           N
ATOM   4309  CA  PRO A 541       2.004  30.835  31.025  1.00 18.83           C
ATOM   4310  C   PRO A 541       2.953  31.132  29.859  1.00 19.00           C
ATOM   4311  O   PRO A 541       3.245  30.203  29.078  1.00 19.23           O
ATOM   4312  CB  PRO A 541       0.544  31.173  30.715  1.00 18.88           C
ATOM   4313  CG  PRO A 541       0.424  32.598  31.155  1.00 18.79           C
ATOM   4314  CD  PRO A 541       1.184  32.607  32.460  1.00 18.70           C
ATOM   4315  OXT PRO A 541       3.392  32.297  29.736  1.00 18.71           O
ATOM   4317  N   VAL B 542      52.161   9.731  49.662  1.00 36.65           N
ATOM   4318  CA  VAL B 542      52.544   8.864  50.815  1.00 36.57           C
ATOM   4319  C   VAL B 542      52.369   7.392  50.454  1.00 36.44           C
ATOM   4320  O   VAL B 542      51.351   7.000  49.883  1.00 36.50           O
ATOM   4321  CB  VAL B 542      51.681   9.177  52.058  1.00 36.75           C
ATOM   4322  CG1 VAL B 542      52.102   8.293  53.226  1.00 36.72           C
ATOM   4323  CG2 VAL B 542      51.819  10.648  52.425  1.00 36.84           C
ATOM   4324  N   ALA B 543      53.369   6.585  50.793  1.00 36.11           N
ATOM   4325  CA  ALA B 543      53.337   5.156  50.504  1.00 35.79           C
ATOM   4326  C   ALA B 543      52.210   4.454  51.258  1.00 35.41           C
ATOM   4327  O   ALA B 543      51.928   4.773  52.413  1.00 35.52           O
ATOM   4328  CB  ALA B 543      54.676   4.526  50.866  1.00 35.79           C
ATOM   4329  N   PRO B 544      51.548   3.485  50.607  1.00 34.98           N
ATOM   4330  CA  PRO B 544      50.452   2.753  51.249  1.00 34.35           C
ATOM   4331  C   PRO B 544      50.941   1.785  52.326  1.00 33.77           C
ATOM   4332  O   PRO B 544      51.959   1.109  52.158  1.00 33.55           O
ATOM   4333  CB  PRO B 544      49.792   2.034  50.076  1.00 34.61           C
ATOM   4334  CG  PRO B 544      50.964   1.740  49.178  1.00 34.77           C
ATOM   4335  CD  PRO B 544      51.725   3.048  49.209  1.00 34.88           C
ATOM   4336  N   LEU B 545      50.214   1.732  53.438  1.00 33.10           N
ATOM   4337  CA  LEU B 545      50.562   0.838  54.536  1.00 32.34           C
ATOM   4338  C   LEU B 545      50.200  -0.591  54.155  1.00 31.85           C
ATOM   4339  O   LEU B 545      49.292  -0.815  53.355  1.00 31.58           O
ATOM   4340  CB  LEU B 545      49.794   1.228  55.801  1.00 32.30           C
ATOM   4341  CG  LEU B 545      50.191   2.526  56.506  1.00 32.19           C
ATOM   4342  CD1 LEU B 545      49.152   2.872  57.559  1.00 32.20           C
ATOM   4343  CD2 LEU B 545      51.567   2.367  57.134  1.00 32.12           C
ATOM   4344  N   PRO B 546      50.910  -1.578  54.720  1.00 31.46           N
ATOM   4345  CA  PRO B 546      50.609  -2.976  54.400  1.00 31.22           C
ATOM   4346  C   PRO B 546      49.144  -3.270  54.719  1.00 30.99           C
ATOM   4347  O   PRO B 546      48.615  -2.796  55.726  1.00 30.74           O
ATOM   4348  CB  PRO B 546      51.562  -3.749  55.308  1.00 31.30           C
ATOM   4349  CG  PRO B 546      52.737  -2.822  55.426  1.00 31.47           C
ATOM   4350  CD  PRO B 546      52.066  -1.483  55.627  1.00 31.41           C
ATOM   4351  N   THR B 547      48.488  -4.040  53.858  1.00 30.59           N
ATOM   4352  CA  THR B 547      47.086  -4.383  54.069  1.00 30.29           C
ATOM   4353  C   THR B 547      46.958  -5.352  55.242  1.00 29.99           C
ATOM   4354  O   THR B 547      47.647  -6.371  55.285  1.00 29.92           O
ATOM   4355  CB  THR B 547      46.485  -5.055  52.819  1.00 30.39           C
ATOM   4356  OG1 THR B 547      46.712  -4.225  51.673  1.00 30.16           O
ATOM   4357  CG2 THR B 547      44.988  -5.266  53.001  1.00 30.64           C
ATOM   4358  N   PRO B 548      46.085  -5.040  56.217  1.00 29.72           N
ATOM   4359  CA  PRO B 548      45.900  -5.924  57.376  1.00 29.62           C
ATOM   4360  C   PRO B 548      45.367  -7.287  56.927  1.00 29.64           C
ATOM   4361  O   PRO B 548      44.469  -7.362  56.088  1.00 29.48           O
ATOM   4362  CB  PRO B 548      44.889  -5.164  58.233  1.00 29.62           C
ATOM   4363  CG  PRO B 548      45.181  -3.725  57.901  1.00 29.73           C
ATOM   4364  CD  PRO B 548      45.340  -3.782  56.399  1.00 29.67           C
ATOM   4365  N   PRO B 549      45.912  -8.380  57.486  1.00 29.60           N
ATOM   4366  CA  PRO B 549      45.488  -9.739  57.132  1.00 29.59           C
ATOM   4367  C   PRO B 549      44.065 -10.105  57.545  1.00 29.74           C
ATOM   4368  O   PRO B 549      43.702 -10.020  58.718  1.00 29.38           O
ATOM   4369  CB  PRO B 549      46.535 -10.611  57.820  1.00 29.74           C
ATOM   4370  CG  PRO B 549      46.856  -9.816  59.053  1.00 29.69           C
ATOM   4371  CD  PRO B 549      46.980  -8.414  58.502  1.00 29.75           C
ATOM   4372  N   ASN B 550      43.269 -10.516  56.562  1.00 29.87           N
ATOM   4373  CA  ASN B 550      41.887 -10.924  56.785  1.00 30.21           C
ATOM   4374  C   ASN B 550      41.114 -10.028  57.748  1.00 30.36           C
ATOM   4375  O   ASN B 550      40.499 -10.509  58.699  1.00 30.13           O
ATOM   4376  CB  ASN B 550      41.851 -12.370  57.286  1.00 30.44           C
ATOM   4377  CG  ASN B 550      42.411 -13.347  56.273  0.50 30.67           C
ATOM   4378  OD1 ASN B 550      41.963 -13.393  55.128  0.50 30.65           O
ATOM   4379  ND2 ASN B 550      43.395 -14.136  56.690  0.50 30.80           N
ATOM   4380  N   PHE B 551      41.143  -8.725  57.488  1.00 30.56           N
ATOM   4381  CA  PHE B 551      40.442  -7.754  58.324  1.00 31.00           C
ATOM   4382  C   PHE B 551      38.936  -7.926  58.129  1.00 31.62           C
ATOM   4383  O   PHE B 551      38.488  -8.331  57.053  1.00 31.50           O
ATOM   4384  CB  PHE B 551      40.849  -6.337  57.909  1.00 30.64           C
ATOM   4385  CG  PHE B 551      40.517  -5.279  58.925  1.00 30.24           C
ATOM   4386  CD1 PHE B 551      41.304  -5.117  60.061  1.00 30.00           C
ATOM   4387  CD2 PHE B 551      39.423  -4.437  58.740  1.00 29.92           C
ATOM   4388  CE1 PHE B 551      41.007  -4.130  60.998  1.00 29.77           C
ATOM   4389  CE2 PHE B 551      39.116  -3.447  59.669  1.00 29.85           C
ATOM   4390  CZ  PHE B 551      39.911  -3.293  60.801  1.00 29.88           C
ATOM   4391  N   PRO B 552      38.133  -7.636  59.168  1.00 32.04           N
ATOM   4392  CA  PRO B 552      36.678  -7.776  59.037  1.00 32.53           C
ATOM   4393  C   PRO B 552      36.166  -7.005  57.818  1.00 32.92           C
ATOM   4394  O   PRO B 552      36.231  -5.778  57.774  1.00 32.97           O
ATOM   4395  CB  PRO B 552      36.167  -7.211  60.356  1.00 32.45           C
ATOM   4396  CG  PRO B 552      37.227  -7.663  61.320  1.00 32.34           C
ATOM   4397  CD  PRO B 552      38.506  -7.338  60.564  1.00 32.16           C
ATOM   4398  N   ASN B 553      35.660  -7.743  56.832  1.00 33.43           N
ATOM   4399  CA  ASN B 553      35.160  -7.167  55.583  1.00 33.64           C
ATOM   4400  C   ASN B 553      34.047  -6.125  55.691  1.00 33.41           C
ATOM   4401  O   ASN B 553      33.820  -5.362  54.750  1.00 33.51           O
ATOM   4402  CB  ASN B 553      34.709  -8.294  54.646  1.00 34.54           C
ATOM   4403  CG  ASN B 553      35.867  -9.163  54.184  1.00 35.08           C
ATOM   4404  OD1 ASN B 553      36.755  -8.704  53.462  1.00 35.67           O
ATOM   4405  ND2 ASN B 553      35.866 -10.424  54.604  1.00 35.85           N
ATOM   4406  N   ASP B 554      33.354  -6.082  56.824  1.00 32.93           N
ATOM   4407  CA  ASP B 554      32.273  -5.116  57.001  1.00 32.54           C
ATOM   4408  C   ASP B 554      32.739  -3.870  57.755  1.00 31.90           C
ATOM   4409  O   ASP B 554      31.967  -2.929  57.951  1.00 31.99           O
ATOM   4410  CB  ASP B 554      31.115  -5.765  57.750  1.00 33.21           C
ATOM   4411  CG  ASP B 554      31.515  -6.219  59.126  1.00 33.80           C
ATOM   4412  OD1 ASP B 554      32.608  -6.812  59.245  1.00 33.92           O
ATOM   4413  OD2 ASP B 554      30.742  -5.987  60.079  1.00 34.52           O
ATOM   4414  N   ILE B 555      33.997  -3.872  58.187  1.00 30.87           N
ATOM   4415  CA  ILE B 555      34.562  -2.723  58.892  1.00 29.84           C
ATOM   4416  C   ILE B 555      35.531  -2.032  57.942  1.00 29.32           C
ATOM   4417  O   ILE B 555      36.658  -2.492  57.743  1.00 29.09           O
ATOM   4418  CB  ILE B 555      35.334  -3.143  60.161  1.00 29.57           C
ATOM   4419  CG1 ILE B 555      34.387  -3.822  61.150  1.00 29.31           C
ATOM   4420  CG2 ILE B 555      35.978  -1.917  60.805  1.00 29.59           C
ATOM   4421  CD1 ILE B 555      35.070  -4.288  62.419  1.00 29.18           C
ATOM   4422  N   ALA B 556      35.081  -0.929  57.355  1.00 28.73           N
ATOM   4423  CA  ALA B 556      35.888  -0.177  56.407  1.00 28.47           C
ATOM   4424  C   ALA B 556      37.157   0.404  57.024  1.00 28.30           C
ATOM   4425  O   ALA B 556      37.140   0.928  58.140  1.00 28.23           O
ATOM   4426  CB  ALA B 556      35.049   0.941  55.792  1.00 28.45           C
ATOM   4427  N   LEU B 557      38.253   0.303  56.279  1.00 28.01           N
ATOM   4428  CA  LEU B 557      39.545   0.825  56.706  1.00 28.06           C
ATOM   4429  C   LEU B 557      39.949   1.984  55.809  1.00 28.05           C
ATOM   4430  O   LEU B 557      39.700   1.957  54.604  1.00 28.05           O
ATOM   4431  CB  LEU B 557      40.621  -0.257  56.619  1.00 28.03           C
ATOM   4432  CG  LEU B 557      40.805  -1.211  57.795  1.00 28.33           C
ATOM   4433  CD1 LEU B 557      41.905  -2.208  57.458  1.00 28.33           C
ATOM   4434  CD2 LEU B 557      41.166  -0.423  59.048  1.00 28.17           C
ATOM   4435  N   PHE B 558      40.572   2.999  56.398  1.00 27.68           N
ATOM   4436  CA  PHE B 558      41.025   4.162  55.642  1.00 27.79           C
ATOM   4437  C   PHE B 558      42.413   4.551  56.123  1.00 27.46           C
ATOM   4438  O   PHE B 558      42.677   4.545  57.324  1.00 27.34           O
ATOM   4439  CB  PHE B 558      40.103   5.367  55.857  1.00 28.34           C
ATOM   4440  CG  PHE B 558      38.656   5.095  55.577  1.00 29.07           C
ATOM   4441  CD1 PHE B 558      37.875   4.397  56.492  1.00 29.27           C
ATOM   4442  CD2 PHE B 558      38.068   5.546  54.397  1.00 29.48           C
ATOM   4443  CE1 PHE B 558      36.527   4.151  56.239  1.00 29.72           C
ATOM   4444  CE2 PHE B 558      36.719   5.306  54.132  1.00 29.66           C
ATOM   4445  CZ  PHE B 558      35.947   4.607  55.055  1.00 29.81           C
ATOM   4446  N   GLN B 559      43.301   4.883  55.193  1.00 27.03           N
ATOM   4447  CA  GLN B 559      44.639   5.312  55.575  1.00 26.75           C
ATOM   4448  C   GLN B 559      44.596   6.833  55.666  1.00 26.36           C
ATOM   4449  O   GLN B 559      44.318   7.512  54.677  1.00 26.54           O
ATOM   4450  CB  GLN B 559      45.679   4.881  54.533  1.00 27.11           C
ATOM   4451  CG  GLN B 559      47.112   5.246  54.917  1.00 27.31           C
ATOM   4452  CD  GLN B 559      48.142   4.753  53.917  1.00 27.54           C
ATOM   4453  OE1 GLN B 559      48.195   3.564  53.596  1.00 27.65           O
ATOM   4454  NE2 GLN B 559      48.974   5.666  53.425  1.00 27.59           N
ATOM   4455  N   GLN B 560      44.843   7.366  56.859  1.00 25.57           N
ATOM   4456  CA  GLN B 560      44.837   8.810  57.064  1.00 24.90           C
ATOM   4457  C   GLN B 560      46.065   9.189  57.873  1.00 24.11           C
ATOM   4458  O   GLN B 560      46.627   8.360  58.587  1.00 24.00           O
ATOM   4459  CB  GLN B 560      43.607   9.252  57.856  1.00 25.53           C
ATOM   4460  CG  GLN B 560      42.302   8.613  57.452  1.00 26.35           C
ATOM   4461  CD  GLN B 560      41.139   9.164  58.249  1.00 26.97           C
ATOM   4462  OE1 GLN B 560      41.241   9.360  59.462  1.00 27.12           O
ATOM   4463  NE2 GLN B 560      40.021   9.411  57.575  1.00 27.22           N
ATOM   4464  N   ALA B 561      46.485  10.441  57.762  1.00 23.10           N
ATOM   4465  CA  ALA B 561      47.631  10.891  58.535  1.00 22.07           C
ATOM   4466  C   ALA B 561      47.111  11.134  59.945  1.00 21.34           C
ATOM   4467  O   ALA B 561      45.900  11.208  60.158  1.00 21.26           O
ATOM   4468  CB  ALA B 561      48.190  12.186  57.954  1.00 22.46           C
ATOM   4469  N   TYR B 562      48.017  11.231  60.910  1.00 20.31           N
ATOM   4470  CA  TYR B 562      47.614  11.514  62.281  1.00 19.71           C
ATOM   4471  C   TYR B 562      48.365  12.752  62.744  1.00 19.68           C
ATOM   4472  O   TYR B 562      49.576  12.850  62.572  1.00 19.65           O
ATOM   4473  CB  TYR B 562      47.951  10.365  63.236  1.00 18.88           C
ATOM   4474  CG  TYR B 562      47.473  10.640  64.651  1.00 18.09           C
ATOM   4475  CD1 TYR B 562      46.204  10.243  65.071  1.00 17.93           C
ATOM   4476  CD2 TYR B 562      48.265  11.364  65.550  1.00 17.91           C
ATOM   4477  CE1 TYR B 562      45.728  10.561  66.352  1.00 17.51           C
ATOM   4478  CE2 TYR B 562      47.799  11.690  66.824  1.00 17.36           C
ATOM   4479  CZ  TYR B 562      46.532  11.289  67.220  1.00 17.66           C
ATOM   4480  OH  TYR B 562      46.061  11.629  68.475  1.00 17.02           O
ATOM   4481  N   GLN B 563      47.635  13.693  63.325  1.00 19.84           N
ATOM   4482  CA  GLN B 563      48.231  14.916  63.841  1.00 20.01           C
ATOM   4483  C   GLN B 563      47.442  15.298  65.078  1.00 19.33           C
ATOM   4484  O   GLN B 563      46.215  15.387  65.019  1.00 19.44           O
ATOM   4485  CB  GLN B 563      48.130  16.039  62.807  1.00 21.22           C
ATOM   4486  CG  GLN B 563      48.791  17.338  63.231  1.00 23.56           C
ATOM   4487  CD  GLN B 563      48.581  18.449  62.216  1.00 24.59           C
ATOM   4488  OE1 GLN B 563      47.509  19.059  62.151  1.00 25.73           O
ATOM   4489  NE2 GLN B 563      49.602  18.706  61.406  1.00 25.46           N
ATOM   4490  N   ASN B 564      48.125  15.500  66.202  1.00 18.32           N
ATOM   4491  CA  ASN B 564      47.417  15.895  67.411  1.00 17.64           C
ATOM   4492  C   ASN B 564      47.250  17.415  67.390  1.00 17.75           C
ATOM   4493  O   ASN B 564      47.840  18.099  66.554  1.00 17.51           O
ATOM   4494  CB  ASN B 564      48.156  15.413  68.673  1.00 16.90           C
ATOM   4495  CG  ASN B 564      49.516  16.062  68.858  1.00 16.77           C
ATOM   4496  OD1 ASN B 564      50.097  16.604  67.922  1.00 16.13           O
ATOM   4497  ND2 ASN B 564      50.040  15.985  70.080  1.00 15.59           N
ATOM   4498  N   TRP B 565      46.436  17.942  68.294  1.00 17.45           N
ATOM   4499  CA  TRP B 565      46.177  19.374  68.317  1.00 17.53           C
ATOM   4500  C   TRP B 565      47.423  20.258  68.270  1.00 17.53           C
ATOM   4501  O   TRP B 565      47.487  21.197  67.472  1.00 17.59           O
ATOM   4502  CB  TRP B 565      45.345  19.744  69.541  1.00 17.26           C
ATOM   4503  CG  TRP B 565      45.019  21.198  69.584  1.00 17.36           C
ATOM   4504  CD1 TRP B 565      44.086  21.858  68.832  1.00 17.17           C
ATOM   4505  CD2 TRP B 565      45.659  22.190  70.391  1.00 17.00           C
ATOM   4506  NE1 TRP B 565      44.107  23.199  69.123  1.00 17.39           N
ATOM   4507  CE2 TRP B 565      45.064  23.431  70.077  1.00 17.28           C
ATOM   4508  CE3 TRP B 565      46.682  22.151  71.349  1.00 17.06           C
ATOM   4509  CZ2 TRP B 565      45.457  24.629  70.687  1.00 17.40           C
ATOM   4510  CZ3 TRP B 565      47.075  23.342  71.957  1.00 17.27           C
ATOM   4511  CH2 TRP B 565      46.461  24.565  71.621  1.00 17.30           C
ATOM   4512  N   SER B 566      48.412  19.962  69.107  1.00 17.45           N
ATOM   4513  CA  SER B 566      49.628  20.775  69.145  1.00 17.62           C
ATOM   4514  C   SER B 566      50.520  20.567  67.928  1.00 17.82           C
ATOM   4515  O   SER B 566      51.454  21.342  67.698  1.00 17.40           O
ATOM   4516  CB  SER B 566      50.439  20.468  70.405  1.00 17.60           C
ATOM   4517  OG  SER B 566      51.042  19.189  70.316  1.00 17.30           O
ATOM   4518  N   LYS B 567      50.228  19.518  67.164  1.00 18.08           N
ATOM   4519  CA  LYS B 567      50.990  19.158  65.973  1.00 18.62           C
ATOM   4520  C   LYS B 567      52.385  18.633  66.307  1.00 18.46           C
ATOM   4521  O   LYS B 567      53.229  18.484  65.426  1.00 18.54           O
ATOM   4522  CB  LYS B 567      51.082  20.349  65.009  1.00 19.64           C
ATOM   4523  CG  LYS B 567      49.751  20.707  64.369  1.00 20.95           C
ATOM   4524  CD  LYS B 567      49.848  21.941  63.485  1.00 22.31           C
ATOM   4525  CE  LYS B 567      48.478  22.326  62.943  1.00 23.26           C
ATOM   4526  NZ  LYS B 567      48.502  23.617  62.198  1.00 24.72           N
ATOM   4527  N   GLU B 568      52.619  18.339  67.583  1.00 17.91           N
ATOM   4528  CA  GLU B 568      53.904  17.803  68.017  1.00 18.07           C
ATOM   4529  C   GLU B 568      54.016  16.330  67.635  1.00 17.91           C
ATOM   4530  O   GLU B 568      55.114  15.777  67.557  1.00 18.04           O
ATOM   4531  CB  GLU B 568      54.058  17.966  69.526  1.00 17.86           C
ATOM   4532  CG  GLU B 568      54.317  19.401  69.944  1.00 17.92           C
ATOM   4533  CD  GLU B 568      54.287  19.568  71.441  1.00 17.87           C
ATOM   4534  OE1 GLU B 568      53.184  19.514  72.017  1.00 17.99           O
ATOM   4535  OE2 GLU B 568      55.369  19.741  72.038  1.00 19.01           O
ATOM   4536  N   ILE B 569      52.868  15.698  67.411  1.00 17.87           N
ATOM   4537  CA  ILE B 569      52.831  14.300  66.999  1.00 17.91           C
ATOM   4538  C   ILE B 569      52.203  14.270  65.615  1.00 18.34           C
ATOM   4539  O   ILE B 569      51.003  14.514  65.466  1.00 18.05           O
ATOM   4540  CB  ILE B 569      51.975  13.429  67.952  1.00 17.54           C
ATOM   4541  CG1 ILE B 569      52.605  13.409  69.348  1.00 17.23           C
ATOM   4542  CG2 ILE B 569      51.873  12.003  67.404  1.00 17.47           C
ATOM   4543  CD1 ILE B 569      51.790  12.657  70.380  1.00 17.11           C
ATOM   4544  N   MET B 570      53.024  13.998  64.604  1.00 19.19           N
ATOM   4545  CA  MET B 570      52.541  13.929  63.232  1.00 19.88           C
ATOM   4546  C   MET B 570      53.069  12.674  62.540  1.00 19.88           C
ATOM   4547  O   MET B 570      54.278  12.438  62.491  1.00 19.85           O
ATOM   4548  CB AMET B 570      53.027  15.138  62.427  0.50 20.24           C
ATOM   4550  CG AMET B 570      52.605  16.497  62.940  0.50 20.89           C
ATOM   4552  SD AMET B 570      53.392  17.794  61.952  0.50 21.86           S
ATOM   4554  CE AMET B 570      52.398  17.723  60.455  0.50 21.35           C
ATOM   4556  N   LEU B 571      52.149  11.865  62.024  1.00 20.21           N
ATOM   4557  CA  LEU B 571      52.497  10.649  61.294  1.00 20.44           C
ATOM   4558  C   LEU B 571      51.769  10.737  59.955  1.00 20.76           C
ATOM   4559  O   LEU B 571      50.571  11.023  59.917  1.00 20.49           O
ATOM   4560  CB  LEU B 571      52.050   9.395  62.056  1.00 20.45           C
ATOM   4561  CG  LEU B 571      52.919   8.927  63.232  1.00 20.60           C
ATOM   4562  CD1 LEU B 571      52.787   9.893  64.401  1.00 20.60           C
ATOM   4563  CD2 LEU B 571      52.490   7.522  63.653  1.00 20.50           C
ATOM   4564  N   ASP B 572      52.490  10.498  58.863  1.00 21.14           N
ATOM   4565  CA  ASP B 572      51.900  10.593  57.531  1.00 21.47           C
ATOM   4566  C   ASP B 572      50.837   9.541  57.232  1.00 21.36           C
ATOM   4567  O   ASP B 572      49.961   9.767  56.394  1.00 21.36           O
ATOM   4568  CB AASP B 572      52.993  10.472  56.466  0.50 21.71           C
ATOM   4570  CG AASP B 572      54.023  11.577  56.549  0.50 21.98           C
ATOM   4572  OD1AASP B 572      55.084  11.434  55.906  0.50 22.20           O
ATOM   4574  OD2AASP B 572      53.774  12.585  57.241  0.50 22.10           O
ATOM   4576  N   ALA B 573      50.908   8.395  57.901  1.00 20.90           N
ATOM   4577  CA  ALA B 573      49.941   7.337  57.636  1.00 20.96           C
ATOM   4578  C   ALA B 573      49.608   6.452  58.825  1.00 20.62           C
ATOM   4579  O   ALA B 573      50.490   6.022  59.568  1.00 20.83           O
ATOM   4580  CB  ALA B 573      50.435   6.469  56.480  1.00 20.86           C
ATOM   4581  N   THR B 574      48.317   6.183  58.981  1.00 20.48           N
ATOM   4582  CA  THR B 574      47.808   5.324  60.044  1.00 20.33           C
ATOM   4583  C   THR B 574      46.556   4.641  59.513  1.00 20.21           C
ATOM   4584  O   THR B 574      45.865   5.190  58.652  1.00 20.15           O
ATOM   4585  CB  THR B 574      47.398   6.127  61.304  1.00 20.35           C
ATOM   4586  OG1 THR B 574      46.328   7.025  60.976  1.00 20.21           O
ATOM   4587  CG2 THR B 574      48.578   6.917  61.848  1.00 20.36           C
ATOM   4588  N   TRP B 575      46.274   3.440  60.008  1.00 20.05           N
ATOM   4589  CA  TRP B 575      45.071   2.727  59.601  1.00 20.19           C
ATOM   4590  C   TRP B 575      43.972   3.204  60.540  1.00 20.04           C
ATOM   4591  O   TRP B 575      44.149   3.200  61.759  1.00 19.88           O
ATOM   4592  CB  TRP B 575      45.257   1.211  59.735  1.00 20.47           C
ATOM   4593  CG  TRP B 575      45.903   0.579  58.535  1.00 21.16           C
ATOM   4594  CD1 TRP B 575      46.997  -0.232  58.526  1.00 21.28           C
ATOM   4595  CD2 TRP B 575      45.482   0.703  57.169  1.00 21.47           C
ATOM   4596  NE1 TRP B 575      47.289  -0.623  57.237  1.00 21.85           N
ATOM   4597  CE2 TRP B 575      46.373  -0.062  56.385  1.00 21.67           C
ATOM   4598  CE3 TRP B 575      44.437   1.386  56.532  1.00 21.78           C
ATOM   4599  CZ2 TRP B 575      46.253  -0.162  54.991  1.00 22.11           C
ATOM   4600  CZ3 TRP B 575      44.316   1.285  55.145  1.00 22.24           C
ATOM   4601  CH2 TRP B 575      45.221   0.517  54.393  1.00 22.07           C
ATOM   4602  N   VAL B 576      42.845   3.620  59.972  1.00 19.90           N
ATOM   4603  CA  VAL B 576      41.731   4.121  60.764  1.00 19.98           C
ATOM   4604  C   VAL B 576      40.396   3.528  60.330  1.00 20.08           C
ATOM   4605  O   VAL B 576      40.139   3.352  59.139  1.00 20.17           O
ATOM   4606  CB  VAL B 576      41.609   5.658  60.638  1.00 19.93           C
ATOM   4607  CG1 VAL B 576      40.594   6.185  61.637  1.00 19.99           C
ATOM   4608  CG2 VAL B 576      42.962   6.307  60.835  1.00 19.80           C
ATOM   4609  N   CYS B 577      39.550   3.215  61.303  1.00 20.03           N
ATOM   4610  CA  CYS B 577      38.223   2.697  61.014  1.00 20.15           C
ATOM   4611  C   CYS B 577      37.258   3.383  61.972  1.00 20.50           C
ATOM   4612  O   CYS B 577      37.680   3.995  62.959  1.00 20.21           O
ATOM   4613  CB  CYS B 577      38.167   1.170  61.185  1.00 20.25           C
ATOM   4614  SG  CYS B 577      38.334   0.524  62.872  1.00 20.48           S
ATOM   4615  N   SER B 578      35.968   3.313  61.667  1.00 20.62           N
ATOM   4616  CA  SER B 578      34.955   3.922  62.517  1.00 20.91           C
ATOM   4617  C   SER B 578      33.944   2.870  62.951  1.00 21.27           C
ATOM   4618  O   SER B 578      32.927   2.662  62.287  1.00 21.48           O
ATOM   4619  CB  SER B 578      34.234   5.050  61.774  1.00 21.00           C
ATOM   4620  OG  SER B 578      35.116   6.126  61.497  1.00 21.18           O
ATOM   4621  N   PRO B 579      34.214   2.184  64.073  1.00 21.36           N
ATOM   4622  CA  PRO B 579      33.279   1.158  64.544  1.00 21.47           C
ATOM   4623  C   PRO B 579      31.859   1.709  64.634  1.00 21.39           C
ATOM   4624  O   PRO B 579      31.636   2.789  65.177  1.00 21.42           O
ATOM   4625  CB  PRO B 579      33.855   0.758  65.905  1.00 21.45           C
ATOM   4626  CG  PRO B 579      34.627   1.987  66.338  1.00 21.58           C
ATOM   4627  CD  PRO B 579      35.290   2.407  65.055  1.00 21.46           C
ATOM   4628  N   LYS B 580      30.904   0.966  64.083  1.00 21.26           N
ATOM   4629  CA  LYS B 580      29.508   1.387  64.086  1.00 21.07           C
ATOM   4630  C   LYS B 580      28.792   1.102  65.400  1.00 20.65           C
ATOM   4631  O   LYS B 580      27.838   1.794  65.753  1.00 20.49           O
ATOM   4632  CB  LYS B 580      28.755   0.701  62.940  1.00 21.90           C
ATOM   4633  CG  LYS B 580      29.118   1.232  61.561  1.00 23.06           C
ATOM   4634  CD  LYS B 580      28.416   0.444  60.460  1.00 24.20           C
ATOM   4635  CE  LYS B 580      28.504   1.164  59.118  1.00 24.92           C
ATOM   4636  NZ  LYS B 580      29.903   1.439  58.686  1.00 25.77           N
ATOM   4637  N   THR B 581      29.256   0.081  66.116  1.00 20.17           N
ATOM   4638  CA  THR B 581      28.657  -0.314  67.389  1.00 19.75           C
ATOM   4639  C   THR B 581      29.744  -0.801  68.343  1.00 19.61           C
ATOM   4640  O   THR B 581      30.854  -1.108  67.918  1.00 19.42           O
ATOM   4641  CB  THR B 581      27.676  -1.493  67.209  1.00 19.89           C
ATOM   4642  OG1 THR B 581      28.414  -2.664  66.840  1.00 19.56           O
ATOM   4643  CG2 THR B 581      26.652  -1.188  66.125  1.00 19.55           C
ATOM   4644  N   PRO B 582      29.435  -0.875  69.648  1.00 19.59           N
ATOM   4645  CA  PRO B 582      30.424  -1.345  70.623  1.00 19.87           C
ATOM   4646  C   PRO B 582      30.900  -2.757  70.283  1.00 20.27           C
ATOM   4647  O   PRO B 582      32.074  -3.089  70.454  1.00 20.17           O
ATOM   4648  CB  PRO B 582      29.654  -1.293  71.940  1.00 19.75           C
ATOM   4649  CG  PRO B 582      28.762  -0.100  71.745  1.00 19.81           C
ATOM   4650  CD  PRO B 582      28.259  -0.302  70.327  1.00 19.69           C
ATOM   4651  N   GLN B 583      29.982  -3.587  69.792  1.00 20.64           N
ATOM   4652  CA  GLN B 583      30.318  -4.964  69.436  1.00 21.25           C
ATOM   4653  C   GLN B 583      31.368  -5.021  68.331  1.00 21.13           C
ATOM   4654  O   GLN B 583      32.126  -5.985  68.238  1.00 21.30           O
ATOM   4655  CB  GLN B 583      29.057  -5.719  68.999  1.00 21.97           C
ATOM   4656  CG  GLN B 583      29.267  -7.198  68.707  1.00 23.52           C
ATOM   4657  CD  GLN B 583      29.883  -7.955  69.876  1.00 24.27           C
ATOM   4658  OE1 GLN B 583      29.562  -7.702  71.039  1.00 24.90           O
ATOM   4659  NE2 GLN B 583      30.764  -8.901  69.566  1.00 24.88           N
ATOM   4660  N   ASP B 584      31.418  -3.994  67.489  1.00 20.92           N
ATOM   4661  CA  ASP B 584      32.409  -3.982  66.420  1.00 20.70           C
ATOM   4662  C   ASP B 584      33.804  -3.795  67.007  1.00 20.25           C
ATOM   4663  O   ASP B 584      34.788  -4.274  66.448  1.00 19.83           O
ATOM   4664  CB  ASP B 584      32.100  -2.882  65.405  1.00 21.52           C
ATOM   4665  CG  ASP B 584      30.857  -3.185  64.585  1.00 22.63           C
ATOM   4666  OD1 ASP B 584      30.729  -4.335  64.110  1.00 23.09           O
ATOM   4667  OD2 ASP B 584      30.015  -2.280  64.410  1.00 23.14           O
ATOM   4668  N   VAL B 585      33.886  -3.108  68.145  1.00 19.79           N
ATOM   4669  CA  VAL B 585      35.178  -2.905  68.792  1.00 19.39           C
ATOM   4670  C   VAL B 585      35.632  -4.251  69.345  1.00 19.42           C
ATOM   4671  O   VAL B 585      36.825  -4.553  69.371  1.00 19.42           O
ATOM   4672  CB  VAL B 585      35.088  -1.875  69.943  1.00 19.37           C
ATOM   4673  CG1 VAL B 585      36.476  -1.631  70.533  1.00 18.96           C
ATOM   4674  CG2 VAL B 585      34.500  -0.575  69.428  1.00 19.06           C
ATOM   4675  N   VAL B 586      34.672  -5.062  69.787  1.00 19.43           N
ATOM   4676  CA  VAL B 586      34.986  -6.390  70.305  1.00 19.53           C
ATOM   4677  C   VAL B 586      35.557  -7.215  69.149  1.00 19.93           C
ATOM   4678  O   VAL B 586      36.582  -7.882  69.286  1.00 19.70           O
ATOM   4679  CB  VAL B 586      33.723  -7.095  70.861  1.00 19.50           C
ATOM   4680  CG1 VAL B 586      34.048  -8.542  71.224  1.00 19.59           C
ATOM   4681  CG2 VAL B 586      33.211  -6.351  72.093  1.00 19.10           C
ATOM   4682  N   ARG B 587      34.893  -7.154  67.999  1.00 20.30           N
ATOM   4683  CA  ARG B 587      35.351  -7.892  66.832  1.00 20.91           C
ATOM   4684  C   ARG B 587      36.760  -7.447  66.452  1.00 20.53           C
ATOM   4685  O   ARG B 587      37.604  -8.270  66.097  1.00 20.43           O
ATOM   4686  CB  ARG B 587      34.381  -7.673  65.670  1.00 21.81           C
ATOM   4687  CG  ARG B 587      32.965  -8.150  65.980  1.00 23.30           C
ATOM   4688  CD  ARG B 587      32.004  -7.692  64.901  1.00 24.52           C
ATOM   4689  NE  ARG B 587      32.429  -8.178  63.597  1.00 25.58           N
ATOM   4690  CZ  ARG B 587      32.167  -7.563  62.450  1.00 25.98           C
ATOM   4691  NH1 ARG B 587      31.477  -6.429  62.446  1.00 26.34           N
ATOM   4692  NH2 ARG B 587      32.595  -8.085  61.308  1.00 25.94           N
ATOM   4693  N   LEU B 588      37.011  -6.143  66.534  1.00 20.35           N
ATOM   4694  CA  LEU B 588      38.326  -5.597  66.216  1.00 20.25           C
ATOM   4695  C   LEU B 588      39.384  -6.112  67.189  1.00 19.86           C
ATOM   4696  O   LEU B 588      40.495  -6.454  66.787  1.00 19.70           O
ATOM   4697  CB  LEU B 588      38.302  -4.066  66.276  1.00 20.97           C
ATOM   4698  CG  LEU B 588      37.803  -3.304  65.050  1.00 21.47           C
ATOM   4699  CD1 LEU B 588      37.660  -1.819  65.376  1.00 22.12           C
ATOM   4700  CD2 LEU B 588      38.785  -3.503  63.910  1.00 21.81           C
ATOM   4701  N   ALA B 589      39.029  -6.167  68.469  1.00 19.48           N
ATOM   4702  CA  ALA B 589      39.953  -6.627  69.503  1.00 19.25           C
ATOM   4703  C   ALA B 589      40.343  -8.099  69.358  1.00 19.21           C
ATOM   4704  O   ALA B 589      41.505  -8.459  69.547  1.00 19.01           O
ATOM   4705  CB  ALA B 589      39.353  -6.379  70.884  1.00 18.86           C
ATOM   4706  N   ASN B 590      39.378  -8.955  69.040  1.00 19.24           N
ATOM   4707  CA  ASN B 590      39.693 -10.369  68.882  1.00 19.33           C
ATOM   4708  C   ASN B 590      40.514 -10.590  67.619  1.00 19.43           C
ATOM   4709  O   ASN B 590      41.413 -11.433  67.592  1.00 19.52           O
ATOM   4710  CB  ASN B 590      38.410 -11.208  68.859  1.00 19.27           C
ATOM   4711  CG  ASN B 590      37.787 -11.338  70.235  1.00 19.13           C
ATOM   4712  OD1 ASN B 590      38.478 -11.658  71.204  1.00 19.26           O
ATOM   4713  ND2 ASN B 590      36.484 -11.097  70.331  1.00 19.03           N
ATOM   4714  N   TRP B 591      40.206  -9.828  66.575  1.00 19.52           N
ATOM   4715  CA  TRP B 591      40.950  -9.931  65.328  1.00 19.59           C
ATOM   4716  C   TRP B 591      42.390  -9.495  65.592  1.00 19.62           C
ATOM   4717  O   TRP B 591      43.344 -10.150  65.166  1.00 19.43           O
ATOM   4718  CB  TRP B 591      40.337  -9.019  64.261  1.00 19.69           C
ATOM   4719  CG  TRP B 591      41.171  -8.933  63.026  1.00 20.00           C
ATOM   4720  CD1 TRP B 591      41.163  -9.799  61.965  1.00 20.34           C
ATOM   4721  CD2 TRP B 591      42.209  -7.983  62.760  1.00 20.19           C
ATOM   4722  NE1 TRP B 591      42.137  -9.448  61.060  1.00 20.40           N
ATOM   4723  CE2 TRP B 591      42.795  -8.337  61.524  1.00 20.26           C
ATOM   4724  CE3 TRP B 591      42.707  -6.867  63.451  1.00 20.26           C
ATOM   4725  CZ2 TRP B 591      43.854  -7.615  60.962  1.00 20.39           C
ATOM   4726  CZ3 TRP B 591      43.761  -6.150  62.892  1.00 20.24           C
ATOM   4727  CH2 TRP B 591      44.322  -6.527  61.659  1.00 20.37           C
ATOM   4728  N   ALA B 592      42.536  -8.381  66.303  1.00 19.68           N
ATOM   4729  CA  ALA B 592      43.854  -7.844  66.620  1.00 19.85           C
ATOM   4730  C   ALA B 592      44.675  -8.827  67.445  1.00 19.94           C
ATOM   4731  O   ALA B 592      45.864  -9.008  67.203  1.00 19.85           O
ATOM   4732  CB  ALA B 592      43.712  -6.515  67.365  1.00 19.76           C
ATOM   4733  N   HIS B 593      44.041  -9.459  68.425  1.00 20.50           N
ATOM   4734  CA  HIS B 593      44.734 -10.430  69.265  1.00 21.09           C
ATOM   4735  C   HIS B 593      45.318 -11.544  68.399  1.00 21.41           C
ATOM   4736  O   HIS B 593      46.481 -11.925  68.547  1.00 21.12           O
ATOM   4737  CB  HIS B 593      43.760 -11.042  70.277  1.00 21.24           C
ATOM   4738  CG  HIS B 593      44.333 -12.186  71.054  1.00 21.73           C
ATOM   4739  ND1 HIS B 593      43.557 -13.222  71.528  1.00 21.73           N
ATOM   4740  CD2 HIS B 593      45.602 -12.459  71.441  1.00 21.80           C
ATOM   4741  CE1 HIS B 593      44.323 -14.085  72.171  1.00 22.07           C
ATOM   4742  NE2 HIS B 593      45.569 -13.646  72.134  1.00 21.90           N
ATOM   4743  N   GLU B 594      44.501 -12.060  67.489  1.00 21.84           N
ATOM   4744  CA  GLU B 594      44.925 -13.150  66.620  1.00 22.54           C
ATOM   4745  C   GLU B 594      46.013 -12.790  65.619  1.00 22.55           C
ATOM   4746  O   GLU B 594      46.794 -13.657  65.222  1.00 23.01           O
ATOM   4747  CB AGLU B 594      43.712 -13.729  65.892  0.50 22.68           C
ATOM   4749  CG AGLU B 594      42.763 -14.468  66.819  0.50 23.33           C
ATOM   4751  CD AGLU B 594      43.437 -15.634  67.520  0.50 23.70           C
ATOM   4753  OE1AGLU B 594      43.857 -16.583  66.823  0.50 24.24           O
ATOM   4755  OE2AGLU B 594      43.554 -15.602  68.764  0.50 23.79           O
ATOM   4757  N   HIS B 595      46.078 -11.524  65.215  1.00 22.19           N
ATOM   4758  CA  HIS B 595      47.081 -11.102  64.242  1.00 22.17           C
ATOM   4759  C   HIS B 595      48.160 -10.198  64.821  1.00 21.83           C
ATOM   4760  O   HIS B 595      48.923  -9.582  64.081  1.00 21.79           O
ATOM   4761  CB  HIS B 595      46.408 -10.407  63.057  1.00 22.39           C
ATOM   4762  CG  HIS B 595      45.426 -11.276  62.334  1.00 23.06           C
ATOM   4763  ND1 HIS B 595      44.128 -11.450  62.764  1.00 23.54           N
ATOM   4764  CD2 HIS B 595      45.569 -12.062  61.241  1.00 23.15           C
ATOM   4765  CE1 HIS B 595      43.514 -12.307  61.967  1.00 23.46           C
ATOM   4766  NE2 HIS B 595      44.366 -12.693  61.035  1.00 23.65           N
ATOM   4767  N   ASP B 596      48.222 -10.138  66.146  1.00 21.81           N
ATOM   4768  CA  ASP B 596      49.204  -9.323  66.849  1.00 21.72           C
ATOM   4769  C   ASP B 596      49.206  -7.856  66.435  1.00 20.99           C
ATOM   4770  O   ASP B 596      50.259  -7.253  66.209  1.00 21.10           O
ATOM   4771  CB  ASP B 596      50.607  -9.920  66.696  1.00 22.83           C
ATOM   4772  CG  ASP B 596      50.753 -11.249  67.423  1.00 23.88           C
ATOM   4773  OD1 ASP B 596      50.263 -11.362  68.567  1.00 24.68           O
ATOM   4774  OD2 ASP B 596      51.367 -12.178  66.859  1.00 24.96           O
ATOM   4775  N   TYR B 597      48.009  -7.289  66.329  1.00 20.28           N
ATOM   4776  CA  TYR B 597      47.851  -5.879  65.999  1.00 19.29           C
ATOM   4777  C   TYR B 597      47.458  -5.184  67.291  1.00 18.57           C
ATOM   4778  O   TYR B 597      46.989  -5.831  68.226  1.00 17.91           O
ATOM   4779  CB  TYR B 597      46.732  -5.673  64.972  1.00 19.58           C
ATOM   4780  CG  TYR B 597      47.210  -5.657  63.541  1.00 20.05           C
ATOM   4781  CD1 TYR B 597      47.872  -6.754  62.998  1.00 20.28           C
ATOM   4782  CD2 TYR B 597      47.012  -4.535  62.734  1.00 20.33           C
ATOM   4783  CE1 TYR B 597      48.329  -6.737  61.684  1.00 20.89           C
ATOM   4784  CE2 TYR B 597      47.464  -4.507  61.416  1.00 20.80           C
ATOM   4785  CZ  TYR B 597      48.122  -5.612  60.902  1.00 20.80           C
ATOM   4786  OH  TYR B 597      48.587  -5.591  59.608  1.00 21.59           O
ATOM   4787  N   LYS B 598      47.659  -3.872  67.345  1.00 17.98           N
ATOM   4788  CA  LYS B 598      47.280  -3.095  68.519  1.00 17.83           C
ATOM   4789  C   LYS B 598      46.089  -2.239  68.112  1.00 17.52           C
ATOM   4790  O   LYS B 598      45.926  -1.914  66.936  1.00 17.66           O
ATOM   4791  CB  LYS B 598      48.432  -2.194  68.978  1.00 17.99           C
ATOM   4792  CG  LYS B 598      49.704  -2.949  69.353  1.00 18.69           C
ATOM   4793  CD  LYS B 598      49.445  -4.006  70.417  1.00 18.82           C
ATOM   4794  CE  LYS B 598      50.689  -4.856  70.652  1.00 19.64           C
ATOM   4795  NZ  LYS B 598      50.450  -5.992  71.594  1.00 19.57           N
ATOM   4796  N   ILE B 599      45.252  -1.893  69.083  1.00 17.16           N
ATOM   4797  CA  ILE B 599      44.072  -1.072  68.833  1.00 16.71           C
ATOM   4798  C   ILE B 599      44.109   0.140  69.756  1.00 16.37           C
ATOM   4799  O   ILE B 599      44.358  -0.003  70.950  1.00 15.99           O
ATOM   4800  CB  ILE B 599      42.774  -1.844  69.140  1.00 16.94           C
ATOM   4801  CG1 ILE B 599      42.668  -3.079  68.239  1.00 17.34           C
ATOM   4802  CG2 ILE B 599      41.568  -0.922  68.953  1.00 16.70           C
ATOM   4803  CD1 ILE B 599      42.606  -2.758  66.757  1.00 18.02           C
ATOM   4804  N   ARG B 600      43.865   1.325  69.200  1.00 15.97           N
ATOM   4805  CA  ARG B 600      43.854   2.552  69.991  1.00 15.82           C
ATOM   4806  C   ARG B 600      42.577   3.332  69.686  1.00 15.74           C
ATOM   4807  O   ARG B 600      42.202   3.488  68.527  1.00 16.19           O
ATOM   4808  CB  ARG B 600      45.048   3.458  69.645  1.00 15.49           C
ATOM   4809  CG  ARG B 600      46.434   2.816  69.659  1.00 15.49           C
ATOM   4810  CD  ARG B 600      46.797   2.206  71.000  1.00 15.42           C
ATOM   4811  NE  ARG B 600      46.639   3.130  72.121  1.00 14.87           N
ATOM   4812  CZ  ARG B 600      45.845   2.896  73.162  1.00 15.22           C
ATOM   4813  NH1 ARG B 600      45.140   1.772  73.215  1.00 15.33           N
ATOM   4814  NH2 ARG B 600      45.758   3.775  74.155  1.00 15.73           N
ATOM   4815  N   PRO B 601      41.889   3.826  70.722  1.00 15.92           N
ATOM   4816  CA  PRO B 601      40.664   4.595  70.487  1.00 15.72           C
ATOM   4817  C   PRO B 601      41.074   5.996  70.032  1.00 16.09           C
ATOM   4818  O   PRO B 601      42.023   6.571  70.577  1.00 15.85           O
ATOM   4819  CB  PRO B 601      40.006   4.616  71.861  1.00 16.00           C
ATOM   4820  CG  PRO B 601      41.193   4.637  72.787  1.00 16.08           C
ATOM   4821  CD  PRO B 601      42.123   3.625  72.164  1.00 15.84           C
ATOM   4822  N   ARG B 602      40.387   6.546  69.035  1.00 15.86           N
ATOM   4823  CA  ARG B 602      40.731   7.881  68.567  1.00 16.19           C
ATOM   4824  C   ARG B 602      39.580   8.835  68.845  1.00 16.19           C
ATOM   4825  O   ARG B 602      38.491   8.685  68.286  1.00 16.23           O
ATOM   4826  CB  ARG B 602      41.049   7.888  67.065  1.00 16.48           C
ATOM   4827  CG  ARG B 602      41.761   9.167  66.611  1.00 16.99           C
ATOM   4828  CD  ARG B 602      42.031   9.209  65.108  1.00 17.59           C
ATOM   4829  NE  ARG B 602      40.847   9.571  64.332  1.00 17.66           N
ATOM   4830  CZ  ARG B 602      40.843   9.729  63.010  1.00 17.99           C
ATOM   4831  NH1 ARG B 602      41.958   9.554  62.315  1.00 17.92           N
ATOM   4832  NH2 ARG B 602      39.725  10.069  62.382  1.00 18.42           N
ATOM   4833  N   GLY B 603      39.827   9.801  69.728  1.00 15.89           N
ATOM   4834  CA  GLY B 603      38.820  10.787  70.072  1.00 16.00           C
ATOM   4835  C   GLY B 603      39.074  12.081  69.317  1.00 16.13           C
ATOM   4836  O   GLY B 603      39.333  12.046  68.113  1.00 16.60           O
ATOM   4837  N   ALA B 604      39.026  13.213  70.018  1.00 16.20           N
ATOM   4838  CA  ALA B 604      39.235  14.527  69.398  1.00 16.11           C
ATOM   4839  C   ALA B 604      40.692  14.832  69.024  1.00 16.13           C
ATOM   4840  O   ALA B 604      40.989  15.891  68.464  1.00 15.95           O
ATOM   4841  CB  ALA B 604      38.686  15.618  70.312  1.00 16.07           C
ATOM   4842  N   MET B 605      41.594  13.907  69.343  1.00 16.39           N
ATOM   4843  CA  MET B 605      43.013  14.042  69.013  1.00 16.51           C
ATOM   4844  C   MET B 605      43.736  15.227  69.662  1.00 16.25           C
ATOM   4845  O   MET B 605      44.745  15.714  69.137  1.00 15.97           O
ATOM   4846  CB  MET B 605      43.169  14.098  67.487  1.00 18.05           C
ATOM   4847  CG  MET B 605      42.567  12.880  66.785  1.00 19.56           C
ATOM   4848  SD  MET B 605      42.411  13.035  64.987  1.00 22.64           S
ATOM   4849  CE  MET B 605      40.920  14.000  64.871  1.00 22.16           C
ATOM   4850  N   HIS B 606      43.226  15.685  70.801  1.00 15.50           N
ATOM   4851  CA  HIS B 606      43.843  16.801  71.519  1.00 15.23           C
ATOM   4852  C   HIS B 606      45.012  16.341  72.382  1.00 14.95           C
ATOM   4853  O   HIS B 606      45.783  17.156  72.888  1.00 14.56           O
ATOM   4854  CB  HIS B 606      42.811  17.494  72.408  1.00 15.42           C
ATOM   4855  CG  HIS B 606      42.296  18.777  71.840  1.00 15.77           C
ATOM   4856  ND1 HIS B 606      42.846  19.993  72.180  1.00 15.91           N
ATOM   4857  CD2 HIS B 606      41.318  18.968  70.918  1.00 16.07           C
ATOM   4858  CE1 HIS B 606      42.199  20.888  71.458  1.00 15.90           C
ATOM   4859  NE2 HIS B 606      41.264  20.316  70.677  1.00 16.33           N
ATOM   4860  N   GLY B 607      45.144  15.031  72.535  1.00 14.30           N
ATOM   4861  CA  GLY B 607      46.200  14.484  73.365  1.00 13.98           C
ATOM   4862  C   GLY B 607      47.637  14.871  73.067  1.00 14.02           C
ATOM   4863  O   GLY B 607      48.125  14.688  71.952  1.00 14.08           O
ATOM   4864  N   TRP B 608      48.314  15.414  74.078  1.00 13.95           N
ATOM   4865  CA  TRP B 608      49.724  15.784  73.968  1.00 14.22           C
ATOM   4866  C   TRP B 608      50.527  14.522  74.292  1.00 14.31           C
ATOM   4867  O   TRP B 608      51.500  14.187  73.617  1.00 14.49           O
ATOM   4868  CB  TRP B 608      50.092  16.850  75.006  1.00 13.82           C
ATOM   4869  CG  TRP B 608      49.759  18.264  74.652  1.00 13.73           C
ATOM   4870  CD1 TRP B 608      50.463  19.092  73.819  1.00 13.63           C
ATOM   4871  CD2 TRP B 608      48.697  19.054  75.200  1.00 13.79           C
ATOM   4872  NE1 TRP B 608      49.909  20.350  73.824  1.00 13.59           N
ATOM   4873  CE2 TRP B 608      48.825  20.356  74.662  1.00 13.83           C
ATOM   4874  CE3 TRP B 608      47.652  18.790  76.097  1.00 13.78           C
ATOM   4875  CZ2 TRP B 608      47.946  21.394  74.993  1.00 13.84           C
ATOM   4876  CZ3 TRP B 608      46.778  19.824  76.428  1.00 14.14           C
ATOM   4877  CH2 TRP B 608      46.933  21.111  75.875  1.00 14.18           C
ATOM   4878  N   THR B 609      50.110  13.843  75.356  1.00 14.51           N
ATOM   4879  CA  THR B 609      50.763  12.624  75.821  1.00 14.85           C
ATOM   4880  C   THR B 609      50.575  11.566  74.734  1.00 15.08           C
ATOM   4881  O   THR B 609      49.462  11.332  74.272  1.00 14.51           O
ATOM   4882  CB  THR B 609      50.146  12.196  77.156  1.00 15.03           C
ATOM   4883  OG1 THR B 609      50.085  13.346  78.014  1.00 15.68           O
ATOM   4884  CG2 THR B 609      50.995  11.130  77.836  1.00 15.14           C
ATOM   4885  N   PRO B 610      51.674  10.922  74.309  1.00 15.34           N
ATOM   4886  CA  PRO B 610      51.677   9.894  73.261  1.00 15.43           C
ATOM   4887  C   PRO B 610      50.983   8.572  73.577  1.00 15.64           C
ATOM   4888  O   PRO B 610      51.570   7.502  73.414  1.00 15.77           O
ATOM   4889  CB  PRO B 610      53.164   9.718  72.970  1.00 15.46           C
ATOM   4890  CG  PRO B 610      53.780   9.904  74.322  1.00 15.53           C
ATOM   4891  CD  PRO B 610      53.022  11.090  74.885  1.00 15.50           C
ATOM   4892  N   LEU B 611      49.722   8.653  73.989  1.00 15.56           N
ATOM   4893  CA  LEU B 611      48.955   7.462  74.340  1.00 15.59           C
ATOM   4894  C   LEU B 611      48.178   6.843  73.173  1.00 15.73           C
ATOM   4895  O   LEU B 611      47.629   5.750  73.303  1.00 15.49           O
ATOM   4896  CB  LEU B 611      48.016   7.791  75.497  1.00 15.74           C
ATOM   4897  CG  LEU B 611      48.789   8.210  76.754  1.00 15.69           C
ATOM   4898  CD1 LEU B 611      47.851   8.808  77.783  1.00 15.72           C
ATOM   4899  CD2 LEU B 611      49.519   7.000  77.324  1.00 16.24           C
ATOM   4900  N   THR B 612      48.113   7.539  72.041  1.00 15.63           N
ATOM   4901  CA  THR B 612      47.443   6.977  70.874  1.00 15.81           C
ATOM   4902  C   THR B 612      48.584   6.414  70.028  1.00 16.17           C
ATOM   4903  O   THR B 612      48.787   5.201  69.977  1.00 16.25           O
ATOM   4904  CB  THR B 612      46.660   8.045  70.084  1.00 15.51           C
ATOM   4905  OG1 THR B 612      45.605   8.561  70.902  1.00 15.65           O
ATOM   4906  CG2 THR B 612      46.053   7.438  68.821  1.00 15.63           C
ATOM   4907  N   VAL B 613      49.346   7.299  69.393  1.00 16.61           N
ATOM   4908  CA  VAL B 613      50.497   6.888  68.597  1.00 17.27           C
ATOM   4909  C   VAL B 613      51.717   7.702  69.026  1.00 17.95           C
ATOM   4910  O   VAL B 613      51.585   8.849  69.458  1.00 17.88           O
ATOM   4911  CB  VAL B 613      50.263   7.095  67.080  1.00 17.47           C
ATOM   4912  CG1 VAL B 613      49.234   6.098  66.572  1.00 17.03           C
ATOM   4913  CG2 VAL B 613      49.802   8.513  66.805  1.00 16.94           C
ATOM   4914  N   GLU B 614      52.898   7.100  68.933  1.00 18.62           N
ATOM   4915  CA  GLU B 614      54.131   7.795  69.297  1.00 19.48           C
ATOM   4916  C   GLU B 614      54.730   8.433  68.056  1.00 20.17           C
ATOM   4917  O   GLU B 614      54.547   7.941  66.945  1.00 20.09           O
ATOM   4918  CB  GLU B 614      55.169   6.830  69.864  1.00 19.58           C
ATOM   4919  CG  GLU B 614      54.771   6.108  71.121  1.00 19.95           C
ATOM   4920  CD  GLU B 614      55.898   5.241  71.630  1.00 20.48           C
ATOM   4921  OE1 GLU B 614      56.807   5.774  72.302  1.00 20.74           O
ATOM   4922  OE2 GLU B 614      55.892   4.029  71.336  1.00 21.02           O
ATOM   4923  N   LYS B 615      55.460   9.522  68.251  1.00 20.91           N
ATOM   4924  CA  LYS B 615      56.104  10.196  67.138  1.00 22.08           C
ATOM   4925  C   LYS B 615      57.145   9.252  66.535  1.00 22.16           C
ATOM   4926  O   LYS B 615      57.943   8.649  67.258  1.00 22.40           O
ATOM   4927  CB  LYS B 615      56.759  11.490  67.639  1.00 22.93           C
ATOM   4928  CG  LYS B 615      57.795  12.101  66.710  1.00 24.58           C
ATOM   4929  CD  LYS B 615      58.139  13.532  67.132  1.00 25.38           C
ATOM   4930  CE  LYS B 615      58.334  13.658  68.643  1.00 26.09           C
ATOM   4931  NZ  LYS B 615      59.381  12.737  69.176  1.00 27.22           N
ATOM   4932  N   GLY B 616      57.105   9.103  65.213  1.00 22.55           N
ATOM   4933  CA  GLY B 616      58.056   8.251  64.514  1.00 22.93           C
ATOM   4934  C   GLY B 616      57.931   6.746  64.702  1.00 22.99           C
ATOM   4935  O   GLY B 616      58.776   5.991  64.218  1.00 23.28           O
ATOM   4936  N   ALA B 617      56.883   6.299  65.386  1.00 23.06           N
ATOM   4937  CA  ALA B 617      56.691   4.870  65.626  1.00 22.95           C
ATOM   4938  C   ALA B 617      56.192   4.103  64.405  1.00 22.83           C
ATOM   4939  O   ALA B 617      55.538   4.663  63.527  1.00 22.53           O
ATOM   4940  CB  ALA B 617      55.723   4.665  66.787  1.00 23.16           C
ATOM   4941  N   ASN B 618      56.516   2.814  64.355  1.00 22.71           N
ATOM   4942  CA  ASN B 618      56.063   1.962  63.264  1.00 22.75           C
ATOM   4943  C   ASN B 618      54.627   1.588  63.608  1.00 22.52           C
ATOM   4944  O   ASN B 618      54.384   0.913  64.609  1.00 22.31           O
ATOM   4945  CB  ASN B 618      56.913   0.694  63.183  1.00 23.24           C
ATOM   4946  CG  ASN B 618      56.490  -0.213  62.042  1.00 23.96           C
ATOM   4947  OD1 ASN B 618      55.307  -0.501  61.869  1.00 23.90           O
ATOM   4948  ND2 ASN B 618      57.461  -0.673  61.260  1.00 24.73           N
ATOM   4949  N   VAL B 619      53.677   2.030  62.790  1.00 22.28           N
ATOM   4950  CA  VAL B 619      52.271   1.738  63.045  1.00 22.10           C
ATOM   4951  C   VAL B 619      51.646   0.834  61.986  1.00 22.38           C
ATOM   4952  O   VAL B 619      50.437   0.880  61.758  1.00 21.81           O
ATOM   4953  CB  VAL B 619      51.441   3.040  63.142  1.00 22.04           C
ATOM   4954  CG1 VAL B 619      51.895   3.858  64.347  1.00 21.89           C
ATOM   4955  CG2 VAL B 619      51.596   3.854  61.873  1.00 22.13           C
ATOM   4956  N   GLU B 620      52.467   0.008  61.345  1.00 22.82           N
ATOM   4957  CA  GLU B 620      51.952  -0.897  60.324  1.00 23.42           C
ATOM   4958  C   GLU B 620      50.977  -1.886  60.954  1.00 23.14           C
ATOM   4959  O   GLU B 620      50.017  -2.313  60.313  1.00 23.50           O
ATOM   4960  CB  GLU B 620      53.105  -1.646  59.641  1.00 24.43           C
ATOM   4961  CG  GLU B 620      54.155  -0.720  59.043  1.00 26.06           C
ATOM   4962  CD  GLU B 620      55.226  -1.451  58.251  1.00 27.06           C
ATOM   4963  OE1 GLU B 620      55.693  -2.519  58.705  1.00 28.05           O
ATOM   4964  OE2 GLU B 620      55.613  -0.944  57.177  1.00 27.93           O
ATOM   4965  N   LYS B 621      51.218  -2.243  62.214  1.00 22.54           N
ATOM   4966  CA  LYS B 621      50.342  -3.181  62.912  1.00 21.82           C
ATOM   4967  C   LYS B 621      49.509  -2.516  64.003  1.00 21.02           C
ATOM   4968  O   LYS B 621      49.372  -3.040  65.109  1.00 20.68           O
ATOM   4969  CB  LYS B 621      51.159  -4.333  63.502  1.00 22.55           C
ATOM   4970  CG  LYS B 621      51.809  -5.202  62.439  1.00 23.49           C
ATOM   4971  CD  LYS B 621      52.454  -6.439  63.041  1.00 24.73           C
ATOM   4972  CE  LYS B 621      53.092  -7.306  61.967  1.00 25.59           C
ATOM   4973  NZ  LYS B 621      53.751  -8.514  62.551  1.00 26.66           N
ATOM   4974  N   VAL B 622      48.946  -1.360  63.674  1.00 19.79           N
ATOM   4975  CA  VAL B 622      48.112  -0.615  64.606  1.00 19.34           C
ATOM   4976  C   VAL B 622      46.844  -0.166  63.899  1.00 18.94           C
ATOM   4977  O   VAL B 622      46.896   0.277  62.755  1.00 19.30           O
ATOM   4978  CB  VAL B 622      48.832   0.653  65.124  1.00 18.90           C
ATOM   4979  CG1 VAL B 622      47.860   1.510  65.938  1.00 18.77           C
ATOM   4980  CG2 VAL B 622      50.041   0.264  65.963  1.00 18.79           C
ATOM   4981  N   ILE B 623      45.708  -0.290  64.577  1.00 18.71           N
ATOM   4982  CA  ILE B 623      44.441   0.159  64.013  1.00 18.34           C
ATOM   4983  C   ILE B 623      43.863   1.214  64.947  1.00 18.28           C
ATOM   4984  O   ILE B 623      43.701   0.970  66.146  1.00 18.00           O
ATOM   4985  CB  ILE B 623      43.389  -0.969  63.910  1.00 18.73           C
ATOM   4986  CG1 ILE B 623      43.944  -2.163  63.129  1.00 18.75           C
ATOM   4987  CG2 ILE B 623      42.125  -0.422  63.246  1.00 18.56           C
ATOM   4988  CD1 ILE B 623      44.322  -1.859  61.698  1.00 19.54           C
ATOM   4989  N   LEU B 624      43.572   2.390  64.406  1.00 17.99           N
ATOM   4990  CA  LEU B 624      42.979   3.447  65.208  1.00 18.09           C
ATOM   4991  C   LEU B 624      41.472   3.353  65.002  1.00 18.23           C
ATOM   4992  O   LEU B 624      40.992   3.312  63.867  1.00 18.19           O
ATOM   4993  CB  LEU B 624      43.484   4.824  64.763  1.00 17.97           C
ATOM   4994  CG  LEU B 624      44.993   5.071  64.824  1.00 17.96           C
ATOM   4995  CD1 LEU B 624      45.266   6.548  64.537  1.00 17.78           C
ATOM   4996  CD2 LEU B 624      45.533   4.685  66.199  1.00 18.06           C
ATOM   4997  N   ALA B 625      40.731   3.301  66.101  1.00 17.92           N
ATOM   4998  CA  ALA B 625      39.281   3.208  66.031  1.00 18.04           C
ATOM   4999  C   ALA B 625      38.648   4.546  66.387  1.00 18.31           C
ATOM   5000  O   ALA B 625      38.590   4.922  67.558  1.00 18.16           O
ATOM   5001  CB  ALA B 625      38.784   2.123  66.977  1.00 17.86           C
ATOM   5002  N   ASP B 626      38.177   5.259  65.366  1.00 18.47           N
ATOM   5003  CA  ASP B 626      37.534   6.561  65.543  1.00 18.69           C
ATOM   5004  C   ASP B 626      36.200   6.338  66.239  1.00 18.78           C
ATOM   5005  O   ASP B 626      35.269   5.797  65.648  1.00 18.80           O
ATOM   5006  CB  ASP B 626      37.297   7.215  64.180  1.00 19.18           C
ATOM   5007  CG  ASP B 626      36.802   8.647  64.292  1.00 19.45           C
ATOM   5008  OD1 ASP B 626      36.223   9.009  65.337  1.00 19.45           O
ATOM   5009  OD2 ASP B 626      36.986   9.410  63.319  1.00 19.97           O
ATOM   5010  N   THR B 627      36.102   6.767  67.492  1.00 18.45           N
ATOM   5011  CA  THR B 627      34.881   6.582  68.265  1.00 18.44           C
ATOM   5012  C   THR B 627      33.862   7.694  68.074  1.00 18.69           C
ATOM   5013  O   THR B 627      32.696   7.526  68.411  1.00 18.40           O
ATOM   5014  CB  THR B 627      35.189   6.501  69.770  1.00 18.42           C
ATOM   5015  OG1 THR B 627      35.850   7.705  70.180  1.00 18.23           O
ATOM   5016  CG2 THR B 627      36.086   5.308  70.073  1.00 18.20           C
ATOM   5017  N   MET B 628      34.295   8.829  67.534  1.00 19.25           N
ATOM   5018  CA  MET B 628      33.387   9.957  67.372  1.00 19.65           C
ATOM   5019  C   MET B 628      32.414   9.843  66.206  1.00 19.97           C
ATOM   5020  O   MET B 628      31.372  10.494  66.199  1.00 20.01           O
ATOM   5021  CB AMET B 628      34.210  11.248  67.286  0.50 19.72           C
ATOM   5023  CG AMET B 628      35.202  11.369  68.453  0.50 19.64           C
ATOM   5025  SD AMET B 628      35.996  12.974  68.670  0.50 19.67           S
ATOM   5027  CE AMET B 628      34.836  13.768  69.783  0.50 19.64           C
ATOM   5029  N   THR B 629      32.742   9.004  65.231  1.00 20.14           N
ATOM   5030  CA  THR B 629      31.879   8.827  64.072  1.00 20.58           C
ATOM   5031  C   THR B 629      30.516   8.225  64.421  1.00 20.45           C
ATOM   5032  O   THR B 629      29.477   8.755  64.015  1.00 20.48           O
ATOM   5033  CB  THR B 629      32.555   7.925  63.022  1.00 20.78           C
ATOM   5034  OG1 THR B 629      33.837   8.466  62.685  1.00 21.43           O
ATOM   5035  CG2 THR B 629      31.705   7.842  61.758  1.00 21.38           C
ATOM   5036  N   HIS B 630      30.518   7.131  65.183  1.00 20.41           N
ATOM   5037  CA  HIS B 630      29.273   6.450  65.537  1.00 20.48           C
ATOM   5038  C   HIS B 630      28.982   6.210  67.027  1.00 20.44           C
ATOM   5039  O   HIS B 630      27.817   6.172  67.428  1.00 20.58           O
ATOM   5040  CB  HIS B 630      29.208   5.101  64.808  1.00 20.62           C
ATOM   5041  CG  HIS B 630      29.315   5.210  63.318  1.00 20.98           C
ATOM   5042  ND1 HIS B 630      28.399   5.903  62.556  1.00 21.19           N
ATOM   5043  CD2 HIS B 630      30.220   4.702  62.449  1.00 21.21           C
ATOM   5044  CE1 HIS B 630      28.734   5.814  61.281  1.00 21.31           C
ATOM   5045  NE2 HIS B 630      29.835   5.091  61.189  1.00 21.48           N
ATOM   5046  N   LEU B 631      30.017   6.023  67.843  1.00 20.04           N
ATOM   5047  CA  LEU B 631      29.805   5.765  69.270  1.00 19.68           C
ATOM   5048  C   LEU B 631      29.661   7.084  70.021  1.00 19.89           C
ATOM   5049  O   LEU B 631      30.412   7.376  70.959  1.00 19.38           O
ATOM   5050  CB  LEU B 631      30.978   4.952  69.831  1.00 19.67           C
ATOM   5051  CG  LEU B 631      31.341   3.699  69.029  1.00 19.78           C
ATOM   5052  CD1 LEU B 631      32.450   2.935  69.746  1.00 19.52           C
ATOM   5053  CD2 LEU B 631      30.111   2.811  68.863  1.00 19.76           C
ATOM   5054  N   ASN B 632      28.660   7.859  69.615  1.00 19.83           N
ATOM   5055  CA  ASN B 632      28.410   9.182  70.176  1.00 20.40           C
ATOM   5056  C   ASN B 632      26.981   9.408  70.676  1.00 20.33           C
ATOM   5057  O   ASN B 632      26.532  10.551  70.784  1.00 20.46           O
ATOM   5058  CB  ASN B 632      28.726  10.226  69.106  1.00 21.13           C
ATOM   5059  CG  ASN B 632      27.957   9.975  67.818  1.00 21.89           C
ATOM   5060  OD1 ASN B 632      26.797   9.567  67.854  1.00 22.25           O
ATOM   5061  ND2 ASN B 632      28.593  10.224  66.679  1.00 22.70           N
ATOM   5062  N   GLY B 633      26.261   8.331  70.974  1.00 20.03           N
ATOM   5063  CA  GLY B 633      24.900   8.481  71.455  1.00 19.87           C
ATOM   5064  C   GLY B 633      24.823   9.128  72.828  1.00 19.94           C
ATOM   5065  O   GLY B 633      25.731   8.969  73.640  1.00 19.65           O
ATOM   5066  N   ILE B 634      23.739   9.857  73.083  1.00 19.78           N
ATOM   5067  CA  ILE B 634      23.537  10.531  74.362  1.00 20.25           C
ATOM   5068  C   ILE B 634      22.085  10.421  74.827  1.00 20.96           C
ATOM   5069  O   ILE B 634      21.162  10.787  74.094  1.00 21.23           O
ATOM   5070  CB  ILE B 634      23.875  12.036  74.269  1.00 19.94           C
ATOM   5071  CG1 ILE B 634      25.296  12.225  73.735  1.00 19.57           C
ATOM   5072  CG2 ILE B 634      23.717  12.688  75.642  1.00 19.78           C
ATOM   5073  CD1 ILE B 634      25.653  13.678  73.453  1.00 19.28           C
ATOM   5074  N   THR B 635      21.889   9.919  76.043  1.00 21.38           N
ATOM   5075  CA  THR B 635      20.551   9.788  76.616  1.00 21.95           C
ATOM   5076  C   THR B 635      20.590  10.247  78.070  1.00 22.21           C
ATOM   5077  O   THR B 635      21.493   9.885  78.819  1.00 22.03           O
ATOM   5078  CB ATHR B 635      20.055   8.326  76.566  0.50 22.01           C
ATOM   5080  OG1ATHR B 635      19.834   7.943  75.202  0.50 22.49           O
ATOM   5082  CG2ATHR B 635      18.759   8.176  77.345  0.50 22.05           C
ATOM   5084  N   VAL B 636      19.601  11.043  78.463  1.00 22.66           N
ATOM   5085  CA  VAL B 636      19.526  11.559  79.825  1.00 23.38           C
ATOM   5086  C   VAL B 636      18.417  10.896  80.638  1.00 24.07           C
ATOM   5087  O   VAL B 636      17.284  10.763  80.168  1.00 24.10           O
ATOM   5088  CB  VAL B 636      19.280  13.085  79.815  1.00 23.20           C
ATOM   5089  CG1 VAL B 636      19.177  13.615  81.236  1.00 22.86           C
ATOM   5090  CG2 VAL B 636      20.402  13.784  79.065  1.00 23.30           C
ATOM   5091  N   ASN B 637      18.755  10.475  81.853  1.00 24.81           N
ATOM   5092  CA  ASN B 637      17.797   9.850  82.762  1.00 25.78           C
ATOM   5093  C   ASN B 637      17.624  10.833  83.913  1.00 26.11           C
ATOM   5094  O   ASN B 637      18.507  10.959  84.762  1.00 25.76           O
ATOM   5095  CB  ASN B 637      18.342   8.525  83.306  1.00 26.57           C
ATOM   5096  CG  ASN B 637      17.303   7.750  84.108  1.00 27.61           C
ATOM   5097  OD1 ASN B 637      16.504   8.334  84.847  1.00 28.19           O
ATOM   5098  ND2 ASN B 637      17.319   6.428  83.976  1.00 28.11           N
ATOM   5099  N   THR B 638      16.490  11.528  83.937  1.00 26.59           N
ATOM   5100  CA  THR B 638      16.224  12.527  84.969  1.00 27.34           C
ATOM   5101  C   THR B 638      15.727  11.968  86.295  1.00 27.66           C
ATOM   5102  O   THR B 638      15.768  12.663  87.314  1.00 27.93           O
ATOM   5103  CB  THR B 638      15.196  13.565  84.483  1.00 27.45           C
ATOM   5104  OG1 THR B 638      13.944  12.914  84.231  1.00 27.98           O
ATOM   5105  CG2 THR B 638      15.677  14.233  83.207  1.00 27.57           C
ATOM   5106  N   GLY B 639      15.260  10.723  86.283  1.00 27.87           N
ATOM   5107  CA  GLY B 639      14.755  10.110  87.500  1.00 28.04           C
ATOM   5108  C   GLY B 639      15.820   9.491  88.385  1.00 27.99           C
ATOM   5109  O   GLY B 639      17.015   9.572  88.096  1.00 28.47           O
ATOM   5110  N   GLY B 640      15.380   8.872  89.476  1.00 27.71           N
ATOM   5111  CA  GLY B 640      16.302   8.238  90.397  1.00 27.20           C
ATOM   5112  C   GLY B 640      16.782   9.197  91.466  1.00 26.84           C
ATOM   5113  O   GLY B 640      16.426  10.376  91.438  1.00 27.03           O
ATOM   5114  N   PRO B 641      17.595   8.724  92.425  1.00 26.52           N
ATOM   5115  CA  PRO B 641      18.118   9.569  93.504  1.00 26.06           C
ATOM   5116  C   PRO B 641      19.039  10.659  92.959  1.00 25.52           C
ATOM   5117  O   PRO B 641      19.240  11.699  93.591  1.00 25.57           O
ATOM   5118  CB  PRO B 641      18.851   8.570  94.395  1.00 26.25           C
ATOM   5119  CG  PRO B 641      19.341   7.552  93.418  1.00 26.52           C
ATOM   5120  CD  PRO B 641      18.133   7.355  92.527  1.00 26.63           C
ATOM   5121  N   VAL B 642      19.596  10.407  91.779  1.00 24.64           N
ATOM   5122  CA  VAL B 642      20.484  11.361  91.123  1.00 23.56           C
ATOM   5123  C   VAL B 642      20.343  11.197  89.615  1.00 22.89           C
ATOM   5124  O   VAL B 642      20.327  10.076  89.103  1.00 22.36           O
ATOM   5125  CB  VAL B 642      21.968  11.144  91.533  1.00 23.78           C
ATOM   5126  CG1 VAL B 642      22.463   9.784  91.064  1.00 23.60           C
ATOM   5127  CG2 VAL B 642      22.831  12.257  90.954  1.00 24.00           C
ATOM   5128  N   ALA B 643      20.220  12.314  88.905  1.00 21.86           N
ATOM   5129  CA  ALA B 643      20.084  12.262  87.459  1.00 21.20           C
ATOM   5130  C   ALA B 643      21.392  11.774  86.848  1.00 20.74           C
ATOM   5131  O   ALA B 643      22.459  11.924  87.441  1.00 20.45           O
ATOM   5132  CB  ALA B 643      19.729  13.640  86.914  1.00 21.40           C
ATOM   5133  N   THR B 644      21.308  11.177  85.666  1.00 20.36           N
ATOM   5134  CA  THR B 644      22.502  10.686  84.995  1.00 19.86           C
ATOM   5135  C   THR B 644      22.383  10.882  83.499  1.00 19.72           C
ATOM   5136  O   THR B 644      21.309  11.190  82.977  1.00 19.88           O
ATOM   5137  CB  THR B 644      22.738   9.177  85.255  1.00 19.81           C
ATOM   5138  OG1 THR B 644      21.666   8.414  84.678  1.00 19.47           O
ATOM   5139  CG2 THR B 644      22.814   8.894  86.751  1.00 19.92           C
ATOM   5140  N   VAL B 645      23.504  10.719  82.814  1.00 19.40           N
ATOM   5141  CA  VAL B 645      23.531  10.830  81.369  1.00 19.20           C
ATOM   5142  C   VAL B 645      24.403   9.691  80.859  1.00 19.17           C
ATOM   5143  O   VAL B 645      25.497   9.459  81.369  1.00 19.40           O
ATOM   5144  CB  VAL B 645      24.101  12.202  80.905  1.00 19.09           C
ATOM   5145  CG1 VAL B 645      25.490  12.424  81.482  1.00 19.02           C
ATOM   5146  CG2 VAL B 645      24.139  12.257  79.385  1.00 19.26           C
ATOM   5147  N   THR B 646      23.894   8.954  79.879  1.00 18.88           N
ATOM   5148  CA  THR B 646      24.639   7.847  79.296  1.00 18.64           C
ATOM   5149  C   THR B 646      25.133   8.328  77.941  1.00 18.40           C
ATOM   5150  O   THR B 646      24.355   8.850  77.145  1.00 18.81           O
ATOM   5151  CB  THR B 646      23.739   6.604  79.121  1.00 18.66           C
ATOM   5152  OG1 THR B 646      23.268   6.180  80.409  1.00 18.82           O
ATOM   5153  CG2 THR B 646      24.512   5.466  78.469  1.00 18.55           C
ATOM   5154  N   ALA B 647      26.425   8.165  77.678  1.00 17.90           N
ATOM   5155  CA  ALA B 647      26.980   8.629  76.415  1.00 17.49           C
ATOM   5156  C   ALA B 647      28.007   7.696  75.807  1.00 17.17           C
ATOM   5157  O   ALA B 647      28.774   7.047  76.519  1.00 16.91           O
ATOM   5158  CB  ALA B 647      27.605  10.015  76.610  1.00 17.76           C
ATOM   5159  N   GLY B 648      28.014   7.628  74.478  1.00 17.01           N
ATOM   5160  CA  GLY B 648      28.999   6.812  73.800  1.00 16.77           C
ATOM   5161  C   GLY B 648      30.319   7.494  74.107  1.00 16.94           C
ATOM   5162  O   GLY B 648      30.352   8.716  74.273  1.00 17.08           O
ATOM   5163  N   ALA B 649      31.399   6.724  74.188  1.00 16.73           N
ATOM   5164  CA  ALA B 649      32.713   7.274  74.511  1.00 16.51           C
ATOM   5165  C   ALA B 649      33.203   8.298  73.495  1.00 16.63           C
ATOM   5166  O   ALA B 649      34.147   9.046  73.769  1.00 16.34           O
ATOM   5167  CB  ALA B 649      33.729   6.142  74.646  1.00 16.68           C
ATOM   5168  N   GLY B 650      32.556   8.337  72.333  1.00 16.21           N
ATOM   5169  CA  GLY B 650      32.947   9.271  71.290  1.00 16.32           C
ATOM   5170  C   GLY B 650      32.197  10.594  71.285  1.00 16.16           C
ATOM   5171  O   GLY B 650      32.492  11.473  70.469  1.00 16.33           O
ATOM   5172  N   ALA B 651      31.221  10.740  72.177  1.00 16.17           N
ATOM   5173  CA  ALA B 651      30.447  11.980  72.270  1.00 16.09           C
ATOM   5174  C   ALA B 651      31.329  13.066  72.894  1.00 16.17           C
ATOM   5175  O   ALA B 651      32.117  12.778  73.791  1.00 15.98           O
ATOM   5176  CB  ALA B 651      29.221  11.761  73.136  1.00 16.63           C
ATOM   5177  N   SER B 652      31.197  14.305  72.425  1.00 15.95           N
ATOM   5178  CA  SER B 652      32.001  15.397  72.979  1.00 15.97           C
ATOM   5179  C   SER B 652      31.377  15.833  74.295  1.00 15.94           C
ATOM   5180  O   SER B 652      30.173  15.674  74.499  1.00 16.10           O
ATOM   5181  CB  SER B 652      32.044  16.592  72.017  1.00 16.05           C
[truncated: 264,809 more chars]
