# Supplementary material for: Modeling of loops in proteins: a multi-method approach
Source: BMC Struct Biol. 2010 Feb 11;10:5. doi: 10.1186/1472-6807-10-5 (PMC2837870; doi:10.1186/1472-6807-10-5)
Supplement: Additional file 1 — Student t-test. Results from two sample paired t-test of Table 2. [file 1472-6807-10-5-S1.GZ › loop_test_data/1i50_46-68.pdb]

ATOM      1  N   VAL A   1      37.616  58.963  36.208  1.00140.36           N
ATOM      2  CA  VAL A   1      37.078  57.634  35.895  1.00140.28           C
ATOM      3  C   VAL A   1      35.550  57.703  35.873  1.00140.67           C
ATOM      4  O   VAL A   1      34.928  58.443  36.665  1.00141.18           O
ATOM      5  CB  VAL A   1      37.625  56.758  36.977  1.00139.71           C
ATOM      6  CG1 VAL A   1      38.287  57.658  37.968  1.00138.25           C
ATOM      7  CG2 VAL A   1      36.633  55.811  37.657  1.00139.41           C
ATOM      8  N   GLY A   2      34.987  56.921  34.966  1.00139.89           N
ATOM      9  CA  GLY A   2      33.533  56.823  34.782  1.00138.23           C
ATOM     10  C   GLY A   2      32.913  58.193  34.501  1.00137.14           C
ATOM     11  O   GLY A   2      32.107  58.712  35.302  1.00136.80           O
ATOM     12  N   GLN A   3      33.406  58.942  33.679  1.00135.71           N
ATOM     13  CA  GLN A   3      32.864  60.007  32.837  1.00133.48           C
ATOM     14  C   GLN A   3      31.479  60.503  33.248  1.00130.76           C
ATOM     15  O   GLN A   3      30.798  61.173  32.467  1.00131.02           O
ATOM     16  CB  GLN A   3      32.841  59.578  31.363  1.00135.10           C
ATOM     17  CG  GLN A   3      34.208  59.605  30.684  1.00136.38           C
ATOM     18  CD  GLN A   3      34.136  59.320  29.190  1.00137.23           C
ATOM     19  OE1 GLN A   3      33.458  60.028  28.441  1.00137.22           O
ATOM     20  NE2 GLN A   3      34.841  58.283  28.750  1.00137.10           N
ATOM     21  N   GLN A   4      31.056  60.165  34.464  1.00126.40           N
ATOM     22  CA  GLN A   4      29.767  60.632  34.959  1.00121.09           C
ATOM     23  C   GLN A   4      30.050  61.673  36.031  1.00116.67           C
ATOM     24  O   GLN A   4      31.210  61.955  36.334  1.00116.39           O
ATOM     25  CB  GLN A   4      28.929  59.486  35.536  1.00122.43           C
ATOM     26  CG  GLN A   4      27.535  59.934  35.982  1.00123.14           C
ATOM     27  CD  GLN A   4      26.548  58.790  36.120  1.00124.36           C
ATOM     28  OE1 GLN A   4      26.790  57.828  36.848  1.00126.01           O
ATOM     29  NE2 GLN A   4      25.423  58.895  35.422  1.00123.24           N
ATOM     30  N   TYR A   5      29.002  62.243  36.608  1.00111.28           N
ATOM     31  CA  TYR A   5      29.191  63.275  37.612  1.00106.37           C
ATOM     32  C   TYR A   5      28.547  62.954  38.953  1.00102.47           C
ATOM     33  O   TYR A   5      27.504  62.306  39.012  1.00102.10           O
ATOM     34  CB  TYR A   5      28.631  64.596  37.092  1.00106.60           C
ATOM     35  CG  TYR A   5      29.247  65.803  37.744  1.00107.47           C
ATOM     36  CD1 TYR A   5      30.540  66.203  37.415  1.00108.27           C
ATOM     37  CD2 TYR A   5      28.548  66.539  38.700  1.00106.91           C
ATOM     38  CE1 TYR A   5      31.124  67.306  38.019  1.00110.17           C
ATOM     39  CE2 TYR A   5      29.121  67.644  39.313  1.00108.02           C
ATOM     40  CZ  TYR A   5      30.410  68.023  38.967  1.00110.63           C
ATOM     41  OH  TYR A   5      30.988  69.123  39.559  1.00113.86           O
ATOM     42  N   SER A   6      29.182  63.420  40.025  1.00 97.36           N
ATOM     43  CA  SER A   6      28.678  63.220  41.379  1.00 93.44           C
ATOM     44  C   SER A   6      28.998  64.461  42.195  1.00 89.31           C
ATOM     45  O   SER A   6      30.160  64.824  42.355  1.00 88.45           O
ATOM     46  CB  SER A   6      29.323  61.991  42.024  1.00 94.47           C
ATOM     47  OG  SER A   6      30.725  62.141  42.128  1.00 97.49           O
ATOM     48  N   SER A   7      27.963  65.115  42.708  1.00 86.00           N
ATOM     49  CA  SER A   7      28.152  66.329  43.494  1.00 83.64           C
ATOM     50  C   SER A   7      28.946  66.099  44.784  1.00 80.67           C
ATOM     51  O   SER A   7      29.138  67.025  45.575  1.00 80.03           O
ATOM     52  CB  SER A   7      26.788  66.969  43.812  1.00 84.01           C
ATOM     53  OG  SER A   7      25.896  66.046  44.414  1.00 84.61           O
ATOM     54  N   ALA A   8      29.412  64.870  44.990  1.00 77.20           N
ATOM     55  CA  ALA A   8      30.185  64.529  46.184  1.00 72.37           C
ATOM     56  C   ALA A   8      31.629  65.012  46.061  1.00 69.35           C
ATOM     57  O   ALA A   8      32.336  64.648  45.120  1.00 67.83           O
ATOM     58  CB  ALA A   8      30.158  63.025  46.407  1.00 71.61           C
ATOM     59  N   PRO A   9      32.086  65.833  47.023  1.00 66.47           N
ATOM     60  CA  PRO A   9      33.448  66.382  47.044  1.00 66.85           C
ATOM     61  C   PRO A   9      34.569  65.336  47.002  1.00 66.57           C
ATOM     62  O   PRO A   9      34.668  64.480  47.883  1.00 67.29           O
ATOM     63  CB  PRO A   9      33.467  67.209  48.334  1.00 64.87           C
ATOM     64  CG  PRO A   9      32.503  66.492  49.208  1.00 62.93           C
ATOM     65  CD  PRO A   9      31.366  66.201  48.252  1.00 64.80           C
ATOM     66  N   LEU A  10      35.409  65.426  45.973  1.00 64.60           N
ATOM     67  CA  LEU A  10      36.532  64.513  45.780  1.00 61.95           C
ATOM     68  C   LEU A  10      37.597  64.661  46.870  1.00 60.25           C
ATOM     69  O   LEU A  10      37.972  65.772  47.233  1.00 60.33           O
ATOM     70  CB  LEU A  10      37.162  64.774  44.422  1.00 61.62           C
ATOM     71  CG  LEU A  10      38.482  64.059  44.179  1.00 65.73           C
ATOM     72  CD1 LEU A  10      38.248  62.555  44.130  1.00 67.40           C
ATOM     73  CD2 LEU A  10      39.086  64.561  42.880  1.00 68.71           C
ATOM     74  N   ARG A  11      38.097  63.539  47.379  1.00 58.50           N
ATOM     75  CA  ARG A  11      39.101  63.574  48.438  1.00 56.91           C
ATOM     76  C   ARG A  11      40.048  62.383  48.457  1.00 52.95           C
ATOM     77  O   ARG A  11      39.932  61.465  47.651  1.00 53.78           O
ATOM     78  CB  ARG A  11      38.409  63.683  49.801  1.00 61.47           C
ATOM     79  CG  ARG A  11      37.629  64.972  49.981  1.00 66.59           C
ATOM     80  CD  ARG A  11      37.359  65.255  51.434  1.00 71.31           C
ATOM     81  NE  ARG A  11      36.919  66.631  51.636  1.00 79.05           N
ATOM     82  CZ  ARG A  11      36.660  67.166  52.827  1.00 85.23           C
ATOM     83  NH1 ARG A  11      36.798  66.442  53.935  1.00 86.46           N
ATOM     84  NH2 ARG A  11      36.256  68.428  52.912  1.00 87.84           N
ATOM     85  N   THR A  12      40.997  62.408  49.382  1.00 48.94           N
ATOM     86  CA  THR A  12      41.951  61.315  49.516  1.00 46.94           C
ATOM     87  C   THR A  12      41.878  60.737  50.930  1.00 48.07           C
ATOM     88  O   THR A  12      41.611  61.459  51.882  1.00 51.61           O
ATOM     89  CB  THR A  12      43.403  61.778  49.219  1.00 43.35           C
ATOM     90  OG1 THR A  12      43.731  62.923  50.015  1.00 43.60           O
ATOM     91  CG2 THR A  12      43.557  62.121  47.762  1.00 35.92           C
ATOM     92  N   VAL A  13      42.091  59.434  51.063  1.00 47.68           N
ATOM     93  CA  VAL A  13      42.048  58.789  52.366  1.00 47.97           C
ATOM     94  C   VAL A  13      43.226  59.250  53.219  1.00 48.83           C
ATOM     95  O   VAL A  13      44.375  59.130  52.805  1.00 49.84           O
ATOM     96  CB  VAL A  13      42.109  57.259  52.220  1.00 47.99           C
ATOM     97  CG1 VAL A  13      42.116  56.600  53.591  1.00 46.76           C
ATOM     98  CG2 VAL A  13      40.926  56.779  51.399  1.00 47.37           C
ATOM     99  N   LYS A  14      42.938  59.772  54.409  1.00 48.98           N
ATOM    100  CA  LYS A  14      43.978  60.249  55.316  1.00 50.15           C
ATOM    101  C   LYS A  14      44.196  59.278  56.465  1.00 49.90           C
ATOM    102  O   LYS A  14      45.292  59.185  57.006  1.00 50.53           O
ATOM    103  CB  LYS A  14      43.599  61.612  55.892  1.00 51.93           C
ATOM    104  CG  LYS A  14      43.472  62.719  54.870  1.00 55.63           C
ATOM    105  CD  LYS A  14      44.827  63.137  54.330  1.00 59.29           C
ATOM    106  CE  LYS A  14      44.688  64.283  53.336  1.00 62.36           C
ATOM    107  NZ  LYS A  14      46.003  64.828  52.891  1.00 65.27           N
ATOM    108  N   GLU A  15      43.139  58.574  56.850  1.00 49.81           N
ATOM    109  CA  GLU A  15      43.213  57.607  57.942  1.00 49.31           C
ATOM    110  C   GLU A  15      42.343  56.385  57.671  1.00 46.12           C
ATOM    111  O   GLU A  15      41.328  56.465  56.979  1.00 45.75           O
ATOM    112  CB  GLU A  15      42.753  58.229  59.271  1.00 52.01           C
ATOM    113  CG  GLU A  15      43.672  59.282  59.877  1.00 59.64           C
ATOM    114  CD  GLU A  15      43.376  59.548  61.363  1.00 64.78           C
ATOM    115  OE1 GLU A  15      42.180  59.600  61.748  1.00 65.47           O
ATOM    116  OE2 GLU A  15      44.346  59.716  62.143  1.00 65.92           O
ATOM    117  N   VAL A  16      42.757  55.243  58.199  1.00 41.01           N
ATOM    118  CA  VAL A  16      41.964  54.043  58.045  1.00 38.53           C
ATOM    119  C   VAL A  16      41.770  53.507  59.434  1.00 39.03           C
ATOM    120  O   VAL A  16      42.728  53.147  60.107  1.00 36.31           O
ATOM    121  CB  VAL A  16      42.642  52.963  57.185  1.00 37.30           C
ATOM    122  CG1 VAL A  16      41.806  51.693  57.231  1.00 37.13           C
ATOM    123  CG2 VAL A  16      42.769  53.435  55.741  1.00 32.54           C
ATOM    124  N   GLN A  17      40.517  53.491  59.870  1.00 41.26           N
ATOM    125  CA  GLN A  17      40.178  52.997  61.194  1.00 42.01           C
ATOM    126  C   GLN A  17      39.687  51.550  61.099  1.00 42.09           C
ATOM    127  O   GLN A  17      38.602  51.288  60.593  1.00 38.82           O
ATOM    128  CB  GLN A  17      39.099  53.886  61.810  1.00 41.22           C
ATOM    129  CG  GLN A  17      38.495  53.351  63.082  1.00 38.77           C
ATOM    130  CD  GLN A  17      39.508  53.202  64.186  1.00 40.38           C
ATOM    131  OE1 GLN A  17      40.093  54.181  64.642  1.00 38.51           O
ATOM    132  NE2 GLN A  17      39.722  51.970  64.629  1.00 42.75           N
ATOM    133  N   PHE A  18      40.502  50.611  61.572  1.00 42.28           N
ATOM    134  CA  PHE A  18      40.116  49.210  61.540  1.00 43.08           C
ATOM    135  C   PHE A  18      39.198  48.870  62.718  1.00 44.26           C
ATOM    136  O   PHE A  18      39.103  49.625  63.692  1.00 40.70           O
ATOM    137  CB  PHE A  18      41.359  48.308  61.551  1.00 42.86           C
ATOM    138  CG  PHE A  18      42.133  48.326  60.260  1.00 41.96           C
ATOM    139  CD1 PHE A  18      43.260  49.137  60.112  1.00 43.89           C
ATOM    140  CD2 PHE A  18      41.699  47.580  59.168  1.00 41.19           C
ATOM    141  CE1 PHE A  18      43.939  49.206  58.892  1.00 42.67           C
ATOM    142  CE2 PHE A  18      42.370  47.643  57.942  1.00 43.80           C
ATOM    143  CZ  PHE A  18      43.490  48.458  57.804  1.00 41.00           C
ATOM    144  N   GLY A  19      38.508  47.740  62.619  1.00 44.51           N
ATOM    145  CA  GLY A  19      37.617  47.340  63.691  1.00 48.50           C
ATOM    146  C   GLY A  19      36.762  46.147  63.322  1.00 50.08           C
ATOM    147  O   GLY A  19      36.887  45.596  62.229  1.00 51.54           O
ATOM    148  N   LEU A  20      35.885  45.748  64.235  1.00 50.77           N
ATOM    149  CA  LEU A  20      35.007  44.616  63.998  1.00 50.58           C
ATOM    150  C   LEU A  20      33.579  45.054  63.679  1.00 52.14           C
ATOM    151  O   LEU A  20      33.084  46.055  64.193  1.00 51.82           O
ATOM    152  CB  LEU A  20      35.020  43.703  65.218  1.00 48.97           C
ATOM    153  CG  LEU A  20      36.446  43.386  65.678  1.00 50.55           C
ATOM    154  CD1 LEU A  20      36.409  42.630  66.986  1.00 50.65           C
ATOM    155  CD2 LEU A  20      37.177  42.592  64.610  1.00 49.74           C
ATOM    156  N   PHE A  21      32.933  44.291  62.809  1.00 54.35           N
ATOM    157  CA  PHE A  21      31.560  44.541  62.388  1.00 56.43           C
ATOM    158  C   PHE A  21      30.592  43.964  63.419  1.00 57.27           C
ATOM    159  O   PHE A  21      30.577  42.753  63.640  1.00 56.51           O
ATOM    160  CB  PHE A  21      31.326  43.845  61.052  1.00 59.56           C
ATOM    161  CG  PHE A  21      30.952  44.763  59.942  1.00 63.58           C
ATOM    162  CD1 PHE A  21      31.283  44.442  58.632  1.00 65.78           C
ATOM    163  CD2 PHE A  21      30.256  45.940  60.194  1.00 66.15           C
ATOM    164  CE1 PHE A  21      30.931  45.279  57.585  1.00 68.87           C
ATOM    165  CE2 PHE A  21      29.897  46.787  59.157  1.00 68.05           C
ATOM    166  CZ  PHE A  21      30.235  46.457  57.847  1.00 69.73           C
ATOM    167  N   SER A  22      29.787  44.809  64.055  1.00 58.81           N
ATOM    168  CA  SER A  22      28.819  44.311  65.040  1.00 59.67           C
ATOM    169  C   SER A  22      27.586  43.799  64.289  1.00 60.49           C
ATOM    170  O   SER A  22      27.310  44.240  63.174  1.00 62.12           O
ATOM    171  CB  SER A  22      28.383  45.422  65.988  1.00 56.92           C
ATOM    172  OG  SER A  22      27.428  46.257  65.357  1.00 54.42           O
ATOM    173  N   PRO A  23      26.828  42.866  64.889  1.00 61.34           N
ATOM    174  CA  PRO A  23      25.624  42.317  64.245  1.00 62.03           C
ATOM    175  C   PRO A  23      24.598  43.395  63.847  1.00 62.40           C
ATOM    176  O   PRO A  23      23.952  43.308  62.794  1.00 58.68           O
ATOM    177  CB  PRO A  23      25.087  41.346  65.296  1.00 62.29           C
ATOM    178  CG  PRO A  23      25.579  41.944  66.600  1.00 61.31           C
ATOM    179  CD  PRO A  23      26.988  42.323  66.249  1.00 60.90           C
ATOM    180  N   GLU A  24      24.462  44.408  64.699  1.00 63.19           N
ATOM    181  CA  GLU A  24      23.553  45.511  64.442  1.00 66.02           C
ATOM    182  C   GLU A  24      23.942  46.224  63.137  1.00 66.87           C
ATOM    183  O   GLU A  24      23.122  46.370  62.228  1.00 67.68           O
ATOM    184  CB  GLU A  24      23.591  46.515  65.602  1.00 69.08           C
ATOM    185  CG  GLU A  24      23.025  46.027  66.947  1.00 77.15           C
ATOM    186  CD  GLU A  24      23.947  45.068  67.698  1.00 82.63           C
ATOM    187  OE1 GLU A  24      25.156  45.019  67.382  1.00 85.59           O
ATOM    188  OE2 GLU A  24      23.462  44.374  68.622  1.00 84.79           O
ATOM    189  N   GLU A  25      25.198  46.657  63.038  1.00 65.24           N
ATOM    190  CA  GLU A  25      25.649  47.358  61.844  1.00 62.93           C
ATOM    191  C   GLU A  25      25.549  46.497  60.599  1.00 62.81           C
ATOM    192  O   GLU A  25      25.108  46.962  59.549  1.00 63.10           O
ATOM    193  CB  GLU A  25      27.084  47.850  62.017  1.00 62.55           C
ATOM    194  CG  GLU A  25      27.583  48.716  60.859  1.00 62.41           C
ATOM    195  CD  GLU A  25      28.906  49.400  61.165  1.00 63.87           C
ATOM    196  OE1 GLU A  25      29.880  48.694  61.504  1.00 64.56           O
ATOM    197  OE2 GLU A  25      28.973  50.644  61.067  1.00 61.26           O
ATOM    198  N   VAL A  26      25.959  45.242  60.704  1.00 62.13           N
ATOM    199  CA  VAL A  26      25.885  44.359  59.553  1.00 63.99           C
ATOM    200  C   VAL A  26      24.475  44.377  58.979  1.00 66.26           C
ATOM    201  O   VAL A  26      24.287  44.158  57.781  1.00 66.24           O
ATOM    202  CB  VAL A  26      26.225  42.919  59.916  1.00 63.46           C
ATOM    203  CG1 VAL A  26      26.246  42.075  58.658  1.00 62.25           C
ATOM    204  CG2 VAL A  26      27.561  42.862  60.630  1.00 65.56           C
ATOM    205  N   ARG A  27      23.486  44.624  59.839  1.00 68.12           N
ATOM    206  CA  ARG A  27      22.094  44.693  59.406  1.00 70.14           C
ATOM    207  C   ARG A  27      21.765  46.088  58.912  1.00 71.50           C
ATOM    208  O   ARG A  27      21.246  46.255  57.812  1.00 72.50           O
ATOM    209  CB  ARG A  27      21.144  44.337  60.547  1.00 71.10           C
ATOM    210  CG  ARG A  27      21.064  42.853  60.836  1.00 74.69           C
ATOM    211  CD  ARG A  27      20.179  42.556  62.037  1.00 75.10           C
ATOM    212  NE  ARG A  27      20.716  41.440  62.808  1.00 74.97           N
ATOM    213  CZ  ARG A  27      20.643  41.346  64.130  1.00 73.94           C
ATOM    214  NH1 ARG A  27      20.045  42.299  64.834  1.00 77.98           N
ATOM    215  NH2 ARG A  27      21.204  40.320  64.751  1.00 73.42           N
ATOM    216  N   ALA A  28      22.078  47.088  59.730  1.00 72.66           N
ATOM    217  CA  ALA A  28      21.815  48.484  59.398  1.00 73.99           C
ATOM    218  C   ALA A  28      22.195  48.864  57.967  1.00 75.60           C
ATOM    219  O   ALA A  28      21.488  49.639  57.316  1.00 75.36           O
ATOM    220  CB  ALA A  28      22.547  49.398  60.383  1.00 72.75           C
ATOM    221  N   ILE A  29      23.300  48.311  57.473  1.00 76.77           N
ATOM    222  CA  ILE A  29      23.767  48.644  56.133  1.00 79.15           C
ATOM    223  C   ILE A  29      23.401  47.654  55.037  1.00 80.08           C
ATOM    224  O   ILE A  29      23.452  47.989  53.851  1.00 80.00           O
ATOM    225  CB  ILE A  29      25.298  48.805  56.099  1.00 78.92           C
ATOM    226  CG1 ILE A  29      25.954  47.427  56.178  1.00 78.27           C
ATOM    227  CG2 ILE A  29      25.762  49.698  57.256  1.00 78.48           C
ATOM    228  CD1 ILE A  29      27.358  47.390  55.653  1.00 76.78           C
ATOM    229  N   SER A  30      23.048  46.433  55.417  1.00 82.20           N
ATOM    230  CA  SER A  30      22.706  45.431  54.416  1.00 86.03           C
ATOM    231  C   SER A  30      21.512  45.881  53.593  1.00 88.42           C
ATOM    232  O   SER A  30      20.737  46.743  54.015  1.00 89.79           O
ATOM    233  CB  SER A  30      22.392  44.087  55.075  1.00 85.81           C
ATOM    234  OG  SER A  30      21.121  44.100  55.699  1.00 85.16           O
ATOM    235  N   VAL A  31      21.370  45.294  52.410  1.00 89.15           N
ATOM    236  CA  VAL A  31      20.263  45.626  51.530  1.00 88.46           C
ATOM    237  C   VAL A  31      19.208  44.523  51.562  1.00 89.65           C
ATOM    238  O   VAL A  31      18.041  44.782  51.849  1.00 89.63           O
ATOM    239  CB  VAL A  31      20.757  45.841  50.086  1.00 87.14           C
ATOM    240  CG1 VAL A  31      21.549  47.126  50.004  1.00 85.82           C
ATOM    241  CG2 VAL A  31      21.617  44.674  49.646  1.00 86.57           C
ATOM    242  N   ALA A  32      19.628  43.294  51.285  1.00 91.01           N
ATOM    243  CA  ALA A  32      18.725  42.149  51.285  1.00 92.35           C
ATOM    244  C   ALA A  32      18.900  41.354  52.574  1.00 94.17           C
ATOM    245  O   ALA A  32      19.722  41.710  53.413  1.00 94.77           O
ATOM    246  CB  ALA A  32      19.021  41.268  50.095  1.00 91.59           C
ATOM    247  N   LYS A  33      18.124  40.284  52.731  1.00 96.16           N
ATOM    248  CA  LYS A  33      18.228  39.443  53.919  1.00 97.89           C
ATOM    249  C   LYS A  33      18.801  38.076  53.552  1.00100.59           C
ATOM    250  O   LYS A  33      19.556  37.489  54.320  1.00101.47           O
ATOM    251  CB  LYS A  33      16.867  39.284  54.599  1.00 96.48           C
ATOM    252  CG  LYS A  33      16.925  38.443  55.870  1.00 94.65           C
ATOM    253  CD  LYS A  33      15.677  38.579  56.721  1.00 92.85           C
ATOM    254  CE  LYS A  33      15.771  37.709  57.963  1.00 92.57           C
ATOM    255  NZ  LYS A  33      14.602  37.886  58.870  1.00 92.37           N
ATOM    256  N   ILE A  34      18.431  37.565  52.383  1.00103.56           N
ATOM    257  CA  ILE A  34      18.949  36.283  51.902  1.00107.49           C
ATOM    258  C   ILE A  34      18.490  35.029  52.659  1.00110.56           C
ATOM    259  O   ILE A  34      18.976  34.733  53.756  1.00111.08           O
ATOM    260  CB  ILE A  34      20.488  36.330  51.871  1.00106.53           C
ATOM    261  CG1 ILE A  34      20.926  37.498  50.984  1.00106.90           C
ATOM    262  CG2 ILE A  34      21.052  35.013  51.367  1.00105.81           C
ATOM    263  CD1 ILE A  34      22.402  37.740  50.963  1.00108.96           C
ATOM    264  N   ARG A  35      17.565  34.291  52.042  1.00113.25           N
ATOM    265  CA  ARG A  35      17.004  33.066  52.612  1.00114.60           C
ATOM    266  C   ARG A  35      17.284  31.884  51.695  1.00116.54           C
ATOM    267  O   ARG A  35      18.139  31.056  51.991  1.00116.66           O
ATOM    268  CB  ARG A  35      15.495  33.212  52.778  1.00113.99           C
ATOM    269  CG  ARG A  35      15.084  34.460  53.518  1.00114.10           C
ATOM    270  CD  ARG A  35      13.719  34.919  53.061  1.00114.70           C
ATOM    271  NE  ARG A  35      13.339  36.180  53.684  1.00115.18           N
ATOM    272  CZ  ARG A  35      12.284  36.899  53.321  1.00115.73           C
ATOM    273  NH1 ARG A  35      11.505  36.478  52.333  1.00115.45           N
ATOM    274  NH2 ARG A  35      12.008  38.036  53.946  1.00115.68           N
ATOM    275  N   PHE A  36      16.550  31.809  50.587  1.00119.24           N
ATOM    276  CA  PHE A  36      16.722  30.727  49.619  1.00122.99           C
ATOM    277  C   PHE A  36      18.194  30.571  49.241  1.00123.93           C
ATOM    278  O   PHE A  36      18.829  31.518  48.779  1.00123.62           O
ATOM    279  CB  PHE A  36      15.904  31.006  48.349  1.00126.05           C
ATOM    280  CG  PHE A  36      14.419  30.765  48.498  1.00129.60           C
ATOM    281  CD1 PHE A  36      13.539  31.168  47.493  1.00130.63           C
ATOM    282  CD2 PHE A  36      13.901  30.119  49.618  1.00130.87           C
ATOM    283  CE1 PHE A  36      12.166  30.929  47.598  1.00131.03           C
ATOM    284  CE2 PHE A  36      12.529  29.875  49.733  1.00131.88           C
ATOM    285  CZ  PHE A  36      11.661  30.282  48.719  1.00131.35           C
ATOM    286  N   PRO A  37      18.756  29.366  49.435  1.00124.91           N
ATOM    287  CA  PRO A  37      20.159  29.088  49.113  1.00126.53           C
ATOM    288  C   PRO A  37      20.398  28.861  47.622  1.00129.01           C
ATOM    289  O   PRO A  37      21.515  28.562  47.201  1.00128.30           O
ATOM    290  CB  PRO A  37      20.450  27.843  49.935  1.00125.51           C
ATOM    291  CG  PRO A  37      19.151  27.111  49.858  1.00124.68           C
ATOM    292  CD  PRO A  37      18.137  28.207  50.103  1.00124.21           C
ATOM    293  N   GLU A  38      19.342  29.001  46.829  1.00132.69           N
ATOM    294  CA  GLU A  38      19.434  28.807  45.387  1.00136.15           C
ATOM    295  C   GLU A  38      19.338  30.157  44.682  1.00138.59           C
ATOM    296  O   GLU A  38      19.152  31.185  45.332  1.00138.84           O
ATOM    297  CB  GLU A  38      18.304  27.892  44.915  1.00135.81           C
ATOM    298  CG  GLU A  38      18.135  26.646  45.768  1.00136.10           C
ATOM    299  CD  GLU A  38      17.044  25.735  45.253  1.00136.57           C
ATOM    300  OE1 GLU A  38      15.922  26.229  45.026  1.00137.07           O
ATOM    301  OE2 GLU A  38      17.306  24.526  45.078  1.00137.36           O
ATOM    302  N   THR A  39      19.467  30.154  43.359  1.00141.78           N
ATOM    303  CA  THR A  39      19.387  31.393  42.588  1.00145.58           C
ATOM    304  C   THR A  39      19.009  31.167  41.129  1.00148.06           C
ATOM    305  O   THR A  39      19.517  30.252  40.479  1.00148.70           O
ATOM    306  CB  THR A  39      20.719  32.165  42.631  1.00145.43           C
ATOM    307  OG1 THR A  39      20.988  32.570  43.979  1.00146.22           O
ATOM    308  CG2 THR A  39      20.651  33.401  41.741  1.00145.13           C
ATOM    309  N   MET A  40      18.119  32.021  40.627  1.00150.68           N
ATOM    310  CA  MET A  40      17.637  31.956  39.250  1.00153.08           C
ATOM    311  C   MET A  40      16.662  30.796  39.060  1.00154.52           C
ATOM    312  O   MET A  40      16.881  29.700  39.577  1.00155.05           O
ATOM    313  CB  MET A  40      18.811  31.815  38.272  1.00153.24           C
ATOM    314  CG  MET A  40      19.859  32.909  38.392  1.00153.57           C
ATOM    315  SD  MET A  40      21.118  32.780  37.110  1.00154.99           S
ATOM    316  CE  MET A  40      22.231  31.569  37.831  1.00153.66           C
ATOM    317  N   ASP A  41      15.587  31.059  38.319  1.00155.96           N
ATOM    318  CA  ASP A  41      14.535  30.081  38.024  1.00156.88           C
ATOM    319  C   ASP A  41      13.495  29.955  39.132  1.00157.35           C
ATOM    320  O   ASP A  41      13.711  29.258  40.124  1.00157.35           O
ATOM    321  CB  ASP A  41      15.114  28.686  37.747  1.00157.31           C
ATOM    322  CG  ASP A  41      16.073  28.666  36.575  1.00157.79           C
ATOM    323  OD1 ASP A  41      15.754  29.270  35.532  1.00157.36           O
ATOM    324  OD2 ASP A  41      17.142  28.029  36.693  1.00158.29           O
ATOM    325  N   GLU A  42      12.368  30.635  38.957  1.00157.73           N
ATOM    326  CA  GLU A  42      11.275  30.574  39.920  1.00158.12           C
ATOM    327  C   GLU A  42      10.160  29.848  39.173  1.00158.28           C
ATOM    328  O   GLU A  42       9.236  30.475  38.653  1.00158.42           O
ATOM    329  CB  GLU A  42      10.820  31.982  40.312  1.00158.24           C
ATOM    330  CG  GLU A  42      11.957  32.950  40.619  1.00158.09           C
ATOM    331  CD  GLU A  42      11.460  34.262  41.197  1.00157.98           C
ATOM    332  OE1 GLU A  42      10.370  34.714  40.788  1.00158.10           O
ATOM    333  OE2 GLU A  42      12.162  34.846  42.052  1.00157.64           O
ATOM    334  N   THR A  43      10.270  28.521  39.125  1.00158.31           N
ATOM    335  CA  THR A  43       9.328  27.659  38.410  1.00158.06           C
ATOM    336  C   THR A  43       9.737  27.762  36.942  1.00157.86           C
ATOM    337  O   THR A  43       8.895  27.875  36.048  1.00158.01           O
ATOM    338  CB  THR A  43       7.853  28.118  38.576  1.00157.96           C
ATOM    339  OG1 THR A  43       7.534  28.224  39.969  1.00157.27           O
ATOM    340  CG2 THR A  43       6.905  27.111  37.932  1.00157.82           C
ATOM    341  N   GLN A  44      11.052  27.730  36.725  1.00157.13           N
ATOM    342  CA  GLN A  44      11.673  27.830  35.406  1.00156.39           C
ATOM    343  C   GLN A  44      11.982  29.280  35.038  1.00156.01           C
ATOM    344  O   GLN A  44      13.100  29.589  34.625  1.00156.55           O
ATOM    345  CB  GLN A  44      10.787  27.199  34.323  1.00156.05           C
ATOM    346  CG  GLN A  44      10.672  25.686  34.409  1.00155.70           C
ATOM    347  CD  GLN A  44       9.760  25.113  33.343  1.00155.46           C
ATOM    348  OE1 GLN A  44       9.318  25.823  32.439  1.00155.03           O
ATOM    349  NE2 GLN A  44       9.479  23.820  33.439  1.00155.61           N
ATOM    350  N   THR A  45      10.995  30.162  35.197  1.00154.99           N
ATOM    351  CA  THR A  45      11.159  31.581  34.874  1.00153.42           C
ATOM    352  C   THR A  45      12.461  32.135  35.440  1.00152.88           C
ATOM    353  O   THR A  45      12.507  32.632  36.569  1.00152.44           O
ATOM    354  CB  THR A  45       9.982  32.429  35.412  1.00152.84           C
ATOM    355  OG1 THR A  45       8.756  31.979  34.821  1.00152.82           O
ATOM    356  CG2 THR A  45      10.182  33.899  35.070  1.00152.19           C
ATOM    357  N   ARG A  46      13.516  32.046  34.635  1.00151.94           N
ATOM    358  CA  ARG A  46      14.833  32.522  35.028  1.00150.49           C
ATOM    359  C   ARG A  46      14.786  33.977  35.440  1.00149.35           C
ATOM    360  O   ARG A  46      13.784  34.663  35.232  1.00149.87           O
ATOM    361  CB  ARG A  46      15.825  32.349  33.878  1.00150.48           C
ATOM    362  CG  ARG A  46      15.933  30.925  33.400  1.00151.64           C
ATOM    363  CD  ARG A  46      17.071  30.738  32.435  1.00152.99           C
ATOM    364  NE  ARG A  46      17.258  29.327  32.119  1.00154.94           N
ATOM    365  CZ  ARG A  46      18.199  28.867  31.305  1.00156.55           C
ATOM    366  NH1 ARG A  46      19.038  29.711  30.723  1.00157.54           N
ATOM    367  NH2 ARG A  46      18.304  27.565  31.073  1.00157.19           N
ATOM    368  N   ALA A  47      15.891  34.429  36.021  1.00147.24           N
ATOM    369  CA  ALA A  47      16.060  35.794  36.499  1.00144.88           C
ATOM    370  C   ALA A  47      16.907  35.702  37.754  1.00143.11           C
ATOM    371  O   ALA A  47      18.096  35.385  37.697  1.00143.23           O
ATOM    372  CB  ALA A  47      14.708  36.439  36.829  1.00144.90           C
ATOM    373  N   LYS A  48      16.273  35.961  38.891  1.00140.60           N
ATOM    374  CA  LYS A  48      16.944  35.920  40.178  1.00137.24           C
ATOM    375  C   LYS A  48      15.877  35.716  41.247  1.00134.92           C
ATOM    376  O   LYS A  48      14.692  35.934  40.997  1.00134.78           O
ATOM    377  CB  LYS A  48      17.680  37.239  40.412  1.00137.06           C
ATOM    378  CG  LYS A  48      18.666  37.627  39.306  1.00136.90           C
ATOM    379  CD  LYS A  48      19.226  39.025  39.525  1.00136.69           C
ATOM    380  CE  LYS A  48      20.290  39.403  38.515  1.00136.72           C
ATOM    381  NZ  LYS A  48      20.890  40.727  38.853  1.00135.79           N
ATOM    382  N   ILE A  49      16.290  35.294  42.435  1.00131.76           N
ATOM    383  CA  ILE A  49      15.339  35.071  43.512  1.00129.12           C
ATOM    384  C   ILE A  49      15.680  35.979  44.683  1.00127.30           C
ATOM    385  O   ILE A  49      16.823  36.408  44.824  1.00127.62           O
ATOM    386  CB  ILE A  49      15.371  33.602  43.979  1.00129.74           C
ATOM    387  CG1 ILE A  49      15.300  32.672  42.761  1.00129.95           C
ATOM    388  CG2 ILE A  49      14.200  33.330  44.919  1.00129.58           C
ATOM    389  CD1 ILE A  49      15.408  31.193  43.095  1.00129.23           C
ATOM    390  N   GLY A  50      14.686  36.275  45.517  1.00125.14           N
ATOM    391  CA  GLY A  50      14.913  37.134  46.666  1.00122.38           C
ATOM    392  C   GLY A  50      15.836  36.515  47.702  1.00121.31           C
ATOM    393  O   GLY A  50      15.955  37.018  48.819  1.00120.32           O
ATOM    394  N   GLY A  51      16.491  35.419  47.328  1.00120.23           N
ATOM    395  CA  GLY A  51      17.399  34.743  48.236  1.00118.99           C
ATOM    396  C   GLY A  51      18.840  35.157  48.019  1.00119.15           C
ATOM    397  O   GLY A  51      19.480  35.675  48.930  1.00120.02           O
ATOM    398  N   LEU A  52      19.357  34.930  46.815  1.00118.97           N
ATOM    399  CA  LEU A  52      20.734  35.301  46.496  1.00118.64           C
ATOM    400  C   LEU A  52      20.900  35.948  45.125  1.00119.35           C
ATOM    401  O   LEU A  52      20.079  35.767  44.222  1.00119.35           O
ATOM    402  CB  LEU A  52      21.665  34.084  46.573  1.00117.03           C
ATOM    403  CG  LEU A  52      22.331  33.738  47.907  1.00115.92           C
ATOM    404  CD1 LEU A  52      23.298  32.575  47.711  1.00114.33           C
ATOM    405  CD2 LEU A  52      23.074  34.950  48.437  1.00113.86           C
ATOM    406  N   ASN A  53      21.980  36.712  44.997  1.00119.22           N
ATOM    407  CA  ASN A  53      22.339  37.387  43.759  1.00119.12           C
ATOM    408  C   ASN A  53      21.338  38.388  43.180  1.00119.68           C
ATOM    409  O   ASN A  53      21.312  38.579  41.964  1.00120.09           O
ATOM    410  CB  ASN A  53      22.668  36.337  42.691  1.00118.19           C
ATOM    411  CG  ASN A  53      23.782  35.401  43.117  1.00117.74           C
ATOM    412  OD1 ASN A  53      23.742  34.829  44.206  1.00118.20           O
ATOM    413  ND2 ASN A  53      24.780  35.233  42.255  1.00115.90           N
ATOM    414  N   ASP A  54      20.528  39.043  44.010  1.00120.06           N
ATOM    415  CA  ASP A  54      19.586  40.001  43.440  1.00121.61           C
ATOM    416  C   ASP A  54      18.732  40.909  44.308  1.00121.55           C
ATOM    417  O   ASP A  54      18.643  42.108  44.036  1.00120.21           O
ATOM    418  CB  ASP A  54      18.636  39.291  42.497  1.00124.18           C
ATOM    419  CG  ASP A  54      17.673  40.248  41.831  1.00126.72           C
ATOM    420  OD1 ASP A  54      18.150  41.236  41.231  1.00127.34           O
ATOM    421  OD2 ASP A  54      16.448  40.014  41.906  1.00128.86           O
ATOM    422  N   PRO A  55      18.071  40.350  45.337  1.00122.08           N
ATOM    423  CA  PRO A  55      17.200  41.103  46.249  1.00123.56           C
ATOM    424  C   PRO A  55      17.472  42.604  46.357  1.00125.25           C
ATOM    425  O   PRO A  55      16.568  43.375  46.675  1.00125.42           O
ATOM    426  CB  PRO A  55      17.346  40.356  47.583  1.00122.31           C
ATOM    427  CG  PRO A  55      18.532  39.420  47.372  1.00121.75           C
ATOM    428  CD  PRO A  55      18.418  39.052  45.933  1.00121.51           C
ATOM    429  N   ARG A  56      18.714  43.000  46.087  1.00126.57           N
ATOM    430  CA  ARG A  56      19.149  44.395  46.097  1.00127.03           C
ATOM    431  C   ARG A  56      20.602  44.468  45.646  1.00126.74           C
ATOM    432  O   ARG A  56      21.005  45.433  45.006  1.00126.95           O
ATOM    433  CB  ARG A  56      19.029  45.027  47.491  1.00128.76           C
ATOM    434  CG  ARG A  56      17.617  45.403  47.934  1.00130.26           C
ATOM    435  CD  ARG A  56      17.643  46.335  49.137  1.00131.50           C
ATOM    436  NE  ARG A  56      16.434  46.233  49.948  1.00133.31           N
ATOM    437  CZ  ARG A  56      16.205  46.954  51.042  1.00134.06           C
ATOM    438  NH1 ARG A  56      17.102  47.839  51.457  1.00133.68           N
ATOM    439  NH2 ARG A  56      15.085  46.779  51.731  1.00134.96           N
ATOM    440  N   LEU A  57      21.381  43.442  45.983  1.00127.06           N
ATOM    441  CA  LEU A  57      22.799  43.381  45.624  1.00127.31           C
ATOM    442  C   LEU A  57      23.010  43.699  44.148  1.00128.08           C
ATOM    443  O   LEU A  57      22.055  43.738  43.369  1.00129.05           O
ATOM    444  CB  LEU A  57      23.372  41.988  45.912  1.00126.46           C
ATOM    445  CG  LEU A  57      23.076  41.306  47.250  1.00126.00           C
ATOM    446  CD1 LEU A  57      23.862  40.008  47.331  1.00124.55           C
ATOM    447  CD2 LEU A  57      23.446  42.214  48.404  1.00125.97           C
ATOM    448  N   GLY A  58      24.267  43.913  43.770  1.00128.03           N
ATOM    449  CA  GLY A  58      24.589  44.223  42.388  1.00128.93           C
ATOM    450  C   GLY A  58      23.867  43.329  41.400  1.00129.35           C
ATOM    451  O   GLY A  58      23.400  42.248  41.757  1.00129.13           O
ATOM    452  N   SER A  59      23.778  43.768  40.149  1.00130.03           N
ATOM    453  CA  SER A  59      23.087  42.977  39.143  1.00131.28           C
ATOM    454  C   SER A  59      23.964  42.521  37.984  1.00130.86           C
ATOM    455  O   SER A  59      25.165  42.795  37.937  1.00129.53           O
ATOM    456  CB  SER A  59      21.883  43.755  38.598  1.00132.28           C
ATOM    457  OG  SER A  59      22.285  44.981  38.011  1.00134.21           O
ATOM    458  N   ILE A  60      23.334  41.811  37.055  1.00131.30           N
ATOM    459  CA  ILE A  60      23.995  41.287  35.869  1.00131.51           C
ATOM    460  C   ILE A  60      23.064  41.568  34.679  1.00132.85           C
ATOM    461  O   ILE A  60      22.235  42.479  34.749  1.00133.00           O
ATOM    462  CB  ILE A  60      24.235  39.772  36.022  1.00129.75           C
ATOM    463  CG1 ILE A  60      24.663  39.465  37.460  1.00127.69           C
ATOM    464  CG2 ILE A  60      25.324  39.316  35.064  1.00129.51           C
ATOM    465  CD1 ILE A  60      24.768  37.997  37.773  1.00126.85           C
ATOM    466  N   ASP A  61      23.193  40.798  33.599  1.00133.98           N
ATOM    467  CA  ASP A  61      22.353  40.978  32.407  1.00134.33           C
ATOM    468  C   ASP A  61      22.401  42.393  31.831  1.00134.81           C
ATOM    469  O   ASP A  61      21.453  42.834  31.178  1.00135.32           O
ATOM    470  CB  ASP A  61      20.888  40.627  32.712  1.00133.87           C
ATOM    471  CG  ASP A  61      20.600  39.145  32.584  1.00133.50           C
ATOM    472  OD1 ASP A  61      20.926  38.571  31.526  1.00133.05           O
ATOM    473  OD2 ASP A  61      20.036  38.557  33.533  1.00133.22           O
ATOM    474  N   ARG A  62      23.500  43.101  32.068  1.00134.70           N
ATOM    475  CA  ARG A  62      23.640  44.464  31.571  1.00134.49           C
ATOM    476  C   ARG A  62      22.492  45.337  32.059  1.00134.48           C
ATOM    477  O   ARG A  62      22.193  46.365  31.455  1.00134.77           O
ATOM    478  CB  ARG A  62      23.640  44.487  30.046  1.00134.94           C
ATOM    479  CG  ARG A  62      24.695  43.641  29.380  1.00136.02           C
ATOM    480  CD  ARG A  62      24.625  43.869  27.882  1.00137.42           C
ATOM    481  NE  ARG A  62      25.499  42.980  27.127  1.00139.12           N
ATOM    482  CZ  ARG A  62      25.634  43.018  25.805  1.00139.48           C
ATOM    483  NH1 ARG A  62      24.953  43.907  25.091  1.00139.83           N
ATOM    484  NH2 ARG A  62      26.443  42.163  25.195  1.00139.63           N
ATOM    485  N   ASN A  63      21.839  44.924  33.140  1.00134.70           N
ATOM    486  CA  ASN A  63      20.727  45.695  33.680  1.00135.19           C
ATOM    487  C   ASN A  63      21.201  46.767  34.644  1.00135.38           C
ATOM    488  O   ASN A  63      21.828  46.476  35.662  1.00134.46           O
ATOM    489  CB  ASN A  63      19.720  44.779  34.378  1.00135.69           C
ATOM    490  CG  ASN A  63      18.773  44.107  33.403  1.00135.96           C
ATOM    491  OD1 ASN A  63      18.072  44.776  32.642  1.00135.76           O
ATOM    492  ND2 ASN A  63      18.744  42.779  33.424  1.00135.91           N
ATOM    493  N   LEU A  64      20.888  48.013  34.307  1.00136.61           N
ATOM    494  CA  LEU A  64      21.280  49.155  35.118  1.00137.87           C
ATOM    495  C   LEU A  64      20.635  49.091  36.501  1.00139.15           C
ATOM    496  O   LEU A  64      21.235  49.517  37.491  1.00139.08           O
ATOM    497  CB  LEU A  64      20.890  50.458  34.406  1.00137.32           C
ATOM    498  CG  LEU A  64      21.205  50.571  32.903  1.00136.99           C
ATOM    499  CD1 LEU A  64      20.947  51.998  32.445  1.00136.07           C
ATOM    500  CD2 LEU A  64      22.650  50.189  32.618  1.00136.40           C
ATOM    501  N   LYS A  65      19.417  48.552  36.566  1.00140.81           N
ATOM    502  CA  LYS A  65      18.698  48.428  37.835  1.00141.90           C
ATOM    503  C   LYS A  65      19.591  47.827  38.912  1.00141.81           C
ATOM    504  O   LYS A  65      20.238  46.800  38.700  1.00141.00           O
ATOM    505  CB  LYS A  65      17.437  47.566  37.672  1.00142.29           C
ATOM    506  CG  LYS A  65      16.217  48.325  37.158  1.00142.98           C
ATOM    507  CD  LYS A  65      14.935  47.505  37.316  1.00143.15           C
ATOM    508  CE  LYS A  65      13.693  48.336  36.990  1.00142.79           C
ATOM    509  NZ  LYS A  65      12.419  47.578  37.166  1.00140.57           N
ATOM    510  N   CYS A  66      19.614  48.468  40.074  1.00141.94           N
ATOM    511  CA  CYS A  66      20.451  48.002  41.162  1.00142.85           C
ATOM    512  C   CYS A  66      20.245  48.892  42.385  1.00143.61           C
ATOM    513  O   CYS A  66      21.177  49.550  42.842  1.00143.64           O
ATOM    514  CB  CYS A  66      21.914  48.047  40.709  1.00142.74           C
ATOM    515  SG  CYS A  66      23.091  47.172  41.748  1.00143.25           S
ATOM    516  N   GLN A  67      19.022  48.910  42.907  1.00144.44           N
ATOM    517  CA  GLN A  67      18.693  49.727  44.075  1.00145.75           C
ATOM    518  C   GLN A  67      18.602  51.206  43.728  1.00146.71           C
ATOM    519  O   GLN A  67      18.841  52.062  44.583  1.00146.93           O
ATOM    520  CB  GLN A  67      19.744  49.557  45.170  1.00145.06           C
ATOM    521  CG  GLN A  67      19.689  48.250  45.909  1.00145.73           C
ATOM    522  CD  GLN A  67      20.772  48.162  46.955  1.00147.43           C
ATOM    523  OE1 GLN A  67      20.993  49.109  47.711  1.00148.09           O
ATOM    524  NE2 GLN A  67      21.454  47.023  47.013  1.00148.62           N
ATOM    525  N   THR A  68      18.260  51.498  42.476  1.00147.81           N
ATOM    526  CA  THR A  68      18.141  52.874  41.992  1.00147.97           C
ATOM    527  C   THR A  68      19.524  53.489  41.729  1.00147.43           C
ATOM    528  O   THR A  68      19.626  54.574  41.151  1.00147.70           O
ATOM    529  CB  THR A  68      17.369  53.777  43.003  1.00148.20           C
ATOM    530  OG1 THR A  68      16.126  53.155  43.356  1.00148.05           O
ATOM    531  CG2 THR A  68      17.076  55.141  42.391  1.00147.79           C
ATOM    532  N   CYS A  69      20.583  52.795  42.148  1.00145.89           N
ATOM    533  CA  CYS A  69      21.942  53.292  41.942  1.00144.10           C
ATOM    534  C   CYS A  69      22.316  53.140  40.469  1.00143.75           C
ATOM    535  O   CYS A  69      23.368  53.606  40.029  1.00143.69           O
ATOM    536  CB  CYS A  69      22.943  52.536  42.824  1.00142.48           C
ATOM    537  SG  CYS A  69      23.468  50.937  42.189  1.00140.73           S
ATOM    538  N   GLN A  70      21.443  52.473  39.719  1.00142.78           N
ATOM    539  CA  GLN A  70      21.628  52.280  38.286  1.00142.19           C
ATOM    540  C   GLN A  70      23.070  51.949  37.911  1.00141.28           C
ATOM    541  O   GLN A  70      23.741  51.157  38.571  1.00140.69           O
ATOM    542  CB  GLN A  70      21.212  53.558  37.557  1.00143.28           C
ATOM    543  CG  GLN A  70      20.122  54.348  38.269  1.00145.06           C
ATOM    544  CD  GLN A  70      20.236  55.849  38.040  1.00146.38           C
ATOM    545  OE1 GLN A  70      21.280  56.451  38.299  1.00146.74           O
ATOM    546  NE2 GLN A  70      19.157  56.461  37.561  1.00147.12           N
ATOM    547  N   GLU A  71      23.520  52.573  36.827  1.00140.89           N
ATOM    548  CA  GLU A  71      24.872  52.425  36.303  1.00140.63           C
ATOM    549  C   GLU A  71      25.162  51.125  35.564  1.00139.46           C
ATOM    550  O   GLU A  71      24.818  50.987  34.390  1.00140.62           O
ATOM    551  CB  GLU A  71      25.883  52.634  37.423  1.00141.37           C
ATOM    552  CG  GLU A  71      25.671  53.945  38.144  1.00142.58           C
ATOM    553  CD  GLU A  71      26.940  54.479  38.751  1.00143.98           C
ATOM    554  OE1 GLU A  71      27.599  53.727  39.499  1.00145.33           O
ATOM    555  OE2 GLU A  71      27.276  55.650  38.481  1.00144.54           O
ATOM    556  N   GLY A  72      25.810  50.177  36.227  1.00137.02           N
ATOM    557  CA  GLY A  72      26.108  48.931  35.554  1.00134.74           C
ATOM    558  C   GLY A  72      27.252  48.159  36.166  1.00133.69           C
ATOM    559  O   GLY A  72      27.908  48.623  37.095  1.00134.10           O
ATOM    560  N   MET A  73      27.494  46.975  35.620  1.00132.60           N
ATOM    561  CA  MET A  73      28.544  46.086  36.096  1.00131.69           C
ATOM    562  C   MET A  73      29.945  46.695  36.051  1.00130.27           C
ATOM    563  O   MET A  73      30.933  45.996  36.273  1.00131.24           O
ATOM    564  CB  MET A  73      28.517  44.791  35.277  1.00132.82           C
ATOM    565  CG  MET A  73      27.150  44.108  35.250  1.00134.08           C
ATOM    566  SD  MET A  73      27.031  42.732  34.074  1.00136.77           S
ATOM    567  CE  MET A  73      26.535  43.584  32.582  1.00134.16           C
ATOM    568  N   ASN A  74      30.034  47.993  35.774  1.00128.02           N
ATOM    569  CA  ASN A  74      31.333  48.662  35.700  1.00124.88           C
ATOM    570  C   ASN A  74      31.426  49.907  36.574  1.00121.61           C
ATOM    571  O   ASN A  74      32.522  50.378  36.879  1.00120.75           O
ATOM    572  CB  ASN A  74      31.647  49.032  34.248  1.00126.19           C
ATOM    573  CG  ASN A  74      31.819  47.814  33.364  1.00126.90           C
ATOM    574  OD1 ASN A  74      32.756  47.034  33.540  1.00126.38           O
ATOM    575  ND2 ASN A  74      30.909  47.639  32.408  1.00128.07           N
ATOM    576  N   GLU A  75      30.273  50.437  36.970  1.00118.26           N
ATOM    577  CA  GLU A  75      30.224  51.627  37.811  1.00114.56           C
ATOM    578  C   GLU A  75      29.660  51.300  39.192  1.00111.78           C
ATOM    579  O   GLU A  75      29.927  52.005  40.162  1.00111.25           O
ATOM    580  CB  GLU A  75      29.358  52.708  37.155  1.00115.29           C
ATOM    581  CG  GLU A  75      29.876  53.236  35.820  1.00116.76           C
ATOM    582  CD  GLU A  75      29.880  52.186  34.723  1.00117.40           C
ATOM    583  OE1 GLU A  75      28.809  51.597  34.454  1.00116.86           O
ATOM    584  OE2 GLU A  75      30.955  51.956  34.127  1.00117.29           O
ATOM    585  N   CYS A  76      28.886  50.222  39.271  1.00108.85           N
ATOM    586  CA  CYS A  76      28.264  49.803  40.523  1.00105.19           C
ATOM    587  C   CYS A  76      29.226  49.073  41.459  1.00102.38           C
ATOM    588  O   CYS A  76      29.786  48.036  41.109  1.00101.80           O
ATOM    589  CB  CYS A  76      27.058  48.906  40.224  1.00106.06           C
ATOM    590  SG  CYS A  76      26.071  48.421  41.665  1.00106.96           S
ATOM    591  N   PRO A  77      29.430  49.619  42.667  1.00100.36           N
ATOM    592  CA  PRO A  77      30.315  49.045  43.681  1.00 98.99           C
ATOM    593  C   PRO A  77      29.524  48.082  44.555  1.00 97.58           C
ATOM    594  O   PRO A  77      29.136  48.439  45.662  1.00 98.46           O
ATOM    595  CB  PRO A  77      30.758  50.268  44.462  1.00 99.49           C
ATOM    596  CG  PRO A  77      29.487  51.057  44.526  1.00 99.56           C
ATOM    597  CD  PRO A  77      28.949  50.946  43.097  1.00100.60           C
ATOM    598  N   GLY A  78      29.280  46.880  44.041  1.00 95.25           N
ATOM    599  CA  GLY A  78      28.523  45.869  44.763  1.00 93.17           C
ATOM    600  C   GLY A  78      27.941  46.237  46.118  1.00 91.93           C
ATOM    601  O   GLY A  78      28.639  46.762  46.982  1.00 91.86           O
ATOM    602  N   HIS A  79      26.661  45.948  46.318  1.00 90.28           N
ATOM    603  CA  HIS A  79      26.008  46.252  47.588  1.00 89.69           C
ATOM    604  C   HIS A  79      26.001  45.032  48.506  1.00 88.65           C
ATOM    605  O   HIS A  79      25.725  43.919  48.063  1.00 90.50           O
ATOM    606  CB  HIS A  79      24.595  46.746  47.318  1.00 88.28           C
ATOM    607  CG  HIS A  79      24.560  47.972  46.467  1.00 88.17           C
ATOM    608  ND1 HIS A  79      24.912  49.215  46.944  1.00 88.79           N
ATOM    609  CD2 HIS A  79      24.281  48.137  45.152  1.00 88.91           C
ATOM    610  CE1 HIS A  79      24.852  50.094  45.959  1.00 90.38           C
ATOM    611  NE2 HIS A  79      24.473  49.465  44.861  1.00 89.17           N
ATOM    612  N   PHE A  80      26.301  45.244  49.784  1.00 86.42           N
ATOM    613  CA  PHE A  80      26.368  44.140  50.733  1.00 85.25           C
ATOM    614  C   PHE A  80      25.074  43.516  51.243  1.00 84.75           C
ATOM    615  O   PHE A  80      24.063  44.190  51.465  1.00 82.71           O
ATOM    616  CB  PHE A  80      27.246  44.518  51.928  1.00 83.97           C
ATOM    617  CG  PHE A  80      28.644  43.993  51.826  1.00 83.58           C
ATOM    618  CD1 PHE A  80      29.590  44.640  51.045  1.00 84.77           C
ATOM    619  CD2 PHE A  80      29.002  42.813  52.470  1.00 83.68           C
ATOM    620  CE1 PHE A  80      30.874  44.117  50.903  1.00 85.23           C
ATOM    621  CE2 PHE A  80      30.281  42.282  52.335  1.00 82.85           C
ATOM    622  CZ  PHE A  80      31.217  42.936  51.549  1.00 84.12           C
ATOM    623  N   GLY A  81      25.151  42.203  51.444  1.00 84.63           N
ATOM    624  CA  GLY A  81      24.018  41.436  51.912  1.00 84.45           C
ATOM    625  C   GLY A  81      23.945  41.189  53.405  1.00 83.84           C
ATOM    626  O   GLY A  81      24.850  41.512  54.175  1.00 83.25           O
ATOM    627  N   HIS A  82      22.833  40.582  53.793  1.00 83.65           N
ATOM    628  CA  HIS A  82      22.514  40.261  55.171  1.00 81.44           C
ATOM    629  C   HIS A  82      22.188  38.769  55.192  1.00 80.30           C
ATOM    630  O   HIS A  82      21.903  38.193  54.143  1.00 81.23           O
ATOM    631  CB  HIS A  82      21.309  41.119  55.559  1.00 82.76           C
ATOM    632  CG  HIS A  82      20.639  40.720  56.828  1.00 83.32           C
ATOM    633  ND1 HIS A  82      21.320  40.564  58.015  1.00 85.75           N
ATOM    634  CD2 HIS A  82      19.335  40.499  57.109  1.00 84.85           C
ATOM    635  CE1 HIS A  82      20.462  40.264  58.973  1.00 87.65           C
ATOM    636  NE2 HIS A  82      19.250  40.219  58.450  1.00 86.78           N
ATOM    637  N   ILE A  83      22.256  38.139  56.363  1.00 79.05           N
ATOM    638  CA  ILE A  83      21.955  36.704  56.491  1.00 76.67           C
ATOM    639  C   ILE A  83      22.103  36.219  57.932  1.00 76.13           C
ATOM    640  O   ILE A  83      23.192  35.871  58.369  1.00 76.74           O
ATOM    641  CB  ILE A  83      22.860  35.858  55.557  1.00 74.30           C
ATOM    642  CG1 ILE A  83      22.771  34.378  55.905  1.00 69.41           C
ATOM    643  CG2 ILE A  83      24.284  36.320  55.660  1.00 77.57           C
ATOM    644  CD1 ILE A  83      23.635  33.527  55.009  1.00 65.77           C
ATOM    645  N   ASP A  84      20.988  36.200  58.658  1.00 76.24           N
ATOM    646  CA  ASP A  84      20.960  35.787  60.060  1.00 75.61           C
ATOM    647  C   ASP A  84      21.366  34.336  60.291  1.00 74.23           C
ATOM    648  O   ASP A  84      21.062  33.459  59.486  1.00 74.94           O
ATOM    649  CB  ASP A  84      19.563  36.003  60.637  1.00 77.95           C
ATOM    650  CG  ASP A  84      19.098  37.433  60.512  1.00 80.81           C
ATOM    651  OD1 ASP A  84      19.706  38.319  61.152  1.00 82.12           O
ATOM    652  OD2 ASP A  84      18.123  37.670  59.771  1.00 83.04           O
ATOM    653  N   LEU A  85      22.046  34.093  61.408  1.00 72.20           N
ATOM    654  CA  LEU A  85      22.489  32.752  61.765  1.00 69.24           C
ATOM    655  C   LEU A  85      21.603  32.197  62.879  1.00 68.59           C
ATOM    656  O   LEU A  85      21.386  32.853  63.901  1.00 68.06           O
ATOM    657  CB  LEU A  85      23.951  32.771  62.230  1.00 65.31           C
ATOM    658  CG  LEU A  85      25.020  33.234  61.237  1.00 62.11           C
ATOM    659  CD1 LEU A  85      26.376  33.091  61.885  1.00 63.16           C
ATOM    660  CD2 LEU A  85      24.971  32.418  59.964  1.00 58.96           C
ATOM    661  N   ALA A  86      21.090  30.989  62.669  1.00 66.58           N
ATOM    662  CA  ALA A  86      20.230  30.332  63.644  1.00 63.39           C
ATOM    663  C   ALA A  86      20.880  30.349  65.021  1.00 61.84           C
ATOM    664  O   ALA A  86      20.240  30.638  66.028  1.00 59.37           O
ATOM    665  CB  ALA A  86      19.970  28.899  63.209  1.00 63.27           C
ATOM    666  N   LYS A  87      22.166  30.033  65.046  1.00 63.07           N
ATOM    667  CA  LYS A  87      22.932  29.998  66.283  1.00 64.07           C
ATOM    668  C   LYS A  87      24.202  30.825  66.121  1.00 62.11           C
ATOM    669  O   LYS A  87      24.675  31.036  64.999  1.00 60.61           O
ATOM    670  CB  LYS A  87      23.319  28.551  66.618  1.00 68.23           C
ATOM    671  CG  LYS A  87      22.176  27.655  67.080  1.00 72.49           C
ATOM    672  CD  LYS A  87      21.836  27.912  68.541  1.00 75.47           C
ATOM    673  CE  LYS A  87      20.776  26.950  69.045  1.00 77.23           C
ATOM    674  NZ  LYS A  87      20.434  27.227  70.466  1.00 79.28           N
ATOM    675  N   PRO A  88      24.762  31.317  67.239  1.00 60.40           N
ATOM    676  CA  PRO A  88      25.991  32.113  67.186  1.00 59.36           C
ATOM    677  C   PRO A  88      27.142  31.167  66.871  1.00 58.11           C
ATOM    678  O   PRO A  88      27.063  29.978  67.153  1.00 57.29           O
ATOM    679  CB  PRO A  88      26.081  32.698  68.587  1.00 58.04           C
ATOM    680  CG  PRO A  88      25.488  31.611  69.424  1.00 59.74           C
ATOM    681  CD  PRO A  88      24.266  31.220  68.622  1.00 59.43           C
ATOM    682  N   VAL A  89      28.208  31.696  66.292  1.00 58.50           N
ATOM    683  CA  VAL A  89      29.351  30.879  65.918  1.00 59.24           C
ATOM    684  C   VAL A  89      30.665  31.632  66.103  1.00 59.25           C
ATOM    685  O   VAL A  89      30.693  32.860  66.042  1.00 60.95           O
ATOM    686  CB  VAL A  89      29.215  30.446  64.444  1.00 59.91           C
ATOM    687  CG1 VAL A  89      30.560  30.097  63.863  1.00 63.68           C
ATOM    688  CG2 VAL A  89      28.289  29.259  64.345  1.00 60.79           C
ATOM    689  N   PHE A  90      31.749  30.897  66.343  1.00 58.21           N
ATOM    690  CA  PHE A  90      33.064  31.515  66.494  1.00 55.60           C
ATOM    691  C   PHE A  90      33.555  31.929  65.114  1.00 56.53           C
ATOM    692  O   PHE A  90      33.286  31.255  64.114  1.00 54.79           O
ATOM    693  CB  PHE A  90      34.110  30.534  67.051  1.00 53.46           C
ATOM    694  CG  PHE A  90      33.981  30.235  68.515  1.00 54.75           C
ATOM    695  CD1 PHE A  90      33.432  31.162  69.396  1.00 57.46           C
ATOM    696  CD2 PHE A  90      34.459  29.033  69.024  1.00 54.59           C
ATOM    697  CE1 PHE A  90      33.362  30.893  70.764  1.00 57.36           C
ATOM    698  CE2 PHE A  90      34.396  28.755  70.386  1.00 55.03           C
ATOM    699  CZ  PHE A  90      33.846  29.686  71.257  1.00 57.02           C
ATOM    700  N   HIS A  91      34.268  33.044  65.053  1.00 57.45           N
ATOM    701  CA  HIS A  91      34.850  33.463  63.794  1.00 56.72           C
ATOM    702  C   HIS A  91      36.230  32.794  63.816  1.00 56.29           C
ATOM    703  O   HIS A  91      37.015  33.010  64.742  1.00 55.02           O
ATOM    704  CB  HIS A  91      34.969  34.983  63.739  1.00 55.18           C
ATOM    705  CG  HIS A  91      35.758  35.484  62.571  1.00 55.55           C
ATOM    706  ND1 HIS A  91      35.487  36.684  61.952  1.00 56.48           N
ATOM    707  CD2 HIS A  91      36.839  34.971  61.936  1.00 55.40           C
ATOM    708  CE1 HIS A  91      36.367  36.889  60.988  1.00 57.37           C
ATOM    709  NE2 HIS A  91      37.199  35.865  60.959  1.00 55.75           N
ATOM    710  N   VAL A  92      36.502  31.961  62.815  1.00 56.34           N
ATOM    711  CA  VAL A  92      37.771  31.236  62.721  1.00 56.81           C
ATOM    712  C   VAL A  92      38.980  32.019  63.188  1.00 56.59           C
ATOM    713  O   VAL A  92      39.771  31.531  63.995  1.00 56.85           O
ATOM    714  CB  VAL A  92      38.071  30.785  61.280  1.00 56.69           C
ATOM    715  CG1 VAL A  92      37.820  29.307  61.140  1.00 56.55           C
ATOM    716  CG2 VAL A  92      37.226  31.579  60.299  1.00 58.09           C
ATOM    717  N   GLY A  93      39.113  33.235  62.670  1.00 55.55           N
ATOM    718  CA  GLY A  93      40.243  34.077  63.008  1.00 56.76           C
ATOM    719  C   GLY A  93      40.444  34.500  64.455  1.00 58.29           C
ATOM    720  O   GLY A  93      41.548  34.933  64.815  1.00 58.98           O
ATOM    721  N   PHE A  94      39.418  34.375  65.295  1.00 56.92           N
ATOM    722  CA  PHE A  94      39.560  34.803  66.681  1.00 56.41           C
ATOM    723  C   PHE A  94      39.463  33.732  67.761  1.00 58.27           C
ATOM    724  O   PHE A  94      39.517  34.052  68.951  1.00 58.72           O
ATOM    725  CB  PHE A  94      38.557  35.921  66.979  1.00 53.00           C
ATOM    726  CG  PHE A  94      38.718  37.125  66.094  1.00 51.64           C
ATOM    727  CD1 PHE A  94      37.938  37.278  64.950  1.00 50.94           C
ATOM    728  CD2 PHE A  94      39.685  38.090  66.376  1.00 49.29           C
ATOM    729  CE1 PHE A  94      38.121  38.377  64.095  1.00 49.58           C
ATOM    730  CE2 PHE A  94      39.873  39.186  65.528  1.00 45.99           C
ATOM    731  CZ  PHE A  94      39.091  39.328  64.388  1.00 45.39           C
ATOM    732  N   ILE A  95      39.327  32.467  67.368  1.00 58.81           N
ATOM    733  CA  ILE A  95      39.235  31.393  68.357  1.00 57.08           C
ATOM    734  C   ILE A  95      40.387  31.506  69.359  1.00 55.85           C
ATOM    735  O   ILE A  95      40.194  31.340  70.562  1.00 54.92           O
ATOM    736  CB  ILE A  95      39.251  30.004  67.677  1.00 55.91           C
ATOM    737  CG1 ILE A  95      37.970  29.830  66.857  1.00 57.17           C
ATOM    738  CG2 ILE A  95      39.365  28.904  68.719  1.00 53.35           C
ATOM    739  CD1 ILE A  95      37.839  28.478  66.160  1.00 57.86           C
ATOM    740  N   ALA A  96      41.581  31.806  68.860  1.00 55.34           N
ATOM    741  CA  ALA A  96      42.741  31.968  69.727  1.00 55.40           C
ATOM    742  C   ALA A  96      42.483  33.097  70.732  1.00 55.77           C
ATOM    743  O   ALA A  96      42.721  32.929  71.929  1.00 54.01           O
ATOM    744  CB  ALA A  96      43.968  32.277  68.896  1.00 56.02           C
ATOM    745  N   LYS A  97      42.003  34.243  70.240  1.00 54.86           N
ATOM    746  CA  LYS A  97      41.689  35.390  71.098  1.00 54.48           C
ATOM    747  C   LYS A  97      40.599  35.013  72.096  1.00 53.75           C
ATOM    748  O   LYS A  97      40.770  35.169  73.311  1.00 52.37           O
ATOM    749  CB  LYS A  97      41.178  36.572  70.266  1.00 57.47           C
ATOM    750  CG  LYS A  97      42.234  37.513  69.708  1.00 62.97           C
ATOM    751  CD  LYS A  97      42.627  38.601  70.694  1.00 64.99           C
ATOM    752  CE  LYS A  97      43.522  39.637  70.010  1.00 68.04           C
ATOM    753  NZ  LYS A  97      44.009  40.707  70.934  1.00 69.12           N
ATOM    754  N   ILE A  98      39.479  34.527  71.563  1.00 51.40           N
ATOM    755  CA  ILE A  98      38.330  34.129  72.367  1.00 51.38           C
ATOM    756  C   ILE A  98      38.745  33.277  73.564  1.00 52.59           C
ATOM    757  O   ILE A  98      38.292  33.498  74.689  1.00 48.79           O
ATOM    758  CB  ILE A  98      37.296  33.372  71.501  1.00 49.13           C
ATOM    759  CG1 ILE A  98      36.837  34.274  70.351  1.00 50.35           C
ATOM    760  CG2 ILE A  98      36.088  32.989  72.332  1.00 46.57           C
ATOM    761  CD1 ILE A  98      35.882  33.617  69.372  1.00 48.07           C
ATOM    762  N   LYS A  99      39.619  32.308  73.328  1.00 55.18           N
ATOM    763  CA  LYS A  99      40.096  31.455  74.410  1.00 57.81           C
ATOM    764  C   LYS A  99      40.809  32.302  75.476  1.00 58.97           C
ATOM    765  O   LYS A  99      40.442  32.269  76.653  1.00 58.28           O
ATOM    766  CB  LYS A  99      41.044  30.395  73.853  1.00 57.63           C
ATOM    767  CG  LYS A  99      41.661  29.501  74.895  1.00 59.28           C
ATOM    768  CD  LYS A  99      42.596  28.506  74.247  1.00 63.62           C
ATOM    769  CE  LYS A  99      43.453  27.797  75.276  1.00 67.47           C
ATOM    770  NZ  LYS A  99      44.324  26.782  74.621  1.00 72.59           N
ATOM    771  N   LYS A 100      41.812  33.071  75.054  1.00 59.80           N
ATOM    772  CA  LYS A 100      42.569  33.923  75.968  1.00 61.70           C
ATOM    773  C   LYS A 100      41.696  34.892  76.769  1.00 61.45           C
ATOM    774  O   LYS A 100      41.964  35.143  77.948  1.00 60.26           O
ATOM    775  CB  LYS A 100      43.646  34.708  75.205  1.00 65.03           C
ATOM    776  CG  LYS A 100      44.879  33.884  74.821  1.00 66.83           C
ATOM    777  CD  LYS A 100      45.952  34.768  74.207  1.00 68.72           C
ATOM    778  CE  LYS A 100      47.210  33.985  73.874  1.00 71.54           C
ATOM    779  NZ  LYS A 100      48.273  34.865  73.298  1.00 73.62           N
ATOM    780  N   VAL A 101      40.660  35.444  76.142  1.00 60.44           N
ATOM    781  CA  VAL A 101      39.776  36.360  76.859  1.00 58.29           C
ATOM    782  C   VAL A 101      39.061  35.574  77.954  1.00 58.09           C
ATOM    783  O   VAL A 101      38.903  36.055  79.072  1.00 58.83           O
ATOM    784  CB  VAL A 101      38.744  37.026  75.908  1.00 56.50           C
ATOM    785  CG1 VAL A 101      37.674  37.744  76.701  1.00 53.43           C
ATOM    786  CG2 VAL A 101      39.449  38.027  75.008  1.00 54.89           C
ATOM    787  N   CYS A 102      38.656  34.351  77.638  1.00 57.71           N
ATOM    788  CA  CYS A 102      37.974  33.513  78.612  1.00 58.06           C
ATOM    789  C   CYS A 102      38.884  33.151  79.786  1.00 59.67           C
ATOM    790  O   CYS A 102      38.414  32.897  80.896  1.00 58.20           O
ATOM    791  CB  CYS A 102      37.453  32.242  77.938  1.00 57.94           C
ATOM    792  SG  CYS A 102      36.014  32.491  76.850  1.00 58.33           S
ATOM    793  N   GLU A 103      40.189  33.129  79.542  1.00 61.71           N
ATOM    794  CA  GLU A 103      41.143  32.803  80.598  1.00 63.15           C
ATOM    795  C   GLU A 103      41.506  34.049  81.415  1.00 63.08           C
ATOM    796  O   GLU A 103      42.242  33.958  82.401  1.00 62.49           O
ATOM    797  CB  GLU A 103      42.409  32.177  79.994  1.00 63.72           C
ATOM    798  CG  GLU A 103      42.135  30.925  79.173  1.00 67.44           C
ATOM    799  CD  GLU A 103      43.386  30.321  78.535  1.00 70.08           C
ATOM    800  OE1 GLU A 103      44.109  31.036  77.801  1.00 69.33           O
ATOM    801  OE2 GLU A 103      43.635  29.117  78.762  1.00 71.61           O
ATOM    802  N   CYS A 104      40.981  35.205  81.006  1.00 61.44           N
ATOM    803  CA  CYS A 104      41.252  36.470  81.695  1.00 60.51           C
ATOM    804  C   CYS A 104      40.070  36.894  82.552  1.00 59.56           C
ATOM    805  O   CYS A 104      40.223  37.367  83.676  1.00 58.32           O
ATOM    806  CB  CYS A 104      41.527  37.592  80.683  1.00 60.05           C
ATOM    807  SG  CYS A 104      43.093  37.526  79.794  1.00 55.94           S
ATOM    808  N   VAL A 105      38.886  36.729  81.987  1.00 60.81           N
ATOM    809  CA  VAL A 105      37.646  37.106  82.636  1.00 61.12           C
ATOM    810  C   VAL A 105      37.032  35.895  83.341  1.00 62.31           C
ATOM    811  O   VAL A 105      37.281  34.760  82.946  1.00 63.35           O
ATOM    812  CB  VAL A 105      36.673  37.642  81.574  1.00 58.95           C
ATOM    813  CG1 VAL A 105      35.940  36.497  80.904  1.00 57.33           C
ATOM    814  CG2 VAL A 105      35.724  38.612  82.188  1.00 63.93           C
ATOM    815  N   CYS A 106      36.245  36.126  84.387  1.00 63.56           N
ATOM    816  CA  CYS A 106      35.602  35.017  85.089  1.00 65.59           C
ATOM    817  C   CYS A 106      34.491  34.462  84.201  1.00 66.16           C
ATOM    818  O   CYS A 106      33.689  35.221  83.659  1.00 65.85           O
ATOM    819  CB  CYS A 106      35.001  35.477  86.415  1.00 67.25           C
ATOM    820  SG  CYS A 106      33.967  34.211  87.202  1.00 70.47           S
ATOM    821  N   MET A 107      34.436  33.142  84.059  1.00 66.97           N
ATOM    822  CA  MET A 107      33.429  32.518  83.207  1.00 68.60           C
ATOM    823  C   MET A 107      32.033  32.410  83.800  1.00 70.47           C
ATOM    824  O   MET A 107      31.277  31.498  83.463  1.00 68.79           O
ATOM    825  CB  MET A 107      33.912  31.140  82.769  1.00 67.05           C
ATOM    826  CG  MET A 107      35.090  31.220  81.831  1.00 66.88           C
ATOM    827  SD  MET A 107      34.733  32.368  80.488  1.00 67.93           S
ATOM    828  CE  MET A 107      33.724  31.330  79.454  1.00 66.00           C
ATOM    829  N   HIS A 108      31.685  33.353  84.667  1.00 73.11           N
ATOM    830  CA  HIS A 108      30.377  33.339  85.290  1.00 74.39           C
ATOM    831  C   HIS A 108      29.746  34.726  85.391  1.00 73.26           C
ATOM    832  O   HIS A 108      28.526  34.846  85.397  1.00 75.44           O
ATOM    833  CB  HIS A 108      30.474  32.708  86.679  1.00 78.32           C
ATOM    834  CG  HIS A 108      29.188  32.108  87.150  1.00 84.03           C
ATOM    835  ND1 HIS A 108      28.097  32.870  87.510  1.00 84.67           N
ATOM    836  CD2 HIS A 108      28.798  30.816  87.257  1.00 85.80           C
ATOM    837  CE1 HIS A 108      27.088  32.074  87.815  1.00 86.25           C
ATOM    838  NE2 HIS A 108      27.487  30.822  87.669  1.00 88.38           N
ATOM    839  N   CYS A 109      30.571  35.767  85.465  1.00 71.63           N
ATOM    840  CA  CYS A 109      30.065  37.135  85.566  1.00 68.65           C
ATOM    841  C   CYS A 109      30.791  38.158  84.677  1.00 68.31           C
ATOM    842  O   CYS A 109      30.320  39.284  84.506  1.00 69.11           O
ATOM    843  CB  CYS A 109      30.120  37.579  87.021  1.00 67.10           C
ATOM    844  SG  CYS A 109      31.676  37.184  87.825  1.00 63.58           S
ATOM    845  N   GLY A 110      31.934  37.766  84.121  1.00 67.95           N
ATOM    846  CA  GLY A 110      32.689  38.649  83.245  1.00 67.25           C
ATOM    847  C   GLY A 110      33.573  39.660  83.953  1.00 65.90           C
ATOM    848  O   GLY A 110      33.864  40.732  83.417  1.00 67.00           O
ATOM    849  N   LYS A 111      34.015  39.310  85.152  1.00 63.89           N
ATOM    850  CA  LYS A 111      34.858  40.190  85.939  1.00 64.33           C
ATOM    851  C   LYS A 111      36.317  39.747  85.829  1.00 65.06           C
ATOM    852  O   LYS A 111      36.629  38.590  86.090  1.00 67.51           O
ATOM    853  CB  LYS A 111      34.412  40.139  87.400  1.00 63.84           C
ATOM    854  CG  LYS A 111      34.352  41.485  88.070  1.00 66.11           C
ATOM    855  CD  LYS A 111      34.889  41.421  89.486  1.00 65.36           C
ATOM    856  CE  LYS A 111      35.058  42.817  90.048  1.00 65.84           C
ATOM    857  NZ  LYS A 111      35.934  42.797  91.246  1.00 69.75           N
ATOM    858  N   LEU A 112      37.209  40.656  85.434  1.00 64.82           N
ATOM    859  CA  LEU A 112      38.628  40.316  85.321  1.00 64.45           C
ATOM    860  C   LEU A 112      39.107  39.612  86.591  1.00 65.78           C
ATOM    861  O   LEU A 112      38.894  40.096  87.708  1.00 66.18           O
ATOM    862  CB  LEU A 112      39.485  41.568  85.082  1.00 63.66           C
ATOM    863  CG  LEU A 112      39.872  41.936  83.646  1.00 61.11           C
ATOM    864  CD1 LEU A 112      40.894  43.057  83.665  1.00 59.65           C
ATOM    865  CD2 LEU A 112      40.465  40.731  82.946  1.00 61.92           C
ATOM    866  N   LEU A 113      39.771  38.476  86.410  1.00 65.32           N
ATOM    867  CA  LEU A 113      40.255  37.683  87.533  1.00 66.21           C
ATOM    868  C   LEU A 113      41.275  38.359  88.439  1.00 66.86           C
ATOM    869  O   LEU A 113      41.568  37.850  89.518  1.00 67.98           O
ATOM    870  CB  LEU A 113      40.803  36.356  87.017  1.00 63.46           C
ATOM    871  CG  LEU A 113      39.726  35.645  86.195  1.00 61.71           C
ATOM    872  CD1 LEU A 113      40.359  34.572  85.361  1.00 58.88           C
ATOM    873  CD2 LEU A 113      38.639  35.097  87.108  1.00 58.53           C
ATOM    874  N   LEU A 114      41.818  39.494  88.009  1.00 68.80           N
ATOM    875  CA  LEU A 114      42.782  40.232  88.821  1.00 70.97           C
ATOM    876  C   LEU A 114      42.460  41.716  88.750  1.00 74.34           C
ATOM    877  O   LEU A 114      42.299  42.275  87.668  1.00 74.21           O
ATOM    878  CB  LEU A 114      44.215  39.967  88.349  1.00 67.96           C
ATOM    879  CG  LEU A 114      44.789  38.583  88.691  1.00 67.70           C
ATOM    880  CD1 LEU A 114      46.172  38.430  88.076  1.00 67.44           C
ATOM    881  CD2 LEU A 114      44.857  38.397  90.204  1.00 63.94           C
ATOM    882  N   ASP A 115      42.351  42.348  89.913  1.00 78.55           N
ATOM    883  CA  ASP A 115      42.014  43.764  89.979  1.00 83.43           C
ATOM    884  C   ASP A 115      43.235  44.648  90.089  1.00 85.29           C
ATOM    885  O   ASP A 115      44.366  44.238  89.825  1.00 85.48           O
ATOM    886  CB  ASP A 115      41.129  44.071  91.194  1.00 87.60           C
ATOM    887  CG  ASP A 115      40.079  43.016  91.442  1.00 91.47           C
ATOM    888  OD1 ASP A 115      39.185  42.833  90.587  1.00 93.99           O
ATOM    889  OD2 ASP A 115      40.153  42.369  92.506  1.00 94.62           O
ATOM    890  N   GLU A 116      42.964  45.874  90.519  1.00 86.72           N
ATOM    891  CA  GLU A 116      43.966  46.902  90.716  1.00 88.12           C
ATOM    892  C   GLU A 116      44.518  46.705  92.128  1.00 87.54           C
ATOM    893  O   GLU A 116      45.428  47.414  92.565  1.00 86.71           O
ATOM    894  CB  GLU A 116      43.285  48.262  90.578  1.00 91.43           C
ATOM    895  CG  GLU A 116      42.209  48.265  89.484  1.00 96.10           C
ATOM    896  CD  GLU A 116      40.991  49.109  89.840  1.00 99.04           C
ATOM    897  OE1 GLU A 116      41.086  50.356  89.778  1.00 98.73           O
ATOM    898  OE2 GLU A 116      39.939  48.521  90.190  1.00 98.83           O
ATOM    899  N   HIS A 117      43.953  45.725  92.831  1.00 87.06           N
ATOM    900  CA  HIS A 117      44.359  45.396  94.195  1.00 86.70           C
ATOM    901  C   HIS A 117      45.671  44.613  94.196  1.00 87.42           C
ATOM    902  O   HIS A 117      46.473  44.733  95.123  1.00 87.83           O
ATOM    903  CB  HIS A 117      43.260  44.576  94.886  1.00 84.32           C
ATOM    904  CG  HIS A 117      41.989  45.337  95.116  1.00 82.58           C
ATOM    905  ND1 HIS A 117      41.871  46.319  96.077  1.00 82.39           N
ATOM    906  CD2 HIS A 117      40.788  45.277  94.492  1.00 80.53           C
ATOM    907  CE1 HIS A 117      40.654  46.833  96.033  1.00 80.17           C
ATOM    908  NE2 HIS A 117      39.977  46.218  95.080  1.00 78.80           N
ATOM    909  N   ASN A 118      45.884  43.816  93.152  1.00 88.61           N
ATOM    910  CA  ASN A 118      47.100  43.015  93.021  1.00 89.39           C
ATOM    911  C   ASN A 118      48.210  43.885  92.440  1.00 90.53           C
ATOM    912  O   ASN A 118      47.996  44.580  91.447  1.00 90.57           O
ATOM    913  CB  ASN A 118      46.842  41.825  92.101  1.00 88.73           C
ATOM    914  CG  ASN A 118      48.027  40.895  92.012  1.00 87.93           C
ATOM    915  OD1 ASN A 118      49.115  41.296  91.608  1.00 90.28           O
ATOM    916  ND2 ASN A 118      47.823  39.644  92.390  1.00 87.15           N
ATOM    917  N   GLU A 119      49.395  43.839  93.044  1.00 91.05           N
ATOM    918  CA  GLU A 119      50.500  44.672  92.575  1.00 92.80           C
ATOM    919  C   GLU A 119      51.097  44.322  91.214  1.00 90.30           C
ATOM    920  O   GLU A 119      51.425  45.217  90.435  1.00 89.57           O
ATOM    921  CB  GLU A 119      51.611  44.728  93.628  1.00 96.64           C
ATOM    922  CG  GLU A 119      51.873  46.149  94.135  1.00101.28           C
ATOM    923  CD  GLU A 119      52.951  46.213  95.204  1.00104.75           C
ATOM    924  OE1 GLU A 119      54.092  45.778  94.925  1.00105.93           O
ATOM    925  OE2 GLU A 119      52.656  46.702  96.320  1.00104.86           O
ATOM    926  N   LEU A 120      51.249  43.038  90.919  1.00 88.43           N
ATOM    927  CA  LEU A 120      51.801  42.654  89.626  1.00 87.43           C
ATOM    928  C   LEU A 120      50.829  42.989  88.490  1.00 85.89           C
ATOM    929  O   LEU A 120      51.229  43.089  87.333  1.00 85.60           O
ATOM    930  CB  LEU A 120      52.139  41.157  89.603  1.00 88.59           C
ATOM    931  CG  LEU A 120      53.294  40.677  90.495  1.00 89.67           C
ATOM    932  CD1 LEU A 120      53.549  39.187  90.266  1.00 88.77           C
ATOM    933  CD2 LEU A 120      54.553  41.478  90.182  1.00 88.35           C
ATOM    934  N   MET A 121      49.554  43.170  88.827  1.00 84.33           N
ATOM    935  CA  MET A 121      48.533  43.494  87.834  1.00 81.53           C
ATOM    936  C   MET A 121      48.538  44.982  87.497  1.00 81.85           C
ATOM    937  O   MET A 121      48.183  45.374  86.389  1.00 80.50           O
ATOM    938  CB  MET A 121      47.151  43.089  88.349  1.00 79.80           C
ATOM    939  CG  MET A 121      46.003  43.370  87.387  1.00 76.05           C
ATOM    940  SD  MET A 121      46.006  42.304  85.936  1.00 73.68           S
ATOM    941  CE  MET A 121      44.735  43.099  84.928  1.00 73.39           C
ATOM    942  N   ARG A 122      48.931  45.810  88.458  1.00 83.50           N
ATOM    943  CA  ARG A 122      48.989  47.249  88.233  1.00 85.12           C
ATOM    944  C   ARG A 122      50.037  47.542  87.174  1.00 84.87           C
ATOM    945  O   ARG A 122      49.817  48.352  86.277  1.00 85.88           O
ATOM    946  CB  ARG A 122      49.383  47.988  89.505  1.00 87.48           C
ATOM    947  CG  ARG A 122      48.428  47.853  90.662  1.00 93.27           C
ATOM    948  CD  ARG A 122      48.910  48.738  91.793  1.00 97.71           C
ATOM    949  NE  ARG A 122      48.032  48.706  92.953  1.00102.26           N
ATOM    950  CZ  ARG A 122      48.129  49.557  93.969  1.00105.19           C
ATOM    951  NH1 ARG A 122      49.064  50.500  93.954  1.00106.13           N
ATOM    952  NH2 ARG A 122      47.297  49.466  94.998  1.00105.84           N
ATOM    953  N   GLN A 123      51.188  46.891  87.295  1.00 83.71           N
ATOM    954  CA  GLN A 123      52.261  47.088  86.335  1.00 82.48           C
ATOM    955  C   GLN A 123      51.739  46.755  84.947  1.00 79.82           C
ATOM    956  O   GLN A 123      51.899  47.532  84.009  1.00 79.18           O
ATOM    957  CB  GLN A 123      53.451  46.184  86.663  1.00 85.66           C
ATOM    958  CG  GLN A 123      54.002  46.347  88.069  1.00 88.56           C
ATOM    959  CD  GLN A 123      55.361  45.690  88.229  1.00 91.46           C
ATOM    960  OE1 GLN A 123      55.539  44.516  87.900  1.00 92.23           O
ATOM    961  NE2 GLN A 123      56.329  46.447  88.739  1.00 92.92           N
ATOM    962  N   ALA A 124      51.110  45.592  84.827  1.00 77.00           N
ATOM    963  CA  ALA A 124      50.557  45.147  83.558  1.00 74.36           C
ATOM    964  C   ALA A 124      49.531  46.152  83.035  1.00 72.80           C
ATOM    965  O   ALA A 124      49.570  46.551  81.873  1.00 71.08           O
ATOM    966  CB  ALA A 124      49.914  43.778  83.728  1.00 73.15           C
ATOM    967  N   LEU A 125      48.619  46.565  83.905  1.00 71.67           N
ATOM    968  CA  LEU A 125      47.583  47.517  83.530  1.00 71.08           C
ATOM    969  C   LEU A 125      48.112  48.852  83.006  1.00 70.75           C
ATOM    970  O   LEU A 125      47.446  49.517  82.213  1.00 69.48           O
ATOM    971  CB  LEU A 125      46.653  47.764  84.723  1.00 70.73           C
ATOM    972  CG  LEU A 125      45.658  46.657  85.079  1.00 68.02           C
ATOM    973  CD1 LEU A 125      44.955  47.007  86.375  1.00 67.10           C
ATOM    974  CD2 LEU A 125      44.653  46.484  83.942  1.00 65.78           C
ATOM    975  N   ALA A 126      49.308  49.235  83.444  1.00 72.50           N
ATOM    976  CA  ALA A 126      49.919  50.502  83.035  1.00 73.71           C
ATOM    977  C   ALA A 126      50.484  50.492  81.609  1.00 75.85           C
ATOM    978  O   ALA A 126      50.587  51.547  80.970  1.00 77.17           O
ATOM    979  CB  ALA A 126      51.011  50.894  84.027  1.00 70.31           C
ATOM    980  N   ILE A 127      50.854  49.310  81.117  1.00 75.38           N
ATOM    981  CA  ILE A 127      51.396  49.168  79.769  1.00 75.08           C
ATOM    982  C   ILE A 127      50.456  49.832  78.769  1.00 77.76           C
ATOM    983  O   ILE A 127      49.240  49.797  78.943  1.00 76.96           O
ATOM    984  CB  ILE A 127      51.550  47.682  79.395  1.00 73.07           C
ATOM    985  CG1 ILE A 127      52.585  47.022  80.306  1.00 69.42           C
ATOM    986  CG2 ILE A 127      51.936  47.546  77.934  1.00 71.09           C
ATOM    987  CD1 ILE A 127      52.701  45.523  80.108  1.00 66.88           C
ATOM    988  N   LYS A 128      51.019  50.430  77.721  1.00 82.60           N
ATOM    989  CA  LYS A 128      50.219  51.110  76.699  1.00 87.29           C
ATOM    990  C   LYS A 128      50.083  50.336  75.384  1.00 89.41           C
ATOM    991  O   LYS A 128      49.510  50.836  74.412  1.00 89.46           O
ATOM    992  CB  LYS A 128      50.805  52.497  76.409  1.00 89.52           C
ATOM    993  CG  LYS A 128      50.659  53.502  77.549  1.00 90.54           C
ATOM    994  CD  LYS A 128      51.152  54.876  77.124  1.00 91.46           C
ATOM    995  CE  LYS A 128      50.917  55.921  78.201  1.00 92.90           C
ATOM    996  NZ  LYS A 128      51.376  57.268  77.746  1.00 93.28           N
ATOM    997  N   ASP A 129      50.605  49.116  75.364  1.00 91.77           N
ATOM    998  CA  ASP A 129      50.546  48.274  74.179  1.00 93.53           C
ATOM    999  C   ASP A 129      49.337  47.347  74.260  1.00 93.24           C
ATOM   1000  O   ASP A 129      49.380  46.334  74.957  1.00 93.14           O
ATOM   1001  CB  ASP A 129      51.816  47.433  74.086  1.00 96.85           C
ATOM   1002  CG  ASP A 129      52.293  47.254  72.665  1.00 99.98           C
ATOM   1003  OD1 ASP A 129      51.465  46.918  71.790  1.00100.60           O
ATOM   1004  OD2 ASP A 129      53.503  47.447  72.426  1.00102.45           O
ATOM   1005  N   SER A 130      48.261  47.679  73.553  1.00 92.12           N
ATOM   1006  CA  SER A 130      47.074  46.833  73.585  1.00 91.51           C
ATOM   1007  C   SER A 130      47.457  45.384  73.277  1.00 89.90           C
ATOM   1008  O   SER A 130      46.693  44.459  73.550  1.00 90.06           O
ATOM   1009  CB  SER A 130      46.030  47.326  72.579  1.00 92.40           C
ATOM   1010  OG  SER A 130      46.483  47.170  71.248  1.00 96.04           O
ATOM   1011  N   LYS A 131      48.646  45.194  72.712  1.00 87.62           N
ATOM   1012  CA  LYS A 131      49.135  43.860  72.383  1.00 85.86           C
ATOM   1013  C   LYS A 131      49.964  43.294  73.531  1.00 83.86           C
ATOM   1014  O   LYS A 131      49.769  42.151  73.944  1.00 83.08           O
ATOM   1015  CB  LYS A 131      49.987  43.895  71.111  1.00 87.06           C
ATOM   1016  CG  LYS A 131      49.212  44.175  69.831  1.00 89.52           C
ATOM   1017  CD  LYS A 131      50.128  44.059  68.622  1.00 92.70           C
ATOM   1018  CE  LYS A 131      49.368  44.157  67.308  1.00 93.34           C
ATOM   1019  NZ  LYS A 131      50.281  43.894  66.154  1.00 94.19           N
ATOM   1020  N   LYS A 132      50.887  44.098  74.047  1.00 81.99           N
ATOM   1021  CA  LYS A 132      51.741  43.665  75.149  1.00 80.31           C
ATOM   1022  C   LYS A 132      51.025  43.647  76.493  1.00 77.78           C
ATOM   1023  O   LYS A 132      51.254  42.752  77.309  1.00 77.80           O
ATOM   1024  CB  LYS A 132      52.981  44.558  75.255  1.00 81.67           C
ATOM   1025  CG  LYS A 132      54.038  44.267  74.211  1.00 82.27           C
ATOM   1026  CD  LYS A 132      55.427  44.500  74.768  1.00 81.11           C
ATOM   1027  CE  LYS A 132      56.487  43.899  73.865  1.00 79.02           C
ATOM   1028  NZ  LYS A 132      57.811  43.897  74.538  1.00 79.78           N
ATOM   1029  N   ARG A 133      50.172  44.641  76.723  1.00 74.27           N
ATOM   1030  CA  ARG A 133      49.427  44.736  77.971  1.00 69.52           C
ATOM   1031  C   ARG A 133      48.505  43.538  78.076  1.00 68.59           C
ATOM   1032  O   ARG A 133      48.349  42.949  79.143  1.00 69.61           O
ATOM   1033  CB  ARG A 133      48.592  46.011  78.006  1.00 66.45           C
ATOM   1034  CG  ARG A 133      47.956  46.287  79.356  1.00 64.04           C
ATOM   1035  CD  ARG A 133      46.699  47.096  79.191  1.00 59.90           C
ATOM   1036  NE  ARG A 133      46.921  48.185  78.256  1.00 62.80           N
ATOM   1037  CZ  ARG A 133      46.003  48.646  77.415  1.00 64.11           C
ATOM   1038  NH1 ARG A 133      44.792  48.108  77.394  1.00 62.15           N
ATOM   1039  NH2 ARG A 133      46.304  49.634  76.580  1.00 64.65           N
ATOM   1040  N   PHE A 134      47.887  43.181  76.959  1.00 67.24           N
ATOM   1041  CA  PHE A 134      46.987  42.042  76.948  1.00 67.80           C
ATOM   1042  C   PHE A 134      47.777  40.824  77.388  1.00 66.62           C
ATOM   1043  O   PHE A 134      47.355  40.079  78.270  1.00 65.39           O
ATOM   1044  CB  PHE A 134      46.427  41.819  75.545  1.00 68.69           C
ATOM   1045  CG  PHE A 134      45.414  40.719  75.470  1.00 71.12           C
ATOM   1046  CD1 PHE A 134      44.257  40.774  76.232  1.00 70.97           C
ATOM   1047  CD2 PHE A 134      45.610  39.633  74.627  1.00 75.02           C
ATOM   1048  CE1 PHE A 134      43.309  39.768  76.157  1.00 73.05           C
ATOM   1049  CE2 PHE A 134      44.666  38.617  74.543  1.00 76.00           C
ATOM   1050  CZ  PHE A 134      43.513  38.685  75.309  1.00 75.49           C
ATOM   1051  N   ALA A 135      48.939  40.650  76.770  1.00 65.99           N
ATOM   1052  CA  ALA A 135      49.820  39.534  77.064  1.00 65.26           C
ATOM   1053  C   ALA A 135      50.249  39.496  78.528  1.00 65.70           C
ATOM   1054  O   ALA A 135      50.315  38.426  79.132  1.00 67.04           O
ATOM   1055  CB  ALA A 135      51.037  39.601  76.172  1.00 64.42           C
ATOM   1056  N   ALA A 136      50.541  40.656  79.102  1.00 64.54           N
ATOM   1057  CA  ALA A 136      50.965  40.709  80.496  1.00 64.96           C
ATOM   1058  C   ALA A 136      49.823  40.343  81.453  1.00 64.84           C
ATOM   1059  O   ALA A 136      50.031  39.628  82.436  1.00 63.49           O
ATOM   1060  CB  ALA A 136      51.509  42.101  80.821  1.00 65.13           C
ATOM   1061  N   ILE A 137      48.625  40.841  81.155  1.00 64.89           N
ATOM   1062  CA  ILE A 137      47.436  40.576  81.965  1.00 65.03           C
ATOM   1063  C   ILE A 137      47.034  39.104  81.874  1.00 65.53           C
ATOM   1064  O   ILE A 137      46.662  38.479  82.867  1.00 65.16           O
ATOM   1065  CB  ILE A 137      46.257  41.447  81.489  1.00 64.39           C
ATOM   1066  CG1 ILE A 137      46.611  42.917  81.690  1.00 63.12           C
ATOM   1067  CG2 ILE A 137      44.974  41.078  82.234  1.00 62.59           C
ATOM   1068  CD1 ILE A 137      45.607  43.876  81.087  1.00 67.26           C
ATOM   1069  N   TRP A 138      47.117  38.555  80.672  1.00 65.91           N
ATOM   1070  CA  TRP A 138      46.769  37.164  80.447  1.00 68.41           C
ATOM   1071  C   TRP A 138      47.677  36.191  81.211  1.00 70.94           C
ATOM   1072  O   TRP A 138      47.198  35.213  81.790  1.00 71.38           O
ATOM   1073  CB  TRP A 138      46.835  36.862  78.957  1.00 66.33           C
ATOM   1074  CG  TRP A 138      46.574  35.445  78.648  1.00 68.43           C
ATOM   1075  CD1 TRP A 138      45.385  34.790  78.744  1.00 68.60           C
ATOM   1076  CD2 TRP A 138      47.528  34.488  78.197  1.00 69.66           C
ATOM   1077  NE1 TRP A 138      45.539  33.476  78.376  1.00 69.51           N
ATOM   1078  CE2 TRP A 138      46.850  33.263  78.036  1.00 68.99           C
ATOM   1079  CE3 TRP A 138      48.899  34.541  77.913  1.00 69.64           C
ATOM   1080  CZ2 TRP A 138      47.488  32.108  77.602  1.00 68.86           C
ATOM   1081  CZ3 TRP A 138      49.533  33.394  77.482  1.00 67.41           C
ATOM   1082  CH2 TRP A 138      48.828  32.193  77.332  1.00 68.46           C
ATOM   1083  N   THR A 139      48.983  36.456  81.202  1.00 72.42           N
ATOM   1084  CA  THR A 139      49.958  35.606  81.893  1.00 73.86           C
ATOM   1085  C   THR A 139      49.767  35.682  83.402  1.00 74.05           C
ATOM   1086  O   THR A 139      50.153  34.779  84.147  1.00 74.58           O
ATOM   1087  CB  THR A 139      51.404  36.049  81.606  1.00 74.08           C
ATOM   1088  OG1 THR A 139      51.582  36.228  80.199  1.00 75.95           O
ATOM   1089  CG2 THR A 139      52.385  35.001  82.106  1.00 71.97           C
ATOM   1090  N   LEU A 140      49.173  36.779  83.843  1.00 73.18           N
ATOM   1091  CA  LEU A 140      48.943  37.002  85.255  1.00 73.28           C
ATOM   1092  C   LEU A 140      47.620  36.358  85.673  1.00 74.25           C
ATOM   1093  O   LEU A 140      47.530  35.716  86.722  1.00 72.58           O
ATOM   1094  CB  LEU A 140      48.935  38.514  85.507  1.00 71.62           C
ATOM   1095  CG  LEU A 140      49.400  39.112  86.836  1.00 69.41           C
ATOM   1096  CD1 LEU A 140      50.656  38.427  87.335  1.00 68.36           C
ATOM   1097  CD2 LEU A 140      49.656  40.592  86.620  1.00 67.26           C
ATOM   1098  N   CYS A 141      46.605  36.509  84.826  1.00 75.60           N
ATOM   1099  CA  CYS A 141      45.277  35.967  85.099  1.00 77.51           C
ATOM   1100  C   CYS A 141      45.093  34.461  84.931  1.00 79.53           C
ATOM   1101  O   CYS A 141      44.387  33.834  85.723  1.00 80.06           O
ATOM   1102  CB  CYS A 141      44.229  36.682  84.240  1.00 75.94           C
ATOM   1103  SG  CYS A 141      43.736  38.307  84.844  1.00 75.41           S
ATOM   1104  N   LYS A 142      45.702  33.870  83.908  1.00 82.06           N
ATOM   1105  CA  LYS A 142      45.522  32.439  83.706  1.00 85.37           C
ATOM   1106  C   LYS A 142      45.954  31.644  84.934  1.00 87.28           C
ATOM   1107  O   LYS A 142      45.660  30.457  85.047  1.00 87.03           O
ATOM   1108  CB  LYS A 142      46.256  31.962  82.447  1.00 85.27           C
ATOM   1109  CG  LYS A 142      47.759  32.123  82.453  1.00 88.09           C
ATOM   1110  CD  LYS A 142      48.330  31.570  81.150  1.00 89.64           C
ATOM   1111  CE  LYS A 142      49.849  31.581  81.130  1.00 88.93           C
ATOM   1112  NZ  LYS A 142      50.358  30.916  79.899  1.00 86.78           N
ATOM   1113  N   THR A 143      46.641  32.312  85.857  1.00 89.76           N
ATOM   1114  CA  THR A 143      47.071  31.684  87.102  1.00 92.81           C
ATOM   1115  C   THR A 143      45.816  31.474  87.940  1.00 95.28           C
ATOM   1116  O   THR A 143      45.373  30.340  88.137  1.00 95.66           O
ATOM   1117  CB  THR A 143      48.025  32.592  87.901  1.00 92.76           C
ATOM   1118  OG1 THR A 143      49.267  32.717  87.200  1.00 93.78           O
ATOM   1119  CG2 THR A 143      48.276  32.018  89.290  1.00 91.34           C
ATOM   1120  N   LYS A 144      45.251  32.582  88.423  1.00 97.16           N
ATOM   1121  CA  LYS A 144      44.036  32.551  89.233  1.00 98.09           C
ATOM   1122  C   LYS A 144      43.039  31.590  88.618  1.00 98.87           C
ATOM   1123  O   LYS A 144      42.918  31.507  87.394  1.00 98.66           O
ATOM   1124  CB  LYS A 144      43.397  33.943  89.324  1.00 96.91           C
ATOM   1125  CG  LYS A 144      44.172  34.942  90.166  1.00 96.96           C
ATOM   1126  CD  LYS A 144      44.235  34.514  91.623  1.00 96.79           C
ATOM   1127  CE  LYS A 144      45.126  35.451  92.424  1.00 97.87           C
ATOM   1128  NZ  LYS A 144      45.283  35.024  93.841  1.00 98.22           N
ATOM   1129  N   MET A 145      42.334  30.859  89.474  1.00100.31           N
ATOM   1130  CA  MET A 145      41.340  29.899  89.020  1.00101.18           C
ATOM   1131  C   MET A 145      40.134  29.883  89.950  1.00 98.17           C
ATOM   1132  O   MET A 145      39.486  28.856  90.147  1.00 98.14           O
ATOM   1133  CB  MET A 145      41.978  28.515  88.911  1.00105.87           C
ATOM   1134  CG  MET A 145      43.068  28.470  87.852  1.00112.23           C
ATOM   1135  SD  MET A 145      43.959  26.915  87.778  1.00121.90           S
ATOM   1136  CE  MET A 145      45.174  27.155  89.081  1.00119.42           C
ATOM   1137  N   VAL A 146      39.846  31.051  90.511  1.00 94.06           N
ATOM   1138  CA  VAL A 146      38.726  31.250  91.412  1.00 91.48           C
ATOM   1139  C   VAL A 146      38.474  32.749  91.493  1.00 89.92           C
ATOM   1140  O   VAL A 146      39.309  33.495  91.996  1.00 91.46           O
ATOM   1141  CB  VAL A 146      39.030  30.721  92.836  1.00 92.23           C
ATOM   1142  CG1 VAL A 146      37.961  31.201  93.807  1.00 91.82           C
ATOM   1143  CG2 VAL A 146      39.069  29.203  92.839  1.00 93.13           C
ATOM   1144  N   CYS A 147      37.333  33.189  90.980  1.00 87.35           N
ATOM   1145  CA  CYS A 147      36.976  34.600  91.017  1.00 84.50           C
ATOM   1146  C   CYS A 147      36.894  35.057  92.472  1.00 85.10           C
ATOM   1147  O   CYS A 147      35.832  35.019  93.082  1.00 85.10           O
ATOM   1148  CB  CYS A 147      35.630  34.808  90.322  1.00 81.15           C
ATOM   1149  SG  CYS A 147      34.869  36.405  90.638  1.00 74.06           S
ATOM   1150  N   GLU A 148      38.026  35.496  93.013  1.00 86.26           N
ATOM   1151  CA  GLU A 148      38.126  35.940  94.401  1.00 87.67           C
ATOM   1152  C   GLU A 148      37.070  36.944  94.847  1.00 88.40           C
ATOM   1153  O   GLU A 148      36.611  37.777  94.069  1.00 88.63           O
ATOM   1154  CB  GLU A 148      39.519  36.513  94.652  1.00 89.42           C
ATOM   1155  CG  GLU A 148      40.648  35.564  94.271  1.00 91.95           C
ATOM   1156  CD  GLU A 148      41.966  36.288  94.059  1.00 93.92           C
ATOM   1157  OE1 GLU A 148      42.016  37.190  93.192  1.00 93.97           O
ATOM   1158  OE2 GLU A 148      42.950  35.957  94.755  1.00 95.46           O
ATOM   1159  N   THR A 149      36.703  36.849  96.121  1.00 91.23           N
ATOM   1160  CA  THR A 149      35.698  37.710  96.739  1.00 93.23           C
ATOM   1161  C   THR A 149      36.349  38.675  97.718  1.00 95.93           C
ATOM   1162  O   THR A 149      35.834  39.767  97.957  1.00 96.03           O
ATOM   1163  CB  THR A 149      34.654  36.868  97.519  1.00 92.06           C
ATOM   1164  OG1 THR A 149      33.833  36.142  96.597  1.00 90.00           O
ATOM   1165  CG2 THR A 149      33.781  37.756  98.383  1.00 92.46           C
ATOM   1166  N   ASP A 150      37.479  38.262  98.286  1.00 99.17           N
ATOM   1167  CA  ASP A 150      38.192  39.083  99.258  1.00102.28           C
ATOM   1168  C   ASP A 150      39.703  39.021  99.047  1.00104.54           C
ATOM   1169  O   ASP A 150      40.288  37.943  98.974  1.00104.44           O
ATOM   1170  CB  ASP A 150      37.827  38.627 100.669  1.00101.74           C
ATOM   1171  CG  ASP A 150      36.323  38.586 100.890  1.00101.85           C
ATOM   1172  OD1 ASP A 150      35.677  39.654 100.802  1.00 99.10           O
ATOM   1173  OD2 ASP A 150      35.787  37.485 101.144  1.00102.73           O
ATOM   1174  N   VAL A 151      40.323  40.192  98.957  1.00108.00           N
ATOM   1175  CA  VAL A 151      41.758  40.308  98.722  1.00111.80           C
ATOM   1176  C   VAL A 151      42.440  41.197  99.758  1.00114.51           C
ATOM   1177  O   VAL A 151      41.838  42.138 100.275  1.00115.16           O
ATOM   1178  CB  VAL A 151      42.017  40.898  97.306  1.00111.97           C
ATOM   1179  CG1 VAL A 151      43.449  41.402  97.183  1.00112.61           C
ATOM   1180  CG2 VAL A 151      41.735  39.844  96.250  1.00111.66           C
ATOM   1181  N   PRO A 152      43.709  40.898 100.084  1.00116.78           N
ATOM   1182  CA  PRO A 152      44.452  41.698 101.061  1.00118.53           C
ATOM   1183  C   PRO A 152      44.690  43.121 100.553  1.00120.43           C
ATOM   1184  O   PRO A 152      45.188  43.329  99.445  1.00119.14           O
ATOM   1185  CB  PRO A 152      45.749  40.910 101.242  1.00118.28           C
ATOM   1186  CG  PRO A 152      45.900  40.185  99.932  1.00117.59           C
ATOM   1187  CD  PRO A 152      44.496  39.725  99.665  1.00116.58           C
ATOM   1188  N   SER A 153      44.322  44.094 101.376  1.00123.04           N
ATOM   1189  CA  SER A 153      44.466  45.502 101.029  1.00126.00           C
ATOM   1190  C   SER A 153      45.912  45.941 100.854  1.00127.77           C
ATOM   1191  O   SER A 153      46.834  45.123 100.841  1.00127.83           O
ATOM   1192  CB  SER A 153      43.808  46.366 102.108  1.00126.47           C
ATOM   1193  OG  SER A 153      44.309  46.049 103.397  1.00126.62           O
ATOM   1194  N   GLU A 154      46.090  47.252 100.710  1.00129.65           N
ATOM   1195  CA  GLU A 154      47.410  47.851 100.561  1.00131.14           C
ATOM   1196  C   GLU A 154      47.951  48.040 101.972  1.00131.07           C
ATOM   1197  O   GLU A 154      49.003  48.649 102.168  1.00131.89           O
ATOM   1198  CB  GLU A 154      47.305  49.222  99.898  1.00132.65           C
ATOM   1199  CG  GLU A 154      46.369  49.291  98.713  1.00135.47           C
ATOM   1200  CD  GLU A 154      46.169  50.717  98.237  1.00136.97           C
ATOM   1201  OE1 GLU A 154      45.783  51.569  99.066  1.00136.75           O
ATOM   1202  OE2 GLU A 154      46.397  50.987  97.039  1.00137.72           O
ATOM   1203  N   ASP A 155      47.212  47.522 102.950  1.00130.22           N
ATOM   1204  CA  ASP A 155      47.588  47.641 104.352  1.00127.88           C
ATOM   1205  C   ASP A 155      47.872  46.278 104.976  1.00125.92           C
ATOM   1206  O   ASP A 155      48.589  45.457 104.407  1.00124.45           O
ATOM   1207  CB  ASP A 155      46.469  48.335 105.138  1.00129.38           C
ATOM   1208  CG  ASP A 155      45.738  49.389 104.318  1.00130.60           C
ATOM   1209  OD1 ASP A 155      46.408  50.220 103.667  1.00131.11           O
ATOM   1210  OD2 ASP A 155      44.486  49.388 104.334  1.00130.58           O
ATOM   1211  N   ASP A 156      47.292  46.048 106.149  1.00124.85           N
ATOM   1212  CA  ASP A 156      47.468  44.802 106.890  1.00124.12           C
ATOM   1213  C   ASP A 156      46.875  43.601 106.172  1.00122.21           C
ATOM   1214  O   ASP A 156      45.707  43.615 105.785  1.00122.97           O
ATOM   1215  CB  ASP A 156      46.802  44.909 108.263  1.00125.69           C
ATOM   1216  CG  ASP A 156      47.230  46.143 109.024  1.00128.45           C
ATOM   1217  OD1 ASP A 156      48.404  46.204 109.450  1.00130.76           O
ATOM   1218  OD2 ASP A 156      46.392  47.056 109.191  1.00128.76           O
ATOM   1219  N   PRO A 157      47.669  42.535 105.995  1.00119.90           N
ATOM   1220  CA  PRO A 157      47.125  41.356 105.316  1.00116.86           C
ATOM   1221  C   PRO A 157      46.013  40.824 106.214  1.00113.92           C
ATOM   1222  O   PRO A 157      45.225  39.960 105.827  1.00113.07           O
ATOM   1223  CB  PRO A 157      48.328  40.422 105.241  1.00117.66           C
ATOM   1224  CG  PRO A 157      49.077  40.753 106.498  1.00118.74           C
ATOM   1225  CD  PRO A 157      49.018  42.265 106.525  1.00119.63           C
ATOM   1226  N   THR A 158      45.975  41.373 107.426  1.00110.19           N
ATOM   1227  CA  THR A 158      44.982  41.025 108.428  1.00105.87           C
ATOM   1228  C   THR A 158      43.627  41.425 107.873  1.00103.35           C
ATOM   1229  O   THR A 158      42.660  40.671 107.952  1.00102.69           O
ATOM   1230  CB  THR A 158      45.210  41.817 109.720  1.00105.41           C
ATOM   1231  OG1 THR A 158      46.611  41.876 109.999  1.00104.69           O
ATOM   1232  CG2 THR A 158      44.493  41.156 110.882  1.00105.29           C
ATOM   1233  N   GLN A 159      43.573  42.627 107.308  1.00100.87           N
ATOM   1234  CA  GLN A 159      42.347  43.156 106.730  1.00 97.60           C
ATOM   1235  C   GLN A 159      42.187  42.749 105.278  1.00 95.50           C
ATOM   1236  O   GLN A 159      43.160  42.686 104.524  1.00 95.35           O
ATOM   1237  CB  GLN A 159      42.334  44.676 106.804  1.00 97.42           C
ATOM   1238  CG  GLN A 159      42.423  45.235 108.195  1.00 98.95           C
ATOM   1239  CD  GLN A 159      42.210  46.726 108.200  1.00101.71           C
ATOM   1240  OE1 GLN A 159      42.896  47.464 107.490  1.00102.42           O
ATOM   1241  NE2 GLN A 159      41.249  47.185 108.997  1.00103.80           N
ATOM   1242  N   LEU A 160      40.946  42.484 104.891  1.00 92.70           N
ATOM   1243  CA  LEU A 160      40.639  42.104 103.523  1.00 89.65           C
ATOM   1244  C   LEU A 160      39.926  43.253 102.831  1.00 86.44           C
ATOM   1245  O   LEU A 160      39.568  44.248 103.457  1.00 86.29           O
ATOM   1246  CB  LEU A 160      39.748  40.858 103.501  1.00 90.88           C
ATOM   1247  CG  LEU A 160      40.393  39.552 103.972  1.00 91.69           C
ATOM   1248  CD1 LEU A 160      39.387  38.417 103.863  1.00 92.80           C
ATOM   1249  CD2 LEU A 160      41.621  39.251 103.126  1.00 90.77           C
ATOM   1250  N   VAL A 161      39.739  43.118 101.529  1.00 82.89           N
ATOM   1251  CA  VAL A 161      39.048  44.131 100.755  1.00 81.14           C
ATOM   1252  C   VAL A 161      38.112  43.344  99.872  1.00 78.39           C
ATOM   1253  O   VAL A 161      38.468  42.271  99.401  1.00 77.48           O
ATOM   1254  CB  VAL A 161      40.016  44.933  99.871  1.00 82.88           C
ATOM   1255  CG1 VAL A 161      39.251  45.982  99.086  1.00 85.64           C
ATOM   1256  CG2 VAL A 161      41.064  45.592 100.726  1.00 82.22           C
ATOM   1257  N   SER A 162      36.913  43.860  99.652  1.00 77.31           N
ATOM   1258  CA  SER A 162      35.956  43.147  98.823  1.00 75.94           C
ATOM   1259  C   SER A 162      35.950  43.637  97.382  1.00 74.19           C
ATOM   1260  O   SER A 162      36.339  44.768  97.093  1.00 73.84           O
ATOM   1261  CB  SER A 162      34.552  43.261  99.421  1.00 75.24           C
ATOM   1262  OG  SER A 162      34.143  44.611  99.511  1.00 77.23           O
ATOM   1263  N   ARG A 163      35.513  42.757  96.488  1.00 73.07           N
ATOM   1264  CA  ARG A 163      35.418  43.034  95.062  1.00 73.27           C
ATOM   1265  C   ARG A 163      34.217  42.269  94.508  1.00 73.89           C
ATOM   1266  O   ARG A 163      33.496  41.622  95.259  1.00 74.31           O
ATOM   1267  CB  ARG A 163      36.702  42.596  94.363  1.00 71.85           C
ATOM   1268  CG  ARG A 163      37.458  41.509  95.107  1.00 73.34           C
ATOM   1269  CD  ARG A 163      38.617  40.964  94.289  1.00 73.19           C
ATOM   1270  NE  ARG A 163      38.168  40.530  92.967  1.00 75.38           N
ATOM   1271  CZ  ARG A 163      38.926  39.889  92.083  1.00 75.86           C
ATOM   1272  NH1 ARG A 163      40.191  39.595  92.371  1.00 74.47           N
ATOM   1273  NH2 ARG A 163      38.415  39.545  90.907  1.00 74.66           N
ATOM   1274  N   GLY A 164      33.996  42.351  93.203  1.00 76.43           N
ATOM   1275  CA  GLY A 164      32.875  41.652  92.593  1.00 79.67           C
ATOM   1276  C   GLY A 164      32.630  40.293  93.216  1.00 82.28           C
ATOM   1277  O   GLY A 164      33.505  39.421  93.216  1.00 82.42           O
ATOM   1278  N   GLY A 165      31.427  40.109  93.748  1.00 85.12           N
ATOM   1279  CA  GLY A 165      31.091  38.855  94.398  1.00 88.49           C
ATOM   1280  C   GLY A 165      30.666  37.718  93.485  1.00 91.19           C
ATOM   1281  O   GLY A 165      29.538  37.707  92.983  1.00 93.66           O
ATOM   1282  N   CYS A 166      31.566  36.757  93.278  1.00 89.53           N
ATOM   1283  CA  CYS A 166      31.287  35.592  92.444  1.00 88.24           C
ATOM   1284  C   CYS A 166      32.372  34.547  92.673  1.00 90.01           C
ATOM   1285  O   CYS A 166      33.192  34.288  91.793  1.00 94.12           O
ATOM   1286  CB  CYS A 166      31.257  35.993  90.974  1.00 84.62           C
ATOM   1287  SG  CYS A 166      31.268  34.593  89.855  1.00 84.76           S
ATOM   1288  N   GLY A 167      32.369  33.938  93.855  1.00 87.74           N
ATOM   1289  CA  GLY A 167      33.386  32.955  94.198  1.00 85.93           C
ATOM   1290  C   GLY A 167      33.665  31.782  93.269  1.00 84.24           C
ATOM   1291  O   GLY A 167      34.727  31.171  93.358  1.00 84.87           O
ATOM   1292  N   ASN A 168      32.730  31.469  92.379  1.00 82.73           N
ATOM   1293  CA  ASN A 168      32.868  30.344  91.455  1.00 81.82           C
ATOM   1294  C   ASN A 168      34.258  30.038  90.903  1.00 81.68           C
ATOM   1295  O   ASN A 168      35.051  30.933  90.627  1.00 80.78           O
ATOM   1296  CB  ASN A 168      31.890  30.520  90.300  1.00 80.84           C
ATOM   1297  CG  ASN A 168      30.457  30.571  90.769  1.00 81.24           C
ATOM   1298  OD1 ASN A 168      29.989  29.667  91.459  1.00 82.38           O
ATOM   1299  ND2 ASN A 168      29.749  31.631  90.403  1.00 81.58           N
ATOM   1300  N   THR A 169      34.527  28.745  90.742  1.00 83.10           N
ATOM   1301  CA  THR A 169      35.796  28.240  90.227  1.00 83.47           C
ATOM   1302  C   THR A 169      35.920  28.474  88.720  1.00 84.10           C
ATOM   1303  O   THR A 169      34.919  28.547  88.009  1.00 84.03           O
ATOM   1304  CB  THR A 169      35.922  26.721  90.501  1.00 83.57           C
ATOM   1305  OG1 THR A 169      35.919  26.485  91.915  1.00 83.52           O
ATOM   1306  CG2 THR A 169      37.205  26.171  89.907  1.00 85.72           C
ATOM   1307  N   GLN A 170      37.153  28.588  88.241  1.00 84.25           N
ATOM   1308  CA  GLN A 170      37.412  28.802  86.823  1.00 85.70           C
ATOM   1309  C   GLN A 170      37.782  27.508  86.121  1.00 83.55           C
ATOM   1310  O   GLN A 170      38.277  26.577  86.745  1.00 84.02           O
ATOM   1311  CB  GLN A 170      38.583  29.741  86.627  1.00 90.74           C
ATOM   1312  CG  GLN A 170      38.368  31.174  86.966  1.00 97.91           C
ATOM   1313  CD  GLN A 170      39.655  31.946  86.766  1.00104.44           C
ATOM   1314  OE1 GLN A 170      40.285  31.852  85.704  1.00105.84           O
ATOM   1315  NE2 GLN A 170      40.065  32.705  87.784  1.00107.42           N
ATOM   1316  N   PRO A 171      37.551  27.438  84.804  1.00 81.61           N
ATOM   1317  CA  PRO A 171      37.897  26.230  84.063  1.00 81.64           C
ATOM   1318  C   PRO A 171      39.207  26.446  83.313  1.00 82.21           C
ATOM   1319  O   PRO A 171      39.573  27.579  83.002  1.00 82.37           O
ATOM   1320  CB  PRO A 171      36.727  26.078  83.107  1.00 80.71           C
ATOM   1321  CG  PRO A 171      36.473  27.495  82.718  1.00 80.03           C
ATOM   1322  CD  PRO A 171      36.573  28.239  84.046  1.00 81.58           C
ATOM   1323  N   THR A 172      39.924  25.356  83.061  1.00 83.73           N
ATOM   1324  CA  THR A 172      41.161  25.401  82.293  1.00 84.48           C
ATOM   1325  C   THR A 172      40.618  25.122  80.903  1.00 86.65           C
ATOM   1326  O   THR A 172      40.020  24.071  80.665  1.00 88.21           O
ATOM   1327  CB  THR A 172      42.127  24.282  82.691  1.00 82.02           C
ATOM   1328  OG1 THR A 172      42.602  24.512  84.022  1.00 82.14           O
ATOM   1329  CG2 THR A 172      43.307  24.244  81.742  1.00 83.45           C
ATOM   1330  N   ILE A 173      40.812  26.054  79.984  1.00 87.62           N
ATOM   1331  CA  ILE A 173      40.261  25.884  78.655  1.00 89.67           C
ATOM   1332  C   ILE A 173      41.265  25.394  77.622  1.00 92.32           C
ATOM   1333  O   ILE A 173      42.291  26.027  77.387  1.00 95.78           O
ATOM   1334  CB  ILE A 173      39.618  27.219  78.185  1.00 87.98           C
ATOM   1335  CG1 ILE A 173      38.737  27.779  79.306  1.00 86.93           C
ATOM   1336  CG2 ILE A 173      38.786  26.995  76.931  1.00 88.32           C
ATOM   1337  CD1 ILE A 173      38.243  29.178  79.055  1.00 87.26           C
ATOM   1338  N   ARG A 174      40.972  24.248  77.019  1.00 92.72           N
ATOM   1339  CA  ARG A 174      41.835  23.700  75.987  1.00 95.32           C
ATOM   1340  C   ARG A 174      41.062  23.734  74.677  1.00 93.65           C
ATOM   1341  O   ARG A 174      39.837  23.624  74.657  1.00 91.87           O
ATOM   1342  CB  ARG A 174      42.263  22.270  76.332  1.00100.50           C
ATOM   1343  CG  ARG A 174      41.156  21.226  76.318  1.00107.51           C
ATOM   1344  CD  ARG A 174      41.725  19.889  76.758  1.00112.64           C
ATOM   1345  NE  ARG A 174      40.750  18.804  76.761  1.00114.71           N
ATOM   1346  CZ  ARG A 174      40.975  17.623  77.325  1.00115.70           C
ATOM   1347  NH1 ARG A 174      42.135  17.393  77.926  1.00116.25           N
ATOM   1348  NH2 ARG A 174      40.053  16.672  77.285  1.00115.53           N
ATOM   1349  N   LYS A 175      41.790  23.886  73.584  1.00 93.06           N
ATOM   1350  CA  LYS A 175      41.189  23.982  72.270  1.00 92.72           C
ATOM   1351  C   LYS A 175      41.174  22.655  71.511  1.00 94.64           C
ATOM   1352  O   LYS A 175      42.161  21.922  71.510  1.00 95.92           O
ATOM   1353  CB  LYS A 175      41.960  25.040  71.489  1.00 90.49           C
ATOM   1354  CG  LYS A 175      41.517  25.289  70.079  1.00 88.19           C
ATOM   1355  CD  LYS A 175      42.384  26.380  69.501  1.00 86.36           C
ATOM   1356  CE  LYS A 175      42.093  26.625  68.044  1.00 87.33           C
ATOM   1357  NZ  LYS A 175      43.043  27.637  67.494  1.00 89.14           N
ATOM   1358  N   ASP A 176      40.040  22.345  70.887  1.00 95.69           N
ATOM   1359  CA  ASP A 176      39.888  21.127  70.089  1.00 96.73           C
ATOM   1360  C   ASP A 176      39.210  21.473  68.766  1.00 96.17           C
ATOM   1361  O   ASP A 176      37.982  21.537  68.681  1.00 96.93           O
ATOM   1362  CB  ASP A 176      39.052  20.076  70.828  1.00 99.92           C
ATOM   1363  CG  ASP A 176      39.872  19.262  71.815  1.00104.87           C
ATOM   1364  OD1 ASP A 176      40.985  18.828  71.449  1.00106.45           O
ATOM   1365  OD2 ASP A 176      39.400  19.043  72.952  1.00108.46           O
ATOM   1366  N   GLY A 177      40.016  21.695  67.732  1.00 94.00           N
ATOM   1367  CA  GLY A 177      39.463  22.047  66.439  1.00 91.49           C
ATOM   1368  C   GLY A 177      38.730  23.374  66.509  1.00 90.81           C
ATOM   1369  O   GLY A 177      39.348  24.421  66.724  1.00 91.15           O
ATOM   1370  N   LEU A 178      37.410  23.327  66.345  1.00 89.03           N
ATOM   1371  CA  LEU A 178      36.573  24.525  66.373  1.00 87.06           C
ATOM   1372  C   LEU A 178      35.724  24.621  67.636  1.00 85.74           C
ATOM   1373  O   LEU A 178      34.683  25.277  67.635  1.00 86.54           O
ATOM   1374  CB  LEU A 178      35.648  24.545  65.153  1.00 86.15           C
ATOM   1375  CG  LEU A 178      36.278  24.695  63.769  1.00 86.24           C
ATOM   1376  CD1 LEU A 178      35.335  24.140  62.712  1.00 86.63           C
ATOM   1377  CD2 LEU A 178      36.593  26.158  63.506  1.00 87.40           C
ATOM   1378  N   LYS A 179      36.159  23.971  68.707  1.00 84.11           N
ATOM   1379  CA  LYS A 179      35.410  24.003  69.959  1.00 84.00           C
ATOM   1380  C   LYS A 179      36.327  24.250  71.162  1.00 82.27           C
ATOM   1381  O   LYS A 179      37.506  23.889  71.136  1.00 83.03           O
ATOM   1382  CB  LYS A 179      34.650  22.682  70.143  1.00 86.43           C
ATOM   1383  CG  LYS A 179      33.652  22.365  69.026  1.00 91.00           C
ATOM   1384  CD  LYS A 179      32.892  21.052  69.273  1.00 93.82           C
ATOM   1385  CE  LYS A 179      31.853  20.773  68.172  1.00 94.88           C
ATOM   1386  NZ  LYS A 179      31.064  19.515  68.390  1.00 93.25           N
ATOM   1387  N   LEU A 180      35.791  24.883  72.204  1.00 77.82           N
ATOM   1388  CA  LEU A 180      36.562  25.143  73.417  1.00 74.81           C
ATOM   1389  C   LEU A 180      36.001  24.266  74.529  1.00 73.81           C
ATOM   1390  O   LEU A 180      34.791  24.213  74.728  1.00 75.15           O
ATOM   1391  CB  LEU A 180      36.471  26.617  73.827  1.00 73.08           C
ATOM   1392  CG  LEU A 180      37.128  27.680  72.937  1.00 73.47           C
ATOM   1393  CD1 LEU A 180      37.007  29.034  73.615  1.00 71.52           C
ATOM   1394  CD2 LEU A 180      38.596  27.351  72.697  1.00 70.61           C
ATOM   1395  N   VAL A 181      36.878  23.578  75.253  1.00 72.23           N
ATOM   1396  CA  VAL A 181      36.444  22.691  76.333  1.00 70.92           C
ATOM   1397  C   VAL A 181      36.939  23.149  77.709  1.00 69.24           C
ATOM   1398  O   VAL A 181      38.105  23.509  77.874  1.00 66.50           O
ATOM   1399  CB  VAL A 181      36.940  21.241  76.084  1.00 71.42           C
ATOM   1400  CG1 VAL A 181      36.279  20.285  77.066  1.00 71.21           C
ATOM   1401  CG2 VAL A 181      36.652  20.828  74.653  1.00 69.44           C
ATOM   1402  N   GLY A 182      36.055  23.122  78.700  1.00 69.57           N
ATOM   1403  CA  GLY A 182      36.449  23.548  80.032  1.00 72.85           C
ATOM   1404  C   GLY A 182      36.456  22.468  81.099  1.00 74.24           C
ATOM   1405  O   GLY A 182      35.586  21.600  81.115  1.00 73.55           O
ATOM   1406  N   SER A 183      37.440  22.521  81.995  1.00 76.66           N
ATOM   1407  CA  SER A 183      37.546  21.546  83.079  1.00 80.18           C
ATOM   1408  C   SER A 183      37.503  22.255  84.426  1.00 81.72           C
ATOM   1409  O   SER A 183      38.253  23.198  84.659  1.00 80.24           O
ATOM   1410  CB  SER A 183      38.845  20.738  82.971  1.00 79.63           C
ATOM   1411  OG  SER A 183      39.956  21.481  83.435  1.00 82.32           O
ATOM   1412  N   TRP A 184      36.629  21.784  85.311  1.00 85.74           N
ATOM   1413  CA  TRP A 184      36.458  22.371  86.637  1.00 90.48           C
ATOM   1414  C   TRP A 184      36.988  21.502  87.771  1.00 95.87           C
ATOM   1415  O   TRP A 184      37.247  20.313  87.584  1.00 96.14           O
ATOM   1416  CB  TRP A 184      34.978  22.674  86.868  1.00 87.60           C
ATOM   1417  CG  TRP A 184      34.534  23.929  86.201  1.00 83.64           C
ATOM   1418  CD1 TRP A 184      34.497  25.173  86.752  1.00 82.57           C
ATOM   1419  CD2 TRP A 184      34.130  24.082  84.835  1.00 81.23           C
ATOM   1420  NE1 TRP A 184      34.094  26.095  85.818  1.00 82.29           N
ATOM   1421  CE2 TRP A 184      33.855  25.452  84.632  1.00 81.00           C
ATOM   1422  CE3 TRP A 184      33.963  23.193  83.764  1.00 79.55           C
ATOM   1423  CZ2 TRP A 184      33.439  25.963  83.397  1.00 79.37           C
ATOM   1424  CZ3 TRP A 184      33.548  23.700  82.533  1.00 78.61           C
ATOM   1425  CH2 TRP A 184      33.284  25.073  82.365  1.00 78.64           C
ATOM   1426  N   LYS A 185      37.138  22.104  88.949  1.00103.19           N
ATOM   1427  CA  LYS A 185      37.642  21.391  90.118  1.00112.33           C
ATOM   1428  C   LYS A 185      37.776  22.329  91.321  1.00117.67           C
ATOM   1429  O   LYS A 185      38.144  23.495  91.169  1.00119.07           O
ATOM   1430  CB  LYS A 185      39.009  20.778  89.790  1.00113.72           C
ATOM   1431  CG  LYS A 185      39.503  19.725  90.775  1.00115.39           C
ATOM   1432  CD  LYS A 185      40.896  19.211  90.391  1.00116.37           C
ATOM   1433  CE  LYS A 185      40.937  18.614  88.980  1.00116.42           C
ATOM   1434  NZ  LYS A 185      42.314  18.160  88.614  1.00115.84           N
ATOM   1435  N   LYS A 186      37.475  21.820  92.514  1.00123.99           N
ATOM   1436  CA  LYS A 186      37.587  22.622  93.732  1.00129.44           C
ATOM   1437  C   LYS A 186      38.971  22.454  94.348  1.00133.30           C
ATOM   1438  O   LYS A 186      39.124  21.866  95.424  1.00132.89           O
ATOM   1439  CB  LYS A 186      36.506  22.227  94.743  1.00129.43           C
ATOM   1440  CG  LYS A 186      35.116  22.693  94.349  1.00129.04           C
ATOM   1441  CD  LYS A 186      34.143  22.573  95.500  1.00128.76           C
ATOM   1442  CE  LYS A 186      32.818  23.220  95.150  1.00128.59           C
ATOM   1443  NZ  LYS A 186      31.873  23.181  96.296  1.00129.32           N
ATOM   1444  N   ASP A 187      39.965  22.988  93.637  1.00138.32           N
ATOM   1445  CA  ASP A 187      41.379  22.946  94.014  1.00142.95           C
ATOM   1446  C   ASP A 187      42.067  21.679  93.510  1.00145.18           C
ATOM   1447  O   ASP A 187      41.422  20.804  92.929  1.00145.44           O
ATOM   1448  CB  ASP A 187      41.546  23.089  95.530  1.00143.90           C
ATOM   1449  CG  ASP A 187      41.155  24.469  96.026  1.00145.42           C
ATOM   1450  OD1 ASP A 187      41.808  25.457  95.617  1.00145.53           O
ATOM   1451  OD2 ASP A 187      40.191  24.564  96.816  1.00146.48           O
ATOM   1452  N   ARG A 188      43.376  21.585  93.730  1.00147.93           N
ATOM   1453  CA  ARG A 188      44.151  20.439  93.263  1.00150.25           C
ATOM   1454  C   ARG A 188      44.569  19.441  94.342  1.00151.36           C
ATOM   1455  O   ARG A 188      45.414  19.740  95.190  1.00151.97           O
ATOM   1456  CB  ARG A 188      45.394  20.934  92.517  1.00150.67           C
ATOM   1457  CG  ARG A 188      45.064  21.814  91.323  1.00152.64           C
ATOM   1458  CD  ARG A 188      46.308  22.344  90.630  1.00154.47           C
ATOM   1459  NE  ARG A 188      45.963  23.141  89.454  1.00156.29           N
ATOM   1460  CZ  ARG A 188      46.848  23.744  88.664  1.00157.09           C
ATOM   1461  NH1 ARG A 188      48.147  23.646  88.918  1.00157.60           N
ATOM   1462  NH2 ARG A 188      46.433  24.445  87.617  1.00156.74           N
ATOM   1463  N   ALA A 189      43.967  18.254  94.290  1.00151.90           N
ATOM   1464  CA  ALA A 189      44.261  17.167  95.220  1.00152.46           C
ATOM   1465  C   ALA A 189      43.759  17.353  96.655  1.00152.80           C
ATOM   1466  O   ALA A 189      44.159  16.610  97.553  1.00152.80           O
ATOM   1467  CB  ALA A 189      45.768  16.887  95.225  1.00152.48           C
ATOM   1468  N   THR A 190      42.885  18.330  96.878  1.00153.14           N
ATOM   1469  CA  THR A 190      42.350  18.559  98.218  1.00153.34           C
ATOM   1470  C   THR A 190      41.253  17.529  98.493  1.00153.21           C
ATOM   1471  O   THR A 190      40.636  17.009  97.563  1.00153.60           O
ATOM   1472  CB  THR A 190      41.755  19.980  98.358  1.00153.71           C
ATOM   1473  OG1 THR A 190      42.727  20.949  97.945  1.00154.17           O
ATOM   1474  CG2 THR A 190      41.371  20.259  99.808  1.00153.42           C
ATOM   1475  N   GLY A 191      41.017  17.234  99.768  1.00152.58           N
ATOM   1476  CA  GLY A 191      40.001  16.259 100.127  1.00151.25           C
ATOM   1477  C   GLY A 191      38.589  16.624  99.696  1.00150.37           C
ATOM   1478  O   GLY A 191      38.189  17.786  99.768  1.00150.80           O
ATOM   1479  N   ASP A 192      37.837  15.622  99.246  1.00148.93           N
ATOM   1480  CA  ASP A 192      36.452  15.806  98.806  1.00147.25           C
ATOM   1481  C   ASP A 192      36.290  16.833  97.685  1.00146.42           C
ATOM   1482  O   ASP A 192      35.243  17.473  97.563  1.00145.93           O
ATOM   1483  CB  ASP A 192      35.578  16.207  99.999  1.00146.35           C
ATOM   1484  CG  ASP A 192      35.531  15.138 101.072  1.00144.97           C
ATOM   1485  OD1 ASP A 192      34.926  14.073 100.828  1.00143.70           O
ATOM   1486  OD2 ASP A 192      36.106  15.363 102.158  1.00144.29           O
ATOM   1487  N   ALA A 193      37.325  16.985  96.867  1.00145.39           N
ATOM   1488  CA  ALA A 193      37.289  17.926  95.754  1.00144.38           C
ATOM   1489  C   ALA A 193      38.299  17.492  94.692  1.00143.57           C
ATOM   1490  O   ALA A 193      38.906  18.327  94.014  1.00144.03           O
ATOM   1491  CB  ALA A 193      37.602  19.340  96.247  1.00143.97           C
ATOM   1492  N   ASP A 194      38.470  16.178  94.552  1.00142.04           N
ATOM   1493  CA  ASP A 194      39.401  15.614  93.575  1.00140.00           C
ATOM   1494  C   ASP A 194      38.713  15.329  92.240  1.00138.11           C
ATOM   1495  O   ASP A 194      37.508  15.534  92.096  1.00137.96           O
ATOM   1496  CB  ASP A 194      40.023  14.316  94.119  1.00140.88           C
ATOM   1497  CG  ASP A 194      40.747  14.516  95.441  1.00141.97           C
ATOM   1498  OD1 ASP A 194      41.724  15.292  95.482  1.00142.13           O
ATOM   1499  OD2 ASP A 194      40.339  13.885  96.438  1.00142.83           O
ATOM   1500  N   GLU A 195      39.489  14.858  91.266  1.00135.31           N
ATOM   1501  CA  GLU A 195      38.964  14.537  89.934  1.00132.49           C
ATOM   1502  C   GLU A 195      38.423  15.793  89.236  1.00129.75           C
ATOM   1503  O   GLU A 195      38.026  16.751  89.900  1.00130.54           O
ATOM   1504  CB  GLU A 195      37.853  13.488  90.047  1.00133.68           C
ATOM   1505  CG  GLU A 195      37.386  12.909  88.710  1.00135.02           C
ATOM   1506  CD  GLU A 195      36.294  11.851  88.866  1.00136.25           C
ATOM   1507  OE1 GLU A 195      35.688  11.785  89.954  1.00136.75           O
ATOM   1508  OE2 GLU A 195      36.026  11.094  87.903  1.00135.90           O
ATOM   1509  N   PRO A 196      38.407  15.813  87.889  1.00126.61           N
ATOM   1510  CA  PRO A 196      37.890  17.018  87.230  1.00123.52           C
ATOM   1511  C   PRO A 196      36.491  16.878  86.607  1.00120.43           C
ATOM   1512  O   PRO A 196      35.776  15.913  86.868  1.00120.24           O
ATOM   1513  CB  PRO A 196      38.950  17.289  86.183  1.00123.78           C
ATOM   1514  CG  PRO A 196      39.189  15.907  85.677  1.00124.81           C
ATOM   1515  CD  PRO A 196      39.290  15.074  86.965  1.00126.10           C
ATOM   1516  N   GLU A 197      36.117  17.853  85.785  1.00116.66           N
ATOM   1517  CA  GLU A 197      34.827  17.864  85.106  1.00113.47           C
ATOM   1518  C   GLU A 197      35.007  18.514  83.747  1.00110.34           C
ATOM   1519  O   GLU A 197      35.425  19.666  83.660  1.00111.31           O
ATOM   1520  CB  GLU A 197      33.798  18.649  85.909  1.00115.39           C
ATOM   1521  CG  GLU A 197      32.947  17.792  86.822  1.00119.09           C
ATOM   1522  CD  GLU A 197      31.863  18.595  87.498  1.00121.89           C
ATOM   1523  OE1 GLU A 197      31.323  19.511  86.841  1.00123.44           O
ATOM   1524  OE2 GLU A 197      31.543  18.310  88.673  1.00122.63           O
ATOM   1525  N   LEU A 198      34.685  17.785  82.686  1.00105.36           N
ATOM   1526  CA  LEU A 198      34.863  18.319  81.349  1.00101.38           C
ATOM   1527  C   LEU A 198      33.580  18.581  80.575  1.00 99.96           C
ATOM   1528  O   LEU A 198      32.936  17.649  80.101  1.00 99.55           O
ATOM   1529  CB  LEU A 198      35.743  17.375  80.531  1.00100.67           C
ATOM   1530  CG  LEU A 198      37.143  17.030  81.034  1.00100.50           C
ATOM   1531  CD1 LEU A 198      37.780  16.018  80.094  1.00101.48           C
ATOM   1532  CD2 LEU A 198      37.985  18.279  81.106  1.00101.36           C
ATOM   1533  N   ARG A 199      33.211  19.852  80.439  1.00 98.37           N
ATOM   1534  CA  ARG A 199      32.024  20.212  79.665  1.00 96.08           C
ATOM   1535  C   ARG A 199      32.455  21.153  78.544  1.00 92.42           C
ATOM   1536  O   ARG A 199      33.295  22.028  78.741  1.00 89.86           O
ATOM   1537  CB  ARG A 199      30.959  20.893  80.542  1.00 98.57           C
ATOM   1538  CG  ARG A 199      31.084  22.407  80.664  1.00103.45           C
ATOM   1539  CD  ARG A 199      30.028  22.978  81.602  1.00106.94           C
ATOM   1540  NE  ARG A 199      30.341  24.347  82.006  1.00110.73           N
ATOM   1541  CZ  ARG A 199      29.841  24.942  83.087  1.00112.36           C
ATOM   1542  NH1 ARG A 199      28.997  24.293  83.878  1.00112.97           N
ATOM   1543  NH2 ARG A 199      30.198  26.183  83.388  1.00113.76           N
ATOM   1544  N   VAL A 200      31.895  20.960  77.361  1.00 89.83           N
ATOM   1545  CA  VAL A 200      32.243  21.813  76.242  1.00 89.60           C
ATOM   1546  C   VAL A 200      31.574  23.173  76.418  1.00 88.48           C
ATOM   1547  O   VAL A 200      30.374  23.250  76.678  1.00 87.73           O
ATOM   1548  CB  VAL A 200      31.793  21.186  74.907  1.00 90.84           C
ATOM   1549  CG1 VAL A 200      32.203  22.075  73.744  1.00 91.21           C
ATOM   1550  CG2 VAL A 200      32.409  19.806  74.755  1.00 91.81           C
ATOM   1551  N   LEU A 201      32.364  24.240  76.297  1.00 87.50           N
ATOM   1552  CA  LEU A 201      31.858  25.607  76.427  1.00 83.66           C
ATOM   1553  C   LEU A 201      31.066  25.951  75.171  1.00 81.59           C
ATOM   1554  O   LEU A 201      31.620  25.961  74.072  1.00 79.51           O
ATOM   1555  CB  LEU A 201      33.024  26.591  76.586  1.00 82.86           C
ATOM   1556  CG  LEU A 201      33.859  26.529  77.871  1.00 82.75           C
ATOM   1557  CD1 LEU A 201      35.085  27.412  77.739  1.00 83.09           C
ATOM   1558  CD2 LEU A 201      33.018  26.977  79.051  1.00 81.87           C
ATOM   1559  N   SER A 202      29.773  26.227  75.325  1.00 79.63           N
ATOM   1560  CA  SER A 202      28.947  26.552  74.163  1.00 77.50           C
ATOM   1561  C   SER A 202      29.146  27.998  73.733  1.00 76.02           C
ATOM   1562  O   SER A 202      29.404  28.876  74.555  1.00 75.97           O
ATOM   1563  CB  SER A 202      27.462  26.305  74.452  1.00 75.09           C
ATOM   1564  OG  SER A 202      26.856  27.434  75.052  1.00 74.19           O
ATOM   1565  N   THR A 203      29.028  28.238  72.434  1.00 74.74           N
ATOM   1566  CA  THR A 203      29.196  29.575  71.896  1.00 74.98           C
ATOM   1567  C   THR A 203      28.297  30.560  72.619  1.00 76.02           C
ATOM   1568  O   THR A 203      28.707  31.681  72.911  1.00 77.30           O
ATOM   1569  CB  THR A 203      28.867  29.617  70.396  1.00 74.14           C
ATOM   1570  OG1 THR A 203      29.827  28.835  69.673  1.00 74.02           O
ATOM   1571  CG2 THR A 203      28.891  31.045  69.885  1.00 73.57           C
ATOM   1572  N   GLU A 204      27.072  30.137  72.915  1.00 77.09           N
ATOM   1573  CA  GLU A 204      26.125  31.002  73.597  1.00 77.24           C
ATOM   1574  C   GLU A 204      26.623  31.459  74.963  1.00 75.46           C
ATOM   1575  O   GLU A 204      26.395  32.603  75.350  1.00 75.29           O
ATOM   1576  CB  GLU A 204      24.778  30.304  73.750  1.00 82.52           C
ATOM   1577  CG  GLU A 204      23.605  31.177  73.342  1.00 93.54           C
ATOM   1578  CD  GLU A 204      22.260  30.589  73.739  1.00101.70           C
ATOM   1579  OE1 GLU A 204      21.955  30.564  74.955  1.00103.25           O
ATOM   1580  OE2 GLU A 204      21.509  30.148  72.836  1.00106.37           O
ATOM   1581  N   GLU A 205      27.299  30.581  75.699  1.00 73.74           N
ATOM   1582  CA  GLU A 205      27.805  30.959  77.018  1.00 73.62           C
ATOM   1583  C   GLU A 205      28.880  32.025  76.876  1.00 72.58           C
ATOM   1584  O   GLU A 205      28.848  33.051  77.561  1.00 72.98           O
ATOM   1585  CB  GLU A 205      28.410  29.762  77.745  1.00 75.91           C
ATOM   1586  CG  GLU A 205      27.606  28.496  77.649  1.00 82.73           C
ATOM   1587  CD  GLU A 205      28.110  27.422  78.592  1.00 87.24           C
ATOM   1588  OE1 GLU A 205      29.343  27.329  78.798  1.00 87.04           O
ATOM   1589  OE2 GLU A 205      27.265  26.664  79.117  1.00 90.12           O
ATOM   1590  N   ILE A 206      29.838  31.763  75.990  1.00 69.57           N
ATOM   1591  CA  ILE A 206      30.935  32.686  75.738  1.00 66.57           C
ATOM   1592  C   ILE A 206      30.362  34.044  75.346  1.00 64.83           C
ATOM   1593  O   ILE A 206      30.779  35.077  75.870  1.00 64.04           O
ATOM   1594  CB  ILE A 206      31.848  32.197  74.573  1.00 67.96           C
ATOM   1595  CG1 ILE A 206      32.338  30.764  74.826  1.00 66.88           C
ATOM   1596  CG2 ILE A 206      33.032  33.156  74.402  1.00 67.41           C
ATOM   1597  CD1 ILE A 206      33.321  30.623  75.966  1.00 64.59           C
ATOM   1598  N   LEU A 207      29.400  34.026  74.426  1.00 62.15           N
ATOM   1599  CA  LEU A 207      28.766  35.242  73.932  1.00 60.15           C
ATOM   1600  C   LEU A 207      28.171  36.100  75.038  1.00 61.95           C
ATOM   1601  O   LEU A 207      28.350  37.318  75.043  1.00 62.91           O
ATOM   1602  CB  LEU A 207      27.668  34.902  72.931  1.00 58.01           C
ATOM   1603  CG  LEU A 207      27.524  35.822  71.714  1.00 58.88           C
ATOM   1604  CD1 LEU A 207      26.137  35.624  71.128  1.00 55.05           C
ATOM   1605  CD2 LEU A 207      27.729  37.283  72.087  1.00 55.74           C
ATOM   1606  N   ASN A 208      27.462  35.480  75.976  1.00 62.97           N
ATOM   1607  CA  ASN A 208      26.860  36.249  77.056  1.00 63.92           C
ATOM   1608  C   ASN A 208      27.848  36.677  78.118  1.00 63.87           C
ATOM   1609  O   ASN A 208      27.664  37.714  78.756  1.00 65.91           O
ATOM   1610  CB  ASN A 208      25.680  35.496  77.674  1.00 64.28           C
ATOM   1611  CG  ASN A 208      24.369  35.811  76.961  1.00 67.58           C
ATOM   1612  OD1 ASN A 208      23.860  36.934  77.047  1.00 65.51           O
ATOM   1613  ND2 ASN A 208      23.833  34.831  76.228  1.00 67.58           N
ATOM   1614  N   ILE A 209      28.905  35.896  78.309  1.00 62.41           N
ATOM   1615  CA  ILE A 209      29.909  36.274  79.288  1.00 60.60           C
ATOM   1616  C   ILE A 209      30.609  37.540  78.782  1.00 59.03           C
ATOM   1617  O   ILE A 209      30.831  38.477  79.544  1.00 56.58           O
ATOM   1618  CB  ILE A 209      30.908  35.131  79.515  1.00 61.68           C
ATOM   1619  CG1 ILE A 209      30.195  34.008  80.267  1.00 62.89           C
ATOM   1620  CG2 ILE A 209      32.127  35.624  80.296  1.00 61.29           C
ATOM   1621  CD1 ILE A 209      31.075  32.840  80.621  1.00 68.05           C
ATOM   1622  N   PHE A 210      30.926  37.570  77.490  1.00 57.20           N
ATOM   1623  CA  PHE A 210      31.562  38.732  76.883  1.00 55.16           C
ATOM   1624  C   PHE A 210      30.623  39.932  76.983  1.00 55.83           C
ATOM   1625  O   PHE A 210      31.059  41.049  77.246  1.00 55.52           O
ATOM   1626  CB  PHE A 210      31.896  38.458  75.410  1.00 53.79           C
ATOM   1627  CG  PHE A 210      33.111  37.579  75.197  1.00 51.41           C
ATOM   1628  CD1 PHE A 210      33.722  36.922  76.263  1.00 50.19           C
ATOM   1629  CD2 PHE A 210      33.623  37.387  73.917  1.00 50.38           C
ATOM   1630  CE1 PHE A 210      34.825  36.086  76.057  1.00 48.19           C
ATOM   1631  CE2 PHE A 210      34.725  36.554  73.701  1.00 51.06           C
ATOM   1632  CZ  PHE A 210      35.325  35.903  74.776  1.00 48.96           C
ATOM   1633  N   LYS A 211      29.330  39.707  76.777  1.00 57.95           N
ATOM   1634  CA  LYS A 211      28.363  40.798  76.870  1.00 59.88           C
ATOM   1635  C   LYS A 211      28.237  41.340  78.295  1.00 63.08           C
ATOM   1636  O   LYS A 211      27.602  42.370  78.515  1.00 65.66           O
ATOM   1637  CB  LYS A 211      26.986  40.351  76.366  1.00 57.41           C
ATOM   1638  CG  LYS A 211      26.865  40.363  74.856  1.00 55.29           C
ATOM   1639  CD  LYS A 211      25.465  40.019  74.386  1.00 54.89           C
ATOM   1640  CE  LYS A 211      25.376  40.141  72.875  1.00 57.46           C
ATOM   1641  NZ  LYS A 211      24.116  39.578  72.325  1.00 61.25           N
ATOM   1642  N   HIS A 212      28.841  40.649  79.258  1.00 64.71           N
ATOM   1643  CA  HIS A 212      28.797  41.080  80.655  1.00 66.15           C
ATOM   1644  C   HIS A 212      30.116  41.679  81.109  1.00 64.77           C
ATOM   1645  O   HIS A 212      30.270  42.025  82.281  1.00 64.36           O
ATOM   1646  CB  HIS A 212      28.464  39.909  81.585  1.00 71.45           C
ATOM   1647  CG  HIS A 212      27.003  39.742  81.865  1.00 72.81           C
ATOM   1648  ND1 HIS A 212      26.190  40.793  82.230  1.00 73.83           N
ATOM   1649  CD2 HIS A 212      26.221  38.637  81.881  1.00 72.60           C
ATOM   1650  CE1 HIS A 212      24.969  40.343  82.458  1.00 75.36           C
ATOM   1651  NE2 HIS A 212      24.961  39.039  82.254  1.00 75.08           N
ATOM   1652  N   ILE A 213      31.075  41.768  80.192  1.00 65.12           N
ATOM   1653  CA  ILE A 213      32.380  42.335  80.513  1.00 64.47           C
ATOM   1654  C   ILE A 213      32.249  43.851  80.398  1.00 65.24           C
ATOM   1655  O   ILE A 213      31.724  44.370  79.404  1.00 63.61           O
ATOM   1656  CB  ILE A 213      33.480  41.841  79.545  1.00 63.99           C
ATOM   1657  CG1 ILE A 213      33.516  40.313  79.525  1.00 62.66           C
ATOM   1658  CG2 ILE A 213      34.842  42.357  79.996  1.00 65.11           C
ATOM   1659  CD1 ILE A 213      34.509  39.732  78.540  1.00 60.68           C
ATOM   1660  N   SER A 214      32.719  44.554  81.426  1.00 63.92           N
ATOM   1661  CA  SER A 214      32.637  46.008  81.466  1.00 61.54           C
ATOM   1662  C   SER A 214      33.526  46.695  80.436  1.00 62.30           C
ATOM   1663  O   SER A 214      34.488  46.105  79.934  1.00 62.51           O
ATOM   1664  CB  SER A 214      33.002  46.509  82.861  1.00 57.79           C
ATOM   1665  OG  SER A 214      34.332  46.165  83.179  1.00 53.39           O
ATOM   1666  N   VAL A 215      33.190  47.948  80.128  1.00 61.40           N
ATOM   1667  CA  VAL A 215      33.953  48.744  79.179  1.00 60.05           C
ATOM   1668  C   VAL A 215      35.394  48.868  79.667  1.00 62.39           C
ATOM   1669  O   VAL A 215      36.331  48.712  78.883  1.00 62.88           O
ATOM   1670  CB  VAL A 215      33.372  50.155  79.032  1.00 56.30           C
ATOM   1671  CG1 VAL A 215      34.187  50.940  78.034  1.00 56.01           C
ATOM   1672  CG2 VAL A 215      31.938  50.078  78.589  1.00 53.41           C
ATOM   1673  N   LYS A 216      35.567  49.146  80.960  1.00 63.00           N
ATOM   1674  CA  LYS A 216      36.905  49.265  81.530  1.00 63.27           C
ATOM   1675  C   LYS A 216      37.692  47.973  81.376  1.00 64.19           C
ATOM   1676  O   LYS A 216      38.847  47.999  80.946  1.00 64.39           O
ATOM   1677  CB  LYS A 216      36.843  49.646  83.008  1.00 63.14           C
ATOM   1678  CG  LYS A 216      36.446  51.085  83.239  1.00 66.83           C
ATOM   1679  CD  LYS A 216      36.738  51.551  84.661  1.00 69.07           C
ATOM   1680  CE  LYS A 216      36.330  53.014  84.828  1.00 71.21           C
ATOM   1681  NZ  LYS A 216      36.582  53.555  86.191  1.00 72.38           N
ATOM   1682  N   ASP A 217      37.064  46.849  81.726  1.00 64.79           N
ATOM   1683  CA  ASP A 217      37.713  45.541  81.623  1.00 63.87           C
ATOM   1684  C   ASP A 217      38.144  45.178  80.205  1.00 60.86           C
ATOM   1685  O   ASP A 217      39.305  44.832  79.988  1.00 59.07           O
ATOM   1686  CB  ASP A 217      36.809  44.418  82.155  1.00 67.44           C
ATOM   1687  CG  ASP A 217      36.736  44.384  83.670  1.00 70.04           C
ATOM   1688  OD1 ASP A 217      37.714  44.815  84.328  1.00 69.13           O
ATOM   1689  OD2 ASP A 217      35.700  43.904  84.194  1.00 70.42           O
ATOM   1690  N   PHE A 218      37.234  45.241  79.233  1.00 57.52           N
ATOM   1691  CA  PHE A 218      37.658  44.875  77.893  1.00 56.74           C
ATOM   1692  C   PHE A 218      38.567  45.915  77.254  1.00 57.18           C
ATOM   1693  O   PHE A 218      39.267  45.621  76.287  1.00 57.63           O
ATOM   1694  CB  PHE A 218      36.467  44.496  76.983  1.00 55.60           C
ATOM   1695  CG  PHE A 218      35.540  45.628  76.613  1.00 56.45           C
ATOM   1696  CD1 PHE A 218      36.015  46.795  76.021  1.00 55.71           C
ATOM   1697  CD2 PHE A 218      34.158  45.470  76.763  1.00 56.83           C
ATOM   1698  CE1 PHE A 218      35.132  47.781  75.579  1.00 56.75           C
ATOM   1699  CE2 PHE A 218      33.266  46.445  76.327  1.00 55.25           C
ATOM   1700  CZ  PHE A 218      33.752  47.603  75.732  1.00 57.06           C
ATOM   1701  N   THR A 219      38.579  47.124  77.808  1.00 57.33           N
ATOM   1702  CA  THR A 219      39.453  48.175  77.298  1.00 55.84           C
ATOM   1703  C   THR A 219      40.857  48.031  77.888  1.00 58.00           C
ATOM   1704  O   THR A 219      41.837  48.426  77.257  1.00 58.84           O
ATOM   1705  CB  THR A 219      38.919  49.578  77.620  1.00 52.22           C
ATOM   1706  OG1 THR A 219      37.813  49.873  76.761  1.00 52.32           O
ATOM   1707  CG2 THR A 219      39.998  50.620  77.405  1.00 49.02           C
ATOM   1708  N   SER A 220      40.959  47.480  79.096  1.00 59.71           N
ATOM   1709  CA  SER A 220      42.272  47.278  79.701  1.00 61.25           C
ATOM   1710  C   SER A 220      42.884  46.172  78.850  1.00 59.26           C
ATOM   1711  O   SER A 220      44.093  45.951  78.848  1.00 59.61           O
ATOM   1712  CB  SER A 220      42.155  46.838  81.164  1.00 64.03           C
ATOM   1713  OG  SER A 220      41.821  45.467  81.253  1.00 72.26           O
ATOM   1714  N   LEU A 221      42.012  45.463  78.143  1.00 58.68           N
ATOM   1715  CA  LEU A 221      42.430  44.430  77.208  1.00 58.73           C
ATOM   1716  C   LEU A 221      42.519  45.297  75.948  1.00 58.86           C
ATOM   1717  O   LEU A 221      42.184  46.478  75.997  1.00 61.88           O
ATOM   1718  CB  LEU A 221      41.345  43.353  77.087  1.00 57.28           C
ATOM   1719  CG  LEU A 221      40.992  42.641  78.409  1.00 56.39           C
ATOM   1720  CD1 LEU A 221      39.812  41.717  78.209  1.00 54.72           C
ATOM   1721  CD2 LEU A 221      42.187  41.850  78.924  1.00 53.96           C
ATOM   1722  N   GLY A 222      42.954  44.769  74.820  1.00 56.87           N
ATOM   1723  CA  GLY A 222      43.049  45.655  73.668  1.00 56.29           C
ATOM   1724  C   GLY A 222      41.769  46.169  73.014  1.00 53.47           C
ATOM   1725  O   GLY A 222      41.832  46.962  72.066  1.00 53.70           O
ATOM   1726  N   PHE A 223      40.613  45.756  73.527  1.00 51.19           N
ATOM   1727  CA  PHE A 223      39.332  46.130  72.927  1.00 50.94           C
ATOM   1728  C   PHE A 223      38.859  47.587  72.996  1.00 50.67           C
ATOM   1729  O   PHE A 223      39.164  48.319  73.932  1.00 50.96           O
ATOM   1730  CB  PHE A 223      38.244  45.171  73.437  1.00 47.96           C
ATOM   1731  CG  PHE A 223      38.525  43.724  73.109  1.00 47.30           C
ATOM   1732  CD1 PHE A 223      39.302  42.939  73.959  1.00 48.06           C
ATOM   1733  CD2 PHE A 223      38.097  43.173  71.903  1.00 47.07           C
ATOM   1734  CE1 PHE A 223      39.653  41.632  73.611  1.00 46.81           C
ATOM   1735  CE2 PHE A 223      38.443  41.869  71.546  1.00 45.88           C
ATOM   1736  CZ  PHE A 223      39.224  41.099  72.401  1.00 46.86           C
ATOM   1737  N   ASN A 224      38.116  47.990  71.968  1.00 50.34           N
ATOM   1738  CA  ASN A 224      37.598  49.347  71.835  1.00 51.87           C
ATOM   1739  C   ASN A 224      36.062  49.387  71.892  1.00 54.66           C
ATOM   1740  O   ASN A 224      35.358  48.793  71.064  1.00 54.10           O
ATOM   1741  CB  ASN A 224      38.118  49.939  70.517  1.00 52.16           C
ATOM   1742  CG  ASN A 224      37.455  51.258  70.131  1.00 53.16           C
ATOM   1743  OD1 ASN A 224      36.486  51.704  70.731  1.00 57.33           O
ATOM   1744  ND2 ASN A 224      37.983  51.874  69.097  1.00 55.66           N
ATOM   1745  N   GLU A 225      35.565  50.115  72.886  1.00 55.14           N
ATOM   1746  CA  GLU A 225      34.141  50.286  73.124  1.00 57.16           C
ATOM   1747  C   GLU A 225      33.261  50.653  71.924  1.00 55.48           C
ATOM   1748  O   GLU A 225      32.059  50.399  71.944  1.00 57.46           O
ATOM   1749  CB  GLU A 225      33.969  51.319  74.235  1.00 60.33           C
ATOM   1750  CG  GLU A 225      32.807  52.272  74.073  1.00 66.96           C
ATOM   1751  CD  GLU A 225      32.825  53.343  75.146  1.00 72.69           C
ATOM   1752  OE1 GLU A 225      33.868  54.026  75.280  1.00 75.24           O
ATOM   1753  OE2 GLU A 225      31.809  53.500  75.860  1.00 75.03           O
ATOM   1754  N   VAL A 226      33.847  51.236  70.885  1.00 52.97           N
ATOM   1755  CA  VAL A 226      33.079  51.642  69.708  1.00 48.79           C
ATOM   1756  C   VAL A 226      33.333  50.799  68.468  1.00 48.76           C
ATOM   1757  O   VAL A 226      32.403  50.410  67.766  1.00 50.57           O
ATOM   1758  CB  VAL A 226      33.390  53.113  69.310  1.00 47.42           C
ATOM   1759  CG1 VAL A 226      32.676  53.469  68.019  1.00 47.42           C
ATOM   1760  CG2 VAL A 226      32.987  54.063  70.424  1.00 44.42           C
ATOM   1761  N   PHE A 227      34.603  50.526  68.201  1.00 49.09           N
ATOM   1762  CA  PHE A 227      34.987  49.789  67.007  1.00 46.72           C
ATOM   1763  C   PHE A 227      35.205  48.288  67.165  1.00 46.90           C
ATOM   1764  O   PHE A 227      35.121  47.545  66.190  1.00 46.53           O
ATOM   1765  CB  PHE A 227      36.250  50.428  66.418  1.00 44.06           C
ATOM   1766  CG  PHE A 227      36.104  51.898  66.093  1.00 40.04           C
ATOM   1767  CD1 PHE A 227      36.820  52.858  66.805  1.00 37.84           C
ATOM   1768  CD2 PHE A 227      35.252  52.320  65.075  1.00 36.19           C
ATOM   1769  CE1 PHE A 227      36.692  54.208  66.513  1.00 37.02           C
ATOM   1770  CE2 PHE A 227      35.118  53.673  64.774  1.00 37.28           C
ATOM   1771  CZ  PHE A 227      35.839  54.621  65.495  1.00 36.62           C
ATOM   1772  N   SER A 228      35.478  47.834  68.383  1.00 46.46           N
ATOM   1773  CA  SER A 228      35.730  46.416  68.579  1.00 46.43           C
ATOM   1774  C   SER A 228      35.396  45.855  69.957  1.00 45.41           C
ATOM   1775  O   SER A 228      36.270  45.731  70.815  1.00 44.33           O
ATOM   1776  CB  SER A 228      37.197  46.120  68.260  1.00 47.09           C
ATOM   1777  OG  SER A 228      38.052  46.913  69.071  1.00 46.79           O
ATOM   1778  N   ARG A 229      34.134  45.505  70.168  1.00 45.57           N
ATOM   1779  CA  ARG A 229      33.730  44.926  71.440  1.00 46.15           C
ATOM   1780  C   ARG A 229      34.042  43.437  71.361  1.00 46.60           C
ATOM   1781  O   ARG A 229      33.854  42.819  70.310  1.00 45.99           O
ATOM   1782  CB  ARG A 229      32.238  45.159  71.683  1.00 48.94           C
ATOM   1783  CG  ARG A 229      31.942  46.409  72.501  1.00 52.02           C
ATOM   1784  CD  ARG A 229      30.451  46.661  72.620  1.00 52.96           C
ATOM   1785  NE  ARG A 229      30.165  47.627  73.672  1.00 55.74           N
ATOM   1786  CZ  ARG A 229      29.921  47.302  74.939  1.00 59.94           C
ATOM   1787  NH1 ARG A 229      29.920  46.027  75.313  1.00 59.47           N
ATOM   1788  NH2 ARG A 229      29.687  48.255  75.837  1.00 62.23           N
ATOM   1789  N   PRO A 230      34.519  42.839  72.470  1.00 45.83           N
ATOM   1790  CA  PRO A 230      34.865  41.415  72.518  1.00 48.16           C
ATOM   1791  C   PRO A 230      33.767  40.541  71.930  1.00 51.59           C
ATOM   1792  O   PRO A 230      34.024  39.642  71.123  1.00 53.00           O
ATOM   1793  CB  PRO A 230      35.057  41.155  74.007  1.00 46.87           C
ATOM   1794  CG  PRO A 230      35.450  42.466  74.538  1.00 45.33           C
ATOM   1795  CD  PRO A 230      34.545  43.413  73.823  1.00 45.12           C
ATOM   1796  N   GLU A 231      32.537  40.825  72.343  1.00 53.46           N
ATOM   1797  CA  GLU A 231      31.377  40.081  71.887  1.00 55.41           C
ATOM   1798  C   GLU A 231      31.317  39.937  70.373  1.00 55.03           C
ATOM   1799  O   GLU A 231      30.832  38.929  69.868  1.00 56.72           O
ATOM   1800  CB  GLU A 231      30.104  40.758  72.397  1.00 56.13           C
ATOM   1801  CG  GLU A 231      29.934  42.183  71.916  1.00 64.51           C
ATOM   1802  CD  GLU A 231      28.876  42.957  72.689  1.00 69.86           C
ATOM   1803  OE1 GLU A 231      29.177  43.417  73.811  1.00 70.02           O
ATOM   1804  OE2 GLU A 231      27.742  43.102  72.172  1.00 74.53           O
ATOM   1805  N   TRP A 232      31.827  40.921  69.641  1.00 55.31           N
ATOM   1806  CA  TRP A 232      31.757  40.856  68.185  1.00 56.15           C
ATOM   1807  C   TRP A 232      32.698  39.867  67.507  1.00 54.88           C
ATOM   1808  O   TRP A 232      32.617  39.674  66.297  1.00 52.92           O
ATOM   1809  CB  TRP A 232      31.940  42.249  67.570  1.00 59.73           C
ATOM   1810  CG  TRP A 232      30.954  43.276  68.074  1.00 63.89           C
ATOM   1811  CD1 TRP A 232      29.679  43.047  68.515  1.00 62.92           C
ATOM   1812  CD2 TRP A 232      31.167  44.690  68.185  1.00 65.71           C
ATOM   1813  NE1 TRP A 232      29.089  44.229  68.895  1.00 64.35           N
ATOM   1814  CE2 TRP A 232      29.978  45.253  68.702  1.00 64.65           C
ATOM   1815  CE3 TRP A 232      32.246  45.537  67.895  1.00 65.41           C
ATOM   1816  CZ2 TRP A 232      29.841  46.624  68.942  1.00 60.52           C
ATOM   1817  CZ3 TRP A 232      32.105  46.902  68.135  1.00 65.32           C
ATOM   1818  CH2 TRP A 232      30.908  47.428  68.652  1.00 61.21           C
ATOM   1819  N   MET A 233      33.592  39.240  68.265  1.00 54.22           N
ATOM   1820  CA  MET A 233      34.487  38.259  67.660  1.00 53.64           C
ATOM   1821  C   MET A 233      33.645  37.020  67.392  1.00 55.34           C
ATOM   1822  O   MET A 233      34.067  36.084  66.702  1.00 56.02           O
ATOM   1823  CB  MET A 233      35.628  37.901  68.600  1.00 51.33           C
ATOM   1824  CG  MET A 233      36.607  39.006  68.836  1.00 51.19           C
ATOM   1825  SD  MET A 233      38.006  38.392  69.773  1.00 53.09           S
ATOM   1826  CE  MET A 233      37.389  38.509  71.438  1.00 53.28           C
ATOM   1827  N   ILE A 234      32.443  37.032  67.957  1.00 55.22           N
ATOM   1828  CA  ILE A 234      31.497  35.942  67.808  1.00 56.07           C
ATOM   1829  C   ILE A 234      30.426  36.356  66.791  1.00 56.23           C
ATOM   1830  O   ILE A 234      29.787  37.399  66.939  1.00 55.42           O
ATOM   1831  CB  ILE A 234      30.880  35.605  69.175  1.00 57.09           C
ATOM   1832  CG1 ILE A 234      31.991  35.116  70.107  1.00 57.23           C
ATOM   1833  CG2 ILE A 234      29.789  34.560  69.026  1.00 59.43           C
ATOM   1834  CD1 ILE A 234      31.533  34.750  71.496  1.00 61.06           C
ATOM   1835  N   LEU A 235      30.252  35.534  65.755  1.00 56.40           N
ATOM   1836  CA  LEU A 235      29.302  35.810  64.680  1.00 57.44           C
ATOM   1837  C   LEU A 235      27.841  35.474  64.952  1.00 59.50           C
ATOM   1838  O   LEU A 235      27.505  34.420  65.487  1.00 60.81           O
ATOM   1839  CB  LEU A 235      29.741  35.104  63.393  1.00 54.34           C
ATOM   1840  CG  LEU A 235      31.152  35.401  62.878  1.00 52.54           C
ATOM   1841  CD1 LEU A 235      31.207  35.103  61.382  1.00 50.58           C
ATOM   1842  CD2 LEU A 235      31.511  36.848  63.133  1.00 49.15           C
ATOM   1843  N   THR A 236      26.975  36.392  64.546  1.00 61.36           N
ATOM   1844  CA  THR A 236      25.539  36.262  64.721  1.00 62.02           C
ATOM   1845  C   THR A 236      24.890  36.612  63.399  1.00 62.43           C
ATOM   1846  O   THR A 236      24.020  35.904  62.899  1.00 60.36           O
ATOM   1847  CB  THR A 236      25.051  37.241  65.792  1.00 62.21           C
ATOM   1848  OG1 THR A 236      25.269  36.664  67.083  1.00 64.87           O
ATOM   1849  CG2 THR A 236      23.581  37.580  65.600  1.00 63.69           C
ATOM   1850  N   CYS A 237      25.346  37.728  62.850  1.00 64.66           N
ATOM   1851  CA  CYS A 237      24.866  38.252  61.586  1.00 66.46           C
ATOM   1852  C   CYS A 237      26.067  38.273  60.641  1.00 65.72           C
ATOM   1853  O   CYS A 237      27.008  39.054  60.809  1.00 63.84           O
ATOM   1854  CB  CYS A 237      24.308  39.661  61.804  1.00 67.37           C
ATOM   1855  SG  CYS A 237      23.524  40.376  60.370  1.00 74.70           S
ATOM   1856  N   LEU A 238      26.029  37.392  59.653  1.00 65.86           N
ATOM   1857  CA  LEU A 238      27.113  37.264  58.696  1.00 67.48           C
ATOM   1858  C   LEU A 238      26.864  38.103  57.453  1.00 68.48           C
ATOM   1859  O   LEU A 238      25.773  38.090  56.900  1.00 67.98           O
ATOM   1860  CB  LEU A 238      27.266  35.788  58.325  1.00 67.69           C
ATOM   1861  CG  LEU A 238      28.398  35.324  57.415  1.00 67.77           C
ATOM   1862  CD1 LEU A 238      28.524  33.828  57.544  1.00 70.17           C
ATOM   1863  CD2 LEU A 238      28.125  35.706  55.975  1.00 69.30           C
ATOM   1864  N   PRO A 239      27.876  38.864  57.007  1.00 69.70           N
ATOM   1865  CA  PRO A 239      27.699  39.693  55.810  1.00 70.34           C
ATOM   1866  C   PRO A 239      27.905  38.919  54.504  1.00 70.96           C
ATOM   1867  O   PRO A 239      28.834  38.113  54.374  1.00 70.64           O
ATOM   1868  CB  PRO A 239      28.731  40.800  56.007  1.00 69.69           C
ATOM   1869  CG  PRO A 239      29.837  40.084  56.704  1.00 69.70           C
ATOM   1870  CD  PRO A 239      29.109  39.236  57.726  1.00 68.78           C
ATOM   1871  N   VAL A 240      27.027  39.174  53.543  1.00 71.80           N
ATOM   1872  CA  VAL A 240      27.095  38.517  52.247  1.00 73.93           C
ATOM   1873  C   VAL A 240      27.727  39.423  51.196  1.00 75.12           C
ATOM   1874  O   VAL A 240      27.116  40.398  50.758  1.00 74.91           O
ATOM   1875  CB  VAL A 240      25.690  38.121  51.753  1.00 74.27           C
ATOM   1876  CG1 VAL A 240      25.769  37.580  50.334  1.00 73.41           C
ATOM   1877  CG2 VAL A 240      25.093  37.083  52.680  1.00 74.17           C
ATOM   1878  N   PRO A 241      28.965  39.115  50.779  1.00 76.15           N
ATOM   1879  CA  PRO A 241      29.621  39.947  49.767  1.00 78.17           C
ATOM   1880  C   PRO A 241      28.822  39.975  48.464  1.00 79.58           C
ATOM   1881  O   PRO A 241      28.329  38.947  48.005  1.00 79.49           O
ATOM   1882  CB  PRO A 241      30.987  39.278  49.604  1.00 76.91           C
ATOM   1883  CG  PRO A 241      30.707  37.844  49.931  1.00 75.22           C
ATOM   1884  CD  PRO A 241      29.808  37.962  51.139  1.00 75.50           C
ATOM   1885  N   PRO A 242      28.672  41.161  47.860  1.00 82.15           N
ATOM   1886  CA  PRO A 242      27.928  41.311  46.606  1.00 85.08           C
ATOM   1887  C   PRO A 242      28.628  40.642  45.429  1.00 87.38           C
ATOM   1888  O   PRO A 242      29.805  40.301  45.511  1.00 86.30           O
ATOM   1889  CB  PRO A 242      27.832  42.823  46.444  1.00 84.50           C
ATOM   1890  CG  PRO A 242      29.093  43.297  47.087  1.00 84.88           C
ATOM   1891  CD  PRO A 242      29.149  42.466  48.342  1.00 83.00           C
ATOM   1892  N   PRO A 243      27.908  40.460  44.309  1.00 90.82           N
ATOM   1893  CA  PRO A 243      28.440  39.827  43.098  1.00 93.14           C
ATOM   1894  C   PRO A 243      29.859  40.199  42.655  1.00 96.10           C
ATOM   1895  O   PRO A 243      30.601  39.336  42.198  1.00 96.75           O
ATOM   1896  CB  PRO A 243      27.381  40.150  42.037  1.00 91.94           C
ATOM   1897  CG  PRO A 243      26.625  41.321  42.610  1.00 91.75           C
ATOM   1898  CD  PRO A 243      26.552  40.979  44.062  1.00 91.14           C
ATOM   1899  N   PRO A 244      30.260  41.476  42.777  1.00 98.90           N
ATOM   1900  CA  PRO A 244      31.624  41.813  42.349  1.00101.37           C
ATOM   1901  C   PRO A 244      32.701  40.960  43.018  1.00103.98           C
ATOM   1902  O   PRO A 244      33.741  40.686  42.422  1.00103.26           O
ATOM   1903  CB  PRO A 244      31.744  43.300  42.693  1.00101.34           C
ATOM   1904  CG  PRO A 244      30.749  43.487  43.795  1.00102.07           C
ATOM   1905  CD  PRO A 244      29.581  42.660  43.326  1.00100.11           C
ATOM   1906  N   VAL A 245      32.450  40.545  44.256  1.00107.40           N
ATOM   1907  CA  VAL A 245      33.396  39.702  44.976  1.00112.24           C
ATOM   1908  C   VAL A 245      33.211  38.278  44.461  1.00116.44           C
ATOM   1909  O   VAL A 245      34.133  37.686  43.904  1.00117.56           O
ATOM   1910  CB  VAL A 245      33.141  39.730  46.504  1.00111.62           C
ATOM   1911  CG1 VAL A 245      34.141  38.829  47.220  1.00110.44           C
ATOM   1912  CG2 VAL A 245      33.253  41.155  47.023  1.00111.39           C
ATOM   1913  N   ARG A 246      32.006  37.744  44.642  1.00121.12           N
ATOM   1914  CA  ARG A 246      31.664  36.396  44.186  1.00125.86           C
ATOM   1915  C   ARG A 246      30.948  36.485  42.831  1.00130.27           C
ATOM   1916  O   ARG A 246      29.727  36.664  42.777  1.00131.22           O
ATOM   1917  CB  ARG A 246      30.748  35.714  45.207  1.00124.35           C
ATOM   1918  CG  ARG A 246      29.613  36.600  45.683  1.00123.67           C
ATOM   1919  CD  ARG A 246      28.380  35.797  46.024  1.00124.28           C
ATOM   1920  NE  ARG A 246      27.264  36.667  46.378  1.00125.99           N
ATOM   1921  CZ  ARG A 246      25.999  36.269  46.447  1.00127.72           C
ATOM   1922  NH1 ARG A 246      25.684  35.008  46.181  1.00129.16           N
ATOM   1923  NH2 ARG A 246      25.047  37.130  46.782  1.00128.27           N
ATOM   1924  N   PRO A 247      31.701  36.355  41.719  1.00133.62           N
ATOM   1925  CA  PRO A 247      31.136  36.427  40.363  1.00135.76           C
ATOM   1926  C   PRO A 247      30.265  35.244  39.916  1.00137.93           C
ATOM   1927  O   PRO A 247      29.886  34.387  40.717  1.00137.48           O
ATOM   1928  CB  PRO A 247      32.379  36.596  39.489  1.00134.60           C
ATOM   1929  CG  PRO A 247      33.397  35.785  40.217  1.00133.39           C
ATOM   1930  CD  PRO A 247      33.167  36.186  41.661  1.00133.37           C
ATOM   1931  N   SER A 248      29.946  35.228  38.623  1.00140.69           N
ATOM   1932  CA  SER A 248      29.134  34.176  38.016  1.00143.70           C
ATOM   1933  C   SER A 248      29.515  34.055  36.540  1.00146.15           C
ATOM   1934  O   SER A 248      29.251  34.962  35.748  1.00146.82           O
ATOM   1935  CB  SER A 248      27.642  34.509  38.140  1.00143.02           C
ATOM   1936  OG  SER A 248      27.309  35.678  37.409  1.00142.78           O
ATOM   1937  N   ILE A 249      30.138  32.936  36.176  1.00148.80           N
ATOM   1938  CA  ILE A 249      30.565  32.704  34.797  1.00151.30           C
ATOM   1939  C   ILE A 249      29.384  32.303  33.904  1.00153.43           C
ATOM   1940  O   ILE A 249      28.995  31.134  33.865  1.00154.06           O
ATOM   1941  CB  ILE A 249      31.639  31.585  34.723  1.00150.67           C
ATOM   1942  CG1 ILE A 249      32.682  31.776  35.830  1.00149.85           C
ATOM   1943  CG2 ILE A 249      32.328  31.619  33.365  1.00149.89           C
ATOM   1944  CD1 ILE A 249      33.679  30.631  35.945  1.00148.58           C
ATOM   1945  N   SER A 250      28.817  33.278  33.193  1.00155.75           N
ATOM   1946  CA  SER A 250      27.685  33.031  32.296  1.00158.02           C
ATOM   1947  C   SER A 250      28.133  33.123  30.836  1.00159.86           C
ATOM   1948  O   SER A 250      28.404  34.214  30.332  1.00160.79           O
ATOM   1949  CB  SER A 250      26.567  34.049  32.555  1.00157.14           C
ATOM   1950  OG  SER A 250      27.012  35.377  32.335  1.00156.08           O
ATOM   1951  N   PHE A 251      28.198  31.979  30.160  1.00161.24           N
ATOM   1952  CA  PHE A 251      28.635  31.930  28.766  1.00162.23           C
ATOM   1953  C   PHE A 251      27.533  32.338  27.789  1.00162.87           C
ATOM   1954  O   PHE A 251      26.842  31.490  27.220  1.00162.59           O
ATOM   1955  CB  PHE A 251      29.143  30.523  28.436  1.00162.21           C
ATOM   1956  CG  PHE A 251      29.988  29.921  29.524  1.00162.24           C
ATOM   1957  CD1 PHE A 251      29.394  29.259  30.598  1.00162.20           C
ATOM   1958  CD2 PHE A 251      31.373  30.052  29.499  1.00161.76           C
ATOM   1959  CE1 PHE A 251      30.166  28.738  31.633  1.00161.98           C
ATOM   1960  CE2 PHE A 251      32.156  29.536  30.529  1.00162.01           C
ATOM   1961  CZ  PHE A 251      31.551  28.878  31.599  1.00162.16           C
ATOM   1962  N   ASN A 252      27.393  33.647  27.597  1.00163.73           N
ATOM   1963  CA  ASN A 252      26.383  34.216  26.711  1.00164.86           C
ATOM   1964  C   ASN A 252      24.964  34.013  27.246  1.00165.37           C
ATOM   1965  O   ASN A 252      24.441  34.865  27.971  1.00165.72           O
ATOM   1966  CB  ASN A 252      26.495  33.627  25.298  1.00165.23           C
ATOM   1967  CG  ASN A 252      27.780  34.032  24.594  1.00165.66           C
ATOM   1968  OD1 ASN A 252      28.319  35.115  24.834  1.00165.61           O
ATOM   1969  ND2 ASN A 252      28.265  33.171  23.704  1.00165.91           N
ATOM   1970  N   GLU A 253      24.345  32.886  26.897  1.00165.09           N
ATOM   1971  CA  GLU A 253      22.983  32.606  27.342  1.00164.10           C
ATOM   1972  C   GLU A 253      22.663  31.129  27.581  1.00163.54           C
ATOM   1973  O   GLU A 253      23.301  30.236  27.019  1.00163.20           O
ATOM   1974  CB  GLU A 253      21.986  33.190  26.333  1.00163.84           C
ATOM   1975  CG  GLU A 253      21.808  34.702  26.431  1.00162.81           C
ATOM   1976  CD  GLU A 253      21.090  35.285  25.229  1.00162.33           C
ATOM   1977  OE1 GLU A 253      20.188  34.608  24.690  1.00162.12           O
ATOM   1978  OE2 GLU A 253      21.421  36.422  24.830  1.00161.74           O
ATOM   1979  N   SER A 254      21.666  30.903  28.435  1.00162.88           N
ATOM   1980  CA  SER A 254      21.169  29.578  28.805  1.00162.21           C
ATOM   1981  C   SER A 254      22.163  28.603  29.443  1.00161.53           C
ATOM   1982  O   SER A 254      22.102  27.398  29.193  1.00161.87           O
ATOM   1983  CB  SER A 254      20.501  28.911  27.592  1.00162.44           C
ATOM   1984  OG  SER A 254      21.434  28.630  26.563  1.00162.95           O
ATOM   1985  N   GLN A 255      23.060  29.113  30.282  1.00160.47           N
ATOM   1986  CA  GLN A 255      24.040  28.260  30.951  1.00159.39           C
ATOM   1987  C   GLN A 255      24.267  28.686  32.398  1.00158.74           C
ATOM   1988  O   GLN A 255      24.363  29.877  32.696  1.00158.82           O
ATOM   1989  CB  GLN A 255      25.373  28.281  30.197  1.00159.09           C
ATOM   1990  CG  GLN A 255      25.299  27.710  28.790  1.00158.78           C
ATOM   1991  CD  GLN A 255      26.637  27.739  28.079  1.00158.48           C
ATOM   1992  OE1 GLN A 255      27.606  27.126  28.528  1.00158.12           O
ATOM   1993  NE2 GLN A 255      26.698  28.456  26.961  1.00157.89           N
ATOM   1994  N   ARG A 256      24.349  27.704  33.293  1.00157.71           N
ATOM   1995  CA  ARG A 256      24.571  27.964  34.713  1.00156.32           C
ATOM   1996  C   ARG A 256      25.868  28.741  34.915  1.00155.53           C
ATOM   1997  O   ARG A 256      26.596  29.012  33.957  1.00155.57           O
ATOM   1998  CB  ARG A 256      24.657  26.648  35.491  1.00156.01           C
ATOM   1999  CG  ARG A 256      23.400  25.798  35.465  1.00155.03           C
ATOM   2000  CD  ARG A 256      23.614  24.524  36.268  1.00154.05           C
ATOM   2001  NE  ARG A 256      22.398  23.727  36.384  1.00153.35           N
ATOM   2002  CZ  ARG A 256      22.311  22.601  37.084  1.00153.21           C
ATOM   2003  NH1 ARG A 256      23.372  22.138  37.732  1.00153.32           N
ATOM   2004  NH2 ARG A 256      21.161  21.940  37.140  1.00152.86           N
ATOM   2005  N   GLY A 257      26.157  29.094  36.164  1.00154.20           N
ATOM   2006  CA  GLY A 257      27.378  29.825  36.444  1.00152.69           C
ATOM   2007  C   GLY A 257      27.329  30.754  37.642  1.00151.64           C
ATOM   2008  O   GLY A 257      26.673  31.797  37.605  1.00151.80           O
ATOM   2009  N   GLU A 258      28.027  30.366  38.707  1.00150.10           N
ATOM   2010  CA  GLU A 258      28.110  31.150  39.938  1.00147.78           C
ATOM   2011  C   GLU A 258      29.393  30.751  40.679  1.00146.23           C
ATOM   2012  O   GLU A 258      29.728  29.568  40.764  1.00146.00           O
ATOM   2013  CB  GLU A 258      26.863  30.917  40.804  1.00147.59           C
ATOM   2014  CG  GLU A 258      25.566  31.298  40.088  1.00148.28           C
ATOM   2015  CD  GLU A 258      24.381  31.460  41.016  1.00149.15           C
ATOM   2016  OE1 GLU A 258      24.451  32.324  41.915  1.00150.02           O
ATOM   2017  OE2 GLU A 258      23.378  30.735  40.841  1.00148.72           O
ATOM   2018  N   ASP A 259      30.108  31.744  41.205  1.00144.18           N
ATOM   2019  CA  ASP A 259      31.382  31.519  41.894  1.00141.70           C
ATOM   2020  C   ASP A 259      31.345  30.663  43.158  1.00139.37           C
ATOM   2021  O   ASP A 259      30.328  30.571  43.848  1.00139.05           O
ATOM   2022  CB  ASP A 259      32.047  32.861  42.219  1.00142.78           C
ATOM   2023  CG  ASP A 259      33.552  32.740  42.412  1.00143.62           C
ATOM   2024  OD1 ASP A 259      33.989  31.973  43.296  1.00144.08           O
ATOM   2025  OD2 ASP A 259      34.304  33.415  41.676  1.00144.04           O
ATOM   2026  N   ASP A 260      32.493  30.053  43.445  1.00136.27           N
ATOM   2027  CA  ASP A 260      32.689  29.181  44.597  1.00132.71           C
ATOM   2028  C   ASP A 260      32.208  29.769  45.916  1.00129.95           C
ATOM   2029  O   ASP A 260      31.621  29.057  46.730  1.00130.42           O
ATOM   2030  CB  ASP A 260      34.169  28.812  44.707  1.00133.04           C
ATOM   2031  CG  ASP A 260      34.696  28.162  43.443  1.00133.87           C
ATOM   2032  OD1 ASP A 260      34.216  27.062  43.098  1.00134.72           O
ATOM   2033  OD2 ASP A 260      35.583  28.753  42.789  1.00133.58           O
ATOM   2034  N   LEU A 261      32.458  31.055  46.141  1.00126.46           N
ATOM   2035  CA  LEU A 261      32.014  31.676  47.383  1.00122.63           C
ATOM   2036  C   LEU A 261      30.499  31.588  47.510  1.00120.45           C
ATOM   2037  O   LEU A 261      29.975  31.369  48.603  1.00119.71           O
ATOM   2038  CB  LEU A 261      32.455  33.142  47.462  1.00121.38           C
ATOM   2039  CG  LEU A 261      33.911  33.432  47.842  1.00119.89           C
ATOM   2040  CD1 LEU A 261      34.071  34.927  48.071  1.00118.72           C
ATOM   2041  CD2 LEU A 261      34.293  32.672  49.106  1.00118.51           C
ATOM   2042  N   THR A 262      29.799  31.755  46.391  1.00118.19           N
ATOM   2043  CA  THR A 262      28.342  31.682  46.393  1.00116.10           C
ATOM   2044  C   THR A 262      27.953  30.268  46.806  1.00114.04           C
ATOM   2045  O   THR A 262      27.014  30.062  47.580  1.00112.78           O
ATOM   2046  CB  THR A 262      27.762  31.976  44.998  1.00116.42           C
ATOM   2047  OG1 THR A 262      28.338  33.184  44.484  1.00116.48           O
ATOM   2048  CG2 THR A 262      26.248  32.143  45.080  1.00116.82           C
ATOM   2049  N   PHE A 263      28.693  29.298  46.277  1.00111.79           N
ATOM   2050  CA  PHE A 263      28.469  27.893  46.587  1.00109.38           C
ATOM   2051  C   PHE A 263      28.595  27.717  48.096  1.00107.17           C
ATOM   2052  O   PHE A 263      27.638  27.338  48.767  1.00107.72           O
ATOM   2053  CB  PHE A 263      29.512  27.014  45.882  1.00109.93           C
ATOM   2054  CG  PHE A 263      29.337  26.910  44.381  1.00110.75           C
ATOM   2055  CD1 PHE A 263      30.344  26.346  43.595  1.00110.15           C
ATOM   2056  CD2 PHE A 263      28.170  27.346  43.756  1.00111.24           C
ATOM   2057  CE1 PHE A 263      30.194  26.217  42.217  1.00109.78           C
ATOM   2058  CE2 PHE A 263      28.010  27.221  42.376  1.00110.81           C
ATOM   2059  CZ  PHE A 263      29.027  26.655  41.606  1.00110.90           C
ATOM   2060  N   LYS A 264      29.784  28.006  48.620  1.00104.26           N
ATOM   2061  CA  LYS A 264      30.060  27.886  50.050  1.00101.05           C
ATOM   2062  C   LYS A 264      28.986  28.596  50.871  1.00 98.87           C
ATOM   2063  O   LYS A 264      28.558  28.104  51.916  1.00 98.69           O
ATOM   2064  CB  LYS A 264      31.441  28.474  50.367  1.00100.11           C
ATOM   2065  CG  LYS A 264      31.880  28.333  51.817  1.00 99.84           C
ATOM   2066  CD  LYS A 264      32.116  26.883  52.204  1.00 99.45           C
ATOM   2067  CE  LYS A 264      32.525  26.772  53.664  1.00 99.66           C
ATOM   2068  NZ  LYS A 264      32.938  25.392  54.038  1.00100.64           N
ATOM   2069  N   LEU A 265      28.553  29.757  50.392  1.00 97.01           N
ATOM   2070  CA  LEU A 265      27.520  30.521  51.077  1.00 95.01           C
ATOM   2071  C   LEU A 265      26.259  29.687  51.151  1.00 95.23           C
ATOM   2072  O   LEU A 265      25.570  29.676  52.169  1.00 94.73           O
ATOM   2073  CB  LEU A 265      27.231  31.816  50.324  1.00 92.43           C
ATOM   2074  CG  LEU A 265      28.319  32.877  50.428  1.00 90.29           C
ATOM   2075  CD1 LEU A 265      28.023  34.008  49.470  1.00 90.65           C
ATOM   2076  CD2 LEU A 265      28.388  33.381  51.855  1.00 90.27           C
ATOM   2077  N   ALA A 266      25.966  28.991  50.057  1.00 96.53           N
ATOM   2078  CA  ALA A 266      24.789  28.136  49.975  1.00 97.22           C
ATOM   2079  C   ALA A 266      24.800  27.110  51.106  1.00 97.19           C
ATOM   2080  O   ALA A 266      23.841  27.015  51.871  1.00 96.79           O
ATOM   2081  CB  ALA A 266      24.749  27.430  48.620  1.00 97.41           C
ATOM   2082  N   ASP A 267      25.887  26.348  51.211  1.00 97.29           N
ATOM   2083  CA  ASP A 267      26.009  25.341  52.261  1.00 98.67           C
ATOM   2084  C   ASP A 267      25.853  25.958  53.654  1.00 97.89           C
ATOM   2085  O   ASP A 267      25.221  25.367  54.533  1.00 97.91           O
ATOM   2086  CB  ASP A 267      27.350  24.606  52.154  1.00100.96           C
ATOM   2087  CG  ASP A 267      27.342  23.523  51.081  1.00103.35           C
ATOM   2088  OD1 ASP A 267      26.457  22.638  51.129  1.00102.94           O
ATOM   2089  OD2 ASP A 267      28.225  23.551  50.195  1.00104.37           O
ATOM   2090  N   ILE A 268      26.433  27.137  53.861  1.00 95.71           N
ATOM   2091  CA  ILE A 268      26.301  27.808  55.148  1.00 93.52           C
ATOM   2092  C   ILE A 268      24.812  28.040  55.357  1.00 93.45           C
ATOM   2093  O   ILE A 268      24.254  27.730  56.407  1.00 93.69           O
ATOM   2094  CB  ILE A 268      26.996  29.189  55.161  1.00 92.09           C
ATOM   2095  CG1 ILE A 268      28.514  29.017  55.152  1.00 89.94           C
ATOM   2096  CG2 ILE A 268      26.547  29.986  56.383  1.00 91.04           C
ATOM   2097  CD1 ILE A 268      29.270  30.325  55.238  1.00 87.51           C
ATOM   2098  N   LEU A 269      24.181  28.586  54.326  1.00 93.09           N
ATOM   2099  CA  LEU A 269      22.760  28.890  54.349  1.00 92.17           C
ATOM   2100  C   LEU A 269      21.949  27.623  54.593  1.00 91.51           C
ATOM   2101  O   LEU A 269      21.038  27.611  55.422  1.00 91.70           O
ATOM   2102  CB  LEU A 269      22.367  29.542  53.023  1.00 92.32           C
ATOM   2103  CG  LEU A 269      21.106  30.403  52.929  1.00 93.27           C
ATOM   2104  CD1 LEU A 269      20.985  31.369  54.109  1.00 90.96           C
ATOM   2105  CD2 LEU A 269      21.171  31.164  51.614  1.00 93.90           C
ATOM   2106  N   LYS A 270      22.289  26.554  53.879  1.00 90.68           N
ATOM   2107  CA  LYS A 270      21.589  25.285  54.036  1.00 90.30           C
ATOM   2108  C   LYS A 270      21.694  24.797  55.471  1.00 90.40           C
ATOM   2109  O   LYS A 270      20.684  24.650  56.161  1.00 90.48           O
ATOM   2110  CB  LYS A 270      22.172  24.232  53.091  1.00 90.45           C
ATOM   2111  CG  LYS A 270      21.967  24.559  51.624  1.00 92.25           C
ATOM   2112  CD  LYS A 270      22.439  23.443  50.710  1.00 92.71           C
ATOM   2113  CE  LYS A 270      22.181  23.814  49.259  1.00 93.83           C
ATOM   2114  NZ  LYS A 270      22.550  22.727  48.318  1.00 94.89           N
ATOM   2115  N   ALA A 271      22.926  24.556  55.914  1.00 90.04           N
ATOM   2116  CA  ALA A 271      23.192  24.083  57.269  1.00 88.13           C
ATOM   2117  C   ALA A 271      22.518  24.974  58.304  1.00 87.06           C
ATOM   2118  O   ALA A 271      22.068  24.502  59.349  1.00 87.04           O
ATOM   2119  CB  ALA A 271      24.696  24.041  57.520  1.00 88.02           C
ATOM   2120  N   ASN A 272      22.455  26.267  58.008  1.00 86.49           N
ATOM   2121  CA  ASN A 272      21.832  27.220  58.912  1.00 85.39           C
ATOM   2122  C   ASN A 272      20.347  26.908  59.002  1.00 85.81           C
ATOM   2123  O   ASN A 272      19.765  26.909  60.084  1.00 84.22           O
ATOM   2124  CB  ASN A 272      22.040  28.648  58.399  1.00 83.00           C
ATOM   2125  CG  ASN A 272      21.589  29.700  59.397  1.00 81.72           C
ATOM   2126  OD1 ASN A 272      22.073  29.745  60.529  1.00 79.26           O
ATOM   2127  ND2 ASN A 272      20.660  30.554  58.980  1.00 80.45           N
ATOM   2128  N   ILE A 273      19.740  26.628  57.855  1.00 88.51           N
ATOM   2129  CA  ILE A 273      18.319  26.317  57.807  1.00 92.93           C
ATOM   2130  C   ILE A 273      17.976  24.937  58.373  1.00 93.63           C
ATOM   2131  O   ILE A 273      16.942  24.770  59.021  1.00 94.35           O
ATOM   2132  CB  ILE A 273      17.780  26.442  56.364  1.00 94.61           C
ATOM   2133  CG1 ILE A 273      17.649  27.927  56.005  1.00 97.27           C
ATOM   2134  CG2 ILE A 273      16.440  25.729  56.229  1.00 94.44           C
ATOM   2135  CD1 ILE A 273      17.133  28.193  54.600  1.00 98.08           C
ATOM   2136  N   SER A 274      18.831  23.948  58.140  1.00 93.82           N
ATOM   2137  CA  SER A 274      18.556  22.621  58.669  1.00 94.05           C
ATOM   2138  C   SER A 274      18.640  22.700  60.186  1.00 94.04           C
ATOM   2139  O   SER A 274      18.111  21.848  60.894  1.00 94.83           O
ATOM   2140  CB  SER A 274      19.571  21.603  58.152  1.00 94.61           C
ATOM   2141  OG  SER A 274      20.804  21.723  58.836  1.00 98.83           O
ATOM   2142  N   LEU A 275      19.311  23.733  60.683  1.00 94.02           N
ATOM   2143  CA  LEU A 275      19.457  23.916  62.117  1.00 94.20           C
ATOM   2144  C   LEU A 275      18.159  24.477  62.686  1.00 95.78           C
ATOM   2145  O   LEU A 275      17.713  24.071  63.756  1.00 94.60           O
ATOM   2146  CB  LEU A 275      20.628  24.861  62.409  1.00 91.97           C
ATOM   2147  CG  LEU A 275      20.991  25.124  63.875  1.00 91.24           C
ATOM   2148  CD1 LEU A 275      21.282  23.817  64.588  1.00 89.27           C
ATOM   2149  CD2 LEU A 275      22.198  26.039  63.939  1.00 90.62           C
ATOM   2150  N   GLU A 276      17.550  25.408  61.960  1.00 98.85           N
ATOM   2151  CA  GLU A 276      16.298  26.010  62.397  1.00102.97           C
ATOM   2152  C   GLU A 276      15.175  24.974  62.308  1.00104.91           C
ATOM   2153  O   GLU A 276      14.241  24.977  63.113  1.00104.46           O
ATOM   2154  CB  GLU A 276      15.963  27.224  61.524  1.00104.55           C
ATOM   2155  CG  GLU A 276      17.017  28.322  61.552  1.00108.59           C
ATOM   2156  CD  GLU A 276      16.687  29.486  60.626  1.00111.53           C
ATOM   2157  OE1 GLU A 276      15.667  30.169  60.862  1.00112.83           O
ATOM   2158  OE2 GLU A 276      17.447  29.716  59.659  1.00112.34           O
ATOM   2159  N   THR A 277      15.277  24.083  61.326  1.00107.28           N
ATOM   2160  CA  THR A 277      14.279  23.036  61.133  1.00108.50           C
ATOM   2161  C   THR A 277      14.550  21.885  62.104  1.00110.53           C
ATOM   2162  O   THR A 277      14.466  20.710  61.743  1.00111.59           O
ATOM   2163  CB  THR A 277      14.311  22.505  59.683  1.00107.27           C
ATOM   2164  OG1 THR A 277      14.263  23.607  58.770  1.00106.73           O
ATOM   2165  CG2 THR A 277      13.117  21.605  59.418  1.00106.00           C
ATOM   2166  N   LEU A 278      14.892  22.241  63.339  1.00112.09           N
ATOM   2167  CA  LEU A 278      15.174  21.276  64.397  1.00113.11           C
ATOM   2168  C   LEU A 278      14.744  21.927  65.693  1.00114.60           C
ATOM   2169  O   LEU A 278      14.977  21.414  66.783  1.00114.36           O
ATOM   2170  CB  LEU A 278      16.664  20.943  64.455  1.00112.13           C
ATOM   2171  CG  LEU A 278      17.237  20.161  63.273  1.00110.71           C
ATOM   2172  CD1 LEU A 278      18.736  20.025  63.444  1.00109.89           C
ATOM   2173  CD2 LEU A 278      16.579  18.796  63.181  1.00108.55           C
ATOM   2174  N   GLU A 279      14.126  23.087  65.548  1.00117.33           N
ATOM   2175  CA  GLU A 279      13.623  23.835  66.677  1.00120.63           C
ATOM   2176  C   GLU A 279      12.138  24.016  66.380  1.00122.23           C
ATOM   2177  O   GLU A 279      11.296  23.833  67.257  1.00123.26           O
ATOM   2178  CB  GLU A 279      14.350  25.181  66.779  1.00122.66           C
ATOM   2179  CG  GLU A 279      15.868  25.051  66.988  1.00125.03           C
ATOM   2180  CD  GLU A 279      16.600  26.394  67.004  1.00126.28           C
ATOM   2181  OE1 GLU A 279      16.231  27.272  67.814  1.00127.34           O
ATOM   2182  OE2 GLU A 279      17.551  26.568  66.209  1.00124.62           O
ATOM   2183  N   HIS A 280      11.822  24.345  65.129  1.00123.61           N
ATOM   2184  CA  HIS A 280      10.433  24.526  64.717  1.00125.50           C
ATOM   2185  C   HIS A 280       9.757  23.163  64.784  1.00125.51           C
ATOM   2186  O   HIS A 280       8.534  23.062  64.900  1.00125.87           O
ATOM   2187  CB  HIS A 280      10.361  25.083  63.288  1.00127.46           C
ATOM   2188  CG  HIS A 280       8.964  25.286  62.783  1.00130.15           C
ATOM   2189  ND1 HIS A 280       8.028  26.042  63.457  1.00131.02           N
ATOM   2190  CD2 HIS A 280       8.349  24.844  61.659  1.00131.13           C
ATOM   2191  CE1 HIS A 280       6.899  26.056  62.772  1.00131.92           C
ATOM   2192  NE2 HIS A 280       7.067  25.337  61.677  1.00132.08           N
ATOM   2193  N   ASN A 281      10.573  22.116  64.713  1.00124.81           N
ATOM   2194  CA  ASN A 281      10.082  20.747  64.775  1.00124.14           C
ATOM   2195  C   ASN A 281      10.594  20.046  66.023  1.00123.13           C
ATOM   2196  O   ASN A 281      10.515  18.821  66.122  1.00124.22           O
ATOM   2197  CB  ASN A 281      10.530  19.956  63.543  1.00125.31           C
ATOM   2198  CG  ASN A 281       9.670  20.234  62.326  1.00127.24           C
ATOM   2199  OD1 ASN A 281       8.451  20.062  62.365  1.00129.33           O
ATOM   2200  ND2 ASN A 281      10.301  20.656  61.235  1.00127.46           N
ATOM   2201  N   GLY A 282      11.113  20.819  66.974  1.00120.70           N
ATOM   2202  CA  GLY A 282      11.643  20.226  68.190  1.00117.50           C
ATOM   2203  C   GLY A 282      12.672  19.183  67.804  1.00115.67           C
ATOM   2204  O   GLY A 282      12.757  18.809  66.635  1.00116.92           O
ATOM   2205  N   ALA A 283      13.463  18.703  68.755  1.00112.38           N
ATOM   2206  CA  ALA A 283      14.463  17.701  68.413  1.00109.18           C
ATOM   2207  C   ALA A 283      15.371  17.359  69.573  1.00107.86           C
ATOM   2208  O   ALA A 283      15.394  18.052  70.588  1.00108.36           O
ATOM   2209  CB  ALA A 283      15.304  18.183  67.232  1.00107.87           C
ATOM   2210  N   PRO A 284      16.129  16.261  69.437  1.00106.20           N
ATOM   2211  CA  PRO A 284      17.054  15.826  70.482  1.00104.51           C
ATOM   2212  C   PRO A 284      18.191  16.830  70.634  1.00103.79           C
ATOM   2213  O   PRO A 284      18.441  17.646  69.745  1.00102.21           O
ATOM   2214  CB  PRO A 284      17.535  14.469  69.975  1.00103.91           C
ATOM   2215  CG  PRO A 284      16.364  13.977  69.179  1.00104.35           C
ATOM   2216  CD  PRO A 284      15.967  15.210  68.418  1.00105.29           C
ATOM   2217  N   HIS A 285      18.881  16.753  71.765  1.00103.55           N
ATOM   2218  CA  HIS A 285      19.979  17.657  72.065  1.00103.11           C
ATOM   2219  C   HIS A 285      21.216  17.399  71.215  1.00100.93           C
ATOM   2220  O   HIS A 285      21.732  18.315  70.576  1.00100.82           O
ATOM   2221  CB  HIS A 285      20.325  17.557  73.553  1.00106.61           C
ATOM   2222  CG  HIS A 285      19.125  17.601  74.448  1.00110.18           C
ATOM   2223  ND1 HIS A 285      18.196  18.618  74.397  1.00112.87           N
ATOM   2224  CD2 HIS A 285      18.685  16.738  75.394  1.00111.96           C
ATOM   2225  CE1 HIS A 285      17.234  18.379  75.271  1.00112.57           C
ATOM   2226  NE2 HIS A 285      17.507  17.244  75.889  1.00112.73           N
ATOM   2227  N   HIS A 286      21.692  16.158  71.200  1.00 97.79           N
ATOM   2228  CA  HIS A 286      22.878  15.830  70.421  1.00 95.10           C
ATOM   2229  C   HIS A 286      22.653  16.047  68.924  1.00 92.83           C
ATOM   2230  O   HIS A 286      23.605  16.078  68.151  1.00 91.67           O
ATOM   2231  CB  HIS A 286      23.306  14.382  70.677  1.00 96.38           C
ATOM   2232  CG  HIS A 286      24.721  14.090  70.277  1.00 99.15           C
ATOM   2233  ND1 HIS A 286      25.805  14.700  70.872  1.00100.36           N
ATOM   2234  CD2 HIS A 286      25.230  13.256  69.338  1.00100.12           C
ATOM   2235  CE1 HIS A 286      26.919  14.255  70.318  1.00100.33           C
ATOM   2236  NE2 HIS A 286      26.598  13.378  69.384  1.00 99.65           N
ATOM   2237  N   ALA A 287      21.396  16.210  68.519  1.00 91.28           N
ATOM   2238  CA  ALA A 287      21.068  16.425  67.107  1.00 89.52           C
ATOM   2239  C   ALA A 287      21.234  17.887  66.719  1.00 88.10           C
ATOM   2240  O   ALA A 287      21.803  18.204  65.673  1.00 86.79           O
ATOM   2241  CB  ALA A 287      19.642  15.973  66.820  1.00 89.11           C
ATOM   2242  N   ILE A 288      20.722  18.776  67.563  1.00 86.94           N
ATOM   2243  CA  ILE A 288      20.832  20.203  67.316  1.00 85.68           C
ATOM   2244  C   ILE A 288      22.300  20.622  67.404  1.00 86.21           C
ATOM   2245  O   ILE A 288      22.712  21.602  66.786  1.00 86.40           O
ATOM   2246  CB  ILE A 288      19.984  21.001  68.330  1.00 83.86           C
ATOM   2247  CG1 ILE A 288      18.502  20.868  67.971  1.00 82.62           C
ATOM   2248  CG2 ILE A 288      20.412  22.456  68.352  1.00 83.78           C
ATOM   2249  CD1 ILE A 288      17.569  21.627  68.894  1.00 80.80           C
ATOM   2250  N   GLU A 289      23.089  19.868  68.163  1.00 86.21           N
ATOM   2251  CA  GLU A 289      24.509  20.161  68.306  1.00 86.59           C
ATOM   2252  C   GLU A 289      25.278  19.860  67.024  1.00 87.58           C
ATOM   2253  O   GLU A 289      26.037  20.703  66.546  1.00 88.58           O
ATOM   2254  CB  GLU A 289      25.103  19.362  69.463  1.00 87.16           C
ATOM   2255  CG  GLU A 289      24.725  19.896  70.828  1.00 89.57           C
ATOM   2256  CD  GLU A 289      25.325  19.080  71.952  1.00 91.17           C
ATOM   2257  OE1 GLU A 289      26.554  18.843  71.926  1.00 91.66           O
ATOM   2258  OE2 GLU A 289      24.568  18.681  72.864  1.00 92.03           O
ATOM   2259  N   GLU A 290      25.090  18.662  66.470  1.00 88.30           N
ATOM   2260  CA  GLU A 290      25.772  18.291  65.232  1.00 89.13           C
ATOM   2261  C   GLU A 290      25.468  19.329  64.174  1.00 87.28           C
ATOM   2262  O   GLU A 290      26.343  19.714  63.402  1.00 86.95           O
ATOM   2263  CB  GLU A 290      25.308  16.925  64.722  1.00 94.14           C
ATOM   2264  CG  GLU A 290      26.366  15.839  64.816  1.00101.11           C
ATOM   2265  CD  GLU A 290      26.518  15.298  66.227  1.00106.20           C
ATOM   2266  OE1 GLU A 290      25.621  14.546  66.666  1.00108.87           O
ATOM   2267  OE2 GLU A 290      27.524  15.627  66.898  1.00107.69           O
ATOM   2268  N   ALA A 291      24.216  19.772  64.147  1.00 85.43           N
ATOM   2269  CA  ALA A 291      23.770  20.775  63.194  1.00 83.81           C
ATOM   2270  C   ALA A 291      24.488  22.092  63.449  1.00 83.00           C
ATOM   2271  O   ALA A 291      24.890  22.776  62.507  1.00 81.55           O
ATOM   2272  CB  ALA A 291      22.271  20.966  63.305  1.00 84.70           C
ATOM   2273  N   GLU A 292      24.642  22.448  64.722  1.00 82.89           N
ATOM   2274  CA  GLU A 292      25.331  23.681  65.085  1.00 83.31           C
ATOM   2275  C   GLU A 292      26.747  23.628  64.550  1.00 82.50           C
ATOM   2276  O   GLU A 292      27.135  24.443  63.718  1.00 83.65           O
ATOM   2277  CB  GLU A 292      25.398  23.863  66.602  1.00 85.70           C
ATOM   2278  CG  GLU A 292      24.120  24.353  67.262  1.00 91.22           C
ATOM   2279  CD  GLU A 292      24.345  24.781  68.709  1.00 94.96           C
ATOM   2280  OE1 GLU A 292      25.111  25.748  68.934  1.00 94.91           O
ATOM   2281  OE2 GLU A 292      23.760  24.150  69.619  1.00 96.21           O
ATOM   2282  N   SER A 293      27.515  22.658  65.035  1.00 80.79           N
ATOM   2283  CA  SER A 293      28.898  22.496  64.612  1.00 79.85           C
ATOM   2284  C   SER A 293      29.053  22.346  63.096  1.00 78.46           C
ATOM   2285  O   SER A 293      30.143  22.538  62.560  1.00 80.52           O
ATOM   2286  CB  SER A 293      29.528  21.307  65.339  1.00 79.88           C
ATOM   2287  OG  SER A 293      28.673  20.184  65.294  1.00 83.11           O
ATOM   2288  N   LEU A 294      27.973  22.003  62.402  1.00 75.71           N
ATOM   2289  CA  LEU A 294      28.022  21.878  60.944  1.00 73.86           C
ATOM   2290  C   LEU A 294      28.089  23.296  60.381  1.00 72.70           C
ATOM   2291  O   LEU A 294      28.930  23.614  59.537  1.00 73.16           O
ATOM   2292  CB  LEU A 294      26.761  21.178  60.427  1.00 74.27           C
ATOM   2293  CG  LEU A 294      26.493  21.124  58.920  1.00 72.69           C
ATOM   2294  CD1 LEU A 294      27.554  20.297  58.216  1.00 70.22           C
ATOM   2295  CD2 LEU A 294      25.110  20.531  58.695  1.00 73.60           C
ATOM   2296  N   LEU A 295      27.182  24.142  60.862  1.00 70.44           N
ATOM   2297  CA  LEU A 295      27.119  25.537  60.456  1.00 65.18           C
ATOM   2298  C   LEU A 295      28.483  26.154  60.767  1.00 62.30           C
ATOM   2299  O   LEU A 295      29.112  26.780  59.914  1.00 60.89           O
ATOM   2300  CB  LEU A 295      26.007  26.242  61.244  1.00 62.94           C
ATOM   2301  CG  LEU A 295      25.617  27.677  60.881  1.00 61.01           C
ATOM   2302  CD1 LEU A 295      25.449  27.786  59.380  1.00 60.56           C
ATOM   2303  CD2 LEU A 295      24.331  28.066  61.597  1.00 56.27           C
ATOM   2304  N   GLN A 296      28.932  25.951  62.000  1.00 59.52           N
ATOM   2305  CA  GLN A 296      30.218  26.450  62.463  1.00 60.04           C
ATOM   2306  C   GLN A 296      31.333  26.036  61.517  1.00 60.39           C
ATOM   2307  O   GLN A 296      32.262  26.800  61.260  1.00 60.28           O
ATOM   2308  CB  GLN A 296      30.523  25.900  63.858  1.00 59.27           C
ATOM   2309  CG  GLN A 296      31.955  26.139  64.330  1.00 59.47           C
ATOM   2310  CD  GLN A 296      32.216  27.588  64.684  1.00 57.94           C
ATOM   2311  OE1 GLN A 296      31.811  28.059  65.746  1.00 58.88           O
ATOM   2312  NE2 GLN A 296      32.884  28.307  63.789  1.00 56.89           N
ATOM   2313  N   PHE A 297      31.240  24.817  61.005  1.00 62.67           N
ATOM   2314  CA  PHE A 297      32.257  24.309  60.099  1.00 65.47           C
ATOM   2315  C   PHE A 297      32.295  25.087  58.795  1.00 66.22           C
ATOM   2316  O   PHE A 297      33.365  25.310  58.235  1.00 66.86           O
ATOM   2317  CB  PHE A 297      32.024  22.827  59.790  1.00 66.29           C
ATOM   2318  CG  PHE A 297      33.111  22.215  58.958  1.00 66.92           C
ATOM   2319  CD1 PHE A 297      34.353  21.934  59.517  1.00 66.80           C
ATOM   2320  CD2 PHE A 297      32.916  21.982  57.599  1.00 67.71           C
ATOM   2321  CE1 PHE A 297      35.389  21.432  58.733  1.00 68.40           C
ATOM   2322  CE2 PHE A 297      33.942  21.482  56.808  1.00 67.19           C
ATOM   2323  CZ  PHE A 297      35.183  21.206  57.375  1.00 68.00           C
ATOM   2324  N   HIS A 298      31.128  25.494  58.307  1.00 68.45           N
ATOM   2325  CA  HIS A 298      31.064  26.246  57.058  1.00 70.11           C
ATOM   2326  C   HIS A 298      31.379  27.728  57.242  1.00 67.88           C
ATOM   2327  O   HIS A 298      32.130  28.300  56.458  1.00 69.01           O
ATOM   2328  CB  HIS A 298      29.694  26.064  56.392  1.00 73.47           C
ATOM   2329  CG  HIS A 298      29.528  24.736  55.717  1.00 75.32           C
ATOM   2330  ND1 HIS A 298      28.588  23.809  56.113  1.00 77.03           N
ATOM   2331  CD2 HIS A 298      30.195  24.175  54.682  1.00 74.60           C
ATOM   2332  CE1 HIS A 298      28.683  22.734  55.351  1.00 76.22           C
ATOM   2333  NE2 HIS A 298      29.651  22.931  54.475  1.00 75.26           N
ATOM   2334  N   VAL A 299      30.819  28.354  58.269  1.00 65.14           N
ATOM   2335  CA  VAL A 299      31.111  29.760  58.499  1.00 63.25           C
ATOM   2336  C   VAL A 299      32.614  29.906  58.712  1.00 65.52           C
ATOM   2337  O   VAL A 299      33.207  30.918  58.337  1.00 67.81           O
ATOM   2338  CB  VAL A 299      30.382  30.302  59.736  1.00 58.79           C
ATOM   2339  CG1 VAL A 299      30.851  31.708  60.032  1.00 52.42           C
ATOM   2340  CG2 VAL A 299      28.883  30.290  59.496  1.00 58.97           C
ATOM   2341  N   ALA A 300      33.225  28.886  59.311  1.00 64.39           N
ATOM   2342  CA  ALA A 300      34.658  28.893  59.577  1.00 63.46           C
ATOM   2343  C   ALA A 300      35.446  28.705  58.285  1.00 64.10           C
ATOM   2344  O   ALA A 300      36.313  29.507  57.946  1.00 65.40           O
ATOM   2345  CB  ALA A 300      35.004  27.795  60.566  1.00 62.28           C
ATOM   2346  N   THR A 301      35.134  27.643  57.561  1.00 65.57           N
ATOM   2347  CA  THR A 301      35.809  27.356  56.309  1.00 67.81           C
ATOM   2348  C   THR A 301      35.512  28.401  55.238  1.00 69.37           C
ATOM   2349  O   THR A 301      36.304  28.605  54.318  1.00 69.39           O
ATOM   2350  CB  THR A 301      35.397  25.993  55.778  1.00 67.92           C
ATOM   2351  OG1 THR A 301      35.752  24.988  56.735  1.00 69.66           O
ATOM   2352  CG2 THR A 301      36.094  25.718  54.471  1.00 69.19           C
ATOM   2353  N   TYR A 302      34.365  29.056  55.352  1.00 71.13           N
ATOM   2354  CA  TYR A 302      33.992  30.079  54.384  1.00 72.89           C
ATOM   2355  C   TYR A 302      35.053  31.167  54.389  1.00 75.77           C
ATOM   2356  O   TYR A 302      35.332  31.780  53.364  1.00 75.52           O
ATOM   2357  CB  TYR A 302      32.626  30.663  54.743  1.00 68.39           C
ATOM   2358  CG  TYR A 302      32.295  31.972  54.068  1.00 65.29           C
ATOM   2359  CD1 TYR A 302      32.297  32.091  52.678  1.00 64.75           C
ATOM   2360  CD2 TYR A 302      31.941  33.086  54.825  1.00 63.95           C
ATOM   2361  CE1 TYR A 302      31.948  33.292  52.060  1.00 64.40           C
ATOM   2362  CE2 TYR A 302      31.591  34.284  54.222  1.00 64.59           C
ATOM   2363  CZ  TYR A 302      31.594  34.382  52.843  1.00 65.02           C
ATOM   2364  OH  TYR A 302      31.222  35.569  52.261  1.00 66.65           O
ATOM   2365  N   MET A 303      35.657  31.384  55.549  1.00 80.14           N
ATOM   2366  CA  MET A 303      36.679  32.401  55.681  1.00 85.66           C
ATOM   2367  C   MET A 303      38.088  31.818  55.715  1.00 91.07           C
ATOM   2368  O   MET A 303      39.012  32.416  55.167  1.00 90.38           O
ATOM   2369  CB  MET A 303      36.413  33.243  56.936  1.00 83.41           C
ATOM   2370  CG  MET A 303      35.050  33.935  56.925  1.00 81.37           C
ATOM   2371  SD  MET A 303      34.683  34.963  58.376  1.00 77.20           S
ATOM   2372  CE  MET A 303      34.376  33.699  59.619  1.00 80.95           C
ATOM   2373  N   ASP A 304      38.257  30.651  56.335  1.00 98.53           N
ATOM   2374  CA  ASP A 304      39.585  30.037  56.425  1.00107.33           C
ATOM   2375  C   ASP A 304      39.642  28.523  56.258  1.00110.86           C
ATOM   2376  O   ASP A 304      39.007  27.777  57.008  1.00110.91           O
ATOM   2377  CB  ASP A 304      40.239  30.380  57.761  1.00111.72           C
ATOM   2378  CG  ASP A 304      40.223  31.862  58.052  1.00117.65           C
ATOM   2379  OD1 ASP A 304      40.587  32.649  57.153  1.00119.73           O
ATOM   2380  OD2 ASP A 304      39.853  32.241  59.185  1.00120.73           O
ATOM   2381  N   ASN A 305      40.426  28.077  55.280  1.00115.17           N
ATOM   2382  CA  ASN A 305      40.600  26.653  55.030  1.00118.24           C
ATOM   2383  C   ASN A 305      41.892  26.184  55.671  1.00120.16           C
ATOM   2384  O   ASN A 305      42.955  26.193  55.050  1.00119.41           O
ATOM   2385  CB  ASN A 305      40.631  26.357  53.532  1.00118.41           C
ATOM   2386  CG  ASN A 305      39.288  25.903  53.008  1.00118.80           C
ATOM   2387  OD1 ASN A 305      38.700  24.954  53.528  1.00118.14           O
ATOM   2388  ND2 ASN A 305      38.795  26.573  51.973  1.00119.77           N
ATOM   2389  N   ASP A 306      41.785  25.787  56.932  1.00123.28           N
ATOM   2390  CA  ASP A 306      42.927  25.308  57.687  1.00127.07           C
ATOM   2391  C   ASP A 306      42.420  24.783  59.025  1.00129.32           C
ATOM   2392  O   ASP A 306      42.687  25.363  60.079  1.00129.22           O
ATOM   2393  CB  ASP A 306      43.931  26.442  57.901  1.00127.17           C
ATOM   2394  CG  ASP A 306      45.366  25.954  57.899  1.00127.78           C
ATOM   2395  OD1 ASP A 306      45.718  25.135  58.777  1.00127.01           O
ATOM   2396  OD2 ASP A 306      46.136  26.386  57.012  1.00128.17           O
ATOM   2397  N   ILE A 307      41.667  23.687  58.960  1.00132.20           N
ATOM   2398  CA  ILE A 307      41.091  23.040  60.139  1.00134.56           C
ATOM   2399  C   ILE A 307      40.977  21.527  59.881  1.00136.71           C
ATOM   2400  O   ILE A 307      41.682  20.984  59.024  1.00136.80           O
ATOM   2401  CB  ILE A 307      39.689  23.634  60.464  1.00133.44           C
ATOM   2402  CG1 ILE A 307      39.789  25.160  60.563  1.00132.45           C
ATOM   2403  CG2 ILE A 307      39.164  23.079  61.790  1.00132.55           C
ATOM   2404  CD1 ILE A 307      38.463  25.856  60.727  1.00131.27           C
ATOM   2405  N   ALA A 308      40.090  20.857  60.614  1.00138.59           N
ATOM   2406  CA  ALA A 308      39.894  19.416  60.485  1.00140.22           C
ATOM   2407  C   ALA A 308      39.747  18.924  59.048  1.00141.54           C
ATOM   2408  O   ALA A 308      40.273  17.865  58.694  1.00141.92           O
ATOM   2409  CB  ALA A 308      38.683  18.983  61.304  1.00139.28           C
ATOM   2410  N   GLY A 309      39.040  19.682  58.216  1.00142.38           N
ATOM   2411  CA  GLY A 309      38.853  19.245  56.844  1.00143.72           C
ATOM   2412  C   GLY A 309      38.985  20.279  55.742  1.00144.52           C
ATOM   2413  O   GLY A 309      39.304  21.444  55.982  1.00143.75           O
ATOM   2414  N   GLN A 310      38.739  19.825  54.516  1.00146.01           N
ATOM   2415  CA  GLN A 310      38.811  20.664  53.326  1.00147.73           C
ATOM   2416  C   GLN A 310      37.501  20.501  52.553  1.00149.25           C
ATOM   2417  O   GLN A 310      37.428  19.742  51.586  1.00149.42           O
ATOM   2418  CB  GLN A 310      39.968  20.224  52.418  1.00147.47           C
ATOM   2419  CG  GLN A 310      41.324  20.017  53.089  1.00146.22           C
ATOM   2420  CD  GLN A 310      42.286  19.217  52.211  1.00145.62           C
ATOM   2421  OE1 GLN A 310      42.548  19.582  51.064  1.00144.80           O
ATOM   2422  NE2 GLN A 310      42.807  18.118  52.748  1.00145.33           N
ATOM   2423  N   PRO A 311      36.444  21.202  52.976  1.00150.89           N
ATOM   2424  CA  PRO A 311      35.169  21.080  52.267  1.00152.23           C
ATOM   2425  C   PRO A 311      35.285  21.593  50.840  1.00153.15           C
ATOM   2426  O   PRO A 311      35.420  22.800  50.608  1.00153.27           O
ATOM   2427  CB  PRO A 311      34.225  21.919  53.114  1.00152.35           C
ATOM   2428  CG  PRO A 311      35.128  22.983  53.638  1.00152.04           C
ATOM   2429  CD  PRO A 311      36.372  22.228  54.027  1.00151.44           C
ATOM   2430  N   GLN A 312      35.236  20.654  49.898  1.00153.57           N
ATOM   2431  CA  GLN A 312      35.339  20.952  48.481  1.00153.80           C
ATOM   2432  C   GLN A 312      34.161  20.347  47.710  1.00154.38           C
ATOM   2433  O   GLN A 312      34.313  19.957  46.552  1.00154.63           O
ATOM   2434  CB  GLN A 312      36.675  20.412  47.942  1.00153.45           C
ATOM   2435  CG  GLN A 312      37.914  20.923  48.700  1.00152.70           C
ATOM   2436  CD  GLN A 312      39.253  20.485  48.098  1.00151.81           C
ATOM   2437  OE1 GLN A 312      39.656  19.323  48.209  1.00151.05           O
ATOM   2438  NE2 GLN A 312      39.949  21.425  47.462  1.00150.81           N
ATOM   2439  N   ALA A 313      32.999  20.263  48.364  1.00155.09           N
ATOM   2440  CA  ALA A 313      31.783  19.716  47.747  1.00155.80           C
ATOM   2441  C   ALA A 313      30.918  20.841  47.164  1.00156.47           C
ATOM   2442  O   ALA A 313      29.963  21.301  47.801  1.00156.96           O
ATOM   2443  CB  ALA A 313      30.963  18.911  48.781  1.00155.01           C
ATOM   2444  N   LEU A 314      31.252  21.283  45.953  1.00156.61           N
ATOM   2445  CA  LEU A 314      30.497  22.346  45.288  1.00156.31           C
ATOM   2446  C   LEU A 314      30.402  22.120  43.780  1.00156.35           C
ATOM   2447  O   LEU A 314      31.228  22.634  43.019  1.00156.12           O
ATOM   2448  CB  LEU A 314      31.146  23.708  45.557  1.00156.31           C
ATOM   2449  CG  LEU A 314      31.291  24.157  47.017  1.00155.83           C
ATOM   2450  CD1 LEU A 314      32.119  25.432  47.065  1.00155.36           C
ATOM   2451  CD2 LEU A 314      29.919  24.371  47.644  1.00155.31           C
ATOM   2452  N   GLN A 315      29.398  21.344  43.365  1.00156.35           N
ATOM   2453  CA  GLN A 315      29.158  21.044  41.952  1.00156.43           C
ATOM   2454  C   GLN A 315      30.300  20.204  41.386  1.00156.09           C
ATOM   2455  O   GLN A 315      30.256  19.753  40.236  1.00155.64           O
ATOM   2456  CB  GLN A 315      29.046  22.350  41.144  1.00156.84           C
ATOM   2457  CG  GLN A 315      27.628  22.769  40.710  1.00156.61           C
ATOM   2458  CD  GLN A 315      27.635  23.800  39.579  1.00156.19           C
ATOM   2459  OE1 GLN A 315      28.304  23.618  38.556  1.00155.26           O
ATOM   2460  NE2 GLN A 315      26.870  24.875  39.753  1.00156.16           N
ATOM   2461  N   LYS A 316      31.322  19.997  42.211  1.00155.90           N
ATOM   2462  CA  LYS A 316      32.504  19.238  41.820  1.00155.29           C
ATOM   2463  C   LYS A 316      32.652  17.931  42.583  1.00155.82           C
ATOM   2464  O   LYS A 316      32.590  17.909  43.815  1.00155.79           O
ATOM   2465  CB  LYS A 316      33.757  20.076  42.053  1.00153.93           C
ATOM   2466  CG  LYS A 316      33.832  21.350  41.238  1.00153.05           C
ATOM   2467  CD  LYS A 316      34.974  22.209  41.748  1.00152.16           C
ATOM   2468  CE  LYS A 316      35.337  23.338  40.804  1.00150.60           C
ATOM   2469  NZ  LYS A 316      36.528  24.095  41.290  1.00149.53           N
ATOM   2470  N   SER A 317      32.848  16.843  41.844  1.00156.37           N
ATOM   2471  CA  SER A 317      33.034  15.533  42.455  1.00156.16           C
ATOM   2472  C   SER A 317      34.538  15.371  42.675  1.00156.28           C
ATOM   2473  O   SER A 317      34.970  14.650  43.574  1.00156.50           O
ATOM   2474  CB  SER A 317      32.481  14.417  41.549  1.00155.12           C
ATOM   2475  OG  SER A 317      33.158  14.361  40.307  1.00153.88           O
ATOM   2476  N   GLY A 318      35.329  16.073  41.860  1.00155.95           N
ATOM   2477  CA  GLY A 318      36.778  16.027  41.994  1.00154.87           C
ATOM   2478  C   GLY A 318      37.184  16.611  43.336  1.00154.57           C
ATOM   2479  O   GLY A 318      38.284  16.366  43.843  1.00154.75           O
ATOM   2480  N   ARG A 319      36.277  17.412  43.891  1.00153.77           N
ATOM   2481  CA  ARG A 319      36.438  18.043  45.198  1.00152.47           C
ATOM   2482  C   ARG A 319      37.489  19.157  45.385  1.00151.73           C
ATOM   2483  O   ARG A 319      38.489  18.958  46.071  1.00151.98           O
ATOM   2484  CB  ARG A 319      36.669  16.952  46.258  1.00151.98           C
ATOM   2485  CG  ARG A 319      35.557  15.905  46.368  1.00150.69           C
ATOM   2486  CD  ARG A 319      35.916  14.835  47.398  1.00149.79           C
ATOM   2487  NE  ARG A 319      34.910  13.779  47.487  1.00148.99           N
ATOM   2488  CZ  ARG A 319      34.988  12.739  48.312  1.00148.27           C
ATOM   2489  NH1 ARG A 319      36.029  12.610  49.125  1.00147.48           N
ATOM   2490  NH2 ARG A 319      34.025  11.826  48.323  1.00147.99           N
ATOM   2491  N   PRO A 320      37.285  20.332  44.754  1.00150.52           N
ATOM   2492  CA  PRO A 320      38.190  21.494  44.852  1.00148.72           C
ATOM   2493  C   PRO A 320      37.565  22.569  45.765  1.00146.78           C
ATOM   2494  O   PRO A 320      36.343  22.601  45.916  1.00146.62           O
ATOM   2495  CB  PRO A 320      38.296  21.980  43.401  1.00149.40           C
ATOM   2496  CG  PRO A 320      37.845  20.784  42.581  1.00149.54           C
ATOM   2497  CD  PRO A 320      36.697  20.290  43.408  1.00150.20           C
ATOM   2498  N   VAL A 321      38.382  23.447  46.358  1.00144.48           N
ATOM   2499  CA  VAL A 321      37.856  24.493  47.253  1.00142.27           C
ATOM   2500  C   VAL A 321      38.588  25.844  47.226  1.00140.91           C
ATOM   2501  O   VAL A 321      39.730  25.942  46.777  1.00141.36           O
ATOM   2502  CB  VAL A 321      37.841  24.010  48.727  1.00142.02           C
ATOM   2503  CG1 VAL A 321      39.268  23.825  49.223  1.00141.77           C
ATOM   2504  CG2 VAL A 321      37.088  25.001  49.609  1.00141.59           C
ATOM   2505  N   LYS A 322      37.905  26.875  47.724  1.00138.48           N
ATOM   2506  CA  LYS A 322      38.436  28.237  47.808  1.00135.78           C
ATOM   2507  C   LYS A 322      37.752  28.946  48.978  1.00133.85           C
ATOM   2508  O   LYS A 322      36.624  28.605  49.337  1.00134.00           O
ATOM   2509  CB  LYS A 322      38.135  29.022  46.528  1.00136.68           C
ATOM   2510  CG  LYS A 322      38.737  28.472  45.244  1.00138.18           C
ATOM   2511  CD  LYS A 322      38.320  29.351  44.063  1.00139.39           C
ATOM   2512  CE  LYS A 322      38.852  28.843  42.729  1.00138.99           C
ATOM   2513  NZ  LYS A 322      38.404  29.714  41.601  1.00138.13           N
ATOM   2514  N   SER A 323      38.426  29.931  49.568  1.00131.06           N
ATOM   2515  CA  SER A 323      37.855  30.686  50.686  1.00127.80           C
ATOM   2516  C   SER A 323      38.232  32.161  50.583  1.00126.24           C
ATOM   2517  O   SER A 323      38.905  32.563  49.641  1.00125.31           O
ATOM   2518  CB  SER A 323      38.338  30.118  52.028  1.00126.80           C
ATOM   2519  OG  SER A 323      39.738  30.255  52.184  1.00124.45           O
ATOM   2520  N   ILE A 324      37.792  32.966  51.545  1.00125.32           N
ATOM   2521  CA  ILE A 324      38.100  34.391  51.532  1.00124.35           C
ATOM   2522  C   ILE A 324      39.563  34.620  51.906  1.00125.65           C
ATOM   2523  O   ILE A 324      40.280  35.324  51.198  1.00125.51           O
ATOM   2524  CB  ILE A 324      37.204  35.178  52.509  1.00122.29           C
ATOM   2525  CG1 ILE A 324      35.733  34.856  52.246  1.00120.83           C
ATOM   2526  CG2 ILE A 324      37.430  36.669  52.325  1.00121.18           C
ATOM   2527  CD1 ILE A 324      34.780  35.504  53.232  1.00119.33           C
ATOM   2528  N   ARG A 325      40.004  34.037  53.020  1.00127.12           N
ATOM   2529  CA  ARG A 325      41.399  34.181  53.431  1.00128.86           C
ATOM   2530  C   ARG A 325      42.224  33.695  52.253  1.00130.67           C
ATOM   2531  O   ARG A 325      43.247  34.281  51.910  1.00130.48           O
ATOM   2532  CB  ARG A 325      41.715  33.309  54.653  1.00128.93           C
ATOM   2533  CG  ARG A 325      43.200  33.290  55.039  1.00128.71           C
ATOM   2534  CD  ARG A 325      43.594  32.031  55.824  1.00130.46           C
ATOM   2535  NE  ARG A 325      43.144  32.041  57.216  1.00130.91           N
ATOM   2536  CZ  ARG A 325      43.301  31.024  58.062  1.00130.56           C
ATOM   2537  NH1 ARG A 325      43.895  29.907  57.661  1.00129.84           N
ATOM   2538  NH2 ARG A 325      42.868  31.125  59.313  1.00129.82           N
ATOM   2539  N   ALA A 326      41.758  32.610  51.639  1.00133.26           N
ATOM   2540  CA  ALA A 326      42.428  32.023  50.488  1.00135.45           C
ATOM   2541  C   ALA A 326      42.349  32.990  49.313  1.00137.19           C
ATOM   2542  O   ALA A 326      43.307  33.130  48.554  1.00137.22           O
ATOM   2543  CB  ALA A 326      41.778  30.690  50.120  1.00134.74           C
ATOM   2544  N   ARG A 327      41.206  33.656  49.163  1.00139.37           N
ATOM   2545  CA  ARG A 327      41.047  34.612  48.077  1.00141.30           C
ATOM   2546  C   ARG A 327      42.113  35.683  48.202  1.00142.31           C
ATOM   2547  O   ARG A 327      42.615  36.184  47.200  1.00142.84           O
ATOM   2548  CB  ARG A 327      39.654  35.248  48.096  1.00142.06           C
ATOM   2549  CG  ARG A 327      38.601  34.373  47.452  1.00144.07           C
ATOM   2550  CD  ARG A 327      37.439  35.185  46.934  1.00145.84           C
ATOM   2551  NE  ARG A 327      36.642  34.406  45.992  1.00148.81           N
ATOM   2552  CZ  ARG A 327      35.621  34.893  45.297  1.00150.41           C
ATOM   2553  NH1 ARG A 327      35.270  36.162  45.442  1.00151.61           N
ATOM   2554  NH2 ARG A 327      34.955  34.114  44.456  1.00150.42           N
ATOM   2555  N   LEU A 328      42.461  36.029  49.437  1.00143.57           N
ATOM   2556  CA  LEU A 328      43.498  37.023  49.667  1.00144.65           C
ATOM   2557  C   LEU A 328      44.874  36.399  49.456  1.00146.28           C
ATOM   2558  O   LEU A 328      45.838  37.104  49.200  1.00146.82           O
ATOM   2559  CB  LEU A 328      43.398  37.609  51.080  1.00142.81           C
ATOM   2560  CG  LEU A 328      42.630  38.928  51.176  1.00141.34           C
ATOM   2561  CD1 LEU A 328      42.580  39.397  52.618  1.00140.63           C
ATOM   2562  CD2 LEU A 328      43.311  39.967  50.302  1.00140.34           C
ATOM   2563  N   LYS A 329      44.966  35.075  49.552  1.00147.59           N
ATOM   2564  CA  LYS A 329      46.245  34.393  49.346  1.00147.98           C
ATOM   2565  C   LYS A 329      46.668  34.559  47.881  1.00148.09           C
ATOM   2566  O   LYS A 329      47.708  34.053  47.452  1.00147.60           O
ATOM   2567  CB  LYS A 329      46.120  32.907  49.716  1.00148.08           C
ATOM   2568  CG  LYS A 329      45.792  32.673  51.193  1.00148.02           C
ATOM   2569  CD  LYS A 329      45.650  31.194  51.550  1.00146.47           C
ATOM   2570  CE  LYS A 329      45.350  31.028  53.037  1.00145.35           C
ATOM   2571  NZ  LYS A 329      45.203  29.606  53.444  1.00144.48           N
ATOM   2572  N   GLY A 330      45.838  35.282  47.131  1.00148.19           N
ATOM   2573  CA  GLY A 330      46.088  35.563  45.728  1.00147.84           C
ATOM   2574  C   GLY A 330      45.681  37.003  45.463  1.00147.63           C
ATOM   2575  O   GLY A 330      45.577  37.446  44.318  1.00146.24           O
ATOM   2576  N   LYS A 331      45.442  37.724  46.557  1.00148.33           N
ATOM   2577  CA  LYS A 331      45.043  39.129  46.536  1.00149.09           C
ATOM   2578  C   LYS A 331      45.797  39.858  47.652  1.00149.12           C
ATOM   2579  O   LYS A 331      45.679  41.071  47.818  1.00149.46           O
ATOM   2580  CB  LYS A 331      43.529  39.249  46.744  1.00149.37           C
ATOM   2581  CG  LYS A 331      42.710  38.587  45.640  1.00149.68           C
ATOM   2582  CD  LYS A 331      41.241  38.473  46.016  1.00149.16           C
ATOM   2583  CE  LYS A 331      40.457  37.692  44.970  1.00149.46           C
ATOM   2584  NZ  LYS A 331      39.036  37.478  45.375  1.00149.57           N
ATOM   2585  N   GLU A 332      46.558  39.085  48.420  1.00148.97           N
ATOM   2586  CA  GLU A 332      47.394  39.586  49.508  1.00148.54           C
ATOM   2587  C   GLU A 332      48.768  39.122  49.044  1.00148.97           C
ATOM   2588  O   GLU A 332      49.802  39.690  49.400  1.00148.52           O
ATOM   2589  CB  GLU A 332      47.055  38.903  50.844  1.00147.37           C
ATOM   2590  CG  GLU A 332      47.853  37.612  51.102  1.00145.84           C
ATOM   2591  CD  GLU A 332      47.512  36.937  52.420  1.00144.54           C
ATOM   2592  OE1 GLU A 332      46.388  36.413  52.552  1.00143.98           O
ATOM   2593  OE2 GLU A 332      48.372  36.929  53.326  1.00143.45           O
ATOM   2594  N   GLY A 333      48.741  38.062  48.238  1.00149.38           N
ATOM   2595  CA  GLY A 333      49.949  37.484  47.689  1.00150.05           C
ATOM   2596  C   GLY A 333      50.183  37.962  46.270  1.00150.72           C
ATOM   2597  O   GLY A 333      51.284  37.810  45.739  1.00150.89           O
ATOM   2598  N   ARG A 334      49.151  38.527  45.643  1.00150.91           N
ATOM   2599  CA  ARG A 334      49.299  39.038  44.284  1.00151.27           C
ATOM   2600  C   ARG A 334      49.521  40.550  44.316  1.00152.13           C
ATOM   2601  O   ARG A 334      49.935  41.149  43.322  1.00151.79           O
ATOM   2602  CB  ARG A 334      48.079  38.710  43.415  1.00149.96           C
ATOM   2603  CG  ARG A 334      48.358  38.970  41.937  1.00148.17           C
ATOM   2604  CD  ARG A 334      47.204  38.631  41.011  1.00146.34           C
ATOM   2605  NE  ARG A 334      47.594  38.846  39.618  1.00145.08           N
ATOM   2606  CZ  ARG A 334      46.767  38.775  38.580  1.00144.43           C
ATOM   2607  NH1 ARG A 334      45.486  38.491  38.765  1.00144.61           N
ATOM   2608  NH2 ARG A 334      47.223  38.994  37.353  1.00143.42           N
ATOM   2609  N   ILE A 335      49.232  41.159  45.464  1.00153.31           N
ATOM   2610  CA  ILE A 335      49.437  42.593  45.652  1.00153.95           C
ATOM   2611  C   ILE A 335      50.787  42.736  46.350  1.00154.92           C
ATOM   2612  O   ILE A 335      51.334  43.834  46.465  1.00154.73           O
ATOM   2613  CB  ILE A 335      48.340  43.226  46.541  1.00153.17           C
ATOM   2614  CG1 ILE A 335      46.968  43.047  45.886  1.00153.33           C
ATOM   2615  CG2 ILE A 335      48.630  44.707  46.748  1.00152.48           C
ATOM   2616  CD1 ILE A 335      45.822  43.688  46.654  1.00152.97           C
ATOM   2617  N   ARG A 336      51.310  41.603  46.815  1.00156.03           N
ATOM   2618  CA  ARG A 336      52.603  41.551  47.489  1.00156.88           C
ATOM   2619  C   ARG A 336      53.674  41.291  46.435  1.00157.51           C
ATOM   2620  O   ARG A 336      54.822  41.708  46.586  1.00157.83           O
ATOM   2621  CB  ARG A 336      52.625  40.424  48.524  1.00156.64           C
ATOM   2622  CG  ARG A 336      53.903  40.372  49.348  1.00156.85           C
ATOM   2623  CD  ARG A 336      53.972  39.101  50.177  1.00157.01           C
ATOM   2624  NE  ARG A 336      52.759  38.891  50.961  1.00156.85           N
ATOM   2625  CZ  ARG A 336      52.576  37.873  51.796  1.00156.62           C
ATOM   2626  NH1 ARG A 336      53.531  36.967  51.962  1.00156.24           N
ATOM   2627  NH2 ARG A 336      51.435  37.757  52.463  1.00155.84           N
ATOM   2628  N   GLY A 337      53.286  40.592  45.371  1.00157.87           N
ATOM   2629  CA  GLY A 337      54.214  40.299  44.293  1.00158.09           C
ATOM   2630  C   GLY A 337      54.518  41.566  43.517  1.00158.40           C
ATOM   2631  O   GLY A 337      55.505  41.642  42.785  1.00157.99           O
ATOM   2632  N   ASN A 338      53.654  42.564  43.684  1.00158.79           N
ATOM   2633  CA  ASN A 338      53.813  43.855  43.022  1.00158.78           C
ATOM   2634  C   ASN A 338      54.320  44.913  44.005  1.00158.64           C
ATOM   2635  O   ASN A 338      54.664  46.027  43.602  1.00158.60           O
ATOM   2636  CB  ASN A 338      52.485  44.299  42.399  1.00158.78           C
ATOM   2637  CG  ASN A 338      52.176  43.570  41.102  1.00158.18           C
ATOM   2638  OD1 ASN A 338      52.825  43.798  40.080  1.00157.44           O
ATOM   2639  ND2 ASN A 338      51.187  42.683  41.139  1.00157.89           N
ATOM   2640  N   LEU A 339      54.353  44.559  45.291  1.00158.17           N
ATOM   2641  CA  LEU A 339      54.851  45.454  46.341  1.00157.28           C
ATOM   2642  C   LEU A 339      56.321  45.116  46.603  1.00156.63           C
ATOM   2643  O   LEU A 339      56.877  45.466  47.647  1.00156.55           O
ATOM   2644  CB  LEU A 339      54.046  45.287  47.643  1.00156.83           C
ATOM   2645  CG  LEU A 339      52.854  46.214  47.929  1.00155.86           C
ATOM   2646  CD1 LEU A 339      52.128  45.741  49.184  1.00154.41           C
ATOM   2647  CD2 LEU A 339      53.336  47.652  48.103  1.00154.19           C
ATOM   2648  N   MET A 340      56.934  44.427  45.641  1.00155.82           N
ATOM   2649  CA  MET A 340      58.336  44.026  45.729  1.00154.42           C
ATOM   2650  C   MET A 340      59.120  44.447  44.477  1.00152.95           C
ATOM   2651  O   MET A 340      60.232  43.969  44.239  1.00152.92           O
ATOM   2652  CB  MET A 340      58.436  42.506  45.930  1.00154.76           C
ATOM   2653  CG  MET A 340      57.767  42.003  47.210  1.00154.97           C
ATOM   2654  SD  MET A 340      58.073  40.257  47.583  1.00155.31           S
ATOM   2655  CE  MET A 340      56.613  39.477  46.890  1.00154.87           C
ATOM   2656  N   GLY A 341      58.531  45.344  43.687  1.00150.70           N
ATOM   2657  CA  GLY A 341      59.177  45.829  42.477  1.00147.98           C
ATOM   2658  C   GLY A 341      59.638  44.744  41.518  1.00146.24           C
ATOM   2659  O   GLY A 341      60.806  44.349  41.534  1.00146.34           O
ATOM   2660  N   LYS A 342      58.724  44.268  40.675  1.00143.62           N
ATOM   2661  CA  LYS A 342      59.042  43.221  39.705  1.00139.90           C
ATOM   2662  C   LYS A 342      58.875  43.698  38.264  1.00136.78           C
ATOM   2663  O   LYS A 342      59.833  43.700  37.488  1.00136.46           O
ATOM   2664  CB  LYS A 342      58.160  41.989  39.944  1.00140.36           C
ATOM   2665  CG  LYS A 342      58.368  41.338  41.303  1.00140.76           C
ATOM   2666  CD  LYS A 342      57.566  40.054  41.451  1.00141.00           C
ATOM   2667  CE  LYS A 342      57.807  39.419  42.817  1.00140.69           C
ATOM   2668  NZ  LYS A 342      57.050  38.150  43.003  1.00139.27           N
ATOM   2669  N   ARG A 343      57.653  44.095  37.914  1.00132.77           N
ATOM   2670  CA  ARG A 343      57.340  44.580  36.570  1.00127.74           C
ATOM   2671  C   ARG A 343      58.015  45.937  36.330  1.00122.64           C
ATOM   2672  O   ARG A 343      57.348  46.970  36.232  1.00122.61           O
ATOM   2673  CB  ARG A 343      55.819  44.708  36.406  1.00129.97           C
ATOM   2674  CG  ARG A 343      55.043  43.425  36.713  1.00131.80           C
ATOM   2675  CD  ARG A 343      53.534  43.656  36.681  1.00134.39           C
ATOM   2676  NE  ARG A 343      52.773  42.456  37.032  1.00136.73           N
ATOM   2677  CZ  ARG A 343      51.445  42.411  37.134  1.00137.65           C
ATOM   2678  NH1 ARG A 343      50.722  43.502  36.913  1.00137.76           N
ATOM   2679  NH2 ARG A 343      50.835  41.276  37.458  1.00137.14           N
ATOM   2680  N   VAL A 344      59.342  45.913  36.230  1.00115.88           N
ATOM   2681  CA  VAL A 344      60.157  47.111  36.024  1.00107.74           C
ATOM   2682  C   VAL A 344      60.102  47.618  34.580  1.00100.19           C
ATOM   2683  O   VAL A 344      61.022  47.393  33.793  1.00 99.84           O
ATOM   2684  CB  VAL A 344      61.627  46.823  36.400  1.00109.37           C
ATOM   2685  CG1 VAL A 344      62.410  48.116  36.469  1.00110.46           C
ATOM   2686  CG2 VAL A 344      61.687  46.082  37.729  1.00109.60           C
ATOM   2687  N   ASP A 345      59.022  48.314  34.244  1.00 91.50           N
ATOM   2688  CA  ASP A 345      58.827  48.843  32.900  1.00 81.67           C
ATOM   2689  C   ASP A 345      59.555  50.162  32.697  1.00 72.32           C
ATOM   2690  O   ASP A 345      59.708  50.941  33.627  1.00 71.69           O
ATOM   2691  CB  ASP A 345      57.324  49.015  32.627  1.00 87.41           C
ATOM   2692  CG  ASP A 345      56.633  49.950  33.632  1.00 91.28           C
ATOM   2693  OD1 ASP A 345      56.921  49.867  34.849  1.00 90.33           O
ATOM   2694  OD2 ASP A 345      55.783  50.760  33.197  1.00 93.77           O
ATOM   2695  N   PHE A 346      60.017  50.401  31.477  1.00 62.53           N
ATOM   2696  CA  PHE A 346      60.724  51.637  31.141  1.00 52.75           C
ATOM   2697  C   PHE A 346      62.094  51.768  31.779  1.00 45.68           C
ATOM   2698  O   PHE A 346      62.444  52.812  32.321  1.00 46.28           O
ATOM   2699  CB  PHE A 346      59.869  52.848  31.510  1.00 51.60           C
ATOM   2700  CG  PHE A 346      58.539  52.862  30.827  1.00 52.37           C
ATOM   2701  CD1 PHE A 346      57.360  52.930  31.569  1.00 49.71           C
ATOM   2702  CD2 PHE A 346      58.459  52.758  29.437  1.00 50.60           C
ATOM   2703  CE1 PHE A 346      56.122  52.888  30.936  1.00 47.41           C
ATOM   2704  CE2 PHE A 346      57.222  52.715  28.795  1.00 48.94           C
ATOM   2705  CZ  PHE A 346      56.054  52.780  29.546  1.00 47.51           C
ATOM   2706  N   SER A 347      62.879  50.708  31.691  1.00 38.66           N
ATOM   2707  CA  SER A 347      64.211  50.717  32.254  1.00 35.34           C
ATOM   2708  C   SER A 347      65.107  49.737  31.509  1.00 34.11           C
ATOM   2709  O   SER A 347      64.626  48.799  30.899  1.00 35.31           O
ATOM   2710  CB  SER A 347      64.140  50.360  33.729  1.00 35.15           C
ATOM   2711  OG  SER A 347      63.376  49.191  33.912  1.00 35.23           O
ATOM   2712  N   ALA A 348      66.412  49.973  31.545  1.00 31.83           N
ATOM   2713  CA  ALA A 348      67.359  49.108  30.869  1.00 27.42           C
ATOM   2714  C   ALA A 348      68.552  48.879  31.768  1.00 28.37           C
ATOM   2715  O   ALA A 348      68.752  49.602  32.734  1.00 30.29           O
ATOM   2716  CB  ALA A 348      67.805  49.735  29.574  1.00 24.59           C
ATOM   2717  N   ARG A 349      69.357  47.878  31.431  1.00 28.48           N
ATOM   2718  CA  ARG A 349      70.529  47.544  32.217  1.00 27.13           C
ATOM   2719  C   ARG A 349      71.683  47.104  31.307  1.00 27.70           C
ATOM   2720  O   ARG A 349      71.434  46.490  30.290  1.00 29.60           O
ATOM   2721  CB  ARG A 349      70.146  46.419  33.189  1.00 24.20           C
ATOM   2722  CG  ARG A 349      71.278  45.844  34.033  1.00 27.72           C
ATOM   2723  CD  ARG A 349      70.755  44.720  34.913  1.00 29.13           C
ATOM   2724  NE  ARG A 349      71.793  44.141  35.771  1.00 38.28           N
ATOM   2725  CZ  ARG A 349      72.278  44.710  36.874  1.00 38.99           C
ATOM   2726  NH1 ARG A 349      71.818  45.891  37.281  1.00 37.60           N
ATOM   2727  NH2 ARG A 349      73.242  44.102  37.562  1.00 36.34           N
ATOM   2728  N   THR A 350      72.927  47.457  31.649  1.00 27.70           N
ATOM   2729  CA  THR A 350      74.124  47.018  30.901  1.00 28.48           C
ATOM   2730  C   THR A 350      75.435  47.350  31.590  1.00 29.28           C
ATOM   2731  O   THR A 350      75.469  48.036  32.617  1.00 29.35           O
ATOM   2732  CB  THR A 350      74.300  47.629  29.477  1.00 29.80           C
ATOM   2733  OG1 THR A 350      73.212  48.492  29.157  1.00 38.65           O
ATOM   2734  CG2 THR A 350      74.425  46.528  28.455  1.00 21.86           C
ATOM   2735  N   VAL A 351      76.513  46.869  30.973  1.00 26.16           N
ATOM   2736  CA  VAL A 351      77.871  47.090  31.434  1.00 25.22           C
ATOM   2737  C   VAL A 351      78.167  48.590  31.310  1.00 26.38           C
ATOM   2738  O   VAL A 351      77.625  49.257  30.426  1.00 26.35           O
ATOM   2739  CB  VAL A 351      78.862  46.263  30.559  1.00 24.31           C
ATOM   2740  CG1 VAL A 351      80.302  46.733  30.761  1.00 21.62           C
ATOM   2741  CG2 VAL A 351      78.744  44.805  30.918  1.00 20.21           C
ATOM   2742  N   ILE A 352      79.016  49.116  32.192  1.00 25.02           N
ATOM   2743  CA  ILE A 352      79.369  50.536  32.168  1.00 23.90           C
ATOM   2744  C   ILE A 352      80.838  50.749  31.802  1.00 25.31           C
ATOM   2745  O   ILE A 352      81.678  49.892  32.045  1.00 24.95           O
ATOM   2746  CB  ILE A 352      79.118  51.224  33.563  1.00 22.25           C
ATOM   2747  CG1 ILE A 352      79.852  50.463  34.664  1.00 16.02           C
ATOM   2748  CG2 ILE A 352      77.637  51.280  33.882  1.00 21.53           C
ATOM   2749  CD1 ILE A 352      79.859  51.175  35.971  1.00 15.90           C
ATOM   2750  N   SER A 353      81.137  51.915  31.243  1.00 26.80           N
ATOM   2751  CA  SER A 353      82.494  52.270  30.839  1.00 27.52           C
ATOM   2752  C   SER A 353      82.733  53.714  31.246  1.00 28.51           C
ATOM   2753  O   SER A 353      81.793  54.505  31.273  1.00 32.97           O
ATOM   2754  CB  SER A 353      82.637  52.159  29.316  1.00 28.55           C
ATOM   2755  OG  SER A 353      82.032  50.981  28.807  1.00 31.92           O
ATOM   2756  N   GLY A 354      83.972  54.069  31.576  1.00 27.69           N
ATOM   2757  CA  GLY A 354      84.248  55.456  31.932  1.00 24.40           C
ATOM   2758  C   GLY A 354      84.390  56.312  30.675  1.00 23.01           C
ATOM   2759  O   GLY A 354      84.711  55.796  29.608  1.00 18.58           O
ATOM   2760  N   ASP A 355      84.165  57.616  30.778  1.00 23.43           N
ATOM   2761  CA  ASP A 355      84.283  58.463  29.600  1.00 26.63           C
ATOM   2762  C   ASP A 355      84.750  59.869  29.933  1.00 27.79           C
ATOM   2763  O   ASP A 355      83.986  60.672  30.457  1.00 28.50           O
ATOM   2764  CB  ASP A 355      82.936  58.546  28.881  1.00 31.63           C
ATOM   2765  CG  ASP A 355      83.069  59.030  27.438  1.00 35.95           C
ATOM   2766  OD1 ASP A 355      83.807  60.024  27.207  1.00 30.71           O
ATOM   2767  OD2 ASP A 355      82.429  58.406  26.549  1.00 33.35           O
ATOM   2768  N   PRO A 356      86.010  60.196  29.618  1.00 29.75           N
ATOM   2769  CA  PRO A 356      86.503  61.540  29.921  1.00 30.67           C
ATOM   2770  C   PRO A 356      85.836  62.679  29.182  1.00 30.90           C
ATOM   2771  O   PRO A 356      86.025  63.837  29.551  1.00 33.35           O
ATOM   2772  CB  PRO A 356      87.996  61.443  29.610  1.00 26.50           C
ATOM   2773  CG  PRO A 356      88.069  60.383  28.601  1.00 27.38           C
ATOM   2774  CD  PRO A 356      87.111  59.349  29.133  1.00 31.79           C
ATOM   2775  N   ASN A 357      85.036  62.370  28.164  1.00 31.13           N
ATOM   2776  CA  ASN A 357      84.400  63.436  27.406  1.00 30.73           C
ATOM   2777  C   ASN A 357      82.924  63.691  27.685  1.00 33.68           C
ATOM   2778  O   ASN A 357      82.262  64.442  26.975  1.00 38.18           O
ATOM   2779  CB  ASN A 357      84.662  63.228  25.916  1.00 32.94           C
ATOM   2780  CG  ASN A 357      86.149  63.340  25.575  1.00 35.08           C
ATOM   2781  OD1 ASN A 357      86.789  64.355  25.857  1.00 34.77           O
ATOM   2782  ND2 ASN A 357      86.701  62.293  24.975  1.00 34.81           N
ATOM   2783  N   LEU A 358      82.401  63.089  28.738  1.00 35.84           N
ATOM   2784  CA  LEU A 358      81.022  63.346  29.114  1.00 34.86           C
ATOM   2785  C   LEU A 358      81.034  64.324  30.294  1.00 34.50           C
ATOM   2786  O   LEU A 358      81.978  64.344  31.082  1.00 30.74           O
ATOM   2787  CB  LEU A 358      80.339  62.052  29.525  1.00 36.53           C
ATOM   2788  CG  LEU A 358      80.123  61.069  28.388  1.00 35.67           C
ATOM   2789  CD1 LEU A 358      79.482  59.809  28.933  1.00 34.79           C
ATOM   2790  CD2 LEU A 358      79.246  61.719  27.327  1.00 35.63           C
ATOM   2791  N   GLU A 359      79.997  65.150  30.399  1.00 35.97           N
ATOM   2792  CA  GLU A 359      79.881  66.099  31.502  1.00 34.26           C
ATOM   2793  C   GLU A 359      79.467  65.296  32.745  1.00 32.55           C
ATOM   2794  O   GLU A 359      78.803  64.268  32.636  1.00 30.69           O
ATOM   2795  CB  GLU A 359      78.826  67.159  31.176  1.00 38.40           C
ATOM   2796  CG  GLU A 359      79.105  67.973  29.916  1.00 46.56           C
ATOM   2797  CD  GLU A 359      80.348  68.862  30.026  1.00 54.81           C
ATOM   2798  OE1 GLU A 359      80.271  69.936  30.666  1.00 57.65           O
ATOM   2799  OE2 GLU A 359      81.410  68.488  29.472  1.00 60.06           O
ATOM   2800  N   LEU A 360      79.873  65.765  33.919  1.00 31.97           N
ATOM   2801  CA  LEU A 360      79.564  65.101  35.179  1.00 30.84           C
ATOM   2802  C   LEU A 360      78.145  64.551  35.336  1.00 32.39           C
ATOM   2803  O   LEU A 360      77.956  63.455  35.874  1.00 34.42           O
ATOM   2804  CB  LEU A 360      79.838  66.047  36.339  1.00 30.55           C
ATOM   2805  CG  LEU A 360      79.574  65.442  37.718  1.00 28.86           C
ATOM   2806  CD1 LEU A 360      80.580  64.333  37.985  1.00 26.09           C
ATOM   2807  CD2 LEU A 360      79.669  66.526  38.787  1.00 27.69           C
ATOM   2808  N   ASP A 361      77.150  65.301  34.874  1.00 31.83           N
ATOM   2809  CA  ASP A 361      75.761  64.878  35.004  1.00 31.47           C
ATOM   2810  C   ASP A 361      75.133  64.141  33.824  1.00 32.64           C
ATOM   2811  O   ASP A 361      73.918  63.941  33.797  1.00 34.86           O
ATOM   2812  CB  ASP A 361      74.890  66.083  35.348  1.00 34.13           C
ATOM   2813  CG  ASP A 361      75.125  67.247  34.420  1.00 39.90           C
ATOM   2814  OD1 ASP A 361      74.171  68.004  34.147  1.00 41.52           O
ATOM   2815  OD2 ASP A 361      76.276  67.411  33.972  1.00 43.18           O
ATOM   2816  N   GLN A 362      75.935  63.735  32.846  1.00 32.29           N
ATOM   2817  CA  GLN A 362      75.392  63.011  31.695  1.00 29.48           C
ATOM   2818  C   GLN A 362      75.508  61.505  31.866  1.00 26.92           C
ATOM   2819  O   GLN A 362      76.145  61.020  32.787  1.00 28.28           O
ATOM   2820  CB  GLN A 362      76.126  63.404  30.402  1.00 26.82           C
ATOM   2821  CG  GLN A 362      75.696  64.733  29.843  1.00 27.55           C
ATOM   2822  CD  GLN A 362      76.476  65.149  28.602  1.00 30.00           C
ATOM   2823  OE1 GLN A 362      77.712  65.191  28.609  1.00 26.52           O
ATOM   2824  NE2 GLN A 362      75.749  65.480  27.531  1.00 27.99           N
ATOM   2825  N   VAL A 363      74.866  60.780  30.966  1.00 26.10           N
ATOM   2826  CA  VAL A 363      74.945  59.336  30.921  1.00 26.81           C
ATOM   2827  C   VAL A 363      74.879  58.998  29.436  1.00 30.07           C
ATOM   2828  O   VAL A 363      74.005  59.489  28.723  1.00 29.49           O
ATOM   2829  CB  VAL A 363      73.781  58.634  31.676  1.00 28.15           C
ATOM   2830  CG1 VAL A 363      72.433  58.989  31.068  1.00 28.55           C
ATOM   2831  CG2 VAL A 363      73.981  57.142  31.627  1.00 23.72           C
ATOM   2832  N   GLY A 364      75.836  58.200  28.965  1.00 32.46           N
ATOM   2833  CA  GLY A 364      75.845  57.797  27.571  1.00 31.58           C
ATOM   2834  C   GLY A 364      74.883  56.634  27.428  1.00 33.53           C
ATOM   2835  O   GLY A 364      75.015  55.614  28.107  1.00 31.92           O
ATOM   2836  N   VAL A 365      73.904  56.783  26.547  1.00 34.93           N
ATOM   2837  CA  VAL A 365      72.900  55.741  26.346  1.00 34.39           C
ATOM   2838  C   VAL A 365      73.025  55.165  24.949  1.00 35.16           C
ATOM   2839  O   VAL A 365      72.766  55.851  23.962  1.00 39.64           O
ATOM   2840  CB  VAL A 365      71.469  56.318  26.514  1.00 32.68           C
ATOM   2841  CG1 VAL A 365      70.439  55.210  26.463  1.00 24.88           C
ATOM   2842  CG2 VAL A 365      71.374  57.092  27.811  1.00 32.75           C
ATOM   2843  N   PRO A 366      73.426  53.897  24.838  1.00 32.72           N
ATOM   2844  CA  PRO A 366      73.540  53.347  23.492  1.00 31.53           C
ATOM   2845  C   PRO A 366      72.246  53.448  22.705  1.00 33.59           C
ATOM   2846  O   PRO A 366      71.159  53.162  23.205  1.00 32.39           O
ATOM   2847  CB  PRO A 366      73.985  51.908  23.736  1.00 32.94           C
ATOM   2848  CG  PRO A 366      73.595  51.639  25.157  1.00 35.78           C
ATOM   2849  CD  PRO A 366      73.861  52.925  25.847  1.00 33.55           C
ATOM   2850  N   LYS A 367      72.400  53.891  21.465  1.00 37.01           N
ATOM   2851  CA  LYS A 367      71.318  54.078  20.507  1.00 35.56           C
ATOM   2852  C   LYS A 367      70.281  52.953  20.549  1.00 35.70           C
ATOM   2853  O   LYS A 367      69.079  53.209  20.530  1.00 35.84           O
ATOM   2854  CB  LYS A 367      71.943  54.168  19.116  1.00 40.28           C
ATOM   2855  CG  LYS A 367      71.166  54.964  18.086  1.00 48.39           C
ATOM   2856  CD  LYS A 367      72.120  55.489  17.029  1.00 52.23           C
ATOM   2857  CE  LYS A 367      73.218  56.326  17.685  1.00 57.35           C
ATOM   2858  NZ  LYS A 367      74.341  56.648  16.764  1.00 62.05           N
ATOM   2859  N   SER A 368      70.745  51.707  20.613  1.00 33.69           N
ATOM   2860  CA  SER A 368      69.838  50.564  20.641  1.00 35.14           C
ATOM   2861  C   SER A 368      68.916  50.532  21.862  1.00 35.45           C
ATOM   2862  O   SER A 368      67.804  50.004  21.792  1.00 34.51           O
ATOM   2863  CB  SER A 368      70.632  49.264  20.579  1.00 37.62           C
ATOM   2864  OG  SER A 368      71.420  49.102  21.743  1.00 44.03           O
ATOM   2865  N   ILE A 369      69.392  51.069  22.984  1.00 34.66           N
ATOM   2866  CA  ILE A 369      68.599  51.115  24.200  1.00 32.68           C
ATOM   2867  C   ILE A 369      67.720  52.355  24.160  1.00 34.08           C
ATOM   2868  O   ILE A 369      66.625  52.369  24.727  1.00 34.04           O
ATOM   2869  CB  ILE A 369      69.498  51.132  25.461  1.00 32.62           C
ATOM   2870  CG1 ILE A 369      70.126  49.749  25.644  1.00 32.99           C
ATOM   2871  CG2 ILE A 369      68.687  51.505  26.689  1.00 28.00           C
ATOM   2872  CD1 ILE A 369      71.094  49.644  26.780  1.00 33.10           C
ATOM   2873  N   ALA A 370      68.188  53.390  23.469  1.00 33.27           N
ATOM   2874  CA  ALA A 370      67.402  54.609  23.359  1.00 34.62           C
ATOM   2875  C   ALA A 370      66.149  54.342  22.542  1.00 35.71           C
ATOM   2876  O   ALA A 370      65.102  54.897  22.838  1.00 36.65           O
ATOM   2877  CB  ALA A 370      68.214  55.720  22.717  1.00 33.69           C
ATOM   2878  N   LYS A 371      66.253  53.492  21.522  1.00 35.18           N
ATOM   2879  CA  LYS A 371      65.101  53.164  20.677  1.00 38.38           C
ATOM   2880  C   LYS A 371      64.082  52.245  21.370  1.00 39.11           C
ATOM   2881  O   LYS A 371      62.989  52.006  20.849  1.00 38.14           O
ATOM   2882  CB  LYS A 371      65.561  52.465  19.402  1.00 38.51           C
ATOM   2883  CG  LYS A 371      66.459  53.265  18.478  1.00 44.87           C
ATOM   2884  CD  LYS A 371      66.899  52.363  17.339  1.00 46.33           C
ATOM   2885  CE  LYS A 371      68.022  52.941  16.527  1.00 49.89           C
ATOM   2886  NZ  LYS A 371      68.606  51.858  15.682  1.00 54.71           N
ATOM   2887  N   THR A 372      64.446  51.727  22.537  1.00 39.79           N
ATOM   2888  CA  THR A 372      63.585  50.810  23.261  1.00 42.87           C
ATOM   2889  C   THR A 372      62.749  51.477  24.350  1.00 44.47           C
ATOM   2890  O   THR A 372      61.605  51.093  24.585  1.00 45.33           O
ATOM   2891  CB  THR A 372      64.425  49.691  23.899  1.00 44.47           C
ATOM   2892  OG1 THR A 372      65.397  49.228  22.952  1.00 44.53           O
ATOM   2893  CG2 THR A 372      63.537  48.517  24.294  1.00 44.74           C
ATOM   2894  N   LEU A 373      63.324  52.478  25.008  1.00 43.54           N
ATOM   2895  CA  LEU A 373      62.653  53.185  26.085  1.00 40.64           C
ATOM   2896  C   LEU A 373      61.972  54.422  25.545  1.00 41.28           C
ATOM   2897  O   LEU A 373      62.599  55.230  24.875  1.00 43.31           O
ATOM   2898  CB  LEU A 373      63.679  53.570  27.155  1.00 39.69           C
ATOM   2899  CG  LEU A 373      64.457  52.391  27.756  1.00 37.08           C
ATOM   2900  CD1 LEU A 373      65.653  52.875  28.545  1.00 35.33           C
ATOM   2901  CD2 LEU A 373      63.534  51.585  28.629  1.00 34.50           C
ATOM   2902  N   THR A 374      60.691  54.586  25.856  1.00 42.53           N
ATOM   2903  CA  THR A 374      59.939  55.741  25.364  1.00 42.70           C
ATOM   2904  C   THR A 374      59.396  56.680  26.437  1.00 41.18           C
ATOM   2905  O   THR A 374      59.265  56.312  27.598  1.00 40.32           O
ATOM   2906  CB  THR A 374      58.724  55.294  24.496  1.00 44.07           C
ATOM   2907  OG1 THR A 374      57.759  54.611  25.318  1.00 45.10           O
ATOM   2908  CG2 THR A 374      59.184  54.377  23.371  1.00 40.90           C
ATOM   2909  N   TYR A 375      59.084  57.904  26.019  1.00 41.81           N
ATOM   2910  CA  TYR A 375      58.500  58.918  26.890  1.00 39.35           C
ATOM   2911  C   TYR A 375      57.264  59.468  26.192  1.00 38.45           C
ATOM   2912  O   TYR A 375      57.358  59.966  25.077  1.00 41.20           O
ATOM   2913  CB  TYR A 375      59.466  60.076  27.142  1.00 37.63           C
ATOM   2914  CG  TYR A 375      58.802  61.198  27.912  1.00 41.86           C
ATOM   2915  CD1 TYR A 375      58.456  61.036  29.257  1.00 42.57           C
ATOM   2916  CD2 TYR A 375      58.408  62.377  27.271  1.00 41.49           C
ATOM   2917  CE1 TYR A 375      57.728  62.007  29.938  1.00 40.80           C
ATOM   2918  CE2 TYR A 375      57.679  63.350  27.943  1.00 38.21           C
ATOM   2919  CZ  TYR A 375      57.341  63.153  29.275  1.00 39.65           C
ATOM   2920  OH  TYR A 375      56.584  64.086  29.935  1.00 41.68           O
ATOM   2921  N   PRO A 376      56.089  59.376  26.829  1.00 37.87           N
ATOM   2922  CA  PRO A 376      54.840  59.882  26.240  1.00 37.39           C
ATOM   2923  C   PRO A 376      54.749  61.412  26.264  1.00 36.92           C
ATOM   2924  O   PRO A 376      54.572  62.009  27.317  1.00 40.94           O
ATOM   2925  CB  PRO A 376      53.768  59.222  27.105  1.00 33.12           C
ATOM   2926  CG  PRO A 376      54.415  59.157  28.426  1.00 34.32           C
ATOM   2927  CD  PRO A 376      55.812  58.668  28.090  1.00 36.83           C
ATOM   2928  N   GLU A 377      54.852  62.049  25.106  1.00 36.73           N
ATOM   2929  CA  GLU A 377      54.804  63.510  25.053  1.00 36.39           C
ATOM   2930  C   GLU A 377      53.556  64.033  24.344  1.00 36.81           C
ATOM   2931  O   GLU A 377      53.338  63.726  23.175  1.00 39.63           O
ATOM   2932  CB  GLU A 377      56.069  64.022  24.362  1.00 33.56           C
ATOM   2933  CG  GLU A 377      56.133  65.504  24.154  1.00 32.52           C
ATOM   2934  CD  GLU A 377      57.515  65.956  23.733  1.00 38.24           C
ATOM   2935  OE1 GLU A 377      58.156  65.244  22.935  1.00 38.87           O
ATOM   2936  OE2 GLU A 377      57.968  67.026  24.192  1.00 43.39           O
ATOM   2937  N   VAL A 378      52.742  64.817  25.053  1.00 35.43           N
ATOM   2938  CA  VAL A 378      51.510  65.368  24.488  1.00 36.01           C
ATOM   2939  C   VAL A 378      51.778  66.342  23.357  1.00 39.19           C
ATOM   2940  O   VAL A 378      52.613  67.234  23.492  1.00 40.17           O
ATOM   2941  CB  VAL A 378      50.656  66.111  25.544  1.00 34.92           C
ATOM   2942  CG1 VAL A 378      49.587  66.939  24.851  1.00 34.29           C
ATOM   2943  CG2 VAL A 378      49.984  65.120  26.470  1.00 33.00           C
ATOM   2944  N   VAL A 379      51.050  66.174  22.252  1.00 41.65           N
ATOM   2945  CA  VAL A 379      51.198  67.042  21.090  1.00 45.86           C
ATOM   2946  C   VAL A 379      50.736  68.448  21.451  1.00 48.53           C
ATOM   2947  O   VAL A 379      49.627  68.663  21.957  1.00 49.97           O
ATOM   2948  CB  VAL A 379      50.394  66.529  19.889  1.00 46.35           C
ATOM   2949  CG1 VAL A 379      50.667  67.398  18.679  1.00 43.45           C
ATOM   2950  CG2 VAL A 379      50.778  65.104  19.596  1.00 49.13           C
ATOM   2951  N   THR A 380      51.600  69.405  21.156  1.00 49.46           N
ATOM   2952  CA  THR A 380      51.365  70.790  21.498  1.00 50.77           C
ATOM   2953  C   THR A 380      51.963  71.667  20.389  1.00 53.07           C
ATOM   2954  O   THR A 380      52.827  71.220  19.633  1.00 54.78           O
ATOM   2955  CB  THR A 380      52.070  71.055  22.866  1.00 50.08           C
ATOM   2956  OG1 THR A 380      51.174  71.703  23.769  1.00 48.90           O
ATOM   2957  CG2 THR A 380      53.335  71.877  22.682  1.00 46.90           C
ATOM   2958  N   PRO A 381      51.503  72.919  20.256  1.00 55.46           N
ATOM   2959  CA  PRO A 381      52.108  73.728  19.192  1.00 55.38           C
ATOM   2960  C   PRO A 381      53.611  73.985  19.415  1.00 57.82           C
ATOM   2961  O   PRO A 381      54.352  74.263  18.464  1.00 56.39           O
ATOM   2962  CB  PRO A 381      51.272  75.007  19.207  1.00 51.82           C
ATOM   2963  CG  PRO A 381      50.683  75.038  20.587  1.00 53.51           C
ATOM   2964  CD  PRO A 381      50.345  73.606  20.848  1.00 53.73           C
ATOM   2965  N   TYR A 382      54.072  73.877  20.662  1.00 59.02           N
ATOM   2966  CA  TYR A 382      55.494  74.094  20.930  1.00 59.20           C
ATOM   2967  C   TYR A 382      56.299  72.913  20.389  1.00 56.78           C
ATOM   2968  O   TYR A 382      57.513  73.023  20.220  1.00 56.71           O
ATOM   2969  CB  TYR A 382      55.803  74.220  22.437  1.00 61.59           C
ATOM   2970  CG  TYR A 382      54.830  75.029  23.275  1.00 63.45           C
ATOM   2971  CD1 TYR A 382      54.077  74.415  24.282  1.00 63.24           C
ATOM   2972  CD2 TYR A 382      54.662  76.398  23.076  1.00 63.84           C
ATOM   2973  CE1 TYR A 382      53.183  75.137  25.062  1.00 60.97           C
ATOM   2974  CE2 TYR A 382      53.760  77.132  23.861  1.00 62.69           C
ATOM   2975  CZ  TYR A 382      53.028  76.488  24.847  1.00 59.90           C
ATOM   2976  OH  TYR A 382      52.130  77.183  25.612  1.00 59.94           O
ATOM   2977  N   ASN A 383      55.633  71.790  20.112  1.00 53.70           N
ATOM   2978  CA  ASN A 383      56.349  70.616  19.627  1.00 52.61           C
ATOM   2979  C   ASN A 383      55.728  69.796  18.495  1.00 54.27           C
ATOM   2980  O   ASN A 383      56.088  68.636  18.314  1.00 56.20           O
ATOM   2981  CB  ASN A 383      56.648  69.686  20.811  1.00 52.06           C
ATOM   2982  CG  ASN A 383      55.398  68.982  21.358  1.00 48.50           C
ATOM   2983  OD1 ASN A 383      54.272  69.318  21.009  1.00 44.19           O
ATOM   2984  ND2 ASN A 383      55.610  68.000  22.229  1.00 45.54           N
ATOM   2985  N   ILE A 384      54.818  70.381  17.724  1.00 55.48           N
ATOM   2986  CA  ILE A 384      54.174  69.658  16.618  1.00 55.55           C
ATOM   2987  C   ILE A 384      55.139  69.191  15.527  1.00 55.75           C
ATOM   2988  O   ILE A 384      54.993  68.095  14.984  1.00 54.23           O
ATOM   2989  CB  ILE A 384      53.074  70.523  15.951  1.00 55.60           C
ATOM   2990  CG1 ILE A 384      51.703  69.998  16.332  1.00 54.97           C
ATOM   2991  CG2 ILE A 384      53.190  70.464  14.432  1.00 58.29           C
ATOM   2992  CD1 ILE A 384      51.390  68.676  15.690  1.00 55.76           C
ATOM   2993  N   ASP A 385      56.111  70.034  15.198  1.00 56.71           N
ATOM   2994  CA  ASP A 385      57.076  69.702  14.161  1.00 58.85           C
ATOM   2995  C   ASP A 385      58.023  68.595  14.587  1.00 58.34           C
ATOM   2996  O   ASP A 385      58.129  67.575  13.904  1.00 60.06           O
ATOM   2997  CB  ASP A 385      57.877  70.942  13.754  1.00 61.35           C
ATOM   2998  CG  ASP A 385      56.994  72.047  13.196  1.00 65.68           C
ATOM   2999  OD1 ASP A 385      56.032  71.733  12.457  1.00 65.48           O
ATOM   3000  OD2 ASP A 385      57.267  73.231  13.489  1.00 69.86           O
ATOM   3001  N   ARG A 386      58.713  68.792  15.708  1.00 56.56           N
ATOM   3002  CA  ARG A 386      59.640  67.783  16.209  1.00 51.33           C
ATOM   3003  C   ARG A 386      58.925  66.432  16.271  1.00 49.72           C
ATOM   3004  O   ARG A 386      59.434  65.427  15.779  1.00 48.41           O
ATOM   3005  CB  ARG A 386      60.160  68.186  17.598  1.00 48.87           C
ATOM   3006  CG  ARG A 386      61.092  67.163  18.264  1.00 48.11           C
ATOM   3007  CD  ARG A 386      61.828  67.735  19.499  1.00 44.09           C
ATOM   3008  NE  ARG A 386      60.928  68.241  20.538  1.00 38.90           N
ATOM   3009  CZ  ARG A 386      60.194  67.479  21.344  1.00 37.40           C
ATOM   3010  NH1 ARG A 386      60.243  66.161  21.249  1.00 39.20           N
ATOM   3011  NH2 ARG A 386      59.394  68.038  22.239  1.00 37.30           N
ATOM   3012  N   LEU A 387      57.733  66.410  16.857  1.00 46.19           N
ATOM   3013  CA  LEU A 387      56.997  65.168  16.962  1.00 43.74           C
ATOM   3014  C   LEU A 387      56.652  64.632  15.596  1.00 46.10           C
ATOM   3015  O   LEU A 387      56.945  63.478  15.290  1.00 47.26           O
ATOM   3016  CB  LEU A 387      55.738  65.363  17.797  1.00 40.96           C
ATOM   3017  CG  LEU A 387      56.014  65.611  19.283  1.00 40.03           C
ATOM   3018  CD1 LEU A 387      54.715  65.862  20.015  1.00 38.94           C
ATOM   3019  CD2 LEU A 387      56.741  64.415  19.879  1.00 36.47           C
ATOM   3020  N   THR A 388      56.031  65.464  14.768  1.00 49.23           N
ATOM   3021  CA  THR A 388      55.674  65.043  13.419  1.00 51.15           C
ATOM   3022  C   THR A 388      56.891  64.424  12.732  1.00 51.29           C
ATOM   3023  O   THR A 388      56.764  63.448  11.997  1.00 55.13           O
ATOM   3024  CB  THR A 388      55.151  66.230  12.555  1.00 51.71           C
ATOM   3025  OG1 THR A 388      53.752  66.440  12.805  1.00 53.95           O
ATOM   3026  CG2 THR A 388      55.349  65.940  11.073  1.00 48.25           C
ATOM   3027  N   GLN A 389      58.068  64.987  12.977  1.00 49.77           N
ATOM   3028  CA  GLN A 389      59.291  64.473  12.378  1.00 50.52           C
ATOM   3029  C   GLN A 389      59.720  63.133  12.973  1.00 51.61           C
ATOM   3030  O   GLN A 389      60.134  62.230  12.249  1.00 52.87           O
ATOM   3031  CB  GLN A 389      60.429  65.480  12.539  1.00 52.96           C
ATOM   3032  CG  GLN A 389      61.744  64.969  11.989  1.00 56.23           C
ATOM   3033  CD  GLN A 389      61.631  64.578  10.526  1.00 58.06           C
ATOM   3034  OE1 GLN A 389      62.262  63.617  10.070  1.00 58.06           O
ATOM   3035  NE2 GLN A 389      60.824  65.327   9.779  1.00 56.44           N
ATOM   3036  N   LEU A 390      59.635  63.010  14.294  1.00 53.16           N
ATOM   3037  CA  LEU A 390      60.007  61.769  14.967  1.00 52.05           C
ATOM   3038  C   LEU A 390      59.116  60.628  14.473  1.00 52.89           C
ATOM   3039  O   LEU A 390      59.605  59.545  14.139  1.00 53.60           O
ATOM   3040  CB  LEU A 390      59.856  61.927  16.479  1.00 47.74           C
ATOM   3041  CG  LEU A 390      60.662  63.075  17.072  1.00 47.44           C
ATOM   3042  CD1 LEU A 390      60.329  63.244  18.550  1.00 50.85           C
ATOM   3043  CD2 LEU A 390      62.125  62.797  16.881  1.00 45.91           C
ATOM   3044  N   VAL A 391      57.809  60.880  14.426  1.00 51.55           N
ATOM   3045  CA  VAL A 391      56.854  59.878  13.967  1.00 49.05           C
ATOM   3046  C   VAL A 391      57.187  59.400  12.560  1.00 48.03           C
ATOM   3047  O   VAL A 391      56.877  58.272  12.201  1.00 46.90           O
ATOM   3048  CB  VAL A 391      55.411  60.428  13.986  1.00 49.81           C
ATOM   3049  CG1 VAL A 391      54.450  59.418  13.362  1.00 44.12           C
ATOM   3050  CG2 VAL A 391      55.002  60.747  15.423  1.00 43.99           C
ATOM   3051  N   ARG A 392      57.817  60.252  11.762  1.00 48.75           N
ATOM   3052  CA  ARG A 392      58.175  59.849  10.410  1.00 51.80           C
ATOM   3053  C   ARG A 392      59.385  58.943  10.441  1.00 51.45           C
ATOM   3054  O   ARG A 392      59.453  57.986   9.677  1.00 53.37           O
ATOM   3055  CB  ARG A 392      58.468  61.056   9.518  1.00 55.89           C
ATOM   3056  CG  ARG A 392      57.233  61.809   9.064  1.00 61.41           C
ATOM   3057  CD  ARG A 392      57.581  62.879   8.044  1.00 65.62           C
ATOM   3058  NE  ARG A 392      56.502  63.853   7.892  1.00 68.95           N
ATOM   3059  CZ  ARG A 392      56.603  64.976   7.190  1.00 70.60           C
ATOM   3060  NH1 ARG A 392      57.739  65.270   6.565  1.00 71.57           N
ATOM   3061  NH2 ARG A 392      55.573  65.814   7.122  1.00 70.07           N
ATOM   3062  N   ASN A 393      60.346  59.245  11.310  1.00 51.32           N
ATOM   3063  CA  ASN A 393      61.538  58.409  11.414  1.00 50.96           C
ATOM   3064  C   ASN A 393      61.104  57.011  11.844  1.00 49.65           C
ATOM   3065  O   ASN A 393      61.687  56.006  11.427  1.00 49.35           O
ATOM   3066  CB  ASN A 393      62.518  58.989  12.429  1.00 54.55           C
ATOM   3067  CG  ASN A 393      63.049  60.339  12.011  1.00 58.76           C
ATOM   3068  OD1 ASN A 393      63.685  60.466  10.970  1.00 64.44           O
ATOM   3069  ND2 ASN A 393      62.788  61.358  12.818  1.00 62.96           N
ATOM   3070  N   GLY A 394      60.072  56.958  12.681  1.00 45.18           N
ATOM   3071  CA  GLY A 394      59.557  55.679  13.131  1.00 45.19           C
ATOM   3072  C   GLY A 394      60.335  54.982  14.226  1.00 44.42           C
ATOM   3073  O   GLY A 394      61.274  55.535  14.788  1.00 43.74           O
ATOM   3074  N   PRO A 395      59.955  53.745  14.549  1.00 44.57           N
ATOM   3075  CA  PRO A 395      60.606  52.944  15.589  1.00 47.10           C
ATOM   3076  C   PRO A 395      62.016  52.436  15.304  1.00 49.24           C
ATOM   3077  O   PRO A 395      62.689  51.960  16.210  1.00 48.83           O
ATOM   3078  CB  PRO A 395      59.615  51.801  15.812  1.00 43.85           C
ATOM   3079  CG  PRO A 395      58.974  51.649  14.496  1.00 44.04           C
ATOM   3080  CD  PRO A 395      58.746  53.071  14.049  1.00 44.25           C
ATOM   3081  N   ASN A 396      62.475  52.555  14.064  1.00 53.55           N
ATOM   3082  CA  ASN A 396      63.802  52.058  13.717  1.00 55.88           C
ATOM   3083  C   ASN A 396      64.942  53.068  13.572  1.00 56.32           C
ATOM   3084  O   ASN A 396      66.107  52.681  13.550  1.00 57.78           O
ATOM   3085  CB  ASN A 396      63.691  51.210  12.459  1.00 59.95           C
ATOM   3086  CG  ASN A 396      62.953  49.915  12.709  1.00 64.44           C
ATOM   3087  OD1 ASN A 396      62.332  49.360  11.805  1.00 71.68           O
ATOM   3088  ND2 ASN A 396      63.024  49.419  13.940  1.00 64.20           N
ATOM   3089  N   GLU A 397      64.622  54.350  13.454  1.00 56.10           N
ATOM   3090  CA  GLU A 397      65.656  55.373  13.363  1.00 58.26           C
ATOM   3091  C   GLU A 397      65.626  56.061  14.711  1.00 56.60           C
ATOM   3092  O   GLU A 397      64.550  56.225  15.277  1.00 57.63           O
ATOM   3093  CB  GLU A 397      65.345  56.350  12.242  1.00 64.36           C
ATOM   3094  CG  GLU A 397      65.675  55.787  10.876  1.00 70.82           C
ATOM   3095  CD  GLU A 397      65.190  56.676   9.757  1.00 76.38           C
ATOM   3096  OE1 GLU A 397      65.672  57.830   9.666  1.00 78.96           O
ATOM   3097  OE2 GLU A 397      64.322  56.219   8.977  1.00 79.34           O
ATOM   3098  N   HIS A 398      66.779  56.480  15.229  1.00 54.67           N
ATOM   3099  CA  HIS A 398      66.764  57.052  16.558  1.00 53.95           C
ATOM   3100  C   HIS A 398      65.863  58.230  16.888  1.00 57.02           C
ATOM   3101  O   HIS A 398      64.970  58.091  17.731  1.00 62.48           O
ATOM   3102  CB  HIS A 398      68.141  57.390  17.095  1.00 47.75           C
ATOM   3103  CG  HIS A 398      68.059  58.170  18.368  1.00 41.53           C
ATOM   3104  ND1 HIS A 398      67.143  57.858  19.352  1.00 33.22           N
ATOM   3105  CD2 HIS A 398      68.643  59.328  18.752  1.00 36.19           C
ATOM   3106  CE1 HIS A 398      67.160  58.795  20.278  1.00 30.77           C
ATOM   3107  NE2 HIS A 398      68.062  59.697  19.940  1.00 33.58           N
ATOM   3108  N   PRO A 399      66.102  59.417  16.315  1.00 53.88           N
ATOM   3109  CA  PRO A 399      65.080  60.339  16.820  1.00 50.67           C
ATOM   3110  C   PRO A 399      63.712  59.930  16.281  1.00 50.12           C
ATOM   3111  O   PRO A 399      63.153  60.609  15.435  1.00 55.15           O
ATOM   3112  CB  PRO A 399      65.558  61.689  16.310  1.00 49.33           C
ATOM   3113  CG  PRO A 399      67.045  61.539  16.398  1.00 48.40           C
ATOM   3114  CD  PRO A 399      67.273  60.150  15.809  1.00 50.86           C
ATOM   3115  N   GLY A 400      63.194  58.804  16.775  1.00 46.82           N
ATOM   3116  CA  GLY A 400      61.904  58.291  16.351  1.00 45.83           C
ATOM   3117  C   GLY A 400      60.857  58.171  17.453  1.00 44.95           C
ATOM   3118  O   GLY A 400      60.957  58.820  18.501  1.00 45.56           O
ATOM   3119  N   ALA A 401      59.843  57.340  17.202  1.00 41.41           N
ATOM   3120  CA  ALA A 401      58.749  57.114  18.139  1.00 39.41           C
ATOM   3121  C   ALA A 401      58.161  55.725  17.911  1.00 39.16           C
ATOM   3122  O   ALA A 401      58.304  55.156  16.835  1.00 38.10           O
ATOM   3123  CB  ALA A 401      57.684  58.177  17.956  1.00 37.33           C
ATOM   3124  N   LYS A 402      57.491  55.185  18.923  1.00 39.52           N
ATOM   3125  CA  LYS A 402      56.924  53.846  18.827  1.00 41.13           C
ATOM   3126  C   LYS A 402      55.416  53.815  18.633  1.00 42.95           C
ATOM   3127  O   LYS A 402      54.886  52.930  17.960  1.00 42.85           O
ATOM   3128  CB  LYS A 402      57.263  53.033  20.087  1.00 42.95           C
ATOM   3129  CG  LYS A 402      58.564  52.235  20.066  1.00 42.03           C
ATOM   3130  CD  LYS A 402      58.579  51.262  21.254  1.00 46.62           C
ATOM   3131  CE  LYS A 402      59.667  50.187  21.139  1.00 51.88           C
ATOM   3132  NZ  LYS A 402      59.702  49.220  22.295  1.00 50.07           N
ATOM   3133  N   TYR A 403      54.716  54.759  19.247  1.00 43.13           N
ATOM   3134  CA  TYR A 403      53.264  54.797  19.135  1.00 41.84           C
ATOM   3135  C   TYR A 403      52.732  56.213  19.122  1.00 41.71           C
ATOM   3136  O   TYR A 403      53.332  57.119  19.683  1.00 44.59           O
ATOM   3137  CB  TYR A 403      52.590  54.074  20.315  1.00 38.59           C
ATOM   3138  CG  TYR A 403      52.893  52.601  20.460  1.00 38.99           C
ATOM   3139  CD1 TYR A 403      54.076  52.160  21.050  1.00 37.73           C
ATOM   3140  CD2 TYR A 403      51.981  51.638  20.016  1.00 41.87           C
ATOM   3141  CE1 TYR A 403      54.339  50.792  21.198  1.00 38.28           C
ATOM   3142  CE2 TYR A 403      52.239  50.272  20.151  1.00 36.78           C
ATOM   3143  CZ  TYR A 403      53.414  49.860  20.744  1.00 37.66           C
ATOM   3144  OH  TYR A 403      53.650  48.516  20.886  1.00 40.93           O
ATOM   3145  N   VAL A 404      51.593  56.392  18.474  1.00 41.85           N
ATOM   3146  CA  VAL A 404      50.923  57.677  18.444  1.00 42.64           C
ATOM   3147  C   VAL A 404      49.576  57.313  19.044  1.00 44.66           C
ATOM   3148  O   VAL A 404      48.945  56.356  18.605  1.00 44.18           O
ATOM   3149  CB  VAL A 404      50.722  58.199  17.007  1.00 44.08           C
ATOM   3150  CG1 VAL A 404      49.844  59.445  17.032  1.00 41.06           C
ATOM   3151  CG2 VAL A 404      52.081  58.500  16.354  1.00 41.21           C
ATOM   3152  N   ILE A 405      49.159  58.041  20.072  1.00 46.33           N
ATOM   3153  CA  ILE A 405      47.887  57.768  20.726  1.00 48.90           C
ATOM   3154  C   ILE A 405      46.956  58.940  20.495  1.00 52.93           C
ATOM   3155  O   ILE A 405      47.344  60.089  20.709  1.00 52.20           O
ATOM   3156  CB  ILE A 405      48.086  57.562  22.228  1.00 48.87           C
ATOM   3157  CG1 ILE A 405      49.104  56.442  22.452  1.00 47.78           C
ATOM   3158  CG2 ILE A 405      46.763  57.221  22.883  1.00 44.32           C
ATOM   3159  CD1 ILE A 405      49.802  56.502  23.778  1.00 50.86           C
ATOM   3160  N   ARG A 406      45.731  58.646  20.058  1.00 57.26           N
ATOM   3161  CA  ARG A 406      44.739  59.686  19.764  1.00 61.12           C
ATOM   3162  C   ARG A 406      43.754  59.924  20.894  1.00 63.16           C
ATOM   3163  O   ARG A 406      43.620  59.103  21.800  1.00 61.27           O
ATOM   3164  CB  ARG A 406      43.954  59.326  18.501  1.00 61.98           C
ATOM   3165  CG  ARG A 406      44.820  59.081  17.287  1.00 62.33           C
ATOM   3166  CD  ARG A 406      44.348  57.858  16.545  1.00 60.38           C
ATOM   3167  NE  ARG A 406      43.120  58.108  15.812  1.00 63.26           N
ATOM   3168  CZ  ARG A 406      42.253  57.161  15.479  1.00 65.42           C
ATOM   3169  NH1 ARG A 406      42.481  55.897  15.824  1.00 65.90           N
ATOM   3170  NH2 ARG A 406      41.166  57.480  14.790  1.00 65.30           N
ATOM   3171  N   ASP A 407      43.061  61.056  20.811  1.00 66.64           N
ATOM   3172  CA  ASP A 407      42.058  61.466  21.797  1.00 71.42           C
ATOM   3173  C   ASP A 407      41.382  60.287  22.497  1.00 72.17           C
ATOM   3174  O   ASP A 407      41.441  60.153  23.723  1.00 73.03           O
ATOM   3175  CB  ASP A 407      40.980  62.313  21.113  1.00 73.24           C
ATOM   3176  CG  ASP A 407      41.539  63.568  20.473  1.00 75.92           C
ATOM   3177  OD1 ASP A 407      40.937  64.044  19.484  1.00 78.80           O
ATOM   3178  OD2 ASP A 407      42.567  64.085  20.962  1.00 74.51           O
ATOM   3179  N   SER A 408      40.742  59.445  21.689  1.00 72.41           N
ATOM   3180  CA  SER A 408      40.012  58.267  22.148  1.00 72.11           C
ATOM   3181  C   SER A 408      40.854  57.213  22.855  1.00 71.01           C
ATOM   3182  O   SER A 408      40.371  56.121  23.136  1.00 70.97           O
ATOM   3183  CB  SER A 408      39.317  57.615  20.956  1.00 73.01           C
ATOM   3184  OG  SER A 408      40.276  57.233  19.981  1.00 74.70           O
ATOM   3185  N   GLY A 409      42.108  57.526  23.138  1.00 71.20           N
ATOM   3186  CA  GLY A 409      42.954  56.555  23.804  1.00 72.26           C
ATOM   3187  C   GLY A 409      43.418  55.432  22.890  1.00 72.54           C
ATOM   3188  O   GLY A 409      43.981  54.446  23.365  1.00 72.46           O
ATOM   3189  N   ASP A 410      43.183  55.574  21.585  1.00 72.77           N
ATOM   3190  CA  ASP A 410      43.599  54.564  20.608  1.00 71.98           C
ATOM   3191  C   ASP A 410      45.107  54.547  20.446  1.00 69.65           C
ATOM   3192  O   ASP A 410      45.747  55.600  20.418  1.00 71.65           O
ATOM   3193  CB  ASP A 410      42.972  54.827  19.238  1.00 75.92           C
ATOM   3194  CG  ASP A 410      41.639  54.133  19.065  1.00 81.12           C
ATOM   3195  OD1 ASP A 410      41.581  52.901  19.296  1.00 83.19           O
ATOM   3196  OD2 ASP A 410      40.656  54.814  18.691  1.00 81.71           O
ATOM   3197  N   ARG A 411      45.664  53.346  20.323  1.00 64.38           N
ATOM   3198  CA  ARG A 411      47.102  53.172  20.157  1.00 58.58           C
ATOM   3199  C   ARG A 411      47.495  52.740  18.748  1.00 55.77           C
ATOM   3200  O   ARG A 411      47.242  51.600  18.351  1.00 53.68           O
ATOM   3201  CB  ARG A 411      47.615  52.133  21.141  1.00 59.97           C
ATOM   3202  CG  ARG A 411      48.258  52.704  22.370  1.00 59.86           C
ATOM   3203  CD  ARG A 411      48.704  51.592  23.295  1.00 58.30           C
ATOM   3204  NE  ARG A 411      49.561  52.130  24.337  1.00 60.17           N
ATOM   3205  CZ  ARG A 411      50.878  52.237  24.236  1.00 60.74           C
ATOM   3206  NH1 ARG A 411      51.500  51.833  23.138  1.00 60.41           N
ATOM   3207  NH2 ARG A 411      51.567  52.760  25.233  1.00 63.34           N
ATOM   3208  N   ILE A 412      48.120  53.653  18.007  1.00 51.79           N
ATOM   3209  CA  ILE A 412      48.569  53.374  16.649  1.00 48.12           C
ATOM   3210  C   ILE A 412      50.013  52.899  16.713  1.00 47.57           C
ATOM   3211  O   ILE A 412      50.898  53.650  17.096  1.00 47.80           O
ATOM   3212  CB  ILE A 412      48.517  54.622  15.777  1.00 45.08           C
ATOM   3213  CG1 ILE A 412      47.103  55.187  15.760  1.00 42.57           C
ATOM   3214  CG2 ILE A 412      48.960  54.283  14.380  1.00 42.68           C
ATOM   3215  CD1 ILE A 412      46.995  56.485  14.992  1.00 43.70           C
ATOM   3216  N   ASP A 413      50.240  51.652  16.320  1.00 48.06           N
ATOM   3217  CA  ASP A 413      51.562  51.044  16.358  1.00 48.44           C
ATOM   3218  C   ASP A 413      52.428  51.357  15.137  1.00 48.57           C
ATOM   3219  O   ASP A 413      52.280  50.737  14.089  1.00 50.00           O
ATOM   3220  CB  ASP A 413      51.406  49.536  16.490  1.00 48.39           C
ATOM   3221  CG  ASP A 413      52.712  48.846  16.746  1.00 53.88           C
ATOM   3222  OD1 ASP A 413      53.765  49.463  16.450  1.00 53.40           O
ATOM   3223  OD2 ASP A 413      52.681  47.687  17.233  1.00 53.81           O
ATOM   3224  N   LEU A 414      53.360  52.290  15.282  1.00 48.19           N
ATOM   3225  CA  LEU A 414      54.221  52.666  14.167  1.00 47.28           C
ATOM   3226  C   LEU A 414      55.037  51.567  13.487  1.00 49.48           C
ATOM   3227  O   LEU A 414      55.510  51.766  12.369  1.00 47.27           O
ATOM   3228  CB  LEU A 414      55.162  53.785  14.593  1.00 45.24           C
ATOM   3229  CG  LEU A 414      54.457  55.042  15.091  1.00 45.08           C
ATOM   3230  CD1 LEU A 414      55.483  56.145  15.279  1.00 38.90           C
ATOM   3231  CD2 LEU A 414      53.373  55.458  14.088  1.00 43.96           C
ATOM   3232  N   ARG A 415      55.212  50.412  14.121  1.00 53.52           N
ATOM   3233  CA  ARG A 415      55.999  49.371  13.465  1.00 59.35           C
ATOM   3234  C   ARG A 415      55.180  48.532  12.495  1.00 60.17           C
ATOM   3235  O   ARG A 415      55.699  48.042  11.498  1.00 61.68           O
ATOM   3236  CB  ARG A 415      56.707  48.475  14.489  1.00 62.97           C
ATOM   3237  CG  ARG A 415      55.820  47.881  15.557  1.00 68.95           C
ATOM   3238  CD  ARG A 415      56.646  47.107  16.574  1.00 70.50           C
ATOM   3239  NE  ARG A 415      55.806  46.511  17.605  1.00 72.07           N
ATOM   3240  CZ  ARG A 415      56.251  45.671  18.533  1.00 76.13           C
ATOM   3241  NH1 ARG A 415      57.535  45.329  18.562  1.00 74.61           N
ATOM   3242  NH2 ARG A 415      55.410  45.162  19.425  1.00 79.03           N
ATOM   3243  N   TYR A 416      53.897  48.372  12.786  1.00 61.64           N
ATOM   3244  CA  TYR A 416      52.995  47.614  11.919  1.00 62.21           C
ATOM   3245  C   TYR A 416      51.817  48.546  11.778  1.00 62.71           C
ATOM   3246  O   TYR A 416      51.131  48.790  12.761  1.00 68.82           O
ATOM   3247  CB  TYR A 416      52.489  46.335  12.600  1.00 60.28           C
ATOM   3248  CG  TYR A 416      53.537  45.541  13.343  1.00 63.44           C
ATOM   3249  CD1 TYR A 416      53.402  45.275  14.708  1.00 64.09           C
ATOM   3250  CD2 TYR A 416      54.665  45.054  12.686  1.00 62.26           C
ATOM   3251  CE1 TYR A 416      54.371  44.542  15.400  1.00 64.12           C
ATOM   3252  CE2 TYR A 416      55.631  44.325  13.366  1.00 64.80           C
ATOM   3253  CZ  TYR A 416      55.483  44.075  14.721  1.00 64.17           C
ATOM   3254  OH  TYR A 416      56.465  43.379  15.388  1.00 64.17           O
ATOM   3255  N   SER A 417      51.576  49.082  10.590  1.00 60.83           N
ATOM   3256  CA  SER A 417      50.443  49.986  10.394  1.00 58.19           C
ATOM   3257  C   SER A 417      50.516  50.654   9.040  1.00 58.72           C
ATOM   3258  O   SER A 417      51.396  51.483   8.792  1.00 58.56           O
ATOM   3259  CB  SER A 417      50.402  51.064  11.481  1.00 55.03           C
ATOM   3260  OG  SER A 417      49.345  51.979  11.250  1.00 52.23           O
ATOM   3261  N   LYS A 418      49.574  50.292   8.176  1.00 57.22           N
ATOM   3262  CA  LYS A 418      49.493  50.826   6.826  1.00 55.27           C
ATOM   3263  C   LYS A 418      49.547  52.351   6.742  1.00 55.37           C
ATOM   3264  O   LYS A 418      49.658  52.907   5.656  1.00 58.46           O
ATOM   3265  CB  LYS A 418      48.217  50.318   6.165  1.00 54.65           C
ATOM   3266  CG  LYS A 418      46.958  50.835   6.807  1.00 53.15           C
ATOM   3267  CD  LYS A 418      45.765  50.018   6.351  1.00 50.81           C
ATOM   3268  CE  LYS A 418      44.889  49.654   7.530  1.00 53.24           C
ATOM   3269  NZ  LYS A 418      43.754  48.802   7.089  1.00 59.32           N
ATOM   3270  N   ARG A 419      49.466  53.035   7.875  1.00 54.13           N
ATOM   3271  CA  ARG A 419      49.523  54.486   7.847  1.00 52.62           C
ATOM   3272  C   ARG A 419      50.693  55.037   8.642  1.00 53.39           C
ATOM   3273  O   ARG A 419      50.772  56.233   8.907  1.00 52.88           O
ATOM   3274  CB  ARG A 419      48.203  55.077   8.343  1.00 49.65           C
ATOM   3275  CG  ARG A 419      47.048  54.723   7.440  1.00 48.65           C
ATOM   3276  CD  ARG A 419      45.817  55.482   7.818  1.00 49.53           C
ATOM   3277  NE  ARG A 419      45.996  56.918   7.663  1.00 52.45           N
ATOM   3278  CZ  ARG A 419      45.056  57.809   7.961  1.00 54.31           C
ATOM   3279  NH1 ARG A 419      43.883  57.393   8.427  1.00 53.04           N
ATOM   3280  NH2 ARG A 419      45.280  59.110   7.797  1.00 53.50           N
ATOM   3281  N   ALA A 420      51.617  54.159   9.003  1.00 54.02           N
ATOM   3282  CA  ALA A 420      52.783  54.569   9.762  1.00 57.71           C
ATOM   3283  C   ALA A 420      53.402  55.847   9.201  1.00 61.16           C
ATOM   3284  O   ALA A 420      53.802  56.738   9.962  1.00 62.70           O
ATOM   3285  CB  ALA A 420      53.812  53.462   9.766  1.00 58.82           C
ATOM   3286  N   GLY A 421      53.473  55.941   7.873  1.00 62.33           N
ATOM   3287  CA  GLY A 421      54.065  57.113   7.245  1.00 63.08           C
ATOM   3288  C   GLY A 421      53.084  58.158   6.749  1.00 63.44           C
ATOM   3289  O   GLY A 421      53.453  59.043   5.979  1.00 62.01           O
ATOM   3290  N   ASP A 422      51.842  58.069   7.210  1.00 64.78           N
ATOM   3291  CA  ASP A 422      50.787  58.991   6.801  1.00 67.84           C
ATOM   3292  C   ASP A 422      49.961  59.475   8.004  1.00 67.58           C
ATOM   3293  O   ASP A 422      48.729  59.408   7.999  1.00 68.62           O
ATOM   3294  CB  ASP A 422      49.902  58.269   5.770  1.00 73.71           C
ATOM   3295  CG  ASP A 422      48.530  58.906   5.597  1.00 79.65           C
ATOM   3296  OD1 ASP A 422      48.449  60.134   5.342  1.00 83.15           O
ATOM   3297  OD2 ASP A 422      47.530  58.160   5.713  1.00 79.96           O
ATOM   3298  N   ILE A 423      50.634  59.973   9.038  1.00 65.87           N
ATOM   3299  CA  ILE A 423      49.917  60.428  10.225  1.00 62.46           C
ATOM   3300  C   ILE A 423      49.949  61.937  10.434  1.00 61.94           C
ATOM   3301  O   ILE A 423      50.978  62.585  10.249  1.00 59.43           O
ATOM   3302  CB  ILE A 423      50.450  59.729  11.494  1.00 60.45           C
ATOM   3303  CG1 ILE A 423      50.481  58.216  11.279  1.00 56.84           C
ATOM   3304  CG2 ILE A 423      49.540  60.031  12.670  1.00 62.53           C
ATOM   3305  CD1 ILE A 423      50.859  57.429  12.496  1.00 54.87           C
ATOM   3306  N   GLN A 424      48.803  62.488  10.820  1.00 62.49           N
ATOM   3307  CA  GLN A 424      48.681  63.919  11.062  1.00 65.10           C
ATOM   3308  C   GLN A 424      48.383  64.190  12.526  1.00 64.09           C
ATOM   3309  O   GLN A 424      47.228  64.153  12.958  1.00 64.48           O
ATOM   3310  CB  GLN A 424      47.571  64.507  10.196  1.00 68.92           C
ATOM   3311  CG  GLN A 424      47.859  64.418   8.712  1.00 76.95           C
ATOM   3312  CD  GLN A 424      46.701  64.907   7.867  1.00 83.01           C
ATOM   3313  OE1 GLN A 424      46.244  66.044   8.014  1.00 86.81           O
ATOM   3314  NE2 GLN A 424      46.218  64.048   6.972  1.00 84.75           N
ATOM   3315  N   LEU A 425      49.438  64.466  13.284  1.00 61.89           N
ATOM   3316  CA  LEU A 425      49.302  64.732  14.701  1.00 59.52           C
ATOM   3317  C   LEU A 425      48.348  65.878  14.944  1.00 60.36           C
ATOM   3318  O   LEU A 425      48.216  66.778  14.122  1.00 59.26           O
ATOM   3319  CB  LEU A 425      50.660  65.067  15.310  1.00 56.12           C
ATOM   3320  CG  LEU A 425      51.722  63.978  15.175  1.00 55.14           C
ATOM   3321  CD1 LEU A 425      53.028  64.481  15.766  1.00 51.32           C
ATOM   3322  CD2 LEU A 425      51.249  62.695  15.856  1.00 49.66           C
ATOM   3323  N   GLN A 426      47.680  65.828  16.087  1.00 62.67           N
ATOM   3324  CA  GLN A 426      46.741  66.862  16.479  1.00 63.62           C
ATOM   3325  C   GLN A 426      47.037  67.253  17.906  1.00 62.05           C
ATOM   3326  O   GLN A 426      47.472  66.426  18.705  1.00 63.57           O
ATOM   3327  CB  GLN A 426      45.305  66.350  16.377  1.00 68.86           C
ATOM   3328  CG  GLN A 426      44.905  65.948  14.969  1.00 72.46           C
ATOM   3329  CD  GLN A 426      43.526  66.436  14.598  1.00 71.72           C
ATOM   3330  OE1 GLN A 426      43.240  67.635  14.667  1.00 69.81           O
ATOM   3331  NE2 GLN A 426      42.659  65.510  14.195  1.00 73.22           N
ATOM   3332  N   TYR A 427      46.816  68.520  18.223  1.00 62.29           N
ATOM   3333  CA  TYR A 427      47.054  69.007  19.571  1.00 61.02           C
ATOM   3334  C   TYR A 427      46.263  68.132  20.539  1.00 60.47           C
ATOM   3335  O   TYR A 427      45.084  67.834  20.299  1.00 59.24           O
ATOM   3336  CB  TYR A 427      46.587  70.456  19.708  1.00 61.49           C
ATOM   3337  CG  TYR A 427      47.328  71.458  18.853  1.00 64.72           C
ATOM   3338  CD1 TYR A 427      46.964  72.807  18.862  1.00 67.40           C
ATOM   3339  CD2 TYR A 427      48.399  71.072  18.047  1.00 65.77           C
ATOM   3340  CE1 TYR A 427      47.650  73.750  18.091  1.00 67.61           C
ATOM   3341  CE2 TYR A 427      49.091  72.009  17.272  1.00 67.09           C
ATOM   3342  CZ  TYR A 427      48.708  73.343  17.301  1.00 66.61           C
ATOM   3343  OH  TYR A 427      49.378  74.266  16.538  1.00 67.88           O
ATOM   3344  N   GLY A 428      46.914  67.710  21.620  1.00 57.09           N
ATOM   3345  CA  GLY A 428      46.230  66.893  22.601  1.00 53.96           C
ATOM   3346  C   GLY A 428      46.516  65.417  22.481  1.00 52.18           C
ATOM   3347  O   GLY A 428      46.237  64.658  23.405  1.00 52.09           O
ATOM   3348  N   TRP A 429      47.048  65.003  21.337  1.00 50.70           N
ATOM   3349  CA  TRP A 429      47.390  63.607  21.130  1.00 48.88           C
ATOM   3350  C   TRP A 429      48.685  63.344  21.871  1.00 47.93           C
ATOM   3351  O   TRP A 429      49.291  64.260  22.405  1.00 48.23           O
ATOM   3352  CB  TRP A 429      47.598  63.323  19.649  1.00 52.55           C
ATOM   3353  CG  TRP A 429      46.338  63.104  18.873  1.00 55.30           C
ATOM   3354  CD1 TRP A 429      45.069  63.413  19.260  1.00 55.22           C
ATOM   3355  CD2 TRP A 429      46.237  62.573  17.549  1.00 55.18           C
ATOM   3356  NE1 TRP A 429      44.184  63.111  18.257  1.00 55.48           N
ATOM   3357  CE2 TRP A 429      44.875  62.595  17.193  1.00 54.79           C
ATOM   3358  CE3 TRP A 429      47.169  62.082  16.625  1.00 55.74           C
ATOM   3359  CZ2 TRP A 429      44.418  62.146  15.951  1.00 53.72           C
ATOM   3360  CZ3 TRP A 429      46.710  61.633  15.382  1.00 53.47           C
ATOM   3361  CH2 TRP A 429      45.350  61.670  15.062  1.00 51.43           C
