# Supplementary material for: Modeling of loops in proteins: a multi-method approach
Source: BMC Struct Biol. 2010 Feb 11;10:5. doi: 10.1186/1472-6807-10-5 (PMC2837870; doi:10.1186/1472-6807-10-5)
Supplement: Additional file 1 — Student t-test. Results from two sample paired t-test of Table 2. [file 1472-6807-10-5-S1.GZ › loop_test_data/1iab_136-153.pdb]

HEADER    ZINC ENDOPEPTIDASE                      09-MAY-94   1IAB              
TITLE     CRYSTAL STRUCTURES, SPECTROSCOPIC FEATURES, AND CATALYTIC             
TITLE    2 PROPERTIES OF COBALT(II), COPPER(II), NICKEL(II), AND                
TITLE    3 MERCURY(II) DERIVATIVES OF THE ZINC ENDOPEPTIDASE ASTACIN.           
TITLE    4 A CORRELATION OF STRUCTURE AND PROTEOLYTIC ACTIVITY                  
COMPND    MOL_ID: 1;                                                            
COMPND   2 MOLECULE: ASTACIN;                                                   
COMPND   3 CHAIN: A;                                                            
COMPND   4 EC: 3.4.24.21;                                                       
COMPND   5 ENGINEERED: YES                                                      
SOURCE    MOL_ID: 1;                                                            
SOURCE   2 ORGANISM_SCIENTIFIC: ASTACUS FLUVIATILIS                             
KEYWDS    ZINC ENDOPEPTIDASE                                                    
EXPDTA    X-RAY DIFFRACTION                                                     
AUTHOR    F.-X.GOMIS-RUETH,W.STOECKER,W.BODE                                    
REVDAT   2   01-APR-03 1IAB    1       JRNL                                     
REVDAT   1   31-AUG-94 1IAB    0                                                
JRNL        AUTH   F.X.GOMIS-RUTH,F.GRAMS,I.YIALLOUROS,H.NAR,                   
JRNL        AUTH 2 U.KUSTHARDT,R.ZWILLING,W.BODE,W.STOCKER                      
JRNL        TITL   CRYSTAL STRUCTURES, SPECTROSCOPIC FEATURES, AND              
JRNL        TITL 2 CATALYTIC PROPERTIES OF COBALT(II), COPPER(II),              
JRNL        TITL 3 NICKEL(II), AND MERCURY(II) DERIVATIVES OF THE               
JRNL        TITL 4 ZINC ENDOPEPTIDASE ASTACIN. A CORRELATION OF                 
JRNL        TITL 5 STRUCTURE AND PROTEOLYTIC ACTIVITY.                          
JRNL        REF    J.BIOL.CHEM.                  V. 269 17111 1994              
JRNL        REFN   ASTM JBCHA3  US ISSN 0021-9258                               
REMARK   1                                                                      
REMARK   1 REFERENCE 1                                                          
REMARK   1  AUTH   W.BODE,F.-X.GOMIS-RUETH,W.STOECKER                           
REMARK   1  TITL   ASTACINS, SERRALYSINS, SNAKE VENOM AND MATRIX                
REMARK   1  TITL 2 METALLOPROTEINASES EXHIBIT IDENTICAL ZINC-BINDING            
REMARK   1  TITL 3 ENVIRONMENTS (HEXXHXXGXXH AND MET-TURN) AND                  
REMARK   1  TITL 4 TOPOLOGIES AND SHOULD BE GROUPED INTO A COMMON               
REMARK   1  TITL 5 FAMILY, THE 'METZINCINS'                                     
REMARK   1  REF    FEBS LETT.                    V. 331   134 1993              
REMARK   1  REFN   ASTM FEBLAL  NE ISSN 0014-5793                               
REMARK   1 REFERENCE 2                                                          
REMARK   1  AUTH   W.BODE,F.X.GOMIS-RUETH,R.HUBER,R.ZWILLING,                   
REMARK   1  AUTH 2 W.STOECKER                                                   
REMARK   1  TITL   STRUCTURE OF ASTACIN AND IMPLICATIONS FOR                    
REMARK   1  TITL 2 ACTIVATION OF ASTACINS AND ZINC-LIGATION OF                  
REMARK   1  TITL 3 COLLAGENASES                                                 
REMARK   1  REF    NATURE                        V. 358   164 1992              
REMARK   1  REFN   ASTM NATUAS  UK ISSN 0028-0836                               
REMARK   2                                                                      
REMARK   2 RESOLUTION. 1.79 ANGSTROMS.                                          
REMARK   3                                                                      
REMARK   3 REFINEMENT.                                                          
REMARK   3   PROGRAM     : X-PLOR                                               
REMARK   3   AUTHORS     : BRUNGER                                              
REMARK   3                                                                      
REMARK   3  DATA USED IN REFINEMENT.                                            
REMARK   3   RESOLUTION RANGE HIGH (ANGSTROMS) : 1.79                           
REMARK   3   RESOLUTION RANGE LOW  (ANGSTROMS) : 8.00                           
REMARK   3   DATA CUTOFF            (SIGMA(F)) : NULL                           
REMARK   3   DATA CUTOFF HIGH         (ABS(F)) : NULL                           
REMARK   3   DATA CUTOFF LOW          (ABS(F)) : NULL                           
REMARK   3   COMPLETENESS (WORKING+TEST)   (%) : NULL                           
REMARK   3   NUMBER OF REFLECTIONS             : NULL                           
REMARK   3                                                                      
REMARK   3  FIT TO DATA USED IN REFINEMENT.                                     
REMARK   3   CROSS-VALIDATION METHOD          : NULL                            
REMARK   3   FREE R VALUE TEST SET SELECTION  : NULL                            
REMARK   3   R VALUE            (WORKING SET) : 0.158                           
REMARK   3   FREE R VALUE                     : NULL                            
REMARK   3   FREE R VALUE TEST SET SIZE   (%) : NULL                            
REMARK   3   FREE R VALUE TEST SET COUNT      : NULL                            
REMARK   3   ESTIMATED ERROR OF FREE R VALUE  : NULL                            
REMARK   3                                                                      
REMARK   3  FIT IN THE HIGHEST RESOLUTION BIN.                                  
REMARK   3   TOTAL NUMBER OF BINS USED           : NULL                         
REMARK   3   BIN RESOLUTION RANGE HIGH       (A) : NULL                         
REMARK   3   BIN RESOLUTION RANGE LOW        (A) : NULL                         
REMARK   3   BIN COMPLETENESS (WORKING+TEST) (%) : NULL                         
REMARK   3   REFLECTIONS IN BIN    (WORKING SET) : NULL                         
REMARK   3   BIN R VALUE           (WORKING SET) : NULL                         
REMARK   3   BIN FREE R VALUE                    : NULL                         
REMARK   3   BIN FREE R VALUE TEST SET SIZE  (%) : NULL                         
REMARK   3   BIN FREE R VALUE TEST SET COUNT     : NULL                         
REMARK   3   ESTIMATED ERROR OF BIN FREE R VALUE : NULL                         
REMARK   3                                                                      
REMARK   3  NUMBER OF NON-HYDROGEN ATOMS USED IN REFINEMENT.                    
REMARK   3   PROTEIN ATOMS            : 1591                                    
REMARK   3   NUCLEIC ACID ATOMS       : 0                                       
REMARK   3   HETEROGEN ATOMS          : 1                                       
REMARK   3   SOLVENT ATOMS            : 180                                     
REMARK   3                                                                      
REMARK   3  B VALUES.                                                           
REMARK   3   FROM WILSON PLOT           (A**2) : NULL                           
REMARK   3   MEAN B VALUE      (OVERALL, A**2) : NULL                           
REMARK   3   OVERALL ANISOTROPIC B VALUE.                                       
REMARK   3    B11 (A**2) : NULL                                                 
REMARK   3    B22 (A**2) : NULL                                                 
REMARK   3    B33 (A**2) : NULL                                                 
REMARK   3    B12 (A**2) : NULL                                                 
REMARK   3    B13 (A**2) : NULL                                                 
REMARK   3    B23 (A**2) : NULL                                                 
REMARK   3                                                                      
REMARK   3  ESTIMATED COORDINATE ERROR.                                         
REMARK   3   ESD FROM LUZZATI PLOT        (A) : NULL                            
REMARK   3   ESD FROM SIGMAA              (A) : NULL                            
REMARK   3   LOW RESOLUTION CUTOFF        (A) : NULL                            
REMARK   3                                                                      
REMARK   3  CROSS-VALIDATED ESTIMATED COORDINATE ERROR.                         
REMARK   3   ESD FROM C-V LUZZATI PLOT    (A) : NULL                            
REMARK   3   ESD FROM C-V SIGMAA          (A) : NULL                            
REMARK   3                                                                      
REMARK   3  RMS DEVIATIONS FROM IDEAL VALUES.                                   
REMARK   3   BOND LENGTHS                 (A) : 0.017                           
REMARK   3   BOND ANGLES            (DEGREES) : 2.39                            
REMARK   3   DIHEDRAL ANGLES        (DEGREES) : NULL                            
REMARK   3   IMPROPER ANGLES        (DEGREES) : NULL                            
REMARK   3                                                                      
REMARK   3  ISOTROPIC THERMAL MODEL : NULL                                      
REMARK   3                                                                      
REMARK   3  ISOTROPIC THERMAL FACTOR RESTRAINTS.    RMS    SIGMA                
REMARK   3   MAIN-CHAIN BOND              (A**2) : NULL  ; NULL                 
REMARK   3   MAIN-CHAIN ANGLE             (A**2) : NULL  ; NULL                 
REMARK   3   SIDE-CHAIN BOND              (A**2) : NULL  ; NULL                 
REMARK   3   SIDE-CHAIN ANGLE             (A**2) : NULL  ; NULL                 
REMARK   3                                                                      
REMARK   3  NCS MODEL : NULL                                                    
REMARK   3                                                                      
REMARK   3  NCS RESTRAINTS.                         RMS   SIGMA/WEIGHT          
REMARK   3   GROUP  1  POSITIONAL            (A) : NULL  ; NULL                 
REMARK   3   GROUP  1  B-FACTOR           (A**2) : NULL  ; NULL                 
REMARK   3                                                                      
REMARK   3  PARAMETER FILE  1  : NULL                                           
REMARK   3  TOPOLOGY FILE  1   : NULL                                           
REMARK   3                                                                      
REMARK   3  OTHER REFINEMENT REMARKS: NULL                                      
REMARK   4                                                                      
REMARK   4 1IAB COMPLIES WITH FORMAT V. 3.0, 1-DEC-2006                         
REMARK   4                                                                      
REMARK   4 THIS IS THE REMEDIATED VERSION OF THIS PDB ENTRY.                    
REMARK   4 REMEDIATED DATA FILE REVISION 3.100 (2007-03-17)                     
REMARK 200                                                                      
REMARK 200 EXPERIMENTAL DETAILS                                                 
REMARK 200  EXPERIMENT TYPE                : X-RAY DIFFRACTION                  
REMARK 200  DATE OF DATA COLLECTION        : NULL                               
REMARK 200  TEMPERATURE           (KELVIN) : NULL                               
REMARK 200  PH                             : NULL                               
REMARK 200  NUMBER OF CRYSTALS USED        : NULL                               
REMARK 200                                                                      
REMARK 200  SYNCHROTRON              (Y/N) : NULL                               
REMARK 200  RADIATION SOURCE               : NULL                               
REMARK 200  BEAMLINE                       : NULL                               
REMARK 200  X-RAY GENERATOR MODEL          : NULL                               
REMARK 200  MONOCHROMATIC OR LAUE    (M/L) : NULL                               
REMARK 200  WAVELENGTH OR RANGE        (A) : NULL                               
REMARK 200  MONOCHROMATOR                  : NULL                               
REMARK 200  OPTICS                         : NULL                               
REMARK 200                                                                      
REMARK 200  DETECTOR TYPE                  : NULL                               
REMARK 200  DETECTOR MANUFACTURER          : NULL                               
REMARK 200  INTENSITY-INTEGRATION SOFTWARE : NULL                               
REMARK 200  DATA SCALING SOFTWARE          : NULL                               
REMARK 200                                                                      
REMARK 200  NUMBER OF UNIQUE REFLECTIONS   : NULL                               
REMARK 200  RESOLUTION RANGE HIGH      (A) : NULL                               
REMARK 200  RESOLUTION RANGE LOW       (A) : NULL                               
REMARK 200  REJECTION CRITERIA  (SIGMA(I)) : NULL                               
REMARK 200                                                                      
REMARK 200 OVERALL.                                                             
REMARK 200  COMPLETENESS FOR RANGE     (%) : NULL                               
REMARK 200  DATA REDUNDANCY                : NULL                               
REMARK 200  R MERGE                    (I) : NULL                               
REMARK 200  R SYM                      (I) : NULL                               
REMARK 200  <I/SIGMA(I)> FOR THE DATA SET  : NULL                               
REMARK 200                                                                      
REMARK 200 IN THE HIGHEST RESOLUTION SHELL.                                     
REMARK 200  HIGHEST RESOLUTION SHELL, RANGE HIGH (A) : NULL                     
REMARK 200  HIGHEST RESOLUTION SHELL, RANGE LOW  (A) : NULL                     
REMARK 200  COMPLETENESS FOR SHELL     (%) : NULL                               
REMARK 200  DATA REDUNDANCY IN SHELL       : NULL                               
REMARK 200  R MERGE FOR SHELL          (I) : NULL                               
REMARK 200  R SYM FOR SHELL            (I) : NULL                               
REMARK 200  <I/SIGMA(I)> FOR SHELL         : NULL                               
REMARK 200                                                                      
REMARK 200 DIFFRACTION PROTOCOL: NULL                                           
REMARK 200 METHOD USED TO DETERMINE THE STRUCTURE: NULL                         
REMARK 200 SOFTWARE USED: X-PLOR                                                
REMARK 200 STARTING MODEL: NULL                                                 
REMARK 200                                                                      
REMARK 200 REMARK: NULL                                                         
REMARK 280                                                                      
REMARK 280 CRYSTAL                                                              
REMARK 280 SOLVENT CONTENT, VS   (%): 49.06                                     
REMARK 280 MATTHEWS COEFFICIENT, VM (ANGSTROMS**3/DA): 2.41                     
REMARK 280                                                                      
REMARK 280 CRYSTALLIZATION CONDITIONS: NULL                                     
REMARK 290                                                                      
REMARK 290 CRYSTALLOGRAPHIC SYMMETRY                                            
REMARK 290 SYMMETRY OPERATORS FOR SPACE GROUP: P 31 2 1                         
REMARK 290                                                                      
REMARK 290      SYMOP   SYMMETRY                                                
REMARK 290     NNNMMM   OPERATOR                                                
REMARK 290       1555   X,Y,Z                                                   
REMARK 290       2555   -Y,X-Y,1/3+Z                                            
REMARK 290       3555   -X+Y,-X,2/3+Z                                           
REMARK 290       4555   Y,X,-Z                                                  
REMARK 290       5555   X-Y,-Y,2/3-Z                                            
REMARK 290       6555   -X,-X+Y,1/3-Z                                           
REMARK 290                                                                      
REMARK 290     WHERE NNN -> OPERATOR NUMBER                                     
REMARK 290           MMM -> TRANSLATION VECTOR                                  
REMARK 290                                                                      
REMARK 290 CRYSTALLOGRAPHIC SYMMETRY TRANSFORMATIONS                            
REMARK 290 THE FOLLOWING TRANSFORMATIONS OPERATE ON THE ATOM/HETATM             
REMARK 290 RECORDS IN THIS ENTRY TO PRODUCE CRYSTALLOGRAPHICALLY                
REMARK 290 RELATED MOLECULES.                                                   
REMARK 290   SMTRY1   1  1.000000  0.000000  0.000000        0.00000            
REMARK 290   SMTRY2   1  0.000000  1.000000  0.000000        0.00000            
REMARK 290   SMTRY3   1  0.000000  0.000000  1.000000        0.00000            
REMARK 290   SMTRY1   2 -0.500000 -0.866025  0.000000        0.00000            
REMARK 290   SMTRY2   2  0.866025 -0.500000  0.000000        0.00000            
REMARK 290   SMTRY3   2  0.000000  0.000000  1.000000       32.87333            
REMARK 290   SMTRY1   3 -0.500000  0.866025  0.000000        0.00000            
REMARK 290   SMTRY2   3 -0.866025 -0.500000  0.000000        0.00000            
REMARK 290   SMTRY3   3  0.000000  0.000000  1.000000       65.74667            
REMARK 290   SMTRY1   4 -0.500000  0.866025  0.000000        0.00000            
REMARK 290   SMTRY2   4  0.866025  0.500000  0.000000        0.00000            
REMARK 290   SMTRY3   4  0.000000  0.000000 -1.000000        0.00000            
REMARK 290   SMTRY1   5  1.000000  0.000000  0.000000        0.00000            
REMARK 290   SMTRY2   5  0.000000 -1.000000  0.000000        0.00000            
REMARK 290   SMTRY3   5  0.000000  0.000000 -1.000000       65.74667            
REMARK 290   SMTRY1   6 -0.500000 -0.866025  0.000000        0.00000            
REMARK 290   SMTRY2   6 -0.866025  0.500000  0.000000        0.00000            
REMARK 290   SMTRY3   6  0.000000  0.000000 -1.000000       32.87333            
REMARK 290                                                                      
REMARK 290 REMARK: NULL                                                         
REMARK 300                                                                      
REMARK 300 BIOMOLECULE: 1                                                       
REMARK 300 THIS ENTRY CONTAINS THE CRYSTALLOGRAPHIC ASYMMETRIC UNIT             
REMARK 300 WHICH CONSISTS OF 1 CHAIN(S). SEE REMARK 350 FOR                     
REMARK 300 INFORMATION ON GENERATING THE BIOLOGICAL MOLECULE(S).                
REMARK 350                                                                      
REMARK 350 GENERATING THE BIOMOLECULE                                           
REMARK 350 COORDINATES FOR A COMPLETE MULTIMER REPRESENTING THE KNOWN           
REMARK 350 BIOLOGICALLY SIGNIFICANT OLIGOMERIZATION STATE OF THE                
REMARK 350 MOLECULE CAN BE GENERATED BY APPLYING BIOMT TRANSFORMATIONS          
REMARK 350 GIVEN BELOW.  BOTH NON-CRYSTALLOGRAPHIC AND                          
REMARK 350 CRYSTALLOGRAPHIC OPERATIONS ARE GIVEN.                               
REMARK 350                                                                      
REMARK 350 BIOMOLECULE: 1                                                       
REMARK 350 APPLY THE FOLLOWING TO CHAINS: A                                     
REMARK 350   BIOMT1   1  1.000000  0.000000  0.000000        0.00000            
REMARK 350   BIOMT2   1  0.000000  1.000000  0.000000        0.00000            
REMARK 350   BIOMT3   1  0.000000  0.000000  1.000000        0.00000            
REMARK 500                                                                      
REMARK 500 GEOMETRY AND STEREOCHEMISTRY                                         
REMARK 500 SUBTOPIC: COVALENT BOND ANGLES                                       
REMARK 500                                                                      
REMARK 500 THE STEREOCHEMICAL PARAMETERS OF THE FOLLOWING RESIDUES              
REMARK 500 HAVE VALUES WHICH DEVIATE FROM EXPECTED VALUES BY MORE               
REMARK 500 THAN 6*RMSD (M=MODEL NUMBER; RES=RESIDUE NAME; C=CHAIN               
REMARK 500 IDENTIFIER; SSEQ=SEQUENCE NUMBER; I=INSERTION CODE).                 
REMARK 500                                                                      
REMARK 500 STANDARD TABLE:                                                      
REMARK 500 FORMAT: (10X,I3,1X,A3,1X,A1,I4,A1,3(1X,A4,2X),12X,F5.1)              
REMARK 500                                                                      
REMARK 500 EXPECTED VALUES: ENGH AND HUBER, 1991                                
REMARK 500                                                                      
REMARK 500  M RES CSSEQI ATM1   ATM2   ATM3                                     
REMARK 500    CYS A 198   CA  -  CB  -  SG  ANGL. DEV. =  7.8 DEGREES           
REMARK 500    LEU A 200   CA  -  CB  -  CG  ANGL. DEV. =  8.5 DEGREES           
REMARK 500                                                                      
REMARK 500 GEOMETRY AND STEREOCHEMISTRY                                         
REMARK 500 SUBTOPIC: TORSION ANGLES                                             
REMARK 500                                                                      
REMARK 500 TORSION ANGLES OUTSIDE THE EXPECTED RAMACHANDRAN REGIONS:            
REMARK 500 (M=MODEL NUMBER; RES=RESIDUE NAME; C=CHAIN IDENTIFIER;               
REMARK 500 SSEQ=SEQUENCE NUMBER; I=INSERTION CODE).                             
REMARK 500                                                                      
REMARK 500 STANDARD TABLE:                                                      
REMARK 500 FORMAT:(10X,I3,1X,A3,1X,A1,I4,A1,4X,F7.2,3X,F7.2)                    
REMARK 500                                                                      
REMARK 500  M RES CSSEQI        PSI       PHI                                   
REMARK 500    SER A  72      139.90     79.52                                   
REMARK 525                                                                      
REMARK 525 SOLVENT                                                              
REMARK 525 THE FOLLOWING SOLVENT MOLECULES LIE FARTHER THAN EXPECTED            
REMARK 525 FROM THE PROTEIN OR NUCLEIC ACID MOLECULE AND MAY BE                 
REMARK 525 ASSOCIATED WITH A SYMMETRY RELATED MOLECULE (M=MODEL                 
REMARK 525 NUMBER; RES=RESIDUE NAME; C=CHAIN IDENTIFIER; SSEQ=SEQUENCE          
REMARK 525 NUMBER; I=INSERTION CODE):                                           
REMARK 525                                                                      
REMARK 525  M RES CSSEQI                                                        
REMARK 525    HOH   305        DISTANCE =  8.56 ANGSTROMS                       
REMARK 525    HOH   307        DISTANCE =  5.11 ANGSTROMS                       
REMARK 525    HOH   395        DISTANCE =  5.14 ANGSTROMS                       
REMARK 525    HOH   417        DISTANCE =  6.05 ANGSTROMS                       
REMARK 525    HOH   420        DISTANCE =  5.30 ANGSTROMS                       
REMARK 525    HOH   422        DISTANCE =  6.74 ANGSTROMS                       
REMARK 525    HOH   428        DISTANCE =  6.90 ANGSTROMS                       
REMARK 525    HOH   432        DISTANCE =  6.84 ANGSTROMS                       
REMARK 525    HOH   447        DISTANCE =  6.78 ANGSTROMS                       
DBREF  1IAB A    1   200  UNP    P07584   ASTA_ASTFL      50    249             
SEQRES   1 A  200  ALA ALA ILE LEU GLY ASP GLU TYR LEU TRP SER GLY GLY          
SEQRES   2 A  200  VAL ILE PRO TYR THR PHE ALA GLY VAL SER GLY ALA ASP          
SEQRES   3 A  200  GLN SER ALA ILE LEU SER GLY MET GLN GLU LEU GLU GLU          
SEQRES   4 A  200  LYS THR CYS ILE ARG PHE VAL PRO ARG THR THR GLU SER          
SEQRES   5 A  200  ASP TYR VAL GLU ILE PHE THR SER GLY SER GLY CYS TRP          
SEQRES   6 A  200  SER TYR VAL GLY ARG ILE SER GLY ALA GLN GLN VAL SER          
SEQRES   7 A  200  LEU GLN ALA ASN GLY CYS VAL TYR HIS GLY THR ILE ILE          
SEQRES   8 A  200  HIS GLU LEU MET HIS ALA ILE GLY PHE TYR HIS GLU HIS          
SEQRES   9 A  200  THR ARG MET ASP ARG ASP ASN TYR VAL THR ILE ASN TYR          
SEQRES  10 A  200  GLN ASN VAL ASP PRO SER MET THR SER ASN PHE ASP ILE          
SEQRES  11 A  200  ASP THR TYR SER ARG TYR VAL GLY GLU ASP TYR GLN TYR          
SEQRES  12 A  200  TYR SER ILE MET HIS TYR GLY LYS TYR SER PHE SER ILE          
SEQRES  13 A  200  GLN TRP GLY VAL LEU GLU THR ILE VAL PRO LEU GLN ASN          
SEQRES  14 A  200  GLY ILE ASP LEU THR ASP PRO TYR ASP LYS ALA HIS MET          
SEQRES  15 A  200  LEU GLN THR ASP ALA ASN GLN ILE ASN ASN LEU TYR THR          
SEQRES  16 A  200  ASN GLU CYS SER LEU                                          
HET     CO    999       1                                                       
HETNAM      CO COBALT (II) ION                                                  
FORMUL   2   CO    CO 2+                                                        
FORMUL   3  HOH   *180(H2 O)                                                    
HELIX    1   1 GLY A    5  LEU A    9  5                                   5    
HELIX    2   2 TRP A   10  GLY A   12  5                                   3    
HELIX    3   3 SER A   23  THR A   41  1                                  19    
HELIX    4   4 TYR A   86  GLY A   99  1                                  14    
HELIX    5   5 HIS A  102  ARG A  106  5                                   5    
HELIX    6   6 ASP A  108  ASN A  111  5                                   4    
HELIX    7   7 TYR A  117  ASN A  119  5                                   3    
HELIX    8   8 ASP A  121  ASP A  129  5                                   9    
HELIX    9   9 ASP A  175  LYS A  179  5                                   5    
HELIX   10  10 LEU A  183  TYR A  194  1                                  12    
SHEET    1   A 2 ALA A   2  ILE A   3  0                                        
SHEET    2   A 2 SER A 134  ARG A 135 -1  O  ARG A 135   N  ALA A   2           
SHEET    1   B 5 ARG A  44  PRO A  47  0                                        
SHEET    2   B 5 VAL A  14  ALA A  20  1  N  ILE A  15   O  ARG A  44           
SHEET    3   B 5 TYR A  54  PHE A  58  1  N  VAL A  55   O  PRO A  16           
SHEET    4   B 5 ALA A  74  LEU A  79  1  O  GLN A  75   N  GLU A  56           
SHEET    5   B 5 CYS A  64  SER A  66 -1  O  TRP A  65   N  SER A  78           
SHEET    1   C 2 VAL A 113  ILE A 115  0                                        
SHEET    2   C 2 ILE A 164  PRO A 166 -1  N  VAL A 165   O  THR A 114           
SSBOND   1 CYS A   42    CYS A  198                                             
SSBOND   2 CYS A   64    CYS A   84                                             
CRYST1   61.950   61.950   98.620  90.00  90.00 120.00 P 31 2 1      6          
ORIGX1      1.000000  0.000000  0.000000        0.00000                         
ORIGX2      0.000000  1.000000  0.000000        0.00000                         
ORIGX3      0.000000  0.000000  1.000000        0.00000                         
SCALE1      0.016142  0.009320  0.000000        0.00000                         
SCALE2      0.000000  0.018639  0.000000        0.00000                         
SCALE3      0.000000  0.000000  0.010140        0.00000                         
ATOM      1  N   ALA A   1      12.148  22.952  12.738  1.00  5.29           N  
ATOM      2  CA  ALA A   1      11.002  22.095  12.376  1.00  3.70           C  
ATOM      3  C   ALA A   1      10.786  21.179  13.546  1.00  8.81           C  
ATOM      4  O   ALA A   1      11.350  21.426  14.602  1.00  3.30           O  
ATOM      5  CB  ALA A   1      11.283  21.296  11.082  1.00  5.61           C  
ATOM      6  N   ALA A   2       9.942  20.155  13.386  1.00 14.24           N  
ATOM      7  CA  ALA A   2       9.338  19.467  14.537  1.00 10.20           C  
ATOM      8  C   ALA A   2       9.713  17.989  14.613  1.00  9.92           C  
ATOM      9  O   ALA A   2      10.094  17.368  13.622  1.00  8.81           O  
ATOM     10  CB  ALA A   2       7.786  19.603  14.503  1.00 17.14           C  
ATOM     11  N   ILE A   3       9.582  17.454  15.819  1.00  8.88           N  
ATOM     12  CA  ILE A   3       9.848  16.063  16.111  1.00  9.94           C  
ATOM     13  C   ILE A   3       8.889  15.149  15.348  1.00 13.42           C  
ATOM     14  O   ILE A   3       7.704  15.466  15.186  1.00 10.38           O  
ATOM     15  CB  ILE A   3       9.786  15.830  17.658  1.00  9.39           C  
ATOM     16  CG1 ILE A   3      10.343  14.453  18.016  1.00 13.30           C  
ATOM     17  CG2 ILE A   3       8.391  16.006  18.197  1.00  7.78           C  
ATOM     18  CD1 ILE A   3      11.168  14.440  19.293  1.00 18.43           C  
ATOM     19  N   LEU A   4       9.430  14.089  14.755  1.00  4.90           N  
ATOM     20  CA  LEU A   4       8.574  13.094  14.139  1.00 15.02           C  
ATOM     21  C   LEU A   4       7.919  12.237  15.222  1.00 17.94           C  
ATOM     22  O   LEU A   4       8.602  11.736  16.121  1.00 19.43           O  
ATOM     23  CB  LEU A   4       9.376  12.188  13.219  1.00 13.32           C  
ATOM     24  CG  LEU A   4       9.739  12.668  11.826  1.00 22.50           C  
ATOM     25  CD1 LEU A   4      10.478  11.532  11.155  1.00 13.29           C  
ATOM     26  CD2 LEU A   4       8.507  13.031  11.034  1.00 12.32           C  
ATOM     27  N   GLY A   5       6.634  11.961  15.079  1.00 14.62           N  
ATOM     28  CA  GLY A   5       6.006  11.071  16.036  1.00 15.02           C  
ATOM     29  C   GLY A   5       5.087  11.833  16.955  1.00  9.80           C  
ATOM     30  O   GLY A   5       5.536  12.605  17.799  1.00 19.27           O  
ATOM     31  N   ASP A   6       3.795  11.554  16.840  1.00 15.18           N  
ATOM     32  CA  ASP A   6       2.772  12.224  17.631  1.00 20.07           C  
ATOM     33  C   ASP A   6       2.828  11.787  19.076  1.00 15.49           C  
ATOM     34  O   ASP A   6       2.484  12.561  19.973  1.00 17.46           O  
ATOM     35  CB  ASP A   6       1.391  11.959  17.037  1.00 16.02           C  
ATOM     36  CG  ASP A   6       1.178  12.702  15.708  1.00 50.93           C  
ATOM     37  OD1 ASP A   6       1.868  13.715  15.491  1.00 27.78           O  
ATOM     38  OD2 ASP A   6       0.334  12.282  14.881  1.00 64.36           O  
ATOM     39  N   GLU A   7       3.563  10.698  19.295  1.00  5.85           N  
ATOM     40  CA  GLU A   7       3.877  10.220  20.648  1.00 34.54           C  
ATOM     41  C   GLU A   7       4.656  11.235  21.489  1.00 24.79           C  
ATOM     42  O   GLU A   7       4.634  11.165  22.719  1.00 28.83           O  
ATOM     43  CB  GLU A   7       4.691   8.913  20.604  1.00 48.12           C  
ATOM     44  CG  GLU A   7       4.097   7.781  19.757  1.00 99.82           C  
ATOM     45  CD  GLU A   7       4.632   7.752  18.329  1.00 73.94           C  
ATOM     46  OE1 GLU A   7       5.776   8.211  18.096  1.00 57.34           O  
ATOM     47  OE2 GLU A   7       3.903   7.261  17.439  1.00 91.31           O  
ATOM     48  N   TYR A   8       5.458  12.073  20.828  1.00 16.61           N  
ATOM     49  CA  TYR A   8       6.328  13.000  21.529  1.00 16.66           C  
ATOM     50  C   TYR A   8       5.608  14.308  21.882  1.00 14.63           C  
ATOM     51  O   TYR A   8       6.227  15.224  22.417  1.00 10.44           O  
ATOM     52  CB  TYR A   8       7.579  13.274  20.694  0.00 18.65           C  
ATOM     53  CG  TYR A   8       8.399  12.030  20.434  0.00 19.82           C  
ATOM     54  CD1 TYR A   8       9.238  11.513  21.413  0.00 34.72           C  
ATOM     55  CD2 TYR A   8       8.278  11.330  19.241  0.00 26.81           C  
ATOM     56  CE1 TYR A   8       9.926  10.333  21.213  0.00 51.94           C  
ATOM     57  CE2 TYR A   8       8.962  10.148  19.032  0.00 48.86           C  
ATOM     58  CZ  TYR A   8       9.783   9.653  20.023  0.00 46.13           C  
ATOM     59  OH  TYR A   8      10.447   8.463  19.833  0.00 86.46           O  
ATOM     60  N   LEU A   9       4.314  14.410  21.578  1.00 14.08           N  
ATOM     61  CA  LEU A   9       3.567  15.637  21.880  1.00 25.07           C  
ATOM     62  C   LEU A   9       2.932  15.560  23.254  1.00 18.70           C  
ATOM     63  O   LEU A   9       2.669  14.477  23.755  1.00 11.04           O  
ATOM     64  CB  LEU A   9       2.475  15.888  20.843  1.00  4.97           C  
ATOM     65  CG  LEU A   9       2.958  15.894  19.387  1.00 21.35           C  
ATOM     66  CD1 LEU A   9       1.831  16.425  18.510  1.00 15.93           C  
ATOM     67  CD2 LEU A   9       4.224  16.733  19.240  1.00 20.18           C  
ATOM     68  N   TRP A  10       2.742  16.708  23.889  1.00  4.28           N  
ATOM     69  CA  TRP A  10       2.091  16.765  25.200  1.00  3.59           C  
ATOM     70  C   TRP A  10       0.557  16.670  25.002  1.00 21.73           C  
ATOM     71  O   TRP A  10      -0.035  17.472  24.270  1.00 12.66           O  
ATOM     72  CB  TRP A  10       2.471  18.085  25.896  1.00  3.81           C  
ATOM     73  CG  TRP A  10       3.966  18.141  26.255  1.00  2.34           C  
ATOM     74  CD1 TRP A  10       5.014  18.526  25.425  1.00  6.84           C  
ATOM     75  CD2 TRP A  10       4.563  17.677  27.459  1.00 14.20           C  
ATOM     76  NE1 TRP A  10       6.208  18.317  26.059  1.00  5.68           N  
ATOM     77  CE2 TRP A  10       5.966  17.799  27.311  1.00  7.98           C  
ATOM     78  CE3 TRP A  10       4.042  17.172  28.661  1.00  5.03           C  
ATOM     79  CZ2 TRP A  10       6.857  17.431  28.326  1.00 10.91           C  
ATOM     80  CZ3 TRP A  10       4.914  16.815  29.659  1.00  7.70           C  
ATOM     81  CH2 TRP A  10       6.317  16.943  29.488  1.00 14.90           C  
ATOM     82  N   SER A  11      -0.049  15.618  25.557  1.00  5.73           N  
ATOM     83  CA  SER A  11      -1.491  15.372  25.428  1.00 18.15           C  
ATOM     84  C   SER A  11      -2.345  16.592  25.741  1.00  2.00           C  
ATOM     85  O   SER A  11      -2.281  17.136  26.834  1.00  6.86           O  
ATOM     86  CB  SER A  11      -1.910  14.207  26.338  1.00 17.10           C  
ATOM     87  OG  SER A  11      -2.151  13.035  25.582  1.00 82.01           O  
ATOM     88  N   GLY A  12      -3.200  16.963  24.807  1.00  9.66           N  
ATOM     89  CA  GLY A  12      -4.131  18.053  25.047  1.00  7.68           C  
ATOM     90  C   GLY A  12      -3.457  19.410  24.930  1.00  6.20           C  
ATOM     91  O   GLY A  12      -4.082  20.436  25.187  1.00  9.26           O  
ATOM     92  N   GLY A  13      -2.177  19.410  24.564  1.00  9.10           N  
ATOM     93  CA  GLY A  13      -1.391  20.640  24.619  1.00  4.60           C  
ATOM     94  C   GLY A  13      -1.124  21.143  26.026  1.00  2.00           C  
ATOM     95  O   GLY A  13      -0.747  22.292  26.195  1.00 10.55           O  
ATOM     96  N   VAL A  14      -1.262  20.288  27.034  1.00  9.05           N  
ATOM     97  CA  VAL A  14      -1.079  20.701  28.423  1.00  2.00           C  
ATOM     98  C   VAL A  14       0.309  20.282  28.893  1.00  9.17           C  
ATOM     99  O   VAL A  14       0.715  19.131  28.694  1.00  4.74           O  
ATOM    100  CB  VAL A  14      -2.137  20.069  29.341  1.00 14.58           C  
ATOM    101  CG1 VAL A  14      -1.922  20.538  30.783  1.00  6.55           C  
ATOM    102  CG2 VAL A  14      -3.544  20.431  28.862  1.00 10.55           C  
ATOM    103  N   ILE A  15       1.073  21.215  29.463  1.00  5.35           N  
ATOM    104  CA  ILE A  15       2.415  20.877  29.928  1.00  8.72           C  
ATOM    105  C   ILE A  15       2.496  21.193  31.410  1.00  2.00           C  
ATOM    106  O   ILE A  15       2.476  22.361  31.808  1.00  7.75           O  
ATOM    107  CB  ILE A  15       3.530  21.626  29.104  1.00  9.73           C  
ATOM    108  CG1 ILE A  15       3.302  21.379  27.605  1.00  6.32           C  
ATOM    109  CG2 ILE A  15       4.933  21.148  29.553  1.00  6.72           C  
ATOM    110  CD1 ILE A  15       4.332  21.957  26.675  1.00  8.62           C  
ATOM    111  N   PRO A  16       2.379  20.160  32.256  1.00 11.24           N  
ATOM    112  CA  PRO A  16       2.537  20.374  33.709  1.00  8.20           C  
ATOM    113  C   PRO A  16       4.011  20.704  34.034  1.00  9.25           C  
ATOM    114  O   PRO A  16       4.940  20.085  33.480  1.00 11.33           O  
ATOM    115  CB  PRO A  16       2.088  19.028  34.334  1.00  8.43           C  
ATOM    116  CG  PRO A  16       1.604  18.141  33.148  1.00  6.50           C  
ATOM    117  CD  PRO A  16       2.270  18.722  31.913  1.00  2.38           C  
ATOM    118  N   TYR A  17       4.221  21.590  34.998  1.00  4.39           N  
ATOM    119  CA  TYR A  17       5.574  21.999  35.343  1.00 13.41           C  
ATOM    120  C   TYR A  17       5.741  22.134  36.850  1.00  8.88           C  
ATOM    121  O   TYR A  17       4.794  22.476  37.567  1.00  5.61           O  
ATOM    122  CB  TYR A  17       5.923  23.336  34.653  1.00  4.22           C  
ATOM    123  CG  TYR A  17       5.151  24.540  35.157  1.00  4.82           C  
ATOM    124  CD1 TYR A  17       5.576  25.222  36.285  1.00  5.92           C  
ATOM    125  CD2 TYR A  17       3.953  24.938  34.561  1.00  5.82           C  
ATOM    126  CE1 TYR A  17       4.829  26.247  36.838  1.00 12.00           C  
ATOM    127  CE2 TYR A  17       3.201  25.984  35.101  1.00  6.78           C  
ATOM    128  CZ  TYR A  17       3.656  26.633  36.251  1.00 10.36           C  
ATOM    129  OH  TYR A  17       3.011  27.729  36.791  1.00 13.83           O  
ATOM    130  N   THR A  18       6.978  21.965  37.296  1.00  2.36           N  
ATOM    131  CA  THR A  18       7.390  22.334  38.629  1.00  9.92           C  
ATOM    132  C   THR A  18       8.587  23.297  38.523  1.00 13.02           C  
ATOM    133  O   THR A  18       9.285  23.378  37.485  1.00  7.70           O  
ATOM    134  CB  THR A  18       7.837  21.084  39.417  1.00  5.58           C  
ATOM    135  OG1 THR A  18       8.772  20.348  38.622  1.00 24.49           O  
ATOM    136  CG2 THR A  18       6.645  20.149  39.720  1.00  8.53           C  
ATOM    137  N   PHE A  19       8.807  24.020  39.613  1.00 21.51           N  
ATOM    138  CA  PHE A  19      10.026  24.786  39.842  1.00 14.69           C  
ATOM    139  C   PHE A  19      10.856  24.082  40.935  1.00 13.62           C  
ATOM    140  O   PHE A  19      10.346  23.768  42.018  1.00 24.52           O  
ATOM    141  CB  PHE A  19       9.664  26.205  40.300  1.00 20.35           C  
ATOM    142  CG  PHE A  19       8.984  27.040  39.232  1.00 21.54           C  
ATOM    143  CD1 PHE A  19       9.617  27.290  38.009  1.00 17.16           C  
ATOM    144  CD2 PHE A  19       7.772  27.662  39.501  1.00 10.29           C  
ATOM    145  CE1 PHE A  19       9.061  28.159  37.081  1.00 28.71           C  
ATOM    146  CE2 PHE A  19       7.198  28.533  38.589  1.00 10.36           C  
ATOM    147  CZ  PHE A  19       7.842  28.793  37.370  1.00 15.32           C  
ATOM    148  N   ALA A  20      12.092  23.735  40.607  1.00 19.22           N  
ATOM    149  CA  ALA A  20      13.024  23.202  41.607  1.00 13.70           C  
ATOM    150  C   ALA A  20      13.995  24.313  42.041  1.00 16.04           C  
ATOM    151  O   ALA A  20      14.926  24.646  41.301  1.00 20.53           O  
ATOM    152  CB  ALA A  20      13.799  22.023  40.999  1.00  8.40           C  
ATOM    153  N   GLY A  21      13.735  24.942  43.188  1.00  8.94           N  
ATOM    154  CA  GLY A  21      14.679  25.901  43.743  1.00 21.25           C  
ATOM    155  C   GLY A  21      14.913  27.125  42.877  1.00 20.79           C  
ATOM    156  O   GLY A  21      16.054  27.549  42.693  1.00 15.08           O  
ATOM    157  N   VAL A  22      13.843  27.643  42.274  1.00 11.00           N  
ATOM    158  CA  VAL A  22      13.911  28.833  41.411  1.00 19.95           C  
ATOM    159  C   VAL A  22      13.507  30.064  42.217  1.00 19.56           C  
ATOM    160  O   VAL A  22      12.492  30.037  42.920  1.00 16.34           O  
ATOM    161  CB  VAL A  22      12.954  28.670  40.193  1.00  7.60           C  
ATOM    162  CG1 VAL A  22      12.965  29.888  39.344  1.00 10.06           C  
ATOM    163  CG2 VAL A  22      13.358  27.438  39.409  1.00 14.60           C  
ATOM    164  N   SER A  23      14.286  31.143  42.144  1.00 12.45           N  
ATOM    165  CA  SER A  23      13.898  32.386  42.835  1.00  7.11           C  
ATOM    166  C   SER A  23      12.558  32.925  42.319  1.00 11.99           C  
ATOM    167  O   SER A  23      12.241  32.806  41.131  1.00 11.00           O  
ATOM    168  CB  SER A  23      14.956  33.475  42.643  1.00  9.85           C  
ATOM    169  OG  SER A  23      14.899  33.969  41.318  1.00 19.11           O  
ATOM    170  N   GLY A  24      11.951  33.770  43.137  1.00 17.03           N  
ATOM    171  CA  GLY A  24      10.688  34.385  42.783  1.00  5.98           C  
ATOM    172  C   GLY A  24      10.767  35.280  41.575  1.00 30.55           C  
ATOM    173  O   GLY A  24       9.847  35.285  40.746  1.00 18.39           O  
ATOM    174  N   ALA A  25      11.849  36.046  41.475  1.00  9.57           N  
ATOM    175  CA  ALA A  25      12.055  36.875  40.308  1.00  5.29           C  
ATOM    176  C   ALA A  25      12.328  36.023  39.077  1.00 10.23           C  
ATOM    177  O   ALA A  25      11.861  36.340  37.988  1.00 10.39           O  
ATOM    178  CB  ALA A  25      13.204  37.832  40.541  1.00 27.04           C  
ATOM    179  N   ASP A  26      13.010  34.899  39.245  1.00  9.97           N  
ATOM    180  CA  ASP A  26      13.191  34.016  38.101  1.00 13.24           C  
ATOM    181  C   ASP A  26      11.860  33.374  37.707  1.00  8.84           C  
ATOM    182  O   ASP A  26      11.490  33.352  36.524  1.00  7.01           O  
ATOM    183  CB  ASP A  26      14.273  32.964  38.390  1.00  5.24           C  
ATOM    184  CG  ASP A  26      15.702  33.563  38.336  1.00 12.65           C  
ATOM    185  OD1 ASP A  26      15.830  34.752  38.016  1.00  7.81           O  
ATOM    186  OD2 ASP A  26      16.687  32.857  38.631  1.00 19.41           O  
ATOM    187  N   GLN A  27      11.052  33.047  38.702  1.00  3.08           N  
ATOM    188  CA  GLN A  27       9.725  32.502  38.408  1.00  5.57           C  
ATOM    189  C   GLN A  27       8.821  33.479  37.680  1.00  3.06           C  
ATOM    190  O   GLN A  27       8.154  33.098  36.727  1.00 11.15           O  
ATOM    191  CB  GLN A  27       9.025  32.063  39.674  1.00  9.17           C  
ATOM    192  CG  GLN A  27       9.599  30.783  40.244  1.00 28.95           C  
ATOM    193  CD  GLN A  27       8.856  30.317  41.481  1.00 15.54           C  
ATOM    194  OE1 GLN A  27       7.638  30.521  41.610  1.00 22.18           O  
ATOM    195  NE2 GLN A  27       9.574  29.669  42.390  1.00 16.26           N  
ATOM    196  N   SER A  28       8.905  34.761  38.014  1.00  6.51           N  
ATOM    197  CA  SER A  28       8.115  35.765  37.314  1.00 13.08           C  
ATOM    198  C   SER A  28       8.523  35.943  35.851  1.00 14.75           C  
ATOM    199  O   SER A  28       7.679  36.189  34.960  1.00  9.19           O  
ATOM    200  CB  SER A  28       8.179  37.115  38.047  1.00 19.86           C  
ATOM    201  OG  SER A  28       8.324  36.932  39.443  1.00 61.20           O  
ATOM    202  N   ALA A  29       9.820  35.896  35.586  1.00  6.97           N  
ATOM    203  CA  ALA A  29      10.264  35.994  34.212  1.00  6.62           C  
ATOM    204  C   ALA A  29       9.753  34.764  33.402  1.00  2.00           C  
ATOM    205  O   ALA A  29       9.387  34.879  32.214  1.00  8.03           O  
ATOM    206  CB  ALA A  29      11.817  36.114  34.159  1.00  5.09           C  
ATOM    207  N   ILE A  30       9.892  33.581  34.000  1.00  5.70           N  
ATOM    208  CA  ILE A  30       9.591  32.342  33.318  1.00  8.06           C  
ATOM    209  C   ILE A  30       8.098  32.250  33.032  1.00 12.37           C  
ATOM    210  O   ILE A  30       7.690  31.935  31.903  1.00  8.99           O  
ATOM    211  CB  ILE A  30      10.056  31.160  34.155  1.00  7.40           C  
ATOM    212  CG1 ILE A  30      11.597  31.092  34.084  1.00  9.94           C  
ATOM    213  CG2 ILE A  30       9.408  29.841  33.658  1.00  3.57           C  
ATOM    214  CD1 ILE A  30      12.222  30.146  35.111  1.00  7.67           C  
ATOM    215  N   LEU A  31       7.284  32.646  34.003  1.00  5.41           N  
ATOM    216  CA  LEU A  31       5.835  32.715  33.762  1.00  2.00           C  
ATOM    217  C   LEU A  31       5.429  33.673  32.619  1.00  8.44           C  
ATOM    218  O   LEU A  31       4.580  33.352  31.793  1.00  9.00           O  
ATOM    219  CB  LEU A  31       5.132  33.090  35.064  1.00 10.70           C  
ATOM    220  CG  LEU A  31       5.250  32.027  36.164  1.00 14.20           C  
ATOM    221  CD1 LEU A  31       5.075  32.658  37.539  1.00 16.06           C  
ATOM    222  CD2 LEU A  31       4.234  30.918  35.962  1.00 19.65           C  
ATOM    223  N   SER A  32       6.094  34.819  32.517  1.00  6.70           N  
ATOM    224  CA  SER A  32       5.809  35.783  31.457  1.00 10.07           C  
ATOM    225  C   SER A  32       6.200  35.210  30.087  1.00 19.14           C  
ATOM    226  O   SER A  32       5.523  35.474  29.083  1.00  5.59           O  
ATOM    227  CB  SER A  32       6.548  37.098  31.754  1.00  4.56           C  
ATOM    228  OG  SER A  32       6.457  37.978  30.653  1.00 63.69           O  
ATOM    229  N   GLY A  33       7.192  34.314  30.078  1.00 14.67           N  
ATOM    230  CA  GLY A  33       7.566  33.618  28.860  1.00  7.99           C  
ATOM    231  C   GLY A  33       6.502  32.603  28.474  1.00  5.41           C  
ATOM    232  O   GLY A  33       6.096  32.520  27.297  1.00  4.25           O  
ATOM    233  N   MET A  34       6.013  31.883  29.475  1.00  2.00           N  
ATOM    234  CA  MET A  34       4.864  30.986  29.302  1.00  2.00           C  
ATOM    235  C   MET A  34       3.627  31.730  28.803  1.00  5.95           C  
ATOM    236  O   MET A  34       2.897  31.228  27.939  1.00 12.63           O  
ATOM    237  CB  MET A  34       4.511  30.299  30.622  1.00 15.70           C  
ATOM    238  CG  MET A  34       5.420  29.132  31.005  1.00  7.13           C  
ATOM    239  SD  MET A  34       5.154  28.656  32.688  1.00 11.72           S  
ATOM    240  CE  MET A  34       6.401  27.425  32.830  1.00 14.09           C  
ATOM    241  N   GLN A  35       3.411  32.941  29.329  1.00  9.22           N  
ATOM    242  CA  GLN A  35       2.234  33.768  28.963  1.00  3.55           C  
ATOM    243  C   GLN A  35       2.215  34.158  27.486  1.00  7.59           C  
ATOM    244  O   GLN A  35       1.165  34.051  26.835  1.00  3.80           O  
ATOM    245  CB  GLN A  35       2.190  35.040  29.816  1.00  8.02           C  
ATOM    246  CG  GLN A  35       0.959  35.904  29.507  1.00  8.45           C  
ATOM    247  CD  GLN A  35       0.994  37.212  30.282  1.00 17.87           C  
ATOM    248  OE1 GLN A  35       0.960  37.207  31.515  1.00 33.53           O  
ATOM    249  NE2 GLN A  35       1.233  38.310  29.579  1.00 56.49           N  
ATOM    250  N   GLU A  36       3.371  34.550  26.930  1.00  2.12           N  
ATOM    251  CA  GLU A  36       3.415  34.774  25.517  1.00  2.00           C  
ATOM    252  C   GLU A  36       2.989  33.528  24.743  1.00 10.15           C  
ATOM    253  O   GLU A  36       2.318  33.650  23.718  1.00  7.29           O  
ATOM    254  CB  GLU A  36       4.800  35.189  25.042  1.00  6.61           C  
ATOM    255  CG  GLU A  36       4.756  35.423  23.529  1.00  2.00           C  
ATOM    256  CD  GLU A  36       5.884  36.307  23.015  1.00  3.74           C  
ATOM    257  OE1 GLU A  36       6.409  37.110  23.798  1.00  2.09           O  
ATOM    258  OE2 GLU A  36       6.130  36.270  21.794  1.00  7.25           O  
ATOM    259  N   LEU A  37       3.469  32.349  25.166  1.00  6.30           N  
ATOM    260  CA  LEU A  37       3.151  31.093  24.472  1.00  5.57           C  
ATOM    261  C   LEU A  37       1.658  30.794  24.512  1.00  4.57           C  
ATOM    262  O   LEU A  37       1.040  30.469  23.484  1.00  8.46           O  
ATOM    263  CB  LEU A  37       3.965  29.940  25.088  1.00  5.82           C  
ATOM    264  CG  LEU A  37       5.406  29.835  24.545  1.00  9.48           C  
ATOM    265  CD1 LEU A  37       6.291  29.000  25.488  1.00  9.77           C  
ATOM    266  CD2 LEU A  37       5.379  29.179  23.173  1.00 16.15           C  
ATOM    267  N   GLU A  38       1.049  31.083  25.655  1.00  2.00           N  
ATOM    268  CA  GLU A  38      -0.355  30.754  25.866  1.00  5.61           C  
ATOM    269  C   GLU A  38      -1.232  31.762  25.152  1.00  7.17           C  
ATOM    270  O   GLU A  38      -2.278  31.416  24.676  1.00  7.55           O  
ATOM    271  CB  GLU A  38      -0.682  30.781  27.347  1.00  2.00           C  
ATOM    272  CG  GLU A  38      -0.085  29.601  28.113  1.00  5.80           C  
ATOM    273  CD  GLU A  38      -0.584  29.498  29.524  1.00 18.16           C  
ATOM    274  OE1 GLU A  38      -1.485  30.287  29.913  1.00 14.44           O  
ATOM    275  OE2 GLU A  38      -0.126  28.568  30.221  1.00 11.86           O  
ATOM    276  N   GLU A  39      -0.749  32.986  25.001  1.00  7.83           N  
ATOM    277  CA  GLU A  39      -1.461  33.988  24.237  1.00  5.17           C  
ATOM    278  C   GLU A  39      -1.487  33.686  22.744  1.00 12.09           C  
ATOM    279  O   GLU A  39      -2.464  34.010  22.056  1.00 11.00           O  
ATOM    280  CB  GLU A  39      -0.852  35.358  24.477  1.00  2.00           C  
ATOM    281  CG  GLU A  39      -1.324  35.947  25.755  1.00  6.56           C  
ATOM    282  CD  GLU A  39      -0.563  37.193  26.163  1.00 13.87           C  
ATOM    283  OE1 GLU A  39       0.429  37.589  25.493  1.00 12.86           O  
ATOM    284  OE2 GLU A  39      -0.973  37.766  27.184  1.00  6.45           O  
ATOM    285  N   LYS A  40      -0.416  33.077  22.241  1.00  2.29           N  
ATOM    286  CA  LYS A  40      -0.277  32.839  20.816  1.00  2.00           C  
ATOM    287  C   LYS A  40      -0.559  31.431  20.375  1.00  6.70           C  
ATOM    288  O   LYS A  40      -0.612  31.203  19.186  1.00  6.24           O  
ATOM    289  CB  LYS A  40       1.129  33.208  20.306  1.00  6.27           C  
ATOM    290  CG  LYS A  40       1.493  34.659  20.520  1.00  2.00           C  
ATOM    291  CD  LYS A  40       2.839  34.984  19.874  1.00 10.39           C  
ATOM    292  CE  LYS A  40       3.187  36.436  20.079  1.00  9.68           C  
ATOM    293  NZ  LYS A  40       4.507  36.813  19.473  1.00  3.16           N  
ATOM    294  N   THR A  41      -0.570  30.467  21.294  1.00  5.34           N  
ATOM    295  CA  THR A  41      -0.784  29.069  20.889  1.00  6.54           C  
ATOM    296  C   THR A  41      -1.817  28.452  21.790  1.00  3.29           C  
ATOM    297  O   THR A  41      -2.189  29.041  22.822  1.00  6.18           O  
ATOM    298  CB  THR A  41       0.521  28.177  20.961  1.00  2.00           C  
ATOM    299  OG1 THR A  41       0.821  27.903  22.317  1.00  3.22           O  
ATOM    300  CG2 THR A  41       1.755  28.879  20.289  1.00  5.56           C  
ATOM    301  N   CYS A  42      -2.196  27.212  21.469  1.00  4.82           N  
ATOM    302  CA  CYS A  42      -3.113  26.470  22.311  1.00  8.91           C  
ATOM    303  C   CYS A  42      -2.445  25.745  23.500  1.00  7.59           C  
ATOM    304  O   CYS A  42      -3.128  25.138  24.355  1.00  5.07           O  
ATOM    305  CB  CYS A  42      -3.935  25.505  21.436  1.00  9.31           C  
ATOM    306  SG  CYS A  42      -2.983  24.121  20.703  1.00 16.62           S  
ATOM    307  N   ILE A  43      -1.133  25.913  23.644  1.00  6.04           N  
ATOM    308  CA  ILE A  43      -0.406  25.270  24.752  1.00 10.99           C  
ATOM    309  C   ILE A  43      -0.784  25.935  26.063  1.00  3.66           C  
ATOM    310  O   ILE A  43      -0.824  27.189  26.159  1.00  6.04           O  
ATOM    311  CB  ILE A  43       1.151  25.364  24.545  1.00  2.37           C  
ATOM    312  CG1 ILE A  43       1.511  24.615  23.269  1.00  2.26           C  
ATOM    313  CG2 ILE A  43       1.899  24.815  25.772  1.00  5.84           C  
ATOM    314  CD1 ILE A  43       1.323  23.107  23.400  1.00 12.29           C  
ATOM    315  N   ARG A  44      -1.023  25.109  27.082  1.00  7.32           N  
ATOM    316  CA  ARG A  44      -1.272  25.596  28.440  1.00  5.16           C  
ATOM    317  C   ARG A  44      -0.298  24.961  29.427  1.00  8.61           C  
ATOM    318  O   ARG A  44      -0.107  23.753  29.415  1.00 13.60           O  
ATOM    319  CB  ARG A  44      -2.719  25.278  28.841  1.00  7.87           C  
ATOM    320  CG  ARG A  44      -3.751  25.967  27.975  1.00  6.04           C  
ATOM    321  CD  ARG A  44      -3.762  27.497  28.175  1.00  2.00           C  
ATOM    322  NE  ARG A  44      -4.703  28.122  27.245  1.00  5.99           N  
ATOM    323  CZ  ARG A  44      -4.420  28.686  26.066  1.00  9.04           C  
ATOM    324  NH1 ARG A  44      -3.171  28.750  25.593  1.00  4.30           N  
ATOM    325  NH2 ARG A  44      -5.393  29.317  25.410  1.00  8.12           N  
ATOM    326  N   PHE A  45       0.278  25.774  30.299  1.00  6.17           N  
ATOM    327  CA  PHE A  45       1.209  25.292  31.332  1.00 10.88           C  
ATOM    328  C   PHE A  45       0.489  25.260  32.658  1.00 15.51           C  
ATOM    329  O   PHE A  45      -0.104  26.256  33.068  1.00  9.17           O  
ATOM    330  CB  PHE A  45       2.433  26.218  31.463  1.00  5.71           C  
ATOM    331  CG  PHE A  45       3.298  26.246  30.237  1.00  9.30           C  
ATOM    332  CD1 PHE A  45       4.336  25.312  30.082  1.00  7.25           C  
ATOM    333  CD2 PHE A  45       3.043  27.163  29.211  1.00 12.25           C  
ATOM    334  CE1 PHE A  45       5.104  25.280  28.922  1.00  9.47           C  
ATOM    335  CE2 PHE A  45       3.816  27.147  28.030  1.00 17.86           C  
ATOM    336  CZ  PHE A  45       4.852  26.196  27.885  1.00  9.75           C  
ATOM    337  N   VAL A  46       0.510  24.116  33.323  1.00  7.79           N  
ATOM    338  CA  VAL A  46      -0.193  24.006  34.598  1.00  7.94           C  
ATOM    339  C   VAL A  46       0.754  23.448  35.657  1.00  3.55           C  
ATOM    340  O   VAL A  46       1.751  22.790  35.335  1.00 10.64           O  
ATOM    341  CB  VAL A  46      -1.491  23.135  34.466  1.00 14.99           C  
ATOM    342  CG1 VAL A  46      -2.431  23.743  33.401  1.00 15.14           C  
ATOM    343  CG2 VAL A  46      -1.135  21.697  34.116  1.00 13.96           C  
ATOM    344  N   PRO A  47       0.618  23.948  36.881  1.00  6.85           N  
ATOM    345  CA  PRO A  47       1.426  23.464  37.994  1.00  8.35           C  
ATOM    346  C   PRO A  47       1.199  21.989  38.112  1.00  7.31           C  
ATOM    347  O   PRO A  47       0.045  21.546  38.147  1.00 17.50           O  
ATOM    348  CB  PRO A  47       0.853  24.218  39.181  1.00 13.06           C  
ATOM    349  CG  PRO A  47       0.442  25.539  38.585  1.00 18.97           C  
ATOM    350  CD  PRO A  47      -0.076  25.212  37.204  1.00  9.28           C  
ATOM    351  N   ARG A  48       2.270  21.208  38.068  1.00  5.60           N  
ATOM    352  CA  ARG A  48       2.176  19.751  38.231  1.00  6.48           C  
ATOM    353  C   ARG A  48       1.566  19.286  39.580  1.00 15.04           C  
ATOM    354  O   ARG A  48       1.928  19.787  40.626  1.00  7.99           O  
ATOM    355  CB  ARG A  48       3.553  19.143  38.050  1.00 13.85           C  
ATOM    356  CG  ARG A  48       3.528  17.653  38.001  1.00 11.32           C  
ATOM    357  CD  ARG A  48       3.985  17.071  39.325  1.00 16.01           C  
ATOM    358  NE  ARG A  48       4.105  15.625  39.189  1.00 11.69           N  
ATOM    359  CZ  ARG A  48       4.592  14.808  40.114  1.00 14.40           C  
ATOM    360  NH1 ARG A  48       4.979  15.286  41.281  1.00  8.76           N  
ATOM    361  NH2 ARG A  48       4.711  13.506  39.851  1.00 14.01           N  
ATOM    362  N   THR A  49       0.592  18.377  39.544  1.00  9.81           N  
ATOM    363  CA  THR A  49       0.088  17.759  40.768  1.00  6.41           C  
ATOM    364  C   THR A  49       0.374  16.254  40.740  1.00  6.54           C  
ATOM    365  O   THR A  49       1.351  15.787  41.314  1.00 13.84           O  
ATOM    366  CB  THR A  49      -1.456  18.015  40.957  1.00  5.43           C  
ATOM    367  OG1 THR A  49      -2.154  17.625  39.767  1.00 13.10           O  
ATOM    368  CG2 THR A  49      -1.732  19.508  41.213  1.00  6.60           C  
ATOM    369  N   THR A  50      -0.320  15.526  39.880  1.00 16.10           N  
ATOM    370  CA  THR A  50      -0.216  14.059  39.920  1.00 14.70           C  
ATOM    371  C   THR A  50       0.489  13.450  38.731  1.00  9.87           C  
ATOM    372  O   THR A  50       0.768  12.252  38.716  1.00 19.70           O  
ATOM    373  CB  THR A  50      -1.625  13.425  40.001  1.00 36.43           C  
ATOM    374  OG1 THR A  50      -2.457  13.977  38.967  1.00 46.86           O  
ATOM    375  CG2 THR A  50      -2.255  13.709  41.357  1.00 16.09           C  
ATOM    376  N   GLU A  51       0.721  14.271  37.710  1.00 16.96           N  
ATOM    377  CA  GLU A  51       1.103  13.800  36.373  1.00  9.65           C  
ATOM    378  C   GLU A  51       2.485  13.174  36.446  1.00  5.87           C  
ATOM    379  O   GLU A  51       3.374  13.720  37.099  1.00 14.59           O  
ATOM    380  CB  GLU A  51       1.145  14.972  35.362  1.00 21.07           C  
ATOM    381  CG  GLU A  51      -0.168  15.716  35.101  1.00  8.38           C  
ATOM    382  CD  GLU A  51      -0.439  16.889  36.040  1.00 12.47           C  
ATOM    383  OE1 GLU A  51       0.109  16.943  37.152  1.00 10.13           O  
ATOM    384  OE2 GLU A  51      -1.312  17.715  35.713  1.00 17.22           O  
ATOM    385  N   SER A  52       2.698  12.101  35.687  1.00  8.63           N  
ATOM    386  CA  SER A  52       4.002  11.442  35.662  1.00 23.18           C  
ATOM    387  C   SER A  52       4.961  12.186  34.729  1.00 12.77           C  
ATOM    388  O   SER A  52       6.161  12.250  34.981  1.00 20.02           O  
ATOM    389  CB  SER A  52       3.859   9.969  35.211  1.00 20.76           C  
ATOM    390  OG  SER A  52       2.766   9.797  34.320  1.00 45.52           O  
ATOM    391  N   ASP A  53       4.446  12.626  33.586  1.00 11.13           N  
ATOM    392  CA  ASP A  53       5.249  13.383  32.636  1.00  8.50           C  
ATOM    393  C   ASP A  53       5.094  14.839  32.988  1.00  9.00           C  
ATOM    394  O   ASP A  53       3.964  15.390  32.991  1.00  9.39           O  
ATOM    395  CB  ASP A  53       4.734  13.183  31.212  1.00  9.60           C  
ATOM    396  CG  ASP A  53       4.679  11.732  30.814  1.00 35.56           C  
ATOM    397  OD1 ASP A  53       5.400  10.953  31.453  1.00 10.73           O  
ATOM    398  OD2 ASP A  53       3.965  11.374  29.846  1.00 21.49           O  
ATOM    399  N   TYR A  54       6.212  15.492  33.244  1.00 17.24           N  
ATOM    400  CA  TYR A  54       6.134  16.917  33.469  1.00  4.43           C  
ATOM    401  C   TYR A  54       7.499  17.542  33.239  1.00 13.92           C  
ATOM    402  O   TYR A  54       8.514  16.844  33.155  1.00  6.86           O  
ATOM    403  CB  TYR A  54       5.639  17.180  34.884  1.00 11.36           C  
ATOM    404  CG  TYR A  54       6.546  16.617  35.975  1.00  8.86           C  
ATOM    405  CD1 TYR A  54       6.387  15.313  36.441  1.00 18.35           C  
ATOM    406  CD2 TYR A  54       7.466  17.443  36.622  1.00  5.89           C  
ATOM    407  CE1 TYR A  54       7.121  14.857  37.532  1.00 17.95           C  
ATOM    408  CE2 TYR A  54       8.210  16.997  37.714  1.00  8.70           C  
ATOM    409  CZ  TYR A  54       8.035  15.708  38.158  1.00 20.81           C  
ATOM    410  OH  TYR A  54       8.802  15.271  39.211  1.00 22.26           O  
ATOM    411  N   VAL A  55       7.515  18.864  33.212  1.00 14.47           N  
ATOM    412  CA  VAL A  55       8.732  19.646  33.062  1.00  7.95           C  
ATOM    413  C   VAL A  55       9.174  20.205  34.428  1.00  5.00           C  
ATOM    414  O   VAL A  55       8.366  20.739  35.185  1.00 10.30           O  
ATOM    415  CB  VAL A  55       8.516  20.806  32.039  1.00  7.12           C  
ATOM    416  CG1 VAL A  55       9.572  21.835  32.196  1.00 20.05           C  
ATOM    417  CG2 VAL A  55       8.561  20.279  30.622  1.00  7.53           C  
ATOM    418  N   GLU A  56      10.401  19.853  34.820  1.00  7.21           N  
ATOM    419  CA  GLU A  56      11.046  20.439  35.975  1.00  7.99           C  
ATOM    420  C   GLU A  56      12.046  21.536  35.558  1.00  8.95           C  
ATOM    421  O   GLU A  56      13.127  21.260  35.019  1.00  7.99           O  
ATOM    422  CB  GLU A  56      11.777  19.349  36.781  1.00 10.45           C  
ATOM    423  CG  GLU A  56      12.641  19.920  37.897  1.00 10.83           C  
ATOM    424  CD  GLU A  56      13.439  18.855  38.640  1.00 31.40           C  
ATOM    425  OE1 GLU A  56      12.827  18.079  39.392  1.00 22.82           O  
ATOM    426  OE2 GLU A  56      14.679  18.831  38.524  1.00 39.12           O  
ATOM    427  N   ILE A  57      11.700  22.764  35.910  1.00  6.97           N  
ATOM    428  CA  ILE A  57      12.462  23.955  35.571  1.00 15.47           C  
ATOM    429  C   ILE A  57      13.356  24.347  36.761  1.00 11.67           C  
ATOM    430  O   ILE A  57      12.889  24.397  37.894  1.00 11.15           O  
ATOM    431  CB  ILE A  57      11.503  25.143  35.232  1.00  7.18           C  
ATOM    432  CG1 ILE A  57      10.722  24.850  33.938  1.00  9.71           C  
ATOM    433  CG2 ILE A  57      12.323  26.416  35.017  1.00 16.31           C  
ATOM    434  CD1 ILE A  57       9.387  25.675  33.787  1.00  5.57           C  
ATOM    435  N   PHE A  58      14.651  24.523  36.514  1.00  7.86           N  
ATOM    436  CA  PHE A  58      15.613  24.789  37.575  1.00  3.72           C  
ATOM    437  C   PHE A  58      16.709  25.709  37.022  1.00  5.97           C  
ATOM    438  O   PHE A  58      17.006  25.729  35.793  1.00  6.79           O  
ATOM    439  CB  PHE A  58      16.228  23.458  38.106  1.00 11.38           C  
ATOM    440  CG  PHE A  58      17.254  22.814  37.177  1.00 11.39           C  
ATOM    441  CD1 PHE A  58      16.876  22.251  35.963  1.00  9.15           C  
ATOM    442  CD2 PHE A  58      18.603  22.760  37.539  1.00 17.83           C  
ATOM    443  CE1 PHE A  58      17.817  21.661  35.118  1.00 27.16           C  
ATOM    444  CE2 PHE A  58      19.551  22.173  36.701  1.00 23.40           C  
ATOM    445  CZ  PHE A  58      19.160  21.624  35.486  1.00 32.65           C  
ATOM    446  N   THR A  59      17.306  26.467  37.933  1.00 17.05           N  
ATOM    447  CA  THR A  59      18.211  27.573  37.581  1.00 16.57           C  
ATOM    448  C   THR A  59      19.657  27.331  38.071  1.00  5.87           C  
ATOM    449  O   THR A  59      20.537  28.165  37.874  1.00 13.80           O  
ATOM    450  CB  THR A  59      17.707  28.907  38.178  1.00  2.45           C  
ATOM    451  OG1 THR A  59      17.596  28.764  39.598  1.00 10.16           O  
ATOM    452  CG2 THR A  59      16.353  29.294  37.590  1.00  3.89           C  
ATOM    453  N   SER A  60      19.886  26.186  38.697  1.00 16.82           N  
ATOM    454  CA  SER A  60      21.140  25.925  39.373  1.00 27.81           C  
ATOM    455  C   SER A  60      22.081  25.080  38.517  1.00 28.81           C  
ATOM    456  O   SER A  60      23.150  24.696  38.981  1.00 20.25           O  
ATOM    457  CB  SER A  60      20.848  25.209  40.681  1.00  7.18           C  
ATOM    458  OG  SER A  60      20.157  24.006  40.404  1.00 23.42           O  
ATOM    459  N   GLY A  61      21.692  24.824  37.267  1.00 13.42           N  
ATOM    460  CA  GLY A  61      22.497  24.034  36.366  1.00  9.28           C  
ATOM    461  C   GLY A  61      23.542  24.852  35.664  1.00 15.83           C  
ATOM    462  O   GLY A  61      24.016  25.864  36.173  1.00 13.91           O  
ATOM    463  N   SER A  62      23.899  24.430  34.464  1.00 13.60           N  
ATOM    464  CA  SER A  62      24.884  25.148  33.701  1.00  8.64           C  
ATOM    465  C   SER A  62      24.384  25.221  32.279  1.00 12.48           C  
ATOM    466  O   SER A  62      24.115  24.180  31.662  1.00 16.00           O  
ATOM    467  CB  SER A  62      26.221  24.405  33.762  1.00 21.94           C  
ATOM    468  OG  SER A  62      27.100  24.821  32.730  1.00 74.34           O  
ATOM    469  N   GLY A  63      24.166  26.443  31.798  1.00 16.29           N  
ATOM    470  CA  GLY A  63      23.740  26.639  30.420  1.00 17.65           C  
ATOM    471  C   GLY A  63      22.228  26.499  30.261  1.00 10.08           C  
ATOM    472  O   GLY A  63      21.521  26.318  31.255  1.00  5.94           O  
ATOM    473  N   CYS A  64      21.736  26.848  29.077  1.00  7.55           N  
ATOM    474  CA  CYS A  64      20.307  26.856  28.804  1.00 10.99           C  
ATOM    475  C   CYS A  64      20.000  25.694  27.881  1.00  2.00           C  
ATOM    476  O   CYS A  64      20.463  25.669  26.737  1.00 13.38           O  
ATOM    477  CB  CYS A  64      19.889  28.171  28.121  1.00  6.72           C  
ATOM    478  SG  CYS A  64      20.853  29.683  28.521  1.00 11.30           S  
ATOM    479  N   TRP A  65      19.117  24.798  28.298  1.00  7.56           N  
ATOM    480  CA  TRP A  65      18.851  23.601  27.492  1.00  9.39           C  
ATOM    481  C   TRP A  65      17.539  22.917  27.883  1.00  5.28           C  
ATOM    482  O   TRP A  65      17.073  23.098  28.992  1.00  8.95           O  
ATOM    483  CB  TRP A  65      20.039  22.594  27.569  1.00  6.59           C  
ATOM    484  CG  TRP A  65      20.487  22.164  28.965  1.00  6.10           C  
ATOM    485  CD1 TRP A  65      21.477  22.721  29.722  1.00 16.21           C  
ATOM    486  CD2 TRP A  65      19.897  21.136  29.779  1.00 13.55           C  
ATOM    487  NE1 TRP A  65      21.505  22.137  30.970  1.00  5.50           N  
ATOM    488  CE2 TRP A  65      20.567  21.138  31.010  1.00 14.46           C  
ATOM    489  CE3 TRP A  65      18.861  20.220  29.577  1.00 15.37           C  
ATOM    490  CZ2 TRP A  65      20.239  20.262  32.035  1.00 11.28           C  
ATOM    491  CZ3 TRP A  65      18.525  19.362  30.606  1.00 14.55           C  
ATOM    492  CH2 TRP A  65      19.212  19.391  31.816  1.00 10.75           C  
ATOM    493  N   SER A  66      16.982  22.137  26.955  1.00  4.58           N  
ATOM    494  CA  SER A  66      15.775  21.324  27.155  1.00 10.11           C  
ATOM    495  C   SER A  66      15.913  20.124  26.243  1.00  8.85           C  
ATOM    496  O   SER A  66      16.588  20.201  25.210  1.00 11.42           O  
ATOM    497  CB  SER A  66      14.510  22.109  26.756  1.00  5.16           C  
ATOM    498  OG  SER A  66      13.335  21.311  26.836  1.00  9.01           O  
ATOM    499  N   TYR A  67      15.231  19.039  26.591  1.00  9.14           N  
ATOM    500  CA  TYR A  67      14.946  17.974  25.635  1.00  6.82           C  
ATOM    501  C   TYR A  67      13.848  18.443  24.669  1.00  7.08           C  
ATOM    502  O   TYR A  67      13.091  19.388  24.969  1.00  9.90           O  
ATOM    503  CB  TYR A  67      14.496  16.694  26.374  1.00  8.74           C  
ATOM    504  CG  TYR A  67      15.497  16.175  27.400  1.00 23.63           C  
ATOM    505  CD1 TYR A  67      16.671  15.536  26.997  1.00 37.21           C  
ATOM    506  CD2 TYR A  67      15.347  16.461  28.765  1.00 10.52           C  
ATOM    507  CE1 TYR A  67      17.688  15.204  27.926  1.00 23.66           C  
ATOM    508  CE2 TYR A  67      16.365  16.146  29.701  1.00 48.31           C  
ATOM    509  CZ  TYR A  67      17.528  15.518  29.268  1.00 27.57           C  
ATOM    510  OH  TYR A  67      18.525  15.192  30.156  1.00 52.28           O  
ATOM    511  N   VAL A  68      13.772  17.775  23.514  1.00 20.72           N  
ATOM    512  CA  VAL A  68      12.795  18.072  22.464  1.00 12.81           C  
ATOM    513  C   VAL A  68      11.581  17.138  22.614  1.00 20.91           C  
ATOM    514  O   VAL A  68      11.735  15.912  22.638  1.00 10.25           O  
ATOM    515  CB  VAL A  68      13.414  17.881  21.060  1.00  5.78           C  
ATOM    516  CG1 VAL A  68      12.409  18.200  19.966  1.00  9.02           C  
ATOM    517  CG2 VAL A  68      14.597  18.761  20.907  1.00  4.85           C  
ATOM    518  N   GLY A  69      10.412  17.731  22.861  1.00  7.28           N  
ATOM    519  CA  GLY A  69       9.174  16.970  23.038  1.00  4.94           C  
ATOM    520  C   GLY A  69       9.057  16.308  24.408  1.00  7.45           C  
ATOM    521  O   GLY A  69       9.890  16.496  25.311  1.00 11.88           O  
ATOM    522  N   ARG A  70       7.962  15.585  24.592  1.00 10.20           N  
ATOM    523  CA  ARG A  70       7.696  14.893  25.844  1.00 16.34           C  
ATOM    524  C   ARG A  70       8.415  13.561  25.806  1.00  8.35           C  
ATOM    525  O   ARG A  70       8.075  12.682  24.993  1.00 10.56           O  
ATOM    526  CB  ARG A  70       6.195  14.646  26.010  1.00  6.73           C  
ATOM    527  CG  ARG A  70       5.855  14.065  27.358  1.00 12.76           C  
ATOM    528  CD  ARG A  70       4.400  13.690  27.407  1.00 22.37           C  
ATOM    529  NE  ARG A  70       4.159  12.539  26.559  1.00 29.94           N  
ATOM    530  CZ  ARG A  70       2.961  12.163  26.141  1.00 23.42           C  
ATOM    531  NH1 ARG A  70       1.886  12.847  26.498  1.00 82.88           N  
ATOM    532  NH2 ARG A  70       2.846  11.170  25.271  1.00 42.83           N  
ATOM    533  N   ILE A  71       9.436  13.421  26.633  1.00  8.23           N  
ATOM    534  CA  ILE A  71      10.269  12.223  26.570  1.00 19.85           C  
ATOM    535  C   ILE A  71       9.763  11.216  27.580  1.00 20.08           C  
ATOM    536  O   ILE A  71      10.262  10.103  27.617  1.00 17.09           O  
ATOM    537  CB  ILE A  71      11.738  12.520  26.889  1.00 11.66           C  
ATOM    538  CG1 ILE A  71      11.833  13.112  28.293  1.00 17.82           C  
ATOM    539  CG2 ILE A  71      12.333  13.437  25.838  1.00 23.54           C  
ATOM    540  CD1 ILE A  71      13.216  13.530  28.727  1.00 38.67           C  
ATOM    541  N   SER A  72       8.757  11.629  28.363  1.00 14.62           N  
ATOM    542  CA  SER A  72       8.134  10.848  29.426  1.00  7.20           C  
ATOM    543  C   SER A  72       8.924  10.811  30.750  1.00 21.42           C  
ATOM    544  O   SER A  72      10.167  10.880  30.770  1.00 37.87           O  
ATOM    545  CB  SER A  72       7.751   9.436  28.929  1.00 26.55           C  
ATOM    546  OG  SER A  72       8.810   8.513  29.094  1.00 23.99           O  
ATOM    547  N   GLY A  73       8.180  10.897  31.851  1.00 23.60           N  
ATOM    548  CA  GLY A  73       8.765  11.125  33.164  1.00 10.26           C  
ATOM    549  C   GLY A  73       9.049  12.598  33.411  1.00 16.84           C  
ATOM    550  O   GLY A  73       8.698  13.451  32.597  1.00 10.59           O  
ATOM    551  N   ALA A  74       9.624  12.905  34.564  1.00 10.91           N  
ATOM    552  CA  ALA A  74      10.046  14.267  34.841  1.00  8.44           C  
ATOM    553  C   ALA A  74      11.226  14.586  33.914  1.00 23.21           C  
ATOM    554  O   ALA A  74      12.167  13.808  33.832  1.00 18.41           O  
ATOM    555  CB  ALA A  74      10.454  14.386  36.290  1.00  9.53           C  
ATOM    556  N   GLN A  75      11.107  15.628  33.100  1.00  9.54           N  
ATOM    557  CA  GLN A  75      12.206  16.018  32.235  1.00 16.36           C  
ATOM    558  C   GLN A  75      12.639  17.433  32.580  1.00 17.36           C  
ATOM    559  O   GLN A  75      11.820  18.270  32.933  1.00 12.94           O  
ATOM    560  CB  GLN A  75      11.817  15.889  30.745  1.00 10.72           C  
ATOM    561  CG  GLN A  75      10.863  16.931  30.198  1.00  5.98           C  
ATOM    562  CD  GLN A  75      10.445  16.655  28.768  1.00  5.77           C  
ATOM    563  OE1 GLN A  75       9.592  15.808  28.517  1.00 17.16           O  
ATOM    564  NE2 GLN A  75      10.994  17.397  27.838  1.00  5.92           N  
ATOM    565  N   GLN A  76      13.944  17.651  32.631  1.00 16.15           N  
ATOM    566  CA  GLN A  76      14.473  18.933  33.065  1.00  8.91           C  
ATOM    567  C   GLN A  76      14.543  19.955  31.951  1.00 12.26           C  
ATOM    568  O   GLN A  76      14.722  19.601  30.779  1.00  8.33           O  
ATOM    569  CB  GLN A  76      15.861  18.750  33.678  1.00 12.34           C  
ATOM    570  CG  GLN A  76      15.795  18.276  35.093  1.00 22.91           C  
ATOM    571  CD  GLN A  76      17.160  18.030  35.680  1.00 52.49           C  
ATOM    572  OE1 GLN A  76      18.053  17.553  34.992  1.00 25.77           O  
ATOM    573  NE2 GLN A  76      17.337  18.368  36.958  1.00 30.06           N  
ATOM    574  N   VAL A  77      14.350  21.214  32.345  1.00 11.26           N  
ATOM    575  CA  VAL A  77      14.658  22.395  31.532  1.00 20.00           C  
ATOM    576  C   VAL A  77      15.648  23.250  32.350  1.00  9.38           C  
ATOM    577  O   VAL A  77      15.321  23.728  33.442  1.00 11.09           O  
ATOM    578  CB  VAL A  77      13.353  23.238  31.226  1.00 25.75           C  
ATOM    579  CG1 VAL A  77      13.675  24.564  30.505  1.00  7.91           C  
ATOM    580  CG2 VAL A  77      12.416  22.424  30.380  1.00  8.13           C  
ATOM    581  N   SER A  78      16.869  23.403  31.848  1.00  7.36           N  
ATOM    582  CA  SER A  78      17.851  24.247  32.536  1.00  6.60           C  
ATOM    583  C   SER A  78      17.816  25.648  32.000  1.00  3.77           C  
ATOM    584  O   SER A  78      17.970  25.873  30.787  1.00  8.46           O  
ATOM    585  CB  SER A  78      19.280  23.686  32.414  1.00  6.48           C  
ATOM    586  OG  SER A  78      20.230  24.613  32.901  1.00  6.34           O  
ATOM    587  N   LEU A  79      17.584  26.584  32.902  1.00  5.70           N  
ATOM    588  CA  LEU A  79      17.760  28.005  32.607  1.00  8.76           C  
ATOM    589  C   LEU A  79      18.664  28.587  33.654  1.00 12.44           C  
ATOM    590  O   LEU A  79      18.215  29.100  34.677  1.00  9.94           O  
ATOM    591  CB  LEU A  79      16.426  28.753  32.618  1.00 16.30           C  
ATOM    592  CG  LEU A  79      15.387  28.321  31.584  1.00  6.65           C  
ATOM    593  CD1 LEU A  79      14.040  28.847  32.042  1.00 16.96           C  
ATOM    594  CD2 LEU A  79      15.747  28.835  30.192  1.00  2.00           C  
ATOM    595  N   GLN A  80      19.962  28.483  33.407  1.00 20.20           N  
ATOM    596  CA  GLN A  80      20.933  28.865  34.406  1.00  9.13           C  
ATOM    597  C   GLN A  80      20.638  30.306  34.878  1.00  2.05           C  
ATOM    598  O   GLN A  80      20.420  31.209  34.076  1.00 11.25           O  
ATOM    599  CB  GLN A  80      22.338  28.700  33.801  1.00  8.50           C  
ATOM    600  CG  GLN A  80      23.489  28.794  34.789  1.00 25.93           C  
ATOM    601  CD  GLN A  80      24.791  29.144  34.091  1.00 42.29           C  
ATOM    602  OE1 GLN A  80      25.000  28.784  32.932  1.00 12.99           O  
ATOM    603  NE2 GLN A  80      25.643  29.893  34.766  1.00 28.65           N  
ATOM    604  N   ALA A  81      20.663  30.496  36.201  1.00  6.53           N  
ATOM    605  CA  ALA A  81      20.256  31.739  36.842  1.00  6.13           C  
ATOM    606  C   ALA A  81      20.929  32.944  36.213  1.00 51.93           C  
ATOM    607  O   ALA A  81      20.276  33.905  35.825  1.00 21.60           O  
ATOM    608  CB  ALA A  81      20.578  31.676  38.317  1.00 15.34           C  
ATOM    609  N   ASN A  82      22.244  32.899  36.090  1.00 17.71           N  
ATOM    610  CA  ASN A  82      22.911  34.023  35.462  1.00 19.79           C  
ATOM    611  C   ASN A  82      23.373  33.519  34.115  1.00 21.37           C  
ATOM    612  O   ASN A  82      24.131  32.541  34.045  1.00 38.36           O  
ATOM    613  CB  ASN A  82      24.086  34.490  36.314  1.00 43.64           C  
ATOM    614  CG  ASN A  82      23.687  34.756  37.749  1.00 53.08           C  
ATOM    615  OD1 ASN A  82      23.104  35.803  38.054  1.00 33.61           O  
ATOM    616  ND2 ASN A  82      23.960  33.792  38.636  1.00 28.46           N  
ATOM    617  N   GLY A  83      22.638  33.926  33.091  1.00 18.75           N  
ATOM    618  CA  GLY A  83      22.987  33.518  31.743  1.00 10.92           C  
ATOM    619  C   GLY A  83      21.825  33.213  30.840  1.00 14.85           C  
ATOM    620  O   GLY A  83      21.955  33.328  29.616  1.00 13.63           O  
ATOM    621  N   CYS A  84      20.678  32.877  31.422  1.00  8.42           N  
ATOM    622  CA  CYS A  84      19.613  32.233  30.654  1.00 14.25           C  
ATOM    623  C   CYS A  84      18.233  32.831  30.912  1.00 10.16           C  
ATOM    624  O   CYS A  84      17.296  32.560  30.162  1.00  9.35           O  
ATOM    625  CB  CYS A  84      19.530  30.755  30.994  1.00 17.54           C  
ATOM    626  SG  CYS A  84      20.926  29.708  30.525  1.00 10.64           S  
ATOM    627  N   VAL A  85      18.059  33.501  32.047  1.00 10.74           N  
ATOM    628  CA  VAL A  85      16.738  34.054  32.380  1.00 10.17           C  
ATOM    629  C   VAL A  85      16.365  35.351  31.601  1.00  9.56           C  
ATOM    630  O   VAL A  85      16.311  36.481  32.151  1.00  8.43           O  
ATOM    631  CB  VAL A  85      16.594  34.214  33.913  1.00  7.80           C  
ATOM    632  CG1 VAL A  85      15.160  34.574  34.266  1.00 16.22           C  
ATOM    633  CG2 VAL A  85      16.985  32.902  34.612  1.00  8.95           C  
ATOM    634  N   TYR A  86      16.200  35.169  30.291  1.00  4.05           N  
ATOM    635  CA  TYR A  86      15.854  36.217  29.334  1.00  6.67           C  
ATOM    636  C   TYR A  86      14.617  35.745  28.630  1.00 20.42           C  
ATOM    637  O   TYR A  86      14.522  34.560  28.300  1.00 10.36           O  
ATOM    638  CB  TYR A  86      16.960  36.391  28.285  1.00  7.91           C  
ATOM    639  CG  TYR A  86      18.229  36.936  28.905  1.00 19.74           C  
ATOM    640  CD1 TYR A  86      18.287  38.247  29.368  1.00 56.90           C  
ATOM    641  CD2 TYR A  86      19.267  36.093  29.230  1.00 16.16           C  
ATOM    642  CE1 TYR A  86      19.337  38.687  30.161  1.00 52.71           C  
ATOM    643  CE2 TYR A  86      20.327  36.525  30.019  1.00 29.73           C  
ATOM    644  CZ  TYR A  86      20.360  37.820  30.488  1.00 53.85           C  
ATOM    645  OH  TYR A  86      21.423  38.234  31.279  1.00 78.32           O  
ATOM    646  N   HIS A  87      13.700  36.665  28.342  1.00  6.87           N  
ATOM    647  CA  HIS A  87      12.410  36.288  27.733  1.00  9.59           C  
ATOM    648  C   HIS A  87      12.611  35.353  26.543  1.00 12.18           C  
ATOM    649  O   HIS A  87      11.985  34.308  26.459  1.00  4.55           O  
ATOM    650  CB  HIS A  87      11.659  37.547  27.267  1.00  4.19           C  
ATOM    651  CG  HIS A  87      10.231  37.311  26.875  1.00 13.77           C  
ATOM    652  ND1 HIS A  87       9.277  36.945  27.790  1.00  5.95           N  
ATOM    653  CD2 HIS A  87       9.651  37.421  25.649  1.00 11.04           C  
ATOM    654  CE1 HIS A  87       8.160  36.831  27.107  1.00  7.08           C  
ATOM    655  NE2 HIS A  87       8.342  37.104  25.811  1.00  7.10           N  
ATOM    656  N   GLY A  88      13.477  35.739  25.616  1.00  3.74           N  
ATOM    657  CA  GLY A  88      13.614  34.994  24.394  1.00  4.50           C  
ATOM    658  C   GLY A  88      14.222  33.628  24.627  1.00 16.44           C  
ATOM    659  O   GLY A  88      13.871  32.654  23.930  1.00  6.16           O  
ATOM    660  N   THR A  89      15.174  33.544  25.560  1.00 12.07           N  
ATOM    661  CA  THR A  89      15.777  32.247  25.889  1.00  5.04           C  
ATOM    662  C   THR A  89      14.735  31.294  26.539  1.00  8.73           C  
ATOM    663  O   THR A  89      14.636  30.122  26.151  1.00  9.32           O  
ATOM    664  CB  THR A  89      17.010  32.445  26.813  1.00  7.87           C  
ATOM    665  OG1 THR A  89      17.952  33.308  26.163  1.00 10.62           O  
ATOM    666  CG2 THR A  89      17.683  31.111  27.160  1.00  4.60           C  
ATOM    667  N   ILE A  90      13.986  31.805  27.524  1.00  5.54           N  
ATOM    668  CA  ILE A  90      12.849  31.094  28.148  1.00  5.19           C  
ATOM    669  C   ILE A  90      11.912  30.457  27.089  1.00  6.44           C  
ATOM    670  O   ILE A  90      11.709  29.224  27.110  1.00 13.31           O  
ATOM    671  CB  ILE A  90      12.043  32.050  29.077  1.00  4.84           C  
ATOM    672  CG1 ILE A  90      12.915  32.491  30.250  1.00  5.77           C  
ATOM    673  CG2 ILE A  90      10.764  31.345  29.618  1.00  5.59           C  
ATOM    674  CD1 ILE A  90      12.470  33.804  30.882  1.00  2.78           C  
ATOM    675  N   ILE A  91      11.489  31.235  26.073  1.00  3.55           N  
ATOM    676  CA  ILE A  91      10.647  30.690  24.992  1.00  4.82           C  
ATOM    677  C   ILE A  91      11.383  29.658  24.141  1.00  4.09           C  
ATOM    678  O   ILE A  91      10.838  28.594  23.877  1.00  2.00           O  
ATOM    679  CB  ILE A  91      10.060  31.818  24.098  1.00  8.55           C  
ATOM    680  CG1 ILE A  91       9.115  32.703  24.933  1.00 13.73           C  
ATOM    681  CG2 ILE A  91       9.317  31.252  22.924  1.00  4.02           C  
ATOM    682  CD1 ILE A  91       8.751  34.064  24.252  1.00 13.02           C  
ATOM    683  N   HIS A  92      12.630  29.937  23.765  1.00  5.88           N  
ATOM    684  CA  HIS A  92      13.443  28.965  23.030  1.00  8.20           C  
ATOM    685  C   HIS A  92      13.431  27.538  23.649  1.00  3.44           C  
ATOM    686  O   HIS A  92      13.129  26.575  22.953  1.00  2.46           O  
ATOM    687  CB  HIS A  92      14.883  29.457  22.953  1.00  5.41           C  
ATOM    688  CG  HIS A  92      15.786  28.551  22.177  1.00  2.00           C  
ATOM    689  ND1 HIS A  92      15.994  28.657  20.821  1.00  5.34           N  
ATOM    690  CD2 HIS A  92      16.500  27.474  22.576  1.00  2.00           C  
ATOM    691  CE1 HIS A  92      16.791  27.666  20.435  1.00  2.00           C  
ATOM    692  NE2 HIS A  92      17.125  26.927  21.467  1.00  2.13           N  
ATOM    693  N   GLU A  93      13.719  27.442  24.953  1.00  2.00           N  
ATOM    694  CA  GLU A  93      13.841  26.173  25.652  1.00  6.15           C  
ATOM    695  C   GLU A  93      12.492  25.517  25.782  1.00 11.56           C  
ATOM    696  O   GLU A  93      12.387  24.327  25.610  1.00  3.19           O  
ATOM    697  CB  GLU A  93      14.431  26.361  27.053  1.00  8.33           C  
ATOM    698  CG  GLU A  93      15.840  27.037  27.107  1.00  5.32           C  
ATOM    699  CD  GLU A  93      16.799  26.550  26.030  1.00 11.80           C  
ATOM    700  OE1 GLU A  93      16.735  25.382  25.561  1.00 13.92           O  
ATOM    701  OE2 GLU A  93      17.671  27.345  25.683  1.00 13.76           O  
ATOM    702  N   LEU A  94      11.466  26.291  26.124  1.00  5.71           N  
ATOM    703  CA  LEU A  94      10.107  25.744  26.285  1.00  2.28           C  
ATOM    704  C   LEU A  94       9.547  25.294  24.939  1.00  7.03           C  
ATOM    705  O   LEU A  94       8.839  24.300  24.856  1.00  2.49           O  
ATOM    706  CB  LEU A  94       9.175  26.802  26.899  1.00  4.89           C  
ATOM    707  CG  LEU A  94       9.416  27.078  28.396  1.00  6.36           C  
ATOM    708  CD1 LEU A  94       8.497  28.196  28.844  1.00 14.79           C  
ATOM    709  CD2 LEU A  94       9.214  25.813  29.239  1.00  4.67           C  
ATOM    710  N   MET A  95       9.969  25.954  23.863  1.00  3.43           N  
ATOM    711  CA  MET A  95       9.558  25.571  22.529  1.00  2.00           C  
ATOM    712  C   MET A  95      10.246  24.269  22.059  1.00 11.92           C  
ATOM    713  O   MET A  95       9.614  23.461  21.357  1.00  3.59           O  
ATOM    714  CB  MET A  95       9.793  26.717  21.533  1.00  4.41           C  
ATOM    715  CG  MET A  95       9.326  26.391  20.100  1.00  7.72           C  
ATOM    716  SD  MET A  95       9.048  27.834  19.090  1.00  6.62           S  
ATOM    717  CE  MET A  95       8.763  27.157  17.494  1.00  2.95           C  
ATOM    718  N   HIS A  96      11.471  24.016  22.537  1.00  7.89           N  
ATOM    719  CA  HIS A  96      12.082  22.663  22.467  1.00 14.40           C  
ATOM    720  C   HIS A  96      11.173  21.624  23.138  1.00  6.04           C  
ATOM    721  O   HIS A  96      10.880  20.565  22.540  1.00  5.85           O  
ATOM    722  CB  HIS A  96      13.461  22.596  23.166  1.00  2.00           C  
ATOM    723  CG  HIS A  96      14.615  23.020  22.302  1.00  6.26           C  
ATOM    724  ND1 HIS A  96      14.781  22.638  20.984  1.00  4.85           N  
ATOM    725  CD2 HIS A  96      15.659  23.838  22.585  1.00  2.00           C  
ATOM    726  CE1 HIS A  96      15.873  23.236  20.497  1.00  2.81           C  
ATOM    727  NE2 HIS A  96      16.454  23.969  21.422  1.00  3.05           N  
ATOM    728  N   ALA A  97      10.864  21.847  24.416  1.00  3.60           N  
ATOM    729  CA  ALA A  97      10.023  20.890  25.165  1.00  7.05           C  
ATOM    730  C   ALA A  97       8.680  20.583  24.483  1.00 10.21           C  
ATOM    731  O   ALA A  97       8.256  19.426  24.435  1.00 11.99           O  
ATOM    732  CB  ALA A  97       9.799  21.366  26.591  1.00  2.00           C  
ATOM    733  N   ILE A  98       8.075  21.597  23.864  1.00  8.85           N  
ATOM    734  CA  ILE A  98       6.850  21.455  23.070  1.00  7.19           C  
ATOM    735  C   ILE A  98       7.028  20.477  21.884  1.00  4.85           C  
ATOM    736  O   ILE A  98       6.084  19.823  21.484  1.00  3.41           O  
ATOM    737  CB  ILE A  98       6.369  22.886  22.597  1.00  6.33           C  
ATOM    738  CG1 ILE A  98       5.713  23.627  23.764  1.00  9.36           C  
ATOM    739  CG2 ILE A  98       5.386  22.833  21.442  1.00  6.39           C  
ATOM    740  CD1 ILE A  98       5.550  25.140  23.527  1.00  4.07           C  
ATOM    741  N   GLY A  99       8.213  20.460  21.262  1.00  4.99           N  
ATOM    742  CA  GLY A  99       8.481  19.501  20.206  1.00  2.00           C  
ATOM    743  C   GLY A  99       9.302  20.010  19.040  1.00  8.70           C  
ATOM    744  O   GLY A  99       9.303  19.390  17.986  1.00  9.76           O  
ATOM    745  N   PHE A 100      10.064  21.088  19.232  1.00  5.79           N  
ATOM    746  CA  PHE A 100      10.725  21.737  18.109  1.00  2.00           C  
ATOM    747  C   PHE A 100      12.262  21.682  18.197  1.00  2.00           C  
ATOM    748  O   PHE A 100      12.858  21.714  19.287  1.00  4.06           O  
ATOM    749  CB  PHE A 100      10.244  23.204  17.955  1.00  2.27           C  
ATOM    750  CG  PHE A 100       8.890  23.334  17.296  1.00  3.04           C  
ATOM    751  CD1 PHE A 100       7.728  23.248  18.045  1.00 13.61           C  
ATOM    752  CD2 PHE A 100       8.784  23.384  15.928  1.00  8.25           C  
ATOM    753  CE1 PHE A 100       6.495  23.198  17.420  1.00  9.85           C  
ATOM    754  CE2 PHE A 100       7.572  23.334  15.306  1.00  3.28           C  
ATOM    755  CZ  PHE A 100       6.413  23.238  16.052  1.00  5.59           C  
ATOM    756  N   TYR A 101      12.873  21.541  17.026  1.00  2.74           N  
ATOM    757  CA  TYR A 101      14.329  21.593  16.856  1.00  4.46           C  
ATOM    758  C   TYR A 101      14.807  23.025  16.498  1.00 14.43           C  
ATOM    759  O   TYR A 101      13.989  23.910  16.238  1.00  5.87           O  
ATOM    760  CB  TYR A 101      14.708  20.634  15.721  1.00 10.32           C  
ATOM    761  CG  TYR A 101      14.396  19.181  16.022  1.00  7.38           C  
ATOM    762  CD1 TYR A 101      14.992  18.538  17.106  1.00  6.01           C  
ATOM    763  CD2 TYR A 101      13.593  18.422  15.161  1.00  2.00           C  
ATOM    764  CE1 TYR A 101      14.811  17.164  17.339  1.00  8.73           C  
ATOM    765  CE2 TYR A 101      13.388  17.062  15.390  1.00 17.93           C  
ATOM    766  CZ  TYR A 101      13.987  16.437  16.485  1.00 34.36           C  
ATOM    767  OH  TYR A 101      13.654  15.134  16.798  1.00 13.81           O  
ATOM    768  N   HIS A 102      16.115  23.195  16.329  1.00  4.03           N  
ATOM    769  CA  HIS A 102      16.676  24.468  15.897  1.00  4.09           C  
ATOM    770  C   HIS A 102      16.349  24.822  14.460  1.00  7.13           C  
ATOM    771  O   HIS A 102      16.146  23.943  13.616  1.00  9.34           O  
ATOM    772  CB  HIS A 102      18.178  24.440  16.069  1.00  2.02           C  
ATOM    773  CG  HIS A 102      18.591  24.509  17.496  1.00  3.85           C  
ATOM    774  ND1 HIS A 102      19.469  23.638  18.089  1.00  8.30           N  
ATOM    775  CD2 HIS A 102      18.090  25.268  18.500  1.00  2.18           C  
ATOM    776  CE1 HIS A 102      19.460  23.879  19.407  1.00  4.20           C  
ATOM    777  NE2 HIS A 102      18.628  24.869  19.699  1.00  3.11           N  
ATOM    778  N   GLU A 103      16.149  26.115  14.229  1.00  3.82           N  
ATOM    779  CA  GLU A 103      15.877  26.603  12.889  1.00  3.38           C  
ATOM    780  C   GLU A 103      17.051  26.374  11.936  1.00  4.50           C  
ATOM    781  O   GLU A 103      16.863  25.896  10.806  1.00  4.00           O  
ATOM    782  CB  GLU A 103      15.496  28.096  12.961  1.00  2.00           C  
ATOM    783  CG  GLU A 103      14.869  28.657  11.681  1.00  3.19           C  
ATOM    784  CD  GLU A 103      13.492  28.063  11.367  1.00  5.20           C  
ATOM    785  OE1 GLU A 103      12.975  27.220  12.143  1.00  4.61           O  
ATOM    786  OE2 GLU A 103      12.907  28.481  10.347  1.00  3.89           O  
ATOM    787  N   HIS A 104      18.266  26.609  12.426  1.00  7.58           N  
ATOM    788  CA  HIS A 104      19.455  26.489  11.602  1.00 10.94           C  
ATOM    789  C   HIS A 104      19.839  25.035  11.271  1.00  4.73           C  
ATOM    790  O   HIS A 104      20.840  24.824  10.605  1.00  6.17           O  
ATOM    791  CB  HIS A 104      20.644  27.200  12.278  1.00  4.38           C  
ATOM    792  CG  HIS A 104      20.746  26.937  13.745  1.00  4.73           C  
ATOM    793  ND1 HIS A 104      19.872  27.508  14.638  1.00  5.07           N  
ATOM    794  CD2 HIS A 104      21.598  26.115  14.415  1.00  4.50           C  
ATOM    795  CE1 HIS A 104      20.207  27.039  15.829  1.00  9.18           C  
ATOM    796  NE2 HIS A 104      21.247  26.194  15.752  1.00  8.01           N  
ATOM    797  N   THR A 105      19.051  24.060  11.754  1.00  3.22           N  
ATOM    798  CA  THR A 105      19.255  22.638  11.474  1.00  8.12           C  
ATOM    799  C   THR A 105      18.078  22.007  10.693  1.00 14.87           C  
ATOM    800  O   THR A 105      18.044  20.799  10.457  1.00  5.13           O  
ATOM    801  CB  THR A 105      19.588  21.816  12.786  1.00  7.00           C  
ATOM    802  OG1 THR A 105      18.582  22.029  13.788  1.00  4.28           O  
ATOM    803  CG2 THR A 105      20.939  22.238  13.355  1.00  3.48           C  
ATOM    804  N   ARG A 106      17.219  22.860  10.139  1.00  5.19           N  
ATOM    805  CA  ARG A 106      16.236  22.417   9.176  1.00  4.74           C  
ATOM    806  C   ARG A 106      16.896  21.717   8.006  1.00  8.23           C  
ATOM    807  O   ARG A 106      18.006  22.081   7.577  1.00  2.08           O  
ATOM    808  CB  ARG A 106      15.389  23.604   8.633  1.00  5.72           C  
ATOM    809  CG  ARG A 106      14.373  24.186   9.616  1.00  4.72           C  
ATOM    810  CD  ARG A 106      13.695  25.457   9.061  1.00  2.00           C  
ATOM    811  NE  ARG A 106      13.174  25.288   7.698  1.00  2.00           N  
ATOM    812  CZ  ARG A 106      11.879  25.329   7.364  1.00  3.30           C  
ATOM    813  NH1 ARG A 106      10.940  25.528   8.302  1.00  5.87           N  
ATOM    814  NH2 ARG A 106      11.534  25.364   6.078  1.00  2.00           N  
ATOM    815  N   MET A 107      16.136  20.847   7.355  1.00  3.32           N  
ATOM    816  CA  MET A 107      16.666  20.126   6.220  1.00  9.91           C  
ATOM    817  C   MET A 107      16.991  21.024   5.038  1.00  8.92           C  
ATOM    818  O   MET A 107      17.952  20.742   4.332  1.00  5.98           O  
ATOM    819  CB  MET A 107      15.710  19.024   5.784  1.00  6.36           C  
ATOM    820  CG  MET A 107      15.735  17.824   6.690  1.00 26.09           C  
ATOM    821  SD  MET A 107      14.867  16.457   5.916  1.00 34.22           S  
ATOM    822  CE  MET A 107      13.322  16.522   6.806  1.00 25.88           C  
ATOM    823  N   ASP A 108      16.307  22.168   4.906  1.00 11.88           N  
ATOM    824  CA  ASP A 108      16.650  23.162   3.868  1.00  5.79           C  
ATOM    825  C   ASP A 108      17.622  24.277   4.286  1.00  7.75           C  
ATOM    826  O   ASP A 108      17.762  25.300   3.576  1.00 11.91           O  
ATOM    827  CB  ASP A 108      15.386  23.807   3.269  1.00  4.71           C  
ATOM    828  CG  ASP A 108      14.537  24.541   4.304  1.00  2.00           C  
ATOM    829  OD1 ASP A 108      14.848  24.535   5.524  1.00  4.26           O  
ATOM    830  OD2 ASP A 108      13.487  25.089   3.888  1.00  8.61           O  
ATOM    831  N   ARG A 109      18.298  24.094   5.415  1.00  4.22           N  
ATOM    832  CA  ARG A 109      19.043  25.191   6.025  1.00  2.00           C  
ATOM    833  C   ARG A 109      20.213  25.681   5.163  1.00 14.27           C  
ATOM    834  O   ARG A 109      20.518  26.876   5.150  1.00  3.72           O  
ATOM    835  CB  ARG A 109      19.529  24.805   7.427  1.00  3.22           C  
ATOM    836  CG  ARG A 109      20.708  23.826   7.439  1.00  6.73           C  
ATOM    837  CD  ARG A 109      22.064  24.515   7.575  1.00  2.18           C  
ATOM    838  NE  ARG A 109      23.148  23.510   7.583  1.00  3.32           N  
ATOM    839  CZ  ARG A 109      23.600  22.868   8.671  1.00  4.26           C  
ATOM    840  NH1 ARG A 109      23.114  23.124   9.895  1.00  2.00           N  
ATOM    841  NH2 ARG A 109      24.571  21.966   8.533  1.00 10.93           N  
ATOM    842  N   ASP A 110      20.771  24.801   4.336  1.00  7.21           N  
ATOM    843  CA  ASP A 110      21.823  25.221   3.407  1.00  5.92           C  
ATOM    844  C   ASP A 110      21.351  26.154   2.289  1.00 10.02           C  
ATOM    845  O   ASP A 110      22.162  26.852   1.694  1.00  4.20           O  
ATOM    846  CB  ASP A 110      22.546  24.002   2.822  1.00  7.06           C  
ATOM    847  CG  ASP A 110      23.422  23.305   3.845  1.00 15.85           C  
ATOM    848  OD1 ASP A 110      23.781  23.941   4.870  1.00 19.68           O  
ATOM    849  OD2 ASP A 110      23.666  22.090   3.670  1.00 25.24           O  
ATOM    850  N   ASN A 111      20.038  26.234   2.055  1.00  6.02           N  
ATOM    851  CA  ASN A 111      19.467  27.235   1.140  1.00  8.68           C  
ATOM    852  C   ASN A 111      19.633  28.637   1.721  1.00  9.97           C  
ATOM    853  O   ASN A 111      19.546  29.631   1.005  1.00  6.74           O  
ATOM    854  CB  ASN A 111      17.953  26.977   0.898  1.00  2.00           C  
ATOM    855  CG  ASN A 111      17.653  25.541   0.341  1.00  6.68           C  
ATOM    856  OD1 ASN A 111      18.532  24.664   0.272  1.00  7.30           O  
ATOM    857  ND2 ASN A 111      16.431  25.343  -0.127  1.00  7.39           N  
ATOM    858  N   TYR A 112      19.757  28.700   3.042  1.00  4.57           N  
ATOM    859  CA  TYR A 112      19.727  29.964   3.763  1.00  5.32           C  
ATOM    860  C   TYR A 112      21.029  30.386   4.429  1.00  4.21           C  
ATOM    861  O   TYR A 112      21.321  31.588   4.511  1.00  9.93           O  
ATOM    862  CB  TYR A 112      18.623  29.961   4.807  1.00  2.54           C  
ATOM    863  CG  TYR A 112      17.258  29.846   4.178  1.00  2.08           C  
ATOM    864  CD1 TYR A 112      16.566  30.985   3.727  1.00  6.51           C  
ATOM    865  CD2 TYR A 112      16.698  28.594   3.926  1.00  5.90           C  
ATOM    866  CE1 TYR A 112      15.345  30.885   3.042  1.00  5.13           C  
ATOM    867  CE2 TYR A 112      15.451  28.478   3.245  1.00  8.75           C  
ATOM    868  CZ  TYR A 112      14.788  29.638   2.824  1.00 18.37           C  
ATOM    869  OH  TYR A 112      13.526  29.540   2.293  1.00  8.42           O  
ATOM    870  N   VAL A 113      21.758  29.428   4.988  1.00 13.28           N  
ATOM    871  CA  VAL A 113      22.960  29.749   5.743  1.00  8.24           C  
ATOM    872  C   VAL A 113      24.132  28.910   5.288  1.00 10.16           C  
ATOM    873  O   VAL A 113      23.955  27.881   4.610  1.00  3.45           O  
ATOM    874  CB  VAL A 113      22.780  29.528   7.283  1.00  2.77           C  
ATOM    875  CG1 VAL A 113      21.836  30.601   7.888  1.00  4.98           C  
ATOM    876  CG2 VAL A 113      22.300  28.113   7.575  1.00  3.66           C  
ATOM    877  N   THR A 114      25.324  29.445   5.520  1.00  8.67           N  
ATOM    878  CA  THR A 114      26.559  28.669   5.512  1.00  6.03           C  
ATOM    879  C   THR A 114      27.080  28.464   6.955  1.00  4.35           C  
ATOM    880  O   THR A 114      27.143  29.400   7.744  1.00  4.51           O  
ATOM    881  CB  THR A 114      27.653  29.373   4.660  1.00  7.99           C  
ATOM    882  OG1 THR A 114      27.275  29.310   3.282  1.00 19.24           O  
ATOM    883  CG2 THR A 114      29.002  28.681   4.817  1.00 21.91           C  
ATOM    884  N   ILE A 115      27.405  27.215   7.303  1.00  8.40           N  
ATOM    885  CA  ILE A 115      28.099  26.916   8.546  1.00 17.57           C  
ATOM    886  C   ILE A 115      29.589  26.890   8.232  1.00  4.15           C  
ATOM    887  O   ILE A 115      30.048  26.074   7.416  1.00  9.54           O  
ATOM    888  CB  ILE A 115      27.734  25.512   9.132  1.00  8.05           C  
ATOM    889  CG1 ILE A 115      26.206  25.293   9.214  1.00  6.63           C  
ATOM    890  CG2 ILE A 115      28.384  25.377  10.478  1.00  4.64           C  
ATOM    891  CD1 ILE A 115      25.404  26.526   9.692  1.00 14.72           C  
ATOM    892  N   ASN A 116      30.335  27.761   8.887  1.00  4.94           N  
ATOM    893  CA  ASN A 116      31.810  27.777   8.774  1.00  9.88           C  
ATOM    894  C   ASN A 116      32.433  26.765   9.738  1.00 13.47           C  
ATOM    895  O   ASN A 116      32.860  27.114  10.853  1.00  3.05           O  
ATOM    896  CB  ASN A 116      32.361  29.160   9.110  1.00 15.08           C  
ATOM    897  CG  ASN A 116      32.114  30.151   8.032  1.00 18.73           C  
ATOM    898  OD1 ASN A 116      32.093  29.801   6.843  1.00 16.44           O  
ATOM    899  ND2 ASN A 116      32.051  31.426   8.411  1.00 17.09           N  
ATOM    900  N   TYR A 117      32.487  25.507   9.310  1.00  7.33           N  
ATOM    901  CA  TYR A 117      32.955  24.437  10.186  1.00 13.81           C  
ATOM    902  C   TYR A 117      34.393  24.667  10.722  1.00  9.28           C  
ATOM    903  O   TYR A 117      34.707  24.283  11.867  1.00  6.44           O  
ATOM    904  CB  TYR A 117      32.826  23.080   9.450  1.00 16.24           C  
ATOM    905  CG  TYR A 117      31.428  22.481   9.531  1.00 11.81           C  
ATOM    906  CD1 TYR A 117      30.969  21.939  10.730  1.00 14.24           C  
ATOM    907  CD2 TYR A 117      30.540  22.509   8.427  1.00  4.07           C  
ATOM    908  CE1 TYR A 117      29.659  21.453  10.860  1.00 22.07           C  
ATOM    909  CE2 TYR A 117      29.222  21.973   8.544  1.00  2.22           C  
ATOM    910  CZ  TYR A 117      28.793  21.464   9.770  1.00 14.33           C  
ATOM    911  OH  TYR A 117      27.495  20.971   9.950  1.00 11.51           O  
ATOM    912  N   GLN A 118      35.218  25.386   9.953  1.00  4.99           N  
ATOM    913  CA  GLN A 118      36.565  25.750  10.429  1.00 10.18           C  
ATOM    914  C   GLN A 118      36.609  26.610  11.717  1.00  7.50           C  
ATOM    915  O   GLN A 118      37.554  26.478  12.495  1.00 12.62           O  
ATOM    916  CB  GLN A 118      37.402  26.389   9.296  1.00  7.45           C  
ATOM    917  CG  GLN A 118      37.150  27.867   9.005  1.00 39.18           C  
ATOM    918  CD  GLN A 118      35.960  28.085   8.094  1.00 59.25           C  
ATOM    919  OE1 GLN A 118      35.093  27.217   7.990  1.00 27.84           O  
ATOM    920  NE2 GLN A 118      35.936  29.220   7.388  1.00 32.56           N  
ATOM    921  N   ASN A 119      35.511  27.309  12.037  1.00  4.20           N  
ATOM    922  CA  ASN A 119      35.457  28.239  13.179  1.00  4.88           C  
ATOM    923  C   ASN A 119      34.697  27.665  14.362  1.00  2.00           C  
ATOM    924  O   ASN A 119      34.575  28.298  15.412  1.00 11.15           O  
ATOM    925  CB  ASN A 119      34.799  29.548  12.778  1.00  7.67           C  
ATOM    926  CG  ASN A 119      35.584  30.290  11.726  1.00 22.59           C  
ATOM    927  OD1 ASN A 119      36.781  30.078  11.563  1.00 11.05           O  
ATOM    928  ND2 ASN A 119      34.918  31.174  11.009  1.00 10.27           N  
ATOM    929  N   VAL A 120      34.187  26.452  14.185  1.00  7.04           N  
ATOM    930  CA  VAL A 120      33.353  25.806  15.184  1.00  4.66           C  
ATOM    931  C   VAL A 120      34.285  25.060  16.146  1.00  5.24           C  
ATOM    932  O   VAL A 120      35.153  24.313  15.724  1.00  6.96           O  
ATOM    933  CB  VAL A 120      32.430  24.756  14.517  1.00  4.03           C  
ATOM    934  CG1 VAL A 120      31.554  24.050  15.582  1.00  2.01           C  
ATOM    935  CG2 VAL A 120      31.596  25.408  13.440  1.00  4.84           C  
ATOM    936  N   ASP A 121      34.103  25.275  17.436  1.00  8.72           N  
ATOM    937  CA  ASP A 121      34.778  24.473  18.446  1.00  7.80           C  
ATOM    938  C   ASP A 121      34.597  22.979  18.086  1.00 13.84           C  
ATOM    939  O   ASP A 121      33.477  22.475  17.939  1.00 12.10           O  
ATOM    940  CB  ASP A 121      34.165  24.830  19.802  1.00  4.66           C  
ATOM    941  CG  ASP A 121      34.756  24.069  20.970  1.00 30.47           C  
ATOM    942  OD1 ASP A 121      35.252  22.940  20.823  1.00 15.72           O  
ATOM    943  OD2 ASP A 121      34.533  24.540  22.102  1.00 30.05           O  
ATOM    944  N   PRO A 122      35.708  22.273  17.881  1.00 13.92           N  
ATOM    945  CA  PRO A 122      35.683  20.871  17.448  1.00 12.52           C  
ATOM    946  C   PRO A 122      34.853  19.933  18.339  1.00  9.74           C  
ATOM    947  O   PRO A 122      34.448  18.857  17.884  1.00 15.04           O  
ATOM    948  CB  PRO A 122      37.162  20.470  17.451  1.00 27.91           C  
ATOM    949  CG  PRO A 122      37.888  21.748  17.247  1.00 43.47           C  
ATOM    950  CD  PRO A 122      37.084  22.801  17.955  1.00 22.74           C  
ATOM    951  N   SER A 123      34.712  20.272  19.627  1.00  3.77           N  
ATOM    952  CA  SER A 123      33.992  19.407  20.550  1.00  9.50           C  
ATOM    953  C   SER A 123      32.493  19.543  20.364  1.00 11.18           C  
ATOM    954  O   SER A 123      31.712  18.861  21.005  1.00  6.21           O  
ATOM    955  CB  SER A 123      34.406  19.684  22.008  1.00  3.12           C  
ATOM    956  OG  SER A 123      34.156  21.024  22.403  1.00 18.24           O  
ATOM    957  N   MET A 124      32.093  20.412  19.452  1.00 10.47           N  
ATOM    958  CA  MET A 124      30.702  20.796  19.361  1.00  3.41           C  
ATOM    959  C   MET A 124      30.147  20.835  17.951  1.00  6.76           C  
ATOM    960  O   MET A 124      29.078  21.391  17.739  1.00 12.28           O  
ATOM    961  CB  MET A 124      30.506  22.156  20.029  1.00 11.15           C  
ATOM    962  CG  MET A 124      29.706  22.018  21.309  1.00 36.96           C  
ATOM    963  SD  MET A 124      30.546  22.620  22.715  1.00 56.50           S  
ATOM    964  CE  MET A 124      31.337  24.123  21.991  1.00 14.92           C  
ATOM    965  N   THR A 125      30.821  20.209  16.988  1.00  5.72           N  
ATOM    966  CA  THR A 125      30.362  20.295  15.587  1.00  2.00           C  
ATOM    967  C   THR A 125      28.978  19.665  15.354  1.00  5.90           C  
ATOM    968  O   THR A 125      28.215  20.136  14.507  1.00  7.02           O  
ATOM    969  CB  THR A 125      31.375  19.666  14.623  1.00 13.77           C  
ATOM    970  OG1 THR A 125      31.597  18.309  15.012  1.00 18.36           O  
ATOM    971  CG2 THR A 125      32.712  20.431  14.680  1.00 19.76           C  
ATOM    972  N   SER A 126      28.612  18.657  16.147  1.00  4.56           N  
ATOM    973  CA  SER A 126      27.318  17.990  15.942  1.00  7.21           C  
ATOM    974  C   SER A 126      26.083  18.845  16.283  1.00 11.89           C  
ATOM    975  O   SER A 126      24.965  18.572  15.799  1.00 10.85           O  
ATOM    976  CB  SER A 126      27.280  16.673  16.699  1.00 13.04           C  
ATOM    977  OG  SER A 126      28.231  15.796  16.115  1.00 12.95           O  
ATOM    978  N   ASN A 127      26.318  19.968  16.958  1.00  5.52           N  
ATOM    979  CA  ASN A 127      25.252  20.928  17.240  1.00  5.09           C  
ATOM    980  C   ASN A 127      24.661  21.484  15.940  1.00  7.42           C  
ATOM    981  O   ASN A 127      23.577  22.069  15.950  1.00  8.46           O  
ATOM    982  CB  ASN A 127      25.807  22.048  18.101  1.00  3.14           C  
ATOM    983  CG  ASN A 127      26.083  21.593  19.493  1.00 12.96           C  
ATOM    984  OD1 ASN A 127      25.393  20.732  20.009  1.00 27.03           O  
ATOM    985  ND2 ASN A 127      27.054  22.198  20.135  1.00 21.64           N  
ATOM    986  N   PHE A 128      25.375  21.301  14.829  1.00  6.78           N  
ATOM    987  CA  PHE A 128      24.938  21.823  13.541  1.00  2.27           C  
ATOM    988  C   PHE A 128      24.456  20.738  12.625  1.00  2.00           C  
ATOM    989  O   PHE A 128      24.294  20.963  11.413  1.00  7.51           O  
ATOM    990  CB  PHE A 128      26.073  22.589  12.829  1.00  4.52           C  
ATOM    991  CG  PHE A 128      26.403  23.899  13.461  1.00 10.33           C  
ATOM    992  CD1 PHE A 128      25.534  24.982  13.343  1.00 11.89           C  
ATOM    993  CD2 PHE A 128      27.566  24.047  14.202  1.00 11.14           C  
ATOM    994  CE1 PHE A 128      25.815  26.208  13.963  1.00 15.02           C  
ATOM    995  CE2 PHE A 128      27.857  25.276  14.827  1.00 18.65           C  
ATOM    996  CZ  PHE A 128      26.974  26.350  14.703  1.00 13.73           C  
ATOM    997  N   ASP A 129      24.259  19.540  13.161  1.00  6.83           N  
ATOM    998  CA  ASP A 129      23.768  18.457  12.314  1.00  3.84           C  
ATOM    999  C   ASP A 129      22.330  18.780  11.887  1.00 15.42           C  
ATOM   1000  O   ASP A 129      21.450  19.084  12.728  1.00  4.13           O  
ATOM   1001  CB  ASP A 129      23.761  17.130  13.068  1.00  5.62           C  
ATOM   1002  CG  ASP A 129      25.147  16.491  13.177  1.00  7.47           C  
ATOM   1003  OD1 ASP A 129      26.112  16.938  12.506  1.00  6.60           O  
ATOM   1004  OD2 ASP A 129      25.251  15.523  13.960  1.00 12.15           O  
ATOM   1005  N   ILE A 130      22.082  18.638  10.593  1.00  4.95           N  
ATOM   1006  CA  ILE A 130      20.730  18.778  10.050  1.00 13.12           C  
ATOM   1007  C   ILE A 130      19.843  17.676  10.658  1.00 20.05           C  
ATOM   1008  O   ILE A 130      20.296  16.528  10.836  1.00  6.26           O  
ATOM   1009  CB  ILE A 130      20.751  18.649   8.498  1.00 11.31           C  
ATOM   1010  CG1 ILE A 130      21.324  19.931   7.865  1.00  7.07           C  
ATOM   1011  CG2 ILE A 130      19.349  18.350   7.948  1.00  9.32           C  
ATOM   1012  CD1 ILE A 130      21.541  19.767   6.339  1.00  8.10           C  
ATOM   1013  N   ASP A 131      18.655  18.075  11.120  1.00 13.10           N  
ATOM   1014  CA  ASP A 131      17.643  17.159  11.691  1.00 14.12           C  
ATOM   1015  C   ASP A 131      16.942  16.360  10.579  1.00  8.45           C  
ATOM   1016  O   ASP A 131      15.925  16.770  10.015  1.00 17.10           O  
ATOM   1017  CB  ASP A 131      16.589  17.933  12.476  1.00 14.67           C  
ATOM   1018  CG  ASP A 131      17.190  18.915  13.459  1.00 37.23           C  
ATOM   1019  OD1 ASP A 131      17.883  18.481  14.403  1.00 17.05           O  
ATOM   1020  OD2 ASP A 131      16.869  20.116  13.348  1.00 18.58           O  
ATOM   1021  N   THR A 132      17.536  15.253  10.200  1.00  8.03           N  
ATOM   1022  CA  THR A 132      17.030  14.501   9.056  1.00  7.38           C  
ATOM   1023  C   THR A 132      15.685  13.905   9.459  1.00 15.53           C  
ATOM   1024  O   THR A 132      14.758  13.834   8.661  1.00 12.44           O  
ATOM   1025  CB  THR A 132      18.022  13.390   8.681  1.00 11.75           C  
ATOM   1026  OG1 THR A 132      19.347  13.907   8.781  1.00 14.63           O  
ATOM   1027  CG2 THR A 132      17.800  12.928   7.260  1.00 50.81           C  
ATOM   1028  N   TYR A 133      15.577  13.556  10.733  1.00 13.52           N  
ATOM   1029  CA  TYR A 133      14.355  13.003  11.272  1.00 11.99           C  
ATOM   1030  C   TYR A 133      13.487  14.102  11.890  1.00 15.72           C  
ATOM   1031  O   TYR A 133      13.511  14.325  13.105  1.00 20.33           O  
ATOM   1032  CB  TYR A 133      14.713  11.921  12.294  1.00 22.61           C  
ATOM   1033  CG  TYR A 133      15.475  10.758  11.673  1.00 25.90           C  
ATOM   1034  CD1 TYR A 133      15.440  10.537  10.302  1.00 17.24           C  
ATOM   1035  CD2 TYR A 133      16.205   9.870  12.456  1.00 29.23           C  
ATOM   1036  CE1 TYR A 133      16.118   9.485   9.724  1.00 26.22           C  
ATOM   1037  CE2 TYR A 133      16.850   8.784  11.889  1.00 11.94           C  
ATOM   1038  CZ  TYR A 133      16.808   8.607  10.517  1.00 14.99           C  
ATOM   1039  OH  TYR A 133      17.437   7.549   9.927  1.00 35.05           O  
ATOM   1040  N   SER A 134      12.810  14.856  11.027  1.00 12.91           N  
ATOM   1041  CA  SER A 134      11.966  15.956  11.469  1.00  8.09           C  
ATOM   1042  C   SER A 134      10.922  16.195  10.389  1.00 14.29           C  
ATOM   1043  O   SER A 134      11.092  15.727   9.258  1.00 13.95           O  
ATOM   1044  CB  SER A 134      12.806  17.235  11.699  1.00  5.03           C  
ATOM   1045  OG  SER A 134      13.432  17.716  10.511  1.00  6.74           O  
ATOM   1046  N   ARG A 135       9.860  16.929  10.722  1.00  9.39           N  
ATOM   1047  CA  ARG A 135       8.830  17.273   9.750  1.00  3.53           C  
ATOM   1048  C   ARG A 135       8.607  18.796   9.769  1.00  8.43           C  
ATOM   1049  O   ARG A 135       8.627  19.426  10.831  1.00  5.85           O  
ATOM   1050  CB  ARG A 135       7.499  16.526  10.083  1.00  7.17           C  
ATOM   1051  CG  ARG A 135       7.042  16.667  11.524  1.00  8.03           C  
ATOM   1052  CD  ARG A 135       5.740  15.922  11.814  1.00  3.27           C  
ATOM   1053  NE  ARG A 135       5.641  15.624  13.251  1.00  7.47           N  
ATOM   1054  CZ  ARG A 135       4.531  15.248  13.892  1.00  9.31           C  
ATOM   1055  NH1 ARG A 135       3.380  15.160  13.246  1.00  9.53           N  
ATOM   1056  NH2 ARG A 135       4.594  14.874  15.159  1.00  6.66           N  
ATOM   1057  N   TYR A 136       8.369  19.371   8.600  1.00  6.71           N  
ATOM   1058  CA  TYR A 136       7.911  20.752   8.510  1.00 12.57           C  
ATOM   1059  C   TYR A 136       6.429  20.798   8.857  1.00 24.96           C  
ATOM   1060  O   TYR A 136       5.703  19.812   8.668  1.00 13.33           O  
ATOM   1061  CB  TYR A 136       8.107  21.271   7.095  1.00  6.73           C  
ATOM   1062  CG  TYR A 136       9.552  21.263   6.624  1.00  9.50           C  
ATOM   1063  CD1 TYR A 136      10.542  21.986   7.295  1.00  7.04           C  
ATOM   1064  CD2 TYR A 136       9.896  20.647   5.434  1.00 15.82           C  
ATOM   1065  CE1 TYR A 136      11.838  22.080   6.791  1.00  7.71           C  
ATOM   1066  CE2 TYR A 136      11.181  20.753   4.914  1.00 18.81           C  
ATOM   1067  CZ  TYR A 136      12.146  21.458   5.591  1.00 12.32           C  
ATOM   1068  OH  TYR A 136      13.419  21.521   5.048  1.00  9.90           O  
ATOM   1069  N   VAL A 137       5.979  21.940   9.349  1.00  5.35           N  
ATOM   1070  CA  VAL A 137       4.602  22.088   9.799  1.00  6.27           C  
ATOM   1071  C   VAL A 137       4.046  23.454   9.346  1.00 12.45           C  
ATOM   1072  O   VAL A 137       3.589  24.285  10.150  1.00  9.98           O  
ATOM   1073  CB  VAL A 137       4.454  21.895  11.336  1.00  5.90           C  
ATOM   1074  CG1 VAL A 137       4.207  20.420  11.663  1.00 14.43           C  
ATOM   1075  CG2 VAL A 137       5.662  22.406  12.048  1.00 11.93           C  
ATOM   1076  N   GLY A 138       4.315  23.749   8.081  1.00  7.75           N  
ATOM   1077  CA  GLY A 138       3.566  24.774   7.391  1.00  9.45           C  
ATOM   1078  C   GLY A 138       4.242  26.103   7.255  1.00  7.45           C  
ATOM   1079  O   GLY A 138       3.654  27.018   6.675  1.00 15.48           O  
ATOM   1080  N   GLU A 139       5.492  26.212   7.713  1.00  5.63           N  
ATOM   1081  CA  GLU A 139       6.248  27.456   7.567  1.00  3.08           C  
ATOM   1082  C   GLU A 139       7.629  27.208   7.008  1.00  4.61           C  
ATOM   1083  O   GLU A 139       8.354  26.353   7.533  1.00  4.76           O  
ATOM   1084  CB  GLU A 139       6.402  28.200   8.902  1.00  2.00           C  
ATOM   1085  CG  GLU A 139       5.094  28.635   9.568  1.00  7.21           C  
ATOM   1086  CD  GLU A 139       4.347  29.714   8.797  1.00  8.19           C  
ATOM   1087  OE1 GLU A 139       4.954  30.391   7.941  1.00 11.34           O  
ATOM   1088  OE2 GLU A 139       3.127  29.861   9.022  1.00  8.26           O  
ATOM   1089  N   ASP A 140       8.068  28.186   6.220  1.00 11.34           N  
ATOM   1090  CA  ASP A 140       9.410  28.219   5.649  1.00  2.15           C  
ATOM   1091  C   ASP A 140      10.457  28.759   6.620  1.00  5.53           C  
ATOM   1092  O   ASP A 140      10.155  29.215   7.735  1.00  5.59           O  
ATOM   1093  CB  ASP A 140       9.422  29.047   4.365  1.00  7.94           C  
ATOM   1094  CG  ASP A 140       8.644  28.391   3.246  1.00 22.18           C  
ATOM   1095  OD1 ASP A 140       8.815  27.176   3.015  1.00 24.12           O  
ATOM   1096  OD2 ASP A 140       7.891  29.107   2.569  1.00 25.02           O  
ATOM   1097  N   TYR A 141      11.719  28.627   6.219  1.00  7.34           N  
ATOM   1098  CA  TYR A 141      12.838  29.044   7.039  1.00 12.86           C  
ATOM   1099  C   TYR A 141      12.716  30.516   7.471  1.00  2.02           C  
ATOM   1100  O   TYR A 141      12.479  31.385   6.638  1.00  5.08           O  
ATOM   1101  CB  TYR A 141      14.125  28.827   6.237  1.00  2.27           C  
ATOM   1102  CG  TYR A 141      15.382  28.874   7.053  1.00  2.00           C  
ATOM   1103  CD1 TYR A 141      15.966  30.086   7.399  1.00  2.33           C  
ATOM   1104  CD2 TYR A 141      16.027  27.706   7.414  1.00  3.27           C  
ATOM   1105  CE1 TYR A 141      17.154  30.138   8.123  1.00  3.05           C  
ATOM   1106  CE2 TYR A 141      17.224  27.733   8.086  1.00  5.47           C  
ATOM   1107  CZ  TYR A 141      17.789  28.933   8.451  1.00 10.76           C  
ATOM   1108  OH  TYR A 141      18.960  28.902   9.173  1.00  7.74           O  
ATOM   1109  N   GLN A 142      12.974  30.793   8.744  1.00  4.68           N  
ATOM   1110  CA  GLN A 142      13.014  32.170   9.248  1.00  4.46           C  
ATOM   1111  C   GLN A 142      14.339  32.451   9.991  1.00  8.05           C  
ATOM   1112  O   GLN A 142      14.580  31.874  11.063  1.00  2.37           O  
ATOM   1113  CB  GLN A 142      11.837  32.423  10.200  1.00  5.59           C  
ATOM   1114  CG  GLN A 142      10.467  32.316   9.546  1.00 13.27           C  
ATOM   1115  CD  GLN A 142      10.203  33.390   8.491  1.00 19.31           C  
ATOM   1116  OE1 GLN A 142      10.679  34.511   8.612  1.00 13.01           O  
ATOM   1117  NE2 GLN A 142       9.475  33.036   7.433  1.00  6.88           N  
ATOM   1118  N   TYR A 143      15.133  33.403   9.489  1.00  5.88           N  
ATOM   1119  CA  TYR A 143      16.394  33.781  10.158  1.00  5.13           C  
ATOM   1120  C   TYR A 143      16.196  34.249  11.585  1.00  2.41           C  
ATOM   1121  O   TYR A 143      17.060  34.051  12.407  1.00  7.93           O  
ATOM   1122  CB  TYR A 143      17.125  34.898   9.407  1.00  8.23           C  
ATOM   1123  CG  TYR A 143      17.708  34.487   8.079  1.00 15.93           C  
ATOM   1124  CD1 TYR A 143      18.816  33.640   8.015  1.00  2.13           C  
ATOM   1125  CD2 TYR A 143      17.150  34.948   6.881  1.00  5.64           C  
ATOM   1126  CE1 TYR A 143      19.339  33.251   6.788  1.00  6.27           C  
ATOM   1127  CE2 TYR A 143      17.681  34.591   5.661  1.00 11.29           C  
ATOM   1128  CZ  TYR A 143      18.777  33.745   5.621  1.00 23.97           C  
ATOM   1129  OH  TYR A 143      19.391  33.489   4.425  1.00  9.91           O  
ATOM   1130  N   TYR A 144      15.056  34.887  11.870  1.00  2.00           N  
ATOM   1131  CA  TYR A 144      14.792  35.435  13.213  1.00  5.59           C  
ATOM   1132  C   TYR A 144      13.796  34.645  14.038  1.00  2.00           C  
ATOM   1133  O   TYR A 144      13.314  35.107  15.064  1.00  2.00           O  
ATOM   1134  CB  TYR A 144      14.324  36.899  13.099  1.00  9.47           C  
ATOM   1135  CG  TYR A 144      15.332  37.779  12.395  1.00  9.82           C  
ATOM   1136  CD1 TYR A 144      16.696  37.711  12.719  1.00 20.24           C  
ATOM   1137  CD2 TYR A 144      14.948  38.616  11.363  1.00 12.91           C  
ATOM   1138  CE1 TYR A 144      17.638  38.458  12.042  1.00 14.07           C  
ATOM   1139  CE2 TYR A 144      15.896  39.391  10.689  1.00 11.32           C  
ATOM   1140  CZ  TYR A 144      17.239  39.324  11.038  1.00 52.23           C  
ATOM   1141  OH  TYR A 144      18.142  40.241  10.490  1.00 21.91           O  
ATOM   1142  N   SER A 145      13.545  33.411  13.643  1.00  6.49           N  
ATOM   1143  CA  SER A 145      12.841  32.485  14.513  1.00  5.35           C  
ATOM   1144  C   SER A 145      13.464  32.489  15.911  1.00  3.31           C  
ATOM   1145  O   SER A 145      14.682  32.536  16.046  1.00  6.42           O  
ATOM   1146  CB  SER A 145      12.888  31.075  13.911  1.00  2.00           C  
ATOM   1147  OG  SER A 145      12.385  30.145  14.854  1.00  9.84           O  
ATOM   1148  N   ILE A 146      12.641  32.460  16.957  1.00  2.08           N  
ATOM   1149  CA  ILE A 146      13.139  32.202  18.323  1.00  2.00           C  
ATOM   1150  C   ILE A 146      13.980  30.890  18.400  1.00  2.00           C  
ATOM   1151  O   ILE A 146      14.688  30.678  19.377  1.00  4.95           O  
ATOM   1152  CB  ILE A 146      11.938  32.151  19.361  1.00  2.00           C  
ATOM   1153  CG1 ILE A 146      12.393  32.587  20.755  1.00  5.88           C  
ATOM   1154  CG2 ILE A 146      11.265  30.741  19.364  1.00  5.83           C  
ATOM   1155  CD1 ILE A 146      12.928  34.028  20.799  1.00  2.00           C  
ATOM   1156  N   MET A 147      13.837  29.983  17.427  1.00  5.18           N  
ATOM   1157  CA  MET A 147      14.592  28.711  17.436  1.00 11.99           C  
ATOM   1158  C   MET A 147      15.950  28.758  16.696  1.00  2.19           C  
ATOM   1159  O   MET A 147      16.686  27.761  16.644  1.00  2.97           O  
ATOM   1160  CB  MET A 147      13.745  27.577  16.845  1.00  6.62           C  
ATOM   1161  CG  MET A 147      12.481  27.257  17.636  1.00  2.12           C  
ATOM   1162  SD  MET A 147      12.755  27.182  19.400  1.00  4.50           S  
ATOM   1163  CE  MET A 147      13.788  25.713  19.553  1.00 13.51           C  
ATOM   1164  N   HIS A 148      16.308  29.934  16.195  1.00  2.44           N  
ATOM   1165  CA  HIS A 148      17.591  30.153  15.488  1.00  4.52           C  
ATOM   1166  C   HIS A 148      18.675  30.723  16.442  1.00  9.39           C  
ATOM   1167  O   HIS A 148      18.370  31.482  17.356  1.00  4.84           O  
ATOM   1168  CB  HIS A 148      17.354  31.130  14.335  1.00  2.00           C  
ATOM   1169  CG  HIS A 148      18.309  30.980  13.195  1.00  2.00           C  
ATOM   1170  ND1 HIS A 148      19.659  31.211  13.278  1.00  9.21           N  
ATOM   1171  CD2 HIS A 148      18.071  30.687  11.895  1.00  2.00           C  
ATOM   1172  CE1 HIS A 148      20.183  31.049  12.053  1.00  3.88           C  
ATOM   1173  NE2 HIS A 148      19.250  30.734  11.179  1.00  4.94           N  
ATOM   1174  N   TYR A 149      19.934  30.321  16.250  1.00  7.65           N  
ATOM   1175  CA  TYR A 149      21.053  30.820  17.077  1.00  3.61           C  
ATOM   1176  C   TYR A 149      21.841  31.909  16.318  1.00  4.14           C  
ATOM   1177  O   TYR A 149      21.623  32.106  15.114  1.00  2.85           O  
ATOM   1178  CB  TYR A 149      21.980  29.666  17.449  1.00  2.00           C  
ATOM   1179  CG  TYR A 149      21.470  28.796  18.582  1.00  2.00           C  
ATOM   1180  CD1 TYR A 149      20.519  29.275  19.490  1.00  8.34           C  
ATOM   1181  CD2 TYR A 149      21.940  27.500  18.746  1.00 12.06           C  
ATOM   1182  CE1 TYR A 149      20.063  28.488  20.534  1.00  9.54           C  
ATOM   1183  CE2 TYR A 149      21.481  26.691  19.782  1.00  3.23           C  
ATOM   1184  CZ  TYR A 149      20.547  27.197  20.671  1.00 11.32           C  
ATOM   1185  OH  TYR A 149      20.135  26.414  21.718  1.00  7.39           O  
ATOM   1186  N   GLY A 150      22.717  32.619  17.033  1.00  6.08           N  
ATOM   1187  CA  GLY A 150      23.384  33.787  16.472  1.00  5.92           C  
ATOM   1188  C   GLY A 150      24.635  33.454  15.677  1.00  9.15           C  
ATOM   1189  O   GLY A 150      25.051  32.297  15.654  1.00  7.66           O  
ATOM   1190  N   LYS A 151      25.240  34.463  15.040  1.00  4.11           N  
ATOM   1191  CA  LYS A 151      26.345  34.283  14.076  1.00  9.21           C  
ATOM   1192  C   LYS A 151      27.652  33.681  14.688  1.00 13.41           C  
ATOM   1193  O   LYS A 151      28.508  33.163  13.959  1.00 13.42           O  
ATOM   1194  CB  LYS A 151      26.686  35.629  13.407  1.00  2.00           C  
ATOM   1195  CG  LYS A 151      27.164  36.651  14.454  1.00  6.38           C  
ATOM   1196  CD  LYS A 151      27.512  38.021  13.878  1.00 18.25           C  
ATOM   1197  CE  LYS A 151      26.294  38.823  13.529  1.00 30.79           C  
ATOM   1198  NZ  LYS A 151      26.641  40.046  12.756  1.00 73.13           N  
ATOM   1199  N   TYR A 152      27.826  33.812  16.004  1.00  4.98           N  
ATOM   1200  CA  TYR A 152      29.037  33.330  16.688  1.00  2.20           C  
ATOM   1201  C   TYR A 152      28.867  31.998  17.442  1.00 11.23           C  
ATOM   1202  O   TYR A 152      29.792  31.591  18.152  1.00  8.58           O  
ATOM   1203  CB  TYR A 152      29.516  34.387  17.706  1.00  3.29           C  
ATOM   1204  CG  TYR A 152      30.014  35.666  17.097  1.00  4.73           C  
ATOM   1205  CD1 TYR A 152      30.913  35.647  16.039  1.00 12.45           C  
ATOM   1206  CD2 TYR A 152      29.473  36.901  17.485  1.00  7.40           C  
ATOM   1207  CE1 TYR A 152      31.242  36.805  15.359  1.00  5.13           C  
ATOM   1208  CE2 TYR A 152      29.800  38.056  16.813  1.00  7.54           C  
ATOM   1209  CZ  TYR A 152      30.669  38.003  15.744  1.00  9.99           C  
ATOM   1210  OH  TYR A 152      30.967  39.144  15.028  1.00 17.07           O  
ATOM   1211  N   SER A 153      27.676  31.387  17.399  1.00  4.17           N  
ATOM   1212  CA  SER A 153      27.384  30.184  18.202  1.00  4.26           C  
ATOM   1213  C   SER A 153      28.477  29.139  18.112  1.00  2.00           C  
ATOM   1214  O   SER A 153      28.798  28.700  17.017  1.00  2.00           O  
ATOM   1215  CB  SER A 153      26.073  29.527  17.752  1.00 10.56           C  
ATOM   1216  OG  SER A 153      25.013  30.429  17.876  1.00  9.71           O  
ATOM   1217  N   PHE A 154      28.984  28.702  19.261  1.00  3.10           N  
ATOM   1218  CA  PHE A 154      30.002  27.617  19.346  1.00  5.21           C  
ATOM   1219  C   PHE A 154      31.312  27.980  18.635  1.00  3.11           C  
ATOM   1220  O   PHE A 154      32.097  27.109  18.242  1.00  7.78           O  
ATOM   1221  CB  PHE A 154      29.438  26.301  18.769  1.00  2.00           C  
ATOM   1222  CG  PHE A 154      28.080  25.966  19.297  1.00  4.30           C  
ATOM   1223  CD1 PHE A 154      27.890  25.828  20.671  1.00 12.29           C  
ATOM   1224  CD2 PHE A 154      26.991  25.883  18.458  1.00 10.35           C  
ATOM   1225  CE1 PHE A 154      26.641  25.622  21.198  1.00 11.90           C  
ATOM   1226  CE2 PHE A 154      25.699  25.678  18.991  1.00  5.35           C  
ATOM   1227  CZ  PHE A 154      25.536  25.558  20.352  1.00 10.62           C  
ATOM   1228  N   SER A 155      31.560  29.276  18.506  1.00  7.10           N  
ATOM   1229  CA  SER A 155      32.736  29.744  17.793  1.00  2.00           C  
ATOM   1230  C   SER A 155      33.994  29.380  18.607  1.00  5.55           C  
ATOM   1231  O   SER A 155      33.978  29.431  19.852  1.00  5.20           O  
ATOM   1232  CB  SER A 155      32.674  31.264  17.651  1.00  5.88           C  
ATOM   1233  OG  SER A 155      33.888  31.721  17.045  1.00 14.37           O  
ATOM   1234  N   ILE A 156      35.111  29.186  17.916  1.00  4.03           N  
ATOM   1235  CA  ILE A 156      36.382  29.062  18.628  1.00 10.62           C  
ATOM   1236  C   ILE A 156      36.883  30.443  19.088  1.00  7.23           C  
ATOM   1237  O   ILE A 156      37.637  30.525  20.048  1.00 13.16           O  
ATOM   1238  CB  ILE A 156      37.516  28.354  17.784  1.00 11.35           C  
ATOM   1239  CG1 ILE A 156      37.789  29.136  16.487  1.00 12.65           C  
ATOM   1240  CG2 ILE A 156      37.168  26.869  17.554  1.00  8.44           C  
ATOM   1241  CD1 ILE A 156      38.816  28.507  15.587  1.00 32.13           C  
ATOM   1242  N   GLN A 157      36.393  31.526  18.481  1.00  6.30           N  
ATOM   1243  CA  GLN A 157      36.778  32.874  18.926  1.00  9.48           C  
ATOM   1244  C   GLN A 157      35.555  33.804  18.916  1.00  4.51           C  
ATOM   1245  O   GLN A 157      35.293  34.456  17.915  1.00  2.00           O  
ATOM   1246  CB  GLN A 157      37.884  33.429  18.020  1.00 10.56           C  
ATOM   1247  CG  GLN A 157      38.631  34.623  18.585  1.00 12.43           C  
ATOM   1248  CD  GLN A 157      39.783  35.066  17.689  1.00  5.14           C  
ATOM   1249  OE1 GLN A 157      39.796  34.804  16.474  1.00  8.88           O  
ATOM   1250  NE2 GLN A 157      40.746  35.756  18.283  1.00 21.10           N  
ATOM   1251  N   TRP A 158      34.710  33.664  19.935  1.00  7.95           N  
ATOM   1252  CA  TRP A 158      33.385  34.281  19.946  1.00 14.40           C  
ATOM   1253  C   TRP A 158      33.540  35.808  19.853  1.00 11.70           C  
ATOM   1254  O   TRP A 158      34.396  36.388  20.532  1.00  9.36           O  
ATOM   1255  CB  TRP A 158      32.653  33.903  21.233  1.00 10.60           C  
ATOM   1256  CG  TRP A 158      31.167  34.141  21.169  1.00  9.16           C  
ATOM   1257  CD1 TRP A 158      30.194  33.196  20.979  1.00 11.37           C  
ATOM   1258  CD2 TRP A 158      30.491  35.412  21.236  1.00 10.17           C  
ATOM   1259  NE1 TRP A 158      28.956  33.802  20.936  1.00 10.76           N  
ATOM   1260  CE2 TRP A 158      29.115  35.159  21.112  1.00 11.04           C  
ATOM   1261  CE3 TRP A 158      30.921  36.741  21.418  1.00  8.03           C  
ATOM   1262  CZ2 TRP A 158      28.168  36.180  21.190  1.00 15.95           C  
ATOM   1263  CZ3 TRP A 158      29.989  37.741  21.492  1.00  7.08           C  
ATOM   1264  CH2 TRP A 158      28.623  37.458  21.386  1.00 11.46           C  
ATOM   1265  N   GLY A 159      32.786  36.425  18.931  1.00 14.17           N  
ATOM   1266  CA  GLY A 159      32.899  37.858  18.674  1.00 17.50           C  
ATOM   1267  C   GLY A 159      33.812  38.231  17.508  1.00 13.05           C  
ATOM   1268  O   GLY A 159      33.845  39.376  17.086  1.00 13.81           O  
ATOM   1269  N   VAL A 160      34.552  37.263  16.983  1.00  9.89           N  
ATOM   1270  CA  VAL A 160      35.515  37.502  15.905  1.00 13.83           C  
ATOM   1271  C   VAL A 160      35.248  36.547  14.708  1.00  5.05           C  
ATOM   1272  O   VAL A 160      35.030  36.984  13.559  1.00 10.75           O  
ATOM   1273  CB  VAL A 160      36.988  37.316  16.439  1.00 10.72           C  
ATOM   1274  CG1 VAL A 160      37.991  37.529  15.322  1.00 13.81           C  
ATOM   1275  CG2 VAL A 160      37.274  38.263  17.600  1.00  9.82           C  
ATOM   1276  N   LEU A 161      35.254  35.244  14.976  1.00 12.12           N  
ATOM   1277  CA  LEU A 161      35.075  34.226  13.930  1.00  2.00           C  
ATOM   1278  C   LEU A 161      33.628  33.723  13.934  1.00  4.27           C  
ATOM   1279  O   LEU A 161      33.127  33.239  14.950  1.00  3.50           O  
ATOM   1280  CB  LEU A 161      36.050  33.055  14.183  1.00  3.86           C  
ATOM   1281  CG  LEU A 161      37.539  33.457  14.102  1.00  9.92           C  
ATOM   1282  CD1 LEU A 161      38.450  32.210  14.231  1.00  9.10           C  
ATOM   1283  CD2 LEU A 161      37.770  34.165  12.772  1.00 10.02           C  
ATOM   1284  N   GLU A 162      32.928  33.997  12.844  1.00  5.97           N  
ATOM   1285  CA  GLU A 162      31.517  33.669  12.728  1.00  7.14           C  
ATOM   1286  C   GLU A 162      31.351  32.212  12.292  1.00 16.57           C  
ATOM   1287  O   GLU A 162      32.103  31.696  11.463  1.00  4.74           O  
ATOM   1288  CB  GLU A 162      30.836  34.601  11.724  1.00  4.68           C  
ATOM   1289  CG  GLU A 162      30.887  36.071  12.141  1.00 10.60           C  
ATOM   1290  CD  GLU A 162      30.244  37.038  11.125  1.00 24.72           C  
ATOM   1291  OE1 GLU A 162      29.885  36.614   9.997  1.00 16.40           O  
ATOM   1292  OE2 GLU A 162      30.106  38.235  11.463  1.00 39.71           O  
ATOM   1293  N   THR A 163      30.354  31.549  12.858  1.00 12.32           N  
ATOM   1294  CA  THR A 163      30.083  30.161  12.516  1.00 14.55           C  
ATOM   1295  C   THR A 163      28.835  30.020  11.630  1.00  9.60           C  
ATOM   1296  O   THR A 163      28.751  29.101  10.815  1.00 12.16           O  
ATOM   1297  CB  THR A 163      29.875  29.353  13.762  1.00 11.98           C  
ATOM   1298  OG1 THR A 163      28.888  30.016  14.566  1.00  7.23           O  
ATOM   1299  CG2 THR A 163      31.196  29.195  14.546  1.00  2.40           C  
ATOM   1300  N   ILE A 164      27.840  30.876  11.834  1.00  8.24           N  
ATOM   1301  CA  ILE A 164      26.685  30.880  10.926  1.00  2.67           C  
ATOM   1302  C   ILE A 164      26.614  32.159  10.130  1.00  5.10           C  
ATOM   1303  O   ILE A 164      26.636  33.231  10.694  1.00  5.99           O  
ATOM   1304  CB  ILE A 164      25.344  30.717  11.663  1.00  5.23           C  
ATOM   1305  CG1 ILE A 164      25.493  29.693  12.774  1.00  4.45           C  
ATOM   1306  CG2 ILE A 164      24.263  30.309  10.658  1.00  3.52           C  
ATOM   1307  CD1 ILE A 164      24.290  29.579  13.667  1.00  5.44           C  
ATOM   1308  N   VAL A 165      26.633  32.024   8.808  1.00  2.52           N  
ATOM   1309  CA  VAL A 165      26.632  33.154   7.925  1.00  5.35           C  
ATOM   1310  C   VAL A 165      25.389  33.075   7.052  1.00  2.81           C  
ATOM   1311  O   VAL A 165      25.232  32.151   6.277  1.00  8.38           O  
ATOM   1312  CB  VAL A 165      27.882  33.149   7.035  1.00 12.31           C  
ATOM   1313  CG1 VAL A 165      27.965  34.453   6.240  1.00 22.91           C  
ATOM   1314  CG2 VAL A 165      29.095  32.973   7.891  1.00 10.80           C  
ATOM   1315  N   PRO A 166      24.516  34.093   7.130  1.00  9.75           N  
ATOM   1316  CA  PRO A 166      23.316  34.140   6.286  1.00  6.93           C  
ATOM   1317  C   PRO A 166      23.683  34.371   4.824  1.00  2.77           C  
ATOM   1318  O   PRO A 166      24.669  35.064   4.521  1.00  5.80           O  
ATOM   1319  CB  PRO A 166      22.506  35.311   6.877  1.00 10.44           C  
ATOM   1320  CG  PRO A 166      23.566  36.240   7.442  1.00 13.63           C  
ATOM   1321  CD  PRO A 166      24.649  35.290   7.988  1.00  5.91           C  
ATOM   1322  N   LEU A 167      22.965  33.741   3.904  1.00  9.62           N  
ATOM   1323  CA  LEU A 167      23.265  33.940   2.474  1.00  9.42           C  
ATOM   1324  C   LEU A 167      22.571  35.161   1.883  1.00 10.60           C  
ATOM   1325  O   LEU A 167      22.905  35.638   0.783  1.00  6.71           O  
ATOM   1326  CB  LEU A 167      22.936  32.663   1.668  1.00  9.02           C  
ATOM   1327  CG  LEU A 167      23.849  31.453   2.041  1.00 10.93           C  
ATOM   1328  CD1 LEU A 167      23.403  30.226   1.347  1.00  2.00           C  
ATOM   1329  CD2 LEU A 167      25.299  31.744   1.696  1.00 10.86           C  
ATOM   1330  N   GLN A 168      21.553  35.628   2.584  1.00 11.55           N  
ATOM   1331  CA  GLN A 168      20.694  36.666   2.042  1.00 23.76           C  
ATOM   1332  C   GLN A 168      21.183  38.019   2.520  1.00 23.02           C  
ATOM   1333  O   GLN A 168      21.814  38.124   3.589  1.00 14.12           O  
ATOM   1334  CB  GLN A 168      19.239  36.427   2.467  1.00  5.98           C  
ATOM   1335  CG  GLN A 168      18.600  35.238   1.741  1.00 15.87           C  
ATOM   1336  CD  GLN A 168      17.090  35.131   1.925  1.00  9.44           C  
ATOM   1337  OE1 GLN A 168      16.444  36.019   2.487  1.00 13.53           O  
ATOM   1338  NE2 GLN A 168      16.535  34.011   1.497  1.00 10.78           N  
ATOM   1339  N   ASN A 169      20.957  39.044   1.708  1.00 21.53           N  
ATOM   1340  CA  ASN A 169      21.310  40.398   2.106  1.00 16.81           C  
ATOM   1341  C   ASN A 169      20.489  40.890   3.317  1.00  9.65           C  
ATOM   1342  O   ASN A 169      19.310  40.546   3.469  1.00 23.95           O  
ATOM   1343  CB  ASN A 169      21.113  41.357   0.927  0.00 54.53           C  
ATOM   1344  CG  ASN A 169      21.797  42.696   1.143  0.00 86.21           C  
ATOM   1345  OD1 ASN A 169      22.543  42.882   2.103  0.00 93.23           O  
ATOM   1346  ND2 ASN A 169      21.557  43.632   0.235  0.00 81.77           N  
ATOM   1347  N   GLY A 170      21.177  41.529   4.254  1.00  9.41           N  
ATOM   1348  CA  GLY A 170      20.512  42.344   5.259  1.00 21.97           C  
ATOM   1349  C   GLY A 170      20.243  41.679   6.599  1.00 47.42           C  
ATOM   1350  O   GLY A 170      19.658  42.297   7.492  1.00 22.19           O  
ATOM   1351  N   ILE A 171      20.727  40.456   6.770  1.00 17.50           N  
ATOM   1352  CA  ILE A 171      20.344  39.640   7.909  1.00 17.57           C  
ATOM   1353  C   ILE A 171      21.424  39.786   8.940  1.00 10.08           C  
ATOM   1354  O   ILE A 171      22.605  39.692   8.617  1.00 10.23           O  
ATOM   1355  CB  ILE A 171      20.214  38.145   7.530  1.00 12.91           C  
ATOM   1356  CG1 ILE A 171      19.155  37.967   6.446  1.00 18.71           C  
ATOM   1357  CG2 ILE A 171      19.859  37.324   8.755  1.00  9.26           C  
ATOM   1358  CD1 ILE A 171      17.830  38.553   6.825  1.00 14.47           C  
ATOM   1359  N   ASP A 172      21.028  40.010  10.182  1.00  7.61           N  
ATOM   1360  CA  ASP A 172      21.977  39.995  11.265  1.00 10.02           C  
ATOM   1361  C   ASP A 172      21.584  38.951  12.300  1.00 12.42           C  
ATOM   1362  O   ASP A 172      20.745  39.219  13.162  1.00 10.29           O  
ATOM   1363  CB  ASP A 172      22.083  41.380  11.911  1.00 41.07           C  
ATOM   1364  CG  ASP A 172      23.417  41.591  12.602  1.00 43.55           C  
ATOM   1365  OD1 ASP A 172      23.554  41.180  13.769  1.00 29.74           O  
ATOM   1366  OD2 ASP A 172      24.352  42.111  11.957  1.00 93.35           O  
ATOM   1367  N   LEU A 173      22.250  37.792  12.253  1.00 11.33           N  
ATOM   1368  CA  LEU A 173      21.898  36.659  13.117  1.00  5.22           C  
ATOM   1369  C   LEU A 173      22.199  36.936  14.577  1.00 19.91           C  
ATOM   1370  O   LEU A 173      23.358  37.179  14.958  1.00 12.60           O  
ATOM   1371  CB  LEU A 173      22.605  35.341  12.664  1.00  5.05           C  
ATOM   1372  CG  LEU A 173      22.159  34.894  11.278  1.00 11.71           C  
ATOM   1373  CD1 LEU A 173      22.876  33.611  10.868  1.00  7.68           C  
ATOM   1374  CD2 LEU A 173      20.627  34.728  11.273  1.00  4.71           C  
ATOM   1375  N   THR A 174      21.157  36.849  15.401  1.00 11.38           N  
ATOM   1376  CA  THR A 174      21.307  37.007  16.843  1.00 11.14           C  
ATOM   1377  C   THR A 174      20.781  35.780  17.566  1.00  3.47           C  
ATOM   1378  O   THR A 174      20.068  34.938  16.959  1.00  2.87           O  
ATOM   1379  CB  THR A 174      20.571  38.278  17.366  1.00  6.56           C  
ATOM   1380  OG1 THR A 174      19.190  38.260  16.962  1.00  9.11           O  
ATOM   1381  CG2 THR A 174      21.253  39.522  16.827  1.00 25.28           C  
ATOM   1382  N   ASP A 175      21.204  35.650  18.820  1.00  2.00           N  
ATOM   1383  CA  ASP A 175      20.739  34.585  19.714  1.00 11.06           C  
ATOM   1384  C   ASP A 175      19.382  34.908  20.298  1.00 10.08           C  
ATOM   1385  O   ASP A 175      18.971  36.071  20.312  1.00  6.99           O  
ATOM   1386  CB  ASP A 175      21.711  34.381  20.867  1.00  8.48           C  
ATOM   1387  CG  ASP A 175      22.959  33.651  20.445  1.00 22.45           C  
ATOM   1388  OD1 ASP A 175      22.836  32.590  19.809  1.00 12.32           O  
ATOM   1389  OD2 ASP A 175      24.062  34.170  20.690  1.00 24.21           O  
ATOM   1390  N   PRO A 176      18.695  33.892  20.851  1.00 10.29           N  
ATOM   1391  CA  PRO A 176      17.338  34.111  21.372  1.00  2.77           C  
ATOM   1392  C   PRO A 176      17.178  35.153  22.485  1.00  5.08           C  
ATOM   1393  O   PRO A 176      16.133  35.813  22.565  1.00 10.29           O  
ATOM   1394  CB  PRO A 176      16.887  32.710  21.810  1.00  2.06           C  
ATOM   1395  CG  PRO A 176      17.605  31.791  20.837  1.00  7.72           C  
ATOM   1396  CD  PRO A 176      18.960  32.458  20.585  1.00 11.89           C  
ATOM   1397  N   TYR A 177      18.192  35.323  23.331  1.00  4.64           N  
ATOM   1398  CA  TYR A 177      18.115  36.358  24.354  1.00  2.58           C  
ATOM   1399  C   TYR A 177      17.973  37.778  23.788  1.00 13.21           C  
ATOM   1400  O   TYR A 177      17.584  38.677  24.511  1.00 11.07           O  
ATOM   1401  CB  TYR A 177      19.310  36.290  25.332  1.00 10.54           C  
ATOM   1402  CG  TYR A 177      20.688  36.534  24.740  1.00  9.80           C  
ATOM   1403  CD1 TYR A 177      21.125  37.831  24.445  1.00 27.00           C  
ATOM   1404  CD2 TYR A 177      21.550  35.480  24.478  1.00 42.24           C  
ATOM   1405  CE1 TYR A 177      22.370  38.058  23.870  1.00 18.39           C  
ATOM   1406  CE2 TYR A 177      22.805  35.698  23.927  1.00 23.61           C  
ATOM   1407  CZ  TYR A 177      23.204  36.986  23.603  1.00 49.23           C  
ATOM   1408  OH  TYR A 177      24.378  37.197  22.898  1.00 62.80           O  
ATOM   1409  N   ASP A 178      18.346  37.983  22.524  1.00  9.68           N  
ATOM   1410  CA  ASP A 178      18.284  39.281  21.877  1.00 13.26           C  
ATOM   1411  C   ASP A 178      16.925  39.547  21.248  1.00 28.78           C  
ATOM   1412  O   ASP A 178      16.683  40.630  20.713  1.00  9.55           O  
ATOM   1413  CB  ASP A 178      19.347  39.387  20.787  1.00 10.64           C  
ATOM   1414  CG  ASP A 178      20.685  39.870  21.318  1.00 50.66           C  
ATOM   1415  OD1 ASP A 178      20.686  40.709  22.240  1.00 30.69           O  
ATOM   1416  OD2 ASP A 178      21.742  39.437  20.810  1.00 33.57           O  
ATOM   1417  N   LYS A 179      16.069  38.536  21.227  1.00  6.61           N  
ATOM   1418  CA  LYS A 179      14.743  38.667  20.608  1.00  4.86           C  
ATOM   1419  C   LYS A 179      13.697  39.096  21.641  1.00  4.89           C  
ATOM   1420  O   LYS A 179      13.640  38.577  22.759  1.00  8.93           O  
ATOM   1421  CB  LYS A 179      14.327  37.341  19.972  1.00  6.08           C  
ATOM   1422  CG  LYS A 179      15.355  36.776  18.974  1.00 11.35           C  
ATOM   1423  CD  LYS A 179      15.521  37.704  17.750  1.00  7.34           C  
ATOM   1424  CE  LYS A 179      16.149  36.950  16.562  1.00 12.70           C  
ATOM   1425  NZ  LYS A 179      17.326  36.082  16.947  1.00  8.40           N  
ATOM   1426  N   ALA A 180      12.808  39.992  21.210  1.00 15.46           N  
ATOM   1427  CA  ALA A 180      11.736  40.496  22.073  1.00 13.03           C  
ATOM   1428  C   ALA A 180      10.599  39.443  22.217  1.00  4.58           C  
ATOM   1429  O   ALA A 180       9.991  39.271  23.268  1.00  9.18           O  
ATOM   1430  CB  ALA A 180      11.184  41.838  21.491  1.00  5.31           C  
ATOM   1431  N   HIS A 181      10.328  38.725  21.150  1.00  4.65           N  
ATOM   1432  CA  HIS A 181       9.165  37.892  21.112  1.00  3.73           C  
ATOM   1433  C   HIS A 181       9.501  36.728  20.170  1.00  6.44           C  
ATOM   1434  O   HIS A 181      10.383  36.833  19.316  1.00  7.18           O  
ATOM   1435  CB  HIS A 181       7.962  38.691  20.536  1.00  9.50           C  
ATOM   1436  CG  HIS A 181       7.523  39.854  21.384  1.00  2.00           C  
ATOM   1437  ND1 HIS A 181       6.935  39.698  22.620  1.00  2.82           N  
ATOM   1438  CD2 HIS A 181       7.624  41.193  21.188  1.00  2.00           C  
ATOM   1439  CE1 HIS A 181       6.692  40.889  23.147  1.00  2.00           C  
ATOM   1440  NE2 HIS A 181       7.112  41.806  22.294  1.00  2.00           N  
ATOM   1441  N   MET A 182       8.686  35.685  20.220  1.00  7.97           N  
ATOM   1442  CA  MET A 182       8.683  34.675  19.154  1.00  2.00           C  
ATOM   1443  C   MET A 182       7.952  35.221  17.934  1.00 10.73           C  
ATOM   1444  O   MET A 182       7.187  36.193  18.044  1.00  9.54           O  
ATOM   1445  CB  MET A 182       8.017  33.381  19.657  1.00  5.27           C  
ATOM   1446  CG  MET A 182       6.497  33.459  19.807  1.00  2.00           C  
ATOM   1447  SD  MET A 182       5.833  32.134  20.768  1.00  8.21           S  
ATOM   1448  CE  MET A 182       6.110  30.792  19.673  1.00 16.62           C  
ATOM   1449  N   LEU A 183       8.305  34.711  16.757  1.00  3.51           N  
ATOM   1450  CA  LEU A 183       7.671  35.133  15.530  1.00  2.00           C  
ATOM   1451  C   LEU A 183       6.252  34.586  15.472  1.00  7.33           C  
ATOM   1452  O   LEU A 183       5.977  33.525  16.017  1.00  6.60           O  
ATOM   1453  CB  LEU A 183       8.437  34.631  14.298  1.00  2.42           C  
ATOM   1454  CG  LEU A 183       9.889  35.087  14.058  1.00  5.97           C  
ATOM   1455  CD1 LEU A 183      10.300  34.694  12.621  1.00  5.18           C  
ATOM   1456  CD2 LEU A 183      10.044  36.560  14.206  1.00  2.00           C  
ATOM   1457  N   GLN A 184       5.435  35.195  14.612  1.00  6.45           N  
ATOM   1458  CA  GLN A 184       4.127  34.645  14.285  1.00  4.39           C  
ATOM   1459  C   GLN A 184       4.301  33.272  13.665  1.00  3.14           C  
ATOM   1460  O   GLN A 184       3.496  32.385  13.898  1.00  2.30           O  
ATOM   1461  CB  GLN A 184       3.394  35.555  13.296  1.00  7.87           C  
ATOM   1462  CG  GLN A 184       1.962  35.100  12.979  1.00  5.14           C  
ATOM   1463  CD  GLN A 184       1.078  35.042  14.207  1.00 11.27           C  
ATOM   1464  OE1 GLN A 184       1.024  35.992  14.962  1.00 16.28           O  
ATOM   1465  NE2 GLN A 184       0.404  33.928  14.419  1.00  4.48           N  
ATOM   1466  N   THR A 185       5.328  33.114  12.840  1.00  2.56           N  
ATOM   1467  CA  THR A 185       5.609  31.850  12.166  1.00  8.67           C  
ATOM   1468  C   THR A 185       6.068  30.740  13.142  1.00  3.84           C  
ATOM   1469  O   THR A 185       5.742  29.560  12.946  1.00  5.12           O  
ATOM   1470  CB  THR A 185       6.643  32.063  11.025  1.00  3.36           C  
ATOM   1471  OG1 THR A 185       7.818  32.694  11.545  1.00  5.22           O  
ATOM   1472  CG2 THR A 185       6.026  32.951   9.930  1.00  5.52           C  
ATOM   1473  N   ASP A 186       6.599  31.145  14.286  1.00  2.00           N  
ATOM   1474  CA  ASP A 186       6.906  30.209  15.361  1.00  4.05           C  
ATOM   1475  C   ASP A 186       5.626  29.699  16.001  1.00  6.69           C  
ATOM   1476  O   ASP A 186       5.466  28.495  16.193  1.00  8.29           O  
ATOM   1477  CB  ASP A 186       7.751  30.864  16.439  1.00  2.00           C  
ATOM   1478  CG  ASP A 186       9.185  31.096  16.007  1.00  2.00           C  
ATOM   1479  OD1 ASP A 186       9.694  30.366  15.145  1.00  8.88           O  
ATOM   1480  OD2 ASP A 186       9.784  32.079  16.498  1.00  5.63           O  
ATOM   1481  N   ALA A 187       4.701  30.624  16.262  1.00  6.30           N  
ATOM   1482  CA  ALA A 187       3.358  30.351  16.792  1.00  3.78           C  
ATOM   1483  C   ALA A 187       2.524  29.461  15.834  1.00  2.35           C  
ATOM   1484  O   ALA A 187       1.959  28.452  16.253  1.00  5.25           O  
ATOM   1485  CB  ALA A 187       2.615  31.690  17.073  1.00  4.89           C  
ATOM   1486  N   ASN A 188       2.534  29.787  14.544  1.00  2.00           N  
ATOM   1487  CA  ASN A 188       1.812  29.008  13.550  1.00  2.00           C  
ATOM   1488  C   ASN A 188       2.251  27.545  13.544  1.00  8.47           C  
ATOM   1489  O   ASN A 188       1.420  26.640  13.515  1.00  3.49           O  
ATOM   1490  CB  ASN A 188       2.004  29.611  12.169  1.00  6.46           C  
ATOM   1491  CG  ASN A 188       1.326  30.985  12.009  1.00  8.28           C  
ATOM   1492  OD1 ASN A 188       0.554  31.438  12.871  1.00  8.79           O  
ATOM   1493  ND2 ASN A 188       1.607  31.638  10.891  1.00  7.00           N  
ATOM   1494  N   GLN A 189       3.549  27.312  13.701  1.00  2.80           N  
ATOM   1495  CA  GLN A 189       4.097  25.953  13.634  1.00  7.24           C  
ATOM   1496  C   GLN A 189       3.624  25.141  14.816  1.00  3.86           C  
ATOM   1497  O   GLN A 189       3.301  23.958  14.683  1.00 11.23           O  
ATOM   1498  CB  GLN A 189       5.625  25.986  13.651  1.00  8.80           C  
ATOM   1499  CG  GLN A 189       6.265  26.341  12.315  1.00  2.00           C  
ATOM   1500  CD  GLN A 189       7.764  26.400  12.441  1.00 10.39           C  
ATOM   1501  OE1 GLN A 189       8.455  25.514  11.976  1.00  6.62           O  
ATOM   1502  NE2 GLN A 189       8.272  27.420  13.116  1.00  6.75           N  
ATOM   1503  N   ILE A 190       3.610  25.768  15.987  1.00  2.00           N  
ATOM   1504  CA  ILE A 190       3.108  25.093  17.183  1.00  3.39           C  
ATOM   1505  C   ILE A 190       1.630  24.725  17.038  1.00  8.87           C  
ATOM   1506  O   ILE A 190       1.247  23.576  17.243  1.00  7.78           O  
ATOM   1507  CB  ILE A 190       3.307  25.945  18.426  1.00  7.38           C  
ATOM   1508  CG1 ILE A 190       4.819  26.224  18.611  1.00  8.71           C  
ATOM   1509  CG2 ILE A 190       2.707  25.216  19.652  1.00  4.92           C  
ATOM   1510  CD1 ILE A 190       5.157  27.029  19.812  1.00  2.00           C  
ATOM   1511  N   ASN A 191       0.817  25.666  16.581  1.00  6.68           N  
ATOM   1512  CA  ASN A 191      -0.607  25.375  16.456  1.00  7.96           C  
ATOM   1513  C   ASN A 191      -0.848  24.306  15.400  1.00 11.91           C  
ATOM   1514  O   ASN A 191      -1.721  23.467  15.573  1.00  6.30           O  
ATOM   1515  CB  ASN A 191      -1.372  26.645  16.131  1.00  5.00           C  
ATOM   1516  CG  ASN A 191      -1.462  27.580  17.331  1.00  7.24           C  
ATOM   1517  OD1 ASN A 191      -1.601  27.138  18.475  1.00 10.03           O  
ATOM   1518  ND2 ASN A 191      -1.299  28.872  17.081  1.00  8.35           N  
ATOM   1519  N   ASN A 192      -0.060  24.343  14.322  1.00 10.31           N  
ATOM   1520  CA  ASN A 192      -0.122  23.341  13.246  1.00 11.60           C  
ATOM   1521  C   ASN A 192       0.235  21.940  13.745  1.00 11.61           C  
ATOM   1522  O   ASN A 192      -0.477  20.993  13.468  1.00 14.03           O  
ATOM   1523  CB  ASN A 192       0.787  23.748  12.048  1.00  2.88           C  
ATOM   1524  CG  ASN A 192       0.257  24.975  11.308  1.00 11.13           C  
ATOM   1525  OD1 ASN A 192      -0.869  25.392  11.547  1.00 15.79           O  
ATOM   1526  ND2 ASN A 192       1.048  25.545  10.407  1.00 11.26           N  
ATOM   1527  N   LEU A 193       1.307  21.832  14.521  1.00 10.43           N  
ATOM   1528  CA  LEU A 193       1.742  20.578  15.092  1.00 13.92           C  
ATOM   1529  C   LEU A 193       0.701  20.074  16.056  1.00 12.63           C  
ATOM   1530  O   LEU A 193       0.455  18.862  16.107  1.00 10.95           O  
ATOM   1531  CB  LEU A 193       3.084  20.739  15.831  1.00  6.03           C  
ATOM   1532  CG  LEU A 193       3.782  19.500  16.406  1.00  8.32           C  
ATOM   1533  CD1 LEU A 193       4.184  18.565  15.264  1.00  6.07           C  
ATOM   1534  CD2 LEU A 193       5.045  19.913  17.163  1.00 11.17           C  
ATOM   1535  N   TYR A 194       0.115  20.973  16.845  1.00  8.43           N  
ATOM   1536  CA  TYR A 194      -0.839  20.550  17.863  1.00  7.23           C  
ATOM   1537  C   TYR A 194      -2.321  20.552  17.469  1.00  4.35           C  
ATOM   1538  O   TYR A 194      -3.182  20.400  18.324  1.00  7.70           O  
ATOM   1539  CB  TYR A 194      -0.637  21.363  19.135  1.00  5.14           C  
ATOM   1540  CG  TYR A 194       0.483  20.790  19.992  1.00 10.74           C  
ATOM   1541  CD1 TYR A 194       1.822  20.992  19.638  1.00 14.09           C  
ATOM   1542  CD2 TYR A 194       0.213  20.034  21.137  1.00  2.00           C  
ATOM   1543  CE1 TYR A 194       2.868  20.460  20.394  1.00  2.62           C  
ATOM   1544  CE2 TYR A 194       1.262  19.512  21.926  1.00  7.36           C  
ATOM   1545  CZ  TYR A 194       2.587  19.729  21.538  1.00  2.00           C  
ATOM   1546  OH  TYR A 194       3.638  19.173  22.250  1.00  5.08           O  
ATOM   1547  N   THR A 195      -2.607  20.502  16.175  1.00 11.22           N  
ATOM   1548  CA  THR A 195      -4.005  20.533  15.731  1.00 27.24           C  
ATOM   1549  C   THR A 195      -4.886  19.404  16.313  1.00 17.24           C  
ATOM   1550  O   THR A 195      -6.020  19.634  16.717  1.00 30.43           O  
ATOM   1551  CB  THR A 195      -4.134  20.472  14.178  1.00 27.57           C  
ATOM   1552  OG1 THR A 195      -2.947  20.983  13.562  1.00 84.14           O  
ATOM   1553  CG2 THR A 195      -5.327  21.293  13.717  1.00 50.44           C  
ATOM   1554  N   ASN A 196      -4.395  18.173  16.273  1.00 12.80           N  
ATOM   1555  CA  ASN A 196      -5.174  17.039  16.773  1.00 15.57           C  
ATOM   1556  C   ASN A 196      -5.305  17.209  18.266  1.00 15.70           C  
ATOM   1557  O   ASN A 196      -6.389  17.015  18.839  1.00 25.31           O  
ATOM   1558  CB  ASN A 196      -4.472  15.697  16.494  1.00 60.86           C  
ATOM   1559  CG  ASN A 196      -4.366  15.353  15.000  1.00 46.10           C  
ATOM   1560  OD1 ASN A 196      -3.469  14.609  14.605  1.00 80.07           O  
ATOM   1561  ND2 ASN A 196      -5.303  15.844  14.179  1.00 23.48           N  
ATOM   1562  N   GLU A 197      -4.219  17.645  18.897  1.00 16.02           N  
ATOM   1563  CA  GLU A 197      -4.219  17.718  20.350  1.00 15.95           C  
ATOM   1564  C   GLU A 197      -5.107  18.789  20.920  1.00 14.68           C  
ATOM   1565  O   GLU A 197      -5.716  18.580  21.981  1.00 14.13           O  
ATOM   1566  CB  GLU A 197      -2.811  17.897  20.898  1.00  9.52           C  
ATOM   1567  CG  GLU A 197      -1.942  16.702  20.637  1.00 16.94           C  
ATOM   1568  CD  GLU A 197      -2.421  15.429  21.300  1.00 16.40           C  
ATOM   1569  OE1 GLU A 197      -3.187  15.485  22.285  1.00 15.64           O  
ATOM   1570  OE2 GLU A 197      -1.990  14.353  20.832  1.00 45.51           O  
ATOM   1571  N   CYS A 198      -4.996  20.003  20.400  1.00 16.74           N  
ATOM   1572  CA  CYS A 198      -5.930  21.031  20.849  1.00 26.70           C  
ATOM   1573  C   CYS A 198      -6.998  21.185  19.778  1.00 79.62           C  
ATOM   1574  O   CYS A 198      -6.903  22.052  18.903  1.00113.10           O  
ATOM   1575  CB  CYS A 198      -5.254  22.377  21.112  1.00 33.00           C  
ATOM   1576  SG  CYS A 198      -3.546  22.501  21.766  1.00 18.14           S  
ATOM   1577  N   SER A 199      -8.088  20.451  19.966  0.00 58.74           N  
ATOM   1578  CA  SER A 199      -8.973  20.058  18.877  0.00 66.57           C  
ATOM   1579  C   SER A 199      -9.872  21.183  18.372  0.00 74.78           C  
ATOM   1580  O   SER A 199     -11.063  21.222  18.681  0.00100.31           O  
ATOM   1581  CB  SER A 199      -9.821  18.864  19.329  0.00 89.63           C  
ATOM   1582  OG  SER A 199      -9.162  18.134  20.355  0.00110.65           O  
ATOM   1583  N   LEU A 200      -9.278  22.117  17.639  0.00 92.16           N  
ATOM   1584  CA  LEU A 200     -10.027  23.192  17.005  0.00 66.57           C  
ATOM   1585  C   LEU A 200      -9.997  23.074  15.478  0.00109.54           C  
ATOM   1586  O   LEU A 200     -10.640  23.905  14.803  0.00 97.85           O  
ATOM   1587  CB  LEU A 200      -9.487  24.558  17.465  0.00 38.37           C  
ATOM   1588  CG  LEU A 200      -8.164  25.181  16.997  0.00 43.44           C  
ATOM   1589  CD1 LEU A 200      -7.526  25.884  18.187  0.00 38.04           C  
ATOM   1590  CD2 LEU A 200      -7.195  24.157  16.427  0.00 71.34           C  
ATOM   1591  OXT LEU A 200      -9.325  22.153  14.969  0.00 91.66           O  
TER    1592      LEU A 200                                                      
MASTER      271    0    1   10    9    0    0    6 1772    1    4   16          
END                                                                             
