# Supplementary material for: Modeling of loops in proteins: a multi-method approach
Source: BMC Struct Biol. 2010 Feb 11;10:5. doi: 10.1186/1472-6807-10-5 (PMC2837870; doi:10.1186/1472-6807-10-5)
Supplement: Additional file 1 — Student t-test. Results from two sample paired t-test of Table 2. [file 1472-6807-10-5-S1.GZ › loop_test_data/1itk_157-178.pdb]

ATOM      1  N   LYS A   1      36.437   5.712  45.148  1.00 47.57           N
ATOM      2  CA  LYS A   1      35.091   5.342  44.621  1.00 47.18           C
ATOM      3  C   LYS A   1      34.884   5.884  43.207  1.00 46.96           C
ATOM      4  O   LYS A   1      35.031   5.153  42.226  1.00 47.97           O
ATOM      5  CB  LYS A   1      34.007   5.874  45.552  1.00 47.02           C
ATOM      6  N   ARG A   2      34.535   7.165  43.106  1.00 45.19           N
ATOM      7  CA  ARG A   2      34.314   7.800  41.810  1.00 41.80           C
ATOM      8  C   ARG A   2      34.010   9.288  41.961  1.00 39.22           C
ATOM      9  O   ARG A   2      33.343   9.706  42.908  1.00 37.34           O
ATOM     10  CB  ARG A   2      33.169   7.110  41.073  1.00 43.03           C
ATOM     11  N   PRO A   3      34.512  10.112  41.029  1.00 36.85           N
ATOM     12  CA  PRO A   3      34.256  11.552  41.106  1.00 34.90           C
ATOM     13  C   PRO A   3      32.759  11.815  40.979  1.00 33.44           C
ATOM     14  O   PRO A   3      32.057  11.102  40.260  1.00 33.42           O
ATOM     15  CB  PRO A   3      35.033  12.107  39.913  1.00 35.67           C
ATOM     16  CG  PRO A   3      36.157  11.124  39.745  1.00 35.80           C
ATOM     17  CD  PRO A   3      35.452   9.803  39.937  1.00 35.93           C
ATOM     18  N   LYS A   4      32.270  12.825  41.687  1.00 31.77           N
ATOM     19  CA  LYS A   4      30.860  13.185  41.618  1.00 32.27           C
ATOM     20  C   LYS A   4      30.722  14.136  40.432  1.00 31.57           C
ATOM     21  O   LYS A   4      31.502  15.078  40.296  1.00 32.45           O
ATOM     22  CB  LYS A   4      30.427  13.878  42.912  1.00 31.05           C
ATOM     23  CG  LYS A   4      28.949  14.217  42.977  1.00 33.40           C
ATOM     24  CD  LYS A   4      28.576  14.810  44.329  1.00 33.77           C
ATOM     25  CE  LYS A   4      27.096  15.154  44.390  1.00 33.21           C
ATOM     26  NZ  LYS A   4      26.706  15.752  45.697  1.00 33.56           N
ATOM     27  N   SER A   5      29.748  13.882  39.566  1.00 29.84           N
ATOM     28  CA  SER A   5      29.545  14.724  38.390  1.00 27.76           C
ATOM     29  C   SER A   5      28.902  16.056  38.758  1.00 24.86           C
ATOM     30  O   SER A   5      28.247  16.176  39.794  1.00 23.71           O
ATOM     31  CB  SER A   5      28.665  14.001  37.369  1.00 29.59           C
ATOM     32  OG  SER A   5      27.358  13.813  37.881  1.00 32.36           O
ATOM     33  N   ASN A   6      29.088  17.058  37.907  1.00 22.78           N
ATOM     34  CA  ASN A   6      28.505  18.365  38.168  1.00 22.74           C
ATOM     35  C   ASN A   6      26.986  18.300  38.130  1.00 23.42           C
ATOM     36  O   ASN A   6      26.312  19.060  38.824  1.00 22.83           O
ATOM     37  CB  ASN A   6      29.009  19.397  37.158  1.00 19.96           C
ATOM     38  CG  ASN A   6      30.476  19.720  37.346  1.00 21.88           C
ATOM     39  OD1 ASN A   6      30.957  19.811  38.476  1.00 22.07           O
ATOM     40  ND2 ASN A   6      31.195  19.904  36.241  1.00 20.23           N
ATOM     41  N   GLN A   7      26.446  17.389  37.325  1.00 24.78           N
ATOM     42  CA  GLN A   7      24.996  17.253  37.237  1.00 29.20           C
ATOM     43  C   GLN A   7      24.442  16.727  38.559  1.00 29.68           C
ATOM     44  O   GLN A   7      23.275  16.952  38.881  1.00 30.36           O
ATOM     45  CB  GLN A   7      24.597  16.326  36.081  1.00 32.25           C
ATOM     46  CG  GLN A   7      25.103  14.896  36.187  1.00 38.29           C
ATOM     47  CD  GLN A   7      24.611  14.016  35.044  1.00 42.86           C
ATOM     48  OE1 GLN A   7      23.409  13.771  34.903  1.00 44.32           O
ATOM     49  NE2 GLN A   7      25.540  13.542  34.219  1.00 44.15           N
ATOM     50  N   ASP A   8      25.281  16.034  39.326  1.00 30.36           N
ATOM     51  CA  ASP A   8      24.860  15.510  40.625  1.00 31.01           C
ATOM     52  C   ASP A   8      24.717  16.677  41.590  1.00 28.96           C
ATOM     53  O   ASP A   8      23.749  16.756  42.345  1.00 28.15           O
ATOM     54  CB  ASP A   8      25.884  14.518  41.182  1.00 33.98           C
ATOM     55  CG  ASP A   8      25.924  13.215  40.406  1.00 39.08           C
ATOM     56  OD1 ASP A   8      24.841  12.674  40.099  1.00 41.00           O
ATOM     57  OD2 ASP A   8      27.038  12.724  40.116  1.00 42.17           O
ATOM     58  N   TRP A   9      25.692  17.581  41.558  1.00 26.47           N
ATOM     59  CA  TRP A   9      25.681  18.757  42.420  1.00 25.59           C
ATOM     60  C   TRP A   9      24.600  19.738  41.990  1.00 24.74           C
ATOM     61  O   TRP A   9      23.948  20.365  42.823  1.00 22.20           O
ATOM     62  CB  TRP A   9      27.030  19.485  42.368  1.00 26.25           C
ATOM     63  CG  TRP A   9      28.174  18.772  43.020  1.00 25.31           C
ATOM     64  CD1 TRP A   9      29.228  18.167  42.396  1.00 26.04           C
ATOM     65  CD2 TRP A   9      28.406  18.637  44.425  1.00 26.85           C
ATOM     66  NE1 TRP A   9      30.107  17.670  43.327  1.00 27.15           N
ATOM     67  CE2 TRP A   9      29.626  17.944  44.581  1.00 27.58           C
ATOM     68  CE3 TRP A   9      27.702  19.037  45.570  1.00 27.47           C
ATOM     69  CZ2 TRP A   9      30.159  17.641  45.839  1.00 28.05           C
ATOM     70  CZ3 TRP A   9      28.232  18.736  46.821  1.00 28.42           C
ATOM     71  CH2 TRP A   9      29.450  18.044  46.943  1.00 28.83           C
ATOM     72  N   TRP A  10      24.431  19.876  40.679  1.00 23.84           N
ATOM     73  CA  TRP A  10      23.455  20.800  40.115  1.00 25.34           C
ATOM     74  C   TRP A  10      22.633  20.088  39.042  1.00 28.13           C
ATOM     75  O   TRP A  10      22.986  20.087  37.859  1.00 26.82           O
ATOM     76  CB  TRP A  10      24.190  22.011  39.530  1.00 23.05           C
ATOM     77  CG  TRP A  10      25.020  22.729  40.558  1.00 21.57           C
ATOM     78  CD1 TRP A  10      24.568  23.573  41.533  1.00 20.33           C
ATOM     79  CD2 TRP A  10      26.432  22.597  40.768  1.00 21.07           C
ATOM     80  NE1 TRP A  10      25.609  23.970  42.340  1.00 22.00           N
ATOM     81  CE2 TRP A  10      26.764  23.385  41.894  1.00 19.09           C
ATOM     82  CE3 TRP A  10      27.451  21.886  40.116  1.00 20.16           C
ATOM     83  CZ2 TRP A  10      28.071  23.481  42.384  1.00 20.50           C
ATOM     84  CZ3 TRP A  10      28.751  21.983  40.604  1.00 20.79           C
ATOM     85  CH2 TRP A  10      29.047  22.775  41.729  1.00 19.42           C
ATOM     86  N   PRO A  11      21.519  19.465  39.453  1.00 30.42           N
ATOM     87  CA  PRO A  11      20.609  18.726  38.573  1.00 31.54           C
ATOM     88  C   PRO A  11      20.152  19.472  37.324  1.00 32.03           C
ATOM     89  O   PRO A  11      19.919  18.855  36.284  1.00 32.41           O
ATOM     90  CB  PRO A  11      19.444  18.388  39.498  1.00 32.72           C
ATOM     91  CG  PRO A  11      20.117  18.215  40.820  1.00 32.68           C
ATOM     92  CD  PRO A  11      21.051  19.402  40.850  1.00 31.12           C
ATOM     93  N   SER A  12      20.032  20.792  37.421  1.00 31.54           N
ATOM     94  CA  SER A  12      19.573  21.594  36.290  1.00 32.43           C
ATOM     95  C   SER A  12      20.686  22.142  35.403  1.00 30.51           C
ATOM     96  O   SER A  12      20.433  22.992  34.551  1.00 30.07           O
ATOM     97  CB  SER A  12      18.720  22.761  36.788  1.00 33.89           C
ATOM     98  OG  SER A  12      19.506  23.677  37.532  1.00 36.32           O
ATOM     99  N   LYS A  13      21.911  21.662  35.594  1.00 26.98           N
ATOM    100  CA  LYS A  13      23.025  22.141  34.785  1.00 24.42           C
ATOM    101  C   LYS A  13      22.843  21.731  33.325  1.00 23.94           C
ATOM    102  O   LYS A  13      22.516  20.580  33.028  1.00 23.42           O
ATOM    103  CB  LYS A  13      24.348  21.592  35.323  1.00 26.06           C
ATOM    104  CG  LYS A  13      25.568  22.115  34.583  1.00 23.64           C
ATOM    105  CD  LYS A  13      26.859  21.626  35.217  1.00 24.43           C
ATOM    106  CE  LYS A  13      28.059  22.079  34.401  1.00 25.19           C
ATOM    107  NZ  LYS A  13      28.034  23.553  34.202  1.00 23.79           N
ATOM    108  N   LEU A  14      23.046  22.684  32.420  1.00 23.59           N
ATOM    109  CA  LEU A  14      22.902  22.436  30.993  1.00 22.48           C
ATOM    110  C   LEU A  14      23.652  21.162  30.610  1.00 21.32           C
ATOM    111  O   LEU A  14      24.830  20.993  30.919  1.00 19.42           O
ATOM    112  CB  LEU A  14      23.430  23.632  30.197  1.00 22.39           C
ATOM    113  CG  LEU A  14      23.013  23.718  28.729  1.00 23.05           C
ATOM    114  CD1 LEU A  14      21.491  23.780  28.626  1.00 22.14           C
ATOM    115  CD2 LEU A  14      23.634  24.955  28.101  1.00 20.73           C
ATOM    116  N   ASN A  15      22.947  20.276  29.921  1.00 21.86           N
ATOM    117  CA  ASN A  15      23.469  18.985  29.507  1.00 23.05           C
ATOM    118  C   ASN A  15      24.312  19.029  28.227  1.00 22.65           C
ATOM    119  O   ASN A  15      23.986  18.374  27.236  1.00 22.17           O
ATOM    120  CB  ASN A  15      22.273  18.043  29.346  1.00 28.82           C
ATOM    121  CG  ASN A  15      22.678  16.625  29.078  1.00 32.88           C
ATOM    122  OD1 ASN A  15      23.601  16.101  29.701  1.00 34.51           O
ATOM    123  ND2 ASN A  15      21.973  15.978  28.154  1.00 36.81           N
ATOM    124  N   LEU A  16      25.413  19.778  28.264  1.00 19.00           N
ATOM    125  CA  LEU A  16      26.288  19.922  27.102  1.00 17.60           C
ATOM    126  C   LEU A  16      26.966  18.637  26.644  1.00 16.72           C
ATOM    127  O   LEU A  16      27.485  18.567  25.531  1.00 14.48           O
ATOM    128  CB  LEU A  16      27.355  20.990  27.376  1.00 17.96           C
ATOM    129  CG  LEU A  16      26.828  22.419  27.505  1.00 16.11           C
ATOM    130  CD1 LEU A  16      27.987  23.371  27.808  1.00 18.41           C
ATOM    131  CD2 LEU A  16      26.135  22.819  26.209  1.00 16.54           C
ATOM    132  N   GLU A  17      26.966  17.619  27.496  1.00 16.46           N
ATOM    133  CA  GLU A  17      27.586  16.353  27.134  1.00 17.35           C
ATOM    134  C   GLU A  17      27.011  15.793  25.827  1.00 15.94           C
ATOM    135  O   GLU A  17      27.709  15.103  25.092  1.00 14.59           O
ATOM    136  CB  GLU A  17      27.402  15.328  28.263  1.00 20.48           C
ATOM    137  CG  GLU A  17      25.949  14.968  28.536  1.00 24.46           C
ATOM    138  CD  GLU A  17      25.780  14.022  29.722  1.00 27.60           C
ATOM    139  OE1 GLU A  17      24.626  13.657  30.028  1.00 28.11           O
ATOM    140  OE2 GLU A  17      26.797  13.647  30.348  1.00 31.29           O
ATOM    141  N   ILE A  18      25.747  16.088  25.526  1.00 15.66           N
ATOM    142  CA  ILE A  18      25.169  15.561  24.294  1.00 14.21           C
ATOM    143  C   ILE A  18      25.793  16.205  23.065  1.00 13.83           C
ATOM    144  O   ILE A  18      25.820  15.602  21.993  1.00 14.60           O
ATOM    145  CB  ILE A  18      23.625  15.729  24.241  1.00 15.59           C
ATOM    146  CG1 ILE A  18      23.242  17.189  24.029  1.00 14.96           C
ATOM    147  CG2 ILE A  18      23.012  15.208  25.536  1.00 15.40           C
ATOM    148  CD1 ILE A  18      21.740  17.387  23.872  1.00 18.82           C
ATOM    149  N   LEU A  19      26.295  17.429  23.214  1.00 13.30           N
ATOM    150  CA  LEU A  19      26.947  18.105  22.095  1.00 13.86           C
ATOM    151  C   LEU A  19      28.408  17.652  22.033  1.00 13.33           C
ATOM    152  O   LEU A  19      29.007  17.583  20.956  1.00 12.97           O
ATOM    153  CB  LEU A  19      26.867  19.633  22.260  1.00 12.46           C
ATOM    154  CG  LEU A  19      25.452  20.220  22.347  1.00 12.73           C
ATOM    155  CD1 LEU A  19      25.527  21.745  22.317  1.00 12.06           C
ATOM    156  CD2 LEU A  19      24.596  19.706  21.179  1.00 12.69           C
ATOM    157  N   ASP A  20      28.985  17.343  23.190  1.00 13.31           N
ATOM    158  CA  ASP A  20      30.365  16.876  23.223  1.00 15.08           C
ATOM    159  C   ASP A  20      30.451  15.589  22.406  1.00 15.54           C
ATOM    160  O   ASP A  20      31.473  15.305  21.776  1.00 15.61           O
ATOM    161  CB  ASP A  20      30.822  16.613  24.660  1.00 16.19           C
ATOM    162  CG  ASP A  20      30.928  17.884  25.481  1.00 18.63           C
ATOM    163  OD1 ASP A  20      31.142  18.959  24.882  1.00 17.37           O
ATOM    164  OD2 ASP A  20      30.815  17.809  26.724  1.00 16.77           O
ATOM    165  N   GLN A  21      29.364  14.819  22.408  1.00 15.26           N
ATOM    166  CA  GLN A  21      29.324  13.576  21.649  1.00 15.54           C
ATOM    167  C   GLN A  21      29.494  13.828  20.154  1.00 17.17           C
ATOM    168  O   GLN A  21      29.889  12.928  19.413  1.00 17.28           O
ATOM    169  CB  GLN A  21      28.008  12.828  21.891  1.00 16.81           C
ATOM    170  CG  GLN A  21      27.920  12.142  23.247  1.00 19.01           C
ATOM    171  CD  GLN A  21      26.856  11.050  23.280  1.00 22.18           C
ATOM    172  OE1 GLN A  21      25.662  11.323  23.154  1.00 18.40           O
ATOM    173  NE2 GLN A  21      27.293   9.803  23.439  1.00 21.39           N
ATOM    174  N   ASN A  22      29.193  15.046  19.706  1.00 16.11           N
ATOM    175  CA  ASN A  22      29.341  15.376  18.288  1.00 18.10           C
ATOM    176  C   ASN A  22      30.753  15.867  17.981  1.00 19.64           C
ATOM    177  O   ASN A  22      31.132  15.996  16.819  1.00 19.62           O
ATOM    178  CB  ASN A  22      28.334  16.456  17.868  1.00 16.45           C
ATOM    179  CG  ASN A  22      26.899  15.991  17.987  1.00 17.67           C
ATOM    180  OD1 ASN A  22      26.557  14.892  17.552  1.00 16.87           O
ATOM    181  ND2 ASN A  22      26.047  16.830  18.573  1.00 15.79           N
ATOM    182  N   ALA A  23      31.524  16.141  19.028  1.00 22.32           N
ATOM    183  CA  ALA A  23      32.895  16.628  18.880  1.00 25.00           C
ATOM    184  C   ALA A  23      33.909  15.517  18.609  1.00 27.41           C
ATOM    185  O   ALA A  23      35.055  15.791  18.244  1.00 27.83           O
ATOM    186  CB  ALA A  23      33.307  17.407  20.129  1.00 23.94           C
ATOM    187  N   ARG A  24      33.498  14.266  18.789  1.00 29.29           N
ATOM    188  CA  ARG A  24      34.404  13.140  18.556  1.00 31.06           C
ATOM    189  C   ARG A  24      33.655  11.825  18.416  1.00 29.83           C
ATOM    190  O   ARG A  24      32.559  11.665  18.952  1.00 31.19           O
ATOM    191  CB  ARG A  24      35.394  13.001  19.716  1.00 32.05           C
ATOM    192  CG  ARG A  24      34.815  12.312  20.956  1.00 32.80           C
ATOM    193  CD  ARG A  24      33.632  13.077  21.530  1.00 31.43           C
ATOM    194  NE  ARG A  24      33.021  12.415  22.683  1.00 32.42           N
ATOM    195  CZ  ARG A  24      32.194  11.374  22.615  1.00 30.55           C
ATOM    196  NH1 ARG A  24      31.858  10.850  21.443  1.00 29.54           N
ATOM    197  NH2 ARG A  24      31.690  10.862  23.726  1.00 31.37           N
ATOM    198  N   ASP A  25      34.256  10.886  17.695  1.00 29.90           N
ATOM    199  CA  ASP A  25      33.664   9.567  17.524  1.00 29.21           C
ATOM    200  C   ASP A  25      34.502   8.588  18.341  1.00 26.76           C
ATOM    201  O   ASP A  25      35.613   8.241  17.944  1.00 27.37           O
ATOM    202  CB  ASP A  25      33.683   9.135  16.053  1.00 32.71           C
ATOM    203  CG  ASP A  25      32.854  10.044  15.165  1.00 36.88           C
ATOM    204  OD1 ASP A  25      31.684  10.314  15.512  1.00 37.57           O
ATOM    205  OD2 ASP A  25      33.372  10.479  14.115  1.00 39.29           O
ATOM    206  N   VAL A  26      33.987   8.164  19.489  1.00 24.37           N
ATOM    207  CA  VAL A  26      34.722   7.210  20.309  1.00 22.30           C
ATOM    208  C   VAL A  26      34.773   5.892  19.544  1.00 21.11           C
ATOM    209  O   VAL A  26      34.047   5.706  18.566  1.00 21.42           O
ATOM    210  CB  VAL A  26      34.059   7.012  21.689  1.00 21.28           C
ATOM    211  CG1 VAL A  26      34.157   8.301  22.485  1.00 21.12           C
ATOM    212  CG2 VAL A  26      32.602   6.598  21.526  1.00 21.94           C
ATOM    213  N   GLY A  27      35.631   4.979  19.980  1.00 19.05           N
ATOM    214  CA  GLY A  27      35.763   3.726  19.267  1.00 18.80           C
ATOM    215  C   GLY A  27      37.042   3.825  18.458  1.00 18.37           C
ATOM    216  O   GLY A  27      37.546   4.932  18.249  1.00 17.54           O
ATOM    217  N   PRO A  28      37.576   2.699  17.962  1.00 17.21           N
ATOM    218  CA  PRO A  28      38.815   2.646  17.181  1.00 18.04           C
ATOM    219  C   PRO A  28      38.731   2.872  15.671  1.00 18.98           C
ATOM    220  O   PRO A  28      39.755   2.862  14.992  1.00 20.54           O
ATOM    221  CB  PRO A  28      39.339   1.260  17.511  1.00 18.43           C
ATOM    222  CG  PRO A  28      38.065   0.455  17.466  1.00 18.37           C
ATOM    223  CD  PRO A  28      37.052   1.339  18.194  1.00 17.45           C
ATOM    224  N   VAL A  29      37.531   3.080  15.140  1.00 19.35           N
ATOM    225  CA  VAL A  29      37.382   3.281  13.700  1.00 21.44           C
ATOM    226  C   VAL A  29      38.081   4.539  13.181  1.00 22.30           C
ATOM    227  O   VAL A  29      37.943   5.620  13.752  1.00 22.52           O
ATOM    228  CB  VAL A  29      35.890   3.343  13.300  1.00 21.60           C
ATOM    229  CG1 VAL A  29      35.757   3.471  11.786  1.00 21.64           C
ATOM    230  CG2 VAL A  29      35.172   2.095  13.795  1.00 19.99           C
ATOM    231  N   GLU A  30      38.830   4.387  12.092  1.00 25.19           N
ATOM    232  CA  GLU A  30      39.544   5.507  11.481  1.00 28.37           C
ATOM    233  C   GLU A  30      38.551   6.508  10.902  1.00 29.17           C
ATOM    234  O   GLU A  30      37.510   6.124  10.370  1.00 26.92           O
ATOM    235  CB  GLU A  30      40.467   5.000  10.371  1.00 30.74           C
ATOM    236  CG  GLU A  30      41.647   4.186  10.873  1.00 35.74           C
ATOM    237  CD  GLU A  30      42.694   5.046  11.557  1.00 39.35           C
ATOM    238  OE1 GLU A  30      43.578   4.480  12.237  1.00 39.36           O
ATOM    239  OE2 GLU A  30      42.639   6.288  11.406  1.00 41.15           O
ATOM    240  N   ASP A  31      38.877   7.793  10.999  1.00 30.67           N
ATOM    241  CA  ASP A  31      37.997   8.837  10.487  1.00 33.88           C
ATOM    242  C   ASP A  31      37.705   8.732   8.995  1.00 33.22           C
ATOM    243  O   ASP A  31      36.619   9.098   8.549  1.00 32.76           O
ATOM    244  CB  ASP A  31      38.576  10.220  10.796  1.00 38.91           C
ATOM    245  CG  ASP A  31      38.382  10.621  12.246  1.00 43.93           C
ATOM    246  OD1 ASP A  31      38.862  11.709  12.634  1.00 47.72           O
ATOM    247  OD2 ASP A  31      37.744   9.853  12.999  1.00 47.05           O
ATOM    248  N   ASP A  32      38.662   8.231   8.222  1.00 32.51           N
ATOM    249  CA  ASP A  32      38.454   8.117   6.785  1.00 34.56           C
ATOM    250  C   ASP A  32      37.832   6.789   6.357  1.00 32.58           C
ATOM    251  O   ASP A  32      37.721   6.508   5.163  1.00 32.04           O
ATOM    252  CB  ASP A  32      39.769   8.352   6.034  1.00 38.06           C
ATOM    253  CG  ASP A  32      40.813   7.295   6.331  1.00 42.34           C
ATOM    254  OD1 ASP A  32      41.948   7.437   5.829  1.00 45.95           O
ATOM    255  OD2 ASP A  32      40.503   6.325   7.058  1.00 44.91           O
ATOM    256  N   PHE A  33      37.431   5.972   7.328  1.00 29.63           N
ATOM    257  CA  PHE A  33      36.798   4.694   7.019  1.00 27.45           C
ATOM    258  C   PHE A  33      35.396   4.965   6.489  1.00 26.26           C
ATOM    259  O   PHE A  33      34.675   5.803   7.026  1.00 26.04           O
ATOM    260  CB  PHE A  33      36.689   3.812   8.263  1.00 25.62           C
ATOM    261  CG  PHE A  33      35.884   2.562   8.039  1.00 24.53           C
ATOM    262  CD1 PHE A  33      36.383   1.530   7.249  1.00 24.21           C
ATOM    263  CD2 PHE A  33      34.608   2.439   8.573  1.00 22.14           C
ATOM    264  CE1 PHE A  33      35.619   0.393   6.992  1.00 23.77           C
ATOM    265  CE2 PHE A  33      33.836   1.306   8.323  1.00 23.04           C
ATOM    266  CZ  PHE A  33      34.343   0.283   7.530  1.00 22.90           C
ATOM    267  N   ASP A  34      35.011   4.250   5.439  1.00 25.77           N
ATOM    268  CA  ASP A  34      33.691   4.425   4.841  1.00 25.77           C
ATOM    269  C   ASP A  34      32.941   3.102   4.908  1.00 23.63           C
ATOM    270  O   ASP A  34      33.248   2.170   4.165  1.00 24.03           O
ATOM    271  CB  ASP A  34      33.833   4.868   3.382  1.00 28.89           C
ATOM    272  CG  ASP A  34      32.509   5.274   2.765  1.00 31.08           C
ATOM    273  OD1 ASP A  34      31.574   4.449   2.759  1.00 32.93           O
ATOM    274  OD2 ASP A  34      32.405   6.421   2.283  1.00 34.38           O
ATOM    275  N   TYR A  35      31.959   3.020   5.800  1.00 22.13           N
ATOM    276  CA  TYR A  35      31.190   1.788   5.960  1.00 20.87           C
ATOM    277  C   TYR A  35      30.436   1.376   4.700  1.00 20.81           C
ATOM    278  O   TYR A  35      30.409   0.198   4.341  1.00 19.20           O
ATOM    279  CB  TYR A  35      30.198   1.917   7.118  1.00 20.34           C
ATOM    280  CG  TYR A  35      29.387   0.658   7.321  1.00 18.08           C
ATOM    281  CD1 TYR A  35      30.018  -0.570   7.529  1.00 17.73           C
ATOM    282  CD2 TYR A  35      27.993   0.683   7.265  1.00 15.91           C
ATOM    283  CE1 TYR A  35      29.283  -1.744   7.674  1.00 17.09           C
ATOM    284  CE2 TYR A  35      27.247  -0.485   7.409  1.00 16.78           C
ATOM    285  CZ  TYR A  35      27.901  -1.691   7.612  1.00 15.63           C
ATOM    286  OH  TYR A  35      27.178  -2.844   7.750  1.00 15.19           O
ATOM    287  N   ALA A  36      29.821   2.345   4.034  1.00 21.74           N
ATOM    288  CA  ALA A  36      29.070   2.060   2.818  1.00 22.88           C
ATOM    289  C   ALA A  36      29.949   1.300   1.831  1.00 24.58           C
ATOM    290  O   ALA A  36      29.533   0.296   1.258  1.00 23.25           O
ATOM    291  CB  ALA A  36      28.577   3.361   2.193  1.00 25.61           C
ATOM    292  N   GLU A  37      31.176   1.777   1.643  1.00 26.72           N
ATOM    293  CA  GLU A  37      32.095   1.129   0.718  1.00 27.77           C
ATOM    294  C   GLU A  37      32.494  -0.252   1.205  1.00 26.26           C
ATOM    295  O   GLU A  37      32.695  -1.161   0.405  1.00 26.04           O
ATOM    296  CB  GLU A  37      33.348   1.987   0.519  1.00 31.88           C
ATOM    297  CG  GLU A  37      33.067   3.314  -0.161  1.00 37.35           C
ATOM    298  CD  GLU A  37      34.327   4.101  -0.455  1.00 40.53           C
ATOM    299  OE1 GLU A  37      34.207   5.215  -1.008  1.00 43.22           O
ATOM    300  OE2 GLU A  37      35.432   3.607  -0.136  1.00 41.31           O
ATOM    301  N   GLU A  38      32.604  -0.410   2.520  1.00 24.15           N
ATOM    302  CA  GLU A  38      32.984  -1.694   3.093  1.00 22.55           C
ATOM    303  C   GLU A  38      31.823  -2.685   2.972  1.00 21.35           C
ATOM    304  O   GLU A  38      32.026  -3.855   2.649  1.00 20.30           O
ATOM    305  CB  GLU A  38      33.382  -1.515   4.561  1.00 22.08           C
ATOM    306  CG  GLU A  38      34.268  -2.622   5.126  1.00 23.51           C
ATOM    307  CD  GLU A  38      35.655  -2.661   4.489  1.00 25.26           C
ATOM    308  OE1 GLU A  38      36.045  -1.676   3.830  1.00 23.40           O
ATOM    309  OE2 GLU A  38      36.361  -3.677   4.659  1.00 26.14           O
ATOM    310  N   PHE A  39      30.606  -2.213   3.227  1.00 20.81           N
ATOM    311  CA  PHE A  39      29.427  -3.068   3.132  1.00 21.77           C
ATOM    312  C   PHE A  39      29.264  -3.539   1.688  1.00 23.38           C
ATOM    313  O   PHE A  39      28.834  -4.665   1.433  1.00 22.11           O
ATOM    314  CB  PHE A  39      28.169  -2.307   3.568  1.00 20.02           C
ATOM    315  CG  PHE A  39      26.906  -3.126   3.490  1.00 19.53           C
ATOM    316  CD1 PHE A  39      26.602  -4.062   4.475  1.00 19.45           C
ATOM    317  CD2 PHE A  39      26.038  -2.986   2.410  1.00 18.34           C
ATOM    318  CE1 PHE A  39      25.452  -4.849   4.386  1.00 18.27           C
ATOM    319  CE2 PHE A  39      24.886  -3.767   2.310  1.00 16.86           C
ATOM    320  CZ  PHE A  39      24.591  -4.700   3.297  1.00 17.37           C
ATOM    321  N   GLN A  40      29.610  -2.671   0.744  1.00 26.07           N
ATOM    322  CA  GLN A  40      29.504  -3.012  -0.670  1.00 28.75           C
ATOM    323  C   GLN A  40      30.358  -4.232  -1.012  1.00 28.13           C
ATOM    324  O   GLN A  40      30.064  -4.955  -1.963  1.00 26.74           O
ATOM    325  CB  GLN A  40      29.931  -1.823  -1.540  1.00 32.57           C
ATOM    326  CG  GLN A  40      28.776  -1.078  -2.207  1.00 37.83           C
ATOM    327  CD  GLN A  40      27.934  -0.270  -1.234  1.00 40.18           C
ATOM    328  OE1 GLN A  40      27.423  -0.799  -0.247  1.00 42.09           O
ATOM    329  NE2 GLN A  40      27.778   1.021  -1.518  1.00 41.85           N
ATOM    330  N   LYS A  41      31.410  -4.461  -0.230  1.00 28.98           N
ATOM    331  CA  LYS A  41      32.311  -5.592  -0.454  1.00 28.07           C
ATOM    332  C   LYS A  41      31.732  -6.893   0.095  1.00 28.48           C
ATOM    333  O   LYS A  41      32.150  -7.986  -0.289  1.00 27.02           O
ATOM    334  CB  LYS A  41      33.658  -5.344   0.232  1.00 30.55           C
ATOM    335  CG  LYS A  41      34.331  -4.026  -0.112  1.00 32.22           C
ATOM    336  CD  LYS A  41      35.623  -3.873   0.685  1.00 33.97           C
ATOM    337  CE  LYS A  41      36.308  -2.543   0.409  1.00 35.20           C
ATOM    338  NZ  LYS A  41      37.530  -2.382   1.249  1.00 34.83           N
ATOM    339  N   LEU A  42      30.770  -6.765   1.000  1.00 26.38           N
ATOM    340  CA  LEU A  42      30.151  -7.917   1.636  1.00 23.96           C
ATOM    341  C   LEU A  42      29.356  -8.824   0.708  1.00 23.49           C
ATOM    342  O   LEU A  42      28.610  -8.357  -0.149  1.00 23.22           O
ATOM    343  CB  LEU A  42      29.229  -7.444   2.764  1.00 22.58           C
ATOM    344  CG  LEU A  42      28.550  -8.526   3.605  1.00 21.32           C
ATOM    345  CD1 LEU A  42      29.550  -9.093   4.606  1.00 19.06           C
ATOM    346  CD2 LEU A  42      27.361  -7.932   4.340  1.00 20.76           C
ATOM    347  N   ASP A  43      29.526 -10.128   0.887  1.00 22.94           N
ATOM    348  CA  ASP A  43      28.770 -11.112   0.121  1.00 22.37           C
ATOM    349  C   ASP A  43      27.568 -11.388   1.028  1.00 20.68           C
ATOM    350  O   ASP A  43      27.623 -12.270   1.887  1.00 20.23           O
ATOM    351  CB  ASP A  43      29.583 -12.394  -0.060  1.00 24.06           C
ATOM    352  CG  ASP A  43      28.826 -13.462  -0.826  1.00 26.85           C
ATOM    353  OD1 ASP A  43      27.592 -13.337  -0.973  1.00 27.05           O
ATOM    354  OD2 ASP A  43      29.465 -14.436  -1.271  1.00 29.21           O
ATOM    355  N   LEU A  44      26.495 -10.625   0.845  1.00 19.94           N
ATOM    356  CA  LEU A  44      25.298 -10.763   1.674  1.00 19.78           C
ATOM    357  C   LEU A  44      24.772 -12.194   1.761  1.00 19.79           C
ATOM    358  O   LEU A  44      24.396 -12.660   2.837  1.00 17.63           O
ATOM    359  CB  LEU A  44      24.193  -9.831   1.160  1.00 19.14           C
ATOM    360  CG  LEU A  44      22.966  -9.651   2.061  1.00 20.29           C
ATOM    361  CD1 LEU A  44      23.382  -8.977   3.368  1.00 17.91           C
ATOM    362  CD2 LEU A  44      21.917  -8.808   1.342  1.00 20.03           C
ATOM    363  N   GLU A  45      24.740 -12.893   0.633  1.00 19.16           N
ATOM    364  CA  GLU A  45      24.257 -14.270   0.625  1.00 20.86           C
ATOM    365  C   GLU A  45      25.098 -15.167   1.519  1.00 18.90           C
ATOM    366  O   GLU A  45      24.579 -16.096   2.138  1.00 18.96           O
ATOM    367  CB  GLU A  45      24.238 -14.824  -0.805  1.00 23.99           C
ATOM    368  CG  GLU A  45      23.031 -14.371  -1.605  1.00 32.24           C
ATOM    369  CD  GLU A  45      21.731 -14.948  -1.062  1.00 35.35           C
ATOM    370  OE1 GLU A  45      20.673 -14.303  -1.222  1.00 37.71           O
ATOM    371  OE2 GLU A  45      21.765 -16.056  -0.485  1.00 37.77           O
ATOM    372  N   ALA A  46      26.398 -14.895   1.591  1.00 18.52           N
ATOM    373  CA  ALA A  46      27.276 -15.701   2.429  1.00 16.99           C
ATOM    374  C   ALA A  46      26.924 -15.494   3.900  1.00 16.42           C
ATOM    375  O   ALA A  46      26.886 -16.451   4.668  1.00 15.23           O
ATOM    376  CB  ALA A  46      28.733 -15.333   2.177  1.00 17.64           C
ATOM    377  N   VAL A  47      26.669 -14.245   4.289  1.00 16.45           N
ATOM    378  CA  VAL A  47      26.310 -13.938   5.677  1.00 17.67           C
ATOM    379  C   VAL A  47      24.970 -14.581   6.013  1.00 17.20           C
ATOM    380  O   VAL A  47      24.796 -15.151   7.092  1.00 17.65           O
ATOM    381  CB  VAL A  47      26.186 -12.410   5.930  1.00 16.70           C
ATOM    382  CG1 VAL A  47      25.861 -12.153   7.404  1.00 17.51           C
ATOM    383  CG2 VAL A  47      27.480 -11.709   5.551  1.00 16.45           C
ATOM    384  N   LYS A  48      24.023 -14.483   5.084  1.00 15.77           N
ATOM    385  CA  LYS A  48      22.704 -15.062   5.286  1.00 15.31           C
ATOM    386  C   LYS A  48      22.794 -16.578   5.412  1.00 16.67           C
ATOM    387  O   LYS A  48      22.078 -17.189   6.209  1.00 14.35           O
ATOM    388  CB  LYS A  48      21.770 -14.683   4.130  1.00 16.10           C
ATOM    389  CG  LYS A  48      21.444 -13.188   4.073  1.00 13.90           C
ATOM    390  CD  LYS A  48      20.388 -12.878   3.007  1.00 17.30           C
ATOM    391  CE  LYS A  48      19.006 -13.372   3.429  1.00 15.17           C
ATOM    392  NZ  LYS A  48      17.978 -13.215   2.354  1.00 11.83           N
ATOM    393  N   SER A  49      23.682 -17.180   4.627  1.00 16.33           N
ATOM    394  CA  SER A  49      23.859 -18.624   4.666  1.00 19.27           C
ATOM    395  C   SER A  49      24.381 -19.053   6.038  1.00 17.42           C
ATOM    396  O   SER A  49      23.946 -20.067   6.580  1.00 16.08           O
ATOM    397  CB  SER A  49      24.829 -19.069   3.568  1.00 20.57           C
ATOM    398  OG  SER A  49      24.986 -20.477   3.586  1.00 27.06           O
ATOM    399  N   ASP A  50      25.311 -18.279   6.598  1.00 17.65           N
ATOM    400  CA  ASP A  50      25.861 -18.600   7.915  1.00 18.84           C
ATOM    401  C   ASP A  50      24.797 -18.401   8.992  1.00 17.45           C
ATOM    402  O   ASP A  50      24.706 -19.184   9.934  1.00 19.14           O
ATOM    403  CB  ASP A  50      27.086 -17.729   8.234  1.00 19.39           C
ATOM    404  CG  ASP A  50      28.314 -18.126   7.424  1.00 23.13           C
ATOM    405  OD1 ASP A  50      28.412 -19.310   7.045  1.00 22.08           O
ATOM    406  OD2 ASP A  50      29.188 -17.263   7.183  1.00 21.56           O
ATOM    407  N   LEU A  51      23.998 -17.348   8.849  1.00 17.69           N
ATOM    408  CA  LEU A  51      22.932 -17.065   9.804  1.00 15.97           C
ATOM    409  C   LEU A  51      21.906 -18.198   9.799  1.00 17.09           C
ATOM    410  O   LEU A  51      21.427 -18.623  10.852  1.00 17.14           O
ATOM    411  CB  LEU A  51      22.244 -15.738   9.456  1.00 13.33           C
ATOM    412  CG  LEU A  51      23.005 -14.461   9.842  1.00 13.47           C
ATOM    413  CD1 LEU A  51      22.329 -13.238   9.230  1.00 14.59           C
ATOM    414  CD2 LEU A  51      23.046 -14.336  11.369  1.00 13.65           C
ATOM    415  N   GLU A  52      21.574 -18.691   8.610  1.00 16.16           N
ATOM    416  CA  GLU A  52      20.605 -19.770   8.497  1.00 18.09           C
ATOM    417  C   GLU A  52      21.107 -21.026   9.209  1.00 17.18           C
ATOM    418  O   GLU A  52      20.335 -21.717   9.877  1.00 17.22           O
ATOM    419  CB  GLU A  52      20.308 -20.068   7.023  1.00 20.54           C
ATOM    420  CG  GLU A  52      19.250 -21.147   6.819  1.00 26.25           C
ATOM    421  CD  GLU A  52      18.617 -21.094   5.442  1.00 30.90           C
ATOM    422  OE1 GLU A  52      19.358 -20.983   4.445  1.00 33.44           O
ATOM    423  OE2 GLU A  52      17.374 -21.169   5.354  1.00 34.67           O
ATOM    424  N   GLU A  53      22.399 -21.313   9.081  1.00 18.48           N
ATOM    425  CA  GLU A  53      22.972 -22.484   9.739  1.00 19.42           C
ATOM    426  C   GLU A  53      22.935 -22.289  11.251  1.00 18.20           C
ATOM    427  O   GLU A  53      22.682 -23.231  12.001  1.00 16.51           O
ATOM    428  CB  GLU A  53      24.423 -22.709   9.293  1.00 22.57           C
ATOM    429  CG  GLU A  53      24.571 -23.120   7.833  1.00 29.48           C
ATOM    430  CD  GLU A  53      26.008 -23.446   7.450  1.00 33.60           C
ATOM    431  OE1 GLU A  53      26.259 -23.693   6.252  1.00 37.88           O
ATOM    432  OE2 GLU A  53      26.885 -23.462   8.339  1.00 34.90           O
ATOM    433  N   LEU A  54      23.193 -21.059  11.692  1.00 15.98           N
ATOM    434  CA  LEU A  54      23.193 -20.743  13.119  1.00 16.44           C
ATOM    435  C   LEU A  54      21.823 -21.000  13.746  1.00 14.73           C
ATOM    436  O   LEU A  54      21.727 -21.417  14.902  1.00 15.27           O
ATOM    437  CB  LEU A  54      23.588 -19.274  13.332  1.00 16.55           C
ATOM    438  CG  LEU A  54      23.591 -18.730  14.766  1.00 16.46           C
ATOM    439  CD1 LEU A  54      24.604 -19.486  15.607  1.00 15.73           C
ATOM    440  CD2 LEU A  54      23.930 -17.243  14.746  1.00 17.02           C
ATOM    441  N   MET A  55      20.766 -20.754  12.977  1.00 14.88           N
ATOM    442  CA  MET A  55      19.405 -20.939  13.468  1.00 17.28           C
ATOM    443  C   MET A  55      19.205 -22.282  14.157  1.00 18.34           C
ATOM    444  O   MET A  55      18.546 -22.360  15.190  1.00 19.92           O
ATOM    445  CB  MET A  55      18.395 -20.813  12.324  1.00 17.23           C
ATOM    446  CG  MET A  55      18.325 -19.438  11.671  1.00 19.10           C
ATOM    447  SD  MET A  55      17.847 -18.124  12.820  1.00 16.13           S
ATOM    448  CE  MET A  55      18.632 -16.699  12.032  1.00 15.66           C
ATOM    449  N   THR A  56      19.772 -23.341  13.589  1.00 18.86           N
ATOM    450  CA  THR A  56      19.613 -24.666  14.176  1.00 19.36           C
ATOM    451  C   THR A  56      20.895 -25.232  14.783  1.00 20.49           C
ATOM    452  O   THR A  56      21.044 -26.447  14.927  1.00 19.49           O
ATOM    453  CB  THR A  56      19.059 -25.656  13.132  1.00 20.34           C
ATOM    454  OG1 THR A  56      19.930 -25.694  11.995  1.00 20.75           O
ATOM    455  CG2 THR A  56      17.672 -25.221  12.683  1.00 18.93           C
ATOM    456  N   SER A  57      21.813 -24.345  15.150  1.00 20.01           N
ATOM    457  CA  SER A  57      23.074 -24.751  15.763  1.00 20.35           C
ATOM    458  C   SER A  57      23.025 -24.352  17.235  1.00 19.61           C
ATOM    459  O   SER A  57      23.584 -23.333  17.632  1.00 19.17           O
ATOM    460  CB  SER A  57      24.245 -24.055  15.066  1.00 20.26           C
ATOM    461  OG  SER A  57      25.474 -24.379  15.694  1.00 23.98           O
ATOM    462  N   SER A  58      22.344 -25.161  18.040  1.00 19.34           N
ATOM    463  CA  SER A  58      22.189 -24.869  19.460  1.00 19.51           C
ATOM    464  C   SER A  58      23.503 -24.808  20.223  1.00 20.47           C
ATOM    465  O   SER A  58      24.363 -25.673  20.066  1.00 20.63           O
ATOM    466  CB  SER A  58      21.270 -25.906  20.111  1.00 18.47           C
ATOM    467  OG  SER A  58      21.056 -25.607  21.484  1.00 19.49           O
ATOM    468  N   GLN A  59      23.653 -23.777  21.048  1.00 19.41           N
ATOM    469  CA  GLN A  59      24.854 -23.617  21.859  1.00 19.88           C
ATOM    470  C   GLN A  59      24.465 -23.951  23.295  1.00 21.04           C
ATOM    471  O   GLN A  59      23.434 -23.495  23.797  1.00 19.76           O
ATOM    472  CB  GLN A  59      25.394 -22.186  21.757  1.00 19.11           C
ATOM    473  CG  GLN A  59      25.730 -21.751  20.335  1.00 19.19           C
ATOM    474  CD  GLN A  59      26.738 -22.668  19.654  1.00 22.80           C
ATOM    475  OE1 GLN A  59      27.846 -22.859  20.145  1.00 21.61           O
ATOM    476  NE2 GLN A  59      26.350 -23.239  18.515  1.00 22.69           N
ATOM    477  N   ASP A  60      25.298 -24.748  23.952  1.00 22.21           N
ATOM    478  CA  ASP A  60      25.028 -25.201  25.311  1.00 23.78           C
ATOM    479  C   ASP A  60      24.752 -24.146  26.376  1.00 22.46           C
ATOM    480  O   ASP A  60      24.012 -24.417  27.322  1.00 20.86           O
ATOM    481  CB  ASP A  60      26.160 -26.117  25.781  1.00 28.42           C
ATOM    482  CG  ASP A  60      26.346 -27.314  24.872  1.00 34.38           C
ATOM    483  OD1 ASP A  60      25.325 -27.914  24.467  1.00 35.22           O
ATOM    484  OD2 ASP A  60      27.508 -27.660  24.569  1.00 37.43           O
ATOM    485  N   TRP A  61      25.330 -22.956  26.238  1.00 19.86           N
ATOM    486  CA  TRP A  61      25.105 -21.909  27.233  1.00 18.79           C
ATOM    487  C   TRP A  61      23.750 -21.219  27.102  1.00 17.29           C
ATOM    488  O   TRP A  61      23.394 -20.387  27.933  1.00 16.33           O
ATOM    489  CB  TRP A  61      26.230 -20.863  27.203  1.00 18.07           C
ATOM    490  CG  TRP A  61      26.689 -20.480  25.833  1.00 17.04           C
ATOM    491  CD1 TRP A  61      27.637 -21.110  25.081  1.00 17.55           C
ATOM    492  CD2 TRP A  61      26.235 -19.365  25.058  1.00 17.48           C
ATOM    493  NE1 TRP A  61      27.806 -20.453  23.885  1.00 18.01           N
ATOM    494  CE2 TRP A  61      26.958 -19.378  23.844  1.00 17.55           C
ATOM    495  CE3 TRP A  61      25.289 -18.353  25.271  1.00 18.72           C
ATOM    496  CZ2 TRP A  61      26.764 -18.418  22.844  1.00 17.25           C
ATOM    497  CZ3 TRP A  61      25.096 -17.394  24.270  1.00 15.84           C
ATOM    498  CH2 TRP A  61      25.831 -17.437  23.077  1.00 15.82           C
ATOM    499  N   TRP A  62      23.006 -21.548  26.050  1.00 16.39           N
ATOM    500  CA  TRP A  62      21.665 -21.000  25.851  1.00 15.36           C
ATOM    501  C   TRP A  62      20.965 -21.831  24.782  1.00 15.69           C
ATOM    502  O   TRP A  62      20.788 -21.392  23.645  1.00 17.76           O
ATOM    503  CB  TRP A  62      21.712 -19.525  25.441  1.00 15.31           C
ATOM    504  CG  TRP A  62      20.394 -18.845  25.675  1.00 14.33           C
ATOM    505  CD1 TRP A  62      19.468 -18.500  24.735  1.00 13.59           C
ATOM    506  CD2 TRP A  62      19.819 -18.515  26.944  1.00 14.99           C
ATOM    507  NE1 TRP A  62      18.351 -17.984  25.338  1.00 14.14           N
ATOM    508  CE2 TRP A  62      18.539 -17.981  26.696  1.00 15.05           C
ATOM    509  CE3 TRP A  62      20.262 -18.625  28.271  1.00 17.40           C
ATOM    510  CZ2 TRP A  62      17.691 -17.555  27.725  1.00 15.44           C
ATOM    511  CZ3 TRP A  62      19.417 -18.201  29.296  1.00 16.38           C
ATOM    512  CH2 TRP A  62      18.147 -17.673  29.014  1.00 17.66           C
ATOM    513  N   PRO A  63      20.572 -23.064  25.143  1.00 17.01           N
ATOM    514  CA  PRO A  63      19.891 -24.039  24.286  1.00 16.16           C
ATOM    515  C   PRO A  63      18.721 -23.456  23.513  1.00 15.65           C
ATOM    516  O   PRO A  63      17.839 -22.830  24.094  1.00 14.74           O
ATOM    517  CB  PRO A  63      19.445 -25.113  25.277  1.00 18.36           C
ATOM    518  CG  PRO A  63      20.514 -25.067  26.319  1.00 20.19           C
ATOM    519  CD  PRO A  63      20.702 -23.585  26.517  1.00 17.04           C
ATOM    520  N   ALA A  64      18.715 -23.677  22.202  1.00 15.76           N
ATOM    521  CA  ALA A  64      17.655 -23.174  21.337  1.00 16.08           C
ATOM    522  C   ALA A  64      16.302 -23.824  21.579  1.00 17.47           C
ATOM    523  O   ALA A  64      16.191 -25.054  21.617  1.00 17.22           O
ATOM    524  CB  ALA A  64      18.050 -23.364  19.870  1.00 14.63           C
ATOM    525  N   ASP A  65      15.276 -22.989  21.735  1.00 17.61           N
ATOM    526  CA  ASP A  65      13.904 -23.465  21.914  1.00 17.33           C
ATOM    527  C   ASP A  65      13.527 -24.219  20.640  1.00 17.44           C
ATOM    528  O   ASP A  65      13.817 -23.752  19.537  1.00 16.48           O
ATOM    529  CB  ASP A  65      12.934 -22.288  22.068  1.00 18.24           C
ATOM    530  CG  ASP A  65      12.975 -21.653  23.440  1.00 18.52           C
ATOM    531  OD1 ASP A  65      12.451 -20.527  23.581  1.00 16.12           O
ATOM    532  OD2 ASP A  65      13.510 -22.269  24.380  1.00 16.44           O
ATOM    533  N   TYR A  66      12.883 -25.375  20.786  1.00 17.31           N
ATOM    534  CA  TYR A  66      12.457 -26.167  19.633  1.00 17.97           C
ATOM    535  C   TYR A  66      13.603 -26.411  18.655  1.00 17.62           C
ATOM    536  O   TYR A  66      13.377 -26.735  17.487  1.00 18.08           O
ATOM    537  CB  TYR A  66      11.320 -25.455  18.889  1.00 18.10           C
ATOM    538  CG  TYR A  66      10.278 -24.832  19.792  1.00 18.37           C
ATOM    539  CD1 TYR A  66      10.345 -23.484  20.137  1.00 18.00           C
ATOM    540  CD2 TYR A  66       9.235 -25.594  20.316  1.00 18.14           C
ATOM    541  CE1 TYR A  66       9.395 -22.908  20.984  1.00 17.62           C
ATOM    542  CE2 TYR A  66       8.287 -25.032  21.161  1.00 19.37           C
ATOM    543  CZ  TYR A  66       8.373 -23.688  21.491  1.00 18.69           C
ATOM    544  OH  TYR A  66       7.444 -23.137  22.340  1.00 19.04           O
ATOM    545  N   GLY A  67      14.828 -26.246  19.134  1.00 17.24           N
ATOM    546  CA  GLY A  67      15.988 -26.444  18.286  1.00 17.01           C
ATOM    547  C   GLY A  67      16.121 -25.391  17.200  1.00 16.61           C
ATOM    548  O   GLY A  67      16.813 -25.610  16.207  1.00 15.83           O
ATOM    549  N   HIS A  68      15.473 -24.242  17.385  1.00 16.05           N
ATOM    550  CA  HIS A  68      15.530 -23.169  16.388  1.00 15.99           C
ATOM    551  C   HIS A  68      15.558 -21.790  17.057  1.00 14.56           C
ATOM    552  O   HIS A  68      14.608 -21.415  17.740  1.00 15.43           O
ATOM    553  CB  HIS A  68      14.312 -23.264  15.460  1.00 15.67           C
ATOM    554  CG  HIS A  68      14.479 -22.537  14.161  1.00 16.27           C
ATOM    555  ND1 HIS A  68      14.748 -21.187  14.090  1.00 16.02           N
ATOM    556  CD2 HIS A  68      14.419 -22.977  12.881  1.00 19.66           C
ATOM    557  CE1 HIS A  68      14.847 -20.826  12.822  1.00 17.55           C
ATOM    558  NE2 HIS A  68      14.652 -21.893  12.068  1.00 16.69           N
ATOM    559  N   TYR A  69      16.643 -21.044  16.851  1.00 14.12           N
ATOM    560  CA  TYR A  69      16.805 -19.707  17.434  1.00 13.37           C
ATOM    561  C   TYR A  69      15.999 -18.618  16.733  1.00 14.25           C
ATOM    562  O   TYR A  69      15.958 -17.477  17.197  1.00 14.26           O
ATOM    563  CB  TYR A  69      18.277 -19.289  17.413  1.00 14.03           C
ATOM    564  CG  TYR A  69      19.159 -19.984  18.423  1.00 12.54           C
ATOM    565  CD1 TYR A  69      18.858 -19.947  19.786  1.00 14.37           C
ATOM    566  CD2 TYR A  69      20.326 -20.633  18.023  1.00 12.77           C
ATOM    567  CE1 TYR A  69      19.702 -20.538  20.725  1.00 13.73           C
ATOM    568  CE2 TYR A  69      21.181 -21.227  18.959  1.00 14.02           C
ATOM    569  CZ  TYR A  69      20.861 -21.174  20.302  1.00 13.62           C
ATOM    570  OH  TYR A  69      21.702 -21.749  21.227  1.00 15.36           O
ATOM    571  N   GLY A  70      15.379 -18.966  15.611  1.00 13.81           N
ATOM    572  CA  GLY A  70      14.597 -18.001  14.856  1.00 12.32           C
ATOM    573  C   GLY A  70      13.774 -17.005  15.662  1.00 12.73           C
ATOM    574  O   GLY A  70      14.010 -15.794  15.574  1.00 11.92           O
ATOM    575  N   PRO A  71      12.796 -17.475  16.452  1.00 12.20           N
ATOM    576  CA  PRO A  71      11.957 -16.576  17.255  1.00 11.84           C
ATOM    577  C   PRO A  71      12.760 -15.634  18.152  1.00 12.39           C
ATOM    578  O   PRO A  71      12.446 -14.448  18.259  1.00 10.82           O
ATOM    579  CB  PRO A  71      11.087 -17.541  18.052  1.00 11.17           C
ATOM    580  CG  PRO A  71      10.940 -18.708  17.112  1.00 10.92           C
ATOM    581  CD  PRO A  71      12.348 -18.874  16.589  1.00  9.92           C
ATOM    582  N   LEU A  72      13.799 -16.160  18.788  1.00 12.34           N
ATOM    583  CA  LEU A  72      14.626 -15.338  19.661  1.00 13.09           C
ATOM    584  C   LEU A  72      15.254 -14.192  18.872  1.00 13.80           C
ATOM    585  O   LEU A  72      15.263 -13.052  19.334  1.00 12.15           O
ATOM    586  CB  LEU A  72      15.716 -16.187  20.329  1.00 10.90           C
ATOM    587  CG  LEU A  72      16.689 -15.480  21.278  1.00 13.64           C
ATOM    588  CD1 LEU A  72      15.912 -14.814  22.414  1.00 11.37           C
ATOM    589  CD2 LEU A  72      17.705 -16.492  21.833  1.00 13.66           C
ATOM    590  N   PHE A  73      15.768 -14.482  17.677  1.00 13.64           N
ATOM    591  CA  PHE A  73      16.378 -13.425  16.876  1.00 12.05           C
ATOM    592  C   PHE A  73      15.353 -12.404  16.396  1.00 12.06           C
ATOM    593  O   PHE A  73      15.674 -11.223  16.249  1.00 13.19           O
ATOM    594  CB  PHE A  73      17.128 -14.010  15.676  1.00 12.33           C
ATOM    595  CG  PHE A  73      18.411 -14.701  16.044  1.00 13.02           C
ATOM    596  CD1 PHE A  73      19.363 -14.055  16.826  1.00 15.38           C
ATOM    597  CD2 PHE A  73      18.675 -15.988  15.596  1.00 14.81           C
ATOM    598  CE1 PHE A  73      20.563 -14.682  17.159  1.00 15.25           C
ATOM    599  CE2 PHE A  73      19.872 -16.621  15.924  1.00 12.80           C
ATOM    600  CZ  PHE A  73      20.816 -15.968  16.706  1.00 13.29           C
ATOM    601  N   ILE A  74      14.125 -12.848  16.143  1.00 10.36           N
ATOM    602  CA  ILE A  74      13.087 -11.924  15.703  1.00 10.26           C
ATOM    603  C   ILE A  74      12.807 -10.937  16.833  1.00 11.83           C
ATOM    604  O   ILE A  74      12.755  -9.725  16.612  1.00 11.40           O
ATOM    605  CB  ILE A  74      11.795 -12.664  15.323  1.00 10.51           C
ATOM    606  CG1 ILE A  74      12.031 -13.472  14.039  1.00  9.13           C
ATOM    607  CG2 ILE A  74      10.656 -11.657  15.102  1.00  9.43           C
ATOM    608  CD1 ILE A  74      10.864 -14.376  13.650  1.00  9.01           C
ATOM    609  N   ARG A  75      12.626 -11.457  18.046  1.00 10.63           N
ATOM    610  CA  ARG A  75      12.389 -10.594  19.202  1.00 11.23           C
ATOM    611  C   ARG A  75      13.575  -9.629  19.349  1.00 12.59           C
ATOM    612  O   ARG A  75      13.392  -8.435  19.597  1.00 14.35           O
ATOM    613  CB  ARG A  75      12.245 -11.432  20.475  1.00 10.63           C
ATOM    614  CG  ARG A  75      12.249 -10.597  21.754  1.00 12.12           C
ATOM    615  CD  ARG A  75      12.069 -11.455  23.004  1.00 14.24           C
ATOM    616  NE  ARG A  75      12.305 -10.664  24.209  1.00 13.68           N
ATOM    617  CZ  ARG A  75      13.257 -10.926  25.098  1.00 12.57           C
ATOM    618  NH1 ARG A  75      14.063 -11.969  24.927  1.00 10.16           N
ATOM    619  NH2 ARG A  75      13.420 -10.128  26.146  1.00 14.60           N
ATOM    620  N   MET A  76      14.787 -10.154  19.197  1.00 11.43           N
ATOM    621  CA  MET A  76      15.996  -9.332  19.294  1.00 12.89           C
ATOM    622  C   MET A  76      15.942  -8.170  18.293  1.00 14.12           C
ATOM    623  O   MET A  76      16.125  -7.009  18.665  1.00 11.55           O
ATOM    624  CB  MET A  76      17.243 -10.177  19.014  1.00 12.78           C
ATOM    625  CG  MET A  76      18.543  -9.373  19.013  1.00 13.66           C
ATOM    626  SD  MET A  76      19.936 -10.244  18.264  1.00 13.70           S
ATOM    627  CE  MET A  76      19.436 -10.219  16.532  1.00 13.05           C
ATOM    628  N   ALA A  77      15.693  -8.494  17.025  1.00 13.35           N
ATOM    629  CA  ALA A  77      15.620  -7.482  15.969  1.00 14.38           C
ATOM    630  C   ALA A  77      14.476  -6.494  16.210  1.00 14.82           C
ATOM    631  O   ALA A  77      14.638  -5.281  16.037  1.00 14.19           O
ATOM    632  CB  ALA A  77      15.455  -8.163  14.609  1.00 10.75           C
ATOM    633  N   TRP A  78      13.315  -7.010  16.602  1.00 14.25           N
ATOM    634  CA  TRP A  78      12.175  -6.147  16.885  1.00 15.79           C
ATOM    635  C   TRP A  78      12.519  -5.189  18.035  1.00 15.06           C
ATOM    636  O   TRP A  78      12.228  -3.993  17.962  1.00 13.88           O
ATOM    637  CB  TRP A  78      10.940  -7.010  17.204  1.00 15.09           C
ATOM    638  CG  TRP A  78      10.010  -6.472  18.261  1.00 15.62           C
ATOM    639  CD1 TRP A  78       9.661  -7.096  19.427  1.00 14.80           C
ATOM    640  CD2 TRP A  78       9.329  -5.207  18.265  1.00 13.48           C
ATOM    641  NE1 TRP A  78       8.812  -6.300  20.156  1.00 14.61           N
ATOM    642  CE2 TRP A  78       8.593  -5.135  19.470  1.00 13.14           C
ATOM    643  CE3 TRP A  78       9.273  -4.126  17.371  1.00 14.43           C
ATOM    644  CZ2 TRP A  78       7.811  -4.026  19.808  1.00 12.70           C
ATOM    645  CZ3 TRP A  78       8.493  -3.018  17.707  1.00 12.76           C
ATOM    646  CH2 TRP A  78       7.773  -2.978  18.918  1.00 14.11           C
ATOM    647  N   HIS A  79      13.158  -5.695  19.087  1.00 13.28           N
ATOM    648  CA  HIS A  79      13.518  -4.822  20.204  1.00 12.48           C
ATOM    649  C   HIS A  79      14.578  -3.792  19.809  1.00 12.61           C
ATOM    650  O   HIS A  79      14.560  -2.663  20.297  1.00 11.97           O
ATOM    651  CB  HIS A  79      13.998  -5.629  21.420  1.00 11.66           C
ATOM    652  CG  HIS A  79      12.884  -6.203  22.242  1.00 13.91           C
ATOM    653  ND1 HIS A  79      12.987  -6.400  23.603  1.00 14.07           N
ATOM    654  CD2 HIS A  79      11.642  -6.619  21.896  1.00 13.26           C
ATOM    655  CE1 HIS A  79      11.855  -6.908  24.059  1.00 12.86           C
ATOM    656  NE2 HIS A  79      11.023  -7.051  23.044  1.00 14.92           N
ATOM    657  N   SER A  80      15.494  -4.169  18.921  1.00 11.88           N
ATOM    658  CA  SER A  80      16.528  -3.236  18.475  1.00 12.52           C
ATOM    659  C   SER A  80      15.876  -2.011  17.818  1.00 11.04           C
ATOM    660  O   SER A  80      16.233  -0.866  18.105  1.00 11.81           O
ATOM    661  CB  SER A  80      17.468  -3.925  17.475  1.00 13.47           C
ATOM    662  OG  SER A  80      18.497  -3.048  17.040  1.00 13.80           O
ATOM    663  N   ALA A  81      14.907  -2.260  16.946  1.00 11.37           N
ATOM    664  CA  ALA A  81      14.208  -1.190  16.242  1.00 12.96           C
ATOM    665  C   ALA A  81      13.092  -0.564  17.075  1.00 14.36           C
ATOM    666  O   ALA A  81      12.736   0.604  16.878  1.00 14.04           O
ATOM    667  CB  ALA A  81      13.617  -1.735  14.942  1.00 12.34           C
ATOM    668  N   GLY A  82      12.557  -1.349  18.007  1.00 14.08           N
ATOM    669  CA  GLY A  82      11.436  -0.920  18.831  1.00 15.63           C
ATOM    670  C   GLY A  82      11.532   0.251  19.792  1.00 14.31           C
ATOM    671  O   GLY A  82      10.512   0.649  20.356  1.00 14.00           O
ATOM    672  N   THR A  83      12.723   0.799  19.997  1.00 14.07           N
ATOM    673  CA  THR A  83      12.889   1.927  20.917  1.00 12.78           C
ATOM    674  C   THR A  83      12.717   3.289  20.231  1.00 13.93           C
ATOM    675  O   THR A  83      12.787   4.337  20.877  1.00 11.98           O
ATOM    676  CB  THR A  83      14.276   1.897  21.567  1.00 12.83           C
ATOM    677  OG1 THR A  83      15.276   1.987  20.546  1.00 13.06           O
ATOM    678  CG2 THR A  83      14.471   0.596  22.352  1.00 10.94           C
ATOM    679  N   TYR A  84      12.501   3.260  18.922  1.00 12.49           N
ATOM    680  CA  TYR A  84      12.329   4.469  18.114  1.00 13.89           C
ATOM    681  C   TYR A  84      11.116   5.321  18.511  1.00 13.66           C
ATOM    682  O   TYR A  84      10.041   4.786  18.764  1.00 14.52           O
ATOM    683  CB  TYR A  84      12.199   4.057  16.643  1.00 14.13           C
ATOM    684  CG  TYR A  84      11.936   5.191  15.678  1.00 13.25           C
ATOM    685  CD1 TYR A  84      12.954   6.070  15.307  1.00 15.60           C
ATOM    686  CD2 TYR A  84      10.674   5.365  15.111  1.00 14.33           C
ATOM    687  CE1 TYR A  84      12.721   7.095  14.386  1.00 12.63           C
ATOM    688  CE2 TYR A  84      10.429   6.388  14.192  1.00 12.95           C
ATOM    689  CZ  TYR A  84      11.459   7.245  13.835  1.00 12.46           C
ATOM    690  OH  TYR A  84      11.223   8.241  12.918  1.00 15.29           O
ATOM    691  N   ARG A  85      11.307   6.643  18.559  1.00 14.55           N
ATOM    692  CA  ARG A  85      10.250   7.615  18.877  1.00 15.99           C
ATOM    693  C   ARG A  85      10.213   8.605  17.708  1.00 14.54           C
ATOM    694  O   ARG A  85      11.261   9.100  17.298  1.00 12.71           O
ATOM    695  CB  ARG A  85      10.568   8.438  20.147  1.00 17.42           C
ATOM    696  CG  ARG A  85      10.958   7.665  21.394  1.00 20.98           C
ATOM    697  CD  ARG A  85      12.454   7.785  21.678  1.00 23.58           C
ATOM    698  NE  ARG A  85      12.884   9.136  22.058  1.00 19.43           N
ATOM    699  CZ  ARG A  85      12.847   9.626  23.297  1.00 19.12           C
ATOM    700  NH1 ARG A  85      12.392   8.888  24.302  1.00 16.39           N
ATOM    701  NH2 ARG A  85      13.302  10.849  23.538  1.00 14.96           N
ATOM    702  N   THR A  86       9.028   8.905  17.179  1.00 14.60           N
ATOM    703  CA  THR A  86       8.933   9.858  16.071  1.00 14.53           C
ATOM    704  C   THR A  86       9.182  11.287  16.562  1.00 15.77           C
ATOM    705  O   THR A  86       9.597  12.152  15.791  1.00 14.29           O
ATOM    706  CB  THR A  86       7.534   9.845  15.404  1.00 14.86           C
ATOM    707  OG1 THR A  86       6.535  10.122  16.395  1.00 17.93           O
ATOM    708  CG2 THR A  86       7.250   8.497  14.741  1.00 13.56           C
ATOM    709  N   ALA A  87       8.931  11.525  17.846  1.00 14.92           N
ATOM    710  CA  ALA A  87       9.089  12.856  18.429  1.00 16.81           C
ATOM    711  C   ALA A  87      10.428  13.512  18.120  1.00 16.58           C
ATOM    712  O   ALA A  87      10.473  14.657  17.667  1.00 15.55           O
ATOM    713  CB  ALA A  87       8.869  12.793  19.939  1.00 17.74           C
ATOM    714  N   ASP A  88      11.519  12.798  18.378  1.00 16.02           N
ATOM    715  CA  ASP A  88      12.841  13.337  18.105  1.00 15.06           C
ATOM    716  C   ASP A  88      13.634  12.430  17.174  1.00 15.38           C
ATOM    717  O   ASP A  88      14.783  12.713  16.849  1.00 13.48           O
ATOM    718  CB  ASP A  88      13.616  13.566  19.415  1.00 16.21           C
ATOM    719  CG  ASP A  88      13.742  12.306  20.270  1.00 18.13           C
ATOM    720  OD1 ASP A  88      13.293  11.213  19.852  1.00 13.88           O
ATOM    721  OD2 ASP A  88      14.303  12.419  21.381  1.00 17.30           O
ATOM    722  N   GLY A  89      13.003  11.341  16.740  1.00 14.61           N
ATOM    723  CA  GLY A  89      13.664  10.400  15.854  1.00 14.65           C
ATOM    724  C   GLY A  89      14.719   9.546  16.540  1.00 15.95           C
ATOM    725  O   GLY A  89      15.384   8.733  15.888  1.00 13.26           O
ATOM    726  N   ARG A  90      14.880   9.719  17.851  1.00 14.04           N
ATOM    727  CA  ARG A  90      15.884   8.960  18.588  1.00 14.18           C
ATOM    728  C   ARG A  90      15.438   7.533  18.892  1.00 14.38           C
ATOM    729  O   ARG A  90      14.267   7.183  18.720  1.00 12.84           O
ATOM    730  CB  ARG A  90      16.270   9.702  19.875  1.00 13.81           C
ATOM    731  CG  ARG A  90      16.972  11.030  19.593  1.00 13.82           C
ATOM    732  CD  ARG A  90      17.499  11.686  20.861  1.00 15.12           C
ATOM    733  NE  ARG A  90      18.240  12.916  20.572  1.00 14.28           N
ATOM    734  CZ  ARG A  90      17.780  14.145  20.786  1.00 14.88           C
ATOM    735  NH1 ARG A  90      16.569  14.326  21.295  1.00 15.21           N
ATOM    736  NH2 ARG A  90      18.540  15.197  20.502  1.00 15.61           N
ATOM    737  N   GLY A  91      16.383   6.714  19.344  1.00 13.81           N
ATOM    738  CA  GLY A  91      16.084   5.320  19.609  1.00 13.78           C
ATOM    739  C   GLY A  91      16.210   4.626  18.267  1.00 16.06           C
ATOM    740  O   GLY A  91      16.698   5.227  17.309  1.00 17.24           O
ATOM    741  N   GLY A  92      15.781   3.376  18.168  1.00 13.83           N
ATOM    742  CA  GLY A  92      15.893   2.700  16.888  1.00 15.25           C
ATOM    743  C   GLY A  92      17.046   1.719  16.834  1.00 15.17           C
ATOM    744  O   GLY A  92      17.804   1.571  17.797  1.00 14.17           O
ATOM    745  N   ALA A  93      17.196   1.070  15.685  1.00 14.30           N
ATOM    746  CA  ALA A  93      18.219   0.048  15.497  1.00 14.61           C
ATOM    747  C   ALA A  93      19.484   0.473  14.751  1.00 15.31           C
ATOM    748  O   ALA A  93      20.440  -0.298  14.678  1.00 15.31           O
ATOM    749  CB  ALA A  93      17.589  -1.143  14.779  1.00 14.75           C
ATOM    750  N   ALA A  94      19.490   1.691  14.213  1.00 16.00           N
ATOM    751  CA  ALA A  94      20.605   2.202  13.407  1.00 17.07           C
ATOM    752  C   ALA A  94      22.021   2.201  13.989  1.00 17.75           C
ATOM    753  O   ALA A  94      22.994   2.117  13.239  1.00 19.48           O
ATOM    754  CB  ALA A  94      20.258   3.605  12.896  1.00 17.59           C
ATOM    755  N   GLY A  95      22.156   2.314  15.304  1.00 17.49           N
ATOM    756  CA  GLY A  95      23.490   2.301  15.883  1.00 14.63           C
ATOM    757  C   GLY A  95      23.781   1.004  16.617  1.00 14.65           C
ATOM    758  O   GLY A  95      24.887   0.799  17.126  1.00 13.08           O
ATOM    759  N   GLY A  96      22.787   0.120  16.657  1.00 14.66           N
ATOM    760  CA  GLY A  96      22.941  -1.142  17.359  1.00 12.95           C
ATOM    761  C   GLY A  96      23.149  -0.862  18.840  1.00 14.43           C
ATOM    762  O   GLY A  96      23.785  -1.647  19.553  1.00 13.43           O
ATOM    763  N   ARG A  97      22.599   0.254  19.314  1.00 11.91           N
ATOM    764  CA  ARG A  97      22.774   0.644  20.715  1.00 14.15           C
ATOM    765  C   ARG A  97      22.128  -0.258  21.765  1.00 14.24           C
ATOM    766  O   ARG A  97      22.228  -0.004  22.969  1.00 14.99           O
ATOM    767  CB  ARG A  97      22.355   2.108  20.911  1.00 13.25           C
ATOM    768  CG  ARG A  97      23.272   3.076  20.151  1.00 17.04           C
ATOM    769  CD  ARG A  97      23.034   4.543  20.510  1.00 19.52           C
ATOM    770  NE  ARG A  97      23.344   5.428  19.388  1.00 26.54           N
ATOM    771  CZ  ARG A  97      24.381   6.259  19.334  1.00 29.47           C
ATOM    772  NH1 ARG A  97      25.236   6.341  20.344  1.00 30.62           N
ATOM    773  NH2 ARG A  97      24.564   7.010  18.257  1.00 31.37           N
ATOM    774  N   GLN A  98      21.481  -1.328  21.319  1.00 14.33           N
ATOM    775  CA  GLN A  98      20.898  -2.277  22.256  1.00 13.48           C
ATOM    776  C   GLN A  98      22.082  -2.921  22.986  1.00 14.56           C
ATOM    777  O   GLN A  98      21.925  -3.523  24.049  1.00 15.97           O
ATOM    778  CB  GLN A  98      20.124  -3.368  21.511  1.00 13.57           C
ATOM    779  CG  GLN A  98      19.407  -4.358  22.431  1.00 12.13           C
ATOM    780  CD  GLN A  98      18.773  -5.515  21.672  1.00 14.43           C
ATOM    781  OE1 GLN A  98      19.343  -6.606  21.586  1.00 12.97           O
ATOM    782  NE2 GLN A  98      17.592  -5.276  21.108  1.00 10.94           N
ATOM    783  N   ARG A  99      23.270  -2.775  22.401  1.00 15.36           N
ATOM    784  CA  ARG A  99      24.499  -3.345  22.953  1.00 15.85           C
ATOM    785  C   ARG A  99      25.088  -2.556  24.121  1.00 16.76           C
ATOM    786  O   ARG A  99      25.974  -3.051  24.818  1.00 16.92           O
ATOM    787  CB  ARG A  99      25.564  -3.462  21.851  1.00 15.17           C
ATOM    788  CG  ARG A  99      25.199  -4.413  20.700  1.00 15.27           C
ATOM    789  CD  ARG A  99      26.184  -4.276  19.532  1.00 16.70           C
ATOM    790  NE  ARG A  99      26.141  -2.940  18.932  1.00 17.76           N
ATOM    791  CZ  ARG A  99      27.205  -2.154  18.776  1.00 17.27           C
ATOM    792  NH1 ARG A  99      28.400  -2.567  19.175  1.00 14.05           N
ATOM    793  NH2 ARG A  99      27.075  -0.953  18.223  1.00 15.67           N
ATOM    794  N   PHE A 100      24.608  -1.335  24.336  1.00 15.41           N
ATOM    795  CA  PHE A 100      25.133  -0.507  25.415  1.00 14.56           C
ATOM    796  C   PHE A 100      24.094  -0.121  26.454  1.00 14.80           C
ATOM    797  O   PHE A 100      22.892  -0.137  26.192  1.00 13.05           O
ATOM    798  CB  PHE A 100      25.762   0.771  24.847  1.00 11.83           C
ATOM    799  CG  PHE A 100      26.753   0.520  23.751  1.00 14.05           C
ATOM    800  CD1 PHE A 100      26.417   0.766  22.425  1.00 14.33           C
ATOM    801  CD2 PHE A 100      28.013   0.006  24.040  1.00 11.40           C
ATOM    802  CE1 PHE A 100      27.319   0.502  21.397  1.00 14.03           C
ATOM    803  CE2 PHE A 100      28.923  -0.263  23.021  1.00 15.19           C
ATOM    804  CZ  PHE A 100      28.576  -0.015  21.696  1.00 13.38           C
ATOM    805  N   ALA A 101      24.570   0.218  27.645  1.00 13.74           N
ATOM    806  CA  ALA A 101      23.680   0.650  28.711  1.00 14.31           C
ATOM    807  C   ALA A 101      23.072   1.960  28.213  1.00 15.13           C
ATOM    808  O   ALA A 101      23.685   2.662  27.408  1.00 14.31           O
ATOM    809  CB  ALA A 101      24.475   0.891  29.987  1.00 14.12           C
ATOM    810  N   PRO A 102      21.855   2.299  28.670  1.00 14.12           N
ATOM    811  CA  PRO A 102      21.029   1.536  29.614  1.00 15.10           C
ATOM    812  C   PRO A 102      20.205   0.448  28.923  1.00 15.82           C
ATOM    813  O   PRO A 102      19.744  -0.507  29.559  1.00 14.30           O
ATOM    814  CB  PRO A 102      20.137   2.612  30.214  1.00 15.65           C
ATOM    815  CG  PRO A 102      19.849   3.477  29.001  1.00 14.50           C
ATOM    816  CD  PRO A 102      21.224   3.596  28.349  1.00 14.22           C
ATOM    817  N   ILE A 103      20.035   0.598  27.614  1.00 12.52           N
ATOM    818  CA  ILE A 103      19.232  -0.330  26.826  1.00 10.96           C
ATOM    819  C   ILE A 103      19.603  -1.803  26.973  1.00 10.45           C
ATOM    820  O   ILE A 103      18.719  -2.663  27.026  1.00 11.16           O
ATOM    821  CB  ILE A 103      19.276   0.051  25.323  1.00 13.15           C
ATOM    822  CG1 ILE A 103      18.782   1.495  25.141  1.00 14.80           C
ATOM    823  CG2 ILE A 103      18.392  -0.901  24.513  1.00 12.61           C
ATOM    824  CD1 ILE A 103      18.917   2.021  23.707  1.00 16.58           C
ATOM    825  N   ASN A 104      20.895  -2.100  27.054  1.00  9.49           N
ATOM    826  CA  ASN A 104      21.317  -3.492  27.165  1.00 13.40           C
ATOM    827  C   ASN A 104      20.866  -4.163  28.455  1.00 13.70           C
ATOM    828  O   ASN A 104      20.851  -5.393  28.550  1.00 14.99           O
ATOM    829  CB  ASN A 104      22.844  -3.619  27.010  1.00 10.82           C
ATOM    830  CG  ASN A 104      23.626  -3.083  28.212  1.00 14.44           C
ATOM    831  OD1 ASN A 104      24.854  -3.168  28.241  1.00 18.72           O
ATOM    832  ND2 ASN A 104      22.930  -2.535  29.194  1.00  9.99           N
ATOM    833  N   SER A 105      20.473  -3.357  29.434  1.00 14.24           N
ATOM    834  CA  SER A 105      20.050  -3.892  30.717  1.00 12.82           C
ATOM    835  C   SER A 105      18.605  -3.600  31.083  1.00 13.17           C
ATOM    836  O   SER A 105      18.196  -3.803  32.230  1.00 13.73           O
ATOM    837  CB  SER A 105      20.991  -3.386  31.812  1.00 13.58           C
ATOM    838  OG  SER A 105      22.320  -3.805  31.543  1.00 11.98           O
ATOM    839  N   TRP A 106      17.833  -3.113  30.115  1.00 13.11           N
ATOM    840  CA  TRP A 106      16.421  -2.840  30.348  1.00 14.80           C
ATOM    841  C   TRP A 106      15.751  -4.179  30.614  1.00 15.87           C
ATOM    842  O   TRP A 106      16.117  -5.192  30.022  1.00 16.69           O
ATOM    843  CB  TRP A 106      15.759  -2.245  29.107  1.00 16.08           C
ATOM    844  CG  TRP A 106      15.895  -0.774  28.918  1.00 13.82           C
ATOM    845  CD1 TRP A 106      16.636   0.102  29.664  1.00 15.26           C
ATOM    846  CD2 TRP A 106      15.288  -0.006  27.876  1.00 15.49           C
ATOM    847  NE1 TRP A 106      16.528   1.373  29.141  1.00 15.76           N
ATOM    848  CE2 TRP A 106      15.707   1.332  28.043  1.00 16.73           C
ATOM    849  CE3 TRP A 106      14.427  -0.322  26.813  1.00 14.84           C
ATOM    850  CZ2 TRP A 106      15.297   2.359  27.181  1.00 16.31           C
ATOM    851  CZ3 TRP A 106      14.017   0.699  25.954  1.00 15.19           C
ATOM    852  CH2 TRP A 106      14.455   2.023  26.146  1.00 13.98           C
ATOM    853  N   PRO A 107      14.748  -4.201  31.498  1.00 17.61           N
ATOM    854  CA  PRO A 107      14.059  -5.459  31.794  1.00 18.19           C
ATOM    855  C   PRO A 107      13.503  -6.123  30.533  1.00 17.97           C
ATOM    856  O   PRO A 107      13.555  -7.345  30.390  1.00 16.07           O
ATOM    857  CB  PRO A 107      12.950  -5.026  32.743  1.00 18.63           C
ATOM    858  CG  PRO A 107      13.586  -3.885  33.485  1.00 21.82           C
ATOM    859  CD  PRO A 107      14.283  -3.119  32.383  1.00 16.88           C
ATOM    860  N   ASP A 108      12.982  -5.316  29.614  1.00 16.09           N
ATOM    861  CA  ASP A 108      12.403  -5.855  28.389  1.00 16.64           C
ATOM    862  C   ASP A 108      13.433  -6.519  27.475  1.00 15.52           C
ATOM    863  O   ASP A 108      13.066  -7.279  26.581  1.00 15.39           O
ATOM    864  CB  ASP A 108      11.662  -4.753  27.623  1.00 15.29           C
ATOM    865  CG  ASP A 108      10.246  -5.161  27.232  1.00 19.10           C
ATOM    866  OD1 ASP A 108       9.874  -6.331  27.456  1.00 20.67           O
ATOM    867  OD2 ASP A 108       9.504  -4.314  26.698  1.00 13.96           O
ATOM    868  N   ASN A 109      14.716  -6.239  27.691  1.00 13.51           N
ATOM    869  CA  ASN A 109      15.753  -6.839  26.861  1.00 14.22           C
ATOM    870  C   ASN A 109      16.476  -7.997  27.546  1.00 13.75           C
ATOM    871  O   ASN A 109      17.591  -8.367  27.173  1.00 14.95           O
ATOM    872  CB  ASN A 109      16.757  -5.773  26.401  1.00 12.59           C
ATOM    873  CG  ASN A 109      16.182  -4.872  25.319  1.00 13.77           C
ATOM    874  OD1 ASN A 109      15.326  -5.300  24.545  1.00 13.29           O
ATOM    875  ND2 ASN A 109      16.654  -3.626  25.253  1.00 14.63           N
ATOM    876  N   ALA A 110      15.819  -8.573  28.545  1.00 13.27           N
ATOM    877  CA  ALA A 110      16.375  -9.698  29.280  1.00 13.91           C
ATOM    878  C   ALA A 110      16.672 -10.861  28.347  1.00 13.68           C
ATOM    879  O   ALA A 110      15.850 -11.227  27.504  1.00 14.02           O
ATOM    880  CB  ALA A 110      15.405 -10.140  30.368  1.00 13.28           C
ATOM    881  N   ASN A 111      17.862 -11.428  28.523  1.00 13.28           N
ATOM    882  CA  ASN A 111      18.352 -12.560  27.757  1.00 12.65           C
ATOM    883  C   ASN A 111      18.649 -12.287  26.291  1.00 13.54           C
ATOM    884  O   ASN A 111      19.047 -13.190  25.561  1.00 12.35           O
ATOM    885  CB  ASN A 111      17.410 -13.757  27.922  1.00 14.80           C
ATOM    886  CG  ASN A 111      17.438 -14.307  29.341  1.00 17.69           C
ATOM    887  OD1 ASN A 111      18.499 -14.364  29.959  1.00 16.80           O
ATOM    888  ND2 ASN A 111      16.280 -14.711  29.861  1.00 17.47           N
ATOM    889  N   LEU A 112      18.469 -11.042  25.860  1.00 11.55           N
ATOM    890  CA  LEU A 112      18.794 -10.691  24.485  1.00 12.19           C
ATOM    891  C   LEU A 112      20.312 -10.558  24.448  1.00 13.13           C
ATOM    892  O   LEU A 112      20.921 -10.487  23.379  1.00 16.12           O
ATOM    893  CB  LEU A 112      18.106  -9.382  24.060  1.00 11.37           C
ATOM    894  CG  LEU A 112      16.613  -9.538  23.733  1.00 11.15           C
ATOM    895  CD1 LEU A 112      16.059  -8.228  23.152  1.00 10.38           C
ATOM    896  CD2 LEU A 112      16.426 -10.674  22.720  1.00 10.23           C
ATOM    897  N   ASP A 113      20.925 -10.528  25.628  1.00 12.99           N
ATOM    898  CA  ASP A 113      22.380 -10.472  25.711  1.00 12.47           C
ATOM    899  C   ASP A 113      22.888 -11.799  25.144  1.00 13.52           C
ATOM    900  O   ASP A 113      23.939 -11.859  24.514  1.00 12.94           O
ATOM    901  CB  ASP A 113      22.853 -10.309  27.162  1.00 15.07           C
ATOM    902  CG  ASP A 113      22.199 -11.299  28.114  1.00 15.80           C
ATOM    903  OD1 ASP A 113      22.915 -11.883  28.960  1.00 15.72           O
ATOM    904  OD2 ASP A 113      20.969 -11.479  28.035  1.00 14.65           O
ATOM    905  N   LYS A 114      22.124 -12.865  25.368  1.00 14.11           N
ATOM    906  CA  LYS A 114      22.494 -14.177  24.854  1.00 14.02           C
ATOM    907  C   LYS A 114      22.246 -14.233  23.347  1.00 12.55           C
ATOM    908  O   LYS A 114      23.035 -14.808  22.605  1.00 12.16           O
ATOM    909  CB  LYS A 114      21.694 -15.283  25.560  1.00 17.56           C
ATOM    910  CG  LYS A 114      22.465 -16.016  26.666  1.00 20.61           C
ATOM    911  CD  LYS A 114      22.673 -15.167  27.911  1.00 19.18           C
ATOM    912  CE  LYS A 114      21.365 -14.982  28.675  1.00 21.66           C
ATOM    913  NZ  LYS A 114      21.546 -14.188  29.920  1.00 14.93           N
ATOM    914  N   ALA A 115      21.149 -13.629  22.896  1.00 12.99           N
ATOM    915  CA  ALA A 115      20.829 -13.617  21.471  1.00 13.18           C
ATOM    916  C   ALA A 115      21.934 -12.904  20.700  1.00 13.02           C
ATOM    917  O   ALA A 115      22.381 -13.378  19.658  1.00 13.23           O
ATOM    918  CB  ALA A 115      19.484 -12.916  21.232  1.00 11.65           C
ATOM    919  N   ARG A 116      22.372 -11.756  21.212  1.00 12.93           N
ATOM    920  CA  ARG A 116      23.430 -11.007  20.553  1.00 13.57           C
ATOM    921  C   ARG A 116      24.743 -11.789  20.573  1.00 14.44           C
ATOM    922  O   ARG A 116      25.503 -11.767  19.601  1.00 14.52           O
ATOM    923  CB  ARG A 116      23.624  -9.641  21.225  1.00 13.15           C
ATOM    924  CG  ARG A 116      22.445  -8.679  21.038  1.00 14.51           C
ATOM    925  CD  ARG A 116      22.816  -7.258  21.462  1.00 14.41           C
ATOM    926  NE  ARG A 116      23.234  -7.175  22.864  1.00 13.50           N
ATOM    927  CZ  ARG A 116      22.406  -7.206  23.906  1.00 13.57           C
ATOM    928  NH1 ARG A 116      21.097  -7.315  23.725  1.00 13.87           N
ATOM    929  NH2 ARG A 116      22.890  -7.128  25.138  1.00 14.26           N
ATOM    930  N   ARG A 117      24.997 -12.487  21.678  1.00 15.71           N
ATOM    931  CA  ARG A 117      26.222 -13.278  21.838  1.00 14.06           C
ATOM    932  C   ARG A 117      26.301 -14.415  20.814  1.00 14.35           C
ATOM    933  O   ARG A 117      27.387 -14.798  20.380  1.00 13.58           O
ATOM    934  CB  ARG A 117      26.290 -13.849  23.265  1.00 13.99           C
ATOM    935  CG  ARG A 117      27.657 -14.402  23.675  1.00 13.23           C
ATOM    936  CD  ARG A 117      28.753 -13.342  23.532  1.00 12.39           C
ATOM    937  NE  ARG A 117      28.527 -12.176  24.384  1.00 14.94           N
ATOM    938  CZ  ARG A 117      28.924 -12.080  25.651  1.00 16.11           C
ATOM    939  NH1 ARG A 117      29.576 -13.085  26.225  1.00 13.80           N
ATOM    940  NH2 ARG A 117      28.676 -10.974  26.344  1.00 14.22           N
ATOM    941  N   LEU A 118      25.149 -14.946  20.417  1.00 13.33           N
ATOM    942  CA  LEU A 118      25.117 -16.034  19.443  1.00 13.79           C
ATOM    943  C   LEU A 118      25.651 -15.582  18.085  1.00 13.42           C
ATOM    944  O   LEU A 118      26.184 -16.383  17.315  1.00 13.68           O
ATOM    945  CB  LEU A 118      23.680 -16.553  19.281  1.00 12.92           C
ATOM    946  CG  LEU A 118      23.055 -17.298  20.463  1.00 14.10           C
ATOM    947  CD1 LEU A 118      21.562 -17.498  20.218  1.00 12.24           C
ATOM    948  CD2 LEU A 118      23.749 -18.644  20.644  1.00 14.07           C
ATOM    949  N   LEU A 119      25.510 -14.290  17.807  1.00 12.96           N
ATOM    950  CA  LEU A 119      25.944 -13.703  16.543  1.00 12.38           C
ATOM    951  C   LEU A 119      27.416 -13.288  16.510  1.00 13.39           C
ATOM    952  O   LEU A 119      27.939 -12.955  15.444  1.00 13.82           O
ATOM    953  CB  LEU A 119      25.074 -12.480  16.226  1.00 11.42           C
ATOM    954  CG  LEU A 119      23.575 -12.746  16.031  1.00 14.28           C
ATOM    955  CD1 LEU A 119      22.810 -11.426  15.949  1.00 12.44           C
ATOM    956  CD2 LEU A 119      23.371 -13.563  14.764  1.00 14.05           C
ATOM    957  N   LEU A 120      28.077 -13.305  17.665  1.00 13.94           N
ATOM    958  CA  LEU A 120      29.481 -12.895  17.753  1.00 13.86           C
ATOM    959  C   LEU A 120      30.403 -13.559  16.721  1.00 15.79           C
ATOM    960  O   LEU A 120      31.158 -12.875  16.029  1.00 15.31           O
ATOM    961  CB  LEU A 120      30.012 -13.130  19.173  1.00 15.31           C
ATOM    962  CG  LEU A 120      31.479 -12.759  19.431  1.00 15.24           C
ATOM    963  CD1 LEU A 120      31.726 -11.289  19.081  1.00 15.15           C
ATOM    964  CD2 LEU A 120      31.811 -13.024  20.894  1.00 15.74           C
ATOM    965  N   PRO A 121      30.360 -14.898  16.604  1.00 16.80           N
ATOM    966  CA  PRO A 121      31.226 -15.560  15.623  1.00 17.60           C
ATOM    967  C   PRO A 121      31.068 -14.994  14.206  1.00 17.56           C
ATOM    968  O   PRO A 121      32.059 -14.700  13.533  1.00 19.03           O
ATOM    969  CB  PRO A 121      30.800 -17.024  15.726  1.00 17.82           C
ATOM    970  CG  PRO A 121      30.487 -17.155  17.194  1.00 18.50           C
ATOM    971  CD  PRO A 121      29.690 -15.887  17.469  1.00 17.66           C
ATOM    972  N   ILE A 122      29.826 -14.839  13.756  1.00 17.22           N
ATOM    973  CA  ILE A 122      29.574 -14.297  12.423  1.00 15.13           C
ATOM    974  C   ILE A 122      30.074 -12.853  12.330  1.00 15.46           C
ATOM    975  O   ILE A 122      30.619 -12.443  11.308  1.00 15.30           O
ATOM    976  CB  ILE A 122      28.067 -14.367  12.072  1.00 13.68           C
ATOM    977  CG1 ILE A 122      27.688 -15.816  11.743  1.00 15.42           C
ATOM    978  CG2 ILE A 122      27.750 -13.440  10.902  1.00 14.97           C
ATOM    979  CD1 ILE A 122      26.189 -16.044  11.554  1.00 15.12           C
ATOM    980  N   LYS A 123      29.902 -12.084  13.399  1.00 14.77           N
ATOM    981  CA  LYS A 123      30.370 -10.702  13.397  1.00 14.16           C
ATOM    982  C   LYS A 123      31.892 -10.685  13.222  1.00 16.23           C
ATOM    983  O   LYS A 123      32.435  -9.931  12.408  1.00 17.21           O
ATOM    984  CB  LYS A 123      29.998 -10.003  14.712  1.00 14.58           C
ATOM    985  CG  LYS A 123      30.427  -8.531  14.771  1.00 14.96           C
ATOM    986  CD  LYS A 123      29.614  -7.676  13.792  1.00 14.17           C
ATOM    987  CE  LYS A 123      30.154  -6.250  13.699  1.00 16.77           C
ATOM    988  NZ  LYS A 123      31.410  -6.179  12.900  1.00 16.97           N
ATOM    989  N   GLN A 124      32.576 -11.530  13.981  1.00 16.39           N
ATOM    990  CA  GLN A 124      34.031 -11.608  13.916  1.00 16.43           C
ATOM    991  C   GLN A 124      34.504 -12.075  12.549  1.00 16.81           C
ATOM    992  O   GLN A 124      35.531 -11.619  12.050  1.00 17.98           O
ATOM    993  CB  GLN A 124      34.558 -12.580  14.971  1.00 17.79           C
ATOM    994  CG  GLN A 124      34.365 -12.143  16.408  1.00 19.31           C
ATOM    995  CD  GLN A 124      34.781 -13.231  17.378  1.00 22.65           C
ATOM    996  OE1 GLN A 124      34.125 -14.266  17.476  1.00 23.49           O
ATOM    997  NE2 GLN A 124      35.889 -13.011  18.088  1.00 24.45           N
ATOM    998  N   LYS A 125      33.748 -12.992  11.954  1.00 16.63           N
ATOM    999  CA  LYS A 125      34.081 -13.553  10.653  1.00 16.52           C
ATOM   1000  C   LYS A 125      34.055 -12.524   9.528  1.00 18.09           C
ATOM   1001  O   LYS A 125      34.949 -12.500   8.681  1.00 17.76           O
ATOM   1002  CB  LYS A 125      33.125 -14.712  10.326  1.00 16.38           C
ATOM   1003  CG  LYS A 125      33.390 -15.395   8.981  1.00 18.40           C
ATOM   1004  CD  LYS A 125      32.454 -16.583   8.767  1.00 18.86           C
ATOM   1005  CE  LYS A 125      32.649 -17.218   7.391  1.00 19.65           C
ATOM   1006  NZ  LYS A 125      31.715 -18.361   7.177  1.00 20.14           N
ATOM   1007  N   TYR A 126      33.046 -11.663   9.513  1.00 17.70           N
ATOM   1008  CA  TYR A 126      32.961 -10.679   8.447  1.00 18.94           C
ATOM   1009  C   TYR A 126      33.578  -9.321   8.767  1.00 18.79           C
ATOM   1010  O   TYR A 126      33.802  -8.510   7.870  1.00 19.43           O
ATOM   1011  CB  TYR A 126      31.507 -10.537   7.989  1.00 18.40           C
ATOM   1012  CG  TYR A 126      30.998 -11.805   7.326  1.00 18.36           C
ATOM   1013  CD1 TYR A 126      30.426 -12.832   8.077  1.00 18.00           C
ATOM   1014  CD2 TYR A 126      31.157 -12.005   5.956  1.00 18.91           C
ATOM   1015  CE1 TYR A 126      30.025 -14.034   7.473  1.00 17.47           C
ATOM   1016  CE2 TYR A 126      30.764 -13.197   5.346  1.00 16.64           C
ATOM   1017  CZ  TYR A 126      30.202 -14.205   6.106  1.00 16.56           C
ATOM   1018  OH  TYR A 126      29.815 -15.377   5.492  1.00 16.77           O
ATOM   1019  N   GLY A 127      33.867  -9.087  10.043  1.00 19.68           N
ATOM   1020  CA  GLY A 127      34.491  -7.841  10.452  1.00 18.34           C
ATOM   1021  C   GLY A 127      33.763  -6.565  10.074  1.00 18.46           C
ATOM   1022  O   GLY A 127      32.541  -6.476  10.179  1.00 17.24           O
ATOM   1023  N   GLN A 128      34.524  -5.571   9.628  1.00 18.27           N
ATOM   1024  CA  GLN A 128      33.955  -4.282   9.250  1.00 18.40           C
ATOM   1025  C   GLN A 128      32.967  -4.327   8.090  1.00 17.88           C
ATOM   1026  O   GLN A 128      32.243  -3.358   7.866  1.00 16.09           O
ATOM   1027  CB  GLN A 128      35.070  -3.286   8.915  1.00 19.02           C
ATOM   1028  CG  GLN A 128      35.879  -2.831  10.112  1.00 22.06           C
ATOM   1029  CD  GLN A 128      36.812  -1.685   9.777  1.00 22.62           C
ATOM   1030  OE1 GLN A 128      37.786  -1.855   9.044  1.00 26.16           O
ATOM   1031  NE2 GLN A 128      36.511  -0.505  10.302  1.00 22.51           N
ATOM   1032  N   LYS A 129      32.937  -5.436   7.353  1.00 16.92           N
ATOM   1033  CA  LYS A 129      32.026  -5.559   6.219  1.00 17.57           C
ATOM   1034  C   LYS A 129      30.548  -5.537   6.620  1.00 17.56           C
ATOM   1035  O   LYS A 129      29.684  -5.255   5.792  1.00 15.73           O
ATOM   1036  CB  LYS A 129      32.354  -6.815   5.410  1.00 21.34           C
ATOM   1037  CG  LYS A 129      33.631  -6.672   4.576  1.00 23.46           C
ATOM   1038  CD  LYS A 129      33.983  -7.954   3.837  1.00 26.48           C
ATOM   1039  CE  LYS A 129      34.396  -9.052   4.804  1.00 28.16           C
ATOM   1040  NZ  LYS A 129      35.558  -8.643   5.654  1.00 31.47           N
ATOM   1041  N   ILE A 130      30.250  -5.839   7.882  1.00 16.41           N
ATOM   1042  CA  ILE A 130      28.867  -5.767   8.350  1.00 15.81           C
ATOM   1043  C   ILE A 130      28.825  -5.356   9.819  1.00 16.74           C
ATOM   1044  O   ILE A 130      29.440  -5.991  10.679  1.00 18.47           O
ATOM   1045  CB  ILE A 130      28.082  -7.099   8.150  1.00 17.82           C
ATOM   1046  CG1 ILE A 130      26.586  -6.836   8.382  1.00 17.54           C
ATOM   1047  CG2 ILE A 130      28.582  -8.176   9.104  1.00 17.37           C
ATOM   1048  CD1 ILE A 130      25.677  -8.005   8.067  1.00 15.93           C
ATOM   1049  N   SER A 131      28.107  -4.271  10.090  1.00 14.61           N
ATOM   1050  CA  SER A 131      27.973  -3.737  11.440  1.00 15.92           C
ATOM   1051  C   SER A 131      27.063  -4.601  12.299  1.00 13.75           C
ATOM   1052  O   SER A 131      26.288  -5.407  11.780  1.00 13.81           O
ATOM   1053  CB  SER A 131      27.378  -2.330  11.373  1.00 15.83           C
ATOM   1054  OG  SER A 131      26.080  -2.380  10.790  1.00 16.41           O
ATOM   1055  N   TRP A 132      27.159  -4.431  13.617  1.00 14.28           N
ATOM   1056  CA  TRP A 132      26.297  -5.168  14.537  1.00 13.41           C
ATOM   1057  C   TRP A 132      24.870  -4.741  14.223  1.00 11.64           C
ATOM   1058  O   TRP A 132      23.940  -5.553  14.237  1.00 11.78           O
ATOM   1059  CB  TRP A 132      26.597  -4.792  15.995  1.00 12.38           C
ATOM   1060  CG  TRP A 132      27.656  -5.605  16.655  1.00 13.05           C
ATOM   1061  CD1 TRP A 132      28.917  -5.197  16.998  1.00 15.16           C
ATOM   1062  CD2 TRP A 132      27.542  -6.965  17.088  1.00 15.99           C
ATOM   1063  NE1 TRP A 132      29.591  -6.224  17.622  1.00 17.03           N
ATOM   1064  CE2 TRP A 132      28.770  -7.320  17.687  1.00 16.73           C
ATOM   1065  CE3 TRP A 132      26.518  -7.920  17.027  1.00 17.29           C
ATOM   1066  CZ2 TRP A 132      29.002  -8.592  18.223  1.00 16.48           C
ATOM   1067  CZ3 TRP A 132      26.751  -9.182  17.560  1.00 17.01           C
ATOM   1068  CH2 TRP A 132      27.985  -9.504  18.150  1.00 15.03           C
ATOM   1069  N   ALA A 133      24.707  -3.445  13.961  1.00 10.20           N
ATOM   1070  CA  ALA A 133      23.399  -2.876  13.653  1.00 11.91           C
ATOM   1071  C   ALA A 133      22.763  -3.576  12.456  1.00 12.76           C
ATOM   1072  O   ALA A 133      21.610  -4.006  12.525  1.00 11.59           O
ATOM   1073  CB  ALA A 133      23.528  -1.378  13.380  1.00 15.29           C
ATOM   1074  N   ASP A 134      23.511  -3.678  11.359  1.00 11.30           N
ATOM   1075  CA  ASP A 134      23.008  -4.348  10.166  1.00 12.62           C
ATOM   1076  C   ASP A 134      22.813  -5.837  10.434  1.00 12.69           C
ATOM   1077  O   ASP A 134      21.814  -6.418  10.018  1.00 13.76           O
ATOM   1078  CB  ASP A 134      23.978  -4.190   8.987  1.00 12.46           C
ATOM   1079  CG  ASP A 134      23.842  -2.853   8.287  1.00 14.19           C
ATOM   1080  OD1 ASP A 134      22.824  -2.164   8.505  1.00 14.52           O
ATOM   1081  OD2 ASP A 134      24.749  -2.500   7.501  1.00 14.53           O
ATOM   1082  N   LEU A 135      23.769  -6.448  11.128  1.00 12.88           N
ATOM   1083  CA  LEU A 135      23.701  -7.878  11.424  1.00 13.77           C
ATOM   1084  C   LEU A 135      22.492  -8.301  12.268  1.00 14.34           C
ATOM   1085  O   LEU A 135      21.875  -9.328  11.993  1.00 15.33           O
ATOM   1086  CB  LEU A 135      24.990  -8.338  12.115  1.00 12.59           C
ATOM   1087  CG  LEU A 135      25.111  -9.844  12.395  1.00 15.70           C
ATOM   1088  CD1 LEU A 135      25.020 -10.634  11.091  1.00 16.12           C
ATOM   1089  CD2 LEU A 135      26.439 -10.126  13.097  1.00 13.02           C
ATOM   1090  N   MET A 136      22.154  -7.529  13.296  1.00 13.01           N
ATOM   1091  CA  MET A 136      21.017  -7.896  14.130  1.00 13.91           C
ATOM   1092  C   MET A 136      19.716  -7.898  13.335  1.00 14.11           C
ATOM   1093  O   MET A 136      18.877  -8.782  13.513  1.00 14.29           O
ATOM   1094  CB  MET A 136      20.903  -6.962  15.341  1.00 14.42           C
ATOM   1095  CG  MET A 136      21.986  -7.197  16.390  1.00 14.19           C
ATOM   1096  SD  MET A 136      21.684  -6.298  17.929  1.00 17.08           S
ATOM   1097  CE  MET A 136      22.240  -4.656  17.471  1.00 14.33           C
ATOM   1098  N   ILE A 137      19.545  -6.917  12.455  1.00 12.83           N
ATOM   1099  CA  ILE A 137      18.338  -6.864  11.638  1.00 13.60           C
ATOM   1100  C   ILE A 137      18.339  -8.020  10.637  1.00 11.96           C
ATOM   1101  O   ILE A 137      17.315  -8.667  10.427  1.00 12.04           O
ATOM   1102  CB  ILE A 137      18.231  -5.532  10.864  1.00 13.33           C
ATOM   1103  CG1 ILE A 137      18.106  -4.370  11.849  1.00 13.49           C
ATOM   1104  CG2 ILE A 137      17.024  -5.571   9.925  1.00 15.25           C
ATOM   1105  CD1 ILE A 137      16.932  -4.501  12.806  1.00 13.94           C
ATOM   1106  N   LEU A 138      19.491  -8.273  10.020  1.00 13.88           N
ATOM   1107  CA  LEU A 138      19.609  -9.361   9.054  1.00 13.80           C
ATOM   1108  C   LEU A 138      19.288 -10.694   9.727  1.00 14.26           C
ATOM   1109  O   LEU A 138      18.689 -11.581   9.117  1.00 14.43           O
ATOM   1110  CB  LEU A 138      21.025  -9.410   8.473  1.00 13.14           C
ATOM   1111  CG  LEU A 138      21.263 -10.396   7.321  1.00 14.79           C
ATOM   1112  CD1 LEU A 138      20.281 -10.114   6.188  1.00 13.94           C
ATOM   1113  CD2 LEU A 138      22.709 -10.273   6.825  1.00 15.98           C
ATOM   1114  N   ALA A 139      19.694 -10.836  10.988  1.00 13.34           N
ATOM   1115  CA  ALA A 139      19.432 -12.068  11.726  1.00 13.00           C
ATOM   1116  C   ALA A 139      17.924 -12.275  11.833  1.00 12.76           C
ATOM   1117  O   ALA A 139      17.433 -13.399  11.711  1.00 11.49           O
ATOM   1118  CB  ALA A 139      20.063 -11.995  13.122  1.00 12.34           C
ATOM   1119  N   GLY A 140      17.198 -11.184  12.067  1.00 12.48           N
ATOM   1120  CA  GLY A 140      15.750 -11.257  12.166  1.00 12.74           C
ATOM   1121  C   GLY A 140      15.150 -11.675  10.833  1.00 12.79           C
ATOM   1122  O   GLY A 140      14.236 -12.499  10.780  1.00 12.89           O
ATOM   1123  N   ASN A 141      15.664 -11.102   9.749  1.00 12.54           N
ATOM   1124  CA  ASN A 141      15.179 -11.442   8.413  1.00 12.15           C
ATOM   1125  C   ASN A 141      15.402 -12.917   8.095  1.00 11.05           C
ATOM   1126  O   ASN A 141      14.487 -13.603   7.647  1.00 12.75           O
ATOM   1127  CB  ASN A 141      15.882 -10.584   7.356  1.00 11.87           C
ATOM   1128  CG  ASN A 141      15.157  -9.277   7.094  1.00 12.45           C
ATOM   1129  OD1 ASN A 141      14.621  -8.662   8.012  1.00  9.67           O
ATOM   1130  ND2 ASN A 141      15.146  -8.843   5.837  1.00  9.35           N
ATOM   1131  N   VAL A 142      16.614 -13.406   8.331  1.00 11.58           N
ATOM   1132  CA  VAL A 142      16.915 -14.805   8.042  1.00 13.33           C
ATOM   1133  C   VAL A 142      16.072 -15.744   8.890  1.00 13.45           C
ATOM   1134  O   VAL A 142      15.667 -16.813   8.427  1.00 13.99           O
ATOM   1135  CB  VAL A 142      18.418 -15.114   8.245  1.00 12.17           C
ATOM   1136  CG1 VAL A 142      18.675 -16.614   8.109  1.00 13.60           C
ATOM   1137  CG2 VAL A 142      19.239 -14.363   7.189  1.00 11.51           C
ATOM   1138  N   ALA A 143      15.799 -15.345  10.130  1.00 13.47           N
ATOM   1139  CA  ALA A 143      14.981 -16.165  11.008  1.00 12.92           C
ATOM   1140  C   ALA A 143      13.606 -16.335  10.359  1.00 12.84           C
ATOM   1141  O   ALA A 143      13.112 -17.447  10.198  1.00 13.37           O
ATOM   1142  CB  ALA A 143      14.842 -15.495  12.380  1.00 10.93           C
ATOM   1143  N   ILE A 144      13.003 -15.214   9.985  1.00 11.20           N
ATOM   1144  CA  ILE A 144      11.685 -15.198   9.358  1.00 11.27           C
ATOM   1145  C   ILE A 144      11.671 -16.012   8.064  1.00 12.37           C
ATOM   1146  O   ILE A 144      10.778 -16.839   7.838  1.00 12.60           O
ATOM   1147  CB  ILE A 144      11.264 -13.735   9.077  1.00 11.99           C
ATOM   1148  CG1 ILE A 144      11.047 -13.014  10.415  1.00 13.42           C
ATOM   1149  CG2 ILE A 144      10.016 -13.695   8.204  1.00 12.86           C
ATOM   1150  CD1 ILE A 144      10.795 -11.523  10.299  1.00 13.03           C
ATOM   1151  N   GLU A 145      12.668 -15.784   7.220  1.00 12.12           N
ATOM   1152  CA  GLU A 145      12.763 -16.506   5.957  1.00 13.01           C
ATOM   1153  C   GLU A 145      12.941 -18.010   6.166  1.00 13.81           C
ATOM   1154  O   GLU A 145      12.296 -18.815   5.496  1.00 12.81           O
ATOM   1155  CB  GLU A 145      13.923 -15.947   5.138  1.00 12.73           C
ATOM   1156  CG  GLU A 145      13.631 -14.566   4.563  1.00 15.32           C
ATOM   1157  CD  GLU A 145      14.867 -13.869   4.027  1.00 17.41           C
ATOM   1158  OE1 GLU A 145      15.864 -14.559   3.735  1.00 16.08           O
ATOM   1159  OE2 GLU A 145      14.834 -12.626   3.889  1.00 19.12           O
ATOM   1160  N   SER A 146      13.800 -18.387   7.107  1.00 14.78           N
ATOM   1161  CA  SER A 146      14.046 -19.799   7.372  1.00 15.00           C
ATOM   1162  C   SER A 146      12.805 -20.509   7.903  1.00 17.14           C
ATOM   1163  O   SER A 146      12.686 -21.731   7.786  1.00 14.26           O
ATOM   1164  CB  SER A 146      15.186 -19.967   8.376  1.00 15.91           C
ATOM   1165  OG  SER A 146      14.732 -19.730   9.695  1.00 15.84           O
ATOM   1166  N   MET A 147      11.876 -19.755   8.485  1.00 15.87           N
ATOM   1167  CA  MET A 147      10.671 -20.377   9.021  1.00 15.31           C
ATOM   1168  C   MET A 147       9.461 -20.307   8.094  1.00 15.23           C
ATOM   1169  O   MET A 147       8.316 -20.436   8.531  1.00 15.88           O
ATOM   1170  CB  MET A 147      10.353 -19.792  10.402  1.00 14.39           C
ATOM   1171  CG  MET A 147      11.478 -20.065  11.404  1.00 13.00           C
ATOM   1172  SD  MET A 147      11.095 -19.646  13.116  1.00 13.19           S
ATOM   1173  CE  MET A 147      11.270 -17.837  13.053  1.00  8.57           C
ATOM   1174  N   GLY A 148       9.720 -20.099   6.806  1.00 14.71           N
ATOM   1175  CA  GLY A 148       8.641 -20.087   5.833  1.00 12.92           C
ATOM   1176  C   GLY A 148       7.968 -18.788   5.437  1.00 12.69           C
ATOM   1177  O   GLY A 148       6.842 -18.818   4.932  1.00 13.88           O
ATOM   1178  N   PHE A 149       8.626 -17.654   5.646  1.00 12.50           N
ATOM   1179  CA  PHE A 149       8.025 -16.377   5.265  1.00 13.44           C
ATOM   1180  C   PHE A 149       9.034 -15.479   4.559  1.00 14.13           C
ATOM   1181  O   PHE A 149      10.094 -15.169   5.106  1.00 13.26           O
ATOM   1182  CB  PHE A 149       7.462 -15.648   6.490  1.00 12.01           C
ATOM   1183  CG  PHE A 149       6.607 -14.455   6.139  1.00 12.78           C
ATOM   1184  CD1 PHE A 149       5.274 -14.624   5.771  1.00 11.75           C
ATOM   1185  CD2 PHE A 149       7.145 -13.174   6.133  1.00 13.10           C
ATOM   1186  CE1 PHE A 149       4.489 -13.536   5.403  1.00 12.94           C
ATOM   1187  CE2 PHE A 149       6.370 -12.074   5.765  1.00 13.11           C
ATOM   1188  CZ  PHE A 149       5.037 -12.256   5.399  1.00 12.23           C
ATOM   1189  N   LYS A 150       8.695 -15.057   3.342  1.00 13.40           N
ATOM   1190  CA  LYS A 150       9.572 -14.205   2.548  1.00 14.71           C
ATOM   1191  C   LYS A 150       9.488 -12.739   2.960  1.00 14.69           C
ATOM   1192  O   LYS A 150       8.398 -12.183   3.078  1.00 14.73           O
ATOM   1193  CB  LYS A 150       9.218 -14.321   1.061  1.00 13.94           C
ATOM   1194  CG  LYS A 150       9.410 -15.718   0.481  1.00 17.46           C
ATOM   1195  CD  LYS A 150       8.986 -15.755  -0.984  1.00 19.14           C
ATOM   1196  CE  LYS A 150       9.152 -17.144  -1.570  1.00 23.82           C
ATOM   1197  NZ  LYS A 150      10.579 -17.558  -1.531  1.00 26.21           N
ATOM   1198  N   THR A 151      10.641 -12.112   3.165  1.00 15.06           N
ATOM   1199  CA  THR A 151      10.668 -10.707   3.552  1.00 14.79           C
ATOM   1200  C   THR A 151      10.499  -9.789   2.341  1.00 16.80           C
ATOM   1201  O   THR A 151      10.740 -10.185   1.199  1.00 15.26           O
ATOM   1202  CB  THR A 151      11.976 -10.351   4.289  1.00 14.55           C
ATOM   1203  OG1 THR A 151      13.102 -10.759   3.505  1.00 14.79           O
ATOM   1204  CG2 THR A 151      12.027 -11.059   5.647  1.00 15.19           C
ATOM   1205  N   PHE A 152      10.081  -8.556   2.604  1.00 16.91           N
ATOM   1206  CA  PHE A 152       9.852  -7.580   1.547  1.00 16.92           C
ATOM   1207  C   PHE A 152      11.155  -7.004   1.001  1.00 17.29           C
ATOM   1208  O   PHE A 152      11.225  -6.578  -0.154  1.00 16.72           O
ATOM   1209  CB  PHE A 152       8.977  -6.448   2.080  1.00 16.59           C
ATOM   1210  CG  PHE A 152       8.503  -5.500   1.019  1.00 17.55           C
ATOM   1211  CD1 PHE A 152       7.460  -5.854   0.172  1.00 18.87           C
ATOM   1212  CD2 PHE A 152       9.109  -4.261   0.859  1.00 18.35           C
ATOM   1213  CE1 PHE A 152       7.026  -4.983  -0.823  1.00 19.74           C
ATOM   1214  CE2 PHE A 152       8.686  -3.385  -0.130  1.00 20.09           C
ATOM   1215  CZ  PHE A 152       7.643  -3.745  -0.973  1.00 19.58           C
ATOM   1216  N   GLY A 153      12.184  -6.983   1.840  1.00 15.55           N
ATOM   1217  CA  GLY A 153      13.462  -6.455   1.415  1.00 15.12           C
ATOM   1218  C   GLY A 153      14.404  -6.275   2.584  1.00 16.66           C
ATOM   1219  O   GLY A 153      14.049  -6.561   3.729  1.00 16.57           O
ATOM   1220  N   TYR A 154      15.614  -5.811   2.294  1.00 15.39           N
ATOM   1221  CA  TYR A 154      16.615  -5.576   3.330  1.00 15.85           C
ATOM   1222  C   TYR A 154      17.672  -4.620   2.813  1.00 15.88           C
ATOM   1223  O   TYR A 154      18.122  -4.729   1.668  1.00 14.64           O
ATOM   1224  CB  TYR A 154      17.308  -6.876   3.752  1.00 13.42           C
ATOM   1225  CG  TYR A 154      18.466  -6.638   4.713  1.00 14.66           C
ATOM   1226  CD1 TYR A 154      18.241  -6.455   6.080  1.00 14.53           C
ATOM   1227  CD2 TYR A 154      19.777  -6.540   4.245  1.00 13.12           C
ATOM   1228  CE1 TYR A 154      19.295  -6.178   6.958  1.00 12.18           C
ATOM   1229  CE2 TYR A 154      20.839  -6.261   5.111  1.00 12.86           C
ATOM   1230  CZ  TYR A 154      20.586  -6.080   6.470  1.00 14.36           C
ATOM   1231  OH  TYR A 154      21.621  -5.784   7.332  1.00 13.40           O
ATOM   1232  N   ALA A 155      18.069  -3.690   3.668  1.00 14.92           N
ATOM   1233  CA  ALA A 155      19.087  -2.718   3.318  1.00 13.98           C
ATOM   1234  C   ALA A 155      20.142  -2.677   4.407  1.00 15.59           C
ATOM   1235  O   ALA A 155      19.822  -2.778   5.595  1.00 13.68           O
ATOM   1236  CB  ALA A 155      18.463  -1.340   3.160  1.00 14.24           C
ATOM   1237  N   GLY A 156      21.399  -2.548   3.993  1.00 12.97           N
ATOM   1238  CA  GLY A 156      22.486  -2.436   4.944  1.00 14.93           C
ATOM   1239  C   GLY A 156      22.816  -0.954   4.979  1.00 15.12           C
ATOM   1240  O   GLY A 156      22.197  -0.177   4.251  1.00 13.83           O
ATOM   1241  N   GLY A 157      23.771  -0.550   5.810  1.00 15.55           N
ATOM   1242  CA  GLY A 157      24.129   0.856   5.873  1.00 14.75           C
ATOM   1243  C   GLY A 157      24.088   1.468   7.263  1.00 16.88           C
ATOM   1244  O   GLY A 157      24.435   2.635   7.432  1.00 17.27           O
ATOM   1245  N   ARG A 158      23.662   0.694   8.256  1.00 15.77           N
ATOM   1246  CA  ARG A 158      23.597   1.191   9.631  1.00 15.83           C
ATOM   1247  C   ARG A 158      24.999   1.157  10.248  1.00 15.90           C
ATOM   1248  O   ARG A 158      25.557   0.082  10.453  1.00 15.09           O
ATOM   1249  CB  ARG A 158      22.661   0.312  10.466  1.00 15.02           C
ATOM   1250  CG  ARG A 158      21.285   0.089   9.852  1.00 17.98           C
ATOM   1251  CD  ARG A 158      20.490  -0.935  10.657  1.00 14.24           C
ATOM   1252  NE  ARG A 158      19.195  -1.231  10.047  1.00 15.66           N
ATOM   1253  CZ  ARG A 158      19.033  -1.972   8.953  1.00 14.55           C
ATOM   1254  NH1 ARG A 158      20.085  -2.503   8.343  1.00 13.24           N
ATOM   1255  NH2 ARG A 158      17.817  -2.170   8.462  1.00 14.02           N
ATOM   1256  N   GLU A 159      25.569   2.322  10.541  1.00 14.99           N
ATOM   1257  CA  GLU A 159      26.907   2.374  11.137  1.00 16.02           C
ATOM   1258  C   GLU A 159      26.858   2.136  12.646  1.00 14.51           C
ATOM   1259  O   GLU A 159      26.057   2.745  13.343  1.00 15.05           O
ATOM   1260  CB  GLU A 159      27.560   3.729  10.844  1.00 20.06           C
ATOM   1261  CG  GLU A 159      27.937   3.912   9.380  1.00 28.01           C
ATOM   1262  CD  GLU A 159      28.537   5.274   9.090  1.00 33.13           C
ATOM   1263  OE1 GLU A 159      29.446   5.699   9.838  1.00 35.56           O
ATOM   1264  OE2 GLU A 159      28.106   5.913   8.107  1.00 35.74           O
ATOM   1265  N   ASP A 160      27.717   1.249  13.147  1.00 14.75           N
ATOM   1266  CA  ASP A 160      27.743   0.942  14.578  1.00 15.37           C
ATOM   1267  C   ASP A 160      28.147   2.103  15.473  1.00 16.28           C
ATOM   1268  O   ASP A 160      29.032   2.885  15.136  1.00 15.15           O
ATOM   1269  CB  ASP A 160      28.709  -0.209  14.880  1.00 14.35           C
ATOM   1270  CG  ASP A 160      28.101  -1.568  14.620  1.00 14.33           C
ATOM   1271  OD1 ASP A 160      26.861  -1.648  14.484  1.00 14.07           O
ATOM   1272  OD2 ASP A 160      28.865  -2.554  14.567  1.00 14.16           O
ATOM   1273  N   ALA A 161      27.498   2.189  16.627  1.00 16.83           N
ATOM   1274  CA  ALA A 161      27.823   3.206  17.614  1.00 15.15           C
ATOM   1275  C   ALA A 161      28.789   2.504  18.567  1.00 17.53           C
ATOM   1276  O   ALA A 161      28.890   1.271  18.552  1.00 12.87           O
ATOM   1277  CB  ALA A 161      26.571   3.633  18.361  1.00 16.05           C
ATOM   1278  N   PHE A 162      29.512   3.274  19.374  1.00 15.52           N
ATOM   1279  CA  PHE A 162      30.436   2.684  20.333  1.00 17.01           C
ATOM   1280  C   PHE A 162      30.118   3.131  21.754  1.00 17.27           C
ATOM   1281  O   PHE A 162      30.922   2.957  22.670  1.00 16.41           O
ATOM   1282  CB  PHE A 162      31.887   3.016  19.976  1.00 14.73           C
ATOM   1283  CG  PHE A 162      32.481   2.081  18.963  1.00 15.29           C
ATOM   1284  CD1 PHE A 162      32.342   2.322  17.602  1.00 15.34           C
ATOM   1285  CD2 PHE A 162      33.133   0.921  19.374  1.00 16.46           C
ATOM   1286  CE1 PHE A 162      32.838   1.424  16.666  1.00 15.65           C
ATOM   1287  CE2 PHE A 162      33.634   0.015  18.444  1.00 17.01           C
ATOM   1288  CZ  PHE A 162      33.485   0.268  17.086  1.00 16.21           C
ATOM   1289  N   GLU A 163      28.928   3.702  21.920  1.00 16.29           N
ATOM   1290  CA  GLU A 163      28.455   4.163  23.217  1.00 16.01           C
ATOM   1291  C   GLU A 163      26.989   4.545  23.071  1.00 16.54           C
ATOM   1292  O   GLU A 163      26.460   4.588  21.960  1.00 14.71           O
ATOM   1293  CB  GLU A 163      29.268   5.370  23.703  1.00 17.60           C
ATOM   1294  CG  GLU A 163      29.021   6.652  22.926  1.00 18.74           C
ATOM   1295  CD  GLU A 163      29.770   7.841  23.508  1.00 20.88           C
ATOM   1296  OE1 GLU A 163      30.045   7.850  24.731  1.00 25.98           O
ATOM   1297  OE2 GLU A 163      30.069   8.775  22.744  1.00 23.22           O
ATOM   1298  N   GLU A 164      26.334   4.823  24.190  1.00 13.97           N
ATOM   1299  CA  GLU A 164      24.926   5.193  24.175  1.00 16.27           C
ATOM   1300  C   GLU A 164      24.730   6.599  23.600  1.00 14.46           C
ATOM   1301  O   GLU A 164      25.688   7.352  23.444  1.00 14.82           O
ATOM   1302  CB  GLU A 164      24.367   5.158  25.604  1.00 17.80           C
ATOM   1303  CG  GLU A 164      24.834   6.316  26.496  1.00 22.30           C
ATOM   1304  CD  GLU A 164      26.215   6.114  27.111  1.00 25.56           C
ATOM   1305  OE1 GLU A 164      26.968   5.226  26.652  1.00 25.85           O
ATOM   1306  OE2 GLU A 164      26.550   6.862  28.060  1.00 26.64           O
ATOM   1307  N   ASP A 165      23.490   6.936  23.269  1.00 14.60           N
ATOM   1308  CA  ASP A 165      23.173   8.278  22.789  1.00 14.65           C
ATOM   1309  C   ASP A 165      22.733   8.996  24.062  1.00 14.82           C
ATOM   1310  O   ASP A 165      21.639   8.745  24.576  1.00 13.07           O
ATOM   1311  CB  ASP A 165      22.019   8.247  21.783  1.00 15.86           C
ATOM   1312  CG  ASP A 165      21.614   9.644  21.312  1.00 16.81           C
ATOM   1313  OD1 ASP A 165      22.132  10.634  21.863  1.00 15.99           O
ATOM   1314  OD2 ASP A 165      20.772   9.749  20.397  1.00 14.78           O
ATOM   1315  N   LYS A 166      23.584   9.877  24.580  1.00 14.35           N
ATOM   1316  CA  LYS A 166      23.276  10.592  25.817  1.00 15.57           C
ATOM   1317  C   LYS A 166      22.093  11.552  25.724  1.00 15.77           C
ATOM   1318  O   LYS A 166      21.554  11.981  26.747  1.00 14.40           O
ATOM   1319  CB  LYS A 166      24.510  11.369  26.298  1.00 18.55           C
ATOM   1320  CG  LYS A 166      25.706  10.494  26.661  1.00 20.68           C
ATOM   1321  CD  LYS A 166      26.883  11.342  27.126  1.00 23.05           C
ATOM   1322  CE  LYS A 166      28.113  10.489  27.408  1.00 26.98           C
ATOM   1323  NZ  LYS A 166      27.869   9.541  28.529  1.00 32.34           N
ATOM   1324  N   ALA A 167      21.678  11.874  24.504  1.00 13.91           N
ATOM   1325  CA  ALA A 167      20.584  12.819  24.300  1.00 14.81           C
ATOM   1326  C   ALA A 167      19.178  12.253  24.485  1.00 15.03           C
ATOM   1327  O   ALA A 167      18.215  13.014  24.594  1.00 14.63           O
ATOM   1328  CB  ALA A 167      20.705  13.447  22.912  1.00 14.79           C
ATOM   1329  N   VAL A 168      19.043  10.930  24.521  1.00 16.04           N
ATOM   1330  CA  VAL A 168      17.714  10.348  24.674  1.00 16.40           C
ATOM   1331  C   VAL A 168      17.212  10.363  26.109  1.00 17.49           C
ATOM   1332  O   VAL A 168      17.855   9.825  27.008  1.00 17.88           O
ATOM   1333  CB  VAL A 168      17.660   8.879  24.180  1.00 17.96           C
ATOM   1334  CG1 VAL A 168      16.204   8.438  24.044  1.00 18.17           C
ATOM   1335  CG2 VAL A 168      18.386   8.740  22.865  1.00 18.13           C
ATOM   1336  N   ASN A 169      16.064  10.998  26.320  1.00 18.56           N
ATOM   1337  CA  ASN A 169      15.452  11.034  27.639  1.00 19.52           C
ATOM   1338  C   ASN A 169      14.413   9.923  27.581  1.00 17.59           C
ATOM   1339  O   ASN A 169      13.376  10.080  26.938  1.00 16.98           O
ATOM   1340  CB  ASN A 169      14.744  12.363  27.889  1.00 19.95           C
ATOM   1341  CG  ASN A 169      14.219  12.478  29.305  1.00 23.92           C
ATOM   1342  OD1 ASN A 169      13.814  11.486  29.913  1.00 22.00           O
ATOM   1343  ND2 ASN A 169      14.214  13.695  29.838  1.00 27.44           N
ATOM   1344  N   TRP A 170      14.693   8.802  28.236  1.00 16.31           N
ATOM   1345  CA  TRP A 170      13.774   7.669  28.218  1.00 16.41           C
ATOM   1346  C   TRP A 170      12.548   7.817  29.115  1.00 16.70           C
ATOM   1347  O   TRP A 170      11.631   7.000  29.056  1.00 15.60           O
ATOM   1348  CB  TRP A 170      14.529   6.385  28.573  1.00 14.03           C
ATOM   1349  CG  TRP A 170      15.575   6.040  27.562  1.00 14.26           C
ATOM   1350  CD1 TRP A 170      16.928   6.046  27.743  1.00 13.91           C
ATOM   1351  CD2 TRP A 170      15.354   5.656  26.200  1.00 15.14           C
ATOM   1352  NE1 TRP A 170      17.565   5.691  26.577  1.00 17.55           N
ATOM   1353  CE2 TRP A 170      16.621   5.446  25.614  1.00 16.33           C
ATOM   1354  CE3 TRP A 170      14.205   5.470  25.417  1.00 14.82           C
ATOM   1355  CZ2 TRP A 170      16.776   5.057  24.276  1.00 15.48           C
ATOM   1356  CZ3 TRP A 170      14.358   5.082  24.083  1.00 14.44           C
ATOM   1357  CH2 TRP A 170      15.636   4.881  23.531  1.00 14.57           C
ATOM   1358  N   GLY A 171      12.514   8.858  29.937  1.00 17.91           N
ATOM   1359  CA  GLY A 171      11.362   9.033  30.801  1.00 18.31           C
ATOM   1360  C   GLY A 171      11.706   9.583  32.172  1.00 19.88           C
ATOM   1361  O   GLY A 171      12.869   9.599  32.563  1.00 18.37           O
ATOM   1362  N   PRO A 172      10.694  10.014  32.938  1.00 20.98           N
ATOM   1363  CA  PRO A 172      10.834  10.586  34.281  1.00 22.73           C
ATOM   1364  C   PRO A 172      11.037   9.614  35.443  1.00 23.34           C
ATOM   1365  O   PRO A 172      11.441  10.031  36.531  1.00 23.57           O
ATOM   1366  CB  PRO A 172       9.542  11.373  34.437  1.00 22.32           C
ATOM   1367  CG  PRO A 172       8.553  10.450  33.792  1.00 22.75           C
ATOM   1368  CD  PRO A 172       9.278  10.012  32.520  1.00 21.22           C
ATOM   1369  N   GLU A 173      10.759   8.333  35.225  1.00 21.87           N
ATOM   1370  CA  GLU A 173      10.891   7.348  36.296  1.00 21.01           C
ATOM   1371  C   GLU A 173      12.317   7.115  36.767  1.00 22.50           C
ATOM   1372  O   GLU A 173      13.265   7.167  35.986  1.00 21.63           O
ATOM   1373  CB  GLU A 173      10.278   6.007  35.876  1.00 18.04           C
ATOM   1374  CG  GLU A 173       8.819   6.085  35.453  1.00 17.49           C
ATOM   1375  CD  GLU A 173       8.645   6.557  34.016  1.00 17.52           C
ATOM   1376  OE1 GLU A 173       9.668   6.765  33.331  1.00 15.70           O
ATOM   1377  OE2 GLU A 173       7.485   6.708  33.573  1.00 15.15           O
ATOM   1378  N   ASP A 174      12.459   6.847  38.060  1.00 23.25           N
ATOM   1379  CA  ASP A 174      13.764   6.593  38.647  1.00 24.51           C
ATOM   1380  C   ASP A 174      13.952   5.089  38.835  1.00 23.00           C
ATOM   1381  O   ASP A 174      14.973   4.645  39.356  1.00 23.25           O
ATOM   1382  CB  ASP A 174      13.873   7.287  40.005  1.00 29.75           C
ATOM   1383  CG  ASP A 174      15.293   7.322  40.526  1.00 35.20           C
ATOM   1384  OD1 ASP A 174      15.478   7.324  41.762  1.00 37.64           O
ATOM   1385  OD2 ASP A 174      16.227   7.362  39.695  1.00 38.72           O
ATOM   1386  N   GLU A 175      12.970   4.310  38.396  1.00 20.53           N
ATOM   1387  CA  GLU A 175      13.018   2.856  38.546  1.00 21.52           C
ATOM   1388  C   GLU A 175      12.495   2.132  37.305  1.00 21.01           C
ATOM   1389  O   GLU A 175      11.484   2.532  36.735  1.00 20.64           O
ATOM   1390  CB  GLU A 175      12.174   2.455  39.758  1.00 22.95           C
ATOM   1391  CG  GLU A 175      12.255   0.997  40.158  1.00 30.05           C
ATOM   1392  CD  GLU A 175      11.413   0.702  41.392  1.00 32.60           C
ATOM   1393  OE1 GLU A 175      11.368   1.566  42.295  1.00 33.90           O
ATOM   1394  OE2 GLU A 175      10.806  -0.389  41.463  1.00 32.97           O
ATOM   1395  N   PHE A 176      13.180   1.068  36.893  1.00 20.90           N
ATOM   1396  CA  PHE A 176      12.741   0.300  35.730  1.00 21.51           C
ATOM   1397  C   PHE A 176      11.444  -0.421  36.077  1.00 21.87           C
ATOM   1398  O   PHE A 176      11.189  -0.736  37.241  1.00 19.88           O
ATOM   1399  CB  PHE A 176      13.806  -0.721  35.309  1.00 20.81           C
ATOM   1400  CG  PHE A 176      14.983  -0.113  34.596  1.00 21.60           C
ATOM   1401  CD1 PHE A 176      16.281  -0.434  34.974  1.00 23.49           C
ATOM   1402  CD2 PHE A 176      14.794   0.778  33.546  1.00 23.45           C
ATOM   1403  CE1 PHE A 176      17.378   0.126  34.319  1.00 25.48           C
ATOM   1404  CE2 PHE A 176      15.883   1.346  32.882  1.00 24.24           C
ATOM   1405  CZ  PHE A 176      17.179   1.018  33.271  1.00 24.75           C
ATOM   1406  N   GLU A 177      10.629  -0.671  35.059  1.00 21.05           N
ATOM   1407  CA  GLU A 177       9.345  -1.340  35.228  1.00 21.10           C
ATOM   1408  C   GLU A 177       8.369  -0.623  36.158  1.00 22.44           C
ATOM   1409  O   GLU A 177       7.622  -1.248  36.910  1.00 20.80           O
ATOM   1410  CB  GLU A 177       9.549  -2.794  35.670  1.00 24.79           C
ATOM   1411  CG  GLU A 177      10.056  -3.678  34.532  1.00 25.73           C
ATOM   1412  CD  GLU A 177      10.087  -5.152  34.883  1.00 27.22           C
ATOM   1413  OE1 GLU A 177      10.836  -5.526  35.807  1.00 26.34           O
ATOM   1414  OE2 GLU A 177       9.365  -5.937  34.227  1.00 27.87           O
ATOM   1415  N   THR A 178       8.393   0.705  36.098  1.00 20.73           N
ATOM   1416  CA  THR A 178       7.479   1.545  36.860  1.00 19.85           C
ATOM   1417  C   THR A 178       7.079   2.617  35.859  1.00 17.79           C
ATOM   1418  O   THR A 178       7.792   2.848  34.879  1.00 17.99           O
ATOM   1419  CB  THR A 178       8.152   2.223  38.084  1.00 20.50           C
ATOM   1420  OG1 THR A 178       9.150   3.148  37.637  1.00 21.04           O
ATOM   1421  CG2 THR A 178       8.789   1.177  38.987  1.00 21.35           C
ATOM   1422  N   GLN A 179       5.939   3.257  36.078  1.00 18.25           N
ATOM   1423  CA  GLN A 179       5.508   4.295  35.161  1.00 18.91           C
ATOM   1424  C   GLN A 179       4.918   5.486  35.897  1.00 20.56           C
ATOM   1425  O   GLN A 179       4.090   5.341  36.799  1.00 19.91           O
ATOM   1426  CB  GLN A 179       4.498   3.731  34.148  1.00 17.19           C
ATOM   1427  CG  GLN A 179       3.091   3.501  34.676  1.00 17.39           C
ATOM   1428  CD  GLN A 179       2.224   4.752  34.605  1.00 20.12           C
ATOM   1429  OE1 GLN A 179       2.667   5.809  34.143  1.00 18.38           O
ATOM   1430  NE2 GLN A 179       0.978   4.634  35.059  1.00 19.78           N
ATOM   1431  N   GLU A 180       5.376   6.665  35.503  1.00 20.09           N
ATOM   1432  CA  GLU A 180       4.925   7.922  36.070  1.00 21.70           C
ATOM   1433  C   GLU A 180       4.696   8.820  34.867  1.00 20.26           C
ATOM   1434  O   GLU A 180       4.968  10.017  34.910  1.00 21.99           O
ATOM   1435  CB  GLU A 180       6.018   8.508  36.971  1.00 23.70           C
ATOM   1436  CG  GLU A 180       6.198   7.763  38.290  1.00 28.26           C
ATOM   1437  CD  GLU A 180       7.537   8.038  38.951  1.00 32.01           C
ATOM   1438  OE1 GLU A 180       8.073   9.152  38.785  1.00 35.53           O
ATOM   1439  OE2 GLU A 180       8.051   7.143  39.653  1.00 36.53           O
ATOM   1440  N   ARG A 181       4.188   8.226  33.791  1.00 19.87           N
ATOM   1441  CA  ARG A 181       3.966   8.966  32.553  1.00 19.24           C
ATOM   1442  C   ARG A 181       2.536   8.974  32.018  1.00 19.64           C
ATOM   1443  O   ARG A 181       2.260   9.631  31.013  1.00 19.09           O
ATOM   1444  CB  ARG A 181       4.925   8.450  31.475  1.00 18.20           C
ATOM   1445  CG  ARG A 181       4.776   6.966  31.155  1.00 15.30           C
ATOM   1446  CD  ARG A 181       5.849   6.492  30.173  1.00 14.15           C
ATOM   1447  NE  ARG A 181       7.181   6.425  30.775  1.00 14.63           N
ATOM   1448  CZ  ARG A 181       8.287   6.106  30.108  1.00 16.20           C
ATOM   1449  NH1 ARG A 181       8.229   5.821  28.811  1.00 15.98           N
ATOM   1450  NH2 ARG A 181       9.456   6.078  30.734  1.00 16.20           N
ATOM   1451  N   PHE A 182       1.627   8.251  32.669  1.00 19.21           N
ATOM   1452  CA  PHE A 182       0.235   8.244  32.230  1.00 21.37           C
ATOM   1453  C   PHE A 182      -0.739   7.942  33.366  1.00 22.31           C
ATOM   1454  O   PHE A 182      -0.486   7.072  34.199  1.00 21.64           O
ATOM   1455  CB  PHE A 182       0.032   7.253  31.066  1.00 19.00           C
ATOM   1456  CG  PHE A 182      -0.109   5.807  31.483  1.00 19.48           C
ATOM   1457  CD1 PHE A 182      -1.338   5.302  31.901  1.00 18.26           C
ATOM   1458  CD2 PHE A 182       0.980   4.944  31.422  1.00 18.61           C
ATOM   1459  CE1 PHE A 182      -1.482   3.955  32.247  1.00 18.14           C
ATOM   1460  CE2 PHE A 182       0.849   3.597  31.767  1.00 17.49           C
ATOM   1461  CZ  PHE A 182      -0.384   3.102  32.179  1.00 15.90           C
ATOM   1462  N   ASP A 183      -1.842   8.687  33.405  1.00 24.19           N
ATOM   1463  CA  ASP A 183      -2.873   8.488  34.421  1.00 27.40           C
ATOM   1464  C   ASP A 183      -3.978   7.638  33.815  1.00 27.25           C
ATOM   1465  O   ASP A 183      -4.562   6.784  34.480  1.00 31.14           O
ATOM   1466  CB  ASP A 183      -3.460   9.824  34.883  1.00 30.14           C
ATOM   1467  CG  ASP A 183      -2.460  10.669  35.645  1.00 34.08           C
ATOM   1468  OD1 ASP A 183      -1.731  10.110  36.490  1.00 35.29           O
ATOM   1469  OD2 ASP A 183      -2.414  11.894  35.409  1.00 37.97           O
ATOM   1470  N   GLU A 184      -4.262   7.893  32.544  1.00 24.54           N
ATOM   1471  CA  GLU A 184      -5.280   7.157  31.810  1.00 24.65           C
ATOM   1472  C   GLU A 184      -4.609   6.529  30.599  1.00 23.70           C
ATOM   1473  O   GLU A 184      -3.766   7.154  29.960  1.00 21.15           O
ATOM   1474  CB  GLU A 184      -6.384   8.103  31.333  1.00 28.30           C
ATOM   1475  CG  GLU A 184      -7.160   8.763  32.456  1.00 34.62           C
ATOM   1476  CD  GLU A 184      -8.077   7.794  33.179  1.00 37.74           C
ATOM   1477  OE1 GLU A 184      -8.529   8.131  34.293  1.00 41.61           O
ATOM   1478  OE2 GLU A 184      -8.354   6.704  32.631  1.00 38.86           O
ATOM   1479  N   PRO A 185      -4.959   5.275  30.280  1.00 23.32           N
ATOM   1480  CA  PRO A 185      -4.358   4.609  29.121  1.00 22.23           C
ATOM   1481  C   PRO A 185      -4.616   5.449  27.872  1.00 20.61           C
ATOM   1482  O   PRO A 185      -5.718   5.963  27.688  1.00 19.46           O
ATOM   1483  CB  PRO A 185      -5.090   3.271  29.079  1.00 22.24           C
ATOM   1484  CG  PRO A 185      -5.365   3.003  30.543  1.00 24.43           C
ATOM   1485  CD  PRO A 185      -5.831   4.354  31.029  1.00 23.65           C
ATOM   1486  N   GLY A 186      -3.601   5.588  27.024  1.00 18.24           N
ATOM   1487  CA  GLY A 186      -3.755   6.376  25.813  1.00 18.37           C
ATOM   1488  C   GLY A 186      -3.510   7.857  26.050  1.00 19.74           C
ATOM   1489  O   GLY A 186      -3.701   8.674  25.155  1.00 18.60           O
ATOM   1490  N   GLU A 187      -3.085   8.208  27.260  1.00 21.12           N
ATOM   1491  CA  GLU A 187      -2.812   9.601  27.606  1.00 22.87           C
ATOM   1492  C   GLU A 187      -1.380   9.704  28.115  1.00 22.52           C
ATOM   1493  O   GLU A 187      -1.112  10.360  29.122  1.00 21.46           O
ATOM   1494  CB  GLU A 187      -3.767  10.071  28.702  1.00 26.63           C
ATOM   1495  CG  GLU A 187      -5.217   9.718  28.456  1.00 34.70           C
ATOM   1496  CD  GLU A 187      -5.898  10.664  27.498  1.00 40.40           C
ATOM   1497  OE1 GLU A 187      -5.365  10.879  26.388  1.00 43.83           O
ATOM   1498  OE2 GLU A 187      -6.975  11.189  27.858  1.00 43.30           O
ATOM   1499  N   ILE A 188      -0.461   9.048  27.415  1.00 21.05           N
ATOM   1500  CA  ILE A 188       0.941   9.054  27.804  1.00 19.84           C
ATOM   1501  C   ILE A 188       1.604  10.406  27.558  1.00 21.27           C
ATOM   1502  O   ILE A 188       1.339  11.072  26.557  1.00 21.19           O
ATOM   1503  CB  ILE A 188       1.731   7.974  27.032  1.00 17.91           C
ATOM   1504  CG1 ILE A 188       1.111   6.598  27.280  1.00 16.85           C
ATOM   1505  CG2 ILE A 188       3.182   7.962  27.484  1.00 17.90           C
ATOM   1506  CD1 ILE A 188       1.669   5.513  26.370  1.00 13.61           C
ATOM   1507  N   GLN A 189       2.469  10.796  28.487  1.00 21.65           N
ATOM   1508  CA  GLN A 189       3.213  12.049  28.404  1.00 23.92           C
ATOM   1509  C   GLN A 189       3.838  12.192  27.013  1.00 24.41           C
ATOM   1510  O   GLN A 189       4.444  11.253  26.500  1.00 21.29           O
ATOM   1511  CB  GLN A 189       4.289  12.048  29.490  1.00 25.61           C
ATOM   1512  CG  GLN A 189       5.423  13.034  29.312  1.00 31.62           C
ATOM   1513  CD  GLN A 189       6.353  13.030  30.510  1.00 31.78           C
ATOM   1514  OE1 GLN A 189       7.509  13.447  30.421  1.00 36.62           O
ATOM   1515  NE2 GLN A 189       5.847  12.563  31.646  1.00 31.59           N
ATOM   1516  N   GLU A 190       3.685  13.366  26.407  1.00 23.46           N
ATOM   1517  CA  GLU A 190       4.224  13.606  25.069  1.00 25.31           C
ATOM   1518  C   GLU A 190       5.732  13.438  24.964  1.00 22.45           C
ATOM   1519  O   GLU A 190       6.474  13.753  25.895  1.00 22.77           O
ATOM   1520  CB  GLU A 190       3.830  15.007  24.580  1.00 29.81           C
ATOM   1521  CG  GLU A 190       2.338  15.157  24.313  1.00 34.97           C
ATOM   1522  CD  GLU A 190       1.968  16.510  23.725  1.00 39.77           C
ATOM   1523  OE1 GLU A 190       0.770  16.721  23.440  1.00 40.50           O
ATOM   1524  OE2 GLU A 190       2.870  17.359  23.547  1.00 40.84           O
ATOM   1525  N   GLY A 191       6.177  12.932  23.817  1.00 20.85           N
ATOM   1526  CA  GLY A 191       7.596  12.742  23.586  1.00 20.97           C
ATOM   1527  C   GLY A 191       8.154  11.395  24.015  1.00 20.62           C
ATOM   1528  O   GLY A 191       9.356  11.160  23.887  1.00 22.37           O
ATOM   1529  N   LEU A 192       7.299  10.509  24.518  1.00 18.76           N
ATOM   1530  CA  LEU A 192       7.749   9.190  24.963  1.00 16.98           C
ATOM   1531  C   LEU A 192       7.134   8.090  24.104  1.00 16.11           C
ATOM   1532  O   LEU A 192       5.942   8.116  23.811  1.00 16.74           O
ATOM   1533  CB  LEU A 192       7.390   8.982  26.443  1.00 15.55           C
ATOM   1534  CG  LEU A 192       8.049   9.976  27.411  1.00 16.75           C
ATOM   1535  CD1 LEU A 192       7.611   9.688  28.847  1.00 17.07           C
ATOM   1536  CD2 LEU A 192       9.563   9.876  27.294  1.00 16.52           C
ATOM   1537  N   GLY A 193       7.956   7.123  23.706  1.00 17.18           N
ATOM   1538  CA  GLY A 193       7.482   6.043  22.858  1.00 17.85           C
ATOM   1539  C   GLY A 193       6.953   4.812  23.564  1.00 18.56           C
ATOM   1540  O   GLY A 193       6.370   3.931  22.924  1.00 18.10           O
ATOM   1541  N   ALA A 194       7.153   4.742  24.876  1.00 18.01           N
ATOM   1542  CA  ALA A 194       6.686   3.602  25.657  1.00 17.47           C
ATOM   1543  C   ALA A 194       5.837   4.088  26.826  1.00 16.64           C
ATOM   1544  O   ALA A 194       5.886   5.264  27.198  1.00 14.86           O
ATOM   1545  CB  ALA A 194       7.880   2.791  26.171  1.00 17.68           C
ATOM   1546  N   SER A 195       5.063   3.180  27.404  1.00 14.97           N
ATOM   1547  CA  SER A 195       4.197   3.526  28.522  1.00 15.10           C
ATOM   1548  C   SER A 195       4.834   3.205  29.865  1.00 15.08           C
ATOM   1549  O   SER A 195       4.258   3.501  30.912  1.00 15.36           O
ATOM   1550  CB  SER A 195       2.883   2.763  28.406  1.00 13.65           C
ATOM   1551  OG  SER A 195       3.123   1.369  28.483  1.00 14.45           O
ATOM   1552  N   VAL A 196       6.018   2.602  29.834  1.00 15.06           N
ATOM   1553  CA  VAL A 196       6.718   2.206  31.054  1.00 15.94           C
ATOM   1554  C   VAL A 196       8.232   2.321  30.870  1.00 16.77           C
ATOM   1555  O   VAL A 196       8.752   2.027  29.797  1.00 16.91           O
ATOM   1556  CB  VAL A 196       6.386   0.736  31.415  1.00 15.84           C
ATOM   1557  CG1 VAL A 196       7.108   0.330  32.686  1.00 13.66           C
ATOM   1558  CG2 VAL A 196       4.880   0.559  31.560  1.00 15.94           C
ATOM   1559  N   MET A 197       8.934   2.747  31.916  1.00 16.81           N
ATOM   1560  CA  MET A 197      10.388   2.884  31.841  1.00 16.78           C
ATOM   1561  C   MET A 197      11.046   1.513  31.707  1.00 17.26           C
ATOM   1562  O   MET A 197      10.805   0.616  32.516  1.00 15.79           O
ATOM   1563  CB  MET A 197      10.918   3.601  33.093  1.00 17.19           C
ATOM   1564  CG  MET A 197      12.442   3.720  33.182  1.00 16.78           C
ATOM   1565  SD  MET A 197      13.230   4.590  31.796  1.00 16.97           S
ATOM   1566  CE  MET A 197      13.107   6.316  32.321  1.00 13.73           C
ATOM   1567  N   GLY A 198      11.871   1.349  30.676  1.00 15.26           N
ATOM   1568  CA  GLY A 198      12.551   0.082  30.476  1.00 14.10           C
ATOM   1569  C   GLY A 198      11.821  -0.924  29.604  1.00 15.59           C
ATOM   1570  O   GLY A 198      12.296  -2.047  29.423  1.00 13.90           O
ATOM   1571  N   LEU A 199      10.660  -0.550  29.077  1.00 14.43           N
ATOM   1572  CA  LEU A 199       9.930  -1.457  28.200  1.00 14.35           C
ATOM   1573  C   LEU A 199      10.004  -0.886  26.788  1.00 14.29           C
ATOM   1574  O   LEU A 199      10.252   0.305  26.605  1.00 13.22           O
ATOM   1575  CB  LEU A 199       8.469  -1.605  28.640  1.00 14.97           C
ATOM   1576  CG  LEU A 199       8.215  -2.130  30.060  1.00 12.92           C
ATOM   1577  CD1 LEU A 199       6.742  -2.486  30.195  1.00 12.46           C
ATOM   1578  CD2 LEU A 199       9.078  -3.361  30.343  1.00 13.72           C
ATOM   1579  N   ILE A 200       9.806  -1.742  25.795  1.00 14.16           N
ATOM   1580  CA  ILE A 200       9.865  -1.308  24.407  1.00 13.30           C
ATOM   1581  C   ILE A 200       8.662  -0.425  24.072  1.00 13.46           C
ATOM   1582  O   ILE A 200       8.831   0.725  23.660  1.00 12.76           O
ATOM   1583  CB  ILE A 200       9.928  -2.521  23.466  1.00 12.02           C
ATOM   1584  CG1 ILE A 200      11.140  -3.391  23.829  1.00 14.18           C
ATOM   1585  CG2 ILE A 200      10.024  -2.057  22.021  1.00 11.87           C
ATOM   1586  CD1 ILE A 200      12.483  -2.676  23.733  1.00 15.16           C
ATOM   1587  N   TYR A 201       7.453  -0.956  24.246  1.00 12.21           N
ATOM   1588  CA  TYR A 201       6.241  -0.180  23.988  1.00 12.68           C
ATOM   1589  C   TYR A 201       5.289  -0.171  25.185  1.00 13.23           C
ATOM   1590  O   TYR A 201       5.015   0.884  25.753  1.00 15.50           O
ATOM   1591  CB  TYR A 201       5.494  -0.710  22.765  1.00 12.32           C
ATOM   1592  CG  TYR A 201       6.248  -0.548  21.460  1.00 13.01           C
ATOM   1593  CD1 TYR A 201       6.503  -1.648  20.652  1.00 11.77           C
ATOM   1594  CD2 TYR A 201       6.701   0.704  21.035  1.00 12.34           C
ATOM   1595  CE1 TYR A 201       7.191  -1.520  19.444  1.00 13.54           C
ATOM   1596  CE2 TYR A 201       7.394   0.848  19.819  1.00 14.24           C
ATOM   1597  CZ  TYR A 201       7.632  -0.270  19.033  1.00 12.67           C
ATOM   1598  OH  TYR A 201       8.300  -0.156  17.831  1.00 14.49           O
ATOM   1599  N   VAL A 202       4.789  -1.342  25.573  1.00 12.53           N
ATOM   1600  CA  VAL A 202       3.843  -1.408  26.684  1.00 12.88           C
ATOM   1601  C   VAL A 202       4.071  -2.580  27.624  1.00 13.78           C
ATOM   1602  O   VAL A 202       4.923  -3.430  27.381  1.00 10.02           O
ATOM   1603  CB  VAL A 202       2.387  -1.482  26.157  1.00 13.15           C
ATOM   1604  CG1 VAL A 202       2.101  -0.278  25.252  1.00 12.72           C
ATOM   1605  CG2 VAL A 202       2.166  -2.795  25.384  1.00 12.96           C
ATOM   1606  N   ASN A 203       3.297  -2.612  28.707  1.00 14.93           N
ATOM   1607  CA  ASN A 203       3.389  -3.682  29.691  1.00 13.58           C
ATOM   1608  C   ASN A 203       2.600  -4.878  29.151  1.00 11.80           C
ATOM   1609  O   ASN A 203       1.395  -4.792  28.921  1.00 10.47           O
ATOM   1610  CB  ASN A 203       2.819  -3.197  31.032  1.00 14.31           C
ATOM   1611  CG  ASN A 203       2.967  -4.218  32.146  1.00 16.91           C
ATOM   1612  OD1 ASN A 203       2.960  -3.865  33.333  1.00 20.35           O
ATOM   1613  ND2 ASN A 203       3.079  -5.485  31.779  1.00 14.24           N
ATOM   1614  N   PRO A 204       3.277  -6.013  28.946  1.00 12.37           N
ATOM   1615  CA  PRO A 204       2.618  -7.211  28.423  1.00 14.05           C
ATOM   1616  C   PRO A 204       1.476  -7.753  29.282  1.00 16.28           C
ATOM   1617  O   PRO A 204       0.589  -8.441  28.776  1.00 17.75           O
ATOM   1618  CB  PRO A 204       3.775  -8.202  28.276  1.00 12.48           C
ATOM   1619  CG  PRO A 204       4.702  -7.802  29.377  1.00 12.37           C
ATOM   1620  CD  PRO A 204       4.684  -6.288  29.290  1.00 11.39           C
ATOM   1621  N   GLU A 205       1.496  -7.448  30.575  1.00 14.60           N
ATOM   1622  CA  GLU A 205       0.445  -7.918  31.465  1.00 13.93           C
ATOM   1623  C   GLU A 205      -0.768  -7.002  31.431  1.00 13.73           C
ATOM   1624  O   GLU A 205      -1.868  -7.406  31.795  1.00 13.57           O
ATOM   1625  CB  GLU A 205       0.967  -8.020  32.898  1.00 14.96           C
ATOM   1626  CG  GLU A 205       2.122  -8.993  33.072  1.00 15.55           C
ATOM   1627  CD  GLU A 205       2.552  -9.118  34.524  1.00 19.21           C
ATOM   1628  OE1 GLU A 205       1.843  -9.791  35.304  1.00 17.46           O
ATOM   1629  OE2 GLU A 205       3.591  -8.532  34.885  1.00 19.07           O
ATOM   1630  N   GLY A 206      -0.560  -5.768  30.984  1.00 14.38           N
ATOM   1631  CA  GLY A 206      -1.642  -4.804  30.920  1.00 14.73           C
ATOM   1632  C   GLY A 206      -1.203  -3.501  31.563  1.00 16.72           C
ATOM   1633  O   GLY A 206      -0.185  -3.470  32.256  1.00 17.77           O
ATOM   1634  N   PRO A 207      -1.950  -2.405  31.365  1.00 17.03           N
ATOM   1635  CA  PRO A 207      -1.580  -1.112  31.953  1.00 16.64           C
ATOM   1636  C   PRO A 207      -1.530  -1.190  33.482  1.00 17.26           C
ATOM   1637  O   PRO A 207      -2.470  -1.675  34.111  1.00 17.01           O
ATOM   1638  CB  PRO A 207      -2.689  -0.175  31.469  1.00 16.38           C
ATOM   1639  CG  PRO A 207      -3.235  -0.858  30.242  1.00 20.77           C
ATOM   1640  CD  PRO A 207      -3.232  -2.307  30.651  1.00 17.23           C
ATOM   1641  N   ASP A 208      -0.441  -0.694  34.067  1.00 15.94           N
ATOM   1642  CA  ASP A 208      -0.247  -0.715  35.518  1.00 18.25           C
ATOM   1643  C   ASP A 208      -0.317  -2.129  36.083  1.00 19.22           C
ATOM   1644  O   ASP A 208      -0.590  -2.328  37.273  1.00 17.67           O
ATOM   1645  CB  ASP A 208      -1.281   0.169  36.223  1.00 16.75           C
ATOM   1646  CG  ASP A 208      -1.075   1.644  35.936  1.00 16.85           C
ATOM   1647  OD1 ASP A 208       0.080   2.114  36.030  1.00 17.48           O
ATOM   1648  OD2 ASP A 208      -2.065   2.336  35.623  1.00 19.45           O
ATOM   1649  N   GLY A 209      -0.072  -3.113  35.224  1.00 16.95           N
ATOM   1650  CA  GLY A 209      -0.104  -4.497  35.664  1.00 17.16           C
ATOM   1651  C   GLY A 209      -1.484  -5.121  35.798  1.00 16.75           C
ATOM   1652  O   GLY A 209      -1.606  -6.222  36.338  1.00 18.12           O
ATOM   1653  N   ASN A 210      -2.523  -4.427  35.335  1.00 16.53           N
ATOM   1654  CA  ASN A 210      -3.888  -4.962  35.387  1.00 17.19           C
ATOM   1655  C   ASN A 210      -4.199  -5.581  34.021  1.00 17.07           C
ATOM   1656  O   ASN A 210      -4.000  -4.942  32.988  1.00 16.31           O
ATOM   1657  CB  ASN A 210      -4.902  -3.853  35.688  1.00 19.84           C
ATOM   1658  CG  ASN A 210      -4.663  -3.192  37.036  1.00 22.35           C
ATOM   1659  OD1 ASN A 210      -4.463  -3.869  38.044  1.00 23.48           O
ATOM   1660  ND2 ASN A 210      -4.692  -1.866  37.059  1.00 24.26           N
ATOM   1661  N   PRO A 211      -4.703  -6.829  34.003  1.00 16.70           N
ATOM   1662  CA  PRO A 211      -5.037  -7.546  32.767  1.00 15.79           C
ATOM   1663  C   PRO A 211      -6.311  -7.065  32.073  1.00 14.64           C
ATOM   1664  O   PRO A 211      -7.222  -7.847  31.819  1.00 14.89           O
ATOM   1665  CB  PRO A 211      -5.138  -8.991  33.239  1.00 15.44           C
ATOM   1666  CG  PRO A 211      -5.770  -8.829  34.582  1.00 16.75           C
ATOM   1667  CD  PRO A 211      -5.011  -7.658  35.187  1.00 16.01           C
ATOM   1668  N   ASP A 212      -6.354  -5.772  31.776  1.00 15.52           N
ATOM   1669  CA  ASP A 212      -7.489  -5.137  31.117  1.00 15.69           C
ATOM   1670  C   ASP A 212      -7.114  -4.967  29.639  1.00 14.71           C
ATOM   1671  O   ASP A 212      -6.402  -4.031  29.286  1.00 14.14           O
ATOM   1672  CB  ASP A 212      -7.735  -3.765  31.754  1.00 14.97           C
ATOM   1673  CG  ASP A 212      -8.975  -3.080  31.220  1.00 18.33           C
ATOM   1674  OD1 ASP A 212      -9.388  -3.381  30.079  1.00 18.50           O
ATOM   1675  OD2 ASP A 212      -9.529  -2.221  31.939  1.00 20.59           O
ATOM   1676  N   PRO A 213      -7.604  -5.859  28.761  1.00 14.77           N
ATOM   1677  CA  PRO A 213      -7.306  -5.806  27.321  1.00 16.15           C
ATOM   1678  C   PRO A 213      -7.734  -4.522  26.616  1.00 17.23           C
ATOM   1679  O   PRO A 213      -6.981  -3.973  25.814  1.00 16.91           O
ATOM   1680  CB  PRO A 213      -8.048  -7.020  26.752  1.00 16.38           C
ATOM   1681  CG  PRO A 213      -8.350  -7.880  27.949  1.00 20.05           C
ATOM   1682  CD  PRO A 213      -8.618  -6.888  29.038  1.00 15.39           C
ATOM   1683  N   GLU A 214      -8.949  -4.054  26.889  1.00 17.44           N
ATOM   1684  CA  GLU A 214      -9.428  -2.834  26.244  1.00 19.25           C
ATOM   1685  C   GLU A 214      -8.531  -1.643  26.576  1.00 18.42           C
ATOM   1686  O   GLU A 214      -8.235  -0.815  25.711  1.00 17.96           O
ATOM   1687  CB  GLU A 214     -10.873  -2.521  26.661  1.00 22.70           C
ATOM   1688  CG  GLU A 214     -11.910  -3.548  26.209  1.00 26.08           C
ATOM   1689  CD  GLU A 214     -11.933  -4.796  27.079  1.00 27.14           C
ATOM   1690  OE1 GLU A 214     -11.210  -4.838  28.099  1.00 26.40           O
ATOM   1691  OE2 GLU A 214     -12.686  -5.735  26.745  1.00 31.04           O
ATOM   1692  N   ALA A 215      -8.107  -1.555  27.832  1.00 14.99           N
ATOM   1693  CA  ALA A 215      -7.241  -0.466  28.271  1.00 15.74           C
ATOM   1694  C   ALA A 215      -5.851  -0.631  27.661  1.00 15.14           C
ATOM   1695  O   ALA A 215      -5.234   0.337  27.224  1.00 15.17           O
ATOM   1696  CB  ALA A 215      -7.146  -0.447  29.804  1.00 16.10           C
ATOM   1697  N   SER A 216      -5.359  -1.865  27.648  1.00 14.26           N
ATOM   1698  CA  SER A 216      -4.046  -2.152  27.081  1.00 13.99           C
ATOM   1699  C   SER A 216      -4.024  -1.665  25.631  1.00 14.88           C
ATOM   1700  O   SER A 216      -3.062  -1.044  25.188  1.00 15.08           O
ATOM   1701  CB  SER A 216      -3.774  -3.659  27.124  1.00 13.60           C
ATOM   1702  OG  SER A 216      -2.505  -3.965  26.573  1.00 13.35           O
ATOM   1703  N   ALA A 217      -5.104  -1.942  24.905  1.00 13.74           N
ATOM   1704  CA  ALA A 217      -5.219  -1.538  23.505  1.00 13.69           C
ATOM   1705  C   ALA A 217      -4.966  -0.038  23.319  1.00 15.68           C
ATOM   1706  O   ALA A 217      -4.372   0.381  22.324  1.00 14.90           O
ATOM   1707  CB  ALA A 217      -6.606  -1.904  22.972  1.00 12.44           C
ATOM   1708  N   LYS A 218      -5.412   0.771  24.275  1.00 14.54           N
ATOM   1709  CA  LYS A 218      -5.214   2.212  24.170  1.00 15.80           C
ATOM   1710  C   LYS A 218      -3.743   2.610  24.263  1.00 15.53           C
ATOM   1711  O   LYS A 218      -3.304   3.534  23.575  1.00 16.42           O
ATOM   1712  CB  LYS A 218      -6.045   2.935  25.230  1.00 18.15           C
ATOM   1713  CG  LYS A 218      -7.545   2.766  25.004  1.00 21.42           C
ATOM   1714  CD  LYS A 218      -8.368   3.447  26.083  1.00 24.84           C
ATOM   1715  CE  LYS A 218      -9.853   3.222  25.850  1.00 29.67           C
ATOM   1716  NZ  LYS A 218     -10.676   3.782  26.961  1.00 34.30           N
ATOM   1717  N   ASN A 219      -2.976   1.916  25.099  1.00 14.01           N
ATOM   1718  CA  ASN A 219      -1.554   2.223  25.216  1.00 15.07           C
ATOM   1719  C   ASN A 219      -0.814   1.620  24.028  1.00 12.81           C
ATOM   1720  O   ASN A 219       0.182   2.166  23.570  1.00 14.41           O
ATOM   1721  CB  ASN A 219      -0.973   1.688  26.531  1.00 14.49           C
ATOM   1722  CG  ASN A 219      -1.131   2.675  27.675  1.00 15.98           C
ATOM   1723  OD1 ASN A 219      -1.448   3.846  27.448  1.00 15.15           O
ATOM   1724  ND2 ASN A 219      -0.893   2.217  28.908  1.00 12.26           N
ATOM   1725  N   ILE A 220      -1.306   0.490  23.536  1.00 13.53           N
ATOM   1726  CA  ILE A 220      -0.693  -0.153  22.380  1.00 14.26           C
ATOM   1727  C   ILE A 220      -0.835   0.798  21.193  1.00 13.76           C
ATOM   1728  O   ILE A 220       0.138   1.106  20.506  1.00 14.87           O
ATOM   1729  CB  ILE A 220      -1.394  -1.491  22.030  1.00 14.11           C
ATOM   1730  CG1 ILE A 220      -1.074  -2.544  23.097  1.00 12.66           C
ATOM   1731  CG2 ILE A 220      -0.928  -1.986  20.650  1.00 13.94           C
ATOM   1732  CD1 ILE A 220      -1.863  -3.836  22.942  1.00 12.06           C
ATOM   1733  N   ARG A 221      -2.053   1.280  20.972  1.00 13.75           N
ATOM   1734  CA  ARG A 221      -2.314   2.179  19.853  1.00 14.22           C
ATOM   1735  C   ARG A 221      -1.484   3.456  19.898  1.00 14.87           C
ATOM   1736  O   ARG A 221      -0.905   3.861  18.886  1.00 13.30           O
ATOM   1737  CB  ARG A 221      -3.801   2.534  19.786  1.00 14.70           C
ATOM   1738  CG  ARG A 221      -4.144   3.464  18.626  1.00 15.48           C
ATOM   1739  CD  ARG A 221      -5.643   3.544  18.383  1.00 17.34           C
ATOM   1740  NE  ARG A 221      -6.164   2.331  17.761  1.00 17.84           N
ATOM   1741  CZ  ARG A 221      -6.918   1.427  18.377  1.00 17.75           C
ATOM   1742  NH1 ARG A 221      -7.253   1.588  19.652  1.00 16.27           N
ATOM   1743  NH2 ARG A 221      -7.341   0.360  17.713  1.00 15.45           N
ATOM   1744  N   GLN A 222      -1.408   4.087  21.067  1.00 13.76           N
ATOM   1745  CA  GLN A 222      -0.642   5.323  21.187  1.00 14.87           C
ATOM   1746  C   GLN A 222       0.868   5.129  21.046  1.00 14.53           C
ATOM   1747  O   GLN A 222       1.522   5.878  20.315  1.00 13.10           O
ATOM   1748  CB  GLN A 222      -0.951   6.026  22.511  1.00 16.01           C
ATOM   1749  CG  GLN A 222      -0.191   7.340  22.691  1.00 14.85           C
ATOM   1750  CD  GLN A 222      -0.679   8.133  23.891  1.00 18.89           C
ATOM   1751  OE1 GLN A 222      -0.716   7.624  25.008  1.00 18.94           O
ATOM   1752  NE2 GLN A 222      -1.057   9.388  23.661  1.00 21.64           N
ATOM   1753  N   THR A 223       1.431   4.135  21.734  1.00 13.10           N
ATOM   1754  CA  THR A 223       2.868   3.907  21.628  1.00 12.12           C
ATOM   1755  C   THR A 223       3.273   3.557  20.194  1.00 12.21           C
ATOM   1756  O   THR A 223       4.274   4.068  19.692  1.00 13.69           O
ATOM   1757  CB  THR A 223       3.365   2.786  22.578  1.00 11.67           C
ATOM   1758  OG1 THR A 223       2.619   1.585  22.352  1.00 12.33           O
ATOM   1759  CG2 THR A 223       3.219   3.221  24.040  1.00 11.50           C
ATOM   1760  N   PHE A 224       2.513   2.689  19.533  1.00 11.16           N
ATOM   1761  CA  PHE A 224       2.862   2.340  18.155  1.00 11.79           C
ATOM   1762  C   PHE A 224       2.699   3.547  17.230  1.00 13.21           C
ATOM   1763  O   PHE A 224       3.467   3.718  16.283  1.00 14.81           O
ATOM   1764  CB  PHE A 224       2.027   1.156  17.654  1.00 11.84           C
ATOM   1765  CG  PHE A 224       2.633  -0.190  17.981  1.00 11.95           C
ATOM   1766  CD1 PHE A 224       2.666  -0.658  19.292  1.00 12.30           C
ATOM   1767  CD2 PHE A 224       3.217  -0.963  16.984  1.00 12.47           C
ATOM   1768  CE1 PHE A 224       3.276  -1.879  19.605  1.00 13.02           C
ATOM   1769  CE2 PHE A 224       3.828  -2.180  17.284  1.00 13.32           C
ATOM   1770  CZ  PHE A 224       3.857  -2.638  18.600  1.00 14.36           C
ATOM   1771  N   ASP A 225       1.703   4.385  17.499  1.00 13.92           N
ATOM   1772  CA  ASP A 225       1.504   5.578  16.683  1.00 16.58           C
ATOM   1773  C   ASP A 225       2.743   6.456  16.858  1.00 16.93           C
ATOM   1774  O   ASP A 225       3.222   7.080  15.908  1.00 17.80           O
ATOM   1775  CB  ASP A 225       0.244   6.333  17.125  1.00 16.28           C
ATOM   1776  CG  ASP A 225       0.048   7.642  16.367  1.00 21.29           C
ATOM   1777  OD1 ASP A 225       0.241   7.667  15.133  1.00 22.35           O
ATOM   1778  OD2 ASP A 225      -0.310   8.646  17.006  1.00 23.12           O
ATOM   1779  N   ARG A 226       3.278   6.481  18.075  1.00 16.25           N
ATOM   1780  CA  ARG A 226       4.468   7.271  18.354  1.00 16.51           C
ATOM   1781  C   ARG A 226       5.726   6.626  17.800  1.00 15.41           C
ATOM   1782  O   ARG A 226       6.821   7.167  17.934  1.00 16.03           O
ATOM   1783  CB  ARG A 226       4.601   7.510  19.853  1.00 17.42           C
ATOM   1784  CG  ARG A 226       3.493   8.403  20.367  1.00 20.33           C
ATOM   1785  CD  ARG A 226       3.684   8.761  21.809  1.00 20.35           C
ATOM   1786  NE  ARG A 226       2.693   9.740  22.240  1.00 20.10           N
ATOM   1787  CZ  ARG A 226       2.668  10.273  23.453  1.00 19.73           C
ATOM   1788  NH1 ARG A 226       3.585   9.915  24.343  1.00 15.90           N
ATOM   1789  NH2 ARG A 226       1.730  11.154  23.778  1.00 18.41           N
ATOM   1790  N   MET A 227       5.565   5.458  17.186  1.00 13.98           N
ATOM   1791  CA  MET A 227       6.685   4.770  16.563  1.00 14.27           C
ATOM   1792  C   MET A 227       6.396   4.683  15.061  1.00 15.02           C
ATOM   1793  O   MET A 227       6.986   3.875  14.353  1.00 14.12           O
ATOM   1794  CB  MET A 227       6.885   3.374  17.171  1.00 15.02           C
ATOM   1795  CG  MET A 227       7.114   3.414  18.686  1.00 14.25           C
ATOM   1796  SD  MET A 227       8.315   2.213  19.293  1.00 13.13           S
ATOM   1797  CE  MET A 227       8.797   2.965  20.880  1.00 14.55           C
ATOM   1798  N   ALA A 228       5.469   5.536  14.614  1.00 15.87           N
ATOM   1799  CA  ALA A 228       5.049   5.670  13.216  1.00 16.06           C
ATOM   1800  C   ALA A 228       4.155   4.575  12.625  1.00 16.98           C
ATOM   1801  O   ALA A 228       4.027   4.478  11.399  1.00 14.05           O
ATOM   1802  CB  ALA A 228       6.278   5.862  12.325  1.00 17.06           C
ATOM   1803  N   MET A 229       3.519   3.774  13.478  1.00 14.10           N
ATOM   1804  CA  MET A 229       2.659   2.689  13.001  1.00 14.74           C
ATOM   1805  C   MET A 229       1.173   2.915  13.256  1.00 15.01           C
ATOM   1806  O   MET A 229       0.781   3.362  14.342  1.00 14.67           O
ATOM   1807  CB  MET A 229       3.069   1.364  13.658  1.00 12.96           C
ATOM   1808  CG  MET A 229       4.503   0.968  13.398  1.00 11.55           C
ATOM   1809  SD  MET A 229       4.821   0.652  11.639  1.00 14.75           S
ATOM   1810  CE  MET A 229       6.530   0.129  11.733  1.00 11.97           C
ATOM   1811  N   ASN A 230       0.350   2.591  12.260  1.00 14.61           N
ATOM   1812  CA  ASN A 230      -1.099   2.730  12.393  1.00 15.93           C
ATOM   1813  C   ASN A 230      -1.720   1.393  12.818  1.00 15.85           C
ATOM   1814  O   ASN A 230      -0.999   0.438  13.108  1.00 15.87           O
ATOM   1815  CB  ASN A 230      -1.730   3.214  11.075  1.00 15.74           C
ATOM   1816  CG  ASN A 230      -1.541   2.234   9.935  1.00 16.89           C
ATOM   1817  OD1 ASN A 230      -1.403   1.028  10.150  1.00 15.25           O
ATOM   1818  ND2 ASN A 230      -1.558   2.749   8.704  1.00 19.30           N
ATOM   1819  N   ASP A 231      -3.050   1.324  12.849  1.00 15.62           N
ATOM   1820  CA  ASP A 231      -3.753   0.111  13.273  1.00 17.36           C
ATOM   1821  C   ASP A 231      -3.414  -1.172  12.530  1.00 17.10           C
ATOM   1822  O   ASP A 231      -3.138  -2.196  13.163  1.00 15.70           O
ATOM   1823  CB  ASP A 231      -5.270   0.332  13.226  1.00 18.53           C
ATOM   1824  CG  ASP A 231      -5.812   0.944  14.507  1.00 19.07           C
ATOM   1825  OD1 ASP A 231      -5.025   1.557  15.257  1.00 19.18           O
ATOM   1826  OD2 ASP A 231      -7.030   0.822  14.758  1.00 20.28           O
ATOM   1827  N   LYS A 232      -3.448  -1.142  11.199  1.00 14.98           N
ATOM   1828  CA  LYS A 232      -3.141  -2.348  10.434  1.00 14.03           C
ATOM   1829  C   LYS A 232      -1.700  -2.792  10.587  1.00 13.11           C
ATOM   1830  O   LYS A 232      -1.421  -3.990  10.632  1.00 11.19           O
ATOM   1831  CB  LYS A 232      -3.452  -2.167   8.942  1.00 17.42           C
ATOM   1832  CG  LYS A 232      -4.844  -2.625   8.557  1.00 20.14           C
ATOM   1833  CD  LYS A 232      -5.008  -2.760   7.051  1.00 23.01           C
ATOM   1834  CE  LYS A 232      -6.396  -3.309   6.720  1.00 25.39           C
ATOM   1835  NZ  LYS A 232      -6.598  -3.544   5.265  1.00 25.49           N
ATOM   1836  N   GLU A 233      -0.785  -1.830  10.648  1.00 11.50           N
ATOM   1837  CA  GLU A 233       0.631  -2.145  10.801  1.00 11.19           C
ATOM   1838  C   GLU A 233       0.896  -2.733  12.184  1.00 12.52           C
ATOM   1839  O   GLU A 233       1.645  -3.700  12.331  1.00 12.22           O
ATOM   1840  CB  GLU A 233       1.477  -0.881  10.607  1.00 12.38           C
ATOM   1841  CG  GLU A 233       1.394  -0.295   9.196  1.00 13.27           C
ATOM   1842  CD  GLU A 233       2.043   1.075   9.080  1.00 14.96           C
ATOM   1843  OE1 GLU A 233       1.740   1.953   9.916  1.00 14.67           O
ATOM   1844  OE2 GLU A 233       2.846   1.278   8.140  1.00 14.58           O
ATOM   1845  N   THR A 234       0.282  -2.136  13.199  1.00 12.59           N
ATOM   1846  CA  THR A 234       0.458  -2.603  14.568  1.00 13.08           C
ATOM   1847  C   THR A 234      -0.058  -4.032  14.735  1.00 11.98           C
ATOM   1848  O   THR A 234       0.656  -4.898  15.234  1.00 12.44           O
ATOM   1849  CB  THR A 234      -0.259  -1.668  15.545  1.00 12.48           C
ATOM   1850  OG1 THR A 234       0.320  -0.364  15.441  1.00 11.07           O
ATOM   1851  CG2 THR A 234      -0.122  -2.172  16.985  1.00 13.80           C
ATOM   1852  N   ALA A 235      -1.293  -4.278  14.314  1.00 11.05           N
ATOM   1853  CA  ALA A 235      -1.868  -5.616  14.420  1.00 12.67           C
ATOM   1854  C   ALA A 235      -1.061  -6.646  13.631  1.00 13.21           C
ATOM   1855  O   ALA A 235      -0.852  -7.769  14.091  1.00 13.26           O
ATOM   1856  CB  ALA A 235      -3.311  -5.604  13.934  1.00 10.67           C
ATOM   1857  N   ALA A 236      -0.612  -6.271  12.436  1.00 13.53           N
ATOM   1858  CA  ALA A 236       0.165  -7.188  11.616  1.00 12.55           C
ATOM   1859  C   ALA A 236       1.503  -7.512  12.275  1.00 11.19           C
ATOM   1860  O   ALA A 236       1.947  -8.663  12.259  1.00 11.43           O
ATOM   1861  CB  ALA A 236       0.388  -6.591  10.215  1.00 13.85           C
ATOM   1862  N   LEU A 237       2.146  -6.501  12.852  1.00 10.22           N
ATOM   1863  CA  LEU A 237       3.434  -6.705  13.516  1.00 12.02           C
ATOM   1864  C   LEU A 237       3.323  -7.613  14.742  1.00 12.16           C
ATOM   1865  O   LEU A 237       4.101  -8.557  14.902  1.00 12.06           O
ATOM   1866  CB  LEU A 237       4.039  -5.356  13.934  1.00 10.88           C
ATOM   1867  CG  LEU A 237       4.680  -4.542  12.805  1.00 13.99           C
ATOM   1868  CD1 LEU A 237       5.092  -3.161  13.303  1.00 12.80           C
ATOM   1869  CD2 LEU A 237       5.881  -5.306  12.271  1.00 10.79           C
ATOM   1870  N   ILE A 238       2.357  -7.330  15.610  1.00 11.95           N
ATOM   1871  CA  ILE A 238       2.177  -8.133  16.817  1.00 11.81           C
ATOM   1872  C   ILE A 238       1.779  -9.567  16.472  1.00 12.39           C
ATOM   1873  O   ILE A 238       2.368 -10.521  16.982  1.00 12.79           O
ATOM   1874  CB  ILE A 238       1.108  -7.502  17.743  1.00 13.61           C
ATOM   1875  CG1 ILE A 238       1.619  -6.162  18.273  1.00 12.57           C
ATOM   1876  CG2 ILE A 238       0.807  -8.428  18.923  1.00 10.62           C
ATOM   1877  CD1 ILE A 238       0.558  -5.350  18.984  1.00 12.08           C
ATOM   1878  N   ALA A 239       0.790  -9.715  15.596  1.00 11.97           N
ATOM   1879  CA  ALA A 239       0.323 -11.037  15.191  1.00 12.66           C
ATOM   1880  C   ALA A 239       1.396 -11.794  14.413  1.00 12.79           C
ATOM   1881  O   ALA A 239       1.557 -13.002  14.582  1.00 13.00           O
ATOM   1882  CB  ALA A 239      -0.943 -10.912  14.354  1.00 12.28           C
ATOM   1883  N   GLY A 240       2.115 -11.084  13.549  1.00 12.52           N
ATOM   1884  CA  GLY A 240       3.168 -11.713  12.772  1.00 11.95           C
ATOM   1885  C   GLY A 240       4.290 -12.182  13.683  1.00 13.36           C
ATOM   1886  O   GLY A 240       4.763 -13.315  13.583  1.00 11.51           O
ATOM   1887  N   GLY A 241       4.716 -11.309  14.587  1.00 12.39           N
ATOM   1888  CA  GLY A 241       5.782 -11.676  15.501  1.00 13.31           C
ATOM   1889  C   GLY A 241       5.411 -12.836  16.408  1.00 12.83           C
ATOM   1890  O   GLY A 241       6.177 -13.790  16.564  1.00 15.08           O
ATOM   1891  N   HIS A 242       4.221 -12.774  16.990  1.00 12.79           N
ATOM   1892  CA  HIS A 242       3.784 -13.811  17.910  1.00 12.14           C
ATOM   1893  C   HIS A 242       3.325 -15.104  17.255  1.00 13.56           C
ATOM   1894  O   HIS A 242       2.860 -16.025  17.923  1.00 12.60           O
ATOM   1895  CB  HIS A 242       2.740 -13.230  18.864  1.00 12.44           C
ATOM   1896  CG  HIS A 242       3.313 -12.200  19.791  1.00 10.89           C
ATOM   1897  ND1 HIS A 242       2.576 -11.453  20.682  1.00 12.07           N
ATOM   1898  CD2 HIS A 242       4.603 -11.816  19.972  1.00 11.24           C
ATOM   1899  CE1 HIS A 242       3.427 -10.661  21.361  1.00 11.50           C
ATOM   1900  NE2 HIS A 242       4.673 -10.844  20.965  1.00 11.30           N
ATOM   1901  N   THR A 243       3.483 -15.170  15.937  1.00 12.81           N
ATOM   1902  CA  THR A 243       3.172 -16.383  15.206  1.00 13.64           C
ATOM   1903  C   THR A 243       4.358 -17.295  15.519  1.00 13.67           C
ATOM   1904  O   THR A 243       4.289 -18.510  15.348  1.00 14.17           O
ATOM   1905  CB  THR A 243       3.112 -16.127  13.679  1.00 14.91           C
ATOM   1906  OG1 THR A 243       1.876 -15.478  13.355  1.00 11.25           O
ATOM   1907  CG2 THR A 243       3.227 -17.447  12.889  1.00 11.51           C
ATOM   1908  N   PHE A 244       5.442 -16.687  16.003  1.00 11.92           N
ATOM   1909  CA  PHE A 244       6.667 -17.416  16.327  1.00 12.12           C
ATOM   1910  C   PHE A 244       7.086 -17.422  17.796  1.00 12.49           C
ATOM   1911  O   PHE A 244       6.857 -16.467  18.533  1.00 13.61           O
ATOM   1912  CB  PHE A 244       7.858 -16.839  15.557  1.00 11.89           C
ATOM   1913  CG  PHE A 244       7.658 -16.761  14.075  1.00 12.73           C
ATOM   1914  CD1 PHE A 244       7.394 -15.537  13.462  1.00 12.89           C
ATOM   1915  CD2 PHE A 244       7.776 -17.899  13.283  1.00 12.78           C
ATOM   1916  CE1 PHE A 244       7.255 -15.448  12.073  1.00 12.90           C
ATOM   1917  CE2 PHE A 244       7.638 -17.823  11.895  1.00 12.20           C
ATOM   1918  CZ  PHE A 244       7.378 -16.590  11.292  1.00 13.60           C
ATOM   1919  N   GLY A 245       7.739 -18.508  18.195  1.00 12.94           N
ATOM   1920  CA  GLY A 245       8.269 -18.619  19.539  1.00 10.84           C
ATOM   1921  C   GLY A 245       7.335 -18.723  20.719  1.00 10.19           C
ATOM   1922  O   GLY A 245       6.173 -19.116  20.598  1.00 12.25           O
ATOM   1923  N   LYS A 246       7.868 -18.348  21.875  1.00 10.68           N
ATOM   1924  CA  LYS A 246       7.137 -18.426  23.137  1.00 12.52           C
ATOM   1925  C   LYS A 246       7.647 -17.375  24.114  1.00 11.74           C
ATOM   1926  O   LYS A 246       8.635 -16.690  23.841  1.00 11.31           O
ATOM   1927  CB  LYS A 246       7.372 -19.803  23.767  1.00 11.81           C
ATOM   1928  CG  LYS A 246       8.864 -20.078  24.026  1.00 14.10           C
ATOM   1929  CD  LYS A 246       9.123 -21.363  24.822  1.00 14.52           C
ATOM   1930  CE  LYS A 246       8.661 -21.222  26.275  1.00 17.67           C
ATOM   1931  NZ  LYS A 246       9.082 -22.385  27.122  1.00 20.44           N
ATOM   1932  N   VAL A 247       6.962 -17.257  25.252  1.00 12.59           N
ATOM   1933  CA  VAL A 247       7.373 -16.342  26.311  1.00 13.14           C
ATOM   1934  C   VAL A 247       7.965 -17.242  27.403  1.00 14.44           C
ATOM   1935  O   VAL A 247       7.521 -18.384  27.580  1.00 12.47           O
ATOM   1936  CB  VAL A 247       6.175 -15.509  26.851  1.00 13.39           C
ATOM   1937  CG1 VAL A 247       5.555 -14.707  25.703  1.00 11.06           C
ATOM   1938  CG2 VAL A 247       5.121 -16.415  27.477  1.00 12.60           C
ATOM   1939  N   HIS A 248       8.967 -16.742  28.122  1.00 11.07           N
ATOM   1940  CA  HIS A 248       9.638 -17.541  29.145  1.00 14.71           C
ATOM   1941  C   HIS A 248       9.427 -17.053  30.572  1.00 15.17           C
ATOM   1942  O   HIS A 248       9.739 -15.907  30.905  1.00 14.73           O
ATOM   1943  CB  HIS A 248      11.140 -17.596  28.850  1.00 12.76           C
ATOM   1944  CG  HIS A 248      11.463 -18.000  27.445  1.00 14.88           C
ATOM   1945  ND1 HIS A 248      11.337 -17.137  26.377  1.00 10.54           N
ATOM   1946  CD2 HIS A 248      11.869 -19.185  26.928  1.00 14.21           C
ATOM   1947  CE1 HIS A 248      11.651 -17.775  25.262  1.00 13.83           C
ATOM   1948  NE2 HIS A 248      11.975 -19.018  25.569  1.00 13.16           N
ATOM   1949  N   GLY A 249       8.905 -17.939  31.413  1.00 15.03           N
ATOM   1950  CA  GLY A 249       8.654 -17.592  32.799  1.00 15.91           C
ATOM   1951  C   GLY A 249       8.443 -18.831  33.646  1.00 17.36           C
ATOM   1952  O   GLY A 249       7.418 -18.970  34.317  1.00 16.35           O
ATOM   1953  N   ALA A 250       9.420 -19.734  33.611  1.00 17.76           N
ATOM   1954  CA  ALA A 250       9.355 -20.983  34.369  1.00 19.59           C
ATOM   1955  C   ALA A 250       9.134 -20.709  35.857  1.00 20.05           C
ATOM   1956  O   ALA A 250       8.527 -21.518  36.559  1.00 21.06           O
ATOM   1957  CB  ALA A 250      10.636 -21.783  34.160  1.00 18.58           C
ATOM   1958  N   ASP A 251       9.635 -19.571  36.330  1.00 19.31           N
ATOM   1959  CA  ASP A 251       9.461 -19.164  37.723  1.00 21.30           C
ATOM   1960  C   ASP A 251       9.548 -17.636  37.787  1.00 22.05           C
ATOM   1961  O   ASP A 251       9.772 -16.984  36.765  1.00 19.08           O
ATOM   1962  CB  ASP A 251      10.537 -19.788  38.619  1.00 23.38           C
ATOM   1963  CG  ASP A 251      10.069 -19.960  40.060  1.00 27.78           C
ATOM   1964  OD1 ASP A 251       9.261 -19.132  40.536  1.00 26.71           O
ATOM   1965  OD2 ASP A 251      10.518 -20.921  40.724  1.00 30.54           O
ATOM   1966  N   ASP A 252       9.382 -17.069  38.979  1.00 22.10           N
ATOM   1967  CA  ASP A 252       9.422 -15.615  39.149  1.00 23.81           C
ATOM   1968  C   ASP A 252      10.804 -15.026  38.875  1.00 23.20           C
ATOM   1969  O   ASP A 252      11.799 -15.459  39.457  1.00 23.49           O
ATOM   1970  CB  ASP A 252       8.984 -15.233  40.568  1.00 28.25           C
ATOM   1971  CG  ASP A 252       8.683 -13.748  40.708  1.00 32.39           C
ATOM   1972  OD1 ASP A 252       9.527 -12.920  40.307  1.00 35.02           O
ATOM   1973  OD2 ASP A 252       7.599 -13.407  41.225  1.00 37.03           O
ATOM   1974  N   PRO A 253      10.878 -14.016  37.990  1.00 22.86           N
ATOM   1975  CA  PRO A 253      12.127 -13.341  37.612  1.00 23.97           C
ATOM   1976  C   PRO A 253      12.805 -12.617  38.773  1.00 25.45           C
ATOM   1977  O   PRO A 253      14.017 -12.702  38.950  1.00 23.94           O
ATOM   1978  CB  PRO A 253      11.679 -12.351  36.531  1.00 23.26           C
ATOM   1979  CG  PRO A 253      10.445 -12.981  35.964  1.00 23.86           C
ATOM   1980  CD  PRO A 253       9.750 -13.501  37.193  1.00 23.79           C
ATOM   1981  N   GLU A 254      12.012 -11.896  39.554  1.00 28.71           N
ATOM   1982  CA  GLU A 254      12.539 -11.133  40.680  1.00 33.20           C
ATOM   1983  C   GLU A 254      13.352 -11.954  41.672  1.00 34.22           C
ATOM   1984  O   GLU A 254      14.287 -11.443  42.286  1.00 36.32           O
ATOM   1985  CB  GLU A 254      11.392 -10.437  41.416  1.00 36.63           C
ATOM   1986  CG  GLU A 254      10.616  -9.462  40.545  1.00 44.23           C
ATOM   1987  CD  GLU A 254       9.529  -8.729  41.307  1.00 47.04           C
ATOM   1988  OE1 GLU A 254       8.620  -9.397  41.849  1.00 49.98           O
ATOM   1989  OE2 GLU A 254       9.584  -7.482  41.362  1.00 49.60           O
ATOM   1990  N   GLU A 255      13.014 -13.229  41.817  1.00 34.19           N
ATOM   1991  CA  GLU A 255      13.712 -14.083  42.767  1.00 34.66           C
ATOM   1992  C   GLU A 255      14.643 -15.117  42.143  1.00 32.46           C
ATOM   1993  O   GLU A 255      15.475 -15.696  42.838  1.00 33.40           O
ATOM   1994  CB  GLU A 255      12.689 -14.809  43.644  1.00 38.37           C
ATOM   1995  CG  GLU A 255      11.695 -13.889  44.334  1.00 44.97           C
ATOM   1996  CD  GLU A 255      10.667 -14.649  45.156  1.00 49.66           C
ATOM   1997  OE1 GLU A 255      11.065 -15.344  46.117  1.00 51.30           O
ATOM   1998  OE2 GLU A 255       9.460 -14.553  44.839  1.00 52.20           O
ATOM   1999  N   ASN A 256      14.523 -15.341  40.839  1.00 28.65           N
ATOM   2000  CA  ASN A 256      15.342 -16.355  40.186  1.00 26.77           C
ATOM   2001  C   ASN A 256      16.367 -15.891  39.155  1.00 25.76           C
ATOM   2002  O   ASN A 256      17.161 -16.696  38.666  1.00 26.75           O
ATOM   2003  CB  ASN A 256      14.417 -17.401  39.566  1.00 27.44           C
ATOM   2004  CG  ASN A 256      13.582 -18.119  40.609  1.00 28.27           C
ATOM   2005  OD1 ASN A 256      14.084 -18.980  41.331  1.00 27.22           O
ATOM   2006  ND2 ASN A 256      12.306 -17.754  40.707  1.00 24.59           N
ATOM   2007  N   LEU A 257      16.360 -14.608  38.815  1.00 23.43           N
ATOM   2008  CA  LEU A 257      17.328 -14.108  37.845  1.00 22.25           C
ATOM   2009  C   LEU A 257      18.380 -13.240  38.522  1.00 21.36           C
ATOM   2010  O   LEU A 257      18.065 -12.435  39.401  1.00 20.13           O
ATOM   2011  CB  LEU A 257      16.631 -13.298  36.747  1.00 21.69           C
ATOM   2012  CG  LEU A 257      15.664 -14.042  35.824  1.00 20.39           C
ATOM   2013  CD1 LEU A 257      15.139 -13.074  34.761  1.00 18.11           C
ATOM   2014  CD2 LEU A 257      16.371 -15.222  35.172  1.00 18.38           C
ATOM   2015  N   GLY A 258      19.630 -13.414  38.105  1.00 21.19           N
ATOM   2016  CA  GLY A 258      20.717 -12.630  38.660  1.00 22.03           C
ATOM   2017  C   GLY A 258      20.677 -11.205  38.137  1.00 19.41           C
ATOM   2018  O   GLY A 258      19.771 -10.847  37.382  1.00 19.62           O
ATOM   2019  N   PRO A 259      21.651 -10.366  38.512  1.00 18.75           N
ATOM   2020  CA  PRO A 259      21.704  -8.972  38.070  1.00 18.25           C
ATOM   2021  C   PRO A 259      21.756  -8.791  36.557  1.00 17.29           C
ATOM   2022  O   PRO A 259      22.340  -9.603  35.840  1.00 16.86           O
ATOM   2023  CB  PRO A 259      22.975  -8.445  38.731  1.00 18.81           C
ATOM   2024  CG  PRO A 259      23.098  -9.287  39.956  1.00 23.71           C
ATOM   2025  CD  PRO A 259      22.753 -10.657  39.446  1.00 21.26           C
ATOM   2026  N   GLU A 260      21.141  -7.706  36.091  1.00 17.25           N
ATOM   2027  CA  GLU A 260      21.133  -7.362  34.680  1.00 16.14           C
ATOM   2028  C   GLU A 260      22.605  -7.200  34.286  1.00 15.27           C
ATOM   2029  O   GLU A 260      23.472  -7.060  35.151  1.00 16.74           O
ATOM   2030  CB  GLU A 260      20.358  -6.050  34.461  1.00 15.90           C
ATOM   2031  CG  GLU A 260      20.953  -4.836  35.182  1.00 15.26           C
ATOM   2032  CD  GLU A 260      20.506  -4.706  36.637  1.00 19.09           C
ATOM   2033  OE1 GLU A 260      20.046  -5.707  37.225  1.00 16.41           O
ATOM   2034  OE2 GLU A 260      20.628  -3.594  37.195  1.00 20.11           O
ATOM   2035  N   PRO A 261      22.907  -7.201  32.977  1.00 13.67           N
ATOM   2036  CA  PRO A 261      24.280  -7.065  32.481  1.00 13.74           C
ATOM   2037  C   PRO A 261      25.161  -6.000  33.137  1.00 13.95           C
ATOM   2038  O   PRO A 261      26.272  -6.292  33.575  1.00 15.97           O
ATOM   2039  CB  PRO A 261      24.083  -6.816  30.986  1.00 13.84           C
ATOM   2040  CG  PRO A 261      22.849  -7.608  30.683  1.00 13.99           C
ATOM   2041  CD  PRO A 261      21.952  -7.268  31.858  1.00 13.46           C
ATOM   2042  N   GLU A 262      24.681  -4.765  33.197  1.00 13.95           N
ATOM   2043  CA  GLU A 262      25.478  -3.695  33.792  1.00 16.21           C
ATOM   2044  C   GLU A 262      25.804  -3.909  35.269  1.00 16.46           C
ATOM   2045  O   GLU A 262      26.783  -3.357  35.776  1.00 18.37           O
ATOM   2046  CB  GLU A 262      24.769  -2.348  33.619  1.00 17.07           C
ATOM   2047  CG  GLU A 262      24.807  -1.827  32.199  1.00 18.25           C
ATOM   2048  CD  GLU A 262      26.228  -1.619  31.713  1.00 21.96           C
ATOM   2049  OE1 GLU A 262      26.954  -0.817  32.338  1.00 21.32           O
ATOM   2050  OE2 GLU A 262      26.620  -2.259  30.710  1.00 21.41           O
ATOM   2051  N   ALA A 263      24.995  -4.708  35.955  1.00 16.17           N
ATOM   2052  CA  ALA A 263      25.214  -4.963  37.378  1.00 16.61           C
ATOM   2053  C   ALA A 263      25.771  -6.349  37.676  1.00 17.24           C
ATOM   2054  O   ALA A 263      25.992  -6.691  38.840  1.00 18.32           O
ATOM   2055  CB  ALA A 263      23.909  -4.762  38.142  1.00 14.74           C
ATOM   2056  N   ALA A 264      26.009  -7.140  36.635  1.00 18.04           N
ATOM   2057  CA  ALA A 264      26.513  -8.499  36.813  1.00 18.50           C
ATOM   2058  C   ALA A 264      28.015  -8.575  37.070  1.00 19.29           C
ATOM   2059  O   ALA A 264      28.769  -7.677  36.688  1.00 18.01           O
ATOM   2060  CB  ALA A 264      26.155  -9.343  35.596  1.00 18.34           C
ATOM   2061  N   PRO A 265      28.467  -9.655  37.736  1.00 19.50           N
ATOM   2062  CA  PRO A 265      29.884  -9.867  38.051  1.00 19.30           C
ATOM   2063  C   PRO A 265      30.747  -9.828  36.794  1.00 19.58           C
ATOM   2064  O   PRO A 265      30.296 -10.190  35.706  1.00 19.16           O
ATOM   2065  CB  PRO A 265      29.885 -11.243  38.709  1.00 18.56           C
ATOM   2066  CG  PRO A 265      28.583 -11.245  39.439  1.00 19.96           C
ATOM   2067  CD  PRO A 265      27.631 -10.671  38.404  1.00 18.30           C
ATOM   2068  N   ILE A 266      31.992  -9.402  36.954  1.00 19.30           N
ATOM   2069  CA  ILE A 266      32.919  -9.293  35.834  1.00 19.36           C
ATOM   2070  C   ILE A 266      33.132 -10.607  35.079  1.00 19.61           C
ATOM   2071  O   ILE A 266      33.315 -10.602  33.857  1.00 18.91           O
ATOM   2072  CB  ILE A 266      34.286  -8.745  36.315  1.00 20.41           C
ATOM   2073  CG1 ILE A 266      35.095  -8.230  35.120  1.00 21.34           C
ATOM   2074  CG2 ILE A 266      35.058  -9.837  37.057  1.00 19.57           C
ATOM   2075  CD1 ILE A 266      36.371  -7.494  35.511  1.00 20.94           C
ATOM   2076  N   GLU A 267      33.093 -11.734  35.788  1.00 19.26           N
ATOM   2077  CA  GLU A 267      33.303 -13.028  35.138  1.00 19.69           C
ATOM   2078  C   GLU A 267      32.185 -13.407  34.164  1.00 20.24           C
ATOM   2079  O   GLU A 267      32.385 -14.245  33.287  1.00 21.45           O
ATOM   2080  CB  GLU A 267      33.470 -14.148  36.178  1.00 21.79           C
ATOM   2081  CG  GLU A 267      32.265 -14.360  37.075  1.00 20.69           C
ATOM   2082  CD  GLU A 267      32.364 -13.600  38.379  1.00 21.96           C
ATOM   2083  OE1 GLU A 267      33.085 -12.582  38.432  1.00 24.01           O
ATOM   2084  OE2 GLU A 267      31.708 -14.017  39.355  1.00 22.58           O
ATOM   2085  N   GLN A 268      31.009 -12.806  34.309  1.00 19.82           N
ATOM   2086  CA  GLN A 268      29.912 -13.119  33.392  1.00 20.11           C
ATOM   2087  C   GLN A 268      30.174 -12.549  31.999  1.00 18.86           C
ATOM   2088  O   GLN A 268      29.449 -12.835  31.043  1.00 18.79           O
ATOM   2089  CB  GLN A 268      28.583 -12.615  33.956  1.00 21.29           C
ATOM   2090  CG  GLN A 268      27.951 -13.631  34.896  1.00 28.51           C
ATOM   2091  CD  GLN A 268      26.661 -13.156  35.518  1.00 32.15           C
ATOM   2092  OE1 GLN A 268      25.745 -12.711  34.825  1.00 36.19           O
ATOM   2093  NE2 GLN A 268      26.573 -13.265  36.838  1.00 34.02           N
ATOM   2094  N   GLN A 269      31.225 -11.744  31.898  1.00 16.37           N
ATOM   2095  CA  GLN A 269      31.648 -11.158  30.635  1.00 16.72           C
ATOM   2096  C   GLN A 269      30.562 -10.532  29.754  1.00 15.93           C
ATOM   2097  O   GLN A 269      30.416 -10.895  28.582  1.00 13.97           O
ATOM   2098  CB  GLN A 269      32.410 -12.211  29.831  1.00 16.05           C
ATOM   2099  CG  GLN A 269      33.738 -12.620  30.453  1.00 16.49           C
ATOM   2100  CD  GLN A 269      34.754 -11.498  30.423  1.00 15.33           C
ATOM   2101  OE1 GLN A 269      34.858 -10.702  31.362  1.00 18.22           O
ATOM   2102  NE2 GLN A 269      35.499 -11.415  29.332  1.00 14.90           N
ATOM   2103  N   GLY A 270      29.814  -9.588  30.314  1.00 15.01           N
ATOM   2104  CA  GLY A 270      28.783  -8.911  29.538  1.00 16.86           C
ATOM   2105  C   GLY A 270      27.396  -9.519  29.572  1.00 17.05           C
ATOM   2106  O   GLY A 270      26.426  -8.878  29.166  1.00 15.40           O
ATOM   2107  N   LEU A 271      27.285 -10.758  30.039  1.00 15.26           N
ATOM   2108  CA  LEU A 271      25.976 -11.392  30.113  1.00 16.51           C
ATOM   2109  C   LEU A 271      25.335 -11.028  31.446  1.00 17.62           C
ATOM   2110  O   LEU A 271      26.017 -10.570  32.368  1.00 20.14           O
ATOM   2111  CB  LEU A 271      26.104 -12.912  29.979  1.00 15.61           C
ATOM   2112  CG  LEU A 271      26.728 -13.412  28.672  1.00 19.39           C
ATOM   2113  CD1 LEU A 271      26.732 -14.942  28.663  1.00 19.72           C
ATOM   2114  CD2 LEU A 271      25.946 -12.874  27.477  1.00 17.88           C
ATOM   2115  N   GLY A 272      24.025 -11.218  31.543  1.00 17.11           N
ATOM   2116  CA  GLY A 272      23.322 -10.899  32.771  1.00 17.43           C
ATOM   2117  C   GLY A 272      22.125 -11.803  32.975  1.00 15.88           C
ATOM   2118  O   GLY A 272      21.934 -12.760  32.222  1.00 18.43           O
ATOM   2119  N   TRP A 273      21.317 -11.503  33.990  1.00 16.20           N
ATOM   2120  CA  TRP A 273      20.136 -12.301  34.299  1.00 17.07           C
ATOM   2121  C   TRP A 273      20.481 -13.784  34.484  1.00 18.44           C
ATOM   2122  O   TRP A 273      19.680 -14.660  34.163  1.00 17.46           O
ATOM   2123  CB  TRP A 273      19.093 -12.150  33.186  1.00 16.04           C
ATOM   2124  CG  TRP A 273      18.628 -10.741  33.002  1.00 15.55           C
ATOM   2125  CD1 TRP A 273      17.820 -10.026  33.841  1.00 15.18           C
ATOM   2126  CD2 TRP A 273      18.963  -9.864  31.920  1.00 15.04           C
ATOM   2127  NE1 TRP A 273      17.630  -8.754  33.346  1.00 15.46           N
ATOM   2128  CE2 TRP A 273      18.321  -8.630  32.168  1.00 15.77           C
ATOM   2129  CE3 TRP A 273      19.745 -10.002  30.762  1.00 16.11           C
ATOM   2130  CZ2 TRP A 273      18.434  -7.537  31.297  1.00 15.80           C
ATOM   2131  CZ3 TRP A 273      19.857  -8.912  29.895  1.00 14.82           C
ATOM   2132  CH2 TRP A 273      19.203  -7.699  30.170  1.00 14.73           C
ATOM   2133  N   GLN A 274      21.670 -14.066  35.008  1.00 19.82           N
ATOM   2134  CA  GLN A 274      22.074 -15.454  35.220  1.00 21.83           C
ATOM   2135  C   GLN A 274      21.031 -16.166  36.083  1.00 22.42           C
ATOM   2136  O   GLN A 274      20.714 -15.719  37.183  1.00 21.27           O
ATOM   2137  CB  GLN A 274      23.441 -15.510  35.901  1.00 24.32           C
ATOM   2138  CG  GLN A 274      24.027 -16.908  35.983  1.00 29.76           C
ATOM   2139  CD  GLN A 274      25.428 -16.907  36.559  1.00 34.81           C
ATOM   2140  OE1 GLN A 274      25.624 -16.624  37.741  1.00 37.30           O
ATOM   2141  NE2 GLN A 274      26.415 -17.213  35.721  1.00 35.36           N
ATOM   2142  N   ASN A 275      20.491 -17.271  35.579  1.00 23.67           N
ATOM   2143  CA  ASN A 275      19.476 -18.009  36.320  1.00 27.93           C
ATOM   2144  C   ASN A 275      20.103 -18.595  37.580  1.00 30.49           C
ATOM   2145  O   ASN A 275      21.071 -19.349  37.511  1.00 30.85           O
ATOM   2146  CB  ASN A 275      18.881 -19.122  35.451  1.00 26.59           C
ATOM   2147  CG  ASN A 275      17.602 -19.692  36.036  1.00 27.79           C
ATOM   2148  OD1 ASN A 275      17.587 -20.176  37.167  1.00 25.04           O
ATOM   2149  ND2 ASN A 275      16.519 -19.633  35.267  1.00 26.36           N
ATOM   2150  N   LYS A 276      19.545 -18.236  38.730  1.00 34.25           N
ATOM   2151  CA  LYS A 276      20.060 -18.692  40.013  1.00 39.30           C
ATOM   2152  C   LYS A 276      19.925 -20.196  40.243  1.00 42.41           C
ATOM   2153  O   LYS A 276      20.670 -20.775  41.035  1.00 43.27           O
ATOM   2154  CB  LYS A 276      19.370 -17.919  41.140  1.00 40.70           C
ATOM   2155  CG  LYS A 276      19.588 -16.414  41.058  1.00 42.14           C
ATOM   2156  CD  LYS A 276      18.784 -15.670  42.111  1.00 46.01           C
ATOM   2157  CE  LYS A 276      18.987 -14.167  42.000  1.00 46.49           C
ATOM   2158  NZ  LYS A 276      18.182 -13.419  43.008  1.00 48.39           N
ATOM   2159  N   ASN A 277      18.986 -20.829  39.548  1.00 44.75           N
ATOM   2160  CA  ASN A 277      18.779 -22.265  39.697  1.00 47.08           C
ATOM   2161  C   ASN A 277      19.551 -23.042  38.636  1.00 48.13           C
ATOM   2162  O   ASN A 277      20.781 -23.079  38.651  1.00 48.47           O
ATOM   2163  CB  ASN A 277      17.290 -22.596  39.594  1.00 48.91           C
ATOM   2164  CG  ASN A 277      16.435 -21.691  40.458  1.00 50.29           C
ATOM   2165  OD1 ASN A 277      16.332 -20.491  40.204  1.00 51.51           O
ATOM   2166  ND2 ASN A 277      15.821 -22.260  41.487  1.00 51.15           N
ATOM   2167  N   MET A 278      14.167 -21.729  31.445  1.00 18.63           N
ATOM   2168  CA  MET A 278      14.452 -20.340  31.090  1.00 16.91           C
ATOM   2169  C   MET A 278      13.413 -19.395  31.650  1.00 15.98           C
ATOM   2170  O   MET A 278      12.216 -19.692  31.656  1.00 16.76           O
ATOM   2171  CB  MET A 278      14.483 -20.154  29.570  1.00 19.07           C
ATOM   2172  CG  MET A 278      15.550 -20.928  28.840  1.00 23.47           C
ATOM   2173  SD  MET A 278      15.450 -20.639  27.056  1.00 23.56           S
ATOM   2174  CE  MET A 278      17.132 -21.129  26.567  1.00 24.06           C
ATOM   2175  N   ILE A 279      13.882 -18.245  32.112  1.00 15.67           N
ATOM   2176  CA  ILE A 279      13.010 -17.219  32.647  1.00 15.17           C
ATOM   2177  C   ILE A 279      13.438 -15.903  32.014  1.00 15.03           C
ATOM   2178  O   ILE A 279      14.608 -15.528  32.092  1.00 14.35           O
ATOM   2179  CB  ILE A 279      13.155 -17.069  34.172  1.00 15.56           C
ATOM   2180  CG1 ILE A 279      12.808 -18.385  34.876  1.00 15.32           C
ATOM   2181  CG2 ILE A 279      12.249 -15.952  34.653  1.00 16.02           C
ATOM   2182  CD1 ILE A 279      13.095 -18.361  36.374  1.00 14.76           C
ATOM   2183  N   THR A 280      12.496 -15.209  31.389  1.00 13.51           N
ATOM   2184  CA  THR A 280      12.804 -13.931  30.766  1.00 14.36           C
ATOM   2185  C   THR A 280      11.806 -12.893  31.259  1.00 15.56           C
ATOM   2186  O   THR A 280      12.095 -12.149  32.197  1.00 16.87           O
ATOM   2187  CB  THR A 280      12.756 -14.045  29.226  1.00 14.52           C
ATOM   2188  OG1 THR A 280      13.647 -15.084  28.807  1.00 13.67           O
ATOM   2189  CG2 THR A 280      13.182 -12.734  28.567  1.00 11.44           C
ATOM   2190  N   SER A 281      10.623 -12.863  30.654  1.00 14.02           N
ATOM   2191  CA  SER A 281       9.592 -11.911  31.048  1.00 15.58           C
ATOM   2192  C   SER A 281       8.858 -12.329  32.327  1.00 15.07           C
ATOM   2193  O   SER A 281       8.319 -11.489  33.040  1.00 15.46           O
ATOM   2194  CB  SER A 281       8.554 -11.774  29.938  1.00 14.23           C
ATOM   2195  OG  SER A 281       7.831 -12.992  29.800  1.00 14.77           O
ATOM   2196  N   GLY A 282       8.825 -13.628  32.600  1.00 15.28           N
ATOM   2197  CA  GLY A 282       8.112 -14.105  33.773  1.00 16.12           C
ATOM   2198  C   GLY A 282       6.766 -14.666  33.340  1.00 16.28           C
ATOM   2199  O   GLY A 282       5.980 -15.135  34.166  1.00 18.33           O
ATOM   2200  N   ILE A 283       6.494 -14.592  32.037  1.00 14.61           N
ATOM   2201  CA  ILE A 283       5.256 -15.120  31.463  1.00 14.67           C
ATOM   2202  C   ILE A 283       5.693 -16.401  30.742  1.00 15.22           C
ATOM   2203  O   ILE A 283       6.770 -16.434  30.136  1.00 16.07           O
ATOM   2204  CB  ILE A 283       4.624 -14.114  30.465  1.00 14.56           C
ATOM   2205  CG1 ILE A 283       4.597 -12.713  31.089  1.00 15.12           C
ATOM   2206  CG2 ILE A 283       3.198 -14.546  30.114  1.00 11.90           C
ATOM   2207  CD1 ILE A 283       4.030 -11.621  30.173  1.00 12.88           C
ATOM   2208  N   GLU A 284       4.872 -17.448  30.787  1.00 15.52           N
ATOM   2209  CA  GLU A 284       5.271 -18.728  30.191  1.00 14.43           C
ATOM   2210  C   GLU A 284       4.360 -19.402  29.172  1.00 13.74           C
ATOM   2211  O   GLU A 284       3.172 -19.601  29.414  1.00 14.72           O
ATOM   2212  CB  GLU A 284       5.554 -19.726  31.324  1.00 15.89           C
ATOM   2213  CG  GLU A 284       5.901 -21.150  30.885  1.00 16.50           C
ATOM   2214  CD  GLU A 284       7.233 -21.247  30.155  1.00 18.41           C
ATOM   2215  OE1 GLU A 284       8.144 -20.451  30.462  1.00 18.95           O
ATOM   2216  OE2 GLU A 284       7.378 -22.136  29.289  1.00 17.52           O
ATOM   2217  N   GLY A 285       4.932 -19.773  28.027  1.00 14.01           N
ATOM   2218  CA  GLY A 285       4.150 -20.475  27.030  1.00 13.81           C
ATOM   2219  C   GLY A 285       4.213 -19.995  25.595  1.00 13.77           C
ATOM   2220  O   GLY A 285       4.541 -18.838  25.330  1.00 13.18           O
ATOM   2221  N   PRO A 286       3.900 -20.887  24.639  1.00 14.36           N
ATOM   2222  CA  PRO A 286       3.904 -20.580  23.207  1.00 13.69           C
ATOM   2223  C   PRO A 286       2.537 -20.033  22.814  1.00 15.50           C
ATOM   2224  O   PRO A 286       1.542 -20.296  23.492  1.00 15.08           O
ATOM   2225  CB  PRO A 286       4.166 -21.939  22.576  1.00 14.82           C
ATOM   2226  CG  PRO A 286       3.351 -22.846  23.464  1.00 14.25           C
ATOM   2227  CD  PRO A 286       3.685 -22.332  24.862  1.00 13.81           C
ATOM   2228  N   TRP A 287       2.488 -19.261  21.733  1.00 14.84           N
ATOM   2229  CA  TRP A 287       1.220 -18.725  21.250  1.00 14.72           C
ATOM   2230  C   TRP A 287       0.578 -19.741  20.320  1.00 14.54           C
ATOM   2231  O   TRP A 287      -0.645 -19.808  20.211  1.00 15.13           O
ATOM   2232  CB  TRP A 287       1.430 -17.450  20.427  1.00 13.78           C
ATOM   2233  CG  TRP A 287       1.805 -16.240  21.197  1.00 13.13           C
ATOM   2234  CD1 TRP A 287       0.961 -15.354  21.803  1.00 12.67           C
ATOM   2235  CD2 TRP A 287       3.129 -15.761  21.428  1.00 13.41           C
ATOM   2236  NE1 TRP A 287       1.682 -14.344  22.394  1.00 12.75           N
ATOM   2237  CE2 TRP A 287       3.018 -14.572  22.181  1.00 11.15           C
ATOM   2238  CE3 TRP A 287       4.404 -16.221  21.070  1.00 12.71           C
ATOM   2239  CZ2 TRP A 287       4.132 -13.836  22.586  1.00 12.07           C
ATOM   2240  CZ3 TRP A 287       5.515 -15.486  21.471  1.00 13.99           C
ATOM   2241  CH2 TRP A 287       5.370 -14.308  22.222  1.00 10.05           C
ATOM   2242  N   THR A 288       1.419 -20.524  19.648  1.00 13.97           N
ATOM   2243  CA  THR A 288       0.945 -21.471  18.650  1.00 13.23           C
ATOM   2244  C   THR A 288       1.449 -22.907  18.764  1.00 15.44           C
ATOM   2245  O   THR A 288       2.400 -23.202  19.490  1.00 14.74           O
ATOM   2246  CB  THR A 288       1.308 -20.953  17.241  1.00 13.42           C
ATOM   2247  OG1 THR A 288       2.718 -21.103  17.029  1.00 14.85           O
ATOM   2248  CG2 THR A 288       0.966 -19.466  17.115  1.00 11.88           C
ATOM   2249  N   GLN A 289       0.804 -23.785  17.999  1.00 17.23           N
ATOM   2250  CA  GLN A 289       1.127 -25.209  17.963  1.00 18.87           C
ATOM   2251  C   GLN A 289       2.465 -25.521  17.286  1.00 18.09           C
ATOM   2252  O   GLN A 289       3.121 -26.503  17.629  1.00 17.70           O
ATOM   2253  CB  GLN A 289      -0.002 -25.965  17.254  1.00 22.65           C
ATOM   2254  CG  GLN A 289       0.237 -27.458  17.120  1.00 31.13           C
ATOM   2255  CD  GLN A 289      -0.937 -28.183  16.490  1.00 34.38           C
ATOM   2256  OE1 GLN A 289      -1.286 -27.942  15.332  1.00 36.55           O
ATOM   2257  NE2 GLN A 289      -1.557 -29.078  17.255  1.00 36.60           N
ATOM   2258  N   SER A 290       2.857 -24.697  16.317  1.00 17.19           N
ATOM   2259  CA  SER A 290       4.126 -24.876  15.606  1.00 17.24           C
ATOM   2260  C   SER A 290       4.874 -23.546  15.671  1.00 15.80           C
ATOM   2261  O   SER A 290       4.889 -22.784  14.700  1.00 13.32           O
ATOM   2262  CB  SER A 290       3.873 -25.261  14.143  1.00 18.64           C
ATOM   2263  OG  SER A 290       3.109 -26.455  14.054  1.00 20.28           O
ATOM   2264  N   PRO A 291       5.514 -23.259  16.821  1.00 14.39           N
ATOM   2265  CA  PRO A 291       6.271 -22.024  17.070  1.00 14.86           C
ATOM   2266  C   PRO A 291       7.391 -21.645  16.101  1.00 14.97           C
ATOM   2267  O   PRO A 291       7.839 -20.498  16.114  1.00 14.76           O
ATOM   2268  CB  PRO A 291       6.787 -22.215  18.496  1.00 14.65           C
ATOM   2269  CG  PRO A 291       5.736 -23.095  19.121  1.00 16.07           C
ATOM   2270  CD  PRO A 291       5.511 -24.111  18.023  1.00 14.27           C
ATOM   2271  N   THR A 292       7.855 -22.581  15.272  1.00 15.63           N
ATOM   2272  CA  THR A 292       8.923 -22.242  14.330  1.00 15.20           C
ATOM   2273  C   THR A 292       8.468 -22.295  12.875  1.00 15.75           C
ATOM   2274  O   THR A 292       9.279 -22.452  11.962  1.00 13.82           O
ATOM   2275  CB  THR A 292      10.169 -23.151  14.519  1.00 16.73           C
ATOM   2276  OG1 THR A 292       9.841 -24.513  14.204  1.00 16.39           O
ATOM   2277  CG2 THR A 292      10.662 -23.070  15.964  1.00 17.87           C
ATOM   2278  N   GLU A 293       7.164 -22.135  12.668  1.00 15.59           N
ATOM   2279  CA  GLU A 293       6.594 -22.163  11.330  1.00 15.58           C
ATOM   2280  C   GLU A 293       5.620 -21.019  11.098  1.00 16.42           C
ATOM   2281  O   GLU A 293       4.769 -20.731  11.947  1.00 14.05           O
ATOM   2282  CB  GLU A 293       5.853 -23.481  11.098  1.00 17.32           C
ATOM   2283  CG  GLU A 293       6.746 -24.707  11.038  1.00 18.95           C
ATOM   2284  CD  GLU A 293       5.947 -25.983  10.855  1.00 22.17           C
ATOM   2285  OE1 GLU A 293       4.770 -25.893  10.448  1.00 21.38           O
ATOM   2286  OE2 GLU A 293       6.500 -27.073  11.110  1.00 25.38           O
ATOM   2287  N   TRP A 294       5.737 -20.366   9.946  1.00 15.73           N
ATOM   2288  CA  TRP A 294       4.809 -19.291   9.631  1.00 15.87           C
ATOM   2289  C   TRP A 294       3.494 -19.940   9.238  1.00 16.35           C
ATOM   2290  O   TRP A 294       3.468 -20.839   8.400  1.00 16.08           O
ATOM   2291  CB  TRP A 294       5.312 -18.429   8.465  1.00 15.13           C
ATOM   2292  CG  TRP A 294       4.260 -17.458   7.979  1.00 14.16           C
ATOM   2293  CD1 TRP A 294       3.388 -17.638   6.939  1.00 15.75           C
ATOM   2294  CD2 TRP A 294       3.926 -16.196   8.567  1.00 15.17           C
ATOM   2295  NE1 TRP A 294       2.528 -16.564   6.846  1.00 16.49           N
ATOM   2296  CE2 TRP A 294       2.836 -15.665   7.834  1.00 15.72           C
ATOM   2297  CE3 TRP A 294       4.439 -15.461   9.644  1.00 14.71           C
ATOM   2298  CZ2 TRP A 294       2.251 -14.432   8.145  1.00 17.06           C
ATOM   2299  CZ3 TRP A 294       3.858 -14.236   9.955  1.00 14.51           C
ATOM   2300  CH2 TRP A 294       2.773 -13.734   9.206  1.00 16.70           C
ATOM   2301  N   ASP A 295       2.411 -19.496   9.867  1.00 15.47           N
ATOM   2302  CA  ASP A 295       1.078 -20.005   9.574  1.00 15.48           C
ATOM   2303  C   ASP A 295       0.045 -19.051  10.166  1.00 15.13           C
ATOM   2304  O   ASP A 295       0.371 -17.911  10.510  1.00 14.84           O
ATOM   2305  CB  ASP A 295       0.887 -21.428  10.135  1.00 16.96           C
ATOM   2306  CG  ASP A 295       1.214 -21.533  11.623  1.00 15.72           C
ATOM   2307  OD1 ASP A 295       0.976 -20.558  12.370  1.00 15.31           O
ATOM   2308  OD2 ASP A 295       1.695 -22.607  12.045  1.00 17.46           O
ATOM   2309  N   MET A 296      -1.197 -19.508  10.272  1.00 14.55           N
ATOM   2310  CA  MET A 296      -2.270 -18.687  10.822  1.00 14.27           C
ATOM   2311  C   MET A 296      -2.561 -19.081  12.267  1.00 14.74           C
ATOM   2312  O   MET A 296      -3.606 -18.730  12.812  1.00 13.92           O
ATOM   2313  CB  MET A 296      -3.545 -18.856   9.991  1.00 17.33           C
ATOM   2314  CG  MET A 296      -3.481 -18.256   8.591  1.00 19.52           C
ATOM   2315  SD  MET A 296      -3.343 -16.447   8.605  1.00 29.28           S
ATOM   2316  CE  MET A 296      -4.492 -16.024   9.900  1.00 15.30           C
ATOM   2317  N   GLY A 297      -1.623 -19.800  12.875  1.00 16.16           N
ATOM   2318  CA  GLY A 297      -1.788 -20.264  14.244  1.00 16.28           C
ATOM   2319  C   GLY A 297      -2.103 -19.225  15.305  1.00 15.23           C
ATOM   2320  O   GLY A 297      -2.932 -19.466  16.184  1.00 18.03           O
ATOM   2321  N   TYR A 298      -1.440 -18.075  15.251  1.00 13.96           N
ATOM   2322  CA  TYR A 298      -1.681 -17.038  16.244  1.00 13.65           C
ATOM   2323  C   TYR A 298      -3.072 -16.438  16.098  1.00 14.28           C
ATOM   2324  O   TYR A 298      -3.823 -16.350  17.066  1.00 12.63           O
ATOM   2325  CB  TYR A 298      -0.638 -15.926  16.127  1.00 12.52           C
ATOM   2326  CG  TYR A 298      -0.940 -14.717  16.987  1.00 11.35           C
ATOM   2327  CD1 TYR A 298      -0.450 -14.612  18.294  1.00 13.39           C
ATOM   2328  CD2 TYR A 298      -1.706 -13.665  16.485  1.00 11.48           C
ATOM   2329  CE1 TYR A 298      -0.711 -13.475  19.074  1.00 12.34           C
ATOM   2330  CE2 TYR A 298      -1.975 -12.536  17.249  1.00 10.94           C
ATOM   2331  CZ  TYR A 298      -1.473 -12.441  18.538  1.00 14.60           C
ATOM   2332  OH  TYR A 298      -1.715 -11.292  19.260  1.00 12.38           O
ATOM   2333  N   ILE A 299      -3.409 -16.013  14.886  1.00 12.70           N
ATOM   2334  CA  ILE A 299      -4.709 -15.412  14.645  1.00 14.22           C
ATOM   2335  C   ILE A 299      -5.856 -16.384  14.909  1.00 13.18           C
ATOM   2336  O   ILE A 299      -6.863 -16.011  15.511  1.00 14.48           O
ATOM   2337  CB  ILE A 299      -4.807 -14.854  13.199  1.00 15.87           C
ATOM   2338  CG1 ILE A 299      -3.777 -13.732  13.017  1.00 16.34           C
ATOM   2339  CG2 ILE A 299      -6.210 -14.297  12.943  1.00 16.34           C
ATOM   2340  CD1 ILE A 299      -3.868 -12.994  11.686  1.00 18.89           C
ATOM   2341  N   ASN A 300      -5.706 -17.634  14.485  1.00 13.28           N
ATOM   2342  CA  ASN A 300      -6.768 -18.606  14.708  1.00 14.24           C
ATOM   2343  C   ASN A 300      -6.939 -18.901  16.198  1.00 14.38           C
ATOM   2344  O   ASN A 300      -8.060 -18.944  16.700  1.00 15.87           O
ATOM   2345  CB  ASN A 300      -6.494 -19.910  13.950  1.00 13.40           C
ATOM   2346  CG  ASN A 300      -6.630 -19.753  12.440  1.00 16.28           C
ATOM   2347  OD1 ASN A 300      -7.259 -18.812  11.950  1.00 15.26           O
ATOM   2348  ND2 ASN A 300      -6.058 -20.690  11.698  1.00 16.90           N
ATOM   2349  N   ASN A 301      -5.834 -19.109  16.903  1.00 13.69           N
ATOM   2350  CA  ASN A 301      -5.911 -19.392  18.336  1.00 14.90           C
ATOM   2351  C   ASN A 301      -6.552 -18.240  19.095  1.00 14.84           C
ATOM   2352  O   ASN A 301      -7.341 -18.452  20.019  1.00 16.31           O
ATOM   2353  CB  ASN A 301      -4.519 -19.665  18.909  1.00 12.97           C
ATOM   2354  CG  ASN A 301      -4.055 -21.085  18.657  1.00 15.26           C
ATOM   2355  OD1 ASN A 301      -4.808 -21.911  18.142  1.00 16.59           O
ATOM   2356  ND2 ASN A 301      -2.814 -21.381  19.032  1.00 14.82           N
ATOM   2357  N   LEU A 302      -6.212 -17.017  18.705  1.00 14.54           N
ATOM   2358  CA  LEU A 302      -6.757 -15.839  19.365  1.00 14.74           C
ATOM   2359  C   LEU A 302      -8.254 -15.666  19.145  1.00 15.08           C
ATOM   2360  O   LEU A 302      -9.022 -15.533  20.101  1.00 12.55           O
ATOM   2361  CB  LEU A 302      -6.043 -14.579  18.873  1.00 13.43           C
ATOM   2362  CG  LEU A 302      -6.569 -13.230  19.382  1.00 15.49           C
ATOM   2363  CD1 LEU A 302      -6.376 -13.135  20.893  1.00 14.83           C
ATOM   2364  CD2 LEU A 302      -5.822 -12.093  18.694  1.00 13.90           C
ATOM   2365  N   LEU A 303      -8.662 -15.684  17.880  1.00 14.38           N
ATOM   2366  CA  LEU A 303     -10.055 -15.463  17.511  1.00 15.49           C
ATOM   2367  C   LEU A 303     -11.028 -16.625  17.635  1.00 17.12           C
ATOM   2368  O   LEU A 303     -12.203 -16.408  17.929  1.00 16.30           O
ATOM   2369  CB  LEU A 303     -10.127 -14.930  16.071  1.00 16.09           C
ATOM   2370  CG  LEU A 303      -9.331 -13.663  15.729  1.00 17.33           C
ATOM   2371  CD1 LEU A 303      -9.537 -13.304  14.254  1.00 14.05           C
ATOM   2372  CD2 LEU A 303      -9.777 -12.519  16.617  1.00 14.35           C
ATOM   2373  N   ASP A 304     -10.559 -17.847  17.404  1.00 17.13           N
ATOM   2374  CA  ASP A 304     -11.450 -19.003  17.447  1.00 19.02           C
ATOM   2375  C   ASP A 304     -11.689 -19.633  18.818  1.00 20.24           C
ATOM   2376  O   ASP A 304     -12.446 -20.599  18.929  1.00 20.34           O
ATOM   2377  CB  ASP A 304     -10.959 -20.087  16.485  1.00 16.48           C
ATOM   2378  CG  ASP A 304     -10.831 -19.589  15.052  1.00 17.24           C
ATOM   2379  OD1 ASP A 304     -11.507 -18.604  14.692  1.00 17.38           O
ATOM   2380  OD2 ASP A 304     -10.055 -20.196  14.285  1.00 15.64           O
ATOM   2381  N   TYR A 305     -11.052 -19.106  19.857  1.00 19.42           N
ATOM   2382  CA  TYR A 305     -11.247 -19.653  21.196  1.00 19.87           C
ATOM   2383  C   TYR A 305     -11.499 -18.555  22.220  1.00 20.37           C
ATOM   2384  O   TYR A 305     -11.183 -17.391  21.984  1.00 18.02           O
ATOM   2385  CB  TYR A 305     -10.031 -20.489  21.623  1.00 19.22           C
ATOM   2386  CG  TYR A 305      -9.770 -21.674  20.726  1.00 20.43           C
ATOM   2387  CD1 TYR A 305      -9.022 -21.538  19.555  1.00 19.15           C
ATOM   2388  CD2 TYR A 305     -10.323 -22.923  21.013  1.00 19.98           C
ATOM   2389  CE1 TYR A 305      -8.833 -22.613  18.692  1.00 21.67           C
ATOM   2390  CE2 TYR A 305     -10.142 -24.006  20.154  1.00 21.27           C
ATOM   2391  CZ  TYR A 305      -9.398 -23.843  18.996  1.00 22.04           C
ATOM   2392  OH  TYR A 305      -9.223 -24.904  18.139  1.00 22.39           O
ATOM   2393  N   GLU A 306     -12.086 -18.932  23.353  1.00 21.10           N
ATOM   2394  CA  GLU A 306     -12.354 -17.979  24.422  1.00 22.21           C
ATOM   2395  C   GLU A 306     -11.194 -18.016  25.403  1.00 20.97           C
ATOM   2396  O   GLU A 306     -10.741 -19.092  25.800  1.00 21.04           O
ATOM   2397  CB  GLU A 306     -13.653 -18.327  25.151  1.00 27.13           C
ATOM   2398  CG  GLU A 306     -14.912 -17.952  24.394  1.00 34.06           C
ATOM   2399  CD  GLU A 306     -16.167 -18.195  25.214  1.00 37.92           C
ATOM   2400  OE1 GLU A 306     -16.497 -19.373  25.462  1.00 41.19           O
ATOM   2401  OE2 GLU A 306     -16.816 -17.206  25.617  1.00 39.78           O
ATOM   2402  N   TRP A 307     -10.724 -16.840  25.802  1.00 18.09           N
ATOM   2403  CA  TRP A 307      -9.599 -16.749  26.720  1.00 17.38           C
ATOM   2404  C   TRP A 307      -9.950 -16.103  28.052  1.00 16.26           C
ATOM   2405  O   TRP A 307     -10.799 -15.222  28.122  1.00 16.11           O
ATOM   2406  CB  TRP A 307      -8.457 -15.963  26.064  1.00 15.81           C
ATOM   2407  CG  TRP A 307      -7.970 -16.593  24.803  1.00 14.62           C
ATOM   2408  CD1 TRP A 307      -8.551 -16.520  23.569  1.00 15.84           C
ATOM   2409  CD2 TRP A 307      -6.844 -17.464  24.666  1.00 14.81           C
ATOM   2410  NE1 TRP A 307      -7.857 -17.299  22.672  1.00 15.42           N
ATOM   2411  CE2 TRP A 307      -6.804 -17.889  23.320  1.00 13.64           C
ATOM   2412  CE3 TRP A 307      -5.863 -17.929  25.552  1.00 13.04           C
ATOM   2413  CZ2 TRP A 307      -5.823 -18.758  22.837  1.00 14.67           C
ATOM   2414  CZ3 TRP A 307      -4.885 -18.792  25.071  1.00 13.99           C
ATOM   2415  CH2 TRP A 307      -4.875 -19.197  23.722  1.00 13.75           C
ATOM   2416  N   GLU A 308      -9.282 -16.551  29.106  1.00 18.04           N
ATOM   2417  CA  GLU A 308      -9.489 -16.000  30.441  1.00 19.26           C
ATOM   2418  C   GLU A 308      -8.139 -15.761  31.089  1.00 19.09           C
ATOM   2419  O   GLU A 308      -7.212 -16.553  30.921  1.00 18.97           O
ATOM   2420  CB  GLU A 308     -10.307 -16.954  31.312  1.00 23.56           C
ATOM   2421  CG  GLU A 308     -11.754 -17.066  30.899  1.00 27.61           C
ATOM   2422  CD  GLU A 308     -12.587 -17.800  31.932  1.00 31.73           C
ATOM   2423  OE1 GLU A 308     -12.207 -18.930  32.297  1.00 31.44           O
ATOM   2424  OE2 GLU A 308     -13.616 -17.244  32.374  1.00 33.71           O
ATOM   2425  N   PRO A 309      -8.013 -14.664  31.848  1.00 19.08           N
ATOM   2426  CA  PRO A 309      -6.762 -14.320  32.523  1.00 18.40           C
ATOM   2427  C   PRO A 309      -6.480 -15.232  33.715  1.00 19.57           C
ATOM   2428  O   PRO A 309      -7.402 -15.768  34.333  1.00 18.56           O
ATOM   2429  CB  PRO A 309      -6.993 -12.872  32.939  1.00 17.41           C
ATOM   2430  CG  PRO A 309      -8.458 -12.879  33.282  1.00 18.20           C
ATOM   2431  CD  PRO A 309      -9.069 -13.682  32.154  1.00 19.57           C
ATOM   2432  N   GLU A 310      -5.200 -15.395  34.030  1.00 18.07           N
ATOM   2433  CA  GLU A 310      -4.771 -16.234  35.140  1.00 20.64           C
ATOM   2434  C   GLU A 310      -3.335 -15.849  35.464  1.00 21.08           C
ATOM   2435  O   GLU A 310      -2.707 -15.089  34.728  1.00 20.95           O
ATOM   2436  CB  GLU A 310      -4.795 -17.707  34.729  1.00 21.72           C
ATOM   2437  CG  GLU A 310      -3.820 -17.998  33.590  1.00 24.83           C
ATOM   2438  CD  GLU A 310      -3.608 -19.478  33.326  1.00 27.71           C
ATOM   2439  OE1 GLU A 310      -2.696 -19.809  32.538  1.00 29.81           O
ATOM   2440  OE2 GLU A 310      -4.344 -20.305  33.897  1.00 30.36           O
ATOM   2441  N   LYS A 311      -2.823 -16.373  36.570  1.00 19.64           N
ATOM   2442  CA  LYS A 311      -1.444 -16.120  36.956  1.00 20.35           C
ATOM   2443  C   LYS A 311      -0.661 -17.350  36.519  1.00 19.97           C
ATOM   2444  O   LYS A 311      -1.005 -18.471  36.897  1.00 18.28           O
ATOM   2445  CB  LYS A 311      -1.331 -15.941  38.470  1.00 21.48           C
ATOM   2446  CG  LYS A 311      -0.773 -14.600  38.867  1.00 27.92           C
ATOM   2447  CD  LYS A 311      -1.658 -13.465  38.382  1.00 27.13           C
ATOM   2448  CE  LYS A 311      -0.846 -12.194  38.225  1.00 28.97           C
ATOM   2449  NZ  LYS A 311      -0.019 -11.918  39.425  1.00 27.23           N
ATOM   2450  N   GLY A 312       0.374 -17.145  35.708  1.00 20.02           N
ATOM   2451  CA  GLY A 312       1.171 -18.265  35.238  1.00 19.69           C
ATOM   2452  C   GLY A 312       2.212 -18.722  36.247  1.00 20.20           C
ATOM   2453  O   GLY A 312       2.292 -18.169  37.345  1.00 18.72           O
ATOM   2454  N   PRO A 313       3.038 -19.721  35.895  1.00 19.92           N
ATOM   2455  CA  PRO A 313       4.079 -20.243  36.790  1.00 20.07           C
ATOM   2456  C   PRO A 313       5.121 -19.208  37.210  1.00 21.53           C
ATOM   2457  O   PRO A 313       5.869 -19.423  38.163  1.00 22.20           O
ATOM   2458  CB  PRO A 313       4.685 -21.387  35.982  1.00 20.80           C
ATOM   2459  CG  PRO A 313       4.526 -20.911  34.562  1.00 19.03           C
ATOM   2460  CD  PRO A 313       3.113 -20.370  34.572  1.00 19.30           C
ATOM   2461  N   GLY A 314       5.164 -18.086  36.499  1.00 20.89           N
ATOM   2462  CA  GLY A 314       6.116 -17.040  36.827  1.00 19.36           C
ATOM   2463  C   GLY A 314       5.486 -15.939  37.666  1.00 20.10           C
ATOM   2464  O   GLY A 314       6.139 -14.947  37.998  1.00 19.07           O
ATOM   2465  N   GLY A 315       4.212 -16.113  38.002  1.00 19.32           N
ATOM   2466  CA  GLY A 315       3.512 -15.126  38.807  1.00 19.85           C
ATOM   2467  C   GLY A 315       3.033 -13.922  38.019  1.00 19.62           C
ATOM   2468  O   GLY A 315       2.667 -12.894  38.599  1.00 18.27           O
ATOM   2469  N   ALA A 316       3.031 -14.039  36.694  1.00 17.78           N
ATOM   2470  CA  ALA A 316       2.599 -12.940  35.840  1.00 16.11           C
ATOM   2471  C   ALA A 316       1.277 -13.233  35.148  1.00 15.05           C
ATOM   2472  O   ALA A 316       0.901 -14.392  34.962  1.00 14.38           O
ATOM   2473  CB  ALA A 316       3.671 -12.638  34.797  1.00 16.80           C
ATOM   2474  N   TRP A 317       0.568 -12.174  34.772  1.00 14.96           N
ATOM   2475  CA  TRP A 317      -0.705 -12.325  34.077  1.00 15.26           C
ATOM   2476  C   TRP A 317      -0.487 -12.894  32.684  1.00 16.78           C
ATOM   2477  O   TRP A 317       0.442 -12.501  31.983  1.00 14.85           O
ATOM   2478  CB  TRP A 317      -1.417 -10.979  33.918  1.00 15.36           C
ATOM   2479  CG  TRP A 317      -1.972 -10.420  35.176  1.00 17.07           C
ATOM   2480  CD1 TRP A 317      -1.504  -9.343  35.873  1.00 18.41           C
ATOM   2481  CD2 TRP A 317      -3.101 -10.913  35.906  1.00 18.20           C
ATOM   2482  NE1 TRP A 317      -2.272  -9.135  36.992  1.00 17.83           N
ATOM   2483  CE2 TRP A 317      -3.260 -10.085  37.037  1.00 17.99           C
ATOM   2484  CE3 TRP A 317      -3.993 -11.978  35.714  1.00 18.79           C
ATOM   2485  CZ2 TRP A 317      -4.278 -10.286  37.976  1.00 17.79           C
ATOM   2486  CZ3 TRP A 317      -5.007 -12.178  36.650  1.00 18.46           C
ATOM   2487  CH2 TRP A 317      -5.137 -11.334  37.766  1.00 17.46           C
ATOM   2488  N   GLN A 318      -1.346 -13.836  32.311  1.00 15.51           N
ATOM   2489  CA  GLN A 318      -1.342 -14.449  30.991  1.00 16.60           C
ATOM   2490  C   GLN A 318      -2.706 -15.092  30.830  1.00 17.46           C
ATOM   2491  O   GLN A 318      -3.425 -15.288  31.813  1.00 16.68           O
ATOM   2492  CB  GLN A 318      -0.213 -15.471  30.821  1.00 16.43           C
ATOM   2493  CG  GLN A 318      -0.039 -16.488  31.925  1.00 16.09           C
ATOM   2494  CD  GLN A 318       1.106 -17.426  31.619  1.00 14.98           C
ATOM   2495  OE1 GLN A 318       0.988 -18.313  30.768  1.00 18.18           O
ATOM   2496  NE2 GLN A 318       2.233 -17.225  32.289  1.00 11.89           N
ATOM   2497  N   TRP A 319      -3.078 -15.402  29.596  1.00 15.60           N
ATOM   2498  CA  TRP A 319      -4.390 -15.965  29.352  1.00 14.99           C
ATOM   2499  C   TRP A 319      -4.372 -17.399  28.848  1.00 16.06           C
ATOM   2500  O   TRP A 319      -3.464 -17.813  28.125  1.00 15.72           O
ATOM   2501  CB  TRP A 319      -5.145 -15.059  28.375  1.00 14.71           C
ATOM   2502  CG  TRP A 319      -5.252 -13.633  28.864  1.00 15.26           C
ATOM   2503  CD1 TRP A 319      -4.222 -12.809  29.227  1.00 15.96           C
ATOM   2504  CD2 TRP A 319      -6.451 -12.873  29.045  1.00 15.13           C
ATOM   2505  NE1 TRP A 319      -4.705 -11.588  29.621  1.00 16.08           N
ATOM   2506  CE2 TRP A 319      -6.071 -11.598  29.521  1.00 16.21           C
ATOM   2507  CE3 TRP A 319      -7.812 -13.145  28.850  1.00 16.62           C
ATOM   2508  CZ2 TRP A 319      -7.002 -10.597  29.805  1.00 12.47           C
ATOM   2509  CZ3 TRP A 319      -8.738 -12.149  29.131  1.00 14.80           C
ATOM   2510  CH2 TRP A 319      -8.328 -10.891  29.604  1.00 15.42           C
ATOM   2511  N   ALA A 320      -5.391 -18.153  29.245  1.00 18.67           N
ATOM   2512  CA  ALA A 320      -5.529 -19.550  28.849  1.00 20.90           C
ATOM   2513  C   ALA A 320      -6.900 -19.762  28.219  1.00 21.40           C
ATOM   2514  O   ALA A 320      -7.849 -19.042  28.525  1.00 19.61           O
ATOM   2515  CB  ALA A 320      -5.369 -20.458  30.070  1.00 20.81           C
ATOM   2516  N   PRO A 321      -7.020 -20.754  27.323  1.00 23.14           N
ATOM   2517  CA  PRO A 321      -8.303 -21.032  26.669  1.00 25.97           C
ATOM   2518  C   PRO A 321      -9.301 -21.556  27.700  1.00 29.32           C
ATOM   2519  O   PRO A 321      -8.920 -22.286  28.617  1.00 28.88           O
ATOM   2520  CB  PRO A 321      -7.945 -22.104  25.639  1.00 25.88           C
ATOM   2521  CG  PRO A 321      -6.470 -21.916  25.418  1.00 25.47           C
ATOM   2522  CD  PRO A 321      -5.965 -21.636  26.800  1.00 23.14           C
ATOM   2523  N   LYS A 322     -10.569 -21.186  27.560  1.00 31.58           N
ATOM   2524  CA  LYS A 322     -11.587 -21.651  28.497  1.00 35.30           C
ATOM   2525  C   LYS A 322     -11.797 -23.158  28.373  1.00 36.77           C
ATOM   2526  O   LYS A 322     -11.976 -23.851  29.378  1.00 38.10           O
ATOM   2527  CB  LYS A 322     -12.915 -20.927  28.261  1.00 35.27           C
ATOM   2528  CG  LYS A 322     -12.909 -19.465  28.667  1.00 37.45           C
ATOM   2529  CD  LYS A 322     -14.297 -18.850  28.522  1.00 39.68           C
ATOM   2530  CE  LYS A 322     -14.292 -17.379  28.906  1.00 43.08           C
ATOM   2531  NZ  LYS A 322     -15.638 -16.749  28.791  1.00 45.86           N
ATOM   2532  N   SER A 323     -11.771 -23.663  27.143  1.00 36.85           N
ATOM   2533  CA  SER A 323     -11.957 -25.092  26.901  1.00 38.45           C
ATOM   2534  C   SER A 323     -10.619 -25.815  26.983  1.00 39.85           C
ATOM   2535  O   SER A 323      -9.585 -25.196  27.229  1.00 38.76           O
ATOM   2536  CB  SER A 323     -12.566 -25.329  25.518  1.00 39.38           C
ATOM   2537  OG  SER A 323     -11.610 -25.096  24.498  1.00 37.94           O
ATOM   2538  N   GLU A 324     -10.644 -27.127  26.769  1.00 40.59           N
ATOM   2539  CA  GLU A 324      -9.426 -27.927  26.811  1.00 41.87           C
ATOM   2540  C   GLU A 324      -9.087 -28.464  25.426  1.00 40.71           C
ATOM   2541  O   GLU A 324      -8.354 -29.443  25.291  1.00 40.56           O
ATOM   2542  CB  GLU A 324      -9.582 -29.100  27.783  1.00 44.03           C
ATOM   2543  CG  GLU A 324      -9.847 -28.700  29.222  1.00 47.88           C
ATOM   2544  CD  GLU A 324      -9.687 -29.865  30.177  1.00 50.87           C
ATOM   2545  OE1 GLU A 324     -10.302 -30.926  29.931  1.00 52.67           O
ATOM   2546  OE2 GLU A 324      -8.948 -29.722  31.176  1.00 52.67           O
ATOM   2547  N   GLU A 325      -9.623 -27.818  24.397  1.00 40.05           N
ATOM   2548  CA  GLU A 325      -9.373 -28.239  23.023  1.00 38.25           C
ATOM   2549  C   GLU A 325      -7.927 -27.998  22.582  1.00 35.50           C
ATOM   2550  O   GLU A 325      -7.413 -28.697  21.706  1.00 35.20           O
ATOM   2551  CB  GLU A 325     -10.345 -27.523  22.082  1.00 41.19           C
ATOM   2552  CG  GLU A 325     -11.787 -27.983  22.252  1.00 44.68           C
ATOM   2553  CD  GLU A 325     -12.768 -27.162  21.444  1.00 47.19           C
ATOM   2554  OE1 GLU A 325     -12.530 -26.966  20.232  1.00 48.95           O
ATOM   2555  OE2 GLU A 325     -13.783 -26.720  22.024  1.00 48.06           O
ATOM   2556  N   LEU A 326      -7.272 -27.015  23.193  1.00 31.56           N
ATOM   2557  CA  LEU A 326      -5.886 -26.698  22.856  1.00 27.72           C
ATOM   2558  C   LEU A 326      -4.927 -27.246  23.909  1.00 27.52           C
ATOM   2559  O   LEU A 326      -3.715 -27.051  23.821  1.00 25.14           O
ATOM   2560  CB  LEU A 326      -5.702 -25.182  22.745  1.00 25.61           C
ATOM   2561  CG  LEU A 326      -6.561 -24.442  21.716  1.00 23.87           C
ATOM   2562  CD1 LEU A 326      -6.261 -22.951  21.787  1.00 24.57           C
ATOM   2563  CD2 LEU A 326      -6.276 -24.981  20.319  1.00 25.35           C
ATOM   2564  N   LYS A 327      -5.475 -27.936  24.904  1.00 27.01           N
ATOM   2565  CA  LYS A 327      -4.667 -28.496  25.984  1.00 28.33           C
ATOM   2566  C   LYS A 327      -3.528 -29.364  25.461  1.00 26.64           C
ATOM   2567  O   LYS A 327      -3.742 -30.263  24.650  1.00 25.13           O
ATOM   2568  CB  LYS A 327      -5.553 -29.319  26.930  1.00 31.00           C
ATOM   2569  CG  LYS A 327      -4.879 -29.719  28.236  1.00 34.46           C
ATOM   2570  CD  LYS A 327      -5.842 -30.488  29.136  1.00 38.44           C
ATOM   2571  CE  LYS A 327      -5.289 -30.648  30.546  1.00 40.61           C
ATOM   2572  NZ  LYS A 327      -3.987 -31.368  30.558  1.00 43.48           N
ATOM   2573  N   ASN A 328      -2.316 -29.081  25.930  1.00 27.16           N
ATOM   2574  CA  ASN A 328      -1.126 -29.829  25.536  1.00 27.41           C
ATOM   2575  C   ASN A 328      -1.026 -30.094  24.041  1.00 26.64           C
ATOM   2576  O   ASN A 328      -0.662 -31.194  23.622  1.00 26.69           O
ATOM   2577  CB  ASN A 328      -1.071 -31.160  26.287  1.00 30.12           C
ATOM   2578  CG  ASN A 328      -0.980 -30.974  27.781  1.00 32.49           C
ATOM   2579  OD1 ASN A 328      -0.132 -30.228  28.270  1.00 36.52           O
ATOM   2580  ND2 ASN A 328      -1.848 -31.652  28.518  1.00 34.77           N
ATOM   2581  N   SER A 329      -1.330 -29.081  23.238  1.00 24.81           N
ATOM   2582  CA  SER A 329      -1.280 -29.220  21.788  1.00 24.47           C
ATOM   2583  C   SER A 329       0.055 -28.766  21.211  1.00 24.19           C
ATOM   2584  O   SER A 329       0.272 -28.835  19.998  1.00 24.95           O
ATOM   2585  CB  SER A 329      -2.409 -28.408  21.152  1.00 24.94           C
ATOM   2586  OG  SER A 329      -2.339 -27.051  21.560  1.00 23.27           O
ATOM   2587  N   VAL A 330       0.952 -28.307  22.078  1.00 21.39           N
ATOM   2588  CA  VAL A 330       2.253 -27.821  21.632  1.00 19.69           C
ATOM   2589  C   VAL A 330       3.399 -28.598  22.261  1.00 19.06           C
ATOM   2590  O   VAL A 330       3.363 -28.923  23.445  1.00 19.50           O
ATOM   2591  CB  VAL A 330       2.441 -26.335  22.007  1.00 16.83           C
ATOM   2592  CG1 VAL A 330       3.618 -25.749  21.256  1.00 16.82           C
ATOM   2593  CG2 VAL A 330       1.164 -25.555  21.714  1.00 17.75           C
ATOM   2594  N   PRO A 331       4.437 -28.911  21.477  1.00 19.37           N
ATOM   2595  CA  PRO A 331       5.540 -29.648  22.093  1.00 21.44           C
ATOM   2596  C   PRO A 331       6.322 -28.703  22.993  1.00 22.17           C
ATOM   2597  O   PRO A 331       6.415 -27.502  22.710  1.00 20.70           O
ATOM   2598  CB  PRO A 331       6.356 -30.116  20.890  1.00 23.81           C
ATOM   2599  CG  PRO A 331       6.131 -29.020  19.893  1.00 23.31           C
ATOM   2600  CD  PRO A 331       4.647 -28.759  20.027  1.00 20.66           C
ATOM   2601  N   ASP A 332       6.855 -29.234  24.087  1.00 21.10           N
ATOM   2602  CA  ASP A 332       7.649 -28.434  25.010  1.00 21.84           C
ATOM   2603  C   ASP A 332       8.876 -27.976  24.225  1.00 21.91           C
ATOM   2604  O   ASP A 332       9.345 -28.686  23.333  1.00 19.74           O
ATOM   2605  CB  ASP A 332       8.053 -29.282  26.224  1.00 22.74           C
ATOM   2606  CG  ASP A 332       8.827 -28.493  27.262  1.00 23.50           C
ATOM   2607  OD1 ASP A 332      10.064 -28.384  27.133  1.00 24.66           O
ATOM   2608  OD2 ASP A 332       8.195 -27.972  28.203  1.00 26.17           O
ATOM   2609  N   ALA A 333       9.388 -26.792  24.547  1.00 20.71           N
ATOM   2610  CA  ALA A 333      10.539 -26.244  23.839  1.00 21.61           C
ATOM   2611  C   ALA A 333      11.837 -27.023  24.023  1.00 24.54           C
ATOM   2612  O   ALA A 333      12.742 -26.909  23.197  1.00 23.18           O
ATOM   2613  CB  ALA A 333      10.751 -24.778  24.236  1.00 20.97           C
ATOM   2614  N   HIS A 334      11.940 -27.809  25.092  1.00 25.78           N
ATOM   2615  CA  HIS A 334      13.160 -28.581  25.327  1.00 29.34           C
ATOM   2616  C   HIS A 334      12.952 -30.041  25.722  1.00 31.85           C
ATOM   2617  O   HIS A 334      13.765 -30.895  25.372  1.00 32.23           O
ATOM   2618  CB  HIS A 334      14.030 -27.906  26.387  1.00 28.97           C
ATOM   2619  CG  HIS A 334      14.579 -26.581  25.964  1.00 28.59           C
ATOM   2620  ND1 HIS A 334      13.856 -25.411  26.054  1.00 28.89           N
ATOM   2621  CD2 HIS A 334      15.780 -26.241  25.437  1.00 27.96           C
ATOM   2622  CE1 HIS A 334      14.588 -24.408  25.604  1.00 27.45           C
ATOM   2623  NE2 HIS A 334      15.760 -24.884  25.223  1.00 29.56           N
ATOM   2624  N   ASP A 335      11.887 -30.327  26.464  1.00 34.09           N
ATOM   2625  CA  ASP A 335      11.617 -31.698  26.884  1.00 36.92           C
ATOM   2626  C   ASP A 335      10.790 -32.406  25.811  1.00 39.31           C
ATOM   2627  O   ASP A 335       9.581 -32.196  25.704  1.00 39.11           O
ATOM   2628  CB  ASP A 335      10.861 -31.711  28.210  1.00 37.00           C
ATOM   2629  CG  ASP A 335      10.997 -33.034  28.940  1.00 39.20           C
ATOM   2630  OD1 ASP A 335      10.839 -34.092  28.295  1.00 37.01           O
ATOM   2631  OD2 ASP A 335      11.258 -33.013  30.161  1.00 39.99           O
ATOM   2632  N   PRO A 336      11.441 -33.259  25.003  1.00 42.37           N
ATOM   2633  CA  PRO A 336      10.835 -34.030  23.911  1.00 44.32           C
ATOM   2634  C   PRO A 336       9.631 -34.870  24.318  1.00 45.88           C
ATOM   2635  O   PRO A 336       8.766 -35.171  23.495  1.00 45.86           O
ATOM   2636  CB  PRO A 336      11.989 -34.906  23.426  1.00 44.65           C
ATOM   2637  CG  PRO A 336      13.193 -34.078  23.730  1.00 45.41           C
ATOM   2638  CD  PRO A 336      12.877 -33.570  25.112  1.00 43.79           C
ATOM   2639  N   ASP A 337       9.583 -35.249  25.588  1.00 47.25           N
ATOM   2640  CA  ASP A 337       8.501 -36.079  26.095  1.00 48.36           C
ATOM   2641  C   ASP A 337       7.506 -35.266  26.918  1.00 47.87           C
ATOM   2642  O   ASP A 337       6.930 -35.767  27.882  1.00 48.40           O
ATOM   2643  CB  ASP A 337       9.092 -37.211  26.943  1.00 50.51           C
ATOM   2644  CG  ASP A 337       8.063 -38.243  27.343  1.00 52.06           C
ATOM   2645  OD1 ASP A 337       7.445 -38.844  26.437  1.00 51.85           O
ATOM   2646  OD2 ASP A 337       7.875 -38.452  28.561  1.00 53.78           O
ATOM   2647  N   GLU A 338       7.300 -34.011  26.528  1.00 46.19           N
ATOM   2648  CA  GLU A 338       6.380 -33.135  27.244  1.00 44.21           C
ATOM   2649  C   GLU A 338       5.662 -32.185  26.286  1.00 41.06           C
ATOM   2650  O   GLU A 338       6.130 -31.939  25.174  1.00 39.87           O
ATOM   2651  CB  GLU A 338       7.147 -32.331  28.294  1.00 46.97           C
ATOM   2652  CG  GLU A 338       6.276 -31.514  29.231  1.00 51.29           C
ATOM   2653  CD  GLU A 338       7.096 -30.650  30.173  1.00 54.53           C
ATOM   2654  OE1 GLU A 338       7.956 -31.201  30.895  1.00 55.85           O
ATOM   2655  OE2 GLU A 338       6.880 -29.419  30.190  1.00 57.19           O
ATOM   2656  N   LYS A 339       4.524 -31.656  26.724  1.00 38.18           N
ATOM   2657  CA  LYS A 339       3.738 -30.739  25.905  1.00 35.58           C
ATOM   2658  C   LYS A 339       3.214 -29.546  26.700  1.00 32.97           C
ATOM   2659  O   LYS A 339       3.168 -29.578  27.929  1.00 32.20           O
ATOM   2660  CB  LYS A 339       2.567 -31.489  25.264  1.00 36.83           C
ATOM   2661  CG  LYS A 339       2.979 -32.450  24.158  1.00 40.28           C
ATOM   2662  CD  LYS A 339       1.773 -33.159  23.564  1.00 43.60           C
ATOM   2663  CE  LYS A 339       2.147 -33.941  22.315  1.00 46.11           C
ATOM   2664  NZ  LYS A 339       3.194 -34.965  22.584  1.00 47.95           N
ATOM   2665  N   GLN A 340       2.827 -28.490  25.988  1.00 29.66           N
ATOM   2666  CA  GLN A 340       2.296 -27.282  26.616  1.00 26.46           C
ATOM   2667  C   GLN A 340       1.008 -26.833  25.940  1.00 24.16           C
ATOM   2668  O   GLN A 340       0.688 -27.266  24.832  1.00 22.95           O
ATOM   2669  CB  GLN A 340       3.303 -26.127  26.531  1.00 28.21           C
ATOM   2670  CG  GLN A 340       4.452 -26.166  27.525  1.00 29.86           C
ATOM   2671  CD  GLN A 340       5.291 -24.890  27.473  1.00 32.07           C
ATOM   2672  OE1 GLN A 340       5.849 -24.545  26.431  1.00 32.76           O
ATOM   2673  NE2 GLN A 340       5.378 -24.185  28.598  1.00 27.57           N
ATOM   2674  N   THR A 341       0.285 -25.949  26.619  1.00 22.55           N
ATOM   2675  CA  THR A 341      -0.962 -25.395  26.110  1.00 22.57           C
ATOM   2676  C   THR A 341      -0.665 -23.970  25.653  1.00 22.49           C
ATOM   2677  O   THR A 341       0.096 -23.257  26.300  1.00 23.28           O
ATOM   2678  CB  THR A 341      -2.044 -25.357  27.214  1.00 23.65           C
ATOM   2679  OG1 THR A 341      -2.290 -26.689  27.683  1.00 24.83           O
ATOM   2680  CG2 THR A 341      -3.343 -24.762  26.680  1.00 22.49           C
ATOM   2681  N   PRO A 342      -1.245 -23.542  24.521  1.00 21.83           N
ATOM   2682  CA  PRO A 342      -0.996 -22.182  24.033  1.00 21.30           C
ATOM   2683  C   PRO A 342      -1.444 -21.137  25.048  1.00 20.23           C
ATOM   2684  O   PRO A 342      -2.349 -21.383  25.840  1.00 18.89           O
ATOM   2685  CB  PRO A 342      -1.828 -22.115  22.754  1.00 21.93           C
ATOM   2686  CG  PRO A 342      -1.873 -23.539  22.296  1.00 22.44           C
ATOM   2687  CD  PRO A 342      -2.102 -24.284  23.583  1.00 19.80           C
ATOM   2688  N   MET A 343      -0.808 -19.970  25.019  1.00 18.53           N
ATOM   2689  CA  MET A 343      -1.169 -18.893  25.923  1.00 16.25           C
ATOM   2690  C   MET A 343      -1.254 -17.599  25.130  1.00 15.82           C
ATOM   2691  O   MET A 343      -0.737 -17.502  24.016  1.00 14.82           O
ATOM   2692  CB  MET A 343      -0.141 -18.769  27.055  1.00 16.80           C
ATOM   2693  CG  MET A 343       1.251 -18.279  26.651  1.00 16.57           C
ATOM   2694  SD  MET A 343       1.372 -16.469  26.523  1.00 17.55           S
ATOM   2695  CE  MET A 343       2.254 -16.315  24.941  1.00 17.20           C
ATOM   2696  N   MET A 344      -1.919 -16.610  25.702  1.00 14.75           N
ATOM   2697  CA  MET A 344      -2.073 -15.322  25.049  1.00 15.62           C
ATOM   2698  C   MET A 344      -1.740 -14.269  26.104  1.00 16.63           C
ATOM   2699  O   MET A 344      -2.001 -14.474  27.294  1.00 13.37           O
ATOM   2700  CB  MET A 344      -3.525 -15.189  24.564  1.00 17.18           C
ATOM   2701  CG  MET A 344      -3.757 -14.455  23.245  1.00 25.08           C
ATOM   2702  SD  MET A 344      -2.838 -15.005  21.767  1.00 16.48           S
ATOM   2703  CE  MET A 344      -3.619 -16.525  21.307  1.00 26.20           C
ATOM   2704  N   LEU A 345      -1.136 -13.161  25.681  1.00 14.86           N
ATOM   2705  CA  LEU A 345      -0.803 -12.076  26.604  1.00 15.29           C
ATOM   2706  C   LEU A 345      -1.983 -11.114  26.611  1.00 15.01           C
ATOM   2707  O   LEU A 345      -2.813 -11.142  25.707  1.00 14.67           O
ATOM   2708  CB  LEU A 345       0.436 -11.308  26.130  1.00 14.70           C
ATOM   2709  CG  LEU A 345       1.733 -12.063  25.850  1.00 14.93           C
ATOM   2710  CD1 LEU A 345       2.783 -11.070  25.345  1.00 13.95           C
ATOM   2711  CD2 LEU A 345       2.214 -12.756  27.120  1.00 14.42           C
ATOM   2712  N   THR A 346      -2.060 -10.265  27.629  1.00 12.93           N
ATOM   2713  CA  THR A 346      -3.134  -9.283  27.699  1.00 13.98           C
ATOM   2714  C   THR A 346      -3.074  -8.401  26.444  1.00 12.92           C
ATOM   2715  O   THR A 346      -4.105  -7.980  25.916  1.00 13.21           O
ATOM   2716  CB  THR A 346      -2.983  -8.381  28.938  1.00 13.78           C
ATOM   2717  OG1 THR A 346      -3.065  -9.183  30.123  1.00 13.92           O
ATOM   2718  CG2 THR A 346      -4.077  -7.320  28.965  1.00 14.75           C
ATOM   2719  N   THR A 347      -1.859  -8.129  25.979  1.00 12.31           N
ATOM   2720  CA  THR A 347      -1.642  -7.294  24.798  1.00 13.37           C
ATOM   2721  C   THR A 347      -2.095  -7.966  23.497  1.00 13.77           C
ATOM   2722  O   THR A 347      -2.280  -7.299  22.477  1.00 15.52           O
ATOM   2723  CB  THR A 347      -0.160  -6.894  24.680  1.00 13.40           C
ATOM   2724  OG1 THR A 347       0.659  -8.061  24.817  1.00 12.82           O
ATOM   2725  CG2 THR A 347       0.211  -5.888  25.772  1.00 13.38           C
ATOM   2726  N   ASP A 348      -2.249  -9.287  23.525  1.00 11.64           N
ATOM   2727  CA  ASP A 348      -2.726 -10.012  22.356  1.00 12.71           C
ATOM   2728  C   ASP A 348      -4.249  -9.973  22.408  1.00 13.40           C
ATOM   2729  O   ASP A 348      -4.915  -9.733  21.402  1.00 10.72           O
ATOM   2730  CB  ASP A 348      -2.262 -11.468  22.383  1.00 14.72           C
ATOM   2731  CG  ASP A 348      -0.761 -11.602  22.315  1.00 15.11           C
ATOM   2732  OD1 ASP A 348      -0.155 -11.028  21.385  1.00 14.68           O
ATOM   2733  OD2 ASP A 348      -0.191 -12.286  23.192  1.00 12.75           O
ATOM   2734  N   ILE A 349      -4.803 -10.211  23.593  1.00 11.00           N
ATOM   2735  CA  ILE A 349      -6.255 -10.188  23.753  1.00 11.69           C
ATOM   2736  C   ILE A 349      -6.766  -8.795  23.395  1.00 11.92           C
ATOM   2737  O   ILE A 349      -7.906  -8.625  22.957  1.00 12.80           O
ATOM   2738  CB  ILE A 349      -6.667 -10.521  25.211  1.00 11.17           C
ATOM   2739  CG1 ILE A 349      -6.146 -11.910  25.589  1.00 13.74           C
ATOM   2740  CG2 ILE A 349      -8.184 -10.467  25.351  1.00 12.52           C
ATOM   2741  CD1 ILE A 349      -6.668 -13.031  24.691  1.00 14.08           C
ATOM   2742  N   ALA A 350      -5.905  -7.803  23.578  1.00 10.35           N
ATOM   2743  CA  ALA A 350      -6.243  -6.418  23.274  1.00 12.38           C
ATOM   2744  C   ALA A 350      -6.642  -6.261  21.805  1.00 15.52           C
ATOM   2745  O   ALA A 350      -7.549  -5.494  21.478  1.00 14.81           O
ATOM   2746  CB  ALA A 350      -5.053  -5.516  23.587  1.00 12.77           C
ATOM   2747  N   LEU A 351      -5.962  -6.996  20.929  1.00 14.55           N
ATOM   2748  CA  LEU A 351      -6.238  -6.934  19.495  1.00 15.76           C
ATOM   2749  C   LEU A 351      -7.591  -7.548  19.154  1.00 16.69           C
ATOM   2750  O   LEU A 351      -8.148  -7.292  18.085  1.00 17.40           O
ATOM   2751  CB  LEU A 351      -5.146  -7.666  18.719  1.00 13.80           C
ATOM   2752  CG  LEU A 351      -3.714  -7.145  18.888  1.00 16.61           C
ATOM   2753  CD1 LEU A 351      -2.766  -8.005  18.075  1.00 14.45           C
ATOM   2754  CD2 LEU A 351      -3.637  -5.693  18.442  1.00 16.48           C
ATOM   2755  N   LYS A 352      -8.108  -8.370  20.062  1.00 16.37           N
ATOM   2756  CA  LYS A 352      -9.394  -9.018  19.862  1.00 15.66           C
ATOM   2757  C   LYS A 352     -10.535  -8.244  20.516  1.00 16.80           C
ATOM   2758  O   LYS A 352     -11.629  -8.153  19.957  1.00 16.51           O
ATOM   2759  CB  LYS A 352      -9.360 -10.444  20.429  1.00 15.23           C
ATOM   2760  CG  LYS A 352     -10.672 -11.211  20.288  1.00 16.06           C
ATOM   2761  CD  LYS A 352     -10.529 -12.633  20.806  1.00 15.60           C
ATOM   2762  CE  LYS A 352     -11.813 -13.435  20.628  1.00 15.97           C
ATOM   2763  NZ  LYS A 352     -11.619 -14.832  21.127  1.00 15.58           N
ATOM   2764  N   ARG A 353     -10.284  -7.678  21.694  1.00 17.47           N
ATOM   2765  CA  ARG A 353     -11.338  -6.962  22.399  1.00 17.97           C
ATOM   2766  C   ARG A 353     -11.498  -5.496  22.039  1.00 18.13           C
ATOM   2767  O   ARG A 353     -12.545  -4.910  22.303  1.00 20.06           O
ATOM   2768  CB  ARG A 353     -11.175  -7.167  23.910  1.00 18.48           C
ATOM   2769  CG  ARG A 353     -11.185  -8.654  24.224  1.00 20.03           C
ATOM   2770  CD  ARG A 353     -11.565  -9.011  25.639  1.00 21.63           C
ATOM   2771  NE  ARG A 353     -11.654 -10.464  25.760  1.00 19.98           N
ATOM   2772  CZ  ARG A 353     -11.781 -11.119  26.907  1.00 22.64           C
ATOM   2773  NH1 ARG A 353     -11.835 -10.451  28.053  1.00 24.34           N
ATOM   2774  NH2 ARG A 353     -11.843 -12.445  26.908  1.00 23.80           N
ATOM   2775  N   ASP A 354     -10.476  -4.897  21.439  1.00 16.96           N
ATOM   2776  CA  ASP A 354     -10.599  -3.512  20.995  1.00 16.90           C
ATOM   2777  C   ASP A 354     -11.357  -3.679  19.681  1.00 18.58           C
ATOM   2778  O   ASP A 354     -10.935  -4.443  18.812  1.00 16.36           O
ATOM   2779  CB  ASP A 354      -9.220  -2.886  20.760  1.00 16.04           C
ATOM   2780  CG  ASP A 354      -9.304  -1.503  20.129  1.00 16.15           C
ATOM   2781  OD1 ASP A 354      -9.519  -1.411  18.900  1.00 18.37           O
ATOM   2782  OD2 ASP A 354      -9.162  -0.505  20.859  1.00 17.50           O
ATOM   2783  N   PRO A 355     -12.496  -2.982  19.523  1.00 20.40           N
ATOM   2784  CA  PRO A 355     -13.299  -3.091  18.300  1.00 20.18           C
ATOM   2785  C   PRO A 355     -12.591  -2.796  16.978  1.00 18.58           C
ATOM   2786  O   PRO A 355     -12.838  -3.464  15.973  1.00 18.92           O
ATOM   2787  CB  PRO A 355     -14.472  -2.141  18.570  1.00 20.83           C
ATOM   2788  CG  PRO A 355     -13.870  -1.104  19.460  1.00 22.79           C
ATOM   2789  CD  PRO A 355     -13.036  -1.936  20.412  1.00 21.24           C
ATOM   2790  N   ASP A 356     -11.712  -1.804  16.975  1.00 19.50           N
ATOM   2791  CA  ASP A 356     -11.001  -1.450  15.755  1.00 19.33           C
ATOM   2792  C   ASP A 356      -9.912  -2.454  15.387  1.00 17.70           C
ATOM   2793  O   ASP A 356      -9.734  -2.769  14.210  1.00 17.18           O
ATOM   2794  CB  ASP A 356     -10.441  -0.036  15.880  1.00 19.70           C
ATOM   2795  CG  ASP A 356     -11.540   0.988  16.109  1.00 23.34           C
ATOM   2796  OD1 ASP A 356     -11.622   1.550  17.218  1.00 24.91           O
ATOM   2797  OD2 ASP A 356     -12.341   1.209  15.180  1.00 24.58           O
ATOM   2798  N   TYR A 357      -9.188  -2.965  16.380  1.00 16.33           N
ATOM   2799  CA  TYR A 357      -8.157  -3.962  16.102  1.00 16.29           C
ATOM   2800  C   TYR A 357      -8.837  -5.256  15.667  1.00 16.50           C
ATOM   2801  O   TYR A 357      -8.322  -5.982  14.822  1.00 15.37           O
ATOM   2802  CB  TYR A 357      -7.316  -4.250  17.347  1.00 15.15           C
ATOM   2803  CG  TYR A 357      -6.241  -3.235  17.638  1.00 14.91           C
ATOM   2804  CD1 TYR A 357      -6.035  -2.778  18.937  1.00 14.19           C
ATOM   2805  CD2 TYR A 357      -5.409  -2.749  16.628  1.00 14.50           C
ATOM   2806  CE1 TYR A 357      -5.032  -1.862  19.231  1.00 14.22           C
ATOM   2807  CE2 TYR A 357      -4.388  -1.828  16.914  1.00 15.88           C
ATOM   2808  CZ  TYR A 357      -4.212  -1.390  18.223  1.00 13.92           C
ATOM   2809  OH  TYR A 357      -3.231  -0.477  18.540  1.00 14.36           O
ATOM   2810  N   ARG A 358      -9.997  -5.534  16.255  1.00 16.97           N
ATOM   2811  CA  ARG A 358     -10.749  -6.747  15.944  1.00 17.15           C
ATOM   2812  C   ARG A 358     -11.144  -6.815  14.472  1.00 16.59           C
ATOM   2813  O   ARG A 358     -11.093  -7.882  13.861  1.00 15.41           O
ATOM   2814  CB  ARG A 358     -12.006  -6.827  16.822  1.00 19.25           C
ATOM   2815  CG  ARG A 358     -12.864  -8.067  16.598  1.00 21.42           C
ATOM   2816  CD  ARG A 358     -12.055  -9.341  16.749  1.00 26.98           C
ATOM   2817  NE  ARG A 358     -12.895 -10.536  16.746  1.00 28.30           N
ATOM   2818  CZ  ARG A 358     -13.692 -10.895  17.749  1.00 31.40           C
ATOM   2819  NH1 ARG A 358     -13.761 -10.151  18.846  1.00 30.57           N
ATOM   2820  NH2 ARG A 358     -14.422 -12.000  17.655  1.00 32.22           N
ATOM   2821  N   GLU A 359     -11.542  -5.678  13.908  1.00 17.33           N
ATOM   2822  CA  GLU A 359     -11.937  -5.627  12.503  1.00 20.17           C
ATOM   2823  C   GLU A 359     -10.743  -6.000  11.630  1.00 18.20           C
ATOM   2824  O   GLU A 359     -10.884  -6.714  10.635  1.00 18.35           O
ATOM   2825  CB  GLU A 359     -12.432  -4.224  12.131  1.00 21.69           C
ATOM   2826  CG  GLU A 359     -13.644  -3.760  12.921  1.00 32.29           C
ATOM   2827  CD  GLU A 359     -14.156  -2.398  12.473  1.00 36.21           C
ATOM   2828  OE1 GLU A 359     -13.343  -1.451  12.379  1.00 38.81           O
ATOM   2829  OE2 GLU A 359     -15.374  -2.276  12.222  1.00 37.91           O
ATOM   2830  N   VAL A 360      -9.566  -5.511  12.003  1.00 16.99           N
ATOM   2831  CA  VAL A 360      -8.356  -5.813  11.249  1.00 13.64           C
ATOM   2832  C   VAL A 360      -8.020  -7.296  11.371  1.00 15.39           C
ATOM   2833  O   VAL A 360      -7.702  -7.957  10.378  1.00 13.65           O
ATOM   2834  CB  VAL A 360      -7.157  -4.983  11.756  1.00 15.40           C
ATOM   2835  CG1 VAL A 360      -5.888  -5.418  11.050  1.00 12.54           C
ATOM   2836  CG2 VAL A 360      -7.412  -3.506  11.510  1.00 15.49           C
ATOM   2837  N   MET A 361      -8.094  -7.819  12.592  1.00 12.84           N
ATOM   2838  CA  MET A 361      -7.780  -9.224  12.836  1.00 13.76           C
ATOM   2839  C   MET A 361      -8.725 -10.147  12.083  1.00 14.29           C
ATOM   2840  O   MET A 361      -8.310 -11.190  11.583  1.00 15.62           O
ATOM   2841  CB  MET A 361      -7.838  -9.528  14.337  1.00 14.32           C
ATOM   2842  CG  MET A 361      -6.817  -8.743  15.160  1.00 14.31           C
ATOM   2843  SD  MET A 361      -5.115  -9.002  14.623  1.00 17.42           S
ATOM   2844  CE  MET A 361      -4.878 -10.725  15.021  1.00 16.36           C
ATOM   2845  N   GLU A 362      -9.996  -9.762  12.009  1.00 14.40           N
ATOM   2846  CA  GLU A 362     -10.988 -10.554  11.291  1.00 18.15           C
ATOM   2847  C   GLU A 362     -10.600 -10.594   9.813  1.00 17.30           C
ATOM   2848  O   GLU A 362     -10.656 -11.642   9.174  1.00 16.65           O
ATOM   2849  CB  GLU A 362     -12.379  -9.928  11.431  1.00 20.83           C
ATOM   2850  CG  GLU A 362     -12.948  -9.937  12.847  1.00 27.46           C
ATOM   2851  CD  GLU A 362     -13.382 -11.316  13.300  1.00 32.14           C
ATOM   2852  OE1 GLU A 362     -13.841 -11.446  14.455  1.00 34.99           O
ATOM   2853  OE2 GLU A 362     -13.273 -12.273  12.502  1.00 35.05           O
ATOM   2854  N   THR A 363     -10.206  -9.443   9.281  1.00 17.49           N
ATOM   2855  CA  THR A 363      -9.809  -9.344   7.874  1.00 17.79           C
ATOM   2856  C   THR A 363      -8.566 -10.190   7.603  1.00 17.63           C
ATOM   2857  O   THR A 363      -8.484 -10.883   6.586  1.00 18.97           O
ATOM   2858  CB  THR A 363      -9.527  -7.873   7.478  1.00 19.02           C
ATOM   2859  OG1 THR A 363     -10.702  -7.084   7.707  1.00 18.31           O
ATOM   2860  CG2 THR A 363      -9.152  -7.772   6.001  1.00 18.80           C
ATOM   2861  N   PHE A 364      -7.599 -10.137   8.513  1.00 16.31           N
ATOM   2862  CA  PHE A 364      -6.380 -10.916   8.359  1.00 15.25           C
ATOM   2863  C   PHE A 364      -6.678 -12.417   8.373  1.00 17.21           C
ATOM   2864  O   PHE A 364      -6.140 -13.173   7.557  1.00 16.85           O
ATOM   2865  CB  PHE A 364      -5.386 -10.579   9.478  1.00 15.75           C
ATOM   2866  CG  PHE A 364      -4.697  -9.243   9.309  1.00 16.40           C
ATOM   2867  CD1 PHE A 364      -3.869  -8.747  10.309  1.00 16.72           C
ATOM   2868  CD2 PHE A 364      -4.863  -8.494   8.145  1.00 15.43           C
ATOM   2869  CE1 PHE A 364      -3.214  -7.523  10.156  1.00 15.98           C
ATOM   2870  CE2 PHE A 364      -4.211  -7.269   7.979  1.00 17.49           C
ATOM   2871  CZ  PHE A 364      -3.384  -6.783   8.988  1.00 16.13           C
ATOM   2872  N   GLN A 365      -7.532 -12.849   9.296  1.00 15.44           N
ATOM   2873  CA  GLN A 365      -7.864 -14.265   9.390  1.00 17.36           C
ATOM   2874  C   GLN A 365      -8.546 -14.780   8.131  1.00 17.80           C
ATOM   2875  O   GLN A 365      -8.244 -15.875   7.662  1.00 21.10           O
ATOM   2876  CB  GLN A 365      -8.775 -14.546  10.590  1.00 17.85           C
ATOM   2877  CG  GLN A 365      -9.177 -16.024  10.694  1.00 18.07           C
ATOM   2878  CD  GLN A 365     -10.131 -16.307  11.846  1.00 21.19           C
ATOM   2879  OE1 GLN A 365     -11.145 -15.634  12.001  1.00 19.58           O
ATOM   2880  NE2 GLN A 365      -9.813 -17.320  12.647  1.00 19.79           N
ATOM   2881  N   GLU A 366      -9.464 -13.992   7.586  1.00 18.65           N
ATOM   2882  CA  GLU A 366     -10.184 -14.407   6.390  1.00 21.35           C
ATOM   2883  C   GLU A 366      -9.261 -14.465   5.169  1.00 20.60           C
ATOM   2884  O   GLU A 366      -9.434 -15.321   4.297  1.00 20.84           O
ATOM   2885  CB  GLU A 366     -11.370 -13.469   6.142  1.00 23.29           C
ATOM   2886  CG  GLU A 366     -12.467 -14.073   5.273  1.00 29.89           C
ATOM   2887  CD  GLU A 366     -12.182 -13.935   3.790  1.00 32.91           C
ATOM   2888  OE1 GLU A 366     -12.813 -14.664   2.990  1.00 32.18           O
ATOM   2889  OE2 GLU A 366     -11.337 -13.087   3.427  1.00 33.29           O
ATOM   2890  N   ASN A 367      -8.277 -13.570   5.101  1.00 18.74           N
ATOM   2891  CA  ASN A 367      -7.343 -13.595   3.977  1.00 16.93           C
ATOM   2892  C   ASN A 367      -5.894 -13.562   4.431  1.00 15.69           C
ATOM   2893  O   ASN A 367      -5.325 -12.495   4.684  1.00 14.21           O
ATOM   2894  CB  ASN A 367      -7.587 -12.439   3.009  1.00 19.35           C
ATOM   2895  CG  ASN A 367      -6.847 -12.634   1.683  1.00 23.37           C
ATOM   2896  OD1 ASN A 367      -6.020 -13.545   1.545  1.00 22.49           O
ATOM   2897  ND2 ASN A 367      -7.140 -11.782   0.707  1.00 22.51           N
ATOM   2898  N   PRO A 368      -5.271 -14.744   4.532  1.00 14.98           N
ATOM   2899  CA  PRO A 368      -3.877 -14.897   4.955  1.00 15.32           C
ATOM   2900  C   PRO A 368      -2.907 -14.085   4.104  1.00 15.18           C
ATOM   2901  O   PRO A 368      -1.851 -13.660   4.580  1.00 14.51           O
ATOM   2902  CB  PRO A 368      -3.641 -16.401   4.818  1.00 16.38           C
ATOM   2903  CG  PRO A 368      -4.999 -16.979   5.115  1.00 16.27           C
ATOM   2904  CD  PRO A 368      -5.902 -16.060   4.321  1.00 15.37           C
ATOM   2905  N   MET A 369      -3.264 -13.880   2.841  1.00 14.79           N
ATOM   2906  CA  MET A 369      -2.409 -13.129   1.937  1.00 15.94           C
ATOM   2907  C   MET A 369      -2.331 -11.659   2.342  1.00 14.42           C
ATOM   2908  O   MET A 369      -1.283 -11.036   2.204  1.00 13.73           O
ATOM   2909  CB  MET A 369      -2.918 -13.249   0.500  1.00 17.00           C
ATOM   2910  CG  MET A 369      -1.892 -12.845  -0.541  1.00 19.12           C
ATOM   2911  SD  MET A 369      -2.516 -13.080  -2.223  1.00 17.32           S
ATOM   2912  CE  MET A 369      -2.410 -14.858  -2.380  1.00 16.07           C
ATOM   2913  N   GLU A 370      -3.441 -11.105   2.827  1.00 15.38           N
ATOM   2914  CA  GLU A 370      -3.462  -9.712   3.268  1.00 17.20           C
ATOM   2915  C   GLU A 370      -2.684  -9.608   4.577  1.00 16.41           C
ATOM   2916  O   GLU A 370      -1.919  -8.669   4.776  1.00 16.88           O
ATOM   2917  CB  GLU A 370      -4.908  -9.220   3.453  1.00 18.92           C
ATOM   2918  CG  GLU A 370      -5.722  -9.289   2.164  1.00 24.51           C
ATOM   2919  CD  GLU A 370      -7.131  -8.724   2.286  1.00 25.24           C
ATOM   2920  OE1 GLU A 370      -7.992  -9.142   1.479  1.00 25.21           O
ATOM   2921  OE2 GLU A 370      -7.379  -7.865   3.161  1.00 21.50           O
ATOM   2922  N   PHE A 371      -2.881 -10.577   5.467  1.00 15.98           N
ATOM   2923  CA  PHE A 371      -2.155 -10.598   6.736  1.00 16.59           C
ATOM   2924  C   PHE A 371      -0.661 -10.649   6.428  1.00 16.11           C
ATOM   2925  O   PHE A 371       0.126  -9.891   6.993  1.00 15.69           O
ATOM   2926  CB  PHE A 371      -2.566 -11.826   7.567  1.00 16.91           C
ATOM   2927  CG  PHE A 371      -1.686 -12.088   8.768  1.00 15.81           C
ATOM   2928  CD1 PHE A 371      -1.200 -11.040   9.551  1.00 17.62           C
ATOM   2929  CD2 PHE A 371      -1.365 -13.393   9.131  1.00 15.30           C
ATOM   2930  CE1 PHE A 371      -0.404 -11.293  10.677  1.00 13.80           C
ATOM   2931  CE2 PHE A 371      -0.574 -13.657  10.255  1.00 16.50           C
ATOM   2932  CZ  PHE A 371      -0.092 -12.603  11.028  1.00 15.76           C
ATOM   2933  N   GLY A 372      -0.283 -11.537   5.514  1.00 17.11           N
ATOM   2934  CA  GLY A 372       1.114 -11.686   5.137  1.00 16.16           C
ATOM   2935  C   GLY A 372       1.773 -10.420   4.613  1.00 15.66           C
ATOM   2936  O   GLY A 372       2.820 -10.004   5.117  1.00 14.96           O
ATOM   2937  N   MET A 373       1.169  -9.808   3.598  1.00 16.24           N
ATOM   2938  CA  MET A 373       1.716  -8.586   3.013  1.00 18.02           C
ATOM   2939  C   MET A 373       1.810  -7.445   4.013  1.00 16.37           C
ATOM   2940  O   MET A 373       2.788  -6.702   4.024  1.00 18.39           O
ATOM   2941  CB  MET A 373       0.872  -8.128   1.828  1.00 19.61           C
ATOM   2942  CG  MET A 373       1.340  -8.669   0.501  1.00 25.55           C
ATOM   2943  SD  MET A 373       3.070  -8.292   0.204  1.00 35.10           S
ATOM   2944  CE  MET A 373       3.782  -9.802   0.740  1.00 16.35           C
ATOM   2945  N   ASN A 374       0.782  -7.282   4.835  1.00 15.40           N
ATOM   2946  CA  ASN A 374       0.816  -6.216   5.825  1.00 15.63           C
ATOM   2947  C   ASN A 374       1.988  -6.427   6.778  1.00 13.36           C
ATOM   2948  O   ASN A 374       2.704  -5.480   7.109  1.00 13.82           O
ATOM   2949  CB  ASN A 374      -0.512  -6.151   6.576  1.00 14.89           C
ATOM   2950  CG  ASN A 374      -1.557  -5.355   5.818  1.00 19.77           C
ATOM   2951  OD1 ASN A 374      -1.602  -4.128   5.912  1.00 20.69           O
ATOM   2952  ND2 ASN A 374      -2.382  -6.045   5.034  1.00 18.52           N
ATOM   2953  N   PHE A 375       2.201  -7.669   7.197  1.00 11.86           N
ATOM   2954  CA  PHE A 375       3.314  -7.977   8.093  1.00 14.01           C
ATOM   2955  C   PHE A 375       4.660  -7.755   7.400  1.00 13.02           C
ATOM   2956  O   PHE A 375       5.572  -7.155   7.967  1.00 13.30           O
ATOM   2957  CB  PHE A 375       3.246  -9.431   8.580  1.00 12.61           C
ATOM   2958  CG  PHE A 375       4.441  -9.848   9.397  1.00 13.31           C
ATOM   2959  CD1 PHE A 375       5.233 -10.919   9.000  1.00 15.47           C
ATOM   2960  CD2 PHE A 375       4.790  -9.146  10.549  1.00 12.50           C
ATOM   2961  CE1 PHE A 375       6.361 -11.286   9.739  1.00 16.60           C
ATOM   2962  CE2 PHE A 375       5.912  -9.504  11.292  1.00 13.76           C
ATOM   2963  CZ  PHE A 375       6.701 -10.575  10.888  1.00 13.97           C
ATOM   2964  N   ALA A 376       4.782  -8.247   6.171  1.00 12.92           N
ATOM   2965  CA  ALA A 376       6.023  -8.103   5.419  1.00 13.22           C
ATOM   2966  C   ALA A 376       6.416  -6.643   5.270  1.00 12.04           C
ATOM   2967  O   ALA A 376       7.566  -6.269   5.509  1.00 13.73           O
ATOM   2968  CB  ALA A 376       5.881  -8.752   4.039  1.00 11.92           C
ATOM   2969  N   LYS A 377       5.462  -5.809   4.878  1.00 11.55           N
ATOM   2970  CA  LYS A 377       5.757  -4.396   4.705  1.00 12.68           C
ATOM   2971  C   LYS A 377       5.994  -3.672   6.018  1.00 11.62           C
ATOM   2972  O   LYS A 377       6.867  -2.815   6.097  1.00 14.04           O
ATOM   2973  CB  LYS A 377       4.647  -3.723   3.897  1.00 13.14           C
ATOM   2974  CG  LYS A 377       4.612  -4.245   2.458  1.00 19.07           C
ATOM   2975  CD  LYS A 377       3.508  -3.633   1.620  1.00 24.36           C
ATOM   2976  CE  LYS A 377       3.908  -2.278   1.081  1.00 27.86           C
ATOM   2977  NZ  LYS A 377       2.916  -1.797   0.074  1.00 31.47           N
ATOM   2978  N   ALA A 378       5.232  -4.011   7.054  1.00 11.41           N
ATOM   2979  CA  ALA A 378       5.430  -3.364   8.348  1.00 12.66           C
ATOM   2980  C   ALA A 378       6.769  -3.767   8.978  1.00 11.12           C
ATOM   2981  O   ALA A 378       7.396  -2.966   9.669  1.00 11.22           O
ATOM   2982  CB  ALA A 378       4.285  -3.703   9.288  1.00 11.21           C
ATOM   2983  N   TRP A 379       7.206  -5.004   8.749  1.00 11.27           N
ATOM   2984  CA  TRP A 379       8.482  -5.458   9.310  1.00 11.45           C
ATOM   2985  C   TRP A 379       9.629  -4.719   8.626  1.00 13.49           C
ATOM   2986  O   TRP A 379      10.618  -4.347   9.265  1.00 11.93           O
ATOM   2987  CB  TRP A 379       8.642  -6.974   9.134  1.00 12.14           C
ATOM   2988  CG  TRP A 379       9.986  -7.482   9.548  1.00 12.35           C
ATOM   2989  CD1 TRP A 379      11.033  -7.782   8.732  1.00 12.08           C
ATOM   2990  CD2 TRP A 379      10.440  -7.716  10.889  1.00 13.24           C
ATOM   2991  NE1 TRP A 379      12.115  -8.192   9.479  1.00 13.60           N
ATOM   2992  CE2 TRP A 379      11.776  -8.159  10.806  1.00 13.11           C
ATOM   2993  CE3 TRP A 379       9.846  -7.592  12.152  1.00 13.04           C
ATOM   2994  CZ2 TRP A 379      12.533  -8.481  11.941  1.00 14.08           C
ATOM   2995  CZ3 TRP A 379      10.598  -7.911  13.283  1.00 12.38           C
ATOM   2996  CH2 TRP A 379      11.927  -8.350  13.167  1.00 13.36           C
ATOM   2997  N   TYR A 380       9.491  -4.512   7.319  1.00 11.56           N
ATOM   2998  CA  TYR A 380      10.496  -3.782   6.550  1.00 12.71           C
ATOM   2999  C   TYR A 380      10.533  -2.348   7.080  1.00 13.48           C
ATOM   3000  O   TYR A 380      11.601  -1.812   7.374  1.00 12.07           O
ATOM   3001  CB  TYR A 380      10.120  -3.771   5.061  1.00 14.67           C
ATOM   3002  CG  TYR A 380      11.061  -2.971   4.171  1.00 14.68           C
ATOM   3003  CD1 TYR A 380      10.565  -2.008   3.285  1.00 14.03           C
ATOM   3004  CD2 TYR A 380      12.435  -3.191   4.199  1.00 14.58           C
ATOM   3005  CE1 TYR A 380      11.422  -1.283   2.448  1.00 14.84           C
ATOM   3006  CE2 TYR A 380      13.300  -2.473   3.370  1.00 17.05           C
ATOM   3007  CZ  TYR A 380      12.786  -1.523   2.499  1.00 15.93           C
ATOM   3008  OH  TYR A 380      13.644  -0.811   1.694  1.00 17.17           O
ATOM   3009  N   LYS A 381       9.355  -1.736   7.200  1.00 13.16           N
ATOM   3010  CA  LYS A 381       9.243  -0.366   7.697  1.00 12.70           C
ATOM   3011  C   LYS A 381       9.813  -0.251   9.119  1.00 11.85           C
ATOM   3012  O   LYS A 381      10.601   0.644   9.417  1.00  9.56           O
ATOM   3013  CB  LYS A 381       7.777   0.076   7.687  1.00 13.25           C
ATOM   3014  CG  LYS A 381       7.545   1.478   8.241  1.00 13.91           C
ATOM   3015  CD  LYS A 381       6.061   1.829   8.223  1.00 15.74           C
ATOM   3016  CE  LYS A 381       5.790   3.177   8.872  1.00 15.43           C
ATOM   3017  NZ  LYS A 381       4.366   3.593   8.694  1.00 14.25           N
ATOM   3018  N   LEU A 382       9.403  -1.161   9.993  1.00 12.17           N
ATOM   3019  CA  LEU A 382       9.887  -1.170  11.376  1.00 12.64           C
ATOM   3020  C   LEU A 382      11.411  -1.145  11.459  1.00 13.82           C
ATOM   3021  O   LEU A 382      12.005  -0.316  12.163  1.00 13.57           O
ATOM   3022  CB  LEU A 382       9.380  -2.426  12.094  1.00 12.82           C
ATOM   3023  CG  LEU A 382      10.106  -2.840  13.387  1.00 13.07           C
ATOM   3024  CD1 LEU A 382       9.714  -1.918  14.532  1.00 12.56           C
ATOM   3025  CD2 LEU A 382       9.749  -4.288  13.724  1.00 14.11           C
ATOM   3026  N   THR A 383      12.038  -2.052  10.717  1.00 14.85           N
ATOM   3027  CA  THR A 383      13.486  -2.205  10.731  1.00 13.64           C
ATOM   3028  C   THR A 383      14.317  -1.248   9.883  1.00 12.46           C
ATOM   3029  O   THR A 383      15.547  -1.325   9.900  1.00 11.09           O
ATOM   3030  CB  THR A 383      13.862  -3.664  10.377  1.00 12.61           C
ATOM   3031  OG1 THR A 383      13.347  -4.006   9.079  1.00 11.94           O
ATOM   3032  CG2 THR A 383      13.262  -4.610  11.405  1.00 10.15           C
ATOM   3033  N   HIS A 384      13.660  -0.343   9.160  1.00 12.60           N
ATOM   3034  CA  HIS A 384      14.374   0.626   8.327  1.00 13.70           C
ATOM   3035  C   HIS A 384      13.888   2.070   8.505  1.00 13.90           C
ATOM   3036  O   HIS A 384      14.402   2.978   7.857  1.00 12.49           O
ATOM   3037  CB  HIS A 384      14.250   0.256   6.840  1.00 14.36           C
ATOM   3038  CG  HIS A 384      14.880  -1.054   6.487  1.00 12.21           C
ATOM   3039  ND1 HIS A 384      14.341  -2.265   6.863  1.00 11.02           N
ATOM   3040  CD2 HIS A 384      16.016  -1.341   5.809  1.00 12.40           C
ATOM   3041  CE1 HIS A 384      15.119  -3.243   6.432  1.00 12.14           C
ATOM   3042  NE2 HIS A 384      16.143  -2.708   5.789  1.00 12.54           N
ATOM   3043  N   ARG A 385      12.909   2.286   9.381  1.00 14.98           N
ATOM   3044  CA  ARG A 385      12.358   3.627   9.584  1.00 15.54           C
ATOM   3045  C   ARG A 385      13.331   4.695  10.088  1.00 17.08           C
ATOM   3046  O   ARG A 385      13.082   5.888   9.917  1.00 17.60           O
ATOM   3047  CB  ARG A 385      11.144   3.558  10.519  1.00 18.44           C
ATOM   3048  CG  ARG A 385      11.458   3.048  11.911  1.00 19.49           C
ATOM   3049  CD  ARG A 385      10.181   2.749  12.698  1.00 19.04           C
ATOM   3050  NE  ARG A 385      10.489   2.172  14.005  1.00 19.42           N
ATOM   3051  CZ  ARG A 385       9.594   1.592  14.797  1.00 21.87           C
ATOM   3052  NH1 ARG A 385       8.324   1.511  14.417  1.00 19.49           N
ATOM   3053  NH2 ARG A 385       9.972   1.079  15.963  1.00 19.79           N
ATOM   3054  N   ASP A 386      14.436   4.289  10.701  1.00 17.18           N
ATOM   3055  CA  ASP A 386      15.387   5.274  11.203  1.00 19.72           C
ATOM   3056  C   ASP A 386      16.594   5.481  10.294  1.00 18.91           C
ATOM   3057  O   ASP A 386      17.533   6.188  10.659  1.00 20.55           O
ATOM   3058  CB  ASP A 386      15.860   4.889  12.606  1.00 24.66           C
ATOM   3059  CG  ASP A 386      16.351   3.458  12.681  1.00 27.20           C
ATOM   3060  OD1 ASP A 386      17.040   3.022  11.739  1.00 31.56           O
ATOM   3061  OD2 ASP A 386      16.053   2.773  13.679  1.00 33.14           O
ATOM   3062  N   MET A 387      16.556   4.891   9.101  1.00 16.30           N
ATOM   3063  CA  MET A 387      17.668   5.000   8.159  1.00 16.93           C
ATOM   3064  C   MET A 387      17.649   6.176   7.181  1.00 16.40           C
ATOM   3065  O   MET A 387      18.575   6.331   6.389  1.00 18.68           O
ATOM   3066  CB  MET A 387      17.805   3.698   7.368  1.00 15.68           C
ATOM   3067  CG  MET A 387      18.381   2.555   8.187  1.00 18.59           C
ATOM   3068  SD  MET A 387      18.641   1.079   7.194  1.00 19.70           S
ATOM   3069  CE  MET A 387      20.070   1.557   6.267  1.00 18.56           C
ATOM   3070  N   GLY A 388      16.604   6.991   7.218  1.00 17.51           N
ATOM   3071  CA  GLY A 388      16.547   8.133   6.322  1.00 16.80           C
ATOM   3072  C   GLY A 388      16.037   7.848   4.916  1.00 16.36           C
ATOM   3073  O   GLY A 388      15.343   6.857   4.687  1.00 14.88           O
ATOM   3074  N   PRO A 389      16.387   8.705   3.943  1.00 16.45           N
ATOM   3075  CA  PRO A 389      15.967   8.569   2.543  1.00 15.80           C
ATOM   3076  C   PRO A 389      16.617   7.409   1.786  1.00 15.91           C
ATOM   3077  O   PRO A 389      17.668   6.911   2.180  1.00 14.77           O
ATOM   3078  CB  PRO A 389      16.310   9.934   1.954  1.00 15.13           C
ATOM   3079  CG  PRO A 389      17.569  10.285   2.679  1.00 18.63           C
ATOM   3080  CD  PRO A 389      17.250   9.889   4.118  1.00 16.09           C
ATOM   3081  N   PRO A 390      15.996   6.979   0.674  1.00 16.34           N
ATOM   3082  CA  PRO A 390      16.446   5.876  -0.186  1.00 16.80           C
ATOM   3083  C   PRO A 390      17.930   5.834  -0.535  1.00 17.32           C
ATOM   3084  O   PRO A 390      18.497   4.757  -0.691  1.00 16.61           O
ATOM   3085  CB  PRO A 390      15.562   6.027  -1.423  1.00 18.16           C
ATOM   3086  CG  PRO A 390      14.280   6.544  -0.835  1.00 17.09           C
ATOM   3087  CD  PRO A 390      14.799   7.620   0.098  1.00 15.55           C
ATOM   3088  N   GLU A 391      18.560   6.996  -0.663  1.00 19.29           N
ATOM   3089  CA  GLU A 391      19.980   7.039  -1.000  1.00 20.65           C
ATOM   3090  C   GLU A 391      20.852   6.287  -0.006  1.00 19.38           C
ATOM   3091  O   GLU A 391      21.909   5.781  -0.370  1.00 19.03           O
ATOM   3092  CB  GLU A 391      20.472   8.489  -1.085  1.00 24.50           C
ATOM   3093  CG  GLU A 391      20.483   9.070  -2.488  1.00 30.30           C
ATOM   3094  CD  GLU A 391      21.442   8.341  -3.412  1.00 32.17           C
ATOM   3095  OE1 GLU A 391      22.623   8.174  -3.042  1.00 33.59           O
ATOM   3096  OE2 GLU A 391      21.015   7.938  -4.513  1.00 36.92           O
ATOM   3097  N   ARG A 392      20.409   6.216   1.247  1.00 18.44           N
ATOM   3098  CA  ARG A 392      21.177   5.545   2.288  1.00 16.82           C
ATOM   3099  C   ARG A 392      21.007   4.028   2.364  1.00 16.83           C
ATOM   3100  O   ARG A 392      21.770   3.363   3.061  1.00 15.86           O
ATOM   3101  CB  ARG A 392      20.846   6.153   3.654  1.00 17.30           C
ATOM   3102  CG  ARG A 392      20.987   7.668   3.706  1.00 17.98           C
ATOM   3103  CD  ARG A 392      21.059   8.186   5.136  1.00 20.57           C
ATOM   3104  NE  ARG A 392      22.297   7.782   5.803  1.00 20.76           N
ATOM   3105  CZ  ARG A 392      22.386   6.812   6.710  1.00 22.88           C
ATOM   3106  NH1 ARG A 392      21.304   6.134   7.073  1.00 22.22           N
ATOM   3107  NH2 ARG A 392      23.559   6.524   7.258  1.00 23.56           N
ATOM   3108  N   PHE A 393      20.016   3.483   1.660  1.00 15.63           N
ATOM   3109  CA  PHE A 393      19.766   2.037   1.676  1.00 15.25           C
ATOM   3110  C   PHE A 393      20.728   1.292   0.758  1.00 17.75           C
ATOM   3111  O   PHE A 393      20.723   1.498  -0.457  1.00 16.73           O
ATOM   3112  CB  PHE A 393      18.315   1.746   1.272  1.00 14.63           C
ATOM   3113  CG  PHE A 393      17.294   2.156   2.310  1.00 14.97           C
ATOM   3114  CD1 PHE A 393      16.230   1.314   2.624  1.00 14.78           C
ATOM   3115  CD2 PHE A 393      17.390   3.384   2.963  1.00 13.86           C
ATOM   3116  CE1 PHE A 393      15.273   1.685   3.576  1.00 13.83           C
ATOM   3117  CE2 PHE A 393      16.439   3.766   3.918  1.00 15.03           C
ATOM   3118  CZ  PHE A 393      15.379   2.913   4.224  1.00 12.77           C
ATOM   3119  N   LEU A 394      21.530   0.398   1.337  1.00 16.38           N
ATOM   3120  CA  LEU A 394      22.540  -0.332   0.576  1.00 17.11           C
ATOM   3121  C   LEU A 394      22.321  -1.833   0.387  1.00 18.42           C
ATOM   3122  O   LEU A 394      21.634  -2.485   1.174  1.00 16.66           O
ATOM   3123  CB  LEU A 394      23.906  -0.141   1.243  1.00 16.94           C
ATOM   3124  CG  LEU A 394      24.273   1.246   1.778  1.00 18.79           C
ATOM   3125  CD1 LEU A 394      25.619   1.173   2.496  1.00 17.69           C
ATOM   3126  CD2 LEU A 394      24.332   2.250   0.638  1.00 19.98           C
ATOM   3127  N   GLY A 395      22.921  -2.378  -0.668  1.00 18.22           N
ATOM   3128  CA  GLY A 395      22.828  -3.808  -0.895  1.00 18.27           C
ATOM   3129  C   GLY A 395      21.887  -4.330  -1.961  1.00 17.41           C
ATOM   3130  O   GLY A 395      20.998  -3.620  -2.436  1.00 16.41           O
ATOM   3131  N   PRO A 396      22.059  -5.607  -2.334  1.00 17.29           N
ATOM   3132  CA  PRO A 396      21.279  -6.325  -3.344  1.00 18.79           C
ATOM   3133  C   PRO A 396      19.834  -6.649  -2.971  1.00 19.48           C
ATOM   3134  O   PRO A 396      19.053  -7.050  -3.833  1.00 17.50           O
ATOM   3135  CB  PRO A 396      22.111  -7.582  -3.581  1.00 20.06           C
ATOM   3136  CG  PRO A 396      22.664  -7.858  -2.223  1.00 19.95           C
ATOM   3137  CD  PRO A 396      23.113  -6.478  -1.780  1.00 17.55           C
ATOM   3138  N   GLU A 397      19.470  -6.489  -1.701  1.00 16.58           N
ATOM   3139  CA  GLU A 397      18.097  -6.782  -1.305  1.00 17.27           C
ATOM   3140  C   GLU A 397      17.227  -5.550  -1.092  1.00 16.69           C
ATOM   3141  O   GLU A 397      16.102  -5.659  -0.601  1.00 15.88           O
ATOM   3142  CB  GLU A 397      18.060  -7.676  -0.059  1.00 16.14           C
ATOM   3143  CG  GLU A 397      18.501  -9.103  -0.339  1.00 17.56           C
ATOM   3144  CD  GLU A 397      18.133 -10.073   0.767  1.00 19.86           C
ATOM   3145  OE1 GLU A 397      18.631 -11.213   0.729  1.00 19.24           O
ATOM   3146  OE2 GLU A 397      17.341  -9.710   1.667  1.00 19.02           O
ATOM   3147  N   VAL A 398      17.741  -4.377  -1.452  1.00 14.27           N
ATOM   3148  CA  VAL A 398      16.941  -3.167  -1.324  1.00 15.52           C
ATOM   3149  C   VAL A 398      15.834  -3.291  -2.373  1.00 16.92           C
ATOM   3150  O   VAL A 398      16.111  -3.544  -3.542  1.00 15.16           O
ATOM   3151  CB  VAL A 398      17.764  -1.898  -1.620  1.00 15.16           C
ATOM   3152  CG1 VAL A 398      16.859  -0.670  -1.568  1.00 17.59           C
ATOM   3153  CG2 VAL A 398      18.900  -1.759  -0.608  1.00 14.11           C
ATOM   3154  N   PRO A 399      14.565  -3.136  -1.965  1.00 17.16           N
ATOM   3155  CA  PRO A 399      13.448  -3.241  -2.913  1.00 18.85           C
ATOM   3156  C   PRO A 399      13.539  -2.146  -3.969  1.00 18.86           C
ATOM   3157  O   PRO A 399      14.096  -1.086  -3.707  1.00 18.07           O
ATOM   3158  CB  PRO A 399      12.218  -3.039  -2.032  1.00 18.59           C
ATOM   3159  CG  PRO A 399      12.675  -3.422  -0.668  1.00 18.97           C
ATOM   3160  CD  PRO A 399      14.070  -2.858  -0.606  1.00 17.02           C
ATOM   3161  N   ASP A 400      12.991  -2.396  -5.154  1.00 21.70           N
ATOM   3162  CA  ASP A 400      13.003  -1.389  -6.211  1.00 23.05           C
ATOM   3163  C   ASP A 400      12.015  -0.296  -5.814  1.00 22.48           C
ATOM   3164  O   ASP A 400      12.196   0.878  -6.138  1.00 22.07           O
ATOM   3165  CB  ASP A 400      12.571  -1.994  -7.555  1.00 27.28           C
ATOM   3166  CG  ASP A 400      13.558  -3.021  -8.088  1.00 32.65           C
ATOM   3167  OD1 ASP A 400      14.760  -2.694  -8.204  1.00 36.20           O
ATOM   3168  OD2 ASP A 400      13.130  -4.155  -8.400  1.00 37.14           O
ATOM   3169  N   GLU A 401      10.967  -0.699  -5.103  1.00 19.77           N
ATOM   3170  CA  GLU A 401       9.937   0.227  -4.655  1.00 20.93           C
ATOM   3171  C   GLU A 401      10.381   1.055  -3.454  1.00 21.26           C
ATOM   3172  O   GLU A 401      10.858   0.514  -2.457  1.00 21.44           O
ATOM   3173  CB  GLU A 401       8.660  -0.538  -4.293  1.00 20.21           C
ATOM   3174  CG  GLU A 401       7.543   0.349  -3.770  1.00 20.95           C
ATOM   3175  CD  GLU A 401       6.268  -0.417  -3.457  1.00 22.51           C
ATOM   3176  OE1 GLU A 401       5.280   0.227  -3.053  1.00 23.91           O
ATOM   3177  OE2 GLU A 401       6.252  -1.656  -3.613  1.00 23.29           O
ATOM   3178  N   GLU A 402      10.230   2.371  -3.558  1.00 20.60           N
ATOM   3179  CA  GLU A 402      10.591   3.262  -2.463  1.00 20.14           C
ATOM   3180  C   GLU A 402       9.296   3.588  -1.731  1.00 19.62           C
ATOM   3181  O   GLU A 402       8.296   3.952  -2.353  1.00 20.05           O
ATOM   3182  CB  GLU A 402      11.257   4.533  -3.002  1.00 22.28           C
ATOM   3183  CG  GLU A 402      12.503   4.243  -3.837  1.00 24.93           C
ATOM   3184  CD  GLU A 402      13.255   5.492  -4.255  1.00 26.50           C
ATOM   3185  OE1 GLU A 402      12.641   6.572  -4.311  1.00 26.42           O
ATOM   3186  OE2 GLU A 402      14.464   5.389  -4.547  1.00 26.88           O
ATOM   3187  N   MET A 403       9.310   3.439  -0.410  1.00 16.75           N
ATOM   3188  CA  MET A 403       8.121   3.686   0.393  1.00 17.16           C
ATOM   3189  C   MET A 403       8.003   5.143   0.837  1.00 16.32           C
ATOM   3190  O   MET A 403       9.006   5.829   1.042  1.00 14.61           O
ATOM   3191  CB  MET A 403       8.130   2.767   1.618  1.00 18.93           C
ATOM   3192  CG  MET A 403       8.517   1.321   1.301  1.00 22.43           C
ATOM   3193  SD  MET A 403       7.637   0.626  -0.123  1.00 26.95           S
ATOM   3194  CE  MET A 403       6.000   0.632   0.472  1.00 23.36           C
ATOM   3195  N   ILE A 404       6.768   5.600   0.999  1.00 16.49           N
ATOM   3196  CA  ILE A 404       6.499   6.975   1.406  1.00 17.74           C
ATOM   3197  C   ILE A 404       7.154   7.357   2.737  1.00 17.60           C
ATOM   3198  O   ILE A 404       7.523   8.516   2.933  1.00 15.83           O
ATOM   3199  CB  ILE A 404       4.974   7.230   1.497  1.00 19.11           C
ATOM   3200  CG1 ILE A 404       4.692   8.725   1.671  1.00 19.35           C
ATOM   3201  CG2 ILE A 404       4.378   6.430   2.647  1.00 21.10           C
ATOM   3202  CD1 ILE A 404       5.023   9.562   0.440  1.00 21.51           C
ATOM   3203  N   TRP A 405       7.308   6.396   3.648  1.00 16.87           N
ATOM   3204  CA  TRP A 405       7.921   6.693   4.941  1.00 14.97           C
ATOM   3205  C   TRP A 405       9.423   6.942   4.837  1.00 15.32           C
ATOM   3206  O   TRP A 405      10.062   7.341   5.807  1.00 15.43           O
ATOM   3207  CB  TRP A 405       7.635   5.580   5.967  1.00 15.86           C
ATOM   3208  CG  TRP A 405       7.838   4.185   5.469  1.00 12.88           C
ATOM   3209  CD1 TRP A 405       6.877   3.336   4.996  1.00 14.40           C
ATOM   3210  CD2 TRP A 405       9.074   3.465   5.410  1.00 13.43           C
ATOM   3211  NE1 TRP A 405       7.437   2.131   4.652  1.00 12.18           N
ATOM   3212  CE2 TRP A 405       8.785   2.182   4.893  1.00 11.94           C
ATOM   3213  CE3 TRP A 405      10.400   3.778   5.742  1.00 12.54           C
ATOM   3214  CZ2 TRP A 405       9.771   1.211   4.701  1.00 13.03           C
ATOM   3215  CZ3 TRP A 405      11.384   2.812   5.549  1.00 12.85           C
ATOM   3216  CH2 TRP A 405      11.062   1.542   5.033  1.00 12.35           C
ATOM   3217  N   GLN A 406       9.992   6.708   3.661  1.00 13.55           N
ATOM   3218  CA  GLN A 406      11.413   6.966   3.460  1.00 12.87           C
ATOM   3219  C   GLN A 406      11.607   8.437   3.068  1.00 13.61           C
ATOM   3220  O   GLN A 406      12.736   8.907   2.955  1.00 14.55           O
ATOM   3221  CB  GLN A 406      11.970   6.083   2.341  1.00 13.67           C
ATOM   3222  CG  GLN A 406      12.199   4.628   2.716  1.00 15.96           C
ATOM   3223  CD  GLN A 406      12.674   3.800   1.534  1.00 14.52           C
ATOM   3224  OE1 GLN A 406      11.874   3.349   0.719  1.00 16.06           O
ATOM   3225  NE2 GLN A 406      13.984   3.614   1.428  1.00 14.24           N
ATOM   3226  N   ASP A 407      10.501   9.159   2.892  1.00 11.87           N
ATOM   3227  CA  ASP A 407      10.547  10.558   2.453  1.00 12.72           C
ATOM   3228  C   ASP A 407      11.332  10.559   1.137  1.00 13.26           C
ATOM   3229  O   ASP A 407      12.353  11.238   1.009  1.00 13.49           O
ATOM   3230  CB  ASP A 407      11.263  11.459   3.468  1.00 13.95           C
ATOM   3231  CG  ASP A 407      10.603  11.453   4.838  1.00 12.94           C
ATOM   3232  OD1 ASP A 407       9.394  11.150   4.931  1.00 13.13           O
ATOM   3233  OD2 ASP A 407      11.301  11.763   5.820  1.00 15.62           O
ATOM   3234  N   PRO A 408      10.857   9.792   0.142  1.00 14.11           N
ATOM   3235  CA  PRO A 408      11.520   9.697  -1.161  1.00 14.65           C
ATOM   3236  C   PRO A 408      11.633  11.021  -1.912  1.00 15.29           C
ATOM   3237  O   PRO A 408      10.861  11.950  -1.680  1.00 16.08           O
ATOM   3238  CB  PRO A 408      10.672   8.660  -1.898  1.00 15.44           C
ATOM   3239  CG  PRO A 408       9.299   8.929  -1.372  1.00 16.33           C
ATOM   3240  CD  PRO A 408       9.548   9.111   0.114  1.00 15.26           C
ATOM   3241  N   LEU A 409      12.607  11.096  -2.815  1.00 16.57           N
ATOM   3242  CA  LEU A 409      12.845  12.303  -3.598  1.00 17.48           C
ATOM   3243  C   LEU A 409      12.885  11.976  -5.086  1.00 18.73           C
ATOM   3244  O   LEU A 409      13.435  10.954  -5.488  1.00 17.17           O
ATOM   3245  CB  LEU A 409      14.178  12.935  -3.188  1.00 18.73           C
ATOM   3246  CG  LEU A 409      14.314  13.425  -1.744  1.00 20.73           C
ATOM   3247  CD1 LEU A 409      15.783  13.599  -1.398  1.00 21.23           C
ATOM   3248  CD2 LEU A 409      13.554  14.735  -1.571  1.00 20.67           C
ATOM   3249  N   PRO A 410      12.295  12.841  -5.925  1.00 19.72           N
ATOM   3250  CA  PRO A 410      12.291  12.605  -7.373  1.00 22.04           C
ATOM   3251  C   PRO A 410      13.692  12.793  -7.966  1.00 24.08           C
ATOM   3252  O   PRO A 410      14.547  13.444  -7.368  1.00 23.16           O
ATOM   3253  CB  PRO A 410      11.308  13.656  -7.883  1.00 21.97           C
ATOM   3254  CG  PRO A 410      11.550  14.801  -6.941  1.00 20.10           C
ATOM   3255  CD  PRO A 410      11.603  14.100  -5.595  1.00 19.68           C
ATOM   3256  N   ASP A 411      13.932  12.213  -9.135  1.00 27.62           N
ATOM   3257  CA  ASP A 411      15.229  12.363  -9.780  1.00 31.19           C
ATOM   3258  C   ASP A 411      15.265  13.714 -10.478  1.00 32.43           C
ATOM   3259  O   ASP A 411      14.226  14.233 -10.889  1.00 32.47           O
ATOM   3260  CB  ASP A 411      15.457  11.257 -10.812  1.00 34.98           C
ATOM   3261  CG  ASP A 411      15.598   9.889 -10.178  1.00 37.99           C
ATOM   3262  OD1 ASP A 411      16.483   9.723  -9.313  1.00 39.76           O
ATOM   3263  OD2 ASP A 411      14.826   8.981 -10.547  1.00 41.66           O
ATOM   3264  N   ALA A 412      16.456  14.287 -10.592  1.00 33.83           N
ATOM   3265  CA  ALA A 412      16.618  15.570 -11.263  1.00 36.90           C
ATOM   3266  C   ALA A 412      16.904  15.285 -12.734  1.00 38.71           C
ATOM   3267  O   ALA A 412      18.059  15.159 -13.137  1.00 40.11           O
ATOM   3268  CB  ALA A 412      17.771  16.349 -10.640  1.00 36.18           C
ATOM   3269  N   ASP A 413      15.846  15.167 -13.528  1.00 40.29           N
ATOM   3270  CA  ASP A 413      15.993  14.887 -14.951  1.00 43.06           C
ATOM   3271  C   ASP A 413      16.412  16.127 -15.735  1.00 42.27           C
ATOM   3272  O   ASP A 413      15.657  16.636 -16.566  1.00 43.48           O
ATOM   3273  CB  ASP A 413      14.682  14.329 -15.516  1.00 45.96           C
ATOM   3274  CG  ASP A 413      14.310  12.987 -14.908  1.00 49.73           C
ATOM   3275  OD1 ASP A 413      15.163  12.072 -14.919  1.00 50.89           O
ATOM   3276  OD2 ASP A 413      13.165  12.844 -14.425  1.00 52.08           O
ATOM   3277  N   TYR A 414      17.622  16.604 -15.462  1.00 40.30           N
ATOM   3278  CA  TYR A 414      18.166  17.781 -16.129  1.00 38.33           C
ATOM   3279  C   TYR A 414      19.601  18.003 -15.670  1.00 39.15           C
ATOM   3280  O   TYR A 414      20.013  17.474 -14.638  1.00 39.06           O
ATOM   3281  CB  TYR A 414      17.307  19.013 -15.819  1.00 36.42           C
ATOM   3282  CG  TYR A 414      17.095  19.283 -14.341  1.00 33.16           C
ATOM   3283  CD1 TYR A 414      18.120  19.798 -13.550  1.00 32.86           C
ATOM   3284  CD2 TYR A 414      15.864  19.023 -13.736  1.00 32.42           C
ATOM   3285  CE1 TYR A 414      17.927  20.051 -12.190  1.00 31.76           C
ATOM   3286  CE2 TYR A 414      15.660  19.270 -12.377  1.00 30.89           C
ATOM   3287  CZ  TYR A 414      16.697  19.785 -11.612  1.00 31.13           C
ATOM   3288  OH  TYR A 414      16.506  20.037 -10.272  1.00 28.76           O
ATOM   3289  N   ASP A 415      20.365  18.775 -16.437  1.00 38.60           N
ATOM   3290  CA  ASP A 415      21.755  19.051 -16.087  1.00 38.79           C
ATOM   3291  C   ASP A 415      21.819  20.067 -14.957  1.00 37.92           C
ATOM   3292  O   ASP A 415      21.007  20.988 -14.897  1.00 37.14           O
ATOM   3293  CB  ASP A 415      22.516  19.589 -17.302  1.00 41.26           C
ATOM   3294  CG  ASP A 415      22.507  18.623 -18.468  1.00 42.63           C
ATOM   3295  OD1 ASP A 415      22.948  17.471 -18.288  1.00 45.43           O
ATOM   3296  OD2 ASP A 415      22.061  19.016 -19.565  1.00 44.72           O
ATOM   3297  N   LEU A 416      22.790  19.900 -14.064  1.00 36.68           N
ATOM   3298  CA  LEU A 416      22.949  20.806 -12.936  1.00 36.15           C
ATOM   3299  C   LEU A 416      23.700  22.068 -13.339  1.00 36.46           C
ATOM   3300  O   LEU A 416      24.543  22.042 -14.237  1.00 36.00           O
ATOM   3301  CB  LEU A 416      23.691  20.106 -11.794  1.00 35.92           C
ATOM   3302  CG  LEU A 416      23.027  18.850 -11.219  1.00 36.96           C
ATOM   3303  CD1 LEU A 416      23.876  18.306 -10.084  1.00 36.11           C
ATOM   3304  CD2 LEU A 416      21.626  19.177 -10.721  1.00 35.91           C
ATOM   3305  N   ILE A 417      23.387  23.172 -12.669  1.00 35.59           N
ATOM   3306  CA  ILE A 417      24.027  24.447 -12.954  1.00 35.95           C
ATOM   3307  C   ILE A 417      25.524  24.408 -12.668  1.00 38.11           C
ATOM   3308  O   ILE A 417      25.971  23.760 -11.719  1.00 38.74           O
ATOM   3309  CB  ILE A 417      23.398  25.585 -12.127  1.00 34.36           C
ATOM   3310  CG1 ILE A 417      23.504  25.266 -10.633  1.00 32.65           C
ATOM   3311  CG2 ILE A 417      21.946  25.778 -12.538  1.00 33.45           C
ATOM   3312  CD1 ILE A 417      22.980  26.370  -9.734  1.00 28.46           C
ATOM   3313  N   GLY A 418      26.292  25.107 -13.499  1.00 39.37           N
ATOM   3314  CA  GLY A 418      27.732  25.149 -13.327  1.00 40.47           C
ATOM   3315  C   GLY A 418      28.171  26.370 -12.544  1.00 41.67           C
ATOM   3316  O   GLY A 418      27.340  27.172 -12.119  1.00 40.93           O
ATOM   3317  N   ASP A 419      29.479  26.515 -12.361  1.00 42.97           N
ATOM   3318  CA  ASP A 419      30.034  27.638 -11.613  1.00 45.11           C
ATOM   3319  C   ASP A 419      29.574  28.990 -12.142  1.00 45.95           C
ATOM   3320  O   ASP A 419      29.385  29.934 -11.373  1.00 45.60           O
ATOM   3321  CB  ASP A 419      31.564  27.588 -11.638  1.00 46.89           C
ATOM   3322  CG  ASP A 419      32.120  26.317 -11.031  1.00 47.86           C
ATOM   3323  OD1 ASP A 419      33.360  26.182 -10.975  1.00 50.85           O
ATOM   3324  OD2 ASP A 419      31.324  25.451 -10.612  1.00 49.34           O
ATOM   3325  N   GLU A 420      29.396  29.082 -13.456  1.00 46.61           N
ATOM   3326  CA  GLU A 420      28.975  30.331 -14.074  1.00 48.00           C
ATOM   3327  C   GLU A 420      27.512  30.648 -13.777  1.00 47.11           C
ATOM   3328  O   GLU A 420      27.170  31.791 -13.471  1.00 46.84           O
ATOM   3329  CB  GLU A 420      29.202  30.271 -15.587  1.00 50.32           C
ATOM   3330  CG  GLU A 420      29.230  31.636 -16.255  1.00 54.39           C
ATOM   3331  CD  GLU A 420      29.540  31.559 -17.740  1.00 56.83           C
ATOM   3332  OE1 GLU A 420      29.719  32.627 -18.365  1.00 58.12           O
ATOM   3333  OE2 GLU A 420      29.602  30.434 -18.282  1.00 57.94           O
ATOM   3334  N   GLU A 421      26.649  29.639 -13.869  1.00 46.63           N
ATOM   3335  CA  GLU A 421      25.229  29.838 -13.595  1.00 46.23           C
ATOM   3336  C   GLU A 421      25.029  30.156 -12.116  1.00 44.43           C
ATOM   3337  O   GLU A 421      24.201  30.993 -11.753  1.00 43.44           O
ATOM   3338  CB  GLU A 421      24.419  28.591 -13.958  1.00 47.95           C
ATOM   3339  CG  GLU A 421      24.396  28.242 -15.439  1.00 51.26           C
ATOM   3340  CD  GLU A 421      25.615  27.456 -15.879  1.00 53.66           C
ATOM   3341  OE1 GLU A 421      26.735  28.003 -15.822  1.00 56.25           O
ATOM   3342  OE2 GLU A 421      25.449  26.285 -16.279  1.00 54.67           O
ATOM   3343  N   ILE A 422      25.797  29.480 -11.267  1.00 42.60           N
ATOM   3344  CA  ILE A 422      25.714  29.685  -9.828  1.00 41.30           C
ATOM   3345  C   ILE A 422      25.978  31.149  -9.489  1.00 41.33           C
ATOM   3346  O   ILE A 422      25.156  31.802  -8.844  1.00 40.64           O
ATOM   3347  CB  ILE A 422      26.732  28.789  -9.082  1.00 40.14           C
ATOM   3348  CG1 ILE A 422      26.392  27.315  -9.321  1.00 39.42           C
ATOM   3349  CG2 ILE A 422      26.714  29.101  -7.594  1.00 39.78           C
ATOM   3350  CD1 ILE A 422      27.394  26.339  -8.741  1.00 39.37           C
ATOM   3351  N   ALA A 423      27.124  31.663  -9.930  1.00 41.51           N
ATOM   3352  CA  ALA A 423      27.484  33.053  -9.674  1.00 41.37           C
ATOM   3353  C   ALA A 423      26.398  33.962 -10.237  1.00 40.45           C
ATOM   3354  O   ALA A 423      26.039  34.972  -9.633  1.00 40.98           O
ATOM   3355  CB  ALA A 423      28.824  33.371 -10.323  1.00 43.31           C
ATOM   3356  N   GLU A 424      25.880  33.585 -11.399  1.00 40.35           N
ATOM   3357  CA  GLU A 424      24.826  34.336 -12.067  1.00 41.08           C
ATOM   3358  C   GLU A 424      23.583  34.414 -11.180  1.00 40.48           C
ATOM   3359  O   GLU A 424      23.077  35.500 -10.884  1.00 40.44           O
ATOM   3360  CB  GLU A 424      24.476  33.647 -13.388  1.00 43.13           C
ATOM   3361  CG  GLU A 424      23.407  34.341 -14.210  1.00 47.75           C
ATOM   3362  CD  GLU A 424      23.052  33.562 -15.463  1.00 50.48           C
ATOM   3363  OE1 GLU A 424      23.981  33.193 -16.216  1.00 52.12           O
ATOM   3364  OE2 GLU A 424      21.848  33.320 -15.698  1.00 50.11           O
ATOM   3365  N   LEU A 425      23.100  33.249 -10.759  1.00 38.78           N
ATOM   3366  CA  LEU A 425      21.916  33.161  -9.913  1.00 35.54           C
ATOM   3367  C   LEU A 425      22.079  33.889  -8.586  1.00 35.08           C
ATOM   3368  O   LEU A 425      21.131  34.496  -8.089  1.00 34.72           O
ATOM   3369  CB  LEU A 425      21.562  31.692  -9.669  1.00 33.88           C
ATOM   3370  CG  LEU A 425      21.004  30.972 -10.900  1.00 31.45           C
ATOM   3371  CD1 LEU A 425      20.983  29.470 -10.674  1.00 31.96           C
ATOM   3372  CD2 LEU A 425      19.609  31.497 -11.193  1.00 30.50           C
ATOM   3373  N   LYS A 426      23.278  33.832  -8.013  1.00 34.79           N
ATOM   3374  CA  LYS A 426      23.533  34.503  -6.744  1.00 36.68           C
ATOM   3375  C   LYS A 426      23.350  36.011  -6.877  1.00 37.25           C
ATOM   3376  O   LYS A 426      22.756  36.650  -6.010  1.00 36.18           O
ATOM   3377  CB  LYS A 426      24.948  34.192  -6.248  1.00 36.90           C
ATOM   3378  CG  LYS A 426      25.143  32.740  -5.841  1.00 40.10           C
ATOM   3379  CD  LYS A 426      26.577  32.448  -5.428  1.00 40.51           C
ATOM   3380  CE  LYS A 426      26.974  33.220  -4.185  1.00 39.91           C
ATOM   3381  NZ  LYS A 426      28.402  32.964  -3.840  1.00 41.05           N
ATOM   3382  N   GLU A 427      23.863  36.578  -7.964  1.00 38.90           N
ATOM   3383  CA  GLU A 427      23.732  38.012  -8.191  1.00 40.51           C
ATOM   3384  C   GLU A 427      22.262  38.347  -8.421  1.00 38.78           C
ATOM   3385  O   GLU A 427      21.754  39.344  -7.908  1.00 38.79           O
ATOM   3386  CB  GLU A 427      24.559  38.446  -9.404  1.00 43.92           C
ATOM   3387  CG  GLU A 427      24.461  39.937  -9.702  1.00 48.17           C
ATOM   3388  CD  GLU A 427      25.245  40.347 -10.934  1.00 51.32           C
ATOM   3389  OE1 GLU A 427      24.978  39.796 -12.025  1.00 52.24           O
ATOM   3390  OE2 GLU A 427      26.125  41.225 -10.812  1.00 52.82           O
ATOM   3391  N   GLU A 428      21.586  37.503  -9.194  1.00 37.59           N
ATOM   3392  CA  GLU A 428      20.170  37.695  -9.492  1.00 36.38           C
ATOM   3393  C   GLU A 428      19.359  37.723  -8.196  1.00 34.15           C
ATOM   3394  O   GLU A 428      18.428  38.515  -8.052  1.00 32.48           O
ATOM   3395  CB  GLU A 428      19.671  36.567 -10.400  1.00 37.03           C
ATOM   3396  CG  GLU A 428      18.207  36.675 -10.807  1.00 40.64           C
ATOM   3397  CD  GLU A 428      17.904  37.927 -11.612  1.00 42.49           C
ATOM   3398  OE1 GLU A 428      18.555  38.140 -12.655  1.00 44.27           O
ATOM   3399  OE2 GLU A 428      17.009  38.696 -11.203  1.00 44.39           O
ATOM   3400  N   ILE A 429      19.717  36.858  -7.250  1.00 32.44           N
ATOM   3401  CA  ILE A 429      19.016  36.810  -5.971  1.00 29.18           C
ATOM   3402  C   ILE A 429      19.304  38.069  -5.156  1.00 29.57           C
ATOM   3403  O   ILE A 429      18.387  38.704  -4.638  1.00 27.33           O
ATOM   3404  CB  ILE A 429      19.427  35.569  -5.145  1.00 29.15           C
ATOM   3405  CG1 ILE A 429      18.939  34.298  -5.846  1.00 27.54           C
ATOM   3406  CG2 ILE A 429      18.839  35.658  -3.739  1.00 26.32           C
ATOM   3407  CD1 ILE A 429      19.364  33.013  -5.157  1.00 31.92           C
ATOM   3408  N   LEU A 430      20.578  38.429  -5.040  1.00 30.66           N
ATOM   3409  CA  LEU A 430      20.946  39.624  -4.288  1.00 32.67           C
ATOM   3410  C   LEU A 430      20.444  40.873  -5.006  1.00 34.01           C
ATOM   3411  O   LEU A 430      20.344  41.945  -4.411  1.00 33.38           O
ATOM   3412  CB  LEU A 430      22.464  39.697  -4.107  1.00 33.22           C
ATOM   3413  CG  LEU A 430      23.088  38.619  -3.217  1.00 33.11           C
ATOM   3414  CD1 LEU A 430      24.597  38.787  -3.193  1.00 34.58           C
ATOM   3415  CD2 LEU A 430      22.514  38.718  -1.809  1.00 34.18           C
ATOM   3416  N   ASP A 431      20.124  40.723  -6.287  1.00 35.38           N
ATOM   3417  CA  ASP A 431      19.621  41.832  -7.088  1.00 37.48           C
ATOM   3418  C   ASP A 431      18.136  42.049  -6.815  1.00 36.96           C
ATOM   3419  O   ASP A 431      17.617  43.151  -7.001  1.00 36.18           O
ATOM   3420  CB  ASP A 431      19.839  41.546  -8.574  1.00 40.73           C
ATOM   3421  CG  ASP A 431      20.705  42.592  -9.247  1.00 45.11           C
ATOM   3422  OD1 ASP A 431      20.242  43.747  -9.387  1.00 47.17           O
ATOM   3423  OD2 ASP A 431      21.850  42.261  -9.629  1.00 46.76           O
ATOM   3424  N   SER A 432      17.459  40.993  -6.369  1.00 35.52           N
ATOM   3425  CA  SER A 432      16.034  41.063  -6.062  1.00 33.79           C
ATOM   3426  C   SER A 432      15.826  41.994  -4.879  1.00 32.00           C
ATOM   3427  O   SER A 432      16.783  42.546  -4.342  1.00 32.68           O
ATOM   3428  CB  SER A 432      15.495  39.677  -5.704  1.00 34.80           C
ATOM   3429  OG  SER A 432      15.969  39.267  -4.431  1.00 32.49           O
ATOM   3430  N   ASP A 433      14.576  42.161  -4.466  1.00 32.07           N
ATOM   3431  CA  ASP A 433      14.270  43.032  -3.340  1.00 31.90           C
ATOM   3432  C   ASP A 433      14.308  42.287  -2.004  1.00 30.13           C
ATOM   3433  O   ASP A 433      13.934  42.842  -0.970  1.00 29.48           O
ATOM   3434  CB  ASP A 433      12.894  43.675  -3.526  1.00 35.01           C
ATOM   3435  CG  ASP A 433      11.772  42.660  -3.530  1.00 38.75           C
ATOM   3436  OD1 ASP A 433      10.597  43.076  -3.618  1.00 39.36           O
ATOM   3437  OD2 ASP A 433      12.063  41.445  -3.445  1.00 41.84           O
ATOM   3438  N   LEU A 434      14.755  41.034  -2.027  1.00 27.85           N
ATOM   3439  CA  LEU A 434      14.840  40.235  -0.804  1.00 26.82           C
ATOM   3440  C   LEU A 434      16.022  40.697   0.042  1.00 26.20           C
ATOM   3441  O   LEU A 434      17.126  40.866  -0.467  1.00 27.71           O
ATOM   3442  CB  LEU A 434      15.013  38.752  -1.142  1.00 24.26           C
ATOM   3443  CG  LEU A 434      13.879  38.086  -1.923  1.00 24.01           C
ATOM   3444  CD1 LEU A 434      14.241  36.640  -2.217  1.00 23.75           C
ATOM   3445  CD2 LEU A 434      12.595  38.162  -1.128  1.00 21.85           C
ATOM   3446  N   SER A 435      15.785  40.894   1.333  1.00 26.59           N
ATOM   3447  CA  SER A 435      16.836  41.337   2.242  1.00 24.96           C
ATOM   3448  C   SER A 435      17.742  40.185   2.656  1.00 25.68           C
ATOM   3449  O   SER A 435      17.433  39.011   2.420  1.00 24.44           O
ATOM   3450  CB  SER A 435      16.223  41.949   3.499  1.00 27.38           C
ATOM   3451  OG  SER A 435      15.618  40.948   4.301  1.00 26.50           O
ATOM   3452  N   VAL A 436      18.865  40.528   3.276  1.00 23.82           N
ATOM   3453  CA  VAL A 436      19.804  39.522   3.751  1.00 24.14           C
ATOM   3454  C   VAL A 436      19.091  38.649   4.779  1.00 22.01           C
ATOM   3455  O   VAL A 436      19.236  37.426   4.781  1.00 21.75           O
ATOM   3456  CB  VAL A 436      21.036  40.178   4.420  1.00 25.63           C
ATOM   3457  CG1 VAL A 436      21.844  39.131   5.182  1.00 25.72           C
ATOM   3458  CG2 VAL A 436      21.906  40.840   3.365  1.00 23.53           C
ATOM   3459  N   SER A 437      18.308  39.282   5.644  1.00 21.65           N
ATOM   3460  CA  SER A 437      17.588  38.555   6.680  1.00 23.49           C
ATOM   3461  C   SER A 437      16.562  37.584   6.107  1.00 24.30           C
ATOM   3462  O   SER A 437      16.459  36.446   6.566  1.00 22.60           O
ATOM   3463  CB  SER A 437      16.913  39.536   7.633  1.00 25.06           C
ATOM   3464  OG  SER A 437      17.883  40.365   8.252  1.00 30.19           O
ATOM   3465  N   GLN A 438      15.802  38.030   5.109  1.00 22.04           N
ATOM   3466  CA  GLN A 438      14.799  37.172   4.482  1.00 21.44           C
ATOM   3467  C   GLN A 438      15.441  35.912   3.908  1.00 21.83           C
ATOM   3468  O   GLN A 438      14.920  34.804   4.068  1.00 20.83           O
ATOM   3469  CB  GLN A 438      14.077  37.915   3.350  1.00 22.02           C
ATOM   3470  CG  GLN A 438      13.002  38.894   3.792  1.00 22.47           C
ATOM   3471  CD  GLN A 438      12.445  39.700   2.623  1.00 25.02           C
ATOM   3472  OE1 GLN A 438      13.174  40.446   1.971  1.00 22.97           O
ATOM   3473  NE2 GLN A 438      11.153  39.546   2.354  1.00 24.08           N
ATOM   3474  N   LEU A 439      16.570  36.094   3.229  1.00 20.04           N
ATOM   3475  CA  LEU A 439      17.290  34.993   2.606  1.00 20.03           C
ATOM   3476  C   LEU A 439      17.878  34.014   3.618  1.00 19.61           C
ATOM   3477  O   LEU A 439      17.805  32.794   3.432  1.00 17.94           O
ATOM   3478  CB  LEU A 439      18.405  35.540   1.708  1.00 19.60           C
ATOM   3479  CG  LEU A 439      17.939  36.265   0.439  1.00 22.27           C
ATOM   3480  CD1 LEU A 439      19.120  36.942  -0.242  1.00 20.33           C
ATOM   3481  CD2 LEU A 439      17.272  35.269  -0.500  1.00 21.22           C
ATOM   3482  N   VAL A 440      18.473  34.547   4.679  1.00 17.97           N
ATOM   3483  CA  VAL A 440      19.066  33.700   5.712  1.00 17.91           C
ATOM   3484  C   VAL A 440      17.979  32.927   6.447  1.00 16.47           C
ATOM   3485  O   VAL A 440      18.085  31.715   6.636  1.00 17.34           O
ATOM   3486  CB  VAL A 440      19.873  34.544   6.722  1.00 16.81           C
ATOM   3487  CG1 VAL A 440      20.195  33.720   7.970  1.00 17.99           C
ATOM   3488  CG2 VAL A 440      21.163  35.025   6.065  1.00 19.22           C
ATOM   3489  N   LYS A 441      16.931  33.635   6.849  1.00 16.67           N
ATOM   3490  CA  LYS A 441      15.821  33.028   7.563  1.00 19.55           C
ATOM   3491  C   LYS A 441      15.198  31.892   6.749  1.00 20.59           C
ATOM   3492  O   LYS A 441      14.937  30.808   7.277  1.00 20.22           O
ATOM   3493  CB  LYS A 441      14.757  34.089   7.880  1.00 19.40           C
ATOM   3494  CG  LYS A 441      13.543  33.549   8.624  1.00 22.38           C
ATOM   3495  CD  LYS A 441      12.432  34.592   8.780  1.00 22.97           C
ATOM   3496  CE  LYS A 441      12.841  35.738   9.697  1.00 20.52           C
ATOM   3497  NZ  LYS A 441      11.690  36.646   9.977  1.00 18.29           N
ATOM   3498  N   THR A 442      14.970  32.143   5.461  1.00 19.39           N
ATOM   3499  CA  THR A 442      14.368  31.145   4.583  1.00 18.77           C
ATOM   3500  C   THR A 442      15.270  29.929   4.383  1.00 18.47           C
ATOM   3501  O   THR A 442      14.794  28.791   4.357  1.00 17.15           O
ATOM   3502  CB  THR A 442      14.021  31.752   3.205  1.00 19.65           C
ATOM   3503  OG1 THR A 442      13.162  32.884   3.390  1.00 18.17           O
ATOM   3504  CG2 THR A 442      13.300  30.728   2.337  1.00 18.57           C
ATOM   3505  N   ALA A 443      16.570  30.167   4.242  1.00 16.53           N
ATOM   3506  CA  ALA A 443      17.511  29.071   4.061  1.00 16.64           C
ATOM   3507  C   ALA A 443      17.561  28.237   5.341  1.00 15.96           C
ATOM   3508  O   ALA A 443      17.693  27.013   5.293  1.00 12.91           O
ATOM   3509  CB  ALA A 443      18.892  29.615   3.737  1.00 16.73           C
ATOM   3510  N   TRP A 444      17.449  28.907   6.485  1.00 15.54           N
ATOM   3511  CA  TRP A 444      17.475  28.207   7.762  1.00 15.10           C
ATOM   3512  C   TRP A 444      16.186  27.428   7.981  1.00 15.87           C
ATOM   3513  O   TRP A 444      16.207  26.304   8.485  1.00 16.18           O
ATOM   3514  CB  TRP A 444      17.681  29.186   8.921  1.00 15.16           C
ATOM   3515  CG  TRP A 444      17.774  28.467  10.231  1.00 14.03           C
ATOM   3516  CD1 TRP A 444      16.786  28.322  11.160  1.00 13.40           C
ATOM   3517  CD2 TRP A 444      18.891  27.716  10.711  1.00 14.58           C
ATOM   3518  NE1 TRP A 444      17.218  27.523  12.192  1.00 15.46           N
ATOM   3519  CE2 TRP A 444      18.508  27.137  11.941  1.00 16.93           C
ATOM   3520  CE3 TRP A 444      20.182  27.474  10.220  1.00 14.92           C
ATOM   3521  CZ2 TRP A 444      19.368  26.327  12.687  1.00 16.08           C
ATOM   3522  CZ3 TRP A 444      21.038  26.668  10.964  1.00 16.16           C
ATOM   3523  CH2 TRP A 444      20.624  26.104  12.185  1.00 16.14           C
ATOM   3524  N   ALA A 445      15.061  28.026   7.601  1.00 14.66           N
ATOM   3525  CA  ALA A 445      13.771  27.372   7.760  1.00 14.79           C
ATOM   3526  C   ALA A 445      13.769  26.076   6.958  1.00 13.99           C
ATOM   3527  O   ALA A 445      13.165  25.086   7.358  1.00 13.80           O
ATOM   3528  CB  ALA A 445      12.649  28.295   7.277  1.00 14.31           C
ATOM   3529  N   SER A 446      14.461  26.094   5.826  1.00 14.22           N
ATOM   3530  CA  SER A 446      14.537  24.936   4.953  1.00 14.84           C
ATOM   3531  C   SER A 446      15.464  23.837   5.471  1.00 14.07           C
ATOM   3532  O   SER A 446      15.077  22.673   5.559  1.00 14.33           O
ATOM   3533  CB  SER A 446      15.000  25.374   3.562  1.00 15.83           C
ATOM   3534  OG  SER A 446      15.028  24.278   2.667  1.00 17.46           O
ATOM   3535  N   ALA A 447      16.685  24.210   5.832  1.00 14.42           N
ATOM   3536  CA  ALA A 447      17.665  23.234   6.291  1.00 14.03           C
ATOM   3537  C   ALA A 447      17.540  22.742   7.728  1.00 14.67           C
ATOM   3538  O   ALA A 447      17.897  21.598   8.027  1.00 14.74           O
ATOM   3539  CB  ALA A 447      19.077  23.799   6.079  1.00 14.26           C
ATOM   3540  N   SER A 448      17.032  23.596   8.607  1.00 13.83           N
ATOM   3541  CA  SER A 448      16.950  23.277  10.032  1.00 15.17           C
ATOM   3542  C   SER A 448      16.053  22.136  10.499  1.00 14.53           C
ATOM   3543  O   SER A 448      16.077  21.793  11.678  1.00 13.16           O
ATOM   3544  CB  SER A 448      16.590  24.538  10.823  1.00 14.40           C
ATOM   3545  OG  SER A 448      15.251  24.935  10.577  1.00 17.38           O
ATOM   3546  N   THR A 449      15.271  21.547   9.600  1.00 14.28           N
ATOM   3547  CA  THR A 449      14.382  20.459   9.988  1.00 14.74           C
ATOM   3548  C   THR A 449      15.109  19.126  10.081  1.00 14.49           C
ATOM   3549  O   THR A 449      14.570  18.153  10.614  1.00 13.90           O
ATOM   3550  CB  THR A 449      13.217  20.302   8.990  1.00 15.60           C
ATOM   3551  OG1 THR A 449      13.743  20.081   7.677  1.00 14.86           O
ATOM   3552  CG2 THR A 449      12.344  21.555   8.989  1.00 13.94           C
ATOM   3553  N   TYR A 450      16.329  19.080   9.561  1.00 14.55           N
ATOM   3554  CA  TYR A 450      17.114  17.855   9.589  1.00 15.49           C
ATOM   3555  C   TYR A 450      17.444  17.415  11.005  1.00 14.67           C
ATOM   3556  O   TYR A 450      17.719  18.238  11.875  1.00 14.33           O
ATOM   3557  CB  TYR A 450      18.425  18.033   8.817  1.00 14.99           C
ATOM   3558  CG  TYR A 450      19.301  16.799   8.828  1.00 15.38           C
ATOM   3559  CD1 TYR A 450      20.229  16.578   9.848  1.00 18.26           C
ATOM   3560  CD2 TYR A 450      19.170  15.828   7.838  1.00 16.68           C
ATOM   3561  CE1 TYR A 450      21.005  15.413   9.879  1.00 15.92           C
ATOM   3562  CE2 TYR A 450      19.934  14.667   7.859  1.00 18.49           C
ATOM   3563  CZ  TYR A 450      20.848  14.466   8.879  1.00 18.43           C
ATOM   3564  OH  TYR A 450      21.592  13.313   8.887  1.00 19.78           O
ATOM   3565  N   ARG A 451      17.395  16.109  11.237  1.00 15.26           N
ATOM   3566  CA  ARG A 451      17.757  15.566  12.537  1.00 14.93           C
ATOM   3567  C   ARG A 451      18.562  14.313  12.246  1.00 15.10           C
ATOM   3568  O   ARG A 451      18.119  13.417  11.522  1.00 14.70           O
ATOM   3569  CB  ARG A 451      16.520  15.282  13.403  1.00 14.21           C
ATOM   3570  CG  ARG A 451      15.490  14.323  12.841  1.00 14.77           C
ATOM   3571  CD  ARG A 451      14.267  14.334  13.753  1.00 15.19           C
ATOM   3572  NE  ARG A 451      13.334  13.251  13.470  1.00 15.42           N
ATOM   3573  CZ  ARG A 451      12.139  13.132  14.040  1.00 15.98           C
ATOM   3574  NH1 ARG A 451      11.725  14.031  14.926  1.00 14.02           N
ATOM   3575  NH2 ARG A 451      11.357  12.109  13.725  1.00 15.99           N
ATOM   3576  N   ASP A 452      19.773  14.273  12.785  1.00 14.80           N
ATOM   3577  CA  ASP A 452      20.661  13.154  12.535  1.00 16.92           C
ATOM   3578  C   ASP A 452      20.208  11.845  13.162  1.00 16.44           C
ATOM   3579  O   ASP A 452      20.731  10.786  12.820  1.00 17.22           O
ATOM   3580  CB  ASP A 452      22.072  13.494  13.009  1.00 18.99           C
ATOM   3581  CG  ASP A 452      23.120  12.651  12.327  1.00 23.06           C
ATOM   3582  OD1 ASP A 452      23.848  11.923  13.029  1.00 23.72           O
ATOM   3583  OD2 ASP A 452      23.205  12.714  11.080  1.00 26.37           O
ATOM   3584  N   SER A 453      19.239  11.914  14.072  1.00 15.27           N
ATOM   3585  CA  SER A 453      18.730  10.712  14.731  1.00 16.38           C
ATOM   3586  C   SER A 453      18.153   9.706  13.735  1.00 16.42           C
ATOM   3587  O   SER A 453      18.585   8.553  13.698  1.00 14.13           O
ATOM   3588  CB  SER A 453      17.674  11.086  15.775  1.00 15.29           C
ATOM   3589  OG  SER A 453      16.644  11.875  15.207  1.00 15.25           O
ATOM   3590  N   ASP A 454      17.170  10.124  12.938  1.00 15.82           N
ATOM   3591  CA  ASP A 454      16.606   9.213  11.947  1.00 15.24           C
ATOM   3592  C   ASP A 454      16.811   9.716  10.511  1.00 15.94           C
ATOM   3593  O   ASP A 454      16.196   9.222   9.570  1.00 13.18           O
ATOM   3594  CB  ASP A 454      15.123   8.919  12.236  1.00 15.12           C
ATOM   3595  CG  ASP A 454      14.243  10.160  12.203  1.00 16.50           C
ATOM   3596  OD1 ASP A 454      14.754  11.266  11.938  1.00 14.47           O
ATOM   3597  OD2 ASP A 454      13.024  10.016  12.445  1.00 14.47           O
ATOM   3598  N   LYS A 455      17.693  10.703  10.364  1.00 14.94           N
ATOM   3599  CA  LYS A 455      18.052  11.267   9.060  1.00 15.97           C
ATOM   3600  C   LYS A 455      16.906  11.854   8.228  1.00 15.24           C
ATOM   3601  O   LYS A 455      16.962  11.835   6.995  1.00 15.66           O
ATOM   3602  CB  LYS A 455      18.773  10.203   8.222  1.00 19.57           C
ATOM   3603  CG  LYS A 455      19.903   9.467   8.941  1.00 22.71           C
ATOM   3604  CD  LYS A 455      21.116  10.343   9.129  1.00 25.55           C
ATOM   3605  CE  LYS A 455      22.314   9.537   9.621  1.00 25.91           C
ATOM   3606  NZ  LYS A 455      22.112   8.986  10.988  1.00 23.92           N
ATOM   3607  N   ARG A 456      15.876  12.370   8.892  1.00 13.44           N
ATOM   3608  CA  ARG A 456      14.745  12.982   8.197  1.00 14.76           C
ATOM   3609  C   ARG A 456      14.947  14.503   8.159  1.00 16.10           C
ATOM   3610  O   ARG A 456      15.699  15.052   8.962  1.00 17.36           O
ATOM   3611  CB  ARG A 456      13.429  12.670   8.922  1.00 12.75           C
ATOM   3612  CG  ARG A 456      13.025  11.188   8.948  1.00 14.75           C
ATOM   3613  CD  ARG A 456      11.575  11.052   9.408  1.00 15.96           C
ATOM   3614  NE  ARG A 456      10.667  11.724   8.477  1.00 15.58           N
ATOM   3615  CZ  ARG A 456       9.444  12.141   8.779  1.00 16.48           C
ATOM   3616  NH1 ARG A 456       8.956  11.960  10.002  1.00 12.15           N
ATOM   3617  NH2 ARG A 456       8.707  12.752   7.853  1.00 13.82           N
ATOM   3618  N   GLY A 457      14.281  15.178   7.227  1.00 15.81           N
ATOM   3619  CA  GLY A 457      14.406  16.626   7.138  1.00 15.47           C
ATOM   3620  C   GLY A 457      15.599  17.149   6.354  1.00 15.76           C
ATOM   3621  O   GLY A 457      16.425  16.385   5.856  1.00 15.80           O
ATOM   3622  N   GLY A 458      15.698  18.471   6.259  1.00 15.01           N
ATOM   3623  CA  GLY A 458      16.792  19.076   5.520  1.00 16.59           C
ATOM   3624  C   GLY A 458      16.283  19.896   4.346  1.00 16.06           C
ATOM   3625  O   GLY A 458      15.094  19.845   4.006  1.00 14.42           O
ATOM   3626  N   ALA A 459      17.185  20.636   3.710  1.00 17.02           N
ATOM   3627  CA  ALA A 459      16.819  21.490   2.584  1.00 17.08           C
ATOM   3628  C   ALA A 459      16.546  20.751   1.280  1.00 18.48           C
ATOM   3629  O   ALA A 459      15.832  21.265   0.417  1.00 18.46           O
ATOM   3630  CB  ALA A 459      17.897  22.552   2.361  1.00 16.54           C
ATOM   3631  N   ASN A 460      17.103  19.553   1.118  1.00 17.65           N
ATOM   3632  CA  ASN A 460      16.856  18.824  -0.120  1.00 17.97           C
ATOM   3633  C   ASN A 460      15.373  18.472  -0.202  1.00 18.36           C
ATOM   3634  O   ASN A 460      14.806  17.923   0.743  1.00 19.39           O
ATOM   3635  CB  ASN A 460      17.702  17.549  -0.199  1.00 18.28           C
ATOM   3636  CG  ASN A 460      17.739  16.968  -1.605  1.00 18.27           C
ATOM   3637  OD1 ASN A 460      17.223  17.573  -2.551  1.00 16.21           O
ATOM   3638  ND2 ASN A 460      18.352  15.799  -1.753  1.00 16.78           N
ATOM   3639  N   GLY A 461      14.749  18.812  -1.326  1.00 16.99           N
ATOM   3640  CA  GLY A 461      13.336  18.529  -1.512  1.00 15.21           C
ATOM   3641  C   GLY A 461      12.482  19.782  -1.428  1.00 16.75           C
ATOM   3642  O   GLY A 461      11.358  19.819  -1.942  1.00 15.69           O
ATOM   3643  N   ALA A 462      13.020  20.812  -0.784  1.00 16.43           N
ATOM   3644  CA  ALA A 462      12.312  22.074  -0.604  1.00 16.77           C
ATOM   3645  C   ALA A 462      10.915  21.828  -0.029  1.00 17.50           C
ATOM   3646  O   ALA A 462       9.942  22.484  -0.417  1.00 16.48           O
ATOM   3647  CB  ALA A 462      12.218  22.821  -1.939  1.00 17.55           C
ATOM   3648  N   ARG A 463      10.816  20.880   0.901  1.00 16.68           N
ATOM   3649  CA  ARG A 463       9.526  20.571   1.507  1.00 16.31           C
ATOM   3650  C   ARG A 463       9.010  21.735   2.334  1.00 15.62           C
ATOM   3651  O   ARG A 463       7.859  21.744   2.763  1.00 16.24           O
ATOM   3652  CB  ARG A 463       9.614  19.292   2.352  1.00 16.68           C
ATOM   3653  CG  ARG A 463       9.708  18.024   1.505  1.00 17.68           C
ATOM   3654  CD  ARG A 463       9.395  16.770   2.317  1.00 16.86           C
ATOM   3655  NE  ARG A 463       9.370  15.555   1.500  1.00 15.05           N
ATOM   3656  CZ  ARG A 463      10.443  14.834   1.181  1.00 17.40           C
ATOM   3657  NH1 ARG A 463      11.646  15.194   1.608  1.00 16.68           N
ATOM   3658  NH2 ARG A 463      10.314  13.738   0.442  1.00 18.23           N
ATOM   3659  N   LEU A 464       9.870  22.724   2.547  1.00 15.87           N
ATOM   3660  CA  LEU A 464       9.491  23.923   3.277  1.00 16.07           C
ATOM   3661  C   LEU A 464       8.290  24.571   2.581  1.00 16.44           C
ATOM   3662  O   LEU A 464       7.426  25.154   3.230  1.00 17.66           O
ATOM   3663  CB  LEU A 464      10.663  24.910   3.295  1.00 15.40           C
ATOM   3664  CG  LEU A 464      10.381  26.359   3.708  1.00 16.78           C
ATOM   3665  CD1 LEU A 464       9.904  26.412   5.151  1.00 15.64           C
ATOM   3666  CD2 LEU A 464      11.654  27.191   3.532  1.00 15.45           C
ATOM   3667  N   ARG A 465       8.236  24.449   1.258  1.00 14.70           N
ATOM   3668  CA  ARG A 465       7.158  25.051   0.474  1.00 16.33           C
ATOM   3669  C   ARG A 465       5.871  24.233   0.446  1.00 16.54           C
ATOM   3670  O   ARG A 465       4.856  24.694  -0.074  1.00 16.16           O
ATOM   3671  CB  ARG A 465       7.628  25.293  -0.969  1.00 16.64           C
ATOM   3672  CG  ARG A 465       7.645  24.041  -1.854  1.00 17.33           C
ATOM   3673  CD  ARG A 465       8.366  24.291  -3.185  1.00 18.27           C
ATOM   3674  NE  ARG A 465       7.970  23.326  -4.212  1.00 19.61           N
ATOM   3675  CZ  ARG A 465       8.202  22.018  -4.154  1.00 21.55           C
ATOM   3676  NH1 ARG A 465       8.845  21.493  -3.116  1.00 17.77           N
ATOM   3677  NH2 ARG A 465       7.764  21.227  -5.125  1.00 18.79           N
ATOM   3678  N   LEU A 466       5.911  23.027   1.006  1.00 16.84           N
ATOM   3679  CA  LEU A 466       4.741  22.150   1.019  1.00 16.23           C
ATOM   3680  C   LEU A 466       4.123  22.040   2.401  1.00 17.47           C
ATOM   3681  O   LEU A 466       4.680  22.530   3.380  1.00 16.26           O
ATOM   3682  CB  LEU A 466       5.134  20.742   0.574  1.00 16.05           C
ATOM   3683  CG  LEU A 466       5.884  20.588  -0.747  1.00 16.00           C
ATOM   3684  CD1 LEU A 466       6.192  19.107  -0.982  1.00 16.66           C
ATOM   3685  CD2 LEU A 466       5.035  21.147  -1.877  1.00 14.74           C
ATOM   3686  N   GLU A 467       2.967  21.387   2.472  1.00 16.01           N
ATOM   3687  CA  GLU A 467       2.313  21.165   3.753  1.00 17.52           C
ATOM   3688  C   GLU A 467       3.182  20.112   4.438  1.00 15.61           C
ATOM   3689  O   GLU A 467       3.740  19.232   3.774  1.00 14.34           O
ATOM   3690  CB  GLU A 467       0.898  20.614   3.556  1.00 20.09           C
ATOM   3691  CG  GLU A 467      -0.082  21.586   2.919  1.00 24.30           C
ATOM   3692  CD  GLU A 467      -0.530  22.691   3.866  1.00 29.65           C
ATOM   3693  OE1 GLU A 467      -1.337  23.543   3.434  1.00 32.29           O
ATOM   3694  OE2 GLU A 467      -0.087  22.708   5.039  1.00 28.79           O
ATOM   3695  N   PRO A 468       3.321  20.191   5.771  1.00 15.32           N
ATOM   3696  CA  PRO A 468       2.720  21.195   6.653  1.00 15.24           C
ATOM   3697  C   PRO A 468       3.646  22.381   6.922  1.00 14.90           C
ATOM   3698  O   PRO A 468       3.220  23.397   7.471  1.00 14.91           O
ATOM   3699  CB  PRO A 468       2.462  20.400   7.920  1.00 16.97           C
ATOM   3700  CG  PRO A 468       3.718  19.563   8.004  1.00 16.52           C
ATOM   3701  CD  PRO A 468       3.931  19.104   6.560  1.00 16.06           C
ATOM   3702  N   GLN A 469       4.908  22.245   6.528  1.00 14.58           N
ATOM   3703  CA  GLN A 469       5.911  23.278   6.773  1.00 17.74           C
ATOM   3704  C   GLN A 469       5.586  24.696   6.305  1.00 18.95           C
ATOM   3705  O   GLN A 469       5.885  25.663   7.005  1.00 18.51           O
ATOM   3706  CB  GLN A 469       7.256  22.848   6.184  1.00 15.22           C
ATOM   3707  CG  GLN A 469       7.839  21.607   6.842  1.00 16.08           C
ATOM   3708  CD  GLN A 469       9.223  21.275   6.325  1.00 15.03           C
ATOM   3709  OE1 GLN A 469      10.160  22.063   6.472  1.00 16.38           O
ATOM   3710  NE2 GLN A 469       9.363  20.100   5.720  1.00 16.26           N
ATOM   3711  N   LYS A 470       4.980  24.825   5.131  1.00 20.02           N
ATOM   3712  CA  LYS A 470       4.653  26.145   4.602  1.00 21.16           C
ATOM   3713  C   LYS A 470       3.717  26.906   5.528  1.00 20.42           C
ATOM   3714  O   LYS A 470       3.643  28.134   5.472  1.00 21.76           O
ATOM   3715  CB  LYS A 470       4.009  26.025   3.220  1.00 23.07           C
ATOM   3716  CG  LYS A 470       2.582  25.513   3.242  1.00 27.29           C
ATOM   3717  CD  LYS A 470       2.007  25.423   1.837  1.00 30.87           C
ATOM   3718  CE  LYS A 470       1.919  26.796   1.181  1.00 33.55           C
ATOM   3719  NZ  LYS A 470       0.977  27.699   1.906  1.00 37.50           N
ATOM   3720  N   ASN A 471       3.007  26.177   6.384  1.00 20.51           N
ATOM   3721  CA  ASN A 471       2.073  26.802   7.308  1.00 19.03           C
ATOM   3722  C   ASN A 471       2.455  26.731   8.778  1.00 18.48           C
ATOM   3723  O   ASN A 471       1.634  27.025   9.648  1.00 15.70           O
ATOM   3724  CB  ASN A 471       0.671  26.219   7.115  1.00 21.17           C
ATOM   3725  CG  ASN A 471       0.013  26.715   5.846  1.00 24.47           C
ATOM   3726  OD1 ASN A 471      -0.013  27.919   5.582  1.00 27.18           O
ATOM   3727  ND2 ASN A 471      -0.527  25.795   5.055  1.00 26.83           N
ATOM   3728  N   TRP A 472       3.689  26.334   9.070  1.00 17.78           N
ATOM   3729  CA  TRP A 472       4.116  26.283  10.462  1.00 17.01           C
ATOM   3730  C   TRP A 472       4.268  27.717  10.973  1.00 15.99           C
ATOM   3731  O   TRP A 472       4.820  28.576  10.286  1.00 15.03           O
ATOM   3732  CB  TRP A 472       5.460  25.571  10.610  1.00 13.92           C
ATOM   3733  CG  TRP A 472       5.422  24.069  10.543  1.00 13.38           C
ATOM   3734  CD1 TRP A 472       4.317  23.260  10.545  1.00 13.25           C
ATOM   3735  CD2 TRP A 472       6.556  23.198  10.499  1.00 13.22           C
ATOM   3736  NE1 TRP A 472       4.698  21.936  10.503  1.00 13.25           N
ATOM   3737  CE2 TRP A 472       6.069  21.872  10.475  1.00 14.17           C
ATOM   3738  CE3 TRP A 472       7.941  23.411  10.479  1.00 14.82           C
ATOM   3739  CZ2 TRP A 472       6.920  20.764  10.430  1.00 14.15           C
ATOM   3740  CZ3 TRP A 472       8.789  22.304  10.435  1.00 12.91           C
ATOM   3741  CH2 TRP A 472       8.273  20.999  10.410  1.00 13.66           C
ATOM   3742  N   GLU A 473       3.780  27.962  12.182  1.00 16.40           N
ATOM   3743  CA  GLU A 473       3.869  29.278  12.797  1.00 19.10           C
ATOM   3744  C   GLU A 473       5.303  29.800  12.777  1.00 17.05           C
ATOM   3745  O   GLU A 473       5.550  30.962  12.439  1.00 17.10           O
ATOM   3746  CB  GLU A 473       3.383  29.209  14.249  1.00 21.45           C
ATOM   3747  CG  GLU A 473       3.478  30.528  15.007  1.00 26.70           C
ATOM   3748  CD  GLU A 473       3.056  30.396  16.462  1.00 29.53           C
ATOM   3749  OE1 GLU A 473       3.805  29.783  17.258  1.00 27.57           O
ATOM   3750  OE2 GLU A 473       1.970  30.901  16.810  1.00 31.28           O
ATOM   3751  N   VAL A 474       6.249  28.940  13.142  1.00 16.03           N
ATOM   3752  CA  VAL A 474       7.655  29.337  13.185  1.00 15.10           C
ATOM   3753  C   VAL A 474       8.188  29.813  11.835  1.00 16.28           C
ATOM   3754  O   VAL A 474       9.125  30.615  11.778  1.00 15.98           O
ATOM   3755  CB  VAL A 474       8.554  28.177  13.706  1.00 15.43           C
ATOM   3756  CG1 VAL A 474       8.579  27.033  12.701  1.00 16.77           C
ATOM   3757  CG2 VAL A 474       9.964  28.692  13.978  1.00 16.45           C
ATOM   3758  N   ASN A 475       7.589  29.336  10.747  1.00 14.84           N
ATOM   3759  CA  ASN A 475       8.042  29.730   9.420  1.00 15.76           C
ATOM   3760  C   ASN A 475       7.371  30.999   8.881  1.00 15.93           C
ATOM   3761  O   ASN A 475       7.636  31.400   7.750  1.00 18.22           O
ATOM   3762  CB  ASN A 475       7.846  28.584   8.417  1.00 15.89           C
ATOM   3763  CG  ASN A 475       8.798  27.424   8.658  1.00 16.82           C
ATOM   3764  OD1 ASN A 475       9.936  27.617   9.088  1.00 15.79           O
ATOM   3765  ND2 ASN A 475       8.343  26.214   8.357  1.00 15.89           N
ATOM   3766  N   GLU A 476       6.503  31.617   9.681  1.00 18.71           N
ATOM   3767  CA  GLU A 476       5.820  32.851   9.274  1.00 19.70           C
ATOM   3768  C   GLU A 476       5.285  32.728   7.845  1.00 19.94           C
ATOM   3769  O   GLU A 476       5.797  33.358   6.919  1.00 20.80           O
ATOM   3770  CB  GLU A 476       6.797  34.027   9.374  1.00 18.85           C
ATOM   3771  CG  GLU A 476       7.392  34.199  10.769  1.00 19.79           C
ATOM   3772  CD  GLU A 476       8.409  35.325  10.843  1.00 23.14           C
ATOM   3773  OE1 GLU A 476       9.619  35.059  10.684  1.00 22.32           O
ATOM   3774  OE2 GLU A 476       7.989  36.479  11.049  1.00 24.09           O
ATOM   3775  N   PRO A 477       4.227  31.924   7.660  1.00 21.33           N
ATOM   3776  CA  PRO A 477       3.575  31.662   6.372  1.00 20.92           C
ATOM   3777  C   PRO A 477       3.535  32.821   5.372  1.00 21.35           C
ATOM   3778  O   PRO A 477       4.043  32.695   4.257  1.00 19.69           O
ATOM   3779  CB  PRO A 477       2.187  31.186   6.789  1.00 20.60           C
ATOM   3780  CG  PRO A 477       2.497  30.398   8.027  1.00 22.54           C
ATOM   3781  CD  PRO A 477       3.445  31.334   8.762  1.00 20.67           C
ATOM   3782  N   GLU A 478       2.941  33.945   5.758  1.00 22.44           N
ATOM   3783  CA  GLU A 478       2.859  35.087   4.847  1.00 24.57           C
ATOM   3784  C   GLU A 478       4.227  35.602   4.405  1.00 22.88           C
ATOM   3785  O   GLU A 478       4.426  35.913   3.231  1.00 23.03           O
ATOM   3786  CB  GLU A 478       2.057  36.224   5.483  1.00 28.04           C
ATOM   3787  CG  GLU A 478       0.571  35.922   5.614  1.00 37.13           C
ATOM   3788  CD  GLU A 478      -0.240  37.140   6.031  1.00 40.34           C
ATOM   3789  OE1 GLU A 478      -0.154  38.178   5.340  1.00 41.76           O
ATOM   3790  OE2 GLU A 478      -0.964  37.056   7.047  1.00 43.96           O
ATOM   3791  N   GLN A 479       5.167  35.698   5.341  1.00 22.58           N
ATOM   3792  CA  GLN A 479       6.512  36.168   5.014  1.00 22.17           C
ATOM   3793  C   GLN A 479       7.177  35.152   4.096  1.00 21.39           C
ATOM   3794  O   GLN A 479       7.824  35.507   3.107  1.00 18.42           O
ATOM   3795  CB  GLN A 479       7.360  36.318   6.282  1.00 24.33           C
ATOM   3796  CG  GLN A 479       6.736  37.166   7.376  1.00 30.13           C
ATOM   3797  CD  GLN A 479       6.384  38.561   6.908  1.00 35.42           C
ATOM   3798  OE1 GLN A 479       7.215  39.259   6.328  1.00 36.64           O
ATOM   3799  NE2 GLN A 479       5.146  38.979   7.164  1.00 36.69           N
ATOM   3800  N   LEU A 480       7.017  33.877   4.438  1.00 21.13           N
ATOM   3801  CA  LEU A 480       7.600  32.801   3.650  1.00 19.47           C
ATOM   3802  C   LEU A 480       7.107  32.828   2.209  1.00 18.73           C
ATOM   3803  O   LEU A 480       7.898  32.726   1.272  1.00 18.45           O
ATOM   3804  CB  LEU A 480       7.262  31.446   4.280  1.00 19.17           C
ATOM   3805  CG  LEU A 480       7.761  30.214   3.524  1.00 20.40           C
ATOM   3806  CD1 LEU A 480       9.274  30.276   3.373  1.00 19.43           C
ATOM   3807  CD2 LEU A 480       7.337  28.951   4.276  1.00 17.00           C
ATOM   3808  N   GLU A 481       5.796  32.957   2.031  1.00 19.28           N
ATOM   3809  CA  GLU A 481       5.225  32.987   0.690  1.00 22.11           C
ATOM   3810  C   GLU A 481       5.884  34.067  -0.169  1.00 22.30           C
ATOM   3811  O   GLU A 481       6.176  33.847  -1.342  1.00 23.74           O
ATOM   3812  CB  GLU A 481       3.714  33.226   0.758  1.00 24.27           C
ATOM   3813  CG  GLU A 481       3.068  33.392  -0.614  1.00 27.80           C
ATOM   3814  CD  GLU A 481       3.295  32.196  -1.523  1.00 30.89           C
ATOM   3815  OE1 GLU A 481       3.217  32.362  -2.759  1.00 33.22           O
ATOM   3816  OE2 GLU A 481       3.543  31.087  -1.005  1.00 33.24           O
ATOM   3817  N   THR A 482       6.124  35.230   0.424  1.00 22.88           N
ATOM   3818  CA  THR A 482       6.754  36.331  -0.296  1.00 24.06           C
ATOM   3819  C   THR A 482       8.128  35.939  -0.833  1.00 23.45           C
ATOM   3820  O   THR A 482       8.434  36.166  -2.004  1.00 21.78           O
ATOM   3821  CB  THR A 482       6.914  37.562   0.613  1.00 25.04           C
ATOM   3822  OG1 THR A 482       5.619  38.035   1.004  1.00 24.93           O
ATOM   3823  CG2 THR A 482       7.669  38.668  -0.115  1.00 27.27           C
ATOM   3824  N   VAL A 483       8.956  35.343   0.022  1.00 22.86           N
ATOM   3825  CA  VAL A 483      10.294  34.937  -0.386  1.00 22.57           C
ATOM   3826  C   VAL A 483      10.273  33.865  -1.468  1.00 23.49           C
ATOM   3827  O   VAL A 483      10.972  33.977  -2.475  1.00 24.71           O
ATOM   3828  CB  VAL A 483      11.112  34.403   0.810  1.00 23.07           C
ATOM   3829  CG1 VAL A 483      12.508  34.009   0.348  1.00 21.84           C
ATOM   3830  CG2 VAL A 483      11.192  35.458   1.895  1.00 22.57           C
ATOM   3831  N   LEU A 484       9.472  32.826  -1.258  1.00 23.52           N
ATOM   3832  CA  LEU A 484       9.374  31.734  -2.220  1.00 24.61           C
ATOM   3833  C   LEU A 484       8.841  32.221  -3.566  1.00 23.98           C
ATOM   3834  O   LEU A 484       9.293  31.771  -4.619  1.00 24.32           O
ATOM   3835  CB  LEU A 484       8.476  30.625  -1.663  1.00 22.79           C
ATOM   3836  CG  LEU A 484       9.000  29.979  -0.374  1.00 23.16           C
ATOM   3837  CD1 LEU A 484       8.005  28.957   0.141  1.00 23.24           C
ATOM   3838  CD2 LEU A 484      10.352  29.328  -0.647  1.00 22.32           C
ATOM   3839  N   GLY A 485       7.883  33.141  -3.529  1.00 24.93           N
ATOM   3840  CA  GLY A 485       7.332  33.667  -4.763  1.00 25.37           C
ATOM   3841  C   GLY A 485       8.428  34.302  -5.597  1.00 25.05           C
ATOM   3842  O   GLY A 485       8.524  34.064  -6.800  1.00 26.03           O
ATOM   3843  N   THR A 486       9.265  35.106  -4.948  1.00 25.07           N
ATOM   3844  CA  THR A 486      10.368  35.783  -5.619  1.00 25.59           C
ATOM   3845  C   THR A 486      11.402  34.790  -6.143  1.00 24.99           C
ATOM   3846  O   THR A 486      11.861  34.906  -7.281  1.00 23.98           O
ATOM   3847  CB  THR A 486      11.056  36.785  -4.667  1.00 25.53           C
ATOM   3848  OG1 THR A 486      10.126  37.816  -4.316  1.00 28.38           O
ATOM   3849  CG2 THR A 486      12.274  37.410  -5.322  1.00 26.61           C
ATOM   3850  N   LEU A 487      11.777  33.816  -5.318  1.00 22.90           N
ATOM   3851  CA  LEU A 487      12.751  32.821  -5.750  1.00 23.28           C
ATOM   3852  C   LEU A 487      12.173  31.971  -6.879  1.00 23.21           C
ATOM   3853  O   LEU A 487      12.894  31.558  -7.786  1.00 23.23           O
ATOM   3854  CB  LEU A 487      13.165  31.922  -4.581  1.00 20.71           C
ATOM   3855  CG  LEU A 487      13.929  32.595  -3.438  1.00 20.64           C
ATOM   3856  CD1 LEU A 487      14.245  31.553  -2.366  1.00 19.62           C
ATOM   3857  CD2 LEU A 487      15.218  33.223  -3.968  1.00 19.21           C
ATOM   3858  N   GLU A 488      10.870  31.715  -6.822  1.00 25.51           N
ATOM   3859  CA  GLU A 488      10.214  30.924  -7.857  1.00 29.28           C
ATOM   3860  C   GLU A 488      10.289  31.631  -9.211  1.00 29.74           C
ATOM   3861  O   GLU A 488      10.509  30.994 -10.240  1.00 30.19           O
ATOM   3862  CB  GLU A 488       8.751  30.667  -7.489  1.00 32.89           C
ATOM   3863  CG  GLU A 488       7.965  29.959  -8.585  1.00 40.60           C
ATOM   3864  CD  GLU A 488       6.586  29.517  -8.133  1.00 45.24           C
ATOM   3865  OE1 GLU A 488       5.820  30.366  -7.626  1.00 46.70           O
ATOM   3866  OE2 GLU A 488       6.268  28.318  -8.289  1.00 48.69           O
ATOM   3867  N   ASN A 489      10.101  32.947  -9.206  1.00 29.90           N
ATOM   3868  CA  ASN A 489      10.164  33.724 -10.438  1.00 31.12           C
ATOM   3869  C   ASN A 489      11.576  33.714 -11.002  1.00 30.29           C
ATOM   3870  O   ASN A 489      11.766  33.744 -12.218  1.00 31.28           O
ATOM   3871  CB  ASN A 489       9.703  35.161 -10.185  1.00 33.17           C
ATOM   3872  CG  ASN A 489       8.205  35.259  -9.987  1.00 35.41           C
ATOM   3873  OD1 ASN A 489       7.682  36.308  -9.616  1.00 39.12           O
ATOM   3874  ND2 ASN A 489       7.502  34.161 -10.243  1.00 37.21           N
ATOM   3875  N   ILE A 490      12.568  33.672 -10.116  1.00 28.68           N
ATOM   3876  CA  ILE A 490      13.960  33.626 -10.545  1.00 27.49           C
ATOM   3877  C   ILE A 490      14.210  32.263 -11.186  1.00 27.65           C
ATOM   3878  O   ILE A 490      14.900  32.158 -12.201  1.00 27.92           O
ATOM   3879  CB  ILE A 490      14.925  33.835  -9.351  1.00 25.68           C
ATOM   3880  CG1 ILE A 490      14.857  35.293  -8.883  1.00 27.51           C
ATOM   3881  CG2 ILE A 490      16.337  33.457  -9.745  1.00 26.86           C
ATOM   3882  CD1 ILE A 490      15.717  35.611  -7.667  1.00 26.95           C
ATOM   3883  N   GLN A 491      13.636  31.219 -10.593  1.00 26.97           N
ATOM   3884  CA  GLN A 491      13.784  29.864 -11.118  1.00 26.57           C
ATOM   3885  C   GLN A 491      13.139  29.770 -12.495  1.00 28.10           C
ATOM   3886  O   GLN A 491      13.730  29.243 -13.439  1.00 27.06           O
ATOM   3887  CB  GLN A 491      13.108  28.849 -10.196  1.00 25.48           C
ATOM   3888  CG  GLN A 491      13.283  27.409 -10.655  1.00 25.00           C
ATOM   3889  CD  GLN A 491      12.305  26.455  -9.996  1.00 24.04           C
ATOM   3890  OE1 GLN A 491      12.468  25.234 -10.059  1.00 27.10           O
ATOM   3891  NE2 GLN A 491      11.276  27.007  -9.372  1.00 21.49           N
ATOM   3892  N   THR A 492      11.916  30.280 -12.596  1.00 30.43           N
ATOM   3893  CA  THR A 492      11.171  30.260 -13.850  1.00 33.83           C
ATOM   3894  C   THR A 492      11.929  30.974 -14.962  1.00 35.52           C
ATOM   3895  O   THR A 492      12.133  30.418 -16.040  1.00 36.80           O
ATOM   3896  CB  THR A 492       9.796  30.931 -13.683  1.00 33.90           C
ATOM   3897  OG1 THR A 492       9.012  30.178 -12.752  1.00 34.06           O
ATOM   3898  CG2 THR A 492       9.064  31.003 -15.019  1.00 35.24           C
ATOM   3899  N   GLU A 493      12.344  32.206 -14.692  1.00 37.99           N
ATOM   3900  CA  GLU A 493      13.070  32.998 -15.674  1.00 41.02           C
ATOM   3901  C   GLU A 493      14.358  32.308 -16.113  1.00 41.63           C
ATOM   3902  O   GLU A 493      14.694  32.301 -17.299  1.00 40.84           O
ATOM   3903  CB  GLU A 493      13.386  34.381 -15.099  1.00 43.13           C
ATOM   3904  CG  GLU A 493      14.050  35.326 -16.088  1.00 48.57           C
ATOM   3905  CD  GLU A 493      14.249  36.719 -15.522  1.00 50.41           C
ATOM   3906  OE1 GLU A 493      13.243  37.356 -15.144  1.00 52.63           O
ATOM   3907  OE2 GLU A 493      15.411  37.175 -15.455  1.00 52.35           O
ATOM   3908  N   PHE A 494      15.074  31.720 -15.159  1.00 41.62           N
ATOM   3909  CA  PHE A 494      16.323  31.033 -15.463  1.00 40.82           C
ATOM   3910  C   PHE A 494      16.098  29.795 -16.321  1.00 41.60           C
ATOM   3911  O   PHE A 494      16.731  29.628 -17.364  1.00 42.02           O
ATOM   3912  CB  PHE A 494      17.034  30.616 -14.174  1.00 40.84           C
ATOM   3913  CG  PHE A 494      18.317  29.873 -14.409  1.00 39.69           C
ATOM   3914  CD1 PHE A 494      19.480  30.555 -14.746  1.00 40.33           C
ATOM   3915  CD2 PHE A 494      18.357  28.485 -14.320  1.00 39.96           C
ATOM   3916  CE1 PHE A 494      20.667  29.867 -14.993  1.00 40.93           C
ATOM   3917  CE2 PHE A 494      19.537  27.787 -14.565  1.00 39.64           C
ATOM   3918  CZ  PHE A 494      20.695  28.479 -14.902  1.00 40.18           C
ATOM   3919  N   ASN A 495      15.199  28.925 -15.873  1.00 41.76           N
ATOM   3920  CA  ASN A 495      14.900  27.691 -16.591  1.00 42.75           C
ATOM   3921  C   ASN A 495      14.424  27.942 -18.019  1.00 44.66           C
ATOM   3922  O   ASN A 495      14.700  27.151 -18.921  1.00 43.83           O
ATOM   3923  CB  ASN A 495      13.850  26.881 -15.825  1.00 40.78           C
ATOM   3924  CG  ASN A 495      14.396  26.282 -14.535  1.00 39.77           C
ATOM   3925  OD1 ASN A 495      13.648  25.720 -13.733  1.00 40.08           O
ATOM   3926  ND2 ASN A 495      15.706  26.393 -14.336  1.00 36.31           N
ATOM   3927  N   ASP A 496      13.710  29.044 -18.222  1.00 47.01           N
ATOM   3928  CA  ASP A 496      13.211  29.381 -19.549  1.00 48.97           C
ATOM   3929  C   ASP A 496      14.325  29.931 -20.432  1.00 50.13           C
ATOM   3930  O   ASP A 496      14.379  29.645 -21.627  1.00 50.40           O
ATOM   3931  CB  ASP A 496      12.080  30.407 -19.446  1.00 49.37           C
ATOM   3932  CG  ASP A 496      10.827  29.831 -18.818  1.00 49.95           C
ATOM   3933  OD1 ASP A 496       9.848  30.584 -18.644  1.00 50.71           O
ATOM   3934  OD2 ASP A 496      10.819  28.622 -18.502  1.00 51.96           O
ATOM   3935  N   SER A 497      15.219  30.713 -19.834  1.00 51.72           N
ATOM   3936  CA  SER A 497      16.326  31.315 -20.569  1.00 52.76           C
ATOM   3937  C   SER A 497      17.370  30.290 -20.993  1.00 54.02           C
ATOM   3938  O   SER A 497      18.302  30.618 -21.730  1.00 54.03           O
ATOM   3939  CB  SER A 497      16.999  32.396 -19.718  1.00 52.67           C
ATOM   3940  OG  SER A 497      17.693  31.826 -18.622  1.00 52.35           O
ATOM   3941  N   ARG A 498      17.215  29.053 -20.529  1.00 54.52           N
ATOM   3942  CA  ARG A 498      18.156  27.988 -20.859  1.00 55.06           C
ATOM   3943  C   ARG A 498      17.745  27.233 -22.120  1.00 55.53           C
ATOM   3944  O   ARG A 498      16.564  27.161 -22.457  1.00 56.07           O
ATOM   3945  CB  ARG A 498      18.268  27.000 -19.693  1.00 54.73           C
ATOM   3946  CG  ARG A 498      18.674  27.628 -18.367  1.00 55.16           C
ATOM   3947  CD  ARG A 498      20.032  28.310 -18.451  1.00 55.41           C
ATOM   3948  NE  ARG A 498      21.087  27.387 -18.859  1.00 56.40           N
ATOM   3949  CZ  ARG A 498      22.379  27.697 -18.890  1.00 57.13           C
ATOM   3950  NH1 ARG A 498      22.780  28.910 -18.532  1.00 57.13           N
ATOM   3951  NH2 ARG A 498      23.272  26.794 -19.276  1.00 57.55           N
ATOM   3952  N   SER A 499      18.733  26.668 -22.809  1.00 56.14           N
ATOM   3953  CA  SER A 499      18.489  25.910 -24.031  1.00 55.99           C
ATOM   3954  C   SER A 499      19.350  24.649 -24.055  1.00 55.63           C
ATOM   3955  O   SER A 499      19.146  23.763 -24.886  1.00 55.86           O
ATOM   3956  CB  SER A 499      18.815  26.765 -25.259  1.00 56.58           C
ATOM   3957  OG  SER A 499      18.054  27.960 -25.277  1.00 57.81           O
ATOM   3958  N   ASP A 500      20.305  24.572 -23.134  1.00 54.77           N
ATOM   3959  CA  ASP A 500      21.215  23.433 -23.063  1.00 53.95           C
ATOM   3960  C   ASP A 500      20.728  22.293 -22.170  1.00 52.94           C
ATOM   3961  O   ASP A 500      21.497  21.388 -21.842  1.00 53.26           O
ATOM   3962  CB  ASP A 500      22.586  23.904 -22.579  1.00 54.88           C
ATOM   3963  CG  ASP A 500      22.566  24.365 -21.136  1.00 55.36           C
ATOM   3964  OD1 ASP A 500      21.671  25.158 -20.773  1.00 55.86           O
ATOM   3965  OD2 ASP A 500      23.453  23.939 -20.367  1.00 56.41           O
ATOM   3966  N   GLY A 501      19.459  22.333 -21.780  1.00 50.71           N
ATOM   3967  CA  GLY A 501      18.919  21.281 -20.935  1.00 48.28           C
ATOM   3968  C   GLY A 501      19.221  21.452 -19.456  1.00 45.84           C
ATOM   3969  O   GLY A 501      18.948  20.560 -18.651  1.00 44.68           O
ATOM   3970  N   THR A 502      19.789  22.597 -19.094  1.00 44.21           N
ATOM   3971  CA  THR A 502      20.117  22.879 -17.701  1.00 42.19           C
ATOM   3972  C   THR A 502      18.921  23.480 -16.971  1.00 40.78           C
ATOM   3973  O   THR A 502      18.146  24.242 -17.550  1.00 40.08           O
ATOM   3974  CB  THR A 502      21.300  23.863 -17.589  1.00 42.14           C
ATOM   3975  OG1 THR A 502      22.493  23.233 -18.069  1.00 42.47           O
ATOM   3976  CG2 THR A 502      21.505  24.294 -16.140  1.00 41.95           C
ATOM   3977  N   GLN A 503      18.777  23.125 -15.699  1.00 37.45           N
ATOM   3978  CA  GLN A 503      17.692  23.635 -14.871  1.00 34.30           C
ATOM   3979  C   GLN A 503      18.171  23.792 -13.437  1.00 31.83           C
ATOM   3980  O   GLN A 503      19.160  23.182 -13.035  1.00 30.51           O
ATOM   3981  CB  GLN A 503      16.501  22.675 -14.877  1.00 35.21           C
ATOM   3982  CG  GLN A 503      15.710  22.624 -16.165  1.00 37.96           C
ATOM   3983  CD  GLN A 503      14.490  21.733 -16.041  1.00 40.36           C
ATOM   3984  OE1 GLN A 503      13.646  21.937 -15.167  1.00 40.86           O
ATOM   3985  NE2 GLN A 503      14.390  20.736 -16.913  1.00 41.17           N
ATOM   3986  N   VAL A 504      17.470  24.617 -12.669  1.00 28.53           N
ATOM   3987  CA  VAL A 504      17.813  24.808 -11.269  1.00 27.37           C
ATOM   3988  C   VAL A 504      16.548  24.558 -10.455  1.00 26.65           C
ATOM   3989  O   VAL A 504      15.448  24.918 -10.874  1.00 26.89           O
ATOM   3990  CB  VAL A 504      18.353  26.239 -10.990  1.00 28.46           C
ATOM   3991  CG1 VAL A 504      17.247  27.269 -11.152  1.00 26.61           C
ATOM   3992  CG2 VAL A 504      18.956  26.303  -9.590  1.00 27.38           C
ATOM   3993  N   SER A 505      16.707  23.918  -9.303  1.00 24.87           N
ATOM   3994  CA  SER A 505      15.579  23.620  -8.434  1.00 22.80           C
ATOM   3995  C   SER A 505      15.368  24.764  -7.456  1.00 21.72           C
ATOM   3996  O   SER A 505      16.280  25.546  -7.201  1.00 22.74           O
ATOM   3997  CB  SER A 505      15.854  22.342  -7.646  1.00 22.07           C
ATOM   3998  OG  SER A 505      16.988  22.524  -6.815  1.00 19.44           O
ATOM   3999  N   LEU A 506      14.163  24.859  -6.907  1.00 21.11           N
ATOM   4000  CA  LEU A 506      13.869  25.896  -5.935  1.00 20.30           C
ATOM   4001  C   LEU A 506      14.627  25.534  -4.664  1.00 19.54           C
ATOM   4002  O   LEU A 506      15.019  26.405  -3.892  1.00 19.92           O
ATOM   4003  CB  LEU A 506      12.370  25.951  -5.644  1.00 21.07           C
ATOM   4004  CG  LEU A 506      11.918  27.072  -4.701  1.00 22.97           C
ATOM   4005  CD1 LEU A 506      12.294  28.424  -5.291  1.00 25.48           C
ATOM   4006  CD2 LEU A 506      10.415  26.991  -4.493  1.00 24.91           C
ATOM   4007  N   ALA A 507      14.831  24.235  -4.459  1.00 18.39           N
ATOM   4008  CA  ALA A 507      15.542  23.747  -3.282  1.00 17.68           C
ATOM   4009  C   ALA A 507      16.951  24.326  -3.250  1.00 17.59           C
ATOM   4010  O   ALA A 507      17.413  24.779  -2.207  1.00 17.84           O
ATOM   4011  CB  ALA A 507      15.595  22.219  -3.297  1.00 14.66           C
ATOM   4012  N   ASP A 508      17.628  24.312  -4.395  1.00 17.27           N
ATOM   4013  CA  ASP A 508      18.985  24.849  -4.487  1.00 18.98           C
ATOM   4014  C   ASP A 508      19.010  26.372  -4.369  1.00 19.94           C
ATOM   4015  O   ASP A 508      19.920  26.932  -3.760  1.00 21.75           O
ATOM   4016  CB  ASP A 508      19.647  24.450  -5.814  1.00 18.34           C
ATOM   4017  CG  ASP A 508      20.332  23.101  -5.749  1.00 20.16           C
ATOM   4018  OD1 ASP A 508      20.605  22.613  -4.629  1.00 19.03           O
ATOM   4019  OD2 ASP A 508      20.624  22.535  -6.823  1.00 20.71           O
ATOM   4020  N   LEU A 509      18.023  27.040  -4.962  1.00 20.44           N
ATOM   4021  CA  LEU A 509      17.963  28.500  -4.916  1.00 21.07           C
ATOM   4022  C   LEU A 509      17.830  29.025  -3.493  1.00 20.63           C
ATOM   4023  O   LEU A 509      18.368  30.082  -3.154  1.00 20.61           O
ATOM   4024  CB  LEU A 509      16.792  29.017  -5.755  1.00 21.54           C
ATOM   4025  CG  LEU A 509      16.908  28.883  -7.276  1.00 23.85           C
ATOM   4026  CD1 LEU A 509      15.696  29.539  -7.930  1.00 23.21           C
ATOM   4027  CD2 LEU A 509      18.191  29.543  -7.756  1.00 22.26           C
ATOM   4028  N   ILE A 510      17.090  28.298  -2.667  1.00 18.85           N
ATOM   4029  CA  ILE A 510      16.906  28.697  -1.282  1.00 18.31           C
ATOM   4030  C   ILE A 510      18.256  28.687  -0.563  1.00 17.75           C
ATOM   4031  O   ILE A 510      18.621  29.656   0.107  1.00 19.12           O
ATOM   4032  CB  ILE A 510      15.926  27.747  -0.562  1.00 16.98           C
ATOM   4033  CG1 ILE A 510      14.516  27.939  -1.133  1.00 18.39           C
ATOM   4034  CG2 ILE A 510      15.945  28.012   0.945  1.00 17.56           C
ATOM   4035  CD1 ILE A 510      13.515  26.900  -0.670  1.00 18.26           C
ATOM   4036  N   VAL A 511      18.993  27.592  -0.711  1.00 17.91           N
ATOM   4037  CA  VAL A 511      20.301  27.454  -0.078  1.00 19.27           C
ATOM   4038  C   VAL A 511      21.315  28.426  -0.683  1.00 20.54           C
ATOM   4039  O   VAL A 511      22.123  29.015   0.033  1.00 20.09           O
ATOM   4040  CB  VAL A 511      20.833  26.008  -0.213  1.00 19.58           C
ATOM   4041  CG1 VAL A 511      22.261  25.918   0.319  1.00 16.81           C
ATOM   4042  CG2 VAL A 511      19.924  25.051   0.562  1.00 18.98           C
ATOM   4043  N   LEU A 512      21.267  28.594  -2.000  1.00 20.19           N
ATOM   4044  CA  LEU A 512      22.183  29.507  -2.675  1.00 21.72           C
ATOM   4045  C   LEU A 512      21.906  30.937  -2.213  1.00 20.55           C
ATOM   4046  O   LEU A 512      22.828  31.731  -2.020  1.00 21.11           O
ATOM   4047  CB  LEU A 512      22.016  29.398  -4.196  1.00 21.95           C
ATOM   4048  CG  LEU A 512      23.053  30.144  -5.040  1.00 22.50           C
ATOM   4049  CD1 LEU A 512      24.449  29.627  -4.709  1.00 22.51           C
ATOM   4050  CD2 LEU A 512      22.754  29.945  -6.521  1.00 24.91           C
ATOM   4051  N   GLY A 513      20.629  31.256  -2.031  1.00 21.63           N
ATOM   4052  CA  GLY A 513      20.258  32.582  -1.576  1.00 21.35           C
ATOM   4053  C   GLY A 513      20.783  32.812  -0.172  1.00 22.40           C
ATOM   4054  O   GLY A 513      21.260  33.901   0.158  1.00 20.45           O
ATOM   4055  N   GLY A 514      20.691  31.779   0.661  1.00 21.29           N
ATOM   4056  CA  GLY A 514      21.182  31.886   2.022  1.00 19.57           C
ATOM   4057  C   GLY A 514      22.683  32.124   2.025  1.00 20.94           C
ATOM   4058  O   GLY A 514      23.182  32.985   2.752  1.00 21.65           O
ATOM   4059  N   ASN A 515      23.402  31.358   1.207  1.00 20.26           N
ATOM   4060  CA  ASN A 515      24.851  31.496   1.102  1.00 20.81           C
ATOM   4061  C   ASN A 515      25.214  32.903   0.644  1.00 22.18           C
ATOM   4062  O   ASN A 515      26.097  33.540   1.210  1.00 21.68           O
ATOM   4063  CB  ASN A 515      25.413  30.483   0.106  1.00 21.01           C
ATOM   4064  CG  ASN A 515      25.583  29.100   0.707  1.00 22.19           C
ATOM   4065  OD1 ASN A 515      25.052  28.801   1.779  1.00 21.77           O
ATOM   4066  ND2 ASN A 515      26.322  28.245   0.010  1.00 20.86           N
ATOM   4067  N   ALA A 516      24.526  33.382  -0.387  1.00 22.48           N
ATOM   4068  CA  ALA A 516      24.785  34.714  -0.920  1.00 22.87           C
ATOM   4069  C   ALA A 516      24.595  35.781   0.153  1.00 23.26           C
ATOM   4070  O   ALA A 516      25.404  36.702   0.271  1.00 23.70           O
ATOM   4071  CB  ALA A 516      23.867  34.991  -2.108  1.00 22.78           C
ATOM   4072  N   ALA A 517      23.528  35.649   0.936  1.00 22.59           N
ATOM   4073  CA  ALA A 517      23.225  36.608   1.995  1.00 21.66           C
ATOM   4074  C   ALA A 517      24.301  36.622   3.079  1.00 22.51           C
ATOM   4075  O   ALA A 517      24.708  37.688   3.547  1.00 22.19           O
ATOM   4076  CB  ALA A 517      21.867  36.294   2.608  1.00 20.97           C
ATOM   4077  N   VAL A 518      24.759  35.441   3.483  1.00 22.13           N
ATOM   4078  CA  VAL A 518      25.797  35.355   4.507  1.00 22.12           C
ATOM   4079  C   VAL A 518      27.099  35.971   3.995  1.00 22.11           C
ATOM   4080  O   VAL A 518      27.774  36.706   4.718  1.00 22.62           O
ATOM   4081  CB  VAL A 518      26.063  33.894   4.920  1.00 21.36           C
ATOM   4082  CG1 VAL A 518      27.279  33.828   5.831  1.00 21.22           C
ATOM   4083  CG2 VAL A 518      24.843  33.331   5.633  1.00 20.59           C
ATOM   4084  N   GLU A 519      27.451  35.668   2.750  1.00 22.34           N
ATOM   4085  CA  GLU A 519      28.668  36.212   2.163  1.00 24.15           C
ATOM   4086  C   GLU A 519      28.564  37.736   2.104  1.00 23.94           C
ATOM   4087  O   GLU A 519      29.558  38.440   2.277  1.00 25.07           O
ATOM   4088  CB  GLU A 519      28.881  35.644   0.758  1.00 24.87           C
ATOM   4089  CG  GLU A 519      28.949  34.129   0.721  1.00 27.59           C
ATOM   4090  CD  GLU A 519      29.102  33.586  -0.684  1.00 29.80           C
ATOM   4091  OE1 GLU A 519      28.507  34.173  -1.613  1.00 30.30           O
ATOM   4092  OE2 GLU A 519      29.802  32.566  -0.858  1.00 31.58           O
ATOM   4093  N   GLN A 520      27.355  38.237   1.872  1.00 23.55           N
ATOM   4094  CA  GLN A 520      27.115  39.677   1.809  1.00 26.11           C
ATOM   4095  C   GLN A 520      27.314  40.300   3.191  1.00 25.64           C
ATOM   4096  O   GLN A 520      27.993  41.319   3.335  1.00 25.85           O
ATOM   4097  CB  GLN A 520      25.691  39.954   1.321  1.00 27.83           C
ATOM   4098  CG  GLN A 520      25.357  41.428   1.168  1.00 32.32           C
ATOM   4099  CD  GLN A 520      26.229  42.109   0.134  1.00 36.72           C
ATOM   4100  OE1 GLN A 520      26.250  41.717  -1.035  1.00 39.24           O
ATOM   4101  NE2 GLN A 520      26.960  43.134   0.560  1.00 38.81           N
ATOM   4102  N   ALA A 521      26.712  39.685   4.206  1.00 23.16           N
ATOM   4103  CA  ALA A 521      26.835  40.170   5.575  1.00 22.05           C
ATOM   4104  C   ALA A 521      28.307  40.204   5.980  1.00 22.00           C
ATOM   4105  O   ALA A 521      28.753  41.122   6.674  1.00 23.43           O
ATOM   4106  CB  ALA A 521      26.051  39.270   6.524  1.00 22.92           C
ATOM   4107  N   ALA A 522      29.056  39.198   5.543  1.00 22.27           N
ATOM   4108  CA  ALA A 522      30.480  39.116   5.852  1.00 23.03           C
ATOM   4109  C   ALA A 522      31.196  40.250   5.128  1.00 24.88           C
ATOM   4110  O   ALA A 522      32.081  40.907   5.685  1.00 25.35           O
ATOM   4111  CB  ALA A 522      31.033  37.771   5.402  1.00 21.46           C
ATOM   4112  N   ALA A 523      30.801  40.475   3.880  1.00 25.53           N
ATOM   4113  CA  ALA A 523      31.385  41.537   3.072  1.00 26.27           C
ATOM   4114  C   ALA A 523      31.137  42.879   3.754  1.00 26.78           C
ATOM   4115  O   ALA A 523      32.025  43.727   3.808  1.00 27.79           O
ATOM   4116  CB  ALA A 523      30.771  41.529   1.675  1.00 24.83           C
ATOM   4117  N   ASN A 524      29.931  43.064   4.285  1.00 26.77           N
ATOM   4118  CA  ASN A 524      29.587  44.309   4.961  1.00 26.56           C
ATOM   4119  C   ASN A 524      30.500  44.569   6.153  1.00 27.49           C
ATOM   4120  O   ASN A 524      30.658  45.713   6.586  1.00 26.14           O
ATOM   4121  CB  ASN A 524      28.132  44.289   5.446  1.00 26.43           C
ATOM   4122  CG  ASN A 524      27.132  44.256   4.307  1.00 28.51           C
ATOM   4123  OD1 ASN A 524      27.443  44.650   3.184  1.00 28.71           O
ATOM   4124  ND2 ASN A 524      25.917  43.798   4.597  1.00 25.28           N
ATOM   4125  N   ALA A 525      31.094  43.504   6.683  1.00 26.63           N
ATOM   4126  CA  ALA A 525      31.984  43.612   7.834  1.00 27.33           C
ATOM   4127  C   ALA A 525      33.452  43.642   7.417  1.00 26.96           C
ATOM   4128  O   ALA A 525      34.345  43.652   8.263  1.00 28.45           O
ATOM   4129  CB  ALA A 525      31.732  42.446   8.801  1.00 26.48           C
ATOM   4130  N   GLY A 526      33.695  43.645   6.111  1.00 27.81           N
ATOM   4131  CA  GLY A 526      35.059  43.694   5.615  1.00 27.44           C
ATOM   4132  C   GLY A 526      35.735  42.357   5.378  1.00 28.43           C
ATOM   4133  O   GLY A 526      36.956  42.305   5.221  1.00 27.50           O
ATOM   4134  N   TYR A 527      34.960  41.276   5.348  1.00 26.36           N
ATOM   4135  CA  TYR A 527      35.534  39.955   5.117  1.00 27.51           C
ATOM   4136  C   TYR A 527      35.084  39.356   3.795  1.00 27.90           C
ATOM   4137  O   TYR A 527      33.902  39.382   3.454  1.00 29.44           O
ATOM   4138  CB  TYR A 527      35.172  38.994   6.257  1.00 25.78           C
ATOM   4139  CG  TYR A 527      35.642  39.462   7.611  1.00 24.38           C
ATOM   4140  CD1 TYR A 527      34.800  40.187   8.448  1.00 24.25           C
ATOM   4141  CD2 TYR A 527      36.949  39.222   8.036  1.00 25.47           C
ATOM   4142  CE1 TYR A 527      35.244  40.667   9.675  1.00 24.08           C
ATOM   4143  CE2 TYR A 527      37.404  39.700   9.262  1.00 25.40           C
ATOM   4144  CZ  TYR A 527      36.545  40.424  10.073  1.00 24.98           C
ATOM   4145  OH  TYR A 527      36.990  40.922  11.276  1.00 26.15           O
ATOM   4146  N   ASP A 528      36.042  38.815   3.055  1.00 29.54           N
ATOM   4147  CA  ASP A 528      35.769  38.194   1.770  1.00 31.97           C
ATOM   4148  C   ASP A 528      35.723  36.687   1.977  1.00 31.53           C
ATOM   4149  O   ASP A 528      36.761  36.048   2.150  1.00 32.76           O
ATOM   4150  CB  ASP A 528      36.876  38.547   0.774  1.00 35.08           C
ATOM   4151  CG  ASP A 528      36.648  37.938  -0.597  1.00 39.28           C
ATOM   4152  OD1 ASP A 528      37.526  38.099  -1.469  1.00 41.03           O
ATOM   4153  OD2 ASP A 528      35.594  37.302  -0.805  1.00 41.20           O
ATOM   4154  N   VAL A 529      34.523  36.117   1.967  1.00 30.90           N
ATOM   4155  CA  VAL A 529      34.383  34.679   2.165  1.00 31.67           C
ATOM   4156  C   VAL A 529      33.595  34.018   1.044  1.00 31.06           C
ATOM   4157  O   VAL A 529      32.635  34.584   0.521  1.00 30.82           O
ATOM   4158  CB  VAL A 529      33.688  34.360   3.515  1.00 32.09           C
ATOM   4159  CG1 VAL A 529      34.475  34.969   4.665  1.00 32.92           C
ATOM   4160  CG2 VAL A 529      32.270  34.890   3.512  1.00 30.84           C
ATOM   4161  N   GLU A 530      34.022  32.817   0.674  1.00 32.45           N
ATOM   4162  CA  GLU A 530      33.360  32.050  -0.371  1.00 34.81           C
ATOM   4163  C   GLU A 530      32.780  30.818   0.311  1.00 33.58           C
ATOM   4164  O   GLU A 530      33.524  29.968   0.797  1.00 32.47           O
ATOM   4165  CB  GLU A 530      34.368  31.612  -1.437  1.00 38.30           C
ATOM   4166  CG  GLU A 530      35.217  32.737  -2.010  1.00 46.11           C
ATOM   4167  CD  GLU A 530      34.412  33.731  -2.826  1.00 49.74           C
ATOM   4168  OE1 GLU A 530      33.463  34.331  -2.275  1.00 52.70           O
ATOM   4169  OE2 GLU A 530      34.732  33.914  -4.022  1.00 52.11           O
ATOM   4170  N   ILE A 531      31.457  30.726   0.363  1.00 32.79           N
ATOM   4171  CA  ILE A 531      30.825  29.580   1.002  1.00 30.54           C
ATOM   4172  C   ILE A 531      30.675  28.433   0.011  1.00 30.11           C
ATOM   4173  O   ILE A 531      30.141  28.603  -1.088  1.00 28.27           O
ATOM   4174  CB  ILE A 531      29.440  29.944   1.571  1.00 30.71           C
ATOM   4175  CG1 ILE A 531      29.578  31.095   2.570  1.00 29.20           C
ATOM   4176  CG2 ILE A 531      28.826  28.729   2.257  1.00 29.95           C
ATOM   4177  CD1 ILE A 531      28.281  31.503   3.228  1.00 27.91           C
ATOM   4178  N   PRO A 532      31.160  27.242   0.386  1.00 30.65           N
ATOM   4179  CA  PRO A 532      31.052  26.092  -0.512  1.00 30.93           C
ATOM   4180  C   PRO A 532      29.592  25.853  -0.885  1.00 29.26           C
ATOM   4181  O   PRO A 532      28.715  25.923  -0.027  1.00 29.72           O
ATOM   4182  CB  PRO A 532      31.622  24.948   0.326  1.00 31.27           C
ATOM   4183  CG  PRO A 532      32.596  25.641   1.239  1.00 32.75           C
ATOM   4184  CD  PRO A 532      31.823  26.867   1.647  1.00 31.22           C
ATOM   4185  N   PHE A 533      29.334  25.600  -2.163  1.00 28.83           N
ATOM   4186  CA  PHE A 533      27.976  25.320  -2.619  1.00 29.88           C
ATOM   4187  C   PHE A 533      27.973  24.150  -3.591  1.00 30.24           C
ATOM   4188  O   PHE A 533      28.811  24.072  -4.489  1.00 31.32           O
ATOM   4189  CB  PHE A 533      27.348  26.527  -3.319  1.00 26.84           C
ATOM   4190  CG  PHE A 533      25.968  26.253  -3.855  1.00 26.42           C
ATOM   4191  CD1 PHE A 533      24.873  26.190  -2.996  1.00 23.63           C
ATOM   4192  CD2 PHE A 533      25.770  26.000  -5.210  1.00 24.87           C
ATOM   4193  CE1 PHE A 533      23.602  25.875  -3.478  1.00 24.72           C
ATOM   4194  CE2 PHE A 533      24.504  25.684  -5.703  1.00 23.52           C
ATOM   4195  CZ  PHE A 533      23.417  25.621  -4.834  1.00 23.88           C
ATOM   4196  N   GLU A 534      27.023  23.243  -3.409  1.00 29.39           N
ATOM   4197  CA  GLU A 534      26.900  22.087  -4.281  1.00 29.22           C
ATOM   4198  C   GLU A 534      25.451  21.945  -4.722  1.00 27.83           C
ATOM   4199  O   GLU A 534      24.562  21.756  -3.894  1.00 25.81           O
ATOM   4200  CB  GLU A 534      27.350  20.821  -3.549  1.00 32.89           C
ATOM   4201  CG  GLU A 534      28.843  20.767  -3.258  1.00 36.56           C
ATOM   4202  CD  GLU A 534      29.677  20.684  -4.522  1.00 40.11           C
ATOM   4203  OE1 GLU A 534      30.922  20.700  -4.419  1.00 43.02           O
ATOM   4204  OE2 GLU A 534      29.091  20.601  -5.621  1.00 42.46           O
ATOM   4205  N   PRO A 535      25.191  22.061  -6.035  1.00 27.07           N
ATOM   4206  CA  PRO A 535      23.826  21.935  -6.550  1.00 26.34           C
ATOM   4207  C   PRO A 535      23.414  20.468  -6.580  1.00 24.81           C
ATOM   4208  O   PRO A 535      24.216  19.593  -6.277  1.00 24.89           O
ATOM   4209  CB  PRO A 535      23.936  22.538  -7.948  1.00 27.15           C
ATOM   4210  CG  PRO A 535      25.317  22.138  -8.363  1.00 26.96           C
ATOM   4211  CD  PRO A 535      26.127  22.427  -7.114  1.00 27.76           C
ATOM   4212  N   GLY A 536      22.165  20.199  -6.937  1.00 23.27           N
ATOM   4213  CA  GLY A 536      21.717  18.820  -6.994  1.00 22.93           C
ATOM   4214  C   GLY A 536      20.458  18.537  -6.199  1.00 22.69           C
ATOM   4215  O   GLY A 536      19.828  17.496  -6.385  1.00 23.13           O
ATOM   4216  N   ARG A 537      20.096  19.444  -5.299  1.00 21.55           N
ATOM   4217  CA  ARG A 537      18.887  19.264  -4.506  1.00 21.13           C
ATOM   4218  C   ARG A 537      17.711  19.293  -5.474  1.00 21.13           C
ATOM   4219  O   ARG A 537      17.749  20.004  -6.483  1.00 19.47           O
ATOM   4220  CB  ARG A 537      18.732  20.395  -3.485  1.00 19.66           C
ATOM   4221  CG  ARG A 537      19.851  20.486  -2.458  1.00 18.46           C
ATOM   4222  CD  ARG A 537      19.597  21.617  -1.468  1.00 17.64           C
ATOM   4223  NE  ARG A 537      20.677  21.730  -0.491  1.00 18.70           N
ATOM   4224  CZ  ARG A 537      21.897  22.183  -0.765  1.00 20.16           C
ATOM   4225  NH1 ARG A 537      22.202  22.582  -1.993  1.00 22.05           N
ATOM   4226  NH2 ARG A 537      22.822  22.213   0.185  1.00 18.99           N
ATOM   4227  N   VAL A 538      16.672  18.521  -5.177  1.00 18.76           N
ATOM   4228  CA  VAL A 538      15.502  18.482  -6.041  1.00 19.44           C
ATOM   4229  C   VAL A 538      14.267  19.033  -5.344  1.00 19.69           C
ATOM   4230  O   VAL A 538      14.265  19.257  -4.128  1.00 17.47           O
ATOM   4231  CB  VAL A 538      15.208  17.043  -6.515  1.00 19.61           C
ATOM   4232  CG1 VAL A 538      16.398  16.501  -7.289  1.00 19.47           C
ATOM   4233  CG2 VAL A 538      14.906  16.149  -5.319  1.00 19.66           C
ATOM   4234  N   ASP A 539      13.216  19.261  -6.121  1.00 19.12           N
ATOM   4235  CA  ASP A 539      11.974  19.765  -5.562  1.00 20.45           C
ATOM   4236  C   ASP A 539      10.967  18.638  -5.431  1.00 20.27           C
ATOM   4237  O   ASP A 539      10.372  18.198  -6.415  1.00 20.05           O
ATOM   4238  CB  ASP A 539      11.400  20.880  -6.434  1.00 20.83           C
ATOM   4239  CG  ASP A 539      12.303  22.095  -6.478  1.00 23.36           C
ATOM   4240  OD1 ASP A 539      12.851  22.462  -5.415  1.00 21.29           O
ATOM   4241  OD2 ASP A 539      12.460  22.687  -7.569  1.00 25.06           O
ATOM   4242  N   ALA A 540      10.795  18.161  -4.206  1.00 18.81           N
ATOM   4243  CA  ALA A 540       9.854  17.089  -3.939  1.00 18.53           C
ATOM   4244  C   ALA A 540       8.451  17.659  -4.029  1.00 17.05           C
ATOM   4245  O   ALA A 540       8.235  18.851  -3.799  1.00 17.77           O
ATOM   4246  CB  ALA A 540      10.099  16.515  -2.550  1.00 18.44           C
ATOM   4247  N   GLY A 541       7.495  16.809  -4.373  1.00 17.19           N
ATOM   4248  CA  GLY A 541       6.125  17.264  -4.467  1.00 18.11           C
ATOM   4249  C   GLY A 541       5.320  16.672  -3.332  1.00 17.53           C
ATOM   4250  O   GLY A 541       5.865  15.943  -2.498  1.00 18.61           O
ATOM   4251  N   PRO A 542       4.022  16.978  -3.254  1.00 16.93           N
ATOM   4252  CA  PRO A 542       3.214  16.415  -2.174  1.00 17.01           C
ATOM   4253  C   PRO A 542       3.138  14.886  -2.269  1.00 17.54           C
ATOM   4254  O   PRO A 542       2.893  14.212  -1.270  1.00 15.73           O
ATOM   4255  CB  PRO A 542       1.855  17.093  -2.367  1.00 19.24           C
ATOM   4256  CG  PRO A 542       1.835  17.431  -3.837  1.00 19.60           C
ATOM   4257  CD  PRO A 542       3.235  17.915  -4.075  1.00 17.55           C
ATOM   4258  N   GLU A 543       3.367  14.344  -3.465  1.00 15.38           N
ATOM   4259  CA  GLU A 543       3.314  12.896  -3.658  1.00 15.94           C
ATOM   4260  C   GLU A 543       4.520  12.184  -3.037  1.00 16.13           C
ATOM   4261  O   GLU A 543       4.504  10.969  -2.863  1.00 16.31           O
ATOM   4262  CB  GLU A 543       3.220  12.538  -5.151  1.00 16.66           C
ATOM   4263  CG  GLU A 543       4.448  12.891  -5.964  1.00 16.26           C
ATOM   4264  CD  GLU A 543       4.366  14.266  -6.591  1.00 18.53           C
ATOM   4265  OE1 GLU A 543       3.755  15.170  -5.984  1.00 18.76           O
ATOM   4266  OE2 GLU A 543       4.926  14.445  -7.694  1.00 20.03           O
ATOM   4267  N   HIS A 544       5.562  12.942  -2.706  1.00 15.13           N
ATOM   4268  CA  HIS A 544       6.761  12.375  -2.081  1.00 15.76           C
ATOM   4269  C   HIS A 544       6.721  12.741  -0.607  1.00 16.59           C
ATOM   4270  O   HIS A 544       7.694  12.528   0.117  1.00 18.41           O
ATOM   4271  CB  HIS A 544       8.029  13.011  -2.647  1.00 14.20           C
ATOM   4272  CG  HIS A 544       8.115  12.997  -4.139  1.00 17.61           C
ATOM   4273  ND1 HIS A 544       8.435  11.865  -4.857  1.00 20.06           N
ATOM   4274  CD2 HIS A 544       7.943  13.985  -5.048  1.00 15.74           C
ATOM   4275  CE1 HIS A 544       8.460  12.159  -6.146  1.00 18.28           C
ATOM   4276  NE2 HIS A 544       8.165  13.439  -6.288  1.00 19.76           N
ATOM   4277  N   THR A 545       5.593  13.283  -0.163  1.00 14.99           N
ATOM   4278  CA  THR A 545       5.495  13.764   1.206  1.00 15.00           C
ATOM   4279  C   THR A 545       4.302  13.304   2.029  1.00 14.75           C
ATOM   4280  O   THR A 545       3.153  13.578   1.677  1.00 14.31           O
ATOM   4281  CB  THR A 545       5.497  15.318   1.201  1.00 14.45           C
ATOM   4282  OG1 THR A 545       6.604  15.792   0.420  1.00 13.35           O
ATOM   4283  CG2 THR A 545       5.607  15.868   2.617  1.00 11.39           C
ATOM   4284  N   ASP A 546       4.584  12.599   3.123  1.00 14.91           N
ATOM   4285  CA  ASP A 546       3.540  12.156   4.049  1.00 14.95           C
ATOM   4286  C   ASP A 546       3.486  13.343   5.005  1.00 14.95           C
ATOM   4287  O   ASP A 546       4.205  13.382   6.008  1.00 14.49           O
ATOM   4288  CB  ASP A 546       3.978  10.894   4.800  1.00 16.88           C
ATOM   4289  CG  ASP A 546       3.010  10.505   5.911  1.00 19.86           C
ATOM   4290  OD1 ASP A 546       2.193  11.357   6.319  1.00 19.61           O
ATOM   4291  OD2 ASP A 546       3.076   9.350   6.387  1.00 18.09           O
ATOM   4292  N   ALA A 547       2.641  14.315   4.679  1.00 14.04           N
ATOM   4293  CA  ALA A 547       2.530  15.545   5.456  1.00 14.52           C
ATOM   4294  C   ALA A 547       2.371  15.395   6.973  1.00 15.22           C
ATOM   4295  O   ALA A 547       3.095  16.032   7.740  1.00 15.01           O
ATOM   4296  CB  ALA A 547       1.404  16.412   4.883  1.00 15.43           C
ATOM   4297  N   PRO A 548       1.415  14.570   7.430  1.00 16.30           N
ATOM   4298  CA  PRO A 548       1.252  14.417   8.879  1.00 16.01           C
ATOM   4299  C   PRO A 548       2.512  13.907   9.579  1.00 17.51           C
ATOM   4300  O   PRO A 548       2.761  14.251  10.732  1.00 17.10           O
ATOM   4301  CB  PRO A 548       0.090  13.434   8.993  1.00 17.80           C
ATOM   4302  CG  PRO A 548      -0.743  13.781   7.786  1.00 16.54           C
ATOM   4303  CD  PRO A 548       0.308  13.920   6.704  1.00 14.81           C
ATOM   4304  N   SER A 549       3.306  13.096   8.882  1.00 15.72           N
ATOM   4305  CA  SER A 549       4.529  12.558   9.470  1.00 16.88           C
ATOM   4306  C   SER A 549       5.587  13.633   9.669  1.00 17.24           C
ATOM   4307  O   SER A 549       6.524  13.442  10.441  1.00 16.94           O
ATOM   4308  CB  SER A 549       5.112  11.439   8.607  1.00 15.25           C
ATOM   4309  OG  SER A 549       5.818  11.954   7.493  1.00 16.23           O
ATOM   4310  N   PHE A 550       5.447  14.760   8.974  1.00 15.12           N
ATOM   4311  CA  PHE A 550       6.416  15.836   9.113  1.00 16.09           C
ATOM   4312  C   PHE A 550       6.146  16.730  10.312  1.00 16.86           C
ATOM   4313  O   PHE A 550       7.003  17.518  10.709  1.00 18.50           O
ATOM   4314  CB  PHE A 550       6.500  16.668   7.829  1.00 15.99           C
ATOM   4315  CG  PHE A 550       7.455  16.106   6.824  1.00 15.40           C
ATOM   4316  CD1 PHE A 550       7.074  15.063   5.989  1.00 13.60           C
ATOM   4317  CD2 PHE A 550       8.768  16.565   6.768  1.00 14.05           C
ATOM   4318  CE1 PHE A 550       7.989  14.479   5.114  1.00 14.43           C
ATOM   4319  CE2 PHE A 550       9.691  15.985   5.896  1.00 16.35           C
ATOM   4320  CZ  PHE A 550       9.297  14.938   5.069  1.00 13.34           C
ATOM   4321  N   ASP A 551       4.958  16.604  10.892  1.00 16.10           N
ATOM   4322  CA  ASP A 551       4.613  17.384  12.069  1.00 19.19           C
ATOM   4323  C   ASP A 551       5.624  17.052  13.162  1.00 18.68           C
ATOM   4324  O   ASP A 551       5.872  17.859  14.055  1.00 16.36           O
ATOM   4325  CB  ASP A 551       3.204  17.030  12.554  1.00 22.14           C
ATOM   4326  CG  ASP A 551       2.798  17.816  13.792  1.00 27.65           C
ATOM   4327  OD1 ASP A 551       2.743  19.064  13.718  1.00 28.62           O
ATOM   4328  OD2 ASP A 551       2.534  17.185  14.841  1.00 29.40           O
ATOM   4329  N   ALA A 552       6.206  15.859  13.080  1.00 18.31           N
ATOM   4330  CA  ALA A 552       7.193  15.415  14.064  1.00 18.97           C
ATOM   4331  C   ALA A 552       8.450  16.285  14.056  1.00 18.74           C
ATOM   4332  O   ALA A 552       9.166  16.354  15.055  1.00 19.19           O
ATOM   4333  CB  ALA A 552       7.572  13.963  13.804  1.00 19.13           C
ATOM   4334  N   LEU A 553       8.720  16.944  12.933  1.00 16.01           N
ATOM   4335  CA  LEU A 553       9.899  17.796  12.828  1.00 16.94           C
ATOM   4336  C   LEU A 553       9.635  19.252  13.215  1.00 18.73           C
ATOM   4337  O   LEU A 553      10.555  20.076  13.210  1.00 20.11           O
ATOM   4338  CB  LEU A 553      10.468  17.744  11.402  1.00 18.10           C
ATOM   4339  CG  LEU A 553      10.749  16.363  10.797  1.00 18.26           C
ATOM   4340  CD1 LEU A 553      11.451  16.520   9.448  1.00 16.21           C
ATOM   4341  CD2 LEU A 553      11.615  15.550  11.739  1.00 19.33           C
ATOM   4342  N   LYS A 554       8.389  19.579  13.548  1.00 19.59           N
ATOM   4343  CA  LYS A 554       8.055  20.951  13.927  1.00 20.03           C
ATOM   4344  C   LYS A 554       8.761  21.334  15.226  1.00 20.29           C
ATOM   4345  O   LYS A 554       8.636  20.643  16.235  1.00 20.06           O
ATOM   4346  CB  LYS A 554       6.547  21.123  14.124  1.00 20.07           C
ATOM   4347  CG  LYS A 554       6.144  22.580  14.328  1.00 23.31           C
ATOM   4348  CD  LYS A 554       4.731  22.727  14.872  1.00 26.26           C
ATOM   4349  CE  LYS A 554       3.700  22.171  13.917  1.00 27.98           C
ATOM   4350  NZ  LYS A 554       2.325  22.355  14.467  1.00 31.05           N
ATOM   4351  N   PRO A 555       9.502  22.451  15.218  1.00 20.07           N
ATOM   4352  CA  PRO A 555      10.213  22.886  16.424  1.00 18.90           C
ATOM   4353  C   PRO A 555       9.356  23.717  17.375  1.00 18.19           C
ATOM   4354  O   PRO A 555       8.433  24.412  16.948  1.00 17.55           O
ATOM   4355  CB  PRO A 555      11.372  23.687  15.855  1.00 19.78           C
ATOM   4356  CG  PRO A 555      10.725  24.378  14.680  1.00 20.03           C
ATOM   4357  CD  PRO A 555       9.883  23.272  14.052  1.00 19.30           C
ATOM   4358  N   LYS A 556       9.655  23.619  18.666  1.00 16.85           N
ATOM   4359  CA  LYS A 556       8.957  24.389  19.686  1.00 17.72           C
ATOM   4360  C   LYS A 556       9.888  25.546  20.036  1.00 18.78           C
ATOM   4361  O   LYS A 556       9.474  26.552  20.614  1.00 18.26           O
ATOM   4362  CB  LYS A 556       8.705  23.541  20.935  1.00 20.92           C
ATOM   4363  CG  LYS A 556       7.747  22.376  20.718  1.00 24.98           C
ATOM   4364  CD  LYS A 556       7.454  21.656  22.027  1.00 31.08           C
ATOM   4365  CE  LYS A 556       6.477  20.501  21.820  1.00 33.91           C
ATOM   4366  NZ  LYS A 556       6.185  19.797  23.100  1.00 37.90           N
ATOM   4367  N   VAL A 557      11.156  25.372  19.678  1.00 17.74           N
ATOM   4368  CA  VAL A 557      12.191  26.366  19.916  1.00 17.56           C
ATOM   4369  C   VAL A 557      13.130  26.414  18.713  1.00 17.90           C
ATOM   4370  O   VAL A 557      13.473  25.380  18.151  1.00 15.73           O
ATOM   4371  CB  VAL A 557      13.032  26.003  21.164  1.00 17.39           C
ATOM   4372  CG1 VAL A 557      14.294  26.854  21.212  1.00 19.50           C
ATOM   4373  CG2 VAL A 557      12.204  26.206  22.431  1.00 15.13           C
ATOM   4374  N   ASP A 558      13.529  27.617  18.312  1.00 17.30           N
ATOM   4375  CA  ASP A 558      14.474  27.773  17.209  1.00 18.53           C
ATOM   4376  C   ASP A 558      15.445  28.879  17.600  1.00 17.22           C
ATOM   4377  O   ASP A 558      15.086  30.057  17.605  1.00 17.70           O
ATOM   4378  CB  ASP A 558      13.774  28.150  15.905  1.00 17.70           C
ATOM   4379  CG  ASP A 558      14.728  28.144  14.715  1.00 18.59           C
ATOM   4380  OD1 ASP A 558      14.947  27.067  14.120  1.00 20.42           O
ATOM   4381  OD2 ASP A 558      15.280  29.213  14.382  1.00 18.48           O
ATOM   4382  N   GLY A 559      16.669  28.489  17.937  1.00 17.58           N
ATOM   4383  CA  GLY A 559      17.677  29.453  18.344  1.00 17.50           C
ATOM   4384  C   GLY A 559      18.026  30.502  17.307  1.00 17.26           C
ATOM   4385  O   GLY A 559      18.052  31.698  17.609  1.00 18.50           O
ATOM   4386  N   VAL A 560      18.305  30.066  16.086  1.00 16.00           N
ATOM   4387  CA  VAL A 560      18.663  30.999  15.025  1.00 17.76           C
ATOM   4388  C   VAL A 560      17.636  32.111  14.827  1.00 17.58           C
ATOM   4389  O   VAL A 560      18.002  33.261  14.593  1.00 19.56           O
ATOM   4390  CB  VAL A 560      18.878  30.255  13.687  1.00 16.71           C
ATOM   4391  CG1 VAL A 560      18.761  31.224  12.509  1.00 18.52           C
ATOM   4392  CG2 VAL A 560      20.253  29.603  13.689  1.00 15.72           C
ATOM   4393  N   ARG A 561      16.356  31.770  14.923  1.00 16.97           N
ATOM   4394  CA  ARG A 561      15.295  32.754  14.739  1.00 18.09           C
ATOM   4395  C   ARG A 561      14.750  33.289  16.061  1.00 18.84           C
ATOM   4396  O   ARG A 561      13.809  34.085  16.082  1.00 17.39           O
ATOM   4397  CB  ARG A 561      14.171  32.145  13.899  1.00 16.69           C
ATOM   4398  CG  ARG A 561      14.577  31.924  12.444  1.00 18.23           C
ATOM   4399  CD  ARG A 561      13.547  31.121  11.669  1.00 16.77           C
ATOM   4400  NE  ARG A 561      13.557  29.706  12.037  1.00 16.97           N
ATOM   4401  CZ  ARG A 561      12.779  28.791  11.472  1.00 18.33           C
ATOM   4402  NH1 ARG A 561      11.928  29.149  10.517  1.00 15.20           N
ATOM   4403  NH2 ARG A 561      12.860  27.518  11.847  1.00 16.96           N
ATOM   4404  N   ASN A 562      15.359  32.859  17.161  1.00 18.23           N
ATOM   4405  CA  ASN A 562      14.947  33.288  18.492  1.00 19.01           C
ATOM   4406  C   ASN A 562      13.434  33.144  18.648  1.00 19.22           C
ATOM   4407  O   ASN A 562      12.724  34.079  19.034  1.00 19.27           O
ATOM   4408  CB  ASN A 562      15.396  34.738  18.741  1.00 20.62           C
ATOM   4409  CG  ASN A 562      15.932  34.952  20.151  1.00 20.51           C
ATOM   4410  OD1 ASN A 562      16.525  35.992  20.454  1.00 22.03           O
ATOM   4411  ND2 ASN A 562      15.724  33.972  21.020  1.00 14.48           N
ATOM   4412  N   TYR A 563      12.952  31.950  18.326  1.00 16.81           N
ATOM   4413  CA  TYR A 563      11.540  31.620  18.426  1.00 17.39           C
ATOM   4414  C   TYR A 563      11.355  30.680  19.609  1.00 17.93           C
ATOM   4415  O   TYR A 563      12.090  29.704  19.750  1.00 16.57           O
ATOM   4416  CB  TYR A 563      11.073  30.920  17.148  1.00 16.03           C
ATOM   4417  CG  TYR A 563       9.715  30.261  17.264  1.00 16.97           C
ATOM   4418  CD1 TYR A 563       8.542  31.001  17.136  1.00 15.93           C
ATOM   4419  CD2 TYR A 563       9.607  28.889  17.489  1.00 17.67           C
ATOM   4420  CE1 TYR A 563       7.290  30.388  17.224  1.00 16.76           C
ATOM   4421  CE2 TYR A 563       8.367  28.268  17.580  1.00 14.78           C
ATOM   4422  CZ  TYR A 563       7.214  29.020  17.444  1.00 16.68           C
ATOM   4423  OH  TYR A 563       5.989  28.397  17.510  1.00 18.48           O
ATOM   4424  N   ILE A 564      10.385  30.982  20.462  1.00 17.79           N
ATOM   4425  CA  ILE A 564      10.107  30.138  21.616  1.00 20.99           C
ATOM   4426  C   ILE A 564       8.604  29.988  21.758  1.00 24.29           C
ATOM   4427  O   ILE A 564       7.903  30.941  22.105  1.00 24.07           O
ATOM   4428  CB  ILE A 564      10.665  30.738  22.926  1.00 20.38           C
ATOM   4429  CG1 ILE A 564      12.184  30.864  22.843  1.00 18.07           C
ATOM   4430  CG2 ILE A 564      10.297  29.846  24.103  1.00 20.36           C
ATOM   4431  CD1 ILE A 564      12.798  31.544  24.054  1.00 21.16           C
ATOM   4432  N   GLN A 565       8.108  28.792  21.467  1.00 26.96           N
ATOM   4433  CA  GLN A 565       6.683  28.517  21.574  1.00 32.38           C
ATOM   4434  C   GLN A 565       6.320  28.727  23.043  1.00 34.78           C
ATOM   4435  O   GLN A 565       6.890  28.090  23.927  1.00 32.60           O
ATOM   4436  CB  GLN A 565       6.409  27.073  21.150  1.00 33.96           C
ATOM   4437  CG  GLN A 565       5.020  26.822  20.599  1.00 38.90           C
ATOM   4438  CD  GLN A 565       4.830  25.379  20.169  1.00 41.97           C
ATOM   4439  OE1 GLN A 565       4.852  24.467  20.994  1.00 43.77           O
ATOM   4440  NE2 GLN A 565       4.649  25.166  18.871  1.00 44.21           N
ATOM   4441  N   ASP A 566       5.387  29.635  23.307  1.00 40.12           N
ATOM   4442  CA  ASP A 566       4.990  29.917  24.682  1.00 44.69           C
ATOM   4443  C   ASP A 566       4.135  28.781  25.221  1.00 45.27           C
ATOM   4444  O   ASP A 566       2.959  28.964  25.527  1.00 48.23           O
ATOM   4445  CB  ASP A 566       4.218  31.240  24.754  1.00 48.26           C
ATOM   4446  CG  ASP A 566       4.044  31.735  26.180  1.00 51.71           C
ATOM   4447  OD1 ASP A 566       3.367  31.047  26.975  1.00 53.94           O
ATOM   4448  OD2 ASP A 566       4.589  32.811  26.508  1.00 53.61           O
ATOM   4449  N   ASP A 567       4.741  27.606  25.340  1.00 45.62           N
ATOM   4450  CA  ASP A 567       4.043  26.429  25.830  1.00 45.28           C
ATOM   4451  C   ASP A 567       5.047  25.361  26.255  1.00 43.35           C
ATOM   4452  O   ASP A 567       4.683  24.377  26.899  1.00 43.30           O
ATOM   4453  CB  ASP A 567       3.136  25.877  24.728  1.00 49.13           C
ATOM   4454  CG  ASP A 567       2.176  24.820  25.236  1.00 52.57           C
ATOM   4455  OD1 ASP A 567       1.420  24.262  24.410  1.00 55.83           O
ATOM   4456  OD2 ASP A 567       2.171  24.550  26.456  1.00 53.60           O
ATOM   4457  N   ILE A 568       6.312  25.558  25.892  1.00 39.39           N
ATOM   4458  CA  ILE A 568       7.355  24.600  26.239  1.00 35.62           C
ATOM   4459  C   ILE A 568       7.385  24.361  27.744  1.00 34.38           C
ATOM   4460  O   ILE A 568       7.045  25.247  28.530  1.00 33.14           O
ATOM   4461  CB  ILE A 568       8.749  25.086  25.785  1.00 34.75           C
ATOM   4462  CG1 ILE A 568       9.070  26.435  26.430  1.00 33.48           C
ATOM   4463  CG2 ILE A 568       8.791  25.200  24.268  1.00 33.96           C
ATOM   4464  CD1 ILE A 568      10.475  26.924  26.145  1.00 35.07           C
ATOM   4465  N   THR A 569       7.793  23.161  28.139  1.00 31.78           N
ATOM   4466  CA  THR A 569       7.858  22.808  29.549  1.00 31.38           C
ATOM   4467  C   THR A 569       9.272  22.962  30.106  1.00 28.34           C
ATOM   4468  O   THR A 569       9.451  23.370  31.252  1.00 28.01           O
ATOM   4469  CB  THR A 569       7.376  21.361  29.778  1.00 33.30           C
ATOM   4470  OG1 THR A 569       8.199  20.456  29.032  1.00 36.42           O
ATOM   4471  CG2 THR A 569       5.930  21.208  29.325  1.00 34.96           C
ATOM   4472  N   ARG A 570      10.273  22.642  29.292  1.00 25.36           N
ATOM   4473  CA  ARG A 570      11.670  22.757  29.714  1.00 23.49           C
ATOM   4474  C   ARG A 570      12.201  24.166  29.479  1.00 21.51           C
ATOM   4475  O   ARG A 570      11.635  24.929  28.698  1.00 19.32           O
ATOM   4476  CB  ARG A 570      12.559  21.801  28.917  1.00 22.83           C
ATOM   4477  CG  ARG A 570      12.419  20.328  29.234  1.00 24.38           C
ATOM   4478  CD  ARG A 570      13.300  19.522  28.281  1.00 23.27           C
ATOM   4479  NE  ARG A 570      12.814  19.612  26.907  1.00 23.58           N
ATOM   4480  CZ  ARG A 570      13.482  19.184  25.839  1.00 23.63           C
ATOM   4481  NH1 ARG A 570      14.683  18.632  25.973  1.00 22.16           N
ATOM   4482  NH2 ARG A 570      12.944  19.305  24.633  1.00 23.63           N
ATOM   4483  N   PRO A 571      13.301  24.532  30.156  1.00 21.65           N
ATOM   4484  CA  PRO A 571      13.838  25.875  29.929  1.00 21.65           C
ATOM   4485  C   PRO A 571      14.220  25.944  28.447  1.00 21.35           C
ATOM   4486  O   PRO A 571      14.637  24.942  27.861  1.00 19.57           O
ATOM   4487  CB  PRO A 571      15.049  25.917  30.850  1.00 22.88           C
ATOM   4488  CG  PRO A 571      14.611  25.047  32.004  1.00 25.29           C
ATOM   4489  CD  PRO A 571      13.987  23.871  31.281  1.00 22.49           C
ATOM   4490  N   ALA A 572      14.071  27.114  27.841  1.00 19.33           N
ATOM   4491  CA  ALA A 572      14.379  27.273  26.426  1.00 18.58           C
ATOM   4492  C   ALA A 572      15.773  26.798  26.017  1.00 17.13           C
ATOM   4493  O   ALA A 572      15.926  26.146  24.980  1.00 16.61           O
ATOM   4494  CB  ALA A 572      14.186  28.733  26.014  1.00 19.42           C
ATOM   4495  N   GLU A 573      16.785  27.113  26.823  1.00 15.24           N
ATOM   4496  CA  GLU A 573      18.152  26.720  26.492  1.00 16.04           C
ATOM   4497  C   GLU A 573      18.333  25.199  26.430  1.00 15.47           C
ATOM   4498  O   GLU A 573      19.180  24.697  25.689  1.00 15.57           O
ATOM   4499  CB  GLU A 573      19.152  27.331  27.487  1.00 13.94           C
ATOM   4500  CG  GLU A 573      19.034  26.805  28.907  1.00 17.24           C
ATOM   4501  CD  GLU A 573      18.180  27.678  29.802  1.00 17.56           C
ATOM   4502  OE1 GLU A 573      17.202  28.287  29.311  1.00 20.55           O
ATOM   4503  OE2 GLU A 573      18.481  27.742  31.011  1.00 19.47           O
ATOM   4504  N   GLU A 574      17.544  24.464  27.207  1.00 14.98           N
ATOM   4505  CA  GLU A 574      17.639  23.009  27.186  1.00 16.20           C
ATOM   4506  C   GLU A 574      17.119  22.470  25.857  1.00 14.38           C
ATOM   4507  O   GLU A 574      17.684  21.535  25.297  1.00 14.62           O
ATOM   4508  CB  GLU A 574      16.851  22.404  28.352  1.00 17.90           C
ATOM   4509  CG  GLU A 574      17.631  22.409  29.652  1.00 23.76           C
ATOM   4510  CD  GLU A 574      16.851  21.834  30.820  1.00 28.12           C
ATOM   4511  OE1 GLU A 574      16.193  20.783  30.645  1.00 29.58           O
ATOM   4512  OE2 GLU A 574      16.912  22.431  31.916  1.00 30.88           O
ATOM   4513  N   VAL A 575      16.041  23.063  25.353  1.00 14.90           N
ATOM   4514  CA  VAL A 575      15.480  22.636  24.076  1.00 14.17           C
ATOM   4515  C   VAL A 575      16.476  23.015  22.985  1.00 14.74           C
ATOM   4516  O   VAL A 575      16.662  22.285  22.012  1.00 15.46           O
ATOM   4517  CB  VAL A 575      14.132  23.335  23.784  1.00 14.40           C
ATOM   4518  CG1 VAL A 575      13.508  22.752  22.526  1.00 14.77           C
ATOM   4519  CG2 VAL A 575      13.190  23.173  24.970  1.00 15.41           C
ATOM   4520  N   LEU A 576      17.120  24.167  23.164  1.00 13.55           N
ATOM   4521  CA  LEU A 576      18.111  24.660  22.211  1.00 14.42           C
ATOM   4522  C   LEU A 576      19.227  23.639  22.032  1.00 13.26           C
ATOM   4523  O   LEU A 576      19.604  23.295  20.909  1.00 14.37           O
ATOM   4524  CB  LEU A 576      18.720  25.978  22.713  1.00 13.61           C
ATOM   4525  CG  LEU A 576      19.835  26.558  21.836  1.00 16.15           C
ATOM   4526  CD1 LEU A 576      19.219  27.195  20.592  1.00 15.03           C
ATOM   4527  CD2 LEU A 576      20.626  27.593  22.623  1.00 14.21           C
ATOM   4528  N   VAL A 577      19.763  23.174  23.153  1.00 11.76           N
ATOM   4529  CA  VAL A 577      20.840  22.194  23.147  1.00 13.42           C
ATOM   4530  C   VAL A 577      20.338  20.874  22.563  1.00 12.56           C
ATOM   4531  O   VAL A 577      21.044  20.210  21.801  1.00 12.05           O
ATOM   4532  CB  VAL A 577      21.376  21.978  24.581  1.00 15.56           C
ATOM   4533  CG1 VAL A 577      22.334  20.799  24.616  1.00 15.57           C
ATOM   4534  CG2 VAL A 577      22.091  23.245  25.053  1.00 17.04           C
ATOM   4535  N   ASP A 578      19.113  20.506  22.923  1.00 11.82           N
ATOM   4536  CA  ASP A 578      18.501  19.275  22.414  1.00 14.20           C
ATOM   4537  C   ASP A 578      18.474  19.365  20.884  1.00 13.92           C
ATOM   4538  O   ASP A 578      18.901  18.446  20.190  1.00 12.51           O
ATOM   4539  CB  ASP A 578      17.070  19.148  22.944  1.00 15.26           C
ATOM   4540  CG  ASP A 578      16.501  17.747  22.775  1.00 18.59           C
ATOM   4541  OD1 ASP A 578      16.685  17.142  21.704  1.00 18.48           O
ATOM   4542  OD2 ASP A 578      15.857  17.253  23.720  1.00 22.74           O
ATOM   4543  N   ASN A 579      17.970  20.486  20.372  1.00 13.65           N
ATOM   4544  CA  ASN A 579      17.884  20.716  18.928  1.00 14.04           C
ATOM   4545  C   ASN A 579      19.252  20.766  18.247  1.00 13.24           C
ATOM   4546  O   ASN A 579      19.416  20.269  17.132  1.00 13.98           O
ATOM   4547  CB  ASN A 579      17.140  22.025  18.639  1.00 15.18           C
ATOM   4548  CG  ASN A 579      15.656  21.931  18.922  1.00 17.18           C
ATOM   4549  OD1 ASN A 579      15.106  20.838  19.057  1.00 17.19           O
ATOM   4550  ND2 ASN A 579      14.993  23.086  18.998  1.00 16.57           N
ATOM   4551  N   ALA A 580      20.226  21.379  18.913  1.00 13.15           N
ATOM   4552  CA  ALA A 580      21.573  21.492  18.365  1.00 14.03           C
ATOM   4553  C   ALA A 580      22.168  20.112  18.125  1.00 13.66           C
ATOM   4554  O   ALA A 580      22.855  19.889  17.127  1.00 13.62           O
ATOM   4555  CB  ALA A 580      22.464  22.286  19.317  1.00 13.44           C
ATOM   4556  N   ASP A 581      21.898  19.187  19.042  1.00 12.79           N
ATOM   4557  CA  ASP A 581      22.413  17.822  18.916  1.00 13.88           C
ATOM   4558  C   ASP A 581      21.908  17.146  17.641  1.00 13.57           C
ATOM   4559  O   ASP A 581      22.645  16.409  16.990  1.00 12.57           O
ATOM   4560  CB  ASP A 581      22.003  16.983  20.131  1.00 13.45           C
ATOM   4561  CG  ASP A 581      22.348  15.504  19.968  1.00 14.78           C
ATOM   4562  OD1 ASP A 581      21.430  14.671  20.075  1.00 15.14           O
ATOM   4563  OD2 ASP A 581      23.530  15.177  19.730  1.00 15.99           O
ATOM   4564  N   LEU A 582      20.649  17.397  17.289  1.00 13.53           N
ATOM   4565  CA  LEU A 582      20.068  16.796  16.094  1.00 14.72           C
ATOM   4566  C   LEU A 582      20.742  17.312  14.826  1.00 15.80           C
ATOM   4567  O   LEU A 582      20.692  16.662  13.781  1.00 14.80           O
ATOM   4568  CB  LEU A 582      18.561  17.065  16.044  1.00 14.41           C
ATOM   4569  CG  LEU A 582      17.756  16.423  17.176  1.00 13.98           C
ATOM   4570  CD1 LEU A 582      16.287  16.792  17.035  1.00 16.00           C
ATOM   4571  CD2 LEU A 582      17.932  14.907  17.138  1.00 14.34           C
ATOM   4572  N   LEU A 583      21.366  18.485  14.925  1.00 15.99           N
ATOM   4573  CA  LEU A 583      22.077  19.074  13.800  1.00 16.02           C
ATOM   4574  C   LEU A 583      23.557  18.698  13.903  1.00 16.42           C
ATOM   4575  O   LEU A 583      24.394  19.232  13.176  1.00 16.29           O
ATOM   4576  CB  LEU A 583      21.919  20.602  13.798  1.00 15.00           C
ATOM   4577  CG  LEU A 583      20.502  21.166  13.608  1.00 16.25           C
ATOM   4578  CD1 LEU A 583      20.536  22.691  13.715  1.00 14.28           C
ATOM   4579  CD2 LEU A 583      19.945  20.739  12.247  1.00 15.11           C
ATOM   4580  N   ASN A 584      23.870  17.776  14.812  1.00 15.91           N
ATOM   4581  CA  ASN A 584      25.244  17.303  15.005  1.00 16.27           C
ATOM   4582  C   ASN A 584      26.239  18.394  15.399  1.00 15.44           C
ATOM   4583  O   ASN A 584      27.431  18.298  15.087  1.00 15.96           O
ATOM   4584  CB  ASN A 584      25.741  16.618  13.729  1.00 19.72           C
ATOM   4585  CG  ASN A 584      25.207  15.201  13.571  1.00 23.92           C
ATOM   4586  OD1 ASN A 584      25.345  14.593  12.507  1.00 27.95           O
ATOM   4587  ND2 ASN A 584      24.611  14.664  14.630  1.00 21.56           N
ATOM   4588  N   LEU A 585      25.761  19.420  16.095  1.00 15.12           N
ATOM   4589  CA  LEU A 585      26.625  20.528  16.504  1.00 15.65           C
ATOM   4590  C   LEU A 585      27.341  20.314  17.833  1.00 17.34           C
ATOM   4591  O   LEU A 585      26.834  19.635  18.726  1.00 16.04           O
ATOM   4592  CB  LEU A 585      25.806  21.820  16.624  1.00 14.82           C
ATOM   4593  CG  LEU A 585      24.953  22.268  15.436  1.00 10.49           C
ATOM   4594  CD1 LEU A 585      24.256  23.580  15.777  1.00 14.38           C
ATOM   4595  CD2 LEU A 585      25.846  22.431  14.211  1.00 14.11           C
ATOM   4596  N   THR A 586      28.523  20.913  17.953  1.00 16.34           N
ATOM   4597  CA  THR A 586      29.286  20.869  19.189  1.00 16.81           C
ATOM   4598  C   THR A 586      28.880  22.156  19.893  1.00 16.85           C
ATOM   4599  O   THR A 586      28.219  23.007  19.289  1.00 16.16           O
ATOM   4600  CB  THR A 586      30.805  20.924  18.933  1.00 17.19           C
ATOM   4601  OG1 THR A 586      31.127  22.120  18.203  1.00 16.94           O
ATOM   4602  CG2 THR A 586      31.258  19.703  18.151  1.00 17.62           C
ATOM   4603  N   ALA A 587      29.267  22.310  21.156  1.00 14.28           N
ATOM   4604  CA  ALA A 587      28.928  23.519  21.894  1.00 14.33           C
ATOM   4605  C   ALA A 587      29.542  24.751  21.222  1.00 14.61           C
ATOM   4606  O   ALA A 587      28.937  25.820  21.195  1.00 14.64           O
ATOM   4607  CB  ALA A 587      29.420  23.409  23.341  1.00 12.82           C
ATOM   4608  N   SER A 588      30.749  24.597  20.688  1.00 15.79           N
ATOM   4609  CA  SER A 588      31.429  25.702  20.023  1.00 15.84           C
ATOM   4610  C   SER A 588      30.712  26.131  18.745  1.00 16.26           C
ATOM   4611  O   SER A 588      30.554  27.328  18.486  1.00 14.74           O
ATOM   4612  CB  SER A 588      32.875  25.316  19.702  1.00 16.62           C
ATOM   4613  OG  SER A 588      33.649  25.234  20.887  1.00 16.28           O
ATOM   4614  N   GLU A 589      30.284  25.157  17.947  1.00 14.82           N
ATOM   4615  CA  GLU A 589      29.584  25.454  16.705  1.00 16.64           C
ATOM   4616  C   GLU A 589      28.251  26.130  17.002  1.00 18.74           C
ATOM   4617  O   GLU A 589      27.848  27.057  16.300  1.00 17.37           O
ATOM   4618  CB  GLU A 589      29.373  24.170  15.893  1.00 18.10           C
ATOM   4619  CG  GLU A 589      30.678  23.494  15.484  1.00 19.61           C
ATOM   4620  CD  GLU A 589      30.462  22.194  14.723  1.00 21.66           C
ATOM   4621  OE1 GLU A 589      29.587  21.404  15.130  1.00 18.56           O
ATOM   4622  OE2 GLU A 589      31.177  21.955  13.726  1.00 21.19           O
ATOM   4623  N   LEU A 590      27.569  25.679  18.051  1.00 16.84           N
ATOM   4624  CA  LEU A 590      26.292  26.278  18.417  1.00 16.86           C
ATOM   4625  C   LEU A 590      26.516  27.731  18.815  1.00 16.86           C
ATOM   4626  O   LEU A 590      25.765  28.621  18.411  1.00 16.88           O
ATOM   4627  CB  LEU A 590      25.653  25.526  19.588  1.00 16.69           C
ATOM   4628  CG  LEU A 590      24.424  26.187  20.225  1.00 16.71           C
ATOM   4629  CD1 LEU A 590      23.300  26.324  19.192  1.00 15.00           C
ATOM   4630  CD2 LEU A 590      23.960  25.352  21.420  1.00 15.23           C
ATOM   4631  N   THR A 591      27.553  27.965  19.612  1.00 14.38           N
ATOM   4632  CA  THR A 591      27.867  29.311  20.069  1.00 15.38           C
ATOM   4633  C   THR A 591      28.170  30.221  18.885  1.00 14.71           C
ATOM   4634  O   THR A 591      27.601  31.303  18.765  1.00 16.98           O
ATOM   4635  CB  THR A 591      29.073  29.306  21.024  1.00 14.23           C
ATOM   4636  OG1 THR A 591      28.799  28.435  22.133  1.00 13.78           O
ATOM   4637  CG2 THR A 591      29.327  30.713  21.555  1.00 10.57           C
ATOM   4638  N   ALA A 592      29.063  29.775  18.008  1.00 14.92           N
ATOM   4639  CA  ALA A 592      29.424  30.560  16.831  1.00 16.45           C
ATOM   4640  C   ALA A 592      28.186  30.863  15.981  1.00 16.92           C
ATOM   4641  O   ALA A 592      27.999  31.989  15.511  1.00 14.57           O
ATOM   4642  CB  ALA A 592      30.463  29.806  16.003  1.00 16.32           C
ATOM   4643  N   LEU A 593      27.338  29.857  15.796  1.00 14.57           N
ATOM   4644  CA  LEU A 593      26.125  30.010  14.995  1.00 15.59           C
ATOM   4645  C   LEU A 593      25.180  31.073  15.543  1.00 14.82           C
ATOM   4646  O   LEU A 593      24.814  32.019  14.836  1.00 15.98           O
ATOM   4647  CB  LEU A 593      25.378  28.670  14.900  1.00 14.53           C
ATOM   4648  CG  LEU A 593      24.099  28.668  14.046  1.00 16.36           C
ATOM   4649  CD1 LEU A 593      24.454  28.920  12.581  1.00 14.49           C
ATOM   4650  CD2 LEU A 593      23.386  27.325  14.187  1.00 15.54           C
ATOM   4651  N   ILE A 594      24.783  30.922  16.804  1.00 14.70           N
ATOM   4652  CA  ILE A 594      23.862  31.865  17.416  1.00 15.06           C
ATOM   4653  C   ILE A 594      24.459  33.266  17.516  1.00 15.86           C
ATOM   4654  O   ILE A 594      23.808  34.251  17.163  1.00 15.16           O
ATOM   4655  CB  ILE A 594      23.431  31.400  18.831  1.00 15.59           C
ATOM   4656  CG1 ILE A 594      22.735  30.035  18.748  1.00 17.60           C
ATOM   4657  CG2 ILE A 594      22.485  32.425  19.455  1.00 16.84           C
ATOM   4658  CD1 ILE A 594      21.537  30.001  17.806  1.00 17.61           C
ATOM   4659  N   GLY A 595      25.695  33.351  17.999  1.00 14.94           N
ATOM   4660  CA  GLY A 595      26.344  34.645  18.138  1.00 17.24           C
ATOM   4661  C   GLY A 595      26.502  35.358  16.810  1.00 15.80           C
ATOM   4662  O   GLY A 595      26.188  36.543  16.686  1.00 15.21           O
ATOM   4663  N   GLY A 596      27.002  34.637  15.814  1.00 16.57           N
ATOM   4664  CA  GLY A 596      27.177  35.229  14.503  1.00 17.54           C
ATOM   4665  C   GLY A 596      25.831  35.638  13.939  1.00 20.01           C
ATOM   4666  O   GLY A 596      25.674  36.735  13.403  1.00 19.87           O
ATOM   4667  N   MET A 597      24.846  34.758  14.087  1.00 18.41           N
ATOM   4668  CA  MET A 597      23.504  35.010  13.577  1.00 18.87           C
ATOM   4669  C   MET A 597      22.870  36.285  14.124  1.00 18.94           C
ATOM   4670  O   MET A 597      22.170  36.992  13.402  1.00 17.87           O
ATOM   4671  CB  MET A 597      22.590  33.821  13.887  1.00 20.59           C
ATOM   4672  CG  MET A 597      21.232  33.887  13.197  1.00 19.76           C
ATOM   4673  SD  MET A 597      21.396  33.984  11.399  1.00 22.59           S
ATOM   4674  CE  MET A 597      21.904  32.320  11.002  1.00 17.55           C
ATOM   4675  N   ARG A 598      23.106  36.579  15.398  1.00 19.09           N
ATOM   4676  CA  ARG A 598      22.521  37.766  15.996  1.00 19.54           C
ATOM   4677  C   ARG A 598      23.065  39.068  15.414  1.00 19.86           C
ATOM   4678  O   ARG A 598      22.404  40.099  15.501  1.00 20.89           O
ATOM   4679  CB  ARG A 598      22.694  37.743  17.515  1.00 18.88           C
ATOM   4680  CG  ARG A 598      21.868  36.662  18.216  1.00 18.96           C
ATOM   4681  CD  ARG A 598      20.350  36.870  18.070  1.00 18.41           C
ATOM   4682  NE  ARG A 598      19.627  35.907  18.900  1.00 16.30           N
ATOM   4683  CZ  ARG A 598      19.209  34.712  18.489  1.00 18.71           C
ATOM   4684  NH1 ARG A 598      19.408  34.315  17.236  1.00 14.52           N
ATOM   4685  NH2 ARG A 598      18.646  33.881  19.356  1.00 15.14           N
ATOM   4686  N   SER A 599      24.256  39.030  14.821  1.00 20.64           N
ATOM   4687  CA  SER A 599      24.807  40.240  14.216  1.00 23.57           C
ATOM   4688  C   SER A 599      24.137  40.439  12.855  1.00 23.70           C
ATOM   4689  O   SER A 599      24.067  41.556  12.343  1.00 24.72           O
ATOM   4690  CB  SER A 599      26.332  40.147  14.057  1.00 20.90           C
ATOM   4691  OG  SER A 599      26.721  39.162  13.117  1.00 23.58           O
ATOM   4692  N   ILE A 600      23.636  39.349  12.277  1.00 23.73           N
ATOM   4693  CA  ILE A 600      22.941  39.419  10.992  1.00 23.79           C
ATOM   4694  C   ILE A 600      21.477  39.782  11.249  1.00 24.85           C
ATOM   4695  O   ILE A 600      20.906  40.634  10.567  1.00 25.12           O
ATOM   4696  CB  ILE A 600      23.003  38.071  10.233  1.00 23.53           C
ATOM   4697  CG1 ILE A 600      24.444  37.765   9.828  1.00 23.81           C
ATOM   4698  CG2 ILE A 600      22.117  38.122   9.000  1.00 23.09           C
ATOM   4699  CD1 ILE A 600      24.620  36.424   9.142  1.00 25.66           C
ATOM   4700  N   GLY A 601      20.877  39.139  12.246  1.00 23.96           N
ATOM   4701  CA  GLY A 601      19.491  39.417  12.576  1.00 24.10           C
ATOM   4702  C   GLY A 601      18.503  38.703  11.669  1.00 25.35           C
ATOM   4703  O   GLY A 601      18.133  39.212  10.613  1.00 24.05           O
ATOM   4704  N   ALA A 602      18.075  37.515  12.081  1.00 24.65           N
ATOM   4705  CA  ALA A 602      17.126  36.734  11.295  1.00 23.54           C
ATOM   4706  C   ALA A 602      16.045  36.204  12.220  1.00 23.29           C
ATOM   4707  O   ALA A 602      15.617  35.056  12.100  1.00 24.97           O
ATOM   4708  CB  ALA A 602      17.844  35.581  10.616  1.00 24.54           C
ATOM   4709  N   ASN A 603      15.598  37.053  13.138  1.00 21.69           N
ATOM   4710  CA  ASN A 603      14.590  36.661  14.108  1.00 20.33           C
ATOM   4711  C   ASN A 603      13.165  36.525  13.609  1.00 20.48           C
ATOM   4712  O   ASN A 603      12.718  37.229  12.698  1.00 17.40           O
ATOM   4713  CB  ASN A 603      14.574  37.632  15.288  1.00 20.71           C
ATOM   4714  CG  ASN A 603      15.815  37.535  16.146  1.00 21.38           C
ATOM   4715  OD1 ASN A 603      16.580  36.571  16.058  1.00 19.53           O
ATOM   4716  ND2 ASN A 603      16.013  38.533  17.002  1.00 19.42           N
ATOM   4717  N   TYR A 604      12.458  35.605  14.252  1.00 19.56           N
ATOM   4718  CA  TYR A 604      11.057  35.349  13.985  1.00 20.71           C
ATOM   4719  C   TYR A 604      10.346  36.670  14.285  1.00 22.01           C
ATOM   4720  O   TYR A 604      10.578  37.282  15.332  1.00 19.65           O
ATOM   4721  CB  TYR A 604      10.592  34.232  14.923  1.00 19.46           C
ATOM   4722  CG  TYR A 604       9.108  34.114  15.151  1.00 18.11           C
ATOM   4723  CD1 TYR A 604       8.512  34.663  16.291  1.00 17.63           C
ATOM   4724  CD2 TYR A 604       8.307  33.386  14.270  1.00 15.72           C
ATOM   4725  CE1 TYR A 604       7.149  34.479  16.550  1.00 17.32           C
ATOM   4726  CE2 TYR A 604       6.959  33.197  14.519  1.00 15.75           C
ATOM   4727  CZ  TYR A 604       6.385  33.740  15.657  1.00 16.28           C
ATOM   4728  OH  TYR A 604       5.053  33.517  15.903  1.00 15.23           O
ATOM   4729  N   GLN A 605       9.510  37.109  13.346  1.00 22.21           N
ATOM   4730  CA  GLN A 605       8.760  38.358  13.457  1.00 24.66           C
ATOM   4731  C   GLN A 605       9.665  39.585  13.518  1.00 25.77           C
ATOM   4732  O   GLN A 605       9.257  40.643  13.996  1.00 25.70           O
ATOM   4733  CB  GLN A 605       7.829  38.331  14.673  1.00 25.77           C
ATOM   4734  CG  GLN A 605       6.758  37.264  14.581  1.00 28.37           C
ATOM   4735  CD  GLN A 605       5.671  37.436  15.616  1.00 31.07           C
ATOM   4736  OE1 GLN A 605       5.944  37.744  16.772  1.00 33.53           O
ATOM   4737  NE2 GLN A 605       4.426  37.219  15.208  1.00 33.54           N
ATOM   4738  N   ASP A 606      10.889  39.426  13.027  1.00 25.91           N
ATOM   4739  CA  ASP A 606      11.872  40.501  12.978  1.00 27.41           C
ATOM   4740  C   ASP A 606      12.063  41.272  14.281  1.00 26.52           C
ATOM   4741  O   ASP A 606      12.193  42.499  14.270  1.00 26.93           O
ATOM   4742  CB  ASP A 606      11.503  41.471  11.852  1.00 30.08           C
ATOM   4743  CG  ASP A 606      11.455  40.790  10.492  1.00 34.02           C
ATOM   4744  OD1 ASP A 606      11.057  41.447   9.507  1.00 36.36           O
ATOM   4745  OD2 ASP A 606      11.821  39.597  10.406  1.00 33.09           O
ATOM   4746  N   THR A 607      12.087  40.559  15.403  1.00 24.02           N
ATOM   4747  CA  THR A 607      12.283  41.201  16.703  1.00 23.09           C
ATOM   4748  C   THR A 607      13.756  41.582  16.845  1.00 21.40           C
ATOM   4749  O   THR A 607      14.583  41.186  16.026  1.00 22.07           O
ATOM   4750  CB  THR A 607      11.926  40.249  17.859  1.00 23.22           C
ATOM   4751  OG1 THR A 607      12.885  39.184  17.909  1.00 20.58           O
ATOM   4752  CG2 THR A 607      10.537  39.656  17.657  1.00 22.88           C
ATOM   4753  N   ASP A 608      14.083  42.348  17.883  1.00 21.20           N
ATOM   4754  CA  ASP A 608      15.468  42.754  18.123  1.00 21.70           C
ATOM   4755  C   ASP A 608      16.069  41.893  19.232  1.00 20.68           C
ATOM   4756  O   ASP A 608      17.159  42.178  19.733  1.00 20.25           O
ATOM   4757  CB  ASP A 608      15.544  44.226  18.545  1.00 23.98           C
ATOM   4758  CG  ASP A 608      15.048  45.172  17.469  1.00 27.81           C
ATOM   4759  OD1 ASP A 608      15.521  45.075  16.313  1.00 28.09           O
ATOM   4760  OD2 ASP A 608      14.190  46.019  17.787  1.00 31.95           O
ATOM   4761  N   LEU A 609      15.350  40.841  19.610  1.00 19.67           N
ATOM   4762  CA  LEU A 609      15.798  39.944  20.669  1.00 20.45           C
ATOM   4763  C   LEU A 609      17.183  39.368  20.387  1.00 18.92           C
ATOM   4764  O   LEU A 609      17.394  38.702  19.375  1.00 19.41           O
ATOM   4765  CB  LEU A 609      14.785  38.808  20.852  1.00 19.22           C
ATOM   4766  CG  LEU A 609      13.391  39.200  21.357  1.00 22.09           C
ATOM   4767  CD1 LEU A 609      12.437  38.025  21.203  1.00 20.65           C
ATOM   4768  CD2 LEU A 609      13.467  39.631  22.818  1.00 20.72           C
ATOM   4769  N   GLY A 610      18.123  39.641  21.288  1.00 19.74           N
ATOM   4770  CA  GLY A 610      19.476  39.136  21.146  1.00 19.71           C
ATOM   4771  C   GLY A 610      20.327  39.807  20.085  1.00 19.52           C
ATOM   4772  O   GLY A 610      21.505  39.482  19.938  1.00 18.80           O
ATOM   4773  N   VAL A 611      19.743  40.741  19.342  1.00 18.77           N
ATOM   4774  CA  VAL A 611      20.483  41.434  18.296  1.00 20.07           C
ATOM   4775  C   VAL A 611      21.289  42.570  18.922  1.00 20.71           C
ATOM   4776  O   VAL A 611      20.948  43.747  18.787  1.00 20.26           O
ATOM   4777  CB  VAL A 611      19.526  41.996  17.224  1.00 20.83           C
ATOM   4778  CG1 VAL A 611      20.323  42.587  16.073  1.00 20.93           C
ATOM   4779  CG2 VAL A 611      18.609  40.884  16.720  1.00 19.04           C
ATOM   4780  N   PHE A 612      22.362  42.196  19.610  1.00 19.37           N
ATOM   4781  CA  PHE A 612      23.229  43.151  20.295  1.00 21.31           C
ATOM   4782  C   PHE A 612      24.198  43.834  19.340  1.00 21.86           C
ATOM   4783  O   PHE A 612      25.412  43.641  19.436  1.00 19.89           O
ATOM   4784  CB  PHE A 612      24.028  42.434  21.387  1.00 20.30           C
ATOM   4785  CG  PHE A 612      23.185  41.608  22.325  1.00 18.23           C
ATOM   4786  CD1 PHE A 612      23.729  40.494  22.962  1.00 20.10           C
ATOM   4787  CD2 PHE A 612      21.858  41.942  22.583  1.00 18.70           C
ATOM   4788  CE1 PHE A 612      22.963  39.725  23.839  1.00 17.91           C
ATOM   4789  CE2 PHE A 612      21.083  41.179  23.461  1.00 17.07           C
ATOM   4790  CZ  PHE A 612      21.639  40.068  24.088  1.00 19.34           C
ATOM   4791  N   THR A 613      23.668  44.625  18.414  1.00 23.55           N
ATOM   4792  CA  THR A 613      24.518  45.335  17.465  1.00 25.19           C
ATOM   4793  C   THR A 613      23.818  46.554  16.882  1.00 27.58           C
ATOM   4794  O   THR A 613      22.590  46.602  16.805  1.00 25.27           O
ATOM   4795  CB  THR A 613      24.965  44.420  16.305  1.00 27.32           C
ATOM   4796  OG1 THR A 613      25.865  45.141  15.453  1.00 26.89           O
ATOM   4797  CG2 THR A 613      23.764  43.955  15.481  1.00 26.95           C
ATOM   4798  N   ASP A 614      24.615  47.543  16.488  1.00 28.86           N
ATOM   4799  CA  ASP A 614      24.101  48.772  15.892  1.00 32.02           C
ATOM   4800  C   ASP A 614      24.063  48.631  14.375  1.00 31.09           C
ATOM   4801  O   ASP A 614      23.488  49.469  13.682  1.00 31.15           O
ATOM   4802  CB  ASP A 614      25.003  49.959  16.249  1.00 36.08           C
ATOM   4803  CG  ASP A 614      24.885  50.369  17.700  1.00 40.62           C
ATOM   4804  OD1 ASP A 614      25.698  51.210  18.143  1.00 43.67           O
ATOM   4805  OD2 ASP A 614      23.981  49.863  18.396  1.00 43.92           O
ATOM   4806  N   GLU A 615      24.685  47.574  13.861  1.00 30.50           N
ATOM   4807  CA  GLU A 615      24.728  47.342  12.419  1.00 31.22           C
ATOM   4808  C   GLU A 615      24.205  45.969  12.008  1.00 29.92           C
ATOM   4809  O   GLU A 615      24.984  45.064  11.702  1.00 27.05           O
ATOM   4810  CB  GLU A 615      26.159  47.497  11.895  1.00 34.07           C
ATOM   4811  CG  GLU A 615      26.749  48.884  12.046  1.00 38.92           C
ATOM   4812  CD  GLU A 615      28.113  48.999  11.390  1.00 42.14           C
ATOM   4813  OE1 GLU A 615      29.057  48.314  11.839  1.00 43.21           O
ATOM   4814  OE2 GLU A 615      28.241  49.773  10.419  1.00 46.28           O
ATOM   4815  N   PRO A 616      22.876  45.795  11.991  1.00 30.10           N
ATOM   4816  CA  PRO A 616      22.306  44.503  11.600  1.00 30.10           C
ATOM   4817  C   PRO A 616      22.775  44.123  10.198  1.00 28.95           C
ATOM   4818  O   PRO A 616      23.239  44.974   9.443  1.00 28.49           O
ATOM   4819  CB  PRO A 616      20.803  44.760  11.656  1.00 30.63           C
ATOM   4820  CG  PRO A 616      20.682  45.788  12.733  1.00 32.12           C
ATOM   4821  CD  PRO A 616      21.819  46.730  12.410  1.00 30.51           C
ATOM   4822  N   GLU A 617      22.657  42.841   9.867  1.00 27.50           N
ATOM   4823  CA  GLU A 617      23.060  42.317   8.564  1.00 27.32           C
ATOM   4824  C   GLU A 617      24.541  42.531   8.273  1.00 27.17           C
ATOM   4825  O   GLU A 617      24.963  42.582   7.114  1.00 27.12           O
ATOM   4826  CB  GLU A 617      22.195  42.930   7.455  1.00 29.17           C
ATOM   4827  CG  GLU A 617      20.696  42.778   7.713  1.00 29.24           C
ATOM   4828  CD  GLU A 617      19.846  42.997   6.468  1.00 32.10           C
ATOM   4829  OE1 GLU A 617      20.137  43.943   5.704  1.00 32.06           O
ATOM   4830  OE2 GLU A 617      18.877  42.228   6.261  1.00 29.89           O
ATOM   4831  N   THR A 618      25.325  42.647   9.341  1.00 26.63           N
ATOM   4832  CA  THR A 618      26.773  42.828   9.246  1.00 24.88           C
ATOM   4833  C   THR A 618      27.415  41.798  10.171  1.00 23.42           C
ATOM   4834  O   THR A 618      27.440  41.973  11.389  1.00 22.15           O
ATOM   4835  CB  THR A 618      27.186  44.237   9.694  1.00 26.65           C
ATOM   4836  OG1 THR A 618      26.534  45.207   8.866  1.00 29.30           O
ATOM   4837  CG2 THR A 618      28.688  44.414   9.586  1.00 25.30           C
ATOM   4838  N   LEU A 619      27.933  40.725   9.583  1.00 23.24           N
ATOM   4839  CA  LEU A 619      28.540  39.634  10.343  1.00 22.24           C
ATOM   4840  C   LEU A 619      29.797  40.011  11.124  1.00 21.42           C
ATOM   4841  O   LEU A 619      30.893  40.099  10.564  1.00 21.25           O
ATOM   4842  CB  LEU A 619      28.845  38.465   9.404  1.00 20.43           C
ATOM   4843  CG  LEU A 619      29.339  37.167  10.046  1.00 22.38           C
ATOM   4844  CD1 LEU A 619      28.410  36.764  11.179  1.00 19.55           C
ATOM   4845  CD2 LEU A 619      29.403  36.074   8.988  1.00 19.79           C
ATOM   4846  N   THR A 620      29.625  40.219  12.427  1.00 21.00           N
ATOM   4847  CA  THR A 620      30.725  40.587  13.314  1.00 22.15           C
ATOM   4848  C   THR A 620      30.607  39.799  14.616  1.00 23.64           C
ATOM   4849  O   THR A 620      29.790  38.882  14.724  1.00 22.44           O
ATOM   4850  CB  THR A 620      30.671  42.081  13.675  1.00 22.11           C
ATOM   4851  OG1 THR A 620      29.507  42.333  14.476  1.00 19.68           O
ATOM   4852  CG2 THR A 620      30.607  42.936  12.408  1.00 21.66           C
ATOM   4853  N   ASN A 621      31.415  40.171  15.604  1.00 21.87           N
ATOM   4854  CA  ASN A 621      31.376  39.507  16.900  1.00 22.24           C
ATOM   4855  C   ASN A 621      30.721  40.422  17.935  1.00 21.78           C
ATOM   4856  O   ASN A 621      30.919  40.266  19.140  1.00 22.94           O
ATOM   4857  CB  ASN A 621      32.792  39.114  17.334  1.00 22.84           C
ATOM   4858  CG  ASN A 621      33.657  40.312  17.671  1.00 24.27           C
ATOM   4859  OD1 ASN A 621      33.388  41.431  17.237  1.00 24.47           O
ATOM   4860  ND2 ASN A 621      34.712  40.076  18.443  1.00 22.06           N
ATOM   4861  N   ASP A 622      29.925  41.372  17.448  1.00 21.32           N
ATOM   4862  CA  ASP A 622      29.219  42.320  18.308  1.00 19.66           C
ATOM   4863  C   ASP A 622      28.378  41.631  19.379  1.00 19.32           C
ATOM   4864  O   ASP A 622      28.250  42.138  20.494  1.00 18.40           O
ATOM   4865  CB  ASP A 622      28.305  43.223  17.472  1.00 19.61           C
ATOM   4866  CG  ASP A 622      29.030  44.429  16.893  1.00 21.27           C
ATOM   4867  OD1 ASP A 622      30.271  44.513  17.020  1.00 20.96           O
ATOM   4868  OD2 ASP A 622      28.347  45.295  16.305  1.00 18.64           O
ATOM   4869  N   PHE A 623      27.785  40.490  19.037  1.00 19.37           N
ATOM   4870  CA  PHE A 623      26.960  39.761  20.000  1.00 18.25           C
ATOM   4871  C   PHE A 623      27.744  39.450  21.265  1.00 16.40           C
ATOM   4872  O   PHE A 623      27.273  39.691  22.371  1.00 16.01           O
ATOM   4873  CB  PHE A 623      26.458  38.438  19.410  1.00 17.36           C
ATOM   4874  CG  PHE A 623      25.714  37.575  20.403  1.00 18.59           C
ATOM   4875  CD1 PHE A 623      24.381  37.834  20.715  1.00 18.64           C
ATOM   4876  CD2 PHE A 623      26.355  36.513  21.039  1.00 19.36           C
ATOM   4877  CE1 PHE A 623      23.696  37.048  21.647  1.00 19.94           C
ATOM   4878  CE2 PHE A 623      25.680  35.720  21.973  1.00 19.13           C
ATOM   4879  CZ  PHE A 623      24.350  35.989  22.276  1.00 19.23           C
ATOM   4880  N   PHE A 624      28.944  38.908  21.094  1.00 17.90           N
ATOM   4881  CA  PHE A 624      29.768  38.545  22.238  1.00 19.03           C
ATOM   4882  C   PHE A 624      30.346  39.745  22.978  1.00 20.47           C
ATOM   4883  O   PHE A 624      30.336  39.785  24.209  1.00 18.59           O
ATOM   4884  CB  PHE A 624      30.882  37.600  21.790  1.00 19.18           C
ATOM   4885  CG  PHE A 624      30.372  36.351  21.120  1.00 19.29           C
ATOM   4886  CD1 PHE A 624      30.353  36.244  19.733  1.00 19.59           C
ATOM   4887  CD2 PHE A 624      29.885  35.291  21.878  1.00 18.99           C
ATOM   4888  CE1 PHE A 624      29.856  35.100  19.112  1.00 20.21           C
ATOM   4889  CE2 PHE A 624      29.384  34.143  21.266  1.00 14.99           C
ATOM   4890  CZ  PHE A 624      29.370  34.047  19.885  1.00 19.25           C
ATOM   4891  N   VAL A 625      30.843  40.726  22.233  1.00 21.27           N
ATOM   4892  CA  VAL A 625      31.406  41.918  22.857  1.00 19.94           C
ATOM   4893  C   VAL A 625      30.369  42.578  23.761  1.00 18.93           C
ATOM   4894  O   VAL A 625      30.646  42.868  24.925  1.00 18.69           O
ATOM   4895  CB  VAL A 625      31.874  42.941  21.794  1.00 20.46           C
ATOM   4896  CG1 VAL A 625      32.326  44.240  22.469  1.00 21.99           C
ATOM   4897  CG2 VAL A 625      33.013  42.349  20.979  1.00 18.28           C
ATOM   4898  N   ASN A 626      29.168  42.794  23.232  1.00 18.89           N
ATOM   4899  CA  ASN A 626      28.115  43.437  24.007  1.00 18.12           C
ATOM   4900  C   ASN A 626      27.499  42.550  25.076  1.00 19.03           C
ATOM   4901  O   ASN A 626      27.030  43.041  26.106  1.00 19.38           O
ATOM   4902  CB  ASN A 626      27.035  43.986  23.071  1.00 18.94           C
ATOM   4903  CG  ASN A 626      27.551  45.129  22.216  1.00 22.80           C
ATOM   4904  OD1 ASN A 626      28.233  46.022  22.720  1.00 20.20           O
ATOM   4905  ND2 ASN A 626      27.234  45.109  20.926  1.00 19.64           N
ATOM   4906  N   LEU A 627      27.496  41.243  24.843  1.00 18.16           N
ATOM   4907  CA  LEU A 627      26.950  40.322  25.833  1.00 18.55           C
ATOM   4908  C   LEU A 627      27.826  40.332  27.083  1.00 17.57           C
ATOM   4909  O   LEU A 627      27.327  40.382  28.206  1.00 18.55           O
ATOM   4910  CB  LEU A 627      26.906  38.894  25.277  1.00 16.40           C
ATOM   4911  CG  LEU A 627      26.522  37.801  26.285  1.00 18.03           C
ATOM   4912  CD1 LEU A 627      25.086  38.001  26.747  1.00 17.80           C
ATOM   4913  CD2 LEU A 627      26.687  36.432  25.638  1.00 20.02           C
ATOM   4914  N   LEU A 628      29.137  40.292  26.868  1.00 18.41           N
ATOM   4915  CA  LEU A 628      30.114  40.244  27.954  1.00 20.53           C
ATOM   4916  C   LEU A 628      30.477  41.584  28.598  1.00 21.19           C
ATOM   4917  O   LEU A 628      31.153  41.614  29.624  1.00 23.21           O
ATOM   4918  CB  LEU A 628      31.387  39.561  27.449  1.00 20.19           C
ATOM   4919  CG  LEU A 628      31.201  38.149  26.875  1.00 22.14           C
ATOM   4920  CD1 LEU A 628      32.480  37.705  26.184  1.00 21.30           C
ATOM   4921  CD2 LEU A 628      30.827  37.178  27.989  1.00 21.00           C
ATOM   4922  N   ASP A 629      30.028  42.684  28.006  1.00 21.33           N
ATOM   4923  CA  ASP A 629      30.326  44.013  28.541  1.00 21.28           C
ATOM   4924  C   ASP A 629      29.711  44.188  29.932  1.00 21.01           C
ATOM   4925  O   ASP A 629      28.492  44.266  30.067  1.00 20.06           O
ATOM   4926  CB  ASP A 629      29.769  45.084  27.595  1.00 19.99           C
ATOM   4927  CG  ASP A 629      30.228  46.488  27.959  1.00 23.32           C
ATOM   4928  OD1 ASP A 629      30.741  46.685  29.086  1.00 19.90           O
ATOM   4929  OD2 ASP A 629      30.064  47.395  27.115  1.00 21.49           O
ATOM   4930  N   MET A 630      30.545  44.257  30.967  1.00 20.82           N
ATOM   4931  CA  MET A 630      30.023  44.422  32.321  1.00 21.72           C
ATOM   4932  C   MET A 630      29.382  45.789  32.528  1.00 22.38           C
ATOM   4933  O   MET A 630      28.817  46.064  33.586  1.00 21.63           O
ATOM   4934  CB  MET A 630      31.123  44.193  33.366  1.00 23.12           C
ATOM   4935  CG  MET A 630      31.342  42.725  33.733  1.00 22.84           C
ATOM   4936  SD  MET A 630      29.899  41.960  34.527  1.00 25.29           S
ATOM   4937  CE  MET A 630      30.034  42.617  36.208  1.00 26.52           C
ATOM   4938  N   GLY A 631      29.469  46.648  31.515  1.00 23.01           N
ATOM   4939  CA  GLY A 631      28.853  47.956  31.624  1.00 23.67           C
ATOM   4940  C   GLY A 631      27.346  47.775  31.556  1.00 24.00           C
ATOM   4941  O   GLY A 631      26.573  48.679  31.873  1.00 23.49           O
ATOM   4942  N   THR A 632      26.930  46.585  31.135  1.00 23.04           N
ATOM   4943  CA  THR A 632      25.515  46.259  31.020  1.00 22.01           C
ATOM   4944  C   THR A 632      25.109  45.270  32.106  1.00 22.66           C
ATOM   4945  O   THR A 632      25.881  44.382  32.480  1.00 23.15           O
ATOM   4946  CB  THR A 632      25.198  45.649  29.645  1.00 22.33           C
ATOM   4947  OG1 THR A 632      25.481  46.614  28.625  1.00 21.53           O
ATOM   4948  CG2 THR A 632      23.730  45.246  29.558  1.00 21.05           C
ATOM   4949  N   GLU A 633      23.891  45.437  32.602  1.00 24.01           N
ATOM   4950  CA  GLU A 633      23.344  44.593  33.653  1.00 26.59           C
ATOM   4951  C   GLU A 633      22.032  44.002  33.148  1.00 26.45           C
ATOM   4952  O   GLU A 633      21.226  44.707  32.541  1.00 28.41           O
ATOM   4953  CB  GLU A 633      23.108  45.446  34.894  1.00 28.89           C
ATOM   4954  CG  GLU A 633      22.520  44.725  36.071  1.00 33.81           C
ATOM   4955  CD  GLU A 633      22.438  45.628  37.282  1.00 36.68           C
ATOM   4956  OE1 GLU A 633      21.899  46.750  37.145  1.00 37.46           O
ATOM   4957  OE2 GLU A 633      22.911  45.218  38.364  1.00 39.70           O
ATOM   4958  N   TRP A 634      21.810  42.717  33.406  1.00 25.78           N
ATOM   4959  CA  TRP A 634      20.600  42.060  32.927  1.00 23.67           C
ATOM   4960  C   TRP A 634      19.578  41.740  34.005  1.00 24.78           C
ATOM   4961  O   TRP A 634      19.925  41.438  35.147  1.00 23.20           O
ATOM   4962  CB  TRP A 634      20.972  40.782  32.175  1.00 22.21           C
ATOM   4963  CG  TRP A 634      21.998  41.021  31.117  1.00 21.45           C
ATOM   4964  CD1 TRP A 634      23.350  41.111  31.291  1.00 19.21           C
ATOM   4965  CD2 TRP A 634      21.753  41.278  29.732  1.00 20.16           C
ATOM   4966  NE1 TRP A 634      23.961  41.413  30.098  1.00 19.71           N
ATOM   4967  CE2 TRP A 634      23.004  41.521  29.124  1.00 20.62           C
ATOM   4968  CE3 TRP A 634      20.595  41.331  28.943  1.00 21.07           C
ATOM   4969  CZ2 TRP A 634      23.134  41.812  27.760  1.00 22.49           C
ATOM   4970  CZ3 TRP A 634      20.724  41.623  27.584  1.00 19.78           C
ATOM   4971  CH2 TRP A 634      21.985  41.859  27.010  1.00 20.80           C
ATOM   4972  N   GLU A 635      18.308  41.812  33.624  1.00 25.30           N
ATOM   4973  CA  GLU A 635      17.211  41.530  34.535  1.00 28.14           C
ATOM   4974  C   GLU A 635      16.041  40.947  33.758  1.00 28.75           C
ATOM   4975  O   GLU A 635      15.871  41.229  32.570  1.00 28.80           O
ATOM   4976  CB  GLU A 635      16.757  42.813  35.231  1.00 30.24           C
ATOM   4977  CG  GLU A 635      16.260  43.878  34.267  1.00 34.95           C
ATOM   4978  CD  GLU A 635      15.757  45.119  34.975  1.00 38.72           C
ATOM   4979  OE1 GLU A 635      16.540  45.729  35.734  1.00 39.88           O
ATOM   4980  OE2 GLU A 635      14.577  45.482  34.771  1.00 40.58           O
ATOM   4981  N   PRO A 636      15.225  40.113  34.417  1.00 29.77           N
ATOM   4982  CA  PRO A 636      14.067  39.509  33.753  1.00 31.00           C
ATOM   4983  C   PRO A 636      13.106  40.615  33.329  1.00 32.40           C
ATOM   4984  O   PRO A 636      12.929  41.595  34.054  1.00 30.18           O
ATOM   4985  CB  PRO A 636      13.464  38.625  34.843  1.00 31.18           C
ATOM   4986  CG  PRO A 636      14.655  38.256  35.679  1.00 31.85           C
ATOM   4987  CD  PRO A 636      15.397  39.565  35.773  1.00 30.16           C
ATOM   4988  N   ALA A 637      12.495  40.462  32.160  1.00 34.07           N
ATOM   4989  CA  ALA A 637      11.547  41.454  31.669  1.00 37.24           C
ATOM   4990  C   ALA A 637      10.259  41.339  32.471  1.00 39.79           C
ATOM   4991  O   ALA A 637       9.806  40.237  32.780  1.00 40.37           O
ATOM   4992  CB  ALA A 637      11.266  41.228  30.190  1.00 37.17           C
ATOM   4993  N   ALA A 638       9.673  42.480  32.813  1.00 42.82           N
ATOM   4994  CA  ALA A 638       8.435  42.493  33.580  1.00 46.66           C
ATOM   4995  C   ALA A 638       7.324  41.779  32.816  1.00 48.85           C
ATOM   4996  O   ALA A 638       7.130  42.015  31.624  1.00 49.34           O
ATOM   4997  CB  ALA A 638       8.025  43.931  33.882  1.00 45.94           C
ATOM   4998  N   ASP A 639       6.604  40.903  33.510  1.00 51.68           N
ATOM   4999  CA  ASP A 639       5.503  40.156  32.909  1.00 54.53           C
ATOM   5000  C   ASP A 639       5.944  39.390  31.663  1.00 55.31           C
ATOM   5001  O   ASP A 639       5.387  39.572  30.579  1.00 56.11           O
ATOM   5002  CB  ASP A 639       4.359  41.111  32.546  1.00 56.79           C
ATOM   5003  CG  ASP A 639       3.832  41.882  33.748  1.00 58.13           C
ATOM   5004  OD1 ASP A 639       2.919  42.715  33.564  1.00 59.46           O
ATOM   5005  OD2 ASP A 639       4.328  41.659  34.874  1.00 58.46           O
ATOM   5006  N   SER A 640       6.946  38.533  31.825  1.00 55.50           N
ATOM   5007  CA  SER A 640       7.465  37.737  30.719  1.00 55.17           C
ATOM   5008  C   SER A 640       8.016  36.416  31.241  1.00 54.66           C
ATOM   5009  O   SER A 640       8.460  36.331  32.385  1.00 55.50           O
ATOM   5010  CB  SER A 640       8.570  38.501  29.986  1.00 55.61           C
ATOM   5011  OG  SER A 640       9.143  37.703  28.965  1.00 56.55           O
ATOM   5012  N   GLU A 641       7.992  35.389  30.399  1.00 53.48           N
ATOM   5013  CA  GLU A 641       8.485  34.078  30.800  1.00 52.22           C
ATOM   5014  C   GLU A 641       9.839  33.737  30.191  1.00 49.02           C
ATOM   5015  O   GLU A 641      10.564  32.892  30.717  1.00 48.80           O
ATOM   5016  CB  GLU A 641       7.477  32.993  30.410  1.00 54.90           C
ATOM   5017  CG  GLU A 641       6.091  33.171  31.015  1.00 59.32           C
ATOM   5018  CD  GLU A 641       5.135  32.057  30.622  1.00 61.49           C
ATOM   5019  OE1 GLU A 641       3.951  32.119  31.019  1.00 62.93           O
ATOM   5020  OE2 GLU A 641       5.568  31.119  29.918  1.00 62.61           O
ATOM   5021  N   HIS A 642      10.187  34.395  29.091  1.00 46.20           N
ATOM   5022  CA  HIS A 642      11.451  34.104  28.422  1.00 43.00           C
ATOM   5023  C   HIS A 642      12.311  35.324  28.098  1.00 39.18           C
ATOM   5024  O   HIS A 642      13.457  35.172  27.677  1.00 38.42           O
ATOM   5025  CB  HIS A 642      11.180  33.349  27.116  1.00 44.66           C
ATOM   5026  CG  HIS A 642      10.232  32.199  27.262  1.00 45.66           C
ATOM   5027  ND1 HIS A 642      10.525  31.082  28.013  1.00 46.32           N
ATOM   5028  CD2 HIS A 642       8.995  31.997  26.751  1.00 46.10           C
ATOM   5029  CE1 HIS A 642       9.508  30.239  27.958  1.00 46.30           C
ATOM   5030  NE2 HIS A 642       8.567  30.771  27.199  1.00 46.58           N
ATOM   5031  N   ARG A 643      11.777  36.525  28.293  1.00 36.05           N
ATOM   5032  CA  ARG A 643      12.529  37.730  27.958  1.00 32.38           C
ATOM   5033  C   ARG A 643      13.253  38.457  29.087  1.00 29.34           C
ATOM   5034  O   ARG A 643      12.826  38.444  30.241  1.00 25.66           O
ATOM   5035  CB  ARG A 643      11.622  38.707  27.209  1.00 33.10           C
ATOM   5036  CG  ARG A 643      11.299  38.240  25.796  1.00 37.94           C
ATOM   5037  CD  ARG A 643      10.367  39.185  25.054  1.00 40.09           C
ATOM   5038  NE  ARG A 643       9.062  39.286  25.698  1.00 45.23           N
ATOM   5039  CZ  ARG A 643       8.764  40.154  26.660  1.00 46.04           C
ATOM   5040  NH1 ARG A 643       9.682  41.009  27.093  1.00 47.10           N
ATOM   5041  NH2 ARG A 643       7.550  40.160  27.194  1.00 46.80           N
ATOM   5042  N   TYR A 644      14.366  39.089  28.718  1.00 26.08           N
ATOM   5043  CA  TYR A 644      15.205  39.841  29.641  1.00 24.83           C
ATOM   5044  C   TYR A 644      15.579  41.199  29.050  1.00 24.43           C
ATOM   5045  O   TYR A 644      15.515  41.399  27.837  1.00 22.81           O
ATOM   5046  CB  TYR A 644      16.488  39.057  29.947  1.00 24.21           C
ATOM   5047  CG  TYR A 644      16.236  37.763  30.675  1.00 24.29           C
ATOM   5048  CD1 TYR A 644      15.635  36.683  30.029  1.00 24.52           C
ATOM   5049  CD2 TYR A 644      16.528  37.641  32.032  1.00 23.01           C
ATOM   5050  CE1 TYR A 644      15.322  35.515  30.720  1.00 26.02           C
ATOM   5051  CE2 TYR A 644      16.220  36.480  32.733  1.00 22.68           C
ATOM   5052  CZ  TYR A 644      15.614  35.424  32.070  1.00 24.64           C
ATOM   5053  OH  TYR A 644      15.277  34.289  32.765  1.00 26.87           O
ATOM   5054  N   LYS A 645      15.972  42.123  29.919  1.00 25.64           N
ATOM   5055  CA  LYS A 645      16.377  43.458  29.500  1.00 27.04           C
ATOM   5056  C   LYS A 645      17.834  43.691  29.888  1.00 26.62           C
ATOM   5057  O   LYS A 645      18.254  43.338  30.989  1.00 25.12           O
ATOM   5058  CB  LYS A 645      15.505  44.521  30.172  1.00 29.40           C
ATOM   5059  CG  LYS A 645      14.029  44.432  29.829  1.00 34.53           C
ATOM   5060  CD  LYS A 645      13.237  45.514  30.543  1.00 37.46           C
ATOM   5061  CE  LYS A 645      11.755  45.402  30.234  1.00 40.73           C
ATOM   5062  NZ  LYS A 645      11.507  45.439  28.768  1.00 42.18           N
ATOM   5063  N   GLY A 646      18.599  44.272  28.973  1.00 25.30           N
[truncated: 39,817 more chars]
