# Supplementary material for: Modeling of loops in proteins: a multi-method approach
Source: BMC Struct Biol. 2010 Feb 11;10:5. doi: 10.1186/1472-6807-10-5 (PMC2837870; doi:10.1186/1472-6807-10-5)
Supplement: Additional file 1 — Student t-test. Results from two sample paired t-test of Table 2. [file 1472-6807-10-5-S1.GZ › loop_test_data/1ixh_120-130.pdb]

HEADER    PHOSPHATE TRANSPORT                     01-AUG-96   1IXH              
TITLE     PHOSPHATE-BINDING PROTEIN (PBP) COMPLEXED WITH PHOSPHATE              
COMPND    MOL_ID: 1;                                                            
COMPND   2 MOLECULE: PHOSPHATE-BINDING PROTEIN;                                 
COMPND   3 CHAIN: A;                                                            
COMPND   4 ENGINEERED: YES                                                      
SOURCE    MOL_ID: 1;                                                            
SOURCE   2 ORGANISM_SCIENTIFIC: ESCHERICHIA COLI;                               
SOURCE   3 STRAIN: PAN92;                                                       
SOURCE   4 CELL_LINE: AN1667;                                                   
SOURCE   5 CELLULAR_LOCATION: PERIPLASM;                                        
SOURCE   6 GENE: PHO-S;                                                         
SOURCE   7 EXPRESSION_SYSTEM: ESCHERICHIA COLI;                                 
SOURCE   8 EXPRESSION_SYSTEM_STRAIN: PIBI24;                                    
SOURCE   9 EXPRESSION_SYSTEM_CELL_LINE: AN1667;                                 
SOURCE  10 EXPRESSION_SYSTEM_CELLULAR_LOCATION: PERIPLASM                       
KEYWDS    PHOSPHATE TRANSPORT, ULTRA HIGH RESOLUTION, PHOSPHATE                 
KEYWDS   2 BINDIN PROTEIN                                                       
EXPDTA    X-RAY DIFFRACTION                                                     
AUTHOR    Z.WANG,H.LUECKE,F.A.QUIOCHO                                           
REVDAT   1   04-FEB-98 1IXH    0                                                
JRNL        AUTH   Z.WANG,H.LUECKE,N.YAO,F.A.QUIOCHO                            
JRNL        TITL   A LOW ENERGY SHORT HYDROGEN BOND IN VERY HIGH                
JRNL        TITL 2 RESOLUTION STRUCTURES OF PROTEIN                             
JRNL        TITL 3 RECEPTOR--PHOSPHATE COMPLEXES.                               
JRNL        REF    NAT.STRUCT.BIOL.              V.   4   519 1997              
JRNL        REFN   ASTM NSBIEW  US ISSN 1072-8368                               
REMARK   1                                                                      
REMARK   1 REFERENCE 1                                                          
REMARK   1  AUTH   P.S.LEDVINA,N.YAO,A.CHOUDHARY,F.A.QUIOCHO                    
REMARK   1  TITL   NEGATIVE ELECTROSTATIC SURFACE POTENTIAL OF                  
REMARK   1  TITL 2 PROTEIN SITES SPECIFIC FOR ANIONIC LIGANDS                   
REMARK   1  REF    PROC.NATL.ACAD.SCI.USA        V.  93  6786 1996              
REMARK   1  REFN   ASTM PNASA6  US ISSN 0027-8424                               
REMARK   1 REFERENCE 2                                                          
REMARK   1  AUTH   N.YAO,P.S.LEDVINA,A.CHOUDHARY,F.A.QUIOCHO                    
REMARK   1  TITL   MODULATION OF A SALT LINK DOES NOT AFFECT BINDING            
REMARK   1  TITL 2 OF PHOSPHATE TO ITS SPECIFIC ACTIVE TRANSPORT                
REMARK   1  TITL 3 RECEPTOR                                                     
REMARK   1  REF    BIOCHEMISTRY                  V.  35  2079 1996              
REMARK   1  REFN   ASTM BICHAW  US ISSN 0006-2960                               
REMARK   1 REFERENCE 3                                                          
REMARK   1  AUTH   Z.WANG,A.CHOUDHARY,P.S.LEDVINA,F.A.QUIOCHO                   
REMARK   1  TITL   FINE TUNING THE SPECIFICITY OF THE PERIPLASMIC               
REMARK   1  TITL 2 PHOSPHATE TRANSPORT RECEPTOR. SITE-DIRECTED                  
REMARK   1  TITL 3 MUTAGENESIS, LIGAND BINDING, AND CRYSTALLOGRAPHIC            
REMARK   1  TITL 4 STUDIES                                                      
REMARK   1  REF    J.BIOL.CHEM.                  V. 269 25091 1994              
REMARK   1  REFN   ASTM JBCHA3  US ISSN 0021-9258                               
REMARK   1 REFERENCE 4                                                          
REMARK   1  AUTH   Z.CHANG,A.CHOUDHARY,R.LATHIGRA,F.A.QUIOCHO                   
REMARK   1  TITL   THE IMMUNODOMINANT 38-KDA LIPOPROTEIN ANTIGEN OF             
REMARK   1  TITL 2 MYCOBACTERIUM TUBERCULOSIS IS A PHOSPHATE-BINDING            
REMARK   1  TITL 3 PROTEIN                                                      
REMARK   1  REF    J.BIOL.CHEM.                  V. 269  1956 1994              
REMARK   1  REFN   ASTM JBCHA3  US ISSN 0021-9258                               
REMARK   1 REFERENCE 5                                                          
REMARK   1  AUTH   H.LUECKE,F.A.QUIOCHO                                         
REMARK   1  TITL   HIGH SPECIFICITY OF A PHOSPHATE TRANSPORT PROTEIN            
REMARK   1  TITL 2 DETERMINED BY HYDROGEN BONDS                                 
REMARK   1  REF    NATURE                        V. 347   402 1990              
REMARK   1  REFN   ASTM NATUAS  UK ISSN 0028-0836                               
REMARK   2                                                                      
REMARK   2 RESOLUTION. 0.98 ANGSTROMS.                                          
REMARK   3                                                                      
REMARK   3 REFINEMENT.                                                          
REMARK   3   PROGRAM     : SHELXL-96                                            
REMARK   3   AUTHORS     : G.M.SHELDRICK                                        
REMARK   3                                                                      
REMARK   3  DATA USED IN REFINEMENT.                                            
REMARK   3   RESOLUTION RANGE HIGH (ANGSTROMS) : 0.98                           
REMARK   3   RESOLUTION RANGE LOW  (ANGSTROMS) : 19.40                          
REMARK   3   DATA CUTOFF            (SIGMA(F)) : 0.000                          
REMARK   3   COMPLETENESS FOR RANGE        (%) : 79.8                           
REMARK   3   CROSS-VALIDATION METHOD           : FREE R                         
REMARK   3   FREE R VALUE TEST SET SELECTION   : NULL                           
REMARK   3                                                                      
REMARK   3  FIT TO DATA USED IN REFINEMENT (NO CUTOFF).                         
REMARK   3   R VALUE   (WORKING + TEST SET, NO CUTOFF) : 0.117                  
REMARK   3   R VALUE          (WORKING SET, NO CUTOFF) : 0.114                  
REMARK   3   FREE R VALUE                  (NO CUTOFF) : 0.141                  
REMARK   3   FREE R VALUE TEST SET SIZE (%, NO CUTOFF) : 10.000                 
REMARK   3   FREE R VALUE TEST SET COUNT   (NO CUTOFF) : 14445                  
REMARK   3   TOTAL NUMBER OF REFLECTIONS   (NO CUTOFF) : 144454                 
REMARK   3                                                                      
REMARK   3  FIT/AGREEMENT OF MODEL FOR DATA WITH F>4SIG(F).                     
REMARK   3   R VALUE   (WORKING + TEST SET, F>4SIG(F)) : 0.115                  
REMARK   3   R VALUE          (WORKING SET, F>4SIG(F)) : 0.112                  
REMARK   3   FREE R VALUE                  (F>4SIG(F)) : 0.138                  
REMARK   3   FREE R VALUE TEST SET SIZE (%, F>4SIG(F)) : 11.100                 
REMARK   3   FREE R VALUE TEST SET COUNT   (F>4SIG(F)) : 13527                  
REMARK   3   TOTAL NUMBER OF REFLECTIONS   (F>4SIG(F)) : 121384                 
REMARK   3                                                                      
REMARK   3  NUMBER OF NON-HYDROGEN ATOMS USED IN REFINEMENT.                    
REMARK   3   PROTEIN ATOMS      : 2448                                          
REMARK   3   NUCLEIC ACID ATOMS : 0                                             
REMARK   3   HETEROGEN ATOMS    : 5                                             
REMARK   3   SOLVENT ATOMS      : 703                                           
REMARK   3                                                                      
REMARK   3  MODEL REFINEMENT.                                                   
REMARK   3   OCCUPANCY SUM OF NON-HYDROGEN ATOMS      : 3110.00                 
REMARK   3   OCCUPANCY SUM OF HYDROGEN ATOMS          : 547.00                  
REMARK   3   NUMBER OF DISCRETELY DISORDERED RESIDUES : 6                       
REMARK   3   NUMBER OF LEAST-SQUARES PARAMETERS       : 28413                   
REMARK   3   NUMBER OF RESTRAINTS                     : 0                       
REMARK   3                                                                      
REMARK   3  RMS DEVIATIONS FROM RESTRAINT TARGET VALUES.                        
REMARK   3   BOND LENGTHS                         (A) : NULL                    
REMARK   3   ANGLE DISTANCES                      (A) : NULL                    
REMARK   3   SIMILAR DISTANCES (NO TARGET VALUES) (A) : NULL                    
REMARK   3   DISTANCES FROM RESTRAINT PLANES      (A) : NULL                    
REMARK   3   ZERO CHIRAL VOLUMES               (A**3) : NULL                    
REMARK   3   NON-ZERO CHIRAL VOLUMES           (A**3) : NULL                    
REMARK   3   ANTI-BUMPING DISTANCE RESTRAINTS     (A) : NULL                    
REMARK   3   RIGID-BOND ADP COMPONENTS         (A**2) : NULL                    
REMARK   3   SIMILAR ADP COMPONENTS            (A**2) : NULL                    
REMARK   3   APPROXIMATELY ISOTROPIC ADPS      (A**2) : NULL                    
REMARK   3                                                                      
REMARK   3  BULK SOLVENT MODELING.                                              
REMARK   3   METHOD USED: MOEWS & KRETSINGER                                    
REMARK   3                                                                      
REMARK   3  STEREOCHEMISTRY TARGET VALUES : NULL                                
REMARK   3   SPECIAL CASE: NULL                                                 
REMARK   3                                                                      
REMARK   3  OTHER REFINEMENT REMARKS: NULL                                      
REMARK   4                                                                      
REMARK   4 1IXH COMPLIES WITH FORMAT V. 3.0, 1-DEC-2006                         
REMARK   4                                                                      
REMARK   4 THIS IS THE REMEDIATED VERSION OF THIS PDB ENTRY.                    
REMARK   4 REMEDIATED DATA FILE REVISION 3.100 (2007-03-17)                     
REMARK 200                                                                      
REMARK 200 EXPERIMENTAL DETAILS                                                 
REMARK 200  EXPERIMENT TYPE                : X-RAY DIFFRACTION                  
REMARK 200  DATE OF DATA COLLECTION        : JAN-1996                           
REMARK 200  TEMPERATURE           (KELVIN) : 100.0                              
REMARK 200  PH                             : 4.50                               
REMARK 200  NUMBER OF CRYSTALS USED        : 1                                  
REMARK 200                                                                      
REMARK 200  SYNCHROTRON              (Y/N) : Y                                  
REMARK 200  RADIATION SOURCE               : SSRL                               
REMARK 200  BEAMLINE                       : NULL                               
REMARK 200  X-RAY GENERATOR MODEL          : NULL                               
REMARK 200  MONOCHROMATIC OR LAUE    (M/L) : M                                  
REMARK 200  WAVELENGTH OR RANGE        (A) : 1.0800                             
REMARK 200  MONOCHROMATOR                  : NULL                               
REMARK 200  OPTICS                         : NULL                               
REMARK 200                                                                      
REMARK 200  DETECTOR TYPE                  : IMAGE PLATE AREA DETECTOR          
REMARK 200  DETECTOR MANUFACTURER          : NULL                               
REMARK 200  INTENSITY-INTEGRATION SOFTWARE : DENZO                              
REMARK 200  DATA SCALING SOFTWARE          : SCALEPACK                          
REMARK 200                                                                      
REMARK 200  NUMBER OF UNIQUE REFLECTIONS   : 147105                             
REMARK 200  RESOLUTION RANGE HIGH      (A) : 0.980                              
REMARK 200  RESOLUTION RANGE LOW       (A) : 19.400                             
REMARK 200  REJECTION CRITERIA  (SIGMA(I)) : 0.000                              
REMARK 200                                                                      
REMARK 200 OVERALL.                                                             
REMARK 200  COMPLETENESS FOR RANGE     (%) : 79.8                               
REMARK 200  DATA REDUNDANCY                : 9.400                              
REMARK 200  R MERGE                    (I) : 0.05300                            
REMARK 200  R SYM                      (I) : NULL                               
REMARK 200  <I/SIGMA(I)> FOR THE DATA SET  : 35.3000                            
REMARK 200                                                                      
REMARK 200 IN THE HIGHEST RESOLUTION SHELL.                                     
REMARK 200  HIGHEST RESOLUTION SHELL, RANGE HIGH (A) : 0.98                     
REMARK 200  HIGHEST RESOLUTION SHELL, RANGE LOW  (A) : 1.00                     
REMARK 200  COMPLETENESS FOR SHELL     (%) : 29.8                               
REMARK 200  DATA REDUNDANCY IN SHELL       : 3.90                               
REMARK 200  R MERGE FOR SHELL          (I) : 0.24600                            
REMARK 200  R SYM FOR SHELL            (I) : NULL                               
REMARK 200  <I/SIGMA(I)> FOR SHELL         : 3.600                              
REMARK 200                                                                      
REMARK 200 DIFFRACTION PROTOCOL: NULL                                           
REMARK 200 METHOD USED TO DETERMINE THE STRUCTURE: MOLECULAR REPLACEMENT        
REMARK 200 SOFTWARE USED: SHELXL-96                                             
REMARK 200 STARTING MODEL: PDB ENTRY 1ABH                                       
REMARK 200                                                                      
REMARK 200 REMARK: NULL                                                         
REMARK 280                                                                      
REMARK 280 CRYSTAL                                                              
REMARK 280 SOLVENT CONTENT, VS   (%): 40.00                                     
REMARK 280 MATTHEWS COEFFICIENT, VM (ANGSTROMS**3/DA): 2.40                     
REMARK 280                                                                      
REMARK 280 CRYSTALLIZATION CONDITIONS: PH 4.5                                   
REMARK 290                                                                      
REMARK 290 CRYSTALLOGRAPHIC SYMMETRY                                            
REMARK 290 SYMMETRY OPERATORS FOR SPACE GROUP: P 21 21 21                       
REMARK 290                                                                      
REMARK 290      SYMOP   SYMMETRY                                                
REMARK 290     NNNMMM   OPERATOR                                                
REMARK 290       1555   X,Y,Z                                                   
REMARK 290       2555   1/2-X,-Y,1/2+Z                                          
REMARK 290       3555   -X,1/2+Y,1/2-Z                                          
REMARK 290       4555   1/2+X,1/2-Y,-Z                                          
REMARK 290                                                                      
REMARK 290     WHERE NNN -> OPERATOR NUMBER                                     
REMARK 290           MMM -> TRANSLATION VECTOR                                  
REMARK 290                                                                      
REMARK 290 CRYSTALLOGRAPHIC SYMMETRY TRANSFORMATIONS                            
REMARK 290 THE FOLLOWING TRANSFORMATIONS OPERATE ON THE ATOM/HETATM             
REMARK 290 RECORDS IN THIS ENTRY TO PRODUCE CRYSTALLOGRAPHICALLY                
REMARK 290 RELATED MOLECULES.                                                   
REMARK 290   SMTRY1   1  1.000000  0.000000  0.000000        0.00000            
REMARK 290   SMTRY2   1  0.000000  1.000000  0.000000        0.00000            
REMARK 290   SMTRY3   1  0.000000  0.000000  1.000000        0.00000            
REMARK 290   SMTRY1   2 -1.000000  0.000000  0.000000       20.75300            
REMARK 290   SMTRY2   2  0.000000 -1.000000  0.000000        0.00000            
REMARK 290   SMTRY3   2  0.000000  0.000000  1.000000       61.18650            
REMARK 290   SMTRY1   3 -1.000000  0.000000  0.000000        0.00000            
REMARK 290   SMTRY2   3  0.000000  1.000000  0.000000       31.68950            
REMARK 290   SMTRY3   3  0.000000  0.000000 -1.000000       61.18650            
REMARK 290   SMTRY1   4  1.000000  0.000000  0.000000       20.75300            
REMARK 290   SMTRY2   4  0.000000 -1.000000  0.000000       31.68950            
REMARK 290   SMTRY3   4  0.000000  0.000000 -1.000000        0.00000            
REMARK 290                                                                      
REMARK 290 REMARK: NULL                                                         
REMARK 300                                                                      
REMARK 300 BIOMOLECULE: 1                                                       
REMARK 300 THIS ENTRY CONTAINS THE CRYSTALLOGRAPHIC ASYMMETRIC UNIT             
REMARK 300 WHICH CONSISTS OF 1 CHAIN(S). SEE REMARK 350 FOR                     
REMARK 300 INFORMATION ON GENERATING THE BIOLOGICAL MOLECULE(S).                
REMARK 350                                                                      
REMARK 350 GENERATING THE BIOMOLECULE                                           
REMARK 350 COORDINATES FOR A COMPLETE MULTIMER REPRESENTING THE KNOWN           
REMARK 350 BIOLOGICALLY SIGNIFICANT OLIGOMERIZATION STATE OF THE                
REMARK 350 MOLECULE CAN BE GENERATED BY APPLYING BIOMT TRANSFORMATIONS          
REMARK 350 GIVEN BELOW.  BOTH NON-CRYSTALLOGRAPHIC AND                          
REMARK 350 CRYSTALLOGRAPHIC OPERATIONS ARE GIVEN.                               
REMARK 350                                                                      
REMARK 350 BIOMOLECULE: 1                                                       
REMARK 350 APPLY THE FOLLOWING TO CHAINS: A                                     
REMARK 350   BIOMT1   1  1.000000  0.000000  0.000000        0.00000            
REMARK 350   BIOMT2   1  0.000000  1.000000  0.000000        0.00000            
REMARK 350   BIOMT3   1  0.000000  0.000000  1.000000        0.00000            
REMARK 500                                                                      
REMARK 500 GEOMETRY AND STEREOCHEMISTRY                                         
REMARK 500 SUBTOPIC: COVALENT BOND LENGTHS                                      
REMARK 500                                                                      
REMARK 500 THE STEREOCHEMICAL PARAMETERS OF THE FOLLOWING RESIDUES              
REMARK 500 HAVE VALUES WHICH DEVIATE FROM EXPECTED VALUES BY MORE               
REMARK 500 THAN 6*RMSD (M=MODEL NUMBER; RES=RESIDUE NAME; C=CHAIN               
REMARK 500 IDENTIFIER; SSEQ=SEQUENCE NUMBER; I=INSERTION CODE).                 
REMARK 500                                                                      
REMARK 500 STANDARD TABLE:                                                      
REMARK 500 FORMAT: (10X,I3,1X,2(A3,1X,A1,I4,A1,1X,A4,3X),F6.3)                  
REMARK 500                                                                      
REMARK 500 EXPECTED VALUES: ENGH AND HUBER, 1991                                
REMARK 500                                                                      
REMARK 500  M RES CSSEQI ATM1   RES CSSEQI ATM2   DEVIATION                     
REMARK 500    GLN A  71   CB    GLN A  71   CG    -0.127                        
REMARK 500    ASN A 289   CG    ASN A 289   ND2    0.134                        
REMARK 500                                                                      
REMARK 500 GEOMETRY AND STEREOCHEMISTRY                                         
REMARK 500 SUBTOPIC: COVALENT BOND ANGLES                                       
REMARK 500                                                                      
REMARK 500 THE STEREOCHEMICAL PARAMETERS OF THE FOLLOWING RESIDUES              
REMARK 500 HAVE VALUES WHICH DEVIATE FROM EXPECTED VALUES BY MORE               
REMARK 500 THAN 6*RMSD (M=MODEL NUMBER; RES=RESIDUE NAME; C=CHAIN               
REMARK 500 IDENTIFIER; SSEQ=SEQUENCE NUMBER; I=INSERTION CODE).                 
REMARK 500                                                                      
REMARK 500 STANDARD TABLE:                                                      
REMARK 500 FORMAT: (10X,I3,1X,A3,1X,A1,I4,A1,3(1X,A4,2X),12X,F5.1)              
REMARK 500                                                                      
REMARK 500 EXPECTED VALUES: ENGH AND HUBER, 1991                                
REMARK 500                                                                      
REMARK 500  M RES CSSEQI ATM1   ATM2   ATM3                                     
REMARK 500    ASN A 289   CB  -  CA  -  C   ANGL. DEV. = 19.6 DEGREES           
REMARK 500    ASN A 289   CA  -  CB  -  CG  ANGL. DEV. = 16.1 DEGREES           
DBREF  1IXH A    1   321  UNP    P06128   PSTS_ECOLI      26    346             
SEQRES   1 A  321  GLU ALA SER LEU THR GLY ALA GLY ALA THR PHE PRO ALA          
SEQRES   2 A  321  PRO VAL TYR ALA LYS TRP ALA ASP THR TYR GLN LYS GLU          
SEQRES   3 A  321  THR GLY ASN LYS VAL ASN TYR GLN GLY ILE GLY SER SER          
SEQRES   4 A  321  GLY GLY VAL LYS GLN ILE ILE ALA ASN THR VAL ASP PHE          
SEQRES   5 A  321  GLY ALA SER ASP ALA PRO LEU SER ASP GLU LYS LEU ALA          
SEQRES   6 A  321  GLN GLU GLY LEU PHE GLN PHE PRO THR VAL ILE GLY GLY          
SEQRES   7 A  321  VAL VAL LEU ALA VAL ASN ILE PRO GLY LEU LYS SER GLY          
SEQRES   8 A  321  GLU LEU VAL LEU ASP GLY LYS THR LEU GLY ASP ILE TYR          
SEQRES   9 A  321  LEU GLY LYS ILE LYS LYS TRP ASP ASP GLU ALA ILE ALA          
SEQRES  10 A  321  LYS LEU ASN PRO GLY LEU LYS LEU PRO SER GLN ASN ILE          
SEQRES  11 A  321  ALA VAL VAL ARG ARG ALA ASP GLY SER GLY THR SER PHE          
SEQRES  12 A  321  VAL PHE THR SER TYR LEU ALA LYS VAL ASN GLU GLU TRP          
SEQRES  13 A  321  LYS ASN ASN VAL GLY THR GLY SER THR VAL LYS TRP PRO          
SEQRES  14 A  321  ILE GLY LEU GLY GLY LYS GLY ASN ASP GLY ILE ALA ALA          
SEQRES  15 A  321  PHE VAL GLN ARG LEU PRO GLY ALA ILE GLY TYR VAL GLU          
SEQRES  16 A  321  TYR ALA TYR ALA LYS GLN ASN ASN LEU ALA TYR THR LYS          
SEQRES  17 A  321  LEU ILE SER ALA ASP GLY LYS PRO VAL SER PRO THR GLU          
SEQRES  18 A  321  GLU ASN PHE ALA ASN ALA ALA LYS GLY ALA ASP TRP SER          
SEQRES  19 A  321  LYS THR PHE ALA GLN ASP LEU THR ASN GLN LYS GLY GLU          
SEQRES  20 A  321  ASP ALA TRP PRO ILE THR SER THR THR PHE ILE LEU ILE          
SEQRES  21 A  321  HIS LYS ASP GLN LYS LYS PRO GLU GLN GLY THR GLU VAL          
SEQRES  22 A  321  LEU LYS PHE PHE ASP TRP ALA TYR LYS THR GLY ALA LYS          
SEQRES  23 A  321  GLN ALA ASN ASP LEU ASP TYR ALA SER LEU PRO ASP SER          
SEQRES  24 A  321  VAL VAL GLU GLN VAL ARG ALA ALA TRP LYS THR ASN ILE          
SEQRES  25 A  321  LYS ASP SER SER GLY LYS PRO LEU TYR                          
HET    PO4    322       5                                                       
HETNAM     PO4 PHOSPHATE ION                                                    
FORMUL   2  PO4    O4 P 3-                                                      
HELIX    1   1 ALA A   13  THR A   27  1                                  15    
HELIX    2   2 SER A   38  ALA A   47  1                                  10    
HELIX    3   3 ASP A   61  GLU A   67  1                                   7    
HELIX    4   4 GLY A   97  TYR A  104  1                                   8    
HELIX    5   5 GLU A  114  LEU A  119  1                                   6    
HELIX    6   6 GLY A  140  VAL A  152  1                                  13    
HELIX    7   7 GLU A  154  ASN A  159  1                                   6    
HELIX    8   8 GLY A  176  ARG A  186  1                                  11    
HELIX    9   9 TYR A  196  ASN A  202  1                                   7    
HELIX   10  10 GLU A  221  ALA A  228  1                                   8    
HELIX   11  11 PRO A  267  THR A  283  1                                  17    
HELIX   12  12 ALA A  285  LEU A  291  1                                   7    
HELIX   13  13 ASP A  298  ASN A  311  1                                  14    
SHEET    1   A 5 LYS A  30  GLY A  35  0                                        
SHEET    2   A 5 SER A   3  GLY A   8  1  N  LEU A   4   O  LYS A  30           
SHEET    3   A 5 PHE A  52  SER A  55  1  N  PHE A  52   O  ALA A   7           
SHEET    4   A 5 PHE A 257  HIS A 261 -1  N  LEU A 259   O  GLY A  53           
SHEET    5   A 5 LEU A  69  PRO A  73 -1  N  PHE A  72   O  ILE A 258           
SHEET    1   B 2 ILE A  76  GLY A  78  0                                        
SHEET    2   B 2 THR A 253  THR A 255 -1  N  SER A 254   O  GLY A  77           
SHEET    1   C 4 VAL A  79  VAL A  83  0                                        
SHEET    2   C 4 ALA A 190  GLU A 195 -1  N  VAL A 194   O  VAL A  80           
SHEET    3   C 4 ALA A 131  ARG A 135  1  N  ALA A 131   O  ILE A 191           
SHEET    4   C 4 LEU A 172  GLY A 174  1  N  LEU A 172   O  ARG A 134           
CRYST1   41.506   63.379  122.373  90.00  90.00  90.00 P 21 21 21    4          
ORIGX1      1.000000  0.000000  0.000000        0.00000                         
ORIGX2      0.000000  1.000000  0.000000        0.00000                         
ORIGX3      0.000000  0.000000  1.000000        0.00000                         
SCALE1      0.024093  0.000000  0.000000        0.00000                         
SCALE2      0.000000  0.015778  0.000000        0.00000                         
SCALE3      0.000000  0.000000  0.008172        0.00000                         
ATOM      1  N   GLU A   1      19.709   2.932  32.598  1.00 15.71           N  
ANISOU    1  N   GLU A   1     2947   1289   1587    -68    762    106       N  
ATOM      2  CA  GLU A   1      20.848   3.846  32.305  1.00 13.75           C  
ANISOU    2  CA  GLU A   1     2233   1472   1391    493    767    565       C  
ATOM      3  C   GLU A   1      21.369   3.484  30.913  1.00 15.67           C  
ANISOU    3  C   GLU A   1     2668   1797   1341    922    754    568       C  
ATOM      4  O   GLU A   1      21.799   2.373  30.702  1.00 25.24           O  
ANISOU    4  O   GLU A   1     5402   2254   1698   2133   1326    740       O  
ATOM      5  CB  GLU A   1      21.995   3.524  33.268  1.00 15.72           C  
ANISOU    5  CB  GLU A   1     2479   1785   1562    599    560    357       C  
ATOM      6  CG  GLU A   1      23.162   4.545  32.966  1.00 17.29           C  
ANISOU    6  CG  GLU A   1     2747   2055   1604    184    169    638       C  
ATOM      7  CD  GLU A   1      24.353   3.812  33.562  1.00 15.48           C  
ANISOU    7  CD  GLU A   1     2518   1873   1344    215    601    361       C  
ATOM      8  OE1AGLU A   1      24.509   4.085  34.756  0.65 15.26           O  
ANISOU    8  OE1AGLU A   1     1761   2288   1608   -168    181      4       O  
ATOM      9  OE1BGLU A   1      23.948   2.666  33.941  0.35 18.25           O  
ANISOU    9  OE1BGLU A   1     3672   1574   1516    380    292    307       O  
ATOM     10  OE2AGLU A   1      25.133   3.062  32.997  0.65 21.23           O  
ANISOU   10  OE2AGLU A   1     3426   2527   1914    864   1038    322       O  
ATOM     11  OE2BGLU A   1      25.505   3.946  33.099  0.35 21.74           O  
ANISOU   11  OE2BGLU A   1     2730   2942   2382    564   1279   -277       O  
ATOM     12  HA  GLU A   1      20.576   4.806  32.361  1.00 16.50           H  
ANISOU   12  HA  GLU A   1     2090   2090   2090      0      0      0       H  
ATOM     13  HB2 GLU A   1      21.691   3.619  34.206  1.00 18.87           H  
ANISOU   13  HB2 GLU A   1     2390   2390   2390      0      0      0       H  
ATOM     14  HB3 GLU A   1      22.308   2.595  33.131  1.00 18.87           H  
ANISOU   14  HB3 GLU A   1     2390   2390   2390      0      0      0       H  
ATOM     15  HG2 GLU A   1      23.274   4.691  31.993  1.00 20.74           H  
ANISOU   15  HG2 GLU A   1     2627   2627   2627      0      0      0       H  
ATOM     16  HG3 GLU A   1      23.010   5.415  33.413  1.00 20.74           H  
ANISOU   16  HG3 GLU A   1     2627   2627   2627      0      0      0       H  
ATOM     17  H1  GLU A   1      19.055   3.055  31.978  1.00 23.57           H  
ANISOU   17  H1  GLU A   1     2985   2985   2985      0      0      0       H  
ATOM     18  H2  GLU A   1      19.380   3.113  33.426  1.00 23.57           H  
ANISOU   18  H2  GLU A   1     2985   2985   2985      0      0      0       H  
ATOM     19  H3  GLU A   1      19.997   2.069  32.568  1.00 23.57           H  
ANISOU   19  H3  GLU A   1     2985   2985   2985      0      0      0       H  
ATOM     20  N   ALA A   2      21.325   4.445  30.016  1.00 11.79           N  
ANISOU   20  N   ALA A   2     1575   1538   1256     77    341    430       N  
ATOM     21  CA  ALA A   2      21.814   4.272  28.662  1.00 12.54           C  
ANISOU   21  CA  ALA A   2     1592   1923   1133   -159    172    487       C  
ATOM     22  C   ALA A   2      23.100   5.067  28.523  1.00 10.29           C  
ANISOU   22  C   ALA A   2     1431   1256   1127     49    166    364       C  
ATOM     23  O   ALA A   2      23.295   6.074  29.182  1.00 13.94           O  
ANISOU   23  O   ALA A   2     2339   1210   1616    -71    764     54       O  
ATOM     24  CB  ALA A   2      20.813   4.781  27.639  1.00 19.17           C  
ANISOU   24  CB  ALA A   2     1548   4060   1495   -135   -118    901       C  
ATOM     25  H   ALA A   2      20.986   5.223  30.246  1.00 14.15           H  
ANISOU   25  H   ALA A   2     1792   1792   1792      0      0      0       H  
ATOM     26  HA  ALA A   2      22.000   3.304  28.495  1.00 15.05           H  
ANISOU   26  HA  ALA A   2     1906   1906   1906      0      0      0       H  
ATOM     27  HB1 ALA A   2      20.645   5.735  27.793  1.00 28.75           H  
ANISOU   27  HB1 ALA A   2     3641   3641   3641      0      0      0       H  
ATOM     28  HB2 ALA A   2      21.174   4.654  26.737  1.00 28.75           H  
ANISOU   28  HB2 ALA A   2     3641   3641   3641      0      0      0       H  
ATOM     29  HB3 ALA A   2      19.973   4.283  27.728  1.00 28.75           H  
ANISOU   29  HB3 ALA A   2     3641   3641   3641      0      0      0       H  
ATOM     30  N   SER A   3      23.903   4.588  27.598  1.00 10.51           N  
ANISOU   30  N   SER A   3     1645   1329    921   -178    203    139       N  
ATOM     31  CA  SER A   3      25.096   5.296  27.162  1.00 10.14           C  
ANISOU   31  CA  SER A   3     1514   1337    907    -44    155    360       C  
ATOM     32  C   SER A   3      24.906   5.576  25.684  1.00  9.19           C  
ANISOU   32  C   SER A   3     1382   1225    799    183    179    161       C  
ATOM     33  O   SER A   3      24.853   4.660  24.876  1.00 11.31           O  
ANISOU   33  O   SER A   3     2042   1191    958    294    147    157       O  
ATOM     34  CB  SER A   3      26.342   4.442  27.344  1.00 13.02           C  
ANISOU   34  CB  SER A   3     1710   1952   1162    324     -2    561       C  
ATOM     35  OG ASER A   3      27.497   5.050  26.925  0.43 17.79           O  
ANISOU   35  OG ASER A   3     1485   2650   2456    266    -42    876       O  
ATOM     36  OG BSER A   3      26.727   4.448  28.759  0.57 12.58           O  
ANISOU   36  OG BSER A   3     1658   1950   1055    380     82    293       O  
ATOM     37  H   SER A   3      23.711   3.812  27.229  1.00 12.61           H  
ANISOU   37  H   SER A   3     1597   1597   1597      0      0      0       H  
ATOM     38  HA  SER A   3      25.190   6.155  27.666  1.00 12.17           H  
ANISOU   38  HA  SER A   3     1541   1541   1541      0      0      0       H  
ATOM     39  HB2ASER A   3      26.433   4.212  28.303  0.43 15.62           H  
ANISOU   39  HB2ASER A   3     1978   1978   1978      0      0      0       H  
ATOM     40  HB2BSER A   3      26.160   3.515  27.049  0.57 15.62           H  
ANISOU   40  HB2BSER A   3     1978   1978   1978      0      0      0       H  
ATOM     41  HB3ASER A   3      26.225   3.597  26.842  0.43 15.62           H  
ANISOU   41  HB3ASER A   3     1978   1978   1978      0      0      0       H  
ATOM     42  HB3BSER A   3      27.081   4.804  26.793  0.57 15.62           H  
ANISOU   42  HB3BSER A   3     1978   1978   1978      0      0      0       H  
ATOM     43  HG ASER A   3      27.464   5.170  26.094  0.43 26.68           H  
ANISOU   43  HG ASER A   3     3379   3379   3379      0      0      0       H  
ATOM     44  HG BSER A   3      26.110   4.112  29.219  0.57 18.88           H  
ANISOU   44  HG BSER A   3     2391   2391   2391      0      0      0       H  
ATOM     45  N   LEU A   4      24.767   6.868  25.374  1.00  8.42           N  
ANISOU   45  N   LEU A   4     1122   1195    803    -77     80    150       N  
ATOM     46  CA  LEU A   4      24.450   7.300  23.997  1.00  8.40           C  
ANISOU   46  CA  LEU A   4     1061   1222    831    -95     10    253       C  
ATOM     47  C   LEU A   4      25.650   8.069  23.482  1.00  7.81           C  
ANISOU   47  C   LEU A   4     1018   1086    789     -5     60    102       C  
ATOM     48  O   LEU A   4      26.354   8.762  24.231  1.00  8.76           O  
ANISOU   48  O   LEU A   4     1169   1137    940   -109     99    142       O  
ATOM     49  CB  LEU A   4      23.219   8.213  24.019  1.00  9.83           C  
ANISOU   49  CB  LEU A   4     1069   1573   1002     52    160    195       C  
ATOM     50  CG  LEU A   4      22.001   7.628  24.678  1.00 11.70           C  
ANISOU   50  CG  LEU A   4      990   1770   1575   -138     45    156       C  
ATOM     51  CD1 LEU A   4      20.888   8.655  24.684  1.00 13.01           C  
ANISOU   51  CD1 LEU A   4      966   2198   1657     57    123    -24       C  
ATOM     52  CD2 LEU A   4      21.563   6.319  24.034  1.00 15.11           C  
ANISOU   52  CD2 LEU A   4     1590   1723   2287   -245   -276     71       C  
ATOM     53  H   LEU A   4      24.867   7.474  26.004  1.00 10.10           H  
ANISOU   53  H   LEU A   4     1279   1279   1279      0      0      0       H  
ATOM     54  HA  LEU A   4      24.277   6.503  23.418  1.00 10.08           H  
ANISOU   54  HA  LEU A   4     1277   1277   1277      0      0      0       H  
ATOM     55  HB2 LEU A   4      23.458   9.051  24.489  1.00 11.80           H  
ANISOU   55  HB2 LEU A   4     1494   1494   1494      0      0      0       H  
ATOM     56  HB3 LEU A   4      22.988   8.450  23.087  1.00 11.80           H  
ANISOU   56  HB3 LEU A   4     1494   1494   1494      0      0      0       H  
ATOM     57  HG  LEU A   4      22.237   7.433  25.630  1.00 14.04           H  
ANISOU   57  HG  LEU A   4     1778   1778   1778      0      0      0       H  
ATOM     58 HD11 LEU A   4      20.717   8.957  23.767  1.00 19.51           H  
ANISOU   58 HD11 LEU A   4     2471   2471   2471      0      0      0       H  
ATOM     59 HD12 LEU A   4      20.074   8.252  25.052  1.00 19.51           H  
ANISOU   59 HD12 LEU A   4     2471   2471   2471      0      0      0       H  
ATOM     60 HD13 LEU A   4      21.152   9.420  25.236  1.00 19.51           H  
ANISOU   60 HD13 LEU A   4     2471   2471   2471      0      0      0       H  
ATOM     61 HD21 LEU A   4      21.429   6.456  23.073  1.00 22.67           H  
ANISOU   61 HD21 LEU A   4     2871   2871   2871      0      0      0       H  
ATOM     62 HD22 LEU A   4      22.254   5.638  24.174  1.00 22.67           H  
ANISOU   62 HD22 LEU A   4     2871   2871   2871      0      0      0       H  
ATOM     63 HD23 LEU A   4      20.723   6.020  24.441  1.00 22.67           H  
ANISOU   63 HD23 LEU A   4     2871   2871   2871      0      0      0       H  
ATOM     64  N   THR A   5      25.834   8.012  22.170  1.00  7.95           N  
ANISOU   64  N   THR A   5     1048   1064    834     61    145    133       N  
ATOM     65  CA  THR A   5      26.845   8.784  21.502  1.00  8.20           C  
ANISOU   65  CA  THR A   5     1044   1136    858     76    181    221       C  
ATOM     66  C   THR A   5      26.231   9.650  20.393  1.00  7.70           C  
ANISOU   66  C   THR A   5     1025   1076    751    -50    123     82       C  
ATOM     67  O   THR A   5      25.399   9.199  19.615  1.00  8.10           O  
ANISOU   67  O   THR A   5     1198    960    845   -137     -6    141       O  
ATOM     68  CB  THR A   5      27.922   7.860  20.905  1.00  9.76           C  
ANISOU   68  CB  THR A   5     1005   1377   1234    178    215    245       C  
ATOM     69  OG1 THR A   5      27.287   6.986  19.953  1.00 11.55           O  
ANISOU   69  OG1 THR A   5     1791   1356   1132    321    222     68       O  
ATOM     70  CG2 THR A   5      28.633   7.095  21.992  1.00 12.18           C  
ANISOU   70  CG2 THR A   5     1446   1502   1565    524     18    271       C  
ATOM     71  H   THR A   5      25.319   7.483  21.692  1.00  9.54           H  
ANISOU   71  H   THR A   5     1208   1208   1208      0      0      0       H  
ATOM     72  HA  THR A   5      27.280   9.387  22.172  1.00  9.84           H  
ANISOU   72  HA  THR A   5     1246   1246   1246      0      0      0       H  
ATOM     73  HB  THR A   5      28.592   8.423  20.422  1.00 11.71           H  
ANISOU   73  HB  THR A   5     1483   1483   1483      0      0      0       H  
ATOM     74  HG1 THR A   5      27.419   6.186  20.175  1.00 17.32           H  
ANISOU   74  HG1 THR A   5     2194   2194   2194      0      0      0       H  
ATOM     75 HG21 THR A   5      29.040   7.726  22.622  1.00 18.27           H  
ANISOU   75 HG21 THR A   5     2314   2314   2314      0      0      0       H  
ATOM     76 HG22 THR A   5      27.991   6.528  22.466  1.00 18.27           H  
ANISOU   76 HG22 THR A   5     2314   2314   2314      0      0      0       H  
ATOM     77 HG23 THR A   5      29.332   6.535  21.593  1.00 18.27           H  
ANISOU   77 HG23 THR A   5     2314   2314   2314      0      0      0       H  
ATOM     78  N   GLY A   6      26.725  10.883  20.354  1.00  7.70           N  
ANISOU   78  N   GLY A   6      954   1103    796    -90     -3    182       N  
ATOM     79  CA  GLY A   6      26.407  11.778  19.270  1.00  7.07           C  
ANISOU   79  CA  GLY A   6      788   1057    775    -37    -30    202       C  
ATOM     80  C   GLY A   6      27.680  12.425  18.788  1.00  6.77           C  
ANISOU   80  C   GLY A   6      717    985    806    -17      0    102       C  
ATOM     81  O   GLY A   6      28.674  12.538  19.473  1.00  7.88           O  
ANISOU   81  O   GLY A   6      762   1312    846   -191   -127    313       O  
ATOM     82  H   GLY A   6      27.255  11.157  21.001  1.00  9.24           H  
ANISOU   82  H   GLY A   6     1170   1170   1170      0      0      0       H  
ATOM     83  HA2 GLY A   6      25.983  11.276  18.530  1.00  8.48           H  
ANISOU   83  HA2 GLY A   6     1074   1074   1074      0      0      0       H  
ATOM     84  HA3 GLY A   6      25.772  12.472  19.580  1.00  8.48           H  
ANISOU   84  HA3 GLY A   6     1074   1074   1074      0      0      0       H  
ATOM     85  N   ALA A   7      27.609  12.943  17.548  1.00  6.63           N  
ANISOU   85  N   ALA A   7      715    975    768     -6     27    115       N  
ATOM     86  CA  ALA A   7      28.757  13.682  17.017  1.00  6.63           C  
ANISOU   86  CA  ALA A   7      647    965    843     12     53    115       C  
ATOM     87  C   ALA A   7      28.275  14.632  15.956  1.00  6.10           C  
ANISOU   87  C   ALA A   7      688    867    707     27     99    -16       C  
ATOM     88  O   ALA A   7      27.319  14.366  15.220  1.00  6.45           O  
ANISOU   88  O   ALA A   7      676    917    797    -19     45     94       O  
ATOM     89  CB  ALA A   7      29.827  12.762  16.424  1.00  8.38           C  
ANISOU   89  CB  ALA A   7      810   1103   1193    162     70    154       C  
ATOM     90  H   ALA A   7      26.883  12.838  17.063  1.00  7.96           H  
ANISOU   90  H   ALA A   7     1008   1008   1008      0      0      0       H  
ATOM     91  HA  ALA A   7      29.167  14.213  17.759  1.00  7.95           H  
ANISOU   91  HA  ALA A   7     1007   1007   1007      0      0      0       H  
ATOM     92  HB1 ALA A   7      30.137  12.136  17.111  1.00 12.57           H  
ANISOU   92  HB1 ALA A   7     1592   1592   1592      0      0      0       H  
ATOM     93  HB2 ALA A   7      29.447  12.260  15.673  1.00 12.57           H  
ANISOU   93  HB2 ALA A   7     1592   1592   1592      0      0      0       H  
ATOM     94  HB3 ALA A   7      30.582  13.301  16.108  1.00 12.57           H  
ANISOU   94  HB3 ALA A   7     1592   1592   1592      0      0      0       H  
ATOM     95  N   GLY A   8      29.023  15.734  15.834  1.00  5.96           N  
ANISOU   95  N   GLY A   8      581    848    780      5    -57     38       N  
ATOM     96  CA  GLY A   8      28.837  16.646  14.731  1.00  5.99           C  
ANISOU   96  CA  GLY A   8      701    869    651     12     19     10       C  
ATOM     97  C   GLY A   8      29.050  18.099  15.151  1.00  5.82           C  
ANISOU   97  C   GLY A   8      571    916    668    -23      8     57       C  
ATOM     98  O   GLY A   8      30.074  18.433  15.741  1.00  6.17           O  
ANISOU   98  O   GLY A   8      559    973    755     50      0     14       O  
ATOM     99  H   GLY A   8      29.639  15.907  16.437  1.00  7.16           H  
ANISOU   99  H   GLY A   8      907    907    907      0      0      0       H  
ATOM    100  HA2 GLY A   8      29.475  16.419  14.009  1.00  7.19           H  
ANISOU  100  HA2 GLY A   8      911    911    911      0      0      0       H  
ATOM    101  HA3 GLY A   8      27.920  16.542  14.372  1.00  7.19           H  
ANISOU  101  HA3 GLY A   8      911    911    911      0      0      0       H  
ATOM    102  N   ALA A   9      28.103  18.926  14.755  1.00  5.62           N  
ANISOU  102  N   ALA A   9      535    862    684    -32     -1     17       N  
ATOM    103  CA  ALA A   9      28.133  20.373  14.883  1.00  5.43           C  
ANISOU  103  CA  ALA A   9      507    817    687    -75     44     81       C  
ATOM    104  C   ALA A   9      28.717  20.845  16.223  1.00  5.70           C  
ANISOU  104  C   ALA A   9      492    917    701     22      9     19       C  
ATOM    105  O   ALA A   9      28.243  20.459  17.295  1.00  6.09           O  
ANISOU  105  O   ALA A   9      679    923    656    -76     51     39       O  
ATOM    106  CB  ALA A   9      26.753  20.921  14.726  1.00  5.97           C  
ANISOU  106  CB  ALA A   9      555    941    717      2    -46    -16       C  
ATOM    107  H   ALA A   9      27.391  18.571  14.379  1.00  6.74           H  
ANISOU  107  H   ALA A   9      854    854    854      0      0      0       H  
ATOM    108  HA  ALA A   9      28.701  20.741  14.147  1.00  6.51           H  
ANISOU  108  HA  ALA A   9      825    825    825      0      0      0       H  
ATOM    109  HB1 ALA A   9      26.379  20.625  13.870  1.00  8.96           H  
ANISOU  109  HB1 ALA A   9     1135   1135   1135      0      0      0       H  
ATOM    110  HB2 ALA A   9      26.187  20.596  15.458  1.00  8.96           H  
ANISOU  110  HB2 ALA A   9     1135   1135   1135      0      0      0       H  
ATOM    111  HB3 ALA A   9      26.785  21.900  14.748  1.00  8.96           H  
ANISOU  111  HB3 ALA A   9     1135   1135   1135      0      0      0       H  
ATOM    112  N   THR A  10      29.663  21.757  16.139  1.00  5.64           N  
ANISOU  112  N   THR A  10      520    889    680    -46     59     54       N  
ATOM    113  CA  THR A  10      30.128  22.503  17.305  1.00  5.85           C  
ANISOU  113  CA  THR A  10      528    950    690    -55    -17     34       C  
ATOM    114  C   THR A  10      29.254  23.695  17.614  1.00  5.66           C  
ANISOU  114  C   THR A  10      502    933    664     -5     49     75       C  
ATOM    115  O   THR A  10      29.242  24.149  18.803  1.00  6.25           O  
ANISOU  115  O   THR A  10      598   1060    658    -73     -4    -38       O  
ATOM    116  CB  THR A  10      31.596  22.916  17.154  1.00  6.03           C  
ANISOU  116  CB  THR A  10      516    968    750    -32    -35     36       C  
ATOM    117  OG1 THR A  10      31.791  23.892  16.153  1.00  6.02           O  
ANISOU  117  OG1 THR A  10      577    886    768    -39     43     52       O  
ATOM    118  CG2 THR A  10      32.513  21.744  16.868  1.00  7.15           C  
ANISOU  118  CG2 THR A  10      669   1089    890     41   -121     45       C  
ATOM    119  H   THR A  10      30.027  21.923  15.354  1.00  6.77           H  
ANISOU  119  H   THR A  10      857    857    857      0      0      0       H  
ATOM    120  HA  THR A  10      30.075  21.886  18.090  1.00  7.02           H  
ANISOU  120  HA  THR A  10      889    889    889      0      0      0       H  
ATOM    121  HB  THR A  10      31.885  23.317  18.024  1.00  7.23           H  
ANISOU  121  HB  THR A  10      916    916    916      0      0      0       H  
ATOM    122  HG1 THR A  10      31.307  24.559  16.315  1.00  9.03           H  
ANISOU  122  HG1 THR A  10     1144   1144   1144      0      0      0       H  
ATOM    123 HG21 THR A  10      32.437  21.086  17.590  1.00 10.72           H  
ANISOU  123 HG21 THR A  10     1358   1358   1358      0      0      0       H  
ATOM    124 HG22 THR A  10      32.257  21.329  16.018  1.00 10.72           H  
ANISOU  124 HG22 THR A  10     1358   1358   1358      0      0      0       H  
ATOM    125 HG23 THR A  10      33.439  22.060  16.810  1.00 10.72           H  
ANISOU  125 HG23 THR A  10     1358   1358   1358      0      0      0       H  
ATOM    126  N   PHE A  11      28.464  24.197  16.688  1.00  5.49           N  
ANISOU  126  N   PHE A  11      494    900    643    -45     67    -60       N  
ATOM    127  CA  PHE A  11      27.605  25.369  16.911  1.00  5.55           C  
ANISOU  127  CA  PHE A  11      476    894    685    -58     45    -15       C  
ATOM    128  C   PHE A  11      26.762  25.225  18.182  1.00  5.65           C  
ANISOU  128  C   PHE A  11      448    971    674    -20     47     -1       C  
ATOM    129  O   PHE A  11      26.734  26.191  18.946  1.00  6.25           O  
ANISOU  129  O   PHE A  11      657    954    705    -80     55    -93       O  
ATOM    130  CB  PHE A  11      26.841  25.615  15.599  1.00  5.95           C  
ANISOU  130  CB  PHE A  11      582    962    663     41     71     35       C  
ATOM    131  CG  PHE A  11      25.735  26.640  15.610  1.00  5.62           C  
ANISOU  131  CG  PHE A  11      470    920    693    -10    -26    -61       C  
ATOM    132  CD1 PHE A  11      24.532  26.460  16.240  1.00  6.37           C  
ANISOU  132  CD1 PHE A  11      627    862    873    -47    138     -8       C  
ATOM    133  CD2 PHE A  11      25.851  27.771  14.758  1.00  6.18           C  
ANISOU  133  CD2 PHE A  11      487   1082    722     -1     22      4       C  
ATOM    134  CE1 PHE A  11      23.486  27.331  16.107  1.00  7.05           C  
ANISOU  134  CE1 PHE A  11      524   1194    894     23     87    -60       C  
ATOM    135  CE2 PHE A  11      24.805  28.650  14.630  1.00  7.28           C  
ANISOU  135  CE2 PHE A  11      640   1158    899     97     55    131       C  
ATOM    136  CZ  PHE A  11      23.611  28.424  15.275  1.00  6.66           C  
ANISOU  136  CZ  PHE A  11      612   1060    795    152     13    -55       C  
ATOM    137  H   PHE A  11      28.449  23.812  15.897  1.00  6.59           H  
ANISOU  137  H   PHE A  11      835    835    835      0      0      0       H  
ATOM    138  HA  PHE A  11      28.210  26.154  17.048  1.00  6.66           H  
ANISOU  138  HA  PHE A  11      843    843    843      0      0      0       H  
ATOM    139  HB2 PHE A  11      27.498  25.885  14.910  1.00  7.14           H  
ANISOU  139  HB2 PHE A  11      904    904    904      0      0      0       H  
ATOM    140  HB3 PHE A  11      26.452  24.752  15.308  1.00  7.14           H  
ANISOU  140  HB3 PHE A  11      904    904    904      0      0      0       H  
ATOM    141  HD1 PHE A  11      24.419  25.697  16.794  1.00  7.65           H  
ANISOU  141  HD1 PHE A  11      969    969    969      0      0      0       H  
ATOM    142  HD2 PHE A  11      26.656  27.920  14.276  1.00  7.42           H  
ANISOU  142  HD2 PHE A  11      940    940    940      0      0      0       H  
ATOM    143  HE1 PHE A  11      22.678  27.184  16.585  1.00  8.46           H  
ANISOU  143  HE1 PHE A  11     1071   1071   1071      0      0      0       H  
ATOM    144  HE2 PHE A  11      24.906  29.425  14.089  1.00  8.73           H  
ANISOU  144  HE2 PHE A  11     1106   1106   1106      0      0      0       H  
ATOM    145  HZ  PHE A  11      22.878  29.015  15.148  1.00  7.99           H  
ANISOU  145  HZ  PHE A  11     1012   1012   1012      0      0      0       H  
ATOM    146  N   PRO A  12      26.101  24.090  18.423  1.00  5.47           N  
ANISOU  146  N   PRO A  12      456    931    638    -37     19    -15       N  
ATOM    147  CA  PRO A  12      25.274  23.905  19.638  1.00  6.17           C  
ANISOU  147  CA  PRO A  12      466   1143    678    -81     72     27       C  
ATOM    148  C   PRO A  12      25.987  23.093  20.712  1.00  6.33           C  
ANISOU  148  C   PRO A  12      621   1043    682   -118      0     15       C  
ATOM    149  O   PRO A  12      25.346  22.754  21.719  1.00  6.61           O  
ANISOU  149  O   PRO A  12      702   1106    640   -103     85    137       O  
ATOM    150  CB  PRO A  12      24.090  23.106  19.118  1.00  7.20           C  
ANISOU  150  CB  PRO A  12      439   1401    827   -111     17     19       C  
ATOM    151  CG  PRO A  12      24.706  22.195  18.117  1.00  7.26           C  
ANISOU  151  CG  PRO A  12      728   1228    732   -269    -12     75       C  
ATOM    152  CD  PRO A  12      25.819  23.002  17.450  1.00  5.99           C  
ANISOU  152  CD  PRO A  12      523    945    753    -47     13     27       C  
ATOM    153  HA  PRO A  12      24.974  24.787  20.001  1.00  7.41           H  
ANISOU  153  HA  PRO A  12      938    938    938      0      0      0       H  
ATOM    154  HB2 PRO A  12      23.658  22.594  19.847  1.00  8.64           H  
ANISOU  154  HB2 PRO A  12     1094   1094   1094      0      0      0       H  
ATOM    155  HB3 PRO A  12      23.419  23.698  18.696  1.00  8.64           H  
ANISOU  155  HB3 PRO A  12     1094   1094   1094      0      0      0       H  
ATOM    156  HG2 PRO A  12      25.077  21.391  18.560  1.00  8.71           H  
ANISOU  156  HG2 PRO A  12     1103   1103   1103      0      0      0       H  
ATOM    157  HG3 PRO A  12      24.035  21.909  17.448  1.00  8.71           H  
ANISOU  157  HG3 PRO A  12     1103   1103   1103      0      0      0       H  
ATOM    158  HD2 PRO A  12      26.622  22.443  17.301  1.00  7.19           H  
ANISOU  158  HD2 PRO A  12      911    911    911      0      0      0       H  
ATOM    159  HD3 PRO A  12      25.518  23.372  16.583  1.00  7.19           H  
ANISOU  159  HD3 PRO A  12      911    911    911      0      0      0       H  
ATOM    160  N   ALA A  13      27.251  22.753  20.527  1.00  6.48           N  
ANISOU  160  N   ALA A  13      739    998    664     71     84     33       N  
ATOM    161  CA  ALA A  13      27.907  21.869  21.489  1.00  6.93           C  
ANISOU  161  CA  ALA A  13      715   1028    824     11     28    118       C  
ATOM    162  C   ALA A  13      27.809  22.393  22.917  1.00  6.81           C  
ANISOU  162  C   ALA A  13      724   1054    747     22     62     95       C  
ATOM    163  O   ALA A  13      27.588  21.568  23.830  1.00  7.23           O  
ANISOU  163  O   ALA A  13      822   1048    809      1     27    133       O  
ATOM    164  CB  ALA A  13      29.343  21.572  21.111  1.00  7.45           C  
ANISOU  164  CB  ALA A  13      760   1112    887     85     85     70       C  
ATOM    165  H   ALA A  13      27.694  23.057  19.830  1.00  7.78           H  
ANISOU  165  H   ALA A  13      985    985    985      0      0      0       H  
ATOM    166  HA  ALA A  13      27.415  20.999  21.465  1.00  8.31           H  
ANISOU  166  HA  ALA A  13     1052   1052   1052      0      0      0       H  
ATOM    167  HB1 ALA A  13      29.374  21.220  20.196  1.00 11.17           H  
ANISOU  167  HB1 ALA A  13     1415   1415   1415      0      0      0       H  
ATOM    168  HB2 ALA A  13      29.872  22.395  21.162  1.00 11.17           H  
ANISOU  168  HB2 ALA A  13     1415   1415   1415      0      0      0       H  
ATOM    169  HB3 ALA A  13      29.713  20.907  21.729  1.00 11.17           H  
ANISOU  169  HB3 ALA A  13     1415   1415   1415      0      0      0       H  
ATOM    170  N   PRO A  14      27.942  23.684  23.180  1.00  6.82           N  
ANISOU  170  N   PRO A  14      730   1061    735    -24    -63     65       N  
ATOM    171  CA  PRO A  14      27.844  24.136  24.601  1.00  7.60           C  
ANISOU  171  CA  PRO A  14      833   1233    748     66      1    -21       C  
ATOM    172  C   PRO A  14      26.545  23.765  25.230  1.00  6.94           C  
ANISOU  172  C   PRO A  14      807   1031    733     40    -15    -15       C  
ATOM    173  O   PRO A  14      26.509  23.344  26.400  1.00  7.79           O  
ANISOU  173  O   PRO A  14      970   1246    671    -55     27     59       O  
ATOM    174  CB  PRO A  14      28.072  25.640  24.481  1.00  8.23           C  
ANISOU  174  CB  PRO A  14      906   1228    916   -242     94    -92       C  
ATOM    175  CG  PRO A  14      28.957  25.791  23.284  1.00  8.37           C  
ANISOU  175  CG  PRO A  14      800   1326    975   -165    124    -58       C  
ATOM    176  CD  PRO A  14      28.428  24.775  22.312  1.00  7.07           C  
ANISOU  176  CD  PRO A  14      698   1086    836   -128     91     80       C  
ATOM    177  HA  PRO A  14      28.592  23.731  25.127  1.00  9.11           H  
ANISOU  177  HA  PRO A  14     1154   1154   1154      0      0      0       H  
ATOM    178  HB2 PRO A  14      27.215  26.117  24.348  1.00  9.88           H  
ANISOU  178  HB2 PRO A  14     1251   1251   1251      0      0      0       H  
ATOM    179  HB3 PRO A  14      28.514  25.995  25.292  1.00  9.88           H  
ANISOU  179  HB3 PRO A  14     1251   1251   1251      0      0      0       H  
ATOM    180  HG2 PRO A  14      28.894  26.705  22.910  1.00 10.04           H  
ANISOU  180  HG2 PRO A  14     1272   1272   1272      0      0      0       H  
ATOM    181  HG3 PRO A  14      29.901  25.602  23.515  1.00 10.04           H  
ANISOU  181  HG3 PRO A  14     1272   1272   1272      0      0      0       H  
ATOM    182  HD2 PRO A  14      27.691  25.153  21.770  1.00  8.48           H  
ANISOU  182  HD2 PRO A  14     1074   1074   1074      0      0      0       H  
ATOM    183  HD3 PRO A  14      29.143  24.456  21.707  1.00  8.48           H  
ANISOU  183  HD3 PRO A  14     1074   1074   1074      0      0      0       H  
ATOM    184  N   VAL A  15      25.431  23.933  24.543  1.00  7.04           N  
ANISOU  184  N   VAL A  15      736   1160    712    -56     79    117       N  
ATOM    185  CA  VAL A  15      24.140  23.574  25.112  1.00  7.31           C  
ANISOU  185  CA  VAL A  15      808   1136    765    -33    117    131       C  
ATOM    186  C   VAL A  15      23.938  22.089  25.177  1.00  7.40           C  
ANISOU  186  C   VAL A  15      891   1154    698   -105     22    159       C  
ATOM    187  O   VAL A  15      23.418  21.551  26.160  1.00  7.68           O  
ANISOU  187  O   VAL A  15      862   1238    745    -82    119    186       O  
ATOM    188  CB  VAL A  15      22.966  24.365  24.502  1.00  8.26           C  
ANISOU  188  CB  VAL A  15      737   1256   1069    -90    101    212       C  
ATOM    189  CG1 VAL A  15      22.766  24.128  23.029  1.00  8.81           C  
ANISOU  189  CG1 VAL A  15      790   1312   1162      4   -130    -57       C  
ATOM    190  CG2 VAL A  15      21.679  24.037  25.244  1.00 11.60           C  
ANISOU  190  CG2 VAL A  15      954   1698   1647    131    439    623       C  
ATOM    191  H   VAL A  15      25.469  24.266  23.730  1.00  8.45           H  
ANISOU  191  H   VAL A  15     1070   1070   1070      0      0      0       H  
ATOM    192  HA  VAL A  15      24.185  23.872  26.066  1.00  8.77           H  
ANISOU  192  HA  VAL A  15     1111   1111   1111      0      0      0       H  
ATOM    193  HB  VAL A  15      23.153  25.339  24.631  1.00  9.91           H  
ANISOU  193  HB  VAL A  15     1255   1255   1255      0      0      0       H  
ATOM    194 HG11 VAL A  15      23.592  24.345  22.549  1.00 13.21           H  
ANISOU  194 HG11 VAL A  15     1673   1673   1673      0      0      0       H  
ATOM    195 HG12 VAL A  15      22.537  23.188  22.878  1.00 13.21           H  
ANISOU  195 HG12 VAL A  15     1673   1673   1673      0      0      0       H  
ATOM    196 HG13 VAL A  15      22.039  24.698  22.702  1.00 13.21           H  
ANISOU  196 HG13 VAL A  15     1673   1673   1673      0      0      0       H  
ATOM    197 HG21 VAL A  15      21.809  24.187  26.204  1.00 17.40           H  
ANISOU  197 HG21 VAL A  15     2204   2204   2204      0      0      0       H  
ATOM    198 HG22 VAL A  15      20.958  24.614  24.918  1.00 17.40           H  
ANISOU  198 HG22 VAL A  15     2204   2204   2204      0      0      0       H  
ATOM    199 HG23 VAL A  15      21.443  23.099  25.089  1.00 17.40           H  
ANISOU  199 HG23 VAL A  15     2204   2204   2204      0      0      0       H  
ATOM    200  N   TYR A  16      24.336  21.345  24.122  1.00  6.75           N  
ANISOU  200  N   TYR A  16      688   1047    765    -46    -15    190       N  
ATOM    201  CA  TYR A  16      24.227  19.890  24.215  1.00  7.17           C  
ANISOU  201  CA  TYR A  16      817   1052    790    -64    -25     96       C  
ATOM    202  C   TYR A  16      25.022  19.343  25.405  1.00  7.32           C  
ANISOU  202  C   TYR A  16      924   1038    751   -113     11    138       C  
ATOM    203  O   TYR A  16      24.568  18.400  26.054  1.00  8.00           O  
ANISOU  203  O   TYR A  16     1050   1112    804   -196     44    209       O  
ATOM    204  CB  TYR A  16      24.670  19.213  22.933  1.00  7.26           C  
ANISOU  204  CB  TYR A  16      820   1044    827     22    -15    182       C  
ATOM    205  CG  TYR A  16      23.769  19.488  21.721  1.00  6.57           C  
ANISOU  205  CG  TYR A  16      568   1130    737   -118     39    100       C  
ATOM    206  CD1 TYR A  16      22.576  20.135  21.780  1.00  6.90           C  
ANISOU  206  CD1 TYR A  16      748   1112    696      0     25     73       C  
ATOM    207  CD2 TYR A  16      24.234  19.037  20.466  1.00  6.66           C  
ANISOU  207  CD2 TYR A  16      603   1019    847    -33    -31      0       C  
ATOM    208  CE1 TYR A  16      21.813  20.364  20.646  1.00  6.72           C  
ANISOU  208  CE1 TYR A  16      567   1056    868    -12     96     26       C  
ATOM    209  CE2 TYR A  16      23.491  19.249  19.334  1.00  6.14           C  
ANISOU  209  CE2 TYR A  16      517   1004    756    -43      5     23       C  
ATOM    210  CZ  TYR A  16      22.299  19.911  19.418  1.00  6.18           C  
ANISOU  210  CZ  TYR A  16      522    978    789   -101     -9     83       C  
ATOM    211  OH  TYR A  16      21.585  20.139  18.316  1.00  6.98           O  
ANISOU  211  OH  TYR A  16      593   1123    869     16    -24     38       O  
ATOM    212  H   TYR A  16      24.653  21.727  23.396  1.00  8.09           H  
ANISOU  212  H   TYR A  16     1025   1025   1025      0      0      0       H  
ATOM    213  HA  TYR A  16      23.264  19.665  24.362  1.00  8.61           H  
ANISOU  213  HA  TYR A  16     1090   1090   1090      0      0      0       H  
ATOM    214  HB2 TYR A  16      25.589  19.513  22.718  1.00  8.71           H  
ANISOU  214  HB2 TYR A  16     1103   1103   1103      0      0      0       H  
ATOM    215  HB3 TYR A  16      24.703  18.235  23.087  1.00  8.71           H  
ANISOU  215  HB3 TYR A  16     1103   1103   1103      0      0      0       H  
ATOM    216  HD1 TYR A  16      22.256  20.440  22.621  1.00  8.28           H  
ANISOU  216  HD1 TYR A  16     1049   1049   1049      0      0      0       H  
ATOM    217  HD2 TYR A  16      25.067  18.584  20.406  1.00  8.00           H  
ANISOU  217  HD2 TYR A  16     1013   1013   1013      0      0      0       H  
ATOM    218  HE1 TYR A  16      20.980  20.818  20.702  1.00  8.07           H  
ANISOU  218  HE1 TYR A  16     1022   1022   1022      0      0      0       H  
ATOM    219  HE2 TYR A  16      23.804  18.937  18.493  1.00  7.37           H  
ANISOU  219  HE2 TYR A  16      933    933    933      0      0      0       H  
ATOM    220  HH  TYR A  16      20.876  20.540  18.519  1.00 10.46           H  
ANISOU  220  HH  TYR A  16     1325   1325   1325      0      0      0       H  
ATOM    221  N   ALA A  17      26.195  19.881  25.633  1.00  8.33           N  
ANISOU  221  N   ALA A  17     1000   1169    919   -173   -183    373       N  
ATOM    222  CA  ALA A  17      27.040  19.429  26.734  1.00  9.23           C  
ANISOU  222  CA  ALA A  17      951   1368   1102   -125   -128    472       C  
ATOM    223  C   ALA A  17      26.388  19.729  28.070  1.00  8.95           C  
ANISOU  223  C   ALA A  17     1065   1307    945   -329   -240    316       C  
ATOM    224  O   ALA A  17      26.393  18.881  28.986  1.00  9.62           O  
ANISOU  224  O   ALA A  17     1132   1428   1006   -286   -260    404       O  
ATOM    225  CB  ALA A  17      28.413  20.045  26.672  1.00 11.26           C  
ANISOU  225  CB  ALA A  17      844   1888   1440    -92   -165    653       C  
ATOM    226  H   ALA A  17      26.480  20.530  25.112  1.00 10.00           H  
ANISOU  226  H   ALA A  17     1267   1267   1267      0      0      0       H  
ATOM    227  HA  ALA A  17      27.143  18.437  26.656  1.00 11.08           H  
ANISOU  227  HA  ALA A  17     1403   1403   1403      0      0      0       H  
ATOM    228  HB1 ALA A  17      28.831  19.828  25.813  1.00 16.89           H  
ANISOU  228  HB1 ALA A  17     2139   2139   2139      0      0      0       H  
ATOM    229  HB2 ALA A  17      28.339  21.018  26.763  1.00 16.89           H  
ANISOU  229  HB2 ALA A  17     2139   2139   2139      0      0      0       H  
ATOM    230  HB3 ALA A  17      28.964  19.691  27.402  1.00 16.89           H  
ANISOU  230  HB3 ALA A  17     2139   2139   2139      0      0      0       H  
ATOM    231  N   LYS A  18      25.823  20.920  28.225  1.00  8.90           N  
ANISOU  231  N   LYS A  18     1029   1355    913   -361   -257    293       N  
ATOM    232  CA  LYS A  18      25.131  21.245  29.458  1.00  9.48           C  
ANISOU  232  CA  LYS A  18     1223   1279   1012   -297   -223    276       C  
ATOM    233  C   LYS A  18      23.939  20.372  29.683  1.00  8.57           C  
ANISOU  233  C   LYS A  18     1165   1134    877   -228   -123    154       C  
ATOM    234  O   LYS A  18      23.714  19.831  30.779  1.00 10.49           O  
ANISOU  234  O   LYS A  18     1828   1288    773   -412   -109    270       O  
ATOM    235  CB  LYS A  18      24.769  22.700  29.418  1.00 10.16           C  
ANISOU  235  CB  LYS A  18     1371   1251   1141   -385   -184    122       C  
ATOM    236  CG  LYS A  18      24.161  23.219  30.639  1.00 14.43           C  
ANISOU  236  CG  LYS A  18     2356   1638   1351   -264    121    -69       C  
ATOM    237  CD  LYS A  18      24.903  22.911  31.865  1.00 16.12           C  
ANISOU  237  CD  LYS A  18     2905   1768   1299   -333    -10   -171       C  
ATOM    238  CE  LYS A  18      24.205  23.507  33.084  1.00 20.26           C  
ANISOU  238  CE  LYS A  18     3451   2777   1280   -199    172   -161       C  
ATOM    239  NZ  LYS A  18      25.081  23.440  34.283  1.00 27.05           N  
ANISOU  239  NZ  LYS A  18     4654   3698   1673   -559   -587   -634       N  
ATOM    240  H   LYS A  18      25.869  21.515  27.578  1.00 10.68           H  
ANISOU  240  H   LYS A  18     1353   1353   1353      0      0      0       H  
ATOM    241  HA  LYS A  18      25.766  21.104  30.217  1.00 11.38           H  
ANISOU  241  HA  LYS A  18     1441   1441   1441      0      0      0       H  
ATOM    242  HB2 LYS A  18      25.588  23.223  29.228  1.00 12.19           H  
ANISOU  242  HB2 LYS A  18     1544   1544   1544      0      0      0       H  
ATOM    243  HB3 LYS A  18      24.141  22.847  28.668  1.00 12.19           H  
ANISOU  243  HB3 LYS A  18     1544   1544   1544      0      0      0       H  
ATOM    244  HG2 LYS A  18      24.078  24.202  30.557  1.00 17.31           H  
ANISOU  244  HG2 LYS A  18     2192   2192   2192      0      0      0       H  
ATOM    245  HG3 LYS A  18      23.247  22.847  30.720  1.00 17.31           H  
ANISOU  245  HG3 LYS A  18     2192   2192   2192      0      0      0       H  
ATOM    246  HD2 LYS A  18      24.973  21.930  31.971  1.00 19.34           H  
ANISOU  246  HD2 LYS A  18     2449   2449   2449      0      0      0       H  
ATOM    247  HD3 LYS A  18      25.820  23.279  31.797  1.00 19.34           H  
ANISOU  247  HD3 LYS A  18     2449   2449   2449      0      0      0       H  
ATOM    248  HE2 LYS A  18      23.969  24.450  32.900  1.00 24.31           H  
ANISOU  248  HE2 LYS A  18     3079   3079   3079      0      0      0       H  
ATOM    249  HE3 LYS A  18      23.367  23.009  33.259  1.00 24.31           H  
ANISOU  249  HE3 LYS A  18     3079   3079   3079      0      0      0       H  
ATOM    250  HZ1 LYS A  18      25.901  23.779  34.079  1.00 40.58           H  
ANISOU  250  HZ1 LYS A  18     5140   5140   5140      0      0      0       H  
ATOM    251  HZ2 LYS A  18      24.711  23.926  34.957  1.00 40.58           H  
ANISOU  251  HZ2 LYS A  18     5140   5140   5140      0      0      0       H  
ATOM    252  HZ3 LYS A  18      25.169  22.574  34.547  1.00 40.58           H  
ANISOU  252  HZ3 LYS A  18     5140   5140   5140      0      0      0       H  
ATOM    253  N   TRP A  19      23.103  20.196  28.644  1.00  8.17           N  
ANISOU  253  N   TRP A  19     1131   1133    762   -271    -26    134       N  
ATOM    254  CA  TRP A  19      21.961  19.290  28.731  1.00  8.04           C  
ANISOU  254  CA  TRP A  19     1066   1156    758   -241    -68    142       C  
ATOM    255  C   TRP A  19      22.423  17.889  29.132  1.00  8.48           C  
ANISOU  255  C   TRP A  19     1169   1199    773   -254   -169    183       C  
ATOM    256  O   TRP A  19      21.810  17.252  29.976  1.00  8.78           O  
ANISOU  256  O   TRP A  19     1135   1282    837   -284     -4    246       O  
ATOM    257  CB  TRP A  19      21.261  19.239  27.358  1.00  8.21           C  
ANISOU  257  CB  TRP A  19     1033   1213    795   -179    -57    144       C  
ATOM    258  CG  TRP A  19      20.375  20.414  27.062  1.00  8.47           C  
ANISOU  258  CG  TRP A  19     1043   1244    852    -73     84    240       C  
ATOM    259  CD1 TRP A  19      19.930  21.401  27.872  1.00  9.13           C  
ANISOU  259  CD1 TRP A  19     1059   1362    961   -150    101    123       C  
ATOM    260  CD2 TRP A  19      19.765  20.667  25.764  1.00  8.19           C  
ANISOU  260  CD2 TRP A  19      679   1431    925    -75    101    247       C  
ATOM    261  NE1 TRP A  19      19.115  22.245  27.172  1.00  9.26           N  
ANISOU  261  NE1 TRP A  19     1005   1294   1132   -122    126     99       N  
ATOM    262  CE2 TRP A  19      18.965  21.829  25.899  1.00  8.74           C  
ANISOU  262  CE2 TRP A  19      849   1345   1046    -57     48    225       C  
ATOM    263  CE3 TRP A  19      19.811  20.007  24.541  1.00  9.14           C  
ANISOU  263  CE3 TRP A  19      998   1501    888    -40     62    287       C  
ATOM    264  CZ2 TRP A  19      18.228  22.321  24.815  1.00  9.58           C  
ANISOU  264  CZ2 TRP A  19      866   1488   1196    -85     51    393       C  
ATOM    265  CZ3 TRP A  19      19.108  20.504  23.496  1.00  9.30           C  
ANISOU  265  CZ3 TRP A  19      807   1709    931   -108     49    258       C  
ATOM    266  CH2 TRP A  19      18.291  21.644  23.634  1.00 10.25           C  
ANISOU  266  CH2 TRP A  19     1179   1576   1045    -24     39    473       C  
ATOM    267  H   TRP A  19      23.247  20.636  27.896  1.00  9.80           H  
ANISOU  267  H   TRP A  19     1241   1241   1241      0      0      0       H  
ATOM    268  HA  TRP A  19      21.319  19.634  29.416  1.00  9.65           H  
ANISOU  268  HA  TRP A  19     1222   1222   1222      0      0      0       H  
ATOM    269  HB2 TRP A  19      21.953  19.180  26.652  1.00  9.85           H  
ANISOU  269  HB2 TRP A  19     1248   1248   1248      0      0      0       H  
ATOM    270  HB3 TRP A  19      20.716  18.414  27.311  1.00  9.85           H  
ANISOU  270  HB3 TRP A  19     1248   1248   1248      0      0      0       H  
ATOM    271  HD1 TRP A  19      20.152  21.493  28.791  1.00 10.95           H  
ANISOU  271  HD1 TRP A  19     1387   1387   1387      0      0      0       H  
ATOM    272  HE1 TRP A  19      18.738  22.966  27.508  1.00 11.11           H  
ANISOU  272  HE1 TRP A  19     1407   1407   1407      0      0      0       H  
ATOM    273  HE3 TRP A  19      20.328  19.217  24.440  1.00 10.97           H  
ANISOU  273  HE3 TRP A  19     1389   1389   1389      0      0      0       H  
ATOM    274  HZ2 TRP A  19      17.699  23.105  24.900  1.00 11.50           H  
ANISOU  274  HZ2 TRP A  19     1456   1456   1456      0      0      0       H  
ATOM    275  HZ3 TRP A  19      19.167  20.075  22.650  1.00 11.16           H  
ANISOU  275  HZ3 TRP A  19     1413   1413   1413      0      0      0       H  
ATOM    276  HH2 TRP A  19      17.777  21.945  22.894  1.00 12.30           H  
ANISOU  276  HH2 TRP A  19     1558   1558   1558      0      0      0       H  
ATOM    277  N   ALA A  20      23.478  17.386  28.495  1.00  8.36           N  
ANISOU  277  N   ALA A  20     1207   1103    788   -241    -68    287       N  
ATOM    278  CA  ALA A  20      23.931  16.054  28.815  1.00  9.12           C  
ANISOU  278  CA  ALA A  20     1262   1234    882   -186   -162    215       C  
ATOM    279  C   ALA A  20      24.385  15.937  30.274  1.00  9.05           C  
ANISOU  279  C   ALA A  20     1277   1134    943   -222   -124    318       C  
ATOM    280  O   ALA A  20      24.074  14.937  30.958  1.00 10.28           O  
ANISOU  280  O   ALA A  20     1502   1352    957   -297    -63    397       O  
ATOM    281  CB  ALA A  20      25.090  15.668  27.912  1.00 10.45           C  
ANISOU  281  CB  ALA A  20     1708   1126   1039    -48     38    160       C  
ATOM    282  H   ALA A  20      23.896  17.862  27.883  1.00 10.03           H  
ANISOU  282  H   ALA A  20     1270   1270   1270      0      0      0       H  
ATOM    283  HA  ALA A  20      23.178  15.414  28.661  1.00 10.94           H  
ANISOU  283  HA  ALA A  20     1386   1386   1386      0      0      0       H  
ATOM    284  HB1 ALA A  20      24.811  15.736  26.975  1.00 15.68           H  
ANISOU  284  HB1 ALA A  20     1986   1986   1986      0      0      0       H  
ATOM    285  HB2 ALA A  20      25.844  16.272  28.073  1.00 15.68           H  
ANISOU  285  HB2 ALA A  20     1986   1986   1986      0      0      0       H  
ATOM    286  HB3 ALA A  20      25.362  14.747  28.106  1.00 15.68           H  
ANISOU  286  HB3 ALA A  20     1986   1986   1986      0      0      0       H  
ATOM    287  N   ASP A  21      25.060  16.954  30.780  1.00  9.84           N  
ANISOU  287  N   ASP A  21     1332   1452    862   -373   -251    429       N  
ATOM    288  CA  ASP A  21      25.518  16.933  32.183  1.00 10.33           C  
ANISOU  288  CA  ASP A  21     1318   1595    917   -281   -200    332       C  
ATOM    289  C   ASP A  21      24.313  16.889  33.079  1.00  9.58           C  
ANISOU  289  C   ASP A  21     1400   1327    822   -292   -285    226       C  
ATOM    290  O   ASP A  21      24.246  16.068  34.047  1.00 10.23           O  
ANISOU  290  O   ASP A  21     1528   1387    875   -239    -63    345       O  
ATOM    291  CB  ASP A  21      26.365  18.159  32.393  1.00 12.23           C  
ANISOU  291  CB  ASP A  21     1589   1791   1153   -516   -420    286       C  
ATOM    292  CG  ASP A  21      26.972  18.164  33.772  1.00 16.35           C  
ANISOU  292  CG  ASP A  21     2365   2321   1371   -476   -842    409       C  
ATOM    293  OD1 ASP A  21      27.808  17.276  34.088  1.00 26.74           O  
ANISOU  293  OD1 ASP A  21     3787   3534   2588    655  -1849     86       O  
ATOM    294  OD2 ASP A  21      26.608  19.026  34.561  1.00 23.81           O  
ANISOU  294  OD2 ASP A  21     3844   3275   1702     98  -1155   -320       O  
ATOM    295  H   ASP A  21      25.239  17.652  30.275  1.00 11.81           H  
ANISOU  295  H   ASP A  21     1496   1496   1496      0      0      0       H  
ATOM    296  HA  ASP A  21      26.074  16.116  32.337  1.00 12.40           H  
ANISOU  296  HA  ASP A  21     1570   1570   1570      0      0      0       H  
ATOM    297  HB2 ASP A  21      27.087  18.182  31.716  1.00 14.68           H  
ANISOU  297  HB2 ASP A  21     1859   1859   1859      0      0      0       H  
ATOM    298  HB3 ASP A  21      25.809  18.969  32.275  1.00 14.68           H  
ANISOU  298  HB3 ASP A  21     1859   1859   1859      0      0      0       H  
ATOM    299  N   THR A  22      23.372  17.764  32.866  1.00  9.27           N  
ANISOU  299  N   THR A  22     1368   1194    874   -293   -172    222       N  
ATOM    300  CA  THR A  22      22.190  17.809  33.704  1.00 10.02           C  
ANISOU  300  CA  THR A  22     1564   1251    898   -220   -156     92       C  
ATOM    301  C   THR A  22      21.405  16.515  33.644  1.00  9.00           C  
ANISOU  301  C   THR A  22     1326   1162    846   -145    -87    191       C  
ATOM    302  O   THR A  22      20.887  16.004  34.649  1.00  9.24           O  
ANISOU  302  O   THR A  22     1392   1221    810   -149     70    170       O  
ATOM    303  CB  THR A  22      21.324  19.019  33.336  1.00 11.05           C  
ANISOU  303  CB  THR A  22     1586   1213   1296   -157   -124    163       C  
ATOM    304  OG1 THR A  22      22.106  20.219  33.429  1.00 13.41           O  
ANISOU  304  OG1 THR A  22     2168   1338   1461   -364   -350    184       O  
ATOM    305  CG2 THR A  22      20.177  19.203  34.275  1.00 13.54           C  
ANISOU  305  CG2 THR A  22     2041   1560   1416    123     52    126       C  
ATOM    306  H   THR A  22      23.455  18.336  32.203  1.00 11.13           H  
ANISOU  306  H   THR A  22     1410   1410   1410      0      0      0       H  
ATOM    307  HA  THR A  22      22.495  17.934  34.648  1.00 12.02           H  
ANISOU  307  HA  THR A  22     1522   1522   1522      0      0      0       H  
ATOM    308  HB  THR A  22      20.980  18.914  32.403  1.00 13.26           H  
ANISOU  308  HB  THR A  22     1679   1679   1679      0      0      0       H  
ATOM    309  HG1 THR A  22      22.783  20.150  32.936  1.00 20.11           H  
ANISOU  309  HG1 THR A  22     2547   2547   2547      0      0      0       H  
ATOM    310 HG21 THR A  22      19.616  18.400  34.266  1.00 20.31           H  
ANISOU  310 HG21 THR A  22     2572   2572   2572      0      0      0       H  
ATOM    311 HG22 THR A  22      20.519  19.352  35.182  1.00 20.31           H  
ANISOU  311 HG22 THR A  22     2572   2572   2572      0      0      0       H  
ATOM    312 HG23 THR A  22      19.646  19.977  33.995  1.00 20.31           H  
ANISOU  312 HG23 THR A  22     2572   2572   2572      0      0      0       H  
ATOM    313  N   TYR A  23      21.237  15.996  32.442  1.00  8.44           N  
ANISOU  313  N   TYR A  23     1150   1187    791   -259    -40    235       N  
ATOM    314  CA  TYR A  23      20.486  14.766  32.234  1.00  8.60           C  
ANISOU  314  CA  TYR A  23     1265   1123    799   -199     35    166       C  
ATOM    315  C   TYR A  23      21.099  13.639  33.006  1.00  8.17           C  
ANISOU  315  C   TYR A  23     1160   1207    660   -212     93    121       C  
ATOM    316  O   TYR A  23      20.394  12.796  33.574  1.00  8.53           O  
ANISOU  316  O   TYR A  23     1113   1293    756   -225     67    202       O  
ATOM    317  CB  TYR A  23      20.413  14.462  30.723  1.00  8.98           C  
ANISOU  317  CB  TYR A  23     1228   1389    709   -377    -66    240       C  
ATOM    318  CG  TYR A  23      19.428  13.391  30.361  1.00  7.99           C  
ANISOU  318  CG  TYR A  23     1075   1155    731   -176    -53    239       C  
ATOM    319  CD1 TYR A  23      18.075  13.529  30.630  1.00  8.32           C  
ANISOU  319  CD1 TYR A  23     1074   1157    852   -108    -44    147       C  
ATOM    320  CD2 TYR A  23      19.805  12.308  29.595  1.00  8.36           C  
ANISOU  320  CD2 TYR A  23      972   1272    855   -101      2    211       C  
ATOM    321  CE1 TYR A  23      17.156  12.602  30.185  1.00  8.53           C  
ANISOU  321  CE1 TYR A  23      945   1325    892    -28    -62    145       C  
ATOM    322  CE2 TYR A  23      18.917  11.380  29.138  1.00  7.54           C  
ANISOU  322  CE2 TYR A  23     1003   1105    686    -50    -60    184       C  
ATOM    323  CZ  TYR A  23      17.573  11.524  29.421  1.00  7.98           C  
ANISOU  323  CZ  TYR A  23      951   1224    782   -103   -228    189       C  
ATOM    324  OH  TYR A  23      16.618  10.632  29.000  1.00  9.01           O  
ANISOU  324  OH  TYR A  23     1128   1121   1091   -117   -114     91       O  
ATOM    325  H   TYR A  23      21.588  16.405  31.747  1.00 10.13           H  
ANISOU  325  H   TYR A  23     1283   1283   1283      0      0      0       H  
ATOM    326  HA  TYR A  23      19.555  14.906  32.571  1.00 10.32           H  
ANISOU  326  HA  TYR A  23     1307   1307   1307      0      0      0       H  
ATOM    327  HB2 TYR A  23      20.170  15.293  30.243  1.00 10.77           H  
ANISOU  327  HB2 TYR A  23     1364   1364   1364      0      0      0       H  
ATOM    328  HB3 TYR A  23      21.311  14.186  30.411  1.00 10.77           H  
ANISOU  328  HB3 TYR A  23     1364   1364   1364      0      0      0       H  
ATOM    329  HD1 TYR A  23      17.774  14.277  31.132  1.00  9.98           H  
ANISOU  329  HD1 TYR A  23     1264   1264   1264      0      0      0       H  
ATOM    330  HD2 TYR A  23      20.723  12.204  29.375  1.00 10.04           H  
ANISOU  330  HD2 TYR A  23     1272   1272   1272      0      0      0       H  
ATOM    331  HE1 TYR A  23      16.236  12.702  30.402  1.00 10.24           H  
ANISOU  331  HE1 TYR A  23     1297   1297   1297      0      0      0       H  
ATOM    332  HE2 TYR A  23      19.221  10.638  28.629  1.00  9.05           H  
ANISOU  332  HE2 TYR A  23     1146   1146   1146      0      0      0       H  
ATOM    333  HH  TYR A  23      16.983  10.019  28.557  1.00 13.52           H  
ANISOU  333  HH  TYR A  23     1712   1712   1712      0      0      0       H  
ATOM    334  N   GLN A  24      22.413  13.541  32.993  1.00  8.26           N  
ANISOU  334  N   GLN A  24     1180   1124    758   -260     97    241       N  
ATOM    335  CA  GLN A  24      23.075  12.477  33.724  1.00  8.53           C  
ANISOU  335  CA  GLN A  24     1127   1311    724   -145    187    169       C  
ATOM    336  C   GLN A  24      22.864  12.663  35.236  1.00  8.22           C  
ANISOU  336  C   GLN A  24     1056   1230    761   -163     25    170       C  
ATOM    337  O   GLN A  24      22.627  11.672  35.959  1.00  8.35           O  
ANISOU  337  O   GLN A  24     1184   1136    774   -193     39    197       O  
ATOM    338  CB  GLN A  24      24.540  12.423  33.399  1.00  9.22           C  
ANISOU  338  CB  GLN A  24     1168   1307    943   -141     61    120       C  
ATOM    339  CG  GLN A  24      25.217  11.221  34.011  1.00  9.87           C  
ANISOU  339  CG  GLN A  24     1254   1472    933    -25     -8    172       C  
ATOM    340  CD  GLN A  24      26.639  10.975  33.692  1.00 13.01           C  
ANISOU  340  CD  GLN A  24     1205   1944   1673    -45    117    483       C  
ATOM    341  OE1 GLN A  24      27.375  10.309  34.450  1.00 19.01           O  
ANISOU  341  OE1 GLN A  24     1491   3025   2527    298    -44    979       O  
ATOM    342  NE2 GLN A  24      27.098  11.350  32.529  1.00 16.14           N  
ANISOU  342  NE2 GLN A  24     1464   2352   2165    189    680    781       N  
ATOM    343  H   GLN A  24      22.891  14.124  32.539  1.00  9.91           H  
ANISOU  343  H   GLN A  24     1255   1255   1255      0      0      0       H  
ATOM    344  HA  GLN A  24      22.662  11.608  33.454  1.00 10.24           H  
ANISOU  344  HA  GLN A  24     1297   1297   1297      0      0      0       H  
ATOM    345  HB2 GLN A  24      24.654  12.394  32.416  1.00 11.07           H  
ANISOU  345  HB2 GLN A  24     1402   1402   1402      0      0      0       H  
ATOM    346  HB3 GLN A  24      24.977  13.246  33.732  1.00 11.07           H  
ANISOU  346  HB3 GLN A  24     1402   1402   1402      0      0      0       H  
ATOM    347  HG2 GLN A  24      25.138  11.300  34.995  1.00 11.85           H  
ANISOU  347  HG2 GLN A  24     1501   1501   1501      0      0      0       H  
ATOM    348  HG3 GLN A  24      24.704  10.418  33.742  1.00 11.85           H  
ANISOU  348  HG3 GLN A  24     1501   1501   1501      0      0      0       H  
ATOM    349 HE21 GLN A  24      27.916  11.133  32.288  1.00 19.37           H  
ANISOU  349 HE21 GLN A  24     2453   2453   2453      0      0      0       H  
ATOM    350 HE22 GLN A  24      26.589  11.820  31.986  1.00 19.37           H  
ANISOU  350 HE22 GLN A  24     2453   2453   2453      0      0      0       H  
ATOM    351  N   LYS A  25      22.947  13.881  35.719  1.00  8.73           N  
ANISOU  351  N   LYS A  25     1341   1206    687   -170    104    201       N  
ATOM    352  CA  LYS A  25      22.675  14.147  37.152  1.00  9.26           C  
ANISOU  352  CA  LYS A  25     1346   1345    739   -117    -32     71       C  
ATOM    353  C   LYS A  25      21.278  13.699  37.546  1.00  9.07           C  
ANISOU  353  C   LYS A  25     1336   1243    782     71    103     91       C  
ATOM    354  O   LYS A  25      21.084  13.144  38.618  1.00 10.20           O  
ANISOU  354  O   LYS A  25     1659   1315    805   -219     76    193       O  
ATOM    355  CB  LYS A  25      22.976  15.602  37.456  1.00 11.03           C  
ANISOU  355  CB  LYS A  25     1925   1410    753   -216    -97     72       C  
ATOM    356  CG  LYS A  25      24.456  15.980  37.424  1.00 14.94           C  
ANISOU  356  CG  LYS A  25     2221   2181   1136   -786   -200     76       C  
ATOM    357  CD  LYS A  25      24.648  17.484  37.555  1.00 19.89           C  
ANISOU  357  CD  LYS A  25     3040   2296   2034  -1141   -810    279       C  
ATOM    358  CE  LYS A  25      26.146  17.848  37.501  1.00 25.73           C  
ANISOU  358  CE  LYS A  25     3388   3379   2765  -1947   -958    731       C  
ATOM    359  NZ  LYS A  25      26.444  19.291  37.381  1.00 32.70           N  
ANISOU  359  NZ  LYS A  25     5000   3662   3456  -2657   -769    619       N  
ATOM    360  H   LYS A  25      23.166  14.546  35.187  1.00 10.47           H  
ANISOU  360  H   LYS A  25     1326   1326   1326      0      0      0       H  
ATOM    361  HA  LYS A  25      23.321  13.597  37.682  1.00 11.11           H  
ANISOU  361  HA  LYS A  25     1407   1407   1407      0      0      0       H  
ATOM    362  HB2 LYS A  25      22.494  16.166  36.800  1.00 13.24           H  
ANISOU  362  HB2 LYS A  25     1677   1677   1677      0      0      0       H  
ATOM    363  HB3 LYS A  25      22.616  15.816  38.353  1.00 13.24           H  
ANISOU  363  HB3 LYS A  25     1677   1677   1677      0      0      0       H  
ATOM    364  HG2 LYS A  25      24.927  15.524  38.166  1.00 17.93           H  
ANISOU  364  HG2 LYS A  25     2271   2271   2271      0      0      0       H  
ATOM    365  HG3 LYS A  25      24.855  15.672  36.572  1.00 17.93           H  
ANISOU  365  HG3 LYS A  25     2271   2271   2271      0      0      0       H  
ATOM    366  HD2 LYS A  25      24.169  17.944  36.820  1.00 23.87           H  
ANISOU  366  HD2 LYS A  25     3023   3023   3023      0      0      0       H  
ATOM    367  HD3 LYS A  25      24.263  17.794  38.413  1.00 23.87           H  
ANISOU  367  HD3 LYS A  25     3023   3023   3023      0      0      0       H  
ATOM    368  HE2 LYS A  25      26.581  17.505  38.322  1.00 30.87           H  
ANISOU  368  HE2 LYS A  25     3910   3910   3910      0      0      0       H  
ATOM    369  HE3 LYS A  25      26.555  17.379  36.731  1.00 30.87           H  
ANISOU  369  HE3 LYS A  25     3910   3910   3910      0      0      0       H  
ATOM    370  HZ1 LYS A  25      25.892  19.762  37.931  1.00 49.05           H  
ANISOU  370  HZ1 LYS A  25     6212   6212   6212      0      0      0       H  
ATOM    371  HZ2 LYS A  25      27.310  19.443  37.619  1.00 49.05           H  
ANISOU  371  HZ2 LYS A  25     6212   6212   6212      0      0      0       H  
ATOM    372  HZ3 LYS A  25      26.315  19.557  36.521  1.00 49.05           H  
ANISOU  372  HZ3 LYS A  25     6212   6212   6212      0      0      0       H  
ATOM    373  N   GLU A  26      20.296  13.973  36.692  1.00  8.58           N  
ANISOU  373  N   GLU A  26     1237   1176    766    -99    154     96       N  
ATOM    374  CA  GLU A  26      18.916  13.737  37.019  1.00  9.12           C  
ANISOU  374  CA  GLU A  26     1199   1274    907     33    256    101       C  
ATOM    375  C   GLU A  26      18.492  12.285  36.817  1.00  7.91           C  
ANISOU  375  C   GLU A  26      809   1333    789     22     85    153       C  
ATOM    376  O   GLU A  26      17.623  11.793  37.527  1.00 10.56           O  
ANISOU  376  O   GLU A  26     1494   1345   1072    -74    555    202       O  
ATOM    377  CB  GLU A  26      18.016  14.665  36.204  1.00 11.36           C  
ANISOU  377  CB  GLU A  26     1356   1367   1488    273    331    245       C  
ATOM    378  CG  GLU A  26      18.053  16.129  36.591  1.00 15.02           C  
ANISOU  378  CG  GLU A  26     2112   1413   2040    186    704    179       C  
ATOM    379  CD  GLU A  26      17.084  16.941  35.730  1.00 18.41           C  
ANISOU  379  CD  GLU A  26     2407   1720   2694    648    913    639       C  
ATOM    380  OE1 GLU A  26      16.131  16.448  35.090  1.00 20.78           O  
ANISOU  380  OE1 GLU A  26     3180   2859   1660    914    349    384       O  
ATOM    381  OE2 GLU A  26      17.260  18.172  35.570  1.00 25.89           O  
ANISOU  381  OE2 GLU A  26     4087   1861   3647    897   1211    699       O  
ATOM    382  H   GLU A  26      20.496  14.308  35.904  1.00 10.30           H  
ANISOU  382  H   GLU A  26     1305   1305   1305      0      0      0       H  
ATOM    383  HA  GLU A  26      18.789  13.961  37.985  1.00 10.94           H  
ANISOU  383  HA  GLU A  26     1386   1386   1386      0      0      0       H  
ATOM    384  HB2 GLU A  26      18.273  14.589  35.251  1.00 13.64           H  
ANISOU  384  HB2 GLU A  26     1728   1728   1728      0      0      0       H  
ATOM    385  HB3 GLU A  26      17.083  14.345  36.286  1.00 13.64           H  
ANISOU  385  HB3 GLU A  26     1728   1728   1728      0      0      0       H  
ATOM    386  HG2 GLU A  26      17.808  16.225  37.545  1.00 18.02           H  
ANISOU  386  HG2 GLU A  26     2282   2282   2282      0      0      0       H  
ATOM    387  HG3 GLU A  26      18.972  16.479  36.473  1.00 18.02           H  
ANISOU  387  HG3 GLU A  26     2282   2282   2282      0      0      0       H  
ATOM    388  N   THR A  27      19.035  11.617  35.803  1.00  7.52           N  
ANISOU  388  N   THR A  27      909   1115    762    -37    129    255       N  
ATOM    389  CA  THR A  27      18.554  10.315  35.355  1.00  7.29           C  
ANISOU  389  CA  THR A  27      699   1174    828    -29     74    175       C  
ATOM    390  C   THR A  27      19.567   9.243  35.346  1.00  7.52           C  
ANISOU  390  C   THR A  27      919   1138    729     21     61    201       C  
ATOM    391  O   THR A  27      19.194   8.038  35.210  1.00  8.26           O  
ANISOU  391  O   THR A  27      926   1136    998    -45    111    234       O  
ATOM    392  CB  THR A  27      17.931  10.395  33.934  1.00  8.30           C  
ANISOU  392  CB  THR A  27      937   1220    920    -42     28    264       C  
ATOM    393  OG1 THR A  27      18.901  10.566  32.939  1.00  8.13           O  
ANISOU  393  OG1 THR A  27     1076   1172    766    -18     83    211       O  
ATOM    394  CG2 THR A  27      16.900  11.497  33.801  1.00  9.57           C  
ANISOU  394  CG2 THR A  27      974   1423   1149     41   -140    199       C  
ATOM    395  H   THR A  27      19.718  11.978  35.381  1.00  9.02           H  
ANISOU  395  H   THR A  27     1142   1142   1142      0      0      0       H  
ATOM    396  HA  THR A  27      17.828  10.034  35.983  1.00  8.75           H  
ANISOU  396  HA  THR A  27     1108   1108   1108      0      0      0       H  
ATOM    397  HB  THR A  27      17.468   9.527  33.758  1.00  9.96           H  
ANISOU  397  HB  THR A  27     1261   1261   1261      0      0      0       H  
ATOM    398  HG1 THR A  27      19.471   9.952  32.996  1.00 12.20           H  
ANISOU  398  HG1 THR A  27     1545   1545   1545      0      0      0       H  
ATOM    399 HG21 THR A  27      16.172  11.341  34.437  1.00 14.36           H  
ANISOU  399 HG21 THR A  27     1819   1819   1819      0      0      0       H  
ATOM    400 HG22 THR A  27      17.320  12.362  33.990  1.00 14.36           H  
ANISOU  400 HG22 THR A  27     1819   1819   1819      0      0      0       H  
ATOM    401 HG23 THR A  27      16.542  11.501  32.888  1.00 14.36           H  
ANISOU  401 HG23 THR A  27     1819   1819   1819      0      0      0       H  
ATOM    402  N   GLY A  28      20.850   9.567  35.343  1.00  7.04           N  
ANISOU  402  N   GLY A  28      869   1046    694     27     59    210       N  
ATOM    403  CA  GLY A  28      21.932   8.627  35.192  1.00  7.89           C  
ANISOU  403  CA  GLY A  28      995   1175    755     35    137    204       C  
ATOM    404  C   GLY A  28      22.318   8.305  33.753  1.00  8.01           C  
ANISOU  404  C   GLY A  28      957   1262    748      2    122    167       C  
ATOM    405  O   GLY A  28      23.377   7.768  33.508  1.00  9.01           O  
ANISOU  405  O   GLY A  28      991   1572    777     -3    107    197       O  
ATOM    406  H   GLY A  28      21.057  10.417  35.439  1.00  8.45           H  
ANISOU  406  H   GLY A  28     1070   1070   1070      0      0      0       H  
ATOM    407  HA2 GLY A  28      22.728   8.989  35.657  1.00  9.47           H  
ANISOU  407  HA2 GLY A  28     1199   1199   1199      0      0      0       H  
ATOM    408  HA3 GLY A  28      21.680   7.784  35.646  1.00  9.47           H  
ANISOU  408  HA3 GLY A  28     1199   1199   1199      0      0      0       H  
ATOM    409  N   ASN A  29      21.518   8.580  32.790  1.00  8.32           N  
ANISOU  409  N   ASN A  29     1098   1252    731   -129     83    204       N  
ATOM    410  CA  ASN A  29      21.802   8.371  31.403  1.00  8.03           C  
ANISOU  410  CA  ASN A  29      936   1253    785    -54    164    142       C  
ATOM    411  C   ASN A  29      22.984   9.235  30.998  1.00  8.02           C  
ANISOU  411  C   ASN A  29      920   1406    645   -130     47     98       C  
ATOM    412  O   ASN A  29      23.109  10.379  31.420  1.00  9.67           O  
ANISOU  412  O   ASN A  29     1245   1521    816   -318    178    -35       O  
ATOM    413  CB  ASN A  29      20.614   8.700  30.511  1.00  8.03           C  
ANISOU  413  CB  ASN A  29     1002   1187    785   -142    -21    157       C  
ATOM    414  CG  ASN A  29      19.433   7.798  30.733  1.00  8.65           C  
ANISOU  414  CG  ASN A  29     1024   1258    923   -100    -24    289       C  
ATOM    415  OD1 ASN A  29      19.551   6.567  30.634  1.00 11.53           O  
ANISOU  415  OD1 ASN A  29     1355   1196   1722   -200     33    314       O  
ATOM    416  ND2 ASN A  29      18.275   8.351  30.989  1.00  9.04           N  
ANISOU  416  ND2 ASN A  29     1033   1351    965   -273     32    135       N  
ATOM    417  H   ASN A  29      20.735   8.924  32.997  1.00  9.98           H  
ANISOU  417  H   ASN A  29     1264   1264   1264      0      0      0       H  
ATOM    418  HA  ASN A  29      22.047   7.411  31.268  1.00  9.63           H  
ANISOU  418  HA  ASN A  29     1220   1220   1220      0      0      0       H  
ATOM    419  HB2 ASN A  29      20.338   9.636  30.677  1.00  9.63           H  
ANISOU  419  HB2 ASN A  29     1220   1220   1220      0      0      0       H  
ATOM    420  HB3 ASN A  29      20.896   8.632  29.565  1.00  9.63           H  
ANISOU  420  HB3 ASN A  29     1220   1220   1220      0      0      0       H  
ATOM    421 HD21 ASN A  29      17.561   7.849  31.094  1.00 10.84           H  
ANISOU  421 HD21 ASN A  29     1373   1373   1373      0      0      0       H  
ATOM    422 HD22 ASN A  29      18.211   9.227  31.055  1.00 10.84           H  
ANISOU  422 HD22 ASN A  29     1373   1373   1373      0      0      0       H  
ATOM    423  N   LYS A  30      23.819   8.628  30.167  1.00  8.57           N  
ANISOU  423  N   LYS A  30      930   1389    858    -82     49    138       N  
ATOM    424  CA  LYS A  30      25.064   9.255  29.745  1.00  9.22           C  
ANISOU  424  CA  LYS A  30     1004   1637    777   -296    184     77       C  
ATOM    425  C   LYS A  30      25.031   9.573  28.257  1.00  9.57           C  
ANISOU  425  C   LYS A  30     1361   1406    778   -210    264     -2       C  
ATOM    426  O   LYS A  30      24.777   8.706  27.443  1.00 15.37           O  
ANISOU  426  O   LYS A  30     3389   1531    775   -807    245     27       O  
ATOM    427  CB  LYS A  30      26.265   8.341  30.044  1.00 10.74           C  
ANISOU  427  CB  LYS A  30     1109   1923    947    -85    168      4       C  
ATOM    428  CG  LYS A  30      26.380   7.968  31.504  1.00 13.87           C  
ANISOU  428  CG  LYS A  30     1374   2758   1009    184    103    240       C  
ATOM    429  CD  LYS A  30      27.442   6.902  31.729  1.00 18.31           C  
ANISOU  429  CD  LYS A  30     1832   3502   1449    695    316    549       C  
ATOM    430  CE  LYS A  30      27.748   6.557  33.185  1.00 21.48           C  
ANISOU  430  CE  LYS A  30     2268   3968   1725   1096    160    778       C  
ATOM    431  NZ  LYS A  30      28.813   5.520  33.361  1.00 33.07           N  
ANISOU  431  NZ  LYS A  30     3895   5091   3269   2436   -676    364       N  
ATOM    432  H   LYS A  30      23.617   7.827  29.864  1.00 10.29           H  
ANISOU  432  H   LYS A  30     1303   1303   1303      0      0      0       H  
ATOM    433  HA  LYS A  30      25.179  10.109  30.252  1.00 11.07           H  
ANISOU  433  HA  LYS A  30     1402   1402   1402      0      0      0       H  
ATOM    434  HB2 LYS A  30      26.181   7.513  29.507  1.00 12.88           H  
ANISOU  434  HB2 LYS A  30     1631   1631   1631      0      0      0       H  
ATOM    435  HB3 LYS A  30      27.096   8.800  29.763  1.00 12.88           H  
ANISOU  435  HB3 LYS A  30     1631   1631   1631      0      0      0       H  
ATOM    436  HG2 LYS A  30      26.610   8.774  32.030  1.00 16.65           H  
ANISOU  436  HG2 LYS A  30     2109   2109   2109      0      0      0       H  
ATOM    437  HG3 LYS A  30      25.506   7.632  31.826  1.00 16.65           H  
ANISOU  437  HG3 LYS A  30     2109   2109   2109      0      0      0       H  
ATOM    438  HD2 LYS A  30      27.153   6.075  31.268  1.00 21.97           H  
ANISOU  438  HD2 LYS A  30     2783   2783   2783      0      0      0       H  
ATOM    439  HD3 LYS A  30      28.281   7.203  31.298  1.00 21.97           H  
ANISOU  439  HD3 LYS A  30     2783   2783   2783      0      0      0       H  
ATOM    440  HE2 LYS A  30      28.029   7.382  33.654  1.00 25.78           H  
ANISOU  440  HE2 LYS A  30     3265   3265   3265      0      0      0       H  
ATOM    441  HE3 LYS A  30      26.918   6.234  33.616  1.00 25.78           H  
ANISOU  441  HE3 LYS A  30     3265   3265   3265      0      0      0       H  
ATOM    442  HZ1 LYS A  30      28.585   4.769  32.899  1.00 49.61           H  
ANISOU  442  HZ1 LYS A  30     6283   6283   6283      0      0      0       H  
ATOM    443  HZ2 LYS A  30      29.604   5.841  33.047  1.00 49.61           H  
ANISOU  443  HZ2 LYS A  30     6283   6283   6283      0      0      0       H  
ATOM    444  HZ3 LYS A  30      28.897   5.318  34.245  1.00 49.61           H  
ANISOU  444  HZ3 LYS A  30     6283   6283   6283      0      0      0       H  
ATOM    445  N   VAL A  31      25.263  10.801  27.917  1.00  9.42           N  
ANISOU  445  N   VAL A  31     1396   1350    744     52     10      2       N  
ATOM    446  CA  VAL A  31      25.325  11.238  26.519  1.00  9.72           C  
ANISOU  446  CA  VAL A  31     1564   1226    811     -3     88    106       C  
ATOM    447  C   VAL A  31      26.726  11.779  26.293  1.00  9.93           C  
ANISOU  447  C   VAL A  31     1679   1206    797   -167     -9     94       C  
ATOM    448  O   VAL A  31      27.158  12.748  26.918  1.00 12.51           O  
ANISOU  448  O   VAL A  31     2001   1543   1091   -456    208   -124       O  
ATOM    449  CB  VAL A  31      24.262  12.314  26.200  1.00 11.24           C  
ANISOU  449  CB  VAL A  31     1865   1380    919    199   -141    -34       C  
ATOM    450  CG1 VAL A  31      24.415  12.782  24.772  1.00 14.30           C  
ANISOU  450  CG1 VAL A  31     2565   1563   1170    474   -241    205       C  
ATOM    451  CG2 VAL A  31      22.889  11.745  26.475  1.00 13.98           C  
ANISOU  451  CG2 VAL A  31     1628   2110   1444    312   -107   -377       C  
ATOM    452  H   VAL A  31      25.390  11.398  28.551  1.00 11.30           H  
ANISOU  452  H   VAL A  31     1431   1431   1431      0      0      0       H  
ATOM    453  HA  VAL A  31      25.179  10.449  25.924  1.00 11.66           H  
ANISOU  453  HA  VAL A  31     1477   1477   1477      0      0      0       H  
ATOM    454  HB  VAL A  31      24.410  13.095  26.807  1.00 13.48           H  
ANISOU  454  HB  VAL A  31     1707   1707   1707      0      0      0       H  
ATOM    455 HG11 VAL A  31      25.329  13.107  24.631  1.00 21.45           H  
ANISOU  455 HG11 VAL A  31     2717   2717   2717      0      0      0       H  
ATOM    456 HG12 VAL A  31      24.236  12.036  24.162  1.00 21.45           H  
ANISOU  456 HG12 VAL A  31     2717   2717   2717      0      0      0       H  
ATOM    457 HG13 VAL A  31      23.780  13.508  24.596  1.00 21.45           H  
ANISOU  457 HG13 VAL A  31     2717   2717   2717      0      0      0       H  
ATOM    458 HG21 VAL A  31      22.845  11.432  27.403  1.00 20.98           H  
ANISOU  458 HG21 VAL A  31     2657   2657   2657      0      0      0       H  
ATOM    459 HG22 VAL A  31      22.213  12.441  26.333  1.00 20.98           H  
ANISOU  459 HG22 VAL A  31     2657   2657   2657      0      0      0       H  
ATOM    460 HG23 VAL A  31      22.718  10.995  25.869  1.00 20.98           H  
ANISOU  460 HG23 VAL A  31     2657   2657   2657      0      0      0       H  
ATOM    461  N   ASN A  32      27.462  11.146  25.392  1.00  9.25           N  
ANISOU  461  N   ASN A  32     1432   1239    758   -153    -90    193       N  
ATOM    462  CA  ASN A  32      28.786  11.584  24.992  1.00  9.92           C  
ANISOU  462  CA  ASN A  32     1423   1419    836   -147   -148    360       C  
ATOM    463  C   ASN A  32      28.603  12.301  23.613  1.00  9.24           C  
ANISOU  463  C   ASN A  32     1262   1313    848   -229   -164    265       C  
ATOM    464  O   ASN A  32      28.067  11.685  22.717  1.00 11.67           O  
ANISOU  464  O   ASN A  32     1908   1518    900   -583   -283    352       O  
ATOM    465  CB  ASN A  32      29.716  10.379  24.818  1.00 11.88           C  
ANISOU  465  CB  ASN A  32     1508   1746   1149     48   -101    579       C  
ATOM    466  CG  ASN A  32      31.099  10.767  24.345  1.00 13.62           C  
ANISOU  466  CG  ASN A  32     1443   2256   1348    135    -24    564       C  
ATOM    467  OD1 ASN A  32      31.297  11.098  23.164  1.00 16.93           O  
ANISOU  467  OD1 ASN A  32     1686   2923   1663   -233    -21    869       O  
ATOM    468  ND2 ASN A  32      31.975  10.931  25.324  1.00 26.83           N  
ANISOU  468  ND2 ASN A  32     2047   5496   2398   -916   -886   1396       N  
ATOM    469  H   ASN A  32      27.131  10.423  25.017  1.00 11.10           H  
ANISOU  469  H   ASN A  32     1406   1406   1406      0      0      0       H  
ATOM    470  HA  ASN A  32      29.162  12.219  25.667  1.00 11.91           H  
ANISOU  470  HA  ASN A  32     1508   1508   1508      0      0      0       H  
ATOM    471  HB2 ASN A  32      29.793   9.904  25.683  1.00 14.26           H  
ANISOU  471  HB2 ASN A  32     1806   1806   1806      0      0      0       H  
ATOM    472  HB3 ASN A  32      29.315   9.754  24.164  1.00 14.26           H  
ANISOU  472  HB3 ASN A  32     1806   1806   1806      0      0      0       H  
ATOM    473 HD21 ASN A  32      32.758  11.296  25.157  1.00 32.19           H  
ANISOU  473 HD21 ASN A  32     4077   4077   4077      0      0      0       H  
ATOM    474 HD22 ASN A  32      31.773  10.675  26.141  1.00 32.19           H  
ANISOU  474 HD22 ASN A  32     4077   4077   4077      0      0      0       H  
ATOM    475  N   TYR A  33      29.071  13.522  23.547  1.00 10.69           N  
ANISOU  475  N   TYR A  33     1736   1353    873   -377   -377    318       N  
ATOM    476  CA  TYR A  33      28.884  14.325  22.316  1.00 10.42           C  
ANISOU  476  CA  TYR A  33     1695   1225    941   -299   -249    312       C  
ATOM    477  C   TYR A  33      30.250  14.783  21.866  1.00 10.92           C  
ANISOU  477  C   TYR A  33     1530   1381   1135   -410   -495    386       C  
ATOM    478  O   TYR A  33      30.941  15.495  22.577  1.00 13.57           O  
ANISOU  478  O   TYR A  33     1943   1773   1311   -716   -517    331       O  
ATOM    479  CB  TYR A  33      27.947  15.504  22.566  1.00 11.36           C  
ANISOU  479  CB  TYR A  33     2048   1365    797   -131   -102    169       C  
ATOM    480  CG  TYR A  33      27.714  16.212  21.244  1.00  9.48           C  
ANISOU  480  CG  TYR A  33     1455   1163    897   -202   -100    237       C  
ATOM    481  CD1 TYR A  33      26.893  15.663  20.274  1.00  8.18           C  
ANISOU  481  CD1 TYR A  33     1036   1051    943   -178     90    166       C  
ATOM    482  CD2 TYR A  33      28.354  17.423  20.954  1.00 10.84           C  
ANISOU  482  CD2 TYR A  33     1803   1160   1056   -359   -437    201       C  
ATOM    483  CE1 TYR A  33      26.709  16.280  19.066  1.00  7.33           C  
ANISOU  483  CE1 TYR A  33      798    983    934    -50     22    112       C  
ATOM    484  CE2 TYR A  33      28.181  18.047  19.729  1.00  8.65           C  
ANISOU  484  CE2 TYR A  33     1190   1117    899   -246   -242    170       C  
ATOM    485  CZ  TYR A  33      27.374  17.477  18.794  1.00  6.73           C  
ANISOU  485  CZ  TYR A  33      657   1071    766    -90     62    110       C  
ATOM    486  OH  TYR A  33      27.142  18.056  17.584  1.00  7.75           O  
ANISOU  486  OH  TYR A  33      965   1071    835   -197   -113    172       O  
ATOM    487  H   TYR A  33      29.497  13.866  24.235  1.00 12.83           H  
ANISOU  487  H   TYR A  33     1625   1625   1625      0      0      0       H  
ATOM    488  HA  TYR A  33      28.488  13.742  21.606  1.00 12.50           H  
ANISOU  488  HA  TYR A  33     1583   1583   1583      0      0      0       H  
ATOM    489  HB2 TYR A  33      27.087  15.183  22.935  1.00 13.64           H  
ANISOU  489  HB2 TYR A  33     1728   1728   1728      0      0      0       H  
ATOM    490  HB3 TYR A  33      28.353  16.128  23.218  1.00 13.64           H  
ANISOU  490  HB3 TYR A  33     1728   1728   1728      0      0      0       H  
ATOM    491  HD1 TYR A  33      26.449  14.842  20.450  1.00  9.81           H  
ANISOU  491  HD1 TYR A  33     1242   1242   1242      0      0      0       H  
ATOM    492  HD2 TYR A  33      28.915  17.823  21.608  1.00 13.01           H  
ANISOU  492  HD2 TYR A  33     1648   1648   1648      0      0      0       H  
ATOM    493  HE1 TYR A  33      26.132  15.895  18.416  1.00  8.79           H  
ANISOU  493  HE1 TYR A  33     1113   1113   1113      0      0      0       H  
ATOM    494  HE2 TYR A  33      28.624  18.867  19.543  1.00 10.38           H  
ANISOU  494  HE2 TYR A  33     1315   1315   1315      0      0      0       H  
ATOM    495  HH  TYR A  33      27.533  18.799  17.549  1.00 11.62           H  
ANISOU  495  HH  TYR A  33     1472   1472   1472      0      0      0       H  
ATOM    496  N   GLN A  34      30.623  14.429  20.625  1.00 10.60           N  
ANISOU  496  N   GLN A  34     1230   1496   1202   -350   -464    462       N  
ATOM    497  CA  GLN A  34      31.875  14.848  20.040  1.00 11.76           C  
ANISOU  497  CA  GLN A  34     1125   1742   1489   -402   -482    694       C  
ATOM    498  C   GLN A  34      31.644  15.960  19.019  1.00  9.93           C  
ANISOU  498  C   GLN A  34     1017   1513   1148   -277   -269    383       C  
ATOM    499  O   GLN A  34      30.976  15.753  18.005  1.00  9.50           O  
ANISOU  499  O   GLN A  34     1001   1440   1081   -226   -360    265       O  
ATOM    500  CB  GLN A  34      32.531  13.678  19.329  1.00 13.75           C  
ANISOU  500  CB  GLN A  34     1052   1883   2159     22   -101   1101       C  
ATOM    501  CG  GLN A  34      32.964  12.512  20.215  1.00 16.52           C  
ANISOU  501  CG  GLN A  34     1231   2318   2573     99   -300   1422       C  
ATOM    502  CD  GLN A  34      33.928  12.936  21.293  1.00 19.06           C  
ANISOU  502  CD  GLN A  34     1468   2831   2762   -253   -543   1510       C  
ATOM    503  OE1 GLN A  34      33.683  12.635  22.477  1.00 24.30           O  
ANISOU  503  OE1 GLN A  34     2584   3735   2684   -327   -441   1424       O  
ATOM    504  NE2 GLN A  34      35.041  13.493  20.932  1.00 24.25           N  
ANISOU  504  NE2 GLN A  34     1405   3905   3677   -533   -900   2317       N  
ATOM    505  H   GLN A  34      30.083  13.922  20.149  1.00 12.72           H  
ANISOU  505  H   GLN A  34     1611   1611   1611      0      0      0       H  
ATOM    506  HA  GLN A  34      32.483  15.181  20.761  1.00 14.11           H  
ANISOU  506  HA  GLN A  34     1787   1787   1787      0      0      0       H  
ATOM    507  HB2 GLN A  34      31.899  13.334  18.649  1.00 16.50           H  
ANISOU  507  HB2 GLN A  34     2090   2090   2090      0      0      0       H  
ATOM    508  HB3 GLN A  34      33.328  14.015  18.847  1.00 16.50           H  
ANISOU  508  HB3 GLN A  34     2090   2090   2090      0      0      0       H  
ATOM    509  HG2 GLN A  34      32.164  12.109  20.636  1.00 19.82           H  
ANISOU  509  HG2 GLN A  34     2510   2510   2510      0      0      0       H  
ATOM    510  HG3 GLN A  34      33.392  11.819  19.652  1.00 19.82           H  
ANISOU  510  HG3 GLN A  34     2510   2510   2510      0      0      0       H  
ATOM    511 HE21 GLN A  34      35.658  13.674  21.533  1.00 29.10           H  
ANISOU  511 HE21 GLN A  34     3686   3686   3686      0      0      0       H  
ATOM    512 HE22 GLN A  34      35.180  13.692  20.086  1.00 29.10           H  
ANISOU  512 HE22 GLN A  34     3686   3686   3686      0      0      0       H  
ATOM    513  N   GLY A  35      32.286  17.067  19.290  1.00  9.99           N  
ANISOU  513  N   GLY A  35     1198   1522    983   -292   -353    283       N  
ATOM    514  CA  GLY A  35      32.148  18.256  18.422  1.00  8.65           C  
ANISOU  514  CA  GLY A  35      913   1387    904   -206    -41    266       C  
ATOM    515  C   GLY A  35      33.221  18.201  17.354  1.00  8.36           C  
ANISOU  515  C   GLY A  35      600   1416   1080    -46   -165    136       C  
ATOM    516  O   GLY A  35      34.320  18.621  17.598  1.00 12.80           O  
ANISOU  516  O   GLY A  35      805   2416   1524   -467     58   -223       O  
ATOM    517  H   GLY A  35      32.808  17.105  19.998  1.00 11.99           H  
ANISOU  517  H   GLY A  35     1519   1519   1519      0      0      0       H  
ATOM    518  HA2 GLY A  35      31.252  18.266  18.002  1.00 10.38           H  
ANISOU  518  HA2 GLY A  35     1315   1315   1315      0      0      0       H  
ATOM    519  HA3 GLY A  35      32.249  19.081  18.960  1.00 10.38           H  
ANISOU  519  HA3 GLY A  35     1315   1315   1315      0      0      0       H  
ATOM    520  N   ILE A  36      32.876  17.627  16.221  1.00  9.01           N  
ANISOU  520  N   ILE A  36      891   1552    896    -70    -22    130       N  
ATOM    521  CA  ILE A  36      33.756  17.368  15.074  1.00  8.72           C  
ANISOU  521  CA  ILE A  36      678   1453   1100    260     53    277       C  
ATOM    522  C   ILE A  36      33.323  18.131  13.823  1.00  7.20           C  
ANISOU  522  C   ILE A  36      545   1161    961     36      1     60       C  
ATOM    523  O   ILE A  36      33.979  18.003  12.782  1.00  7.72           O  
ANISOU  523  O   ILE A  36      645   1197   1019    178     86     93       O  
ATOM    524  CB  ILE A  36      33.795  15.840  14.781  1.00 10.99           C  
ANISOU  524  CB  ILE A  36     1162   1526   1385    441      5    258       C  
ATOM    525  CG1 ILE A  36      32.424  15.308  14.320  1.00 10.38           C  
ANISOU  525  CG1 ILE A  36     1219   1304   1323    208    201    286       C  
ATOM    526  CG2 ILE A  36      34.427  15.044  15.918  1.00 13.93           C  
ANISOU  526  CG2 ILE A  36     1820   1705   1639    341   -114    581       C  
ATOM    527  CD1 ILE A  36      32.421  13.871  13.869  1.00 12.00           C  
ANISOU  527  CD1 ILE A  36     1620   1460   1368    293    289    119       C  
ATOM    528  H   ILE A  36      32.037  17.374  16.143  1.00 10.81           H  
ANISOU  528  H   ILE A  36     1369   1369   1369      0      0      0       H  
ATOM    529  HA  ILE A  36      34.680  17.664  15.316  1.00 10.46           H  
ANISOU  529  HA  ILE A  36     1325   1325   1325      0      0      0       H  
ATOM    530  HB  ILE A  36      34.408  15.729  13.999  1.00 13.19           H  
ANISOU  530  HB  ILE A  36     1671   1671   1671      0      0      0       H  
ATOM    531 HG12 ILE A  36      31.781  15.404  15.067  1.00 12.45           H  
ANISOU  531 HG12 ILE A  36     1577   1577   1577      0      0      0       H  
ATOM    532 HG13 ILE A  36      32.101  15.873  13.574  1.00 12.45           H  
ANISOU  532 HG13 ILE A  36     1577   1577   1577      0      0      0       H  
ATOM    533 HG21 ILE A  36      35.293  15.439  16.152  1.00 20.90           H  
ANISOU  533 HG21 ILE A  36     2647   2647   2647      0      0      0       H  
ATOM    534 HG22 ILE A  36      33.837  15.066  16.700  1.00 20.90           H  
ANISOU  534 HG22 ILE A  36     2647   2647   2647      0      0      0       H  
ATOM    535 HG23 ILE A  36      34.558  14.116  15.634  1.00 20.90           H  
ANISOU  535 HG23 ILE A  36     2647   2647   2647      0      0      0       H  
ATOM    536 HD11 ILE A  36      32.740  13.299  14.597  1.00 18.00           H  
ANISOU  536 HD11 ILE A  36     2280   2280   2280      0      0      0       H  
ATOM    537 HD12 ILE A  36      31.510  13.608  13.622  1.00 18.00           H  
ANISOU  537 HD12 ILE A  36     2280   2280   2280      0      0      0       H  
ATOM    538 HD13 ILE A  36      33.012  13.771  13.093  1.00 18.00           H  
ANISOU  538 HD13 ILE A  36     2280   2280   2280      0      0      0       H  
ATOM    539  N   GLY A  37      32.343  18.984  13.944  1.00  7.17           N  
ANISOU  539  N   GLY A  37      593   1265    799    160     16     55       N  
ATOM    540  CA  GLY A  37      31.766  19.699  12.822  1.00  6.59           C  
ANISOU  540  CA  GLY A  37      398   1119    925     87     36     39       C  
ATOM    541  C   GLY A  37      30.663  18.940  12.130  1.00  6.10           C  
ANISOU  541  C   GLY A  37      474    984    804     44    108      6       C  
ATOM    542  O   GLY A  37      30.572  17.706  12.182  1.00  6.50           O  
ANISOU  542  O   GLY A  37      672    918    817     85     68      7       O  
ATOM    543  H   GLY A  37      32.016  19.133  14.748  1.00  8.60           H  
ANISOU  543  H   GLY A  37     1089   1089   1089      0      0      0       H  
ATOM    544  HA2 GLY A  37      31.406  20.564  13.144  1.00  7.91           H  
ANISOU  544  HA2 GLY A  37     1002   1002   1002      0      0      0       H  
ATOM    545  HA3 GLY A  37      32.480  19.896  12.166  1.00  7.91           H  
ANISOU  545  HA3 GLY A  37     1002   1002   1002      0      0      0       H  
ATOM    546  N   SER A  38      29.800  19.711  11.487  1.00  5.90           N  
ANISOU  546  N   SER A  38      480    952    756    -24     62     -4       N  
ATOM    547  CA  SER A  38      28.588  19.145  10.914  1.00  5.63           C  
ANISOU  547  CA  SER A  38      474    888    723    -52     60      8       C  
ATOM    548  C   SER A  38      28.907  18.110   9.834  1.00  6.03           C  
ANISOU  548  C   SER A  38      554    911    768     70     87     12       C  
ATOM    549  O   SER A  38      28.165  17.141   9.678  1.00  6.82           O  
ANISOU  549  O   SER A  38      729    926    873    -74     92    -45       O  
ATOM    550  CB  SER A  38      27.728  20.257  10.318  1.00  5.72           C  
ANISOU  550  CB  SER A  38      470    940    710      0     59     -9       C  
ATOM    551  OG  SER A  38      27.155  21.106  11.324  1.00  5.49           O  
ANISOU  551  OG  SER A  38      371    914    751      0     60    -38       O  
ATOM    552  H   SER A  38      29.961  20.572  11.406  1.00  7.09           H  
ANISOU  552  H   SER A  38      898    898    898      0      0      0       H  
ATOM    553  HA  SER A  38      28.070  18.696  11.643  1.00  6.75           H  
ANISOU  553  HA  SER A  38      855    855    855      0      0      0       H  
ATOM    554  HB2 SER A  38      28.284  20.805   9.709  1.00  6.86           H  
ANISOU  554  HB2 SER A  38      869    869    869      0      0      0       H  
ATOM    555  HB3 SER A  38      27.000  19.852   9.784  1.00  6.86           H  
ANISOU  555  HB3 SER A  38      869    869    869      0      0      0       H  
ATOM    556  HG  SER A  38      27.770  21.458  11.777  1.00  8.24           H  
ANISOU  556  HG  SER A  38     1044   1044   1044      0      0      0       H  
ATOM    557  N   SER A  39      29.915  18.381   9.024  1.00  6.47           N  
ANISOU  557  N   SER A  39      778    850    771     37    190    -35       N  
ATOM    558  CA  SER A  39      30.206  17.457   7.926  1.00  7.02           C  
ANISOU  558  CA  SER A  39      842    958    802    112    209    -30       C  
ATOM    559  C   SER A  39      30.588  16.089   8.509  1.00  6.99           C  
ANISOU  559  C   SER A  39      759    925    905     84    251     -5       C  
ATOM    560  O   SER A  39      30.126  15.042   8.004  1.00  7.65           O  
ANISOU  560  O   SER A  39      982    981    872    -15    216    -75       O  
ATOM    561  CB  SER A  39      31.302  18.026   7.040  1.00  7.28           C  
ANISOU  561  CB  SER A  39      754   1050    894     27    227     44       C  
ATOM    562  OG  SER A  39      30.875  19.279   6.504  1.00  7.79           O  
ANISOU  562  OG  SER A  39      970   1069    847     47    198    112       O  
ATOM    563  H   SER A  39      30.403  19.104   9.142  1.00  7.77           H  
ANISOU  563  H   SER A  39      984    984    984      0      0      0       H  
ATOM    564  HA  SER A  39      29.379  17.348   7.376  1.00  8.42           H  
ANISOU  564  HA  SER A  39     1066   1066   1066      0      0      0       H  
ATOM    565  HB2 SER A  39      32.130  18.151   7.569  1.00  8.74           H  
ANISOU  565  HB2 SER A  39     1107   1107   1107      0      0      0       H  
ATOM    566  HB3 SER A  39      31.498  17.395   6.303  1.00  8.74           H  
ANISOU  566  HB3 SER A  39     1107   1107   1107      0      0      0       H  
ATOM    567  HG  SER A  39      31.476  19.590   6.006  1.00 11.68           H  
ANISOU  567  HG  SER A  39     1479   1479   1479      0      0      0       H  
ATOM    568  N   GLY A  40      31.418  16.096   9.524  1.00  7.58           N  
ANISOU  568  N   GLY A  40      847    983    981    135    132      8       N  
ATOM    569  CA  GLY A  40      31.744  14.848  10.191  1.00  8.09           C  
ANISOU  569  CA  GLY A  40      921   1009   1068     92     64     67       C  
ATOM    570  C   GLY A  40      30.548  14.194  10.868  1.00  7.72           C  
ANISOU  570  C   GLY A  40      956    974    930     75     20     69       C  
ATOM    571  O   GLY A  40      30.427  12.964  10.865  1.00  8.83           O  
ANISOU  571  O   GLY A  40     1246    915   1112    -12     24     24       O  
ATOM    572  H   GLY A  40      31.775  16.851   9.800  1.00  9.10           H  
ANISOU  572  H   GLY A  40     1153   1153   1153      0      0      0       H  
ATOM    573  HA2 GLY A  40      32.120  14.218   9.527  1.00  9.71           H  
ANISOU  573  HA2 GLY A  40     1230   1230   1230      0      0      0       H  
ATOM    574  HA3 GLY A  40      32.442  15.021  10.871  1.00  9.71           H  
ANISOU  574  HA3 GLY A  40     1230   1230   1230      0      0      0       H  
ATOM    575  N   GLY A  41      29.666  14.994  11.435  1.00  7.34           N  
ANISOU  575  N   GLY A  41      937    897    885    -40     51    -28       N  
ATOM    576  CA  GLY A  41      28.444  14.445  12.024  1.00  7.65           C  
ANISOU  576  CA  GLY A  41     1057   1022    758    -97    100    -40       C  
ATOM    577  C   GLY A  41      27.632  13.646  11.058  1.00  7.26           C  
ANISOU  577  C   GLY A  41      865   1004    820    -58    119      4       C  
ATOM    578  O   GLY A  41      27.117  12.569  11.348  1.00  8.05           O  
ANISOU  578  O   GLY A  41     1180    920    883    -72    128    -38       O  
ATOM    579  H   GLY A  41      29.813  15.861  11.458  1.00  8.81           H  
ANISOU  579  H   GLY A  41     1116   1116   1116      0      0      0       H  
ATOM    580  HA2 GLY A  41      28.689  13.869  12.792  1.00  9.19           H  
ANISOU  580  HA2 GLY A  41     1164   1164   1164      0      0      0       H  
ATOM    581  HA3 GLY A  41      27.892  15.190  12.370  1.00  9.19           H  
ANISOU  581  HA3 GLY A  41     1164   1164   1164      0      0      0       H  
ATOM    582  N   VAL A  42      27.433  14.251   9.857  1.00  7.19           N  
ANISOU  582  N   VAL A  42      992    860    811    -92    132    -40       N  
ATOM    583  CA  VAL A  42      26.644  13.541   8.832  1.00  7.42           C  
ANISOU  583  CA  VAL A  42      984    974    793    -40    104    -32       C  
ATOM    584  C   VAL A  42      27.356  12.250   8.430  1.00  7.48           C  
ANISOU  584  C   VAL A  42      945   1046    782     42    163    -33       C  
ATOM    585  O   VAL A  42      26.702  11.197   8.303  1.00  8.52           O  
ANISOU  585  O   VAL A  42     1269    998    889   -123    174   -134       O  
ATOM    586  CB  VAL A  42      26.388  14.461   7.624  1.00  8.09           C  
ANISOU  586  CB  VAL A  42      911   1156    931      0     27     37       C  
ATOM    587  CG1 VAL A  42      25.685  13.690   6.527  1.00 10.68           C  
ANISOU  587  CG1 VAL A  42     1697   1241   1020    256   -277   -163       C  
ATOM    588  CG2 VAL A  42      25.587  15.682   8.044  1.00  8.86           C  
ANISOU  588  CG2 VAL A  42     1078    980   1225     45     85    -59       C  
ATOM    589  H   VAL A  42      27.767  15.049   9.695  1.00  8.62           H  
ANISOU  589  H   VAL A  42     1092   1092   1092      0      0      0       H  
ATOM    590  HA  VAL A  42      25.760  13.298   9.231  1.00  8.91           H  
ANISOU  590  HA  VAL A  42     1128   1128   1128      0      0      0       H  
ATOM    591  HB  VAL A  42      27.271  14.771   7.273  1.00  9.71           H  
ANISOU  591  HB  VAL A  42     1230   1230   1230      0      0      0       H  
ATOM    592 HG11 VAL A  42      24.835  13.340   6.867  1.00 16.02           H  
ANISOU  592 HG11 VAL A  42     2029   2029   2029      0      0      0       H  
ATOM    593 HG12 VAL A  42      25.512  14.286   5.768  1.00 16.02           H  
ANISOU  593 HG12 VAL A  42     2029   2029   2029      0      0      0       H  
ATOM    594 HG13 VAL A  42      26.252  12.946   6.236  1.00 16.02           H  
ANISOU  594 HG13 VAL A  42     2029   2029   2029      0      0      0       H  
ATOM    595 HG21 VAL A  42      26.048  16.139   8.778  1.00 13.29           H  
ANISOU  595 HG21 VAL A  42     1683   1683   1683      0      0      0       H  
ATOM    596 HG22 VAL A  42      25.500  16.294   7.282  1.00 13.29           H  
ANISOU  596 HG22 VAL A  42     1683   1683   1683      0      0      0       H  
ATOM    597 HG23 VAL A  42      24.696  15.402   8.341  1.00 13.29           H  
ANISOU  597 HG23 VAL A  42     1683   1683   1683      0      0      0       H  
ATOM    598  N   LYS A  43      28.659  12.323   8.223  1.00  7.80           N  
ANISOU  598  N   LYS A  43     1058    983    850    -15    100   -101       N  
ATOM    599  CA  LYS A  43      29.433  11.133   7.855  1.00  8.98           C  
ANISOU  599  CA  LYS A  43     1225   1092   1011     43    252   -126       C  
ATOM    600  C   LYS A  43      29.251  10.052   8.911  1.00  8.85           C  
ANISOU  600  C   LYS A  43     1213    975   1093    123    314    -88       C  
ATOM    601  O   LYS A  43      29.035   8.871   8.573  1.00  9.57           O  
ANISOU  601  O   LYS A  43     1253   1051   1241    105    289   -192       O  
ATOM    602  CB  LYS A  43      30.889  11.453   7.658  1.00 11.26           C  
ANISOU  602  CB  LYS A  43     1378   1538   1256      9    619    104       C  
ATOM    603  CG  LYS A  43      31.816  10.322   7.379  1.00 20.99           C  
ANISOU  603  CG  LYS A  43     1786   2939   3053    819    486   -321       C  
ATOM    604  CD  LYS A  43      33.186  10.933   7.068  1.00 28.90           C  
ANISOU  604  CD  LYS A  43     1761   4561   4385    565   1149   -780       C  
ATOM    605  CE  LYS A  43      34.292   9.931   7.025  1.00 34.61           C  
ANISOU  605  CE  LYS A  43     2003   4953   5869    867    832   -785       C  
ATOM    606  NZ  LYS A  43      33.959   8.504   7.270  1.00 49.27           N  
ANISOU  606  NZ  LYS A  43     5855   4593   7809   1169    459   -483       N  
ATOM    607  H   LYS A  43      29.069  13.097   8.308  1.00  9.36           H  
ANISOU  607  H   LYS A  43     1185   1185   1185      0      0      0       H  
ATOM    608  HA  LYS A  43      29.073  10.785   6.990  1.00 10.78           H  
ANISOU  608  HA  LYS A  43     1365   1365   1365      0      0      0       H  
ATOM    609  HB2 LYS A  43      30.960  12.095   6.909  1.00 13.51           H  
ANISOU  609  HB2 LYS A  43     1711   1711   1711      0      0      0       H  
ATOM    610  HB3 LYS A  43      31.211  11.916   8.472  1.00 13.51           H  
ANISOU  610  HB3 LYS A  43     1711   1711   1711      0      0      0       H  
ATOM    611  HG2 LYS A  43      31.877   9.725   8.166  1.00 25.19           H  
ANISOU  611  HG2 LYS A  43     3190   3190   3190      0      0      0       H  
ATOM    612  HG3 LYS A  43      31.492   9.794   6.607  1.00 25.19           H  
ANISOU  612  HG3 LYS A  43     3190   3190   3190      0      0      0       H  
ATOM    613  HD2 LYS A  43      33.139  11.395   6.194  1.00 34.67           H  
ANISOU  613  HD2 LYS A  43     4391   4391   4391      0      0      0       H  
ATOM    614  HD3 LYS A  43      33.397  11.612   7.757  1.00 34.67           H  
ANISOU  614  HD3 LYS A  43     4391   4391   4391      0      0      0       H  
ATOM    615  HE2 LYS A  43      34.720   9.993   6.135  1.00 41.53           H  
ANISOU  615  HE2 LYS A  43     5260   5260   5260      0      0      0       H  
ATOM    616  HE3 LYS A  43      34.970  10.202   7.694  1.00 41.53           H  
ANISOU  616  HE3 LYS A  43     5260   5260   5260      0      0      0       H  
ATOM    617  HZ1 LYS A  43      33.511   8.428   8.058  1.00 73.90           H  
ANISOU  617  HZ1 LYS A  43     9360   9360   9360      0      0      0       H  
ATOM    618  HZ2 LYS A  43      33.436   8.194   6.593  1.00 73.90           H  
ANISOU  618  HZ2 LYS A  43     9360   9360   9360      0      0      0       H  
ATOM    619  HZ3 LYS A  43      34.726   8.016   7.309  1.00 73.90           H  
ANISOU  619  HZ3 LYS A  43     9360   9360   9360      0      0      0       H  
ATOM    620  N   GLN A  44      29.375  10.395  10.177  1.00  8.10           N  
ANISOU  620  N   GLN A  44     1044    910   1049     64    156     45       N  
ATOM    621  CA  GLN A  44      29.303   9.394  11.213  1.00  8.32           C  
ANISOU  621  CA  GLN A  44      958    947   1177    131    220     36       C  
ATOM    622  C   GLN A  44      27.952   8.786  11.398  1.00  8.07           C  
ANISOU  622  C   GLN A  44      968    936   1086    100    152    -54       C  
ATOM    623  O   GLN A  44      27.846   7.579  11.656  1.00  9.86           O  
ANISOU  623  O   GLN A  44     1308    912   1435     30    294     27       O  
ATOM    624  CB  GLN A  44      29.867   9.945  12.511  1.00  9.58           C  
ANISOU  624  CB  GLN A  44     1088   1249   1213     63     12     38       C  
ATOM    625  CG  GLN A  44      31.379  10.233  12.400  1.00 10.87           C  
ANISOU  625  CG  GLN A  44     1144   1517   1366    -52    -31    281       C  
ATOM    626  CD  GLN A  44      32.035  10.346  13.782  1.00 16.53           C  
ANISOU  626  CD  GLN A  44     1514   2786   1826   -198   -437    100       C  
ATOM    627  OE1 GLN A  44      31.457  10.162  14.823  1.00 20.80           O  
ANISOU  627  OE1 GLN A  44     3097   3232   1378    244   -274    121       O  
ATOM    628  NE2 GLN A  44      33.299  10.663  13.642  1.00 30.74           N  
ANISOU  628  NE2 GLN A  44     1532   5487   4374   -950   -956     50       N  
ATOM    629  H   GLN A  44      29.502  11.239  10.391  1.00  9.72           H  
ANISOU  629  H   GLN A  44     1231   1231   1231      0      0      0       H  
ATOM    630  HA  GLN A  44      29.911   8.652  10.932  1.00  9.98           H  
ANISOU  630  HA  GLN A  44     1264   1264   1264      0      0      0       H  
ATOM    631  HB2 GLN A  44      29.392  10.781  12.746  1.00 11.49           H  
ANISOU  631  HB2 GLN A  44     1455   1455   1455      0      0      0       H  
ATOM    632  HB3 GLN A  44      29.712   9.291  13.239  1.00 11.49           H  
ANISOU  632  HB3 GLN A  44     1455   1455   1455      0      0      0       H  
ATOM    633  HG2 GLN A  44      31.814   9.505  11.890  1.00 13.04           H  
ANISOU  633  HG2 GLN A  44     1652   1652   1652      0      0      0       H  
ATOM    634  HG3 GLN A  44      31.515  11.078  11.903  1.00 13.04           H  
ANISOU  634  HG3 GLN A  44     1652   1652   1652      0      0      0       H  
ATOM    635 HE21 GLN A  44      33.809  10.760  14.352  1.00 36.89           H  
ANISOU  635 HE21 GLN A  44     4672   4672   4672      0      0      0       H  
ATOM    636 HE22 GLN A  44      33.637  10.779  12.838  1.00 36.89           H  
ANISOU  636 HE22 GLN A  44     4672   4672   4672      0      0      0       H  
ATOM    637  N   ILE A  45      26.861   9.558  11.289  1.00  7.67           N  
ANISOU  637  N   ILE A  45      892    908   1042     19    207    -66       N  
ATOM    638  CA  ILE A  45      25.563   8.921  11.392  1.00  7.60           C  
ANISOU  638  CA  ILE A  45      908    960    949     19    148    -63       C  
ATOM    639  C   ILE A  45      25.283   8.017  10.214  1.00  8.50           C  
ANISOU  639  C   ILE A  45      933   1105   1113   -150    222   -153       C  
ATOM    640  O   ILE A  45      24.768   6.909  10.364  1.00  9.89           O  
ANISOU  640  O   ILE A  45     1354   1107   1205   -185    337   -232       O  
ATOM    641  CB  ILE A  45      24.446   9.953  11.657  1.00  7.76           C  
ANISOU  641  CB  ILE A  45      857   1065    954     91    165   -125       C  
ATOM    642  CG1 ILE A  45      23.138   9.229  12.062  1.00  8.01           C  
ANISOU  642  CG1 ILE A  45      918   1039   1011     26    187   -108       C  
ATOM    643  CG2 ILE A  45      24.193  10.894  10.503  1.00  8.76           C  
ANISOU  643  CG2 ILE A  45     1100   1065   1080     89    257     51       C  
ATOM    644  CD1 ILE A  45      23.226   8.363  13.298  1.00  8.94           C  
ANISOU  644  CD1 ILE A  45      915   1261   1138    -89    208     21       C  
ATOM    645  H   ILE A  45      26.931  10.426  11.159  1.00  9.21           H  
ANISOU  645  H   ILE A  45     1166   1166   1166      0      0      0       H  
ATOM    646  HA  ILE A  45      25.601   8.331  12.198  1.00  9.12           H  
ANISOU  646  HA  ILE A  45     1155   1155   1155      0      0      0       H  
ATOM    647  HB  ILE A  45      24.733  10.509  12.438  1.00  9.31           H  
ANISOU  647  HB  ILE A  45     1179   1179   1179      0      0      0       H  
ATOM    648 HG12 ILE A  45      22.436   9.912  12.208  1.00  9.61           H  
ANISOU  648 HG12 ILE A  45     1217   1217   1217      0      0      0       H  
ATOM    649 HG13 ILE A  45      22.848   8.663  11.304  1.00  9.61           H  
ANISOU  649 HG13 ILE A  45     1217   1217   1217      0      0      0       H  
ATOM    650 HG21 ILE A  45      25.036  11.314  10.233  1.00 13.13           H  
ANISOU  650 HG21 ILE A  45     1663   1663   1663      0      0      0       H  
ATOM    651 HG22 ILE A  45      23.820  10.392   9.748  1.00 13.13           H  
ANISOU  651 HG22 ILE A  45     1663   1663   1663      0      0      0       H  
ATOM    652 HG23 ILE A  45      23.557  11.587  10.780  1.00 13.13           H  
ANISOU  652 HG23 ILE A  45     1663   1663   1663      0      0      0       H  
ATOM    653 HD11 ILE A  45      23.510   8.910  14.061  1.00 13.41           H  
ANISOU  653 HD11 ILE A  45     1698   1698   1698      0      0      0       H  
ATOM    654 HD12 ILE A  45      22.347   7.973  13.486  1.00 13.41           H  
ANISOU  654 HD12 ILE A  45     1698   1698   1698      0      0      0       H  
ATOM    655 HD13 ILE A  45      23.877   7.647  13.150  1.00 13.41           H  
ANISOU  655 HD13 ILE A  45     1698   1698   1698      0      0      0       H  
ATOM    656  N   ILE A  46      25.728   8.423   9.010  1.00  8.52           N  
ANISOU  656  N   ILE A  46     1075   1078   1005   -114    138   -234       N  
ATOM    657  CA  ILE A  46      25.569   7.533   7.842  1.00 10.48           C  
ANISOU  657  CA  ILE A  46     1365   1356   1165   -145    235   -393       C  
ATOM    658  C   ILE A  46      26.365   6.247   8.058  1.00 11.25           C  
ANISOU  658  C   ILE A  46     1586   1207   1377   -145    318   -392       C  
ATOM    659  O   ILE A  46      25.918   5.139   7.672  1.00 13.92           O  
ANISOU  659  O   ILE A  46     1982   1328   1848   -365    289   -557       O  
ATOM    660  CB  ILE A  46      25.951   8.286   6.575  1.00 10.82           C  
ANISOU  660  CB  ILE A  46     1494   1493   1024    -94    199   -350       C  
ATOM    661  CG1 ILE A  46      24.882   9.330   6.262  1.00 10.69           C  
ANISOU  661  CG1 ILE A  46     1297   1555   1109   -292     13   -311       C  
ATOM    662  CG2 ILE A  46      26.148   7.349   5.383  1.00 12.57           C  
ANISOU  662  CG2 ILE A  46     1611   1870   1177   -110    185   -533       C  
ATOM    663  CD1 ILE A  46      25.173  10.278   5.109  1.00 12.20           C  
ANISOU  663  CD1 ILE A  46     1709   1744   1068    -94     -2   -312       C  
ATOM    664  H   ILE A  46      26.111   9.211   8.920  1.00 10.23           H  
ANISOU  664  H   ILE A  46     1296   1296   1296      0      0      0       H  
ATOM    665  HA  ILE A  46      24.602   7.288   7.773  1.00 12.58           H  
ANISOU  665  HA  ILE A  46     1593   1593   1593      0      0      0       H  
ATOM    666  HB  ILE A  46      26.813   8.763   6.744  1.00 12.99           H  
ANISOU  666  HB  ILE A  46     1645   1645   1645      0      0      0       H  
ATOM    667 HG12 ILE A  46      24.036   8.855   6.065  1.00 12.83           H  
ANISOU  667 HG12 ILE A  46     1625   1625   1625      0      0      0       H  
ATOM    668 HG13 ILE A  46      24.733   9.872   7.076  1.00 12.83           H  
ANISOU  668 HG13 ILE A  46     1625   1625   1625      0      0      0       H  
ATOM    669 HG21 ILE A  46      26.845   6.694   5.595  1.00 18.85           H  
ANISOU  669 HG21 ILE A  46     2387   2387   2387      0      0      0       H  
ATOM    670 HG22 ILE A  46      25.308   6.883   5.192  1.00 18.85           H  
ANISOU  670 HG22 ILE A  46     2387   2387   2387      0      0      0       H  
ATOM    671 HG23 ILE A  46      26.418   7.871   4.599  1.00 18.85           H  
ANISOU  671 HG23 ILE A  46     2387   2387   2387      0      0      0       H  
ATOM    672 HD11 ILE A  46      25.999  10.772   5.293  1.00 18.30           H  
ANISOU  672 HD11 ILE A  46     2318   2318   2318      0      0      0       H  
ATOM    673 HD12 ILE A  46      25.277   9.763   4.282  1.00 18.30           H  
ANISOU  673 HD12 ILE A  46     2318   2318   2318      0      0      0       H  
ATOM    674 HD13 ILE A  46      24.429  10.909   5.010  1.00 18.30           H  
ANISOU  674 HD13 ILE A  46     2318   2318   2318      0      0      0       H  
ATOM    675  N   ALA A  47      27.532   6.342   8.619  1.00 10.98           N  
ANISOU  675  N   ALA A  47     1542    981   1547    -11    336   -240       N  
ATOM    676  CA  ALA A  47      28.441   5.221   8.889  1.00 12.45           C  
ANISOU  676  CA  ALA A  47     1871   1114   1627    173    324   -328       C  
ATOM    677  C   ALA A  47      27.926   4.364  10.048  1.00 12.66           C  
ANISOU  677  C   ALA A  47     1838   1102   1753    217    408   -216       C  
ATOM    678  O   ALA A  47      28.480   3.306  10.374  1.00 15.58           O  
ANISOU  678  O   ALA A  47     2562   1064   2146    383    636   -204       O  
ATOM    679  CB  ALA A  47      29.886   5.645   9.085  1.00 13.64           C  
ANISOU  679  CB  ALA A  47     1688   1442   1923    343    515   -229       C  
ATOM    680  H   ALA A  47      27.801   7.146   8.856  1.00 13.18           H  
ANISOU  680  H   ALA A  47     1669   1669   1669      0      0      0       H  
ATOM    681  HA  ALA A  47      28.423   4.639   8.076  1.00 14.93           H  
ANISOU  681  HA  ALA A  47     1891   1891   1891      0      0      0       H  
ATOM    682  HB1 ALA A  47      30.180   6.170   8.312  1.00 20.45           H  
ANISOU  682  HB1 ALA A  47     2590   2590   2590      0      0      0       H  
ATOM    683  HB2 ALA A  47      29.960   6.188   9.897  1.00 20.45           H  
ANISOU  683  HB2 ALA A  47     2590   2590   2590      0      0      0       H  
ATOM    684  HB3 ALA A  47      30.451   4.848   9.172  1.00 20.45           H  
ANISOU  684  HB3 ALA A  47     2590   2590   2590      0      0      0       H  
ATOM    685  N   ASN A  48      26.927   4.831  10.815  1.00 12.29           N  
ANISOU  685  N   ASN A  48     1856    972   1726      6    470   -158       N  
ATOM    686  CA  ASN A  48      26.407   4.117  11.974  1.00 14.36           C  
ANISOU  686  CA  ASN A  48     2246   1120   1957    -33    686     -8       C  
ATOM    687  C   ASN A  48      27.408   4.037  13.098  1.00 13.87           C  
ANISOU  687  C   ASN A  48     1990   1184   1965    435    868    239       C  
ATOM    688  O   ASN A  48      27.365   3.097  13.878  1.00 17.97           O  
ANISOU  688  O   ASN A  48     2471   1489   2697    284    630    722       O  
ATOM    689  CB  ASN A  48      25.905   2.725  11.568  1.00 20.26           C  
ANISOU  689  CB  ASN A  48     3205   1061   3241   -269    386    204       C  
ATOM    690  CG  ASN A  48      24.513   2.487  11.956  1.00 30.23           C  
ANISOU  690  CG  ASN A  48     3025   2381   5798   -878    109    -40       C  
ATOM    691  OD1 ASN A  48      24.206   1.423  12.520  1.00 38.37           O  
ANISOU  691  OD1 ASN A  48     3784   3329   7104  -1328    942    751       O  
ATOM    692  ND2 ASN A  48      23.637   3.419  11.657  1.00 38.88           N  
ANISOU  692  ND2 ASN A  48     2718   3039   8651   -722   -404    -20       N  
ATOM    693  H   ASN A  48      26.569   5.608  10.608  1.00 14.75           H  
ANISOU  693  H   ASN A  48     1868   1868   1868      0      0      0       H  
ATOM    694  HA  ASN A  48      25.619   4.631  12.313  1.00 17.24           H  
ANISOU  694  HA  ASN A  48     2183   2183   2183      0      0      0       H  
ATOM    695  HB2 ASN A  48      25.988   2.625  10.586  1.00 24.31           H  
ANISOU  695  HB2 ASN A  48     3079   3079   3079      0      0      0       H  
ATOM    696  HB3 ASN A  48      26.480   2.038  11.991  1.00 24.31           H  
ANISOU  696  HB3 ASN A  48     3079   3079   3079      0      0      0       H  
ATOM    697 HD21 ASN A  48      22.788   3.305  11.857  1.00 46.66           H  
ANISOU  697 HD21 ASN A  48     5910   5910   5910      0      0      0       H  
ATOM    698 HD22 ASN A  48      23.900   4.158  11.257  1.00 46.66           H  
ANISOU  698 HD22 ASN A  48     5910   5910   5910      0      0      0       H  
ATOM    699  N   THR A  49      28.283   5.048  13.229  1.00 12.49           N  
ANISOU  699  N   THR A  49     2158   1110   1362    442    662    -31       N  
ATOM    700  CA  THR A  49      29.258   4.981  14.271  1.00 14.31           C  
ANISOU  700  CA  THR A  49     1955   1762   1587    724    602     64       C  
ATOM    701  C   THR A  49      28.849   5.702  15.538  1.00 11.36           C  
ANISOU  701  C   THR A  49     1513   1283   1414    427    367    215       C  
ATOM    702  O   THR A  49      29.514   5.556  16.541  1.00 14.17           O  
ANISOU  702  O   THR A  49     1703   1930   1618    752    179    174       O  
ATOM    703  CB  THR A  49      30.657   5.463  13.864  1.00 19.56           C  
ANISOU  703  CB  THR A  49     2033   3157   2060    473    925     42       C  
ATOM    704  OG1 THR A  49      30.416   6.780  13.510  1.00 23.43           O  
ANISOU  704  OG1 THR A  49     1878   3302   3502   -428   -285   1047       O  
ATOM    705  CG2 THR A  49      30.994   4.796  12.510  1.00 28.80           C  
ANISOU  705  CG2 THR A  49     2503   6039   2129   -148   1178   -751       C  
ATOM    706  H   THR A  49      28.256   5.738  12.683  1.00 14.99           H  
ANISOU  706  H   THR A  49     1899   1899   1899      0      0      0       H  
ATOM    707  HA  THR A  49      29.350   4.015  14.512  1.00 17.18           H  
ANISOU  707  HA  THR A  49     2176   2176   2176      0      0      0       H  
ATOM    708  HB  THR A  49      31.357   5.345  14.568  1.00 23.48           H  
ANISOU  708  HB  THR A  49     2974   2974   2974      0      0      0       H  
ATOM    709  HG1 THR A  49      30.648   6.903  12.712  1.00 35.14           H  
ANISOU  709  HG1 THR A  49     4451   4451   4451      0      0      0       H  
ATOM    710 HG21 THR A  49      30.326   5.056  11.843  1.00 43.20           H  
ANISOU  710 HG21 THR A  49     5471   5471   5471      0      0      0       H  
ATOM    711 HG22 THR A  49      31.882   5.088  12.214  1.00 43.20           H  
ANISOU  711 HG22 THR A  49     5471   5471   5471      0      0      0       H  
ATOM    712 HG23 THR A  49      30.989   3.822  12.616  1.00 43.20           H  
ANISOU  712 HG23 THR A  49     5471   5471   5471      0      0      0       H  
ATOM    713  N   VAL A  50      27.720   6.401  15.486  1.00  9.85           N  
ANISOU  713  N   VAL A  50     1397   1127   1125    238    252     45       N  
ATOM    714  CA  VAL A  50      27.137   7.105  16.613  1.00  8.75           C  
ANISOU  714  CA  VAL A  50     1073   1122   1049    148    182     37       C  
ATOM    715  C   VAL A  50      25.661   6.847  16.624  1.00  7.83           C  
ANISOU  715  C   VAL A  50     1073    965    864     23     31     36       C  
ATOM    716  O   VAL A  50      25.070   6.522  15.584  1.00  9.57           O  
ANISOU  716  O   VAL A  50     1311   1206   1030    -31     51    -89       O  
ATOM    717  CB  VAL A  50      27.428   8.628  16.588  1.00  8.94           C  
ANISOU  717  CB  VAL A  50     1058   1068   1186     -3    289     66       C  
ATOM    718  CG1 VAL A  50      28.901   8.888  16.890  1.00 12.13           C  
ANISOU  718  CG1 VAL A  50     1131   1454   1910    -24     57   -133       C  
ATOM    719  CG2 VAL A  50      26.977   9.246  15.232  1.00 10.00           C  
ANISOU  719  CG2 VAL A  50     1134   1220   1353    224    354    200       C  
ATOM    720  H   VAL A  50      27.297   6.439  14.716  1.00 11.82           H  
ANISOU  720  H   VAL A  50     1497   1497   1497      0      0      0       H  
ATOM    721  HA  VAL A  50      27.526   6.727  17.453  1.00 10.50           H  
ANISOU  721  HA  VAL A  50     1330   1330   1330      0      0      0       H  
ATOM    722  HB  VAL A  50      26.888   9.055  17.313  1.00 10.72           H  
ANISOU  722  HB  VAL A  50     1358   1358   1358      0      0      0       H  
ATOM    723 HG11 VAL A  50      29.130   8.496  17.758  1.00 18.20           H  
ANISOU  723 HG11 VAL A  50     2305   2305   2305      0      0      0       H  
ATOM    724 HG12 VAL A  50      29.454   8.481  16.191  1.00 18.20           H  
ANISOU  724 HG12 VAL A  50     2305   2305   2305      0      0      0       H  
ATOM    725 HG13 VAL A  50      29.063   9.854  16.914  1.00 18.20           H  
ANISOU  725 HG13 VAL A  50     2305   2305   2305      0      0      0       H  
ATOM    726 HG21 VAL A  50      26.040   9.013  15.063  1.00 15.00           H  
ANISOU  726 HG21 VAL A  50     1900   1900   1900      0      0      0       H  
ATOM    727 HG22 VAL A  50      27.070  10.221  15.270  1.00 15.00           H  
ANISOU  727 HG22 VAL A  50     1900   1900   1900      0      0      0       H  
ATOM    728 HG23 VAL A  50      27.537   8.892  14.509  1.00 15.00           H  
ANISOU  728 HG23 VAL A  50     1900   1900   1900      0      0      0       H  
ATOM    729  N   ASP A  51      25.018   7.074  17.760  1.00  7.33           N  
ANISOU  729  N   ASP A  51      942    871    901    -38     51     82       N  
ATOM    730  CA  ASP A  51      23.601   6.970  17.877  1.00  7.64           C  
ANISOU  730  CA  ASP A  51     1012    935    884    -95     51     82       C  
ATOM    731  C   ASP A  51      22.850   8.113  17.217  1.00  7.22           C  
ANISOU  731  C   ASP A  51      747    935    995   -111     97    118       C  
ATOM    732  O   ASP A  51      21.708   7.957  16.786  1.00  8.53           O  
ANISOU  732  O   ASP A  51      975    949   1237   -115    -81    139       O  
ATOM    733  CB  ASP A  51      23.185   6.872  19.346  1.00  8.34           C  
ANISOU  733  CB  ASP A  51      995   1139    957   -116    158    145       C  
ATOM    734  CG  ASP A  51      23.760   5.647  20.018  1.00  9.47           C  
ANISOU  734  CG  ASP A  51     1344   1139   1025   -116     84    157       C  
ATOM    735  OD1 ASP A  51      23.569   4.524  19.523  1.00 12.21           O  
ANISOU  735  OD1 ASP A  51     2126   1138   1258   -182   -232     96       O  
ATOM    736  OD2 ASP A  51      24.424   5.821  21.058  1.00 10.65           O  
ANISOU  736  OD2 ASP A  51     1655   1217   1073    105    -85    110       O  
ATOM    737  H   ASP A  51      25.485   7.299  18.471  1.00  8.79           H  
ANISOU  737  H   ASP A  51     1113   1113   1113      0      0      0       H  
ATOM    738  HA  ASP A  51      23.321   6.122  17.426  1.00  9.17           H  
ANISOU  738  HA  ASP A  51     1161   1161   1161      0      0      0       H  
ATOM    739  HB2 ASP A  51      23.493   7.681  19.826  1.00 10.01           H  
ANISOU  739  HB2 ASP A  51     1268   1268   1268      0      0      0       H  
ATOM    740  HB3 ASP A  51      22.197   6.842  19.403  1.00 10.01           H  
ANISOU  740  HB3 ASP A  51     1268   1268   1268      0      0      0       H  
ATOM    741  N   PHE A  52      23.446   9.298  17.165  1.00  7.07           N  
ANISOU  741  N   PHE A  52      747    964    910    -53     25    173       N  
ATOM    742  CA  PHE A  52      22.857  10.440  16.481  1.00  6.43           C  
ANISOU  742  CA  PHE A  52      692    938    754     15    -13     80       C  
ATOM    743  C   PHE A  52      23.973  11.317  15.933  1.00  6.49           C  
ANISOU  743  C   PHE A  52      720    896    791     -3     98     46       C  
ATOM    744  O   PHE A  52      25.029  11.472  16.517  1.00  6.79           O  
ANISOU  744  O   PHE A  52      735   1040    740    -61      6    142       O  
ATOM    745  CB  PHE A  52      21.906  11.249  17.370  1.00  6.88           C  
ANISOU  745  CB  PHE A  52      670   1018    862    -75     52     26       C  
ATOM    746  CG  PHE A  52      22.502  11.975  18.549  1.00  7.06           C  
ANISOU  746  CG  PHE A  52      754   1034    828     43     82     19       C  
ATOM    747  CD1 PHE A  52      22.629  11.306  19.782  1.00  7.63           C  
ANISOU  747  CD1 PHE A  52      895   1164    768    -65    200     57       C  
ATOM    748  CD2 PHE A  52      22.959  13.272  18.469  1.00  6.97           C  
ANISOU  748  CD2 PHE A  52      625   1057    900     52     30     58       C  
ATOM    749  CE1 PHE A  52      23.098  11.994  20.884  1.00  8.33           C  
ANISOU  749  CE1 PHE A  52      712   1491    882    -65     54     39       C  
ATOM    750  CE2 PHE A  52      23.449  13.974  19.538  1.00  7.73           C  
ANISOU  750  CE2 PHE A  52      753   1130    979     65     70   -131       C  
ATOM    751  CZ  PHE A  52      23.537  13.301  20.786  1.00  8.56           C  
ANISOU  751  CZ  PHE A  52      819   1435    918    -45     40   -181       C  
ATOM    752  H   PHE A  52      24.227   9.397  17.559  1.00  8.49           H  
ANISOU  752  H   PHE A  52     1075   1075   1075      0      0      0       H  
ATOM    753  HA  PHE A  52      22.330  10.093  15.705  1.00  7.72           H  
ANISOU  753  HA  PHE A  52      978    978    978      0      0      0       H  
ATOM    754  HB2 PHE A  52      21.450  11.918  16.799  1.00  8.26           H  
ANISOU  754  HB2 PHE A  52     1046   1046   1046      0      0      0       H  
ATOM    755  HB3 PHE A  52      21.210  10.633  17.711  1.00  8.26           H  
ANISOU  755  HB3 PHE A  52     1046   1046   1046      0      0      0       H  
ATOM    756  HD1 PHE A  52      22.394  10.389  19.854  1.00  9.15           H  
ANISOU  756  HD1 PHE A  52     1159   1159   1159      0      0      0       H  
ATOM    757  HD2 PHE A  52      22.934  13.704  17.623  1.00  8.36           H  
ANISOU  757  HD2 PHE A  52     1059   1059   1059      0      0      0       H  
ATOM    758  HE1 PHE A  52      23.119  11.559  21.728  1.00  9.99           H  
ANISOU  758  HE1 PHE A  52     1265   1265   1265      0      0      0       H  
ATOM    759  HE2 PHE A  52      23.720  14.880  19.448  1.00  9.27           H  
ANISOU  759  HE2 PHE A  52     1174   1174   1174      0      0      0       H  
ATOM    760  HZ  PHE A  52      23.894  13.746  21.546  1.00 10.27           H  
ANISOU  760  HZ  PHE A  52     1301   1301   1301      0      0      0       H  
ATOM    761  N   GLY A  53      23.681  11.917  14.785  1.00  6.40           N  
ANISOU  761  N   GLY A  53      791    838    744    -69    -25     -4       N  
ATOM    762  CA  GLY A  53      24.516  12.953  14.212  1.00  6.16           C  
ANISOU  762  CA  GLY A  53      737    836    708    -79     81     44       C  
ATOM    763  C   GLY A  53      23.911  14.336  14.449  1.00  5.88           C  
ANISOU  763  C   GLY A  53      567    902    711    -20     55     49       C  
ATOM    764  O   GLY A  53      22.745  14.463  14.763  1.00  6.42           O  
ANISOU  764  O   GLY A  53      588    848    943    -78     70    -16       O  
ATOM    765  H   GLY A  53      22.951  11.676  14.356  1.00  7.68           H  
ANISOU  765  H   GLY A  53      973    973    973      0      0      0       H  
ATOM    766  HA2 GLY A  53      25.417  12.913  14.621  1.00  7.39           H  
ANISOU  766  HA2 GLY A  53      936    936    936      0      0      0       H  
ATOM    767  HA3 GLY A  53      24.614  12.797  13.240  1.00  7.39           H  
ANISOU  767  HA3 GLY A  53      936    936    936      0      0      0       H  
ATOM    768  N   ALA A  54      24.748  15.357  14.234  1.00  5.83           N  
ANISOU  768  N   ALA A  54      484    829    848     24    107     55       N  
ATOM    769  CA  ALA A  54      24.276  16.724  14.433  1.00  5.78           C  
ANISOU  769  CA  ALA A  54      559    827    755     49      9     85       C  
ATOM    770  C   ALA A  54      24.906  17.586  13.326  1.00  5.67           C  
ANISOU  770  C   ALA A  54      550    800    750     17     31     25       C  
ATOM    771  O   ALA A  54      26.118  17.564  13.100  1.00  5.99           O  
ANISOU  771  O   ALA A  54      564    878    776    -22     25     73       O  
ATOM    772  CB  ALA A  54      24.721  17.263  15.782  1.00  6.59           C  
ANISOU  772  CB  ALA A  54      683   1004    753     -8     62     52       C  
ATOM    773  H   ALA A  54      25.575  15.206  13.976  1.00  7.00           H  
ANISOU  773  H   ALA A  54      887    887    887      0      0      0       H  
ATOM    774  HA  ALA A  54      23.278  16.756  14.364  1.00  6.93           H  
ANISOU  774  HA  ALA A  54      878    878    878      0      0      0       H  
ATOM    775  HB1 ALA A  54      25.699  17.224  15.843  1.00  9.88           H  
ANISOU  775  HB1 ALA A  54     1251   1251   1251      0      0      0       H  
ATOM    776  HB2 ALA A  54      24.425  18.192  15.877  1.00  9.88           H  
ANISOU  776  HB2 ALA A  54     1251   1251   1251      0      0      0       H  
ATOM    777  HB3 ALA A  54      24.328  16.720  16.497  1.00  9.88           H  
ANISOU  777  HB3 ALA A  54     1251   1251   1251      0      0      0       H  
ATOM    778  N   SER A  55      24.046  18.355  12.663  1.00  5.62           N  
ANISOU  778  N   SER A  55      438    897    746    -17     12     65       N  
ATOM    779  CA  SER A  55      24.482  19.246  11.574  1.00  5.58           C  
ANISOU  779  CA  SER A  55      525    878    666    -70     50     72       C  
ATOM    780  C   SER A  55      23.677  20.523  11.629  1.00  5.27           C  
ANISOU  780  C   SER A  55      435    903    616    -59     21     28       C  
ATOM    781  O   SER A  55      22.456  20.487  11.749  1.00  5.70           O  
ANISOU  781  O   SER A  55      456    837    820    -57     15     39       O  
ATOM    782  CB  SER A  55      24.189  18.542  10.224  1.00  6.75           C  
ANISOU  782  CB  SER A  55      816    876    808    -65     93    -18       C  
ATOM    783  OG  SER A  55      24.545  19.390   9.147  1.00  6.65           O  
ANISOU  783  OG  SER A  55      775    962    727    -36    112     43       O  
ATOM    784  H   SER A  55      23.193  18.331  12.881  1.00  6.74           H  
ANISOU  784  H   SER A  55      854    854    854      0      0      0       H  
ATOM    785  HA  SER A  55      25.458  19.446  11.658  1.00  6.70           H  
ANISOU  785  HA  SER A  55      849    849    849      0      0      0       H  
ATOM    786  HB2 SER A  55      24.706  17.700  10.169  1.00  8.10           H  
ANISOU  786  HB2 SER A  55     1026   1026   1026      0      0      0       H  
ATOM    787  HB3 SER A  55      23.227  18.318  10.168  1.00  8.10           H  
ANISOU  787  HB3 SER A  55     1026   1026   1026      0      0      0       H  
ATOM    788  HG  SER A  55      24.071  20.083   9.169  1.00  9.98           H  
ANISOU  788  HG  SER A  55     1264   1264   1264      0      0      0       H  
ATOM    789  N   ASP A  56      24.349  21.669  11.465  1.00  5.37           N  
ANISOU  789  N   ASP A  56      402    865    723    -34    -19     -4       N  
ATOM    790  CA  ASP A  56      23.609  22.923  11.370  1.00  5.50           C  
ANISOU  790  CA  ASP A  56      365    890    783     37     29    -19       C  
ATOM    791  C   ASP A  56      22.979  23.086   9.991  1.00  6.26           C  
ANISOU  791  C   ASP A  56      572    962    787     23   -122    -53       C  
ATOM    792  O   ASP A  56      22.004  23.806   9.842  1.00  7.87           O  
ANISOU  792  O   ASP A  56      728   1163   1027    176   -255    -72       O  
ATOM    793  CB  ASP A  56      24.498  24.151  11.628  1.00  5.76           C  
ANISOU  793  CB  ASP A  56      467    838    827     -7    -11      6       C  
ATOM    794  CG  ASP A  56      25.446  23.947  12.787  1.00  5.80           C  
ANISOU  794  CG  ASP A  56      537    887    725     84     -1     25       C  
ATOM    795  OD1 ASP A  56      24.999  23.609  13.900  1.00  6.30           O  
ANISOU  795  OD1 ASP A  56      556    972    805    -75     47     -1       O  
ATOM    796  OD2 ASP A  56      26.651  24.126  12.520  1.00  6.34           O  
ANISOU  796  OD2 ASP A  56      451   1115    784     23     39     12       O  
ATOM    797  H   ASP A  56      25.227  21.667  11.415  1.00  6.44           H  
ANISOU  797  H   ASP A  56      816    816    816      0      0      0       H  
ATOM    798  HA  ASP A  56      22.879  22.912  12.052  1.00  6.60           H  
ANISOU  798  HA  ASP A  56      836    836    836      0      0      0       H  
ATOM    799  HB2 ASP A  56      25.023  24.348  10.812  1.00  6.91           H  
ANISOU  799  HB2 ASP A  56      875    875    875      0      0      0       H  
ATOM    800  HB3 ASP A  56      23.922  24.934  11.815  1.00  6.91           H  
ANISOU  800  HB3 ASP A  56      875    875    875      0      0      0       H  
ATOM    801  N   ALA A  57      23.600  22.493   8.976  1.00  6.34           N  
ANISOU  801  N   ALA A  57      642   1014    692     27   -116     -6       N  
ATOM    802  CA  ALA A  57      23.089  22.535   7.609  1.00  7.13           C  
ANISOU  802  CA  ALA A  57      871   1032    740    -11   -237     56       C  
ATOM    803  C   ALA A  57      22.058  21.430   7.444  1.00  7.70           C  
ANISOU  803  C   ALA A  57     1036   1041    776    -89   -195    -10       C  
ATOM    804  O   ALA A  57      22.369  20.264   7.750  1.00  9.26           O  
ANISOU  804  O   ALA A  57     1187   1041   1204   -122   -468     43       O  
ATOM    805  CB  ALA A  57      24.241  22.372   6.647  1.00  8.73           C  
ANISOU  805  CB  ALA A  57     1258   1218    757    -97     64    -29       C  
ATOM    806  H   ALA A  57      24.348  22.057   9.135  1.00  7.60           H  
ANISOU  806  H   ALA A  57      963    963    963      0      0      0       H  
ATOM    807  HA  ALA A  57      22.650  23.420   7.450  1.00  8.56           H  
ANISOU  807  HA  ALA A  57     1084   1084   1084      0      0      0       H  
ATOM    808  HB1 ALA A  57      24.890  23.092   6.790  1.00 13.09           H  
ANISOU  808  HB1 ALA A  57     1658   1658   1658      0      0      0       H  
ATOM    809  HB2 ALA A  57      24.674  21.506   6.800  1.00 13.09           H  
ANISOU  809  HB2 ALA A  57     1658   1658   1658      0      0      0       H  
ATOM    810  HB3 ALA A  57      23.907  22.412   5.727  1.00 13.09           H  
ANISOU  810  HB3 ALA A  57     1658   1658   1658      0      0      0       H  
ATOM    811  N   PRO A  58      20.854  21.735   7.034  1.00  7.78           N  
ANISOU  811  N   PRO A  58      989   1023    871    -88   -152    -91       N  
ATOM    812  CA  PRO A  58      19.858  20.679   6.875  1.00  8.60           C  
ANISOU  812  CA  PRO A  58      875   1303   1010   -224    -17   -158       C  
ATOM    813  C   PRO A  58      20.124  19.833   5.682  1.00  8.06           C  
ANISOU  813  C   PRO A  58      999   1161    827   -156   -191    -46       C  
ATOM    814  O   PRO A  58      20.619  20.318   4.654  1.00 11.13           O  
ANISOU  814  O   PRO A  58     2057   1157    910   -383    180    -84       O  
ATOM    815  CB  PRO A  58      18.557  21.458   6.707  1.00 10.76           C  
ANISOU  815  CB  PRO A  58      938   1596   1454    -37    -22   -392       C  
ATOM    816  CG  PRO A  58      18.998  22.720   6.032  1.00 11.65           C  
ANISOU  816  CG  PRO A  58     1134   1343   1839     82   -440   -359       C  
ATOM    817  CD  PRO A  58      20.323  23.048   6.661  1.00  9.18           C  
ANISOU  817  CD  PRO A  58     1083   1107   1214    118   -309   -201       C  
ATOM    818  HA  PRO A  58      19.819  20.113   7.699  1.00 10.32           H  
ANISOU  818  HA  PRO A  58     1307   1307   1307      0      0      0       H  
ATOM    819  HB2 PRO A  58      17.913  20.959   6.145  1.00 12.91           H  
ANISOU  819  HB2 PRO A  58     1635   1635   1635      0      0      0       H  
ATOM    820  HB3 PRO A  58      18.141  21.649   7.585  1.00 12.91           H  
ANISOU  820  HB3 PRO A  58     1635   1635   1635      0      0      0       H  
ATOM    821  HG2 PRO A  58      19.096  22.581   5.057  1.00 13.97           H  
ANISOU  821  HG2 PRO A  58     1769   1769   1769      0      0      0       H  
ATOM    822  HG3 PRO A  58      18.345  23.448   6.187  1.00 13.97           H  
ANISOU  822  HG3 PRO A  58     1769   1769   1769      0      0      0       H  
ATOM    823  HD2 PRO A  58      20.920  23.504   6.016  1.00 11.02           H  
ANISOU  823  HD2 PRO A  58     1396   1396   1396      0      0      0       H  
ATOM    824  HD3 PRO A  58      20.206  23.625   7.457  1.00 11.02           H  
ANISOU  824  HD3 PRO A  58     1396   1396   1396      0      0      0       H  
ATOM    825  N   LEU A  59      19.807  18.571   5.753  1.00  8.43           N  
ANISOU  825  N   LEU A  59     1137   1189    797   -101    -72    -75       N  
ATOM    826  CA  LEU A  59      19.757  17.678   4.594  1.00  8.18           C  
ANISOU  826  CA  LEU A  59     1113   1043    874   -120   -129   -102       C  
ATOM    827  C   LEU A  59      18.413  17.891   3.920  1.00  8.42           C  
ANISOU  827  C   LEU A  59     1199   1012    909   -126   -191     16       C  
ATOM    828  O   LEU A  59      17.384  18.101   4.576  1.00  9.24           O  
ANISOU  828  O   LEU A  59     1158   1241   1025    -32   -239    -29       O  
ATOM    829  CB  LEU A  59      19.961  16.224   4.974  1.00  8.73           C  
ANISOU  829  CB  LEU A  59     1124   1107   1004    -55   -146    -50       C  
ATOM    830  CG  LEU A  59      21.364  15.813   5.301  1.00 12.41           C  
ANISOU  830  CG  LEU A  59     1080   1405   2114    -55   -157    438       C  
ATOM    831  CD1 LEU A  59      21.992  16.598   6.383  1.00 18.97           C  
ANISOU  831  CD1 LEU A  59     1438   2249   3342    -15  -1039   -100       C  
ATOM    832  CD2 LEU A  59      21.431  14.303   5.578  1.00 14.73           C  
ANISOU  832  CD2 LEU A  59     1497   1544   2418    400     46    506       C  
ATOM    833  H   LEU A  59      19.612  18.237   6.543  1.00 10.11           H  
ANISOU  833  H   LEU A  59     1280   1280   1280      0      0      0       H  
ATOM    834  HA  LEU A  59      20.479  17.944   3.955  1.00  9.81           H  
ANISOU  834  HA  LEU A  59     1242   1242   1242      0      0      0       H  
ATOM    835  HB2 LEU A  59      19.390  16.026   5.759  1.00 10.47           H  
ANISOU  835  HB2 LEU A  59     1326   1326   1326      0      0      0       H  
ATOM    836  HB3 LEU A  59      19.640  15.660   4.226  1.00 10.47           H  
ANISOU  836  HB3 LEU A  59     1326   1326   1326      0      0      0       H  
ATOM    837  HG  LEU A  59      21.908  15.976   4.478  1.00 14.89           H  
ANISOU  837  HG  LEU A  59     1886   1886   1886      0      0      0       H  
ATOM    838 HD11 LEU A  59      21.418  16.578   7.177  1.00 28.45           H  
ANISOU  838 HD11 LEU A  59     3603   3603   3603      0      0      0       H  
ATOM    839 HD12 LEU A  59      22.866  16.213   6.601  1.00 28.45           H  
ANISOU  839 HD12 LEU A  59     3603   3603   3603      0      0      0       H  
ATOM    840 HD13 LEU A  59      22.108  17.526   6.088  1.00 28.45           H  
ANISOU  840 HD13 LEU A  59     3603   3603   3603      0      0      0       H  
ATOM    841 HD21 LEU A  59      20.899  13.824   4.908  1.00 22.10           H  
ANISOU  841 HD21 LEU A  59     2799   2799   2799      0      0      0       H  
ATOM    842 HD22 LEU A  59      22.362  14.003   5.530  1.00 22.10           H  
ANISOU  842 HD22 LEU A  59     2799   2799   2799      0      0      0       H  
ATOM    843 HD23 LEU A  59      21.074  14.118   6.472  1.00 22.10           H  
ANISOU  843 HD23 LEU A  59     2799   2799   2799      0      0      0       H  
ATOM    844  N   SER A  60      18.398  17.743   2.581  1.00  9.27           N  
ANISOU  844  N   SER A  60     1553   1037    845   -235   -213     11       N  
ATOM    845  CA  SER A  60      17.154  17.822   1.863  1.00  9.65           C  
ANISOU  845  CA  SER A  60     1550   1050    975    -98   -308     63       C  
ATOM    846  C   SER A  60      16.245  16.649   2.165  1.00  9.35           C  
ANISOU  846  C   SER A  60     1384   1243    839   -100   -245    -15       C  
ATOM    847  O   SER A  60      16.712  15.592   2.614  1.00  9.17           O  
ANISOU  847  O   SER A  60     1345   1176    877   -114   -303    -17       O  
ATOM    848  CB  SER A  60      17.431  17.887   0.359  1.00 10.89           C  
ANISOU  848  CB  SER A  60     1799   1351    885   -287   -323    144       C  
ATOM    849  OG  SER A  60      17.908  16.605  -0.056  1.00 11.55           O  
ANISOU  849  OG  SER A  60     1910   1443    928   -374   -245    -16       O  
ATOM    850  H   SER A  60      19.149  17.598   2.146  1.00 11.12           H  
ANISOU  850  H   SER A  60     1408   1408   1408      0      0      0       H  
ATOM    851  HA  SER A  60      16.685  18.663   2.134  1.00 11.58           H  
ANISOU  851  HA  SER A  60     1467   1467   1467      0      0      0       H  
ATOM    852  HB2 SER A  60      16.602  18.117  -0.131  1.00 13.07           H  
ANISOU  852  HB2 SER A  60     1655   1655   1655      0      0      0       H  
ATOM    853  HB3 SER A  60      18.111  18.581   0.167  1.00 13.07           H  
ANISOU  853  HB3 SER A  60     1655   1655   1655      0      0      0       H  
ATOM    854  HG  SER A  60      18.079  16.622  -0.878  1.00 17.33           H  
ANISOU  854  HG  SER A  60     2195   2195   2195      0      0      0       H  
ATOM    855  N   ASP A  61      14.965  16.798   1.871  1.00 10.14           N  
ANISOU  855  N   ASP A  61     1483   1177   1097    -22   -369     52       N  
ATOM    856  CA  ASP A  61      14.039  15.681   2.031  1.00 10.03           C  
ANISOU  856  CA  ASP A  61     1389   1347    981    -93   -180     51       C  
ATOM    857  C   ASP A  61      14.533  14.455   1.252  1.00  9.82           C  
ANISOU  857  C   ASP A  61     1423   1299    916   -128   -433    -10       C  
ATOM    858  O   ASP A  61      14.459  13.328   1.735  1.00  9.10           O  
ANISOU  858  O   ASP A  61     1043   1358    970   -109   -201     35       O  
ATOM    859  CB  ASP A  61      12.620  16.091   1.674  1.00 12.17           C  
ANISOU  859  CB  ASP A  61     1463   1726   1322     64   -275     -9       C  
ATOM    860  CG  ASP A  61      11.965  17.121   2.570  1.00 15.86           C  
ANISOU  860  CG  ASP A  61     1755   2355   1768    437   -144   -221       C  
ATOM    861  OD1 ASP A  61      12.356  17.226   3.745  1.00 15.84           O  
ANISOU  861  OD1 ASP A  61     1998   2109   1763   -158    -30   -468       O  
ATOM    862  OD2 ASP A  61      10.995  17.699   2.035  1.00 22.07           O  
ANISOU  862  OD2 ASP A  61     2387   3221   2570   1257   -360   -294       O  
ATOM    863  H   ASP A  61      14.669  17.573   1.578  1.00 12.17           H  
ANISOU  863  H   ASP A  61     1541   1541   1541      0      0      0       H  
ATOM    864  HA  ASP A  61      14.039  15.434   3.000  1.00 12.04           H  
ANISOU  864  HA  ASP A  61     1525   1525   1525      0      0      0       H  
ATOM    865  HB2 ASP A  61      12.626  16.446   0.750  1.00 14.61           H  
ANISOU  865  HB2 ASP A  61     1850   1850   1850      0      0      0       H  
ATOM    866  HB3 ASP A  61      12.055  15.278   1.675  1.00 14.61           H  
ANISOU  866  HB3 ASP A  61     1850   1850   1850      0      0      0       H  
ATOM    867  N   GLU A  62      15.004  14.714   0.034  1.00  9.61           N  
ANISOU  867  N   GLU A  62     1311   1286    965      0   -310     37       N  
ATOM    868  CA  GLU A  62      15.444  13.599  -0.820  1.00  9.77           C  
ANISOU  868  CA  GLU A  62     1440   1309    873   -115   -384    -22       C  
ATOM    869  C   GLU A  62      16.653  12.926  -0.214  1.00  9.12           C  
ANISOU  869  C   GLU A  62     1388   1253    740   -133   -267   -105       C  
ATOM    870  O   GLU A  62      16.741  11.681  -0.182  1.00  9.49           O  
ANISOU  870  O   GLU A  62     1419   1238    859   -155   -243    -96       O  
ATOM    871  CB  GLU A  62      15.716  14.124  -2.233  1.00 12.91           C  
ANISOU  871  CB  GLU A  62     2145   1835    803     65   -452    -56       C  
ATOM    872  CG  GLU A  62      16.230  13.056  -3.144  1.00 14.14           C  
ANISOU  872  CG  GLU A  62     2392   1740   1108     96   -135     19       C  
ATOM    873  CD  GLU A  62      16.577  13.552  -4.524  1.00 18.86           C  
ANISOU  873  CD  GLU A  62     3665   2019   1307     73    395     39       C  
ATOM    874  OE1 GLU A  62      16.804  14.760  -4.775  1.00 32.89           O  
ANISOU  874  OE1 GLU A  62     8316   2318   1555   -700   1026    165       O  
ATOM    875  OE2 GLU A  62      16.597  12.778  -5.476  1.00 18.05           O  
ANISOU  875  OE2 GLU A  62     3144   2389   1157   -436    -71    128       O  
ATOM    876  H   GLU A  62      15.051  15.543  -0.257  1.00 11.54           H  
ANISOU  876  H   GLU A  62     1462   1462   1462      0      0      0       H  
ATOM    877  HA  GLU A  62      14.703  12.929  -0.870  1.00 11.73           H  
ANISOU  877  HA  GLU A  62     1486   1486   1486      0      0      0       H  
ATOM    878  HB2 GLU A  62      14.878  14.495  -2.609  1.00 15.49           H  
ANISOU  878  HB2 GLU A  62     1962   1962   1962      0      0      0       H  
ATOM    879  HB3 GLU A  62      16.379  14.858  -2.185  1.00 15.49           H  
ANISOU  879  HB3 GLU A  62     1962   1962   1962      0      0      0       H  
ATOM    880  HG2 GLU A  62      17.038  12.652  -2.738  1.00 16.97           H  
ANISOU  880  HG2 GLU A  62     2149   2149   2149      0      0      0       H  
ATOM    881  HG3 GLU A  62      15.545  12.346  -3.222  1.00 16.97           H  
ANISOU  881  HG3 GLU A  62     2149   2149   2149      0      0      0       H  
ATOM    882  N   LYS A  63      17.645  13.701   0.246  1.00  9.42           N  
ANISOU  882  N   LYS A  63     1334   1344    813   -274   -192     10       N  
ATOM    883  CA  LYS A  63      18.835  13.102   0.846  1.00  9.06           C  
ANISOU  883  CA  LYS A  63     1178   1225    954   -213    -81    -46       C  
ATOM    884  C   LYS A  63      18.508  12.289   2.077  1.00  8.43           C  
ANISOU  884  C   LYS A  63     1024   1204    896   -150   -214    -81       C  
ATOM    885  O   LYS A  63      19.021  11.204   2.306  1.00  8.78           O  
ANISOU  885  O   LYS A  63     1137   1196    920   -133   -118   -105       O  
ATOM    886  CB  LYS A  63      19.880  14.192   1.132  1.00 10.94           C  
ANISOU  886  CB  LYS A  63     1389   1630   1034   -502   -116     90       C  
ATOM    887  CG  LYS A  63      21.148  13.658   1.702  1.00 14.58           C  
ANISOU  887  CG  LYS A  63     1282   2380   1743   -548   -291    213       C  
ATOM    888  CD  LYS A  63      22.036  12.775   0.865  1.00 20.15           C  
ANISOU  888  CD  LYS A  63     1939   2638   2889     94   -185    -27       C  
ATOM    889  CE  LYS A  63      23.362  12.588   1.580  1.00 23.30           C  
ANISOU  889  CE  LYS A  63     1682   3283   3669    128    -64    326       C  
ATOM    890  NZ  LYS A  63      24.319  11.630   1.023  1.00 30.03           N  
ANISOU  890  NZ  LYS A  63     2300   3496   5332    598   1071    990       N  
ATOM    891  H   LYS A  63      17.578  14.577   0.187  1.00 11.30           H  
ANISOU  891  H   LYS A  63     1431   1431   1431      0      0      0       H  
ATOM    892  HA  LYS A  63      19.230  12.479   0.171  1.00 10.87           H  
ANISOU  892  HA  LYS A  63     1377   1377   1377      0      0      0       H  
ATOM    893  HB2 LYS A  63      20.084  14.671   0.290  1.00 13.12           H  
ANISOU  893  HB2 LYS A  63     1662   1662   1662      0      0      0       H  
ATOM    894  HB3 LYS A  63      19.495  14.848   1.766  1.00 13.12           H  
ANISOU  894  HB3 LYS A  63     1662   1662   1662      0      0      0       H  
ATOM    895  HG2 LYS A  63      21.691  14.433   1.992  1.00 17.50           H  
ANISOU  895  HG2 LYS A  63     2216   2216   2216      0      0      0       H  
ATOM    896  HG3 LYS A  63      20.913  13.150   2.519  1.00 17.50           H  
ANISOU  896  HG3 LYS A  63     2216   2216   2216      0      0      0       H  
ATOM    897  HD2 LYS A  63      21.601  11.896   0.726  1.00 24.17           H  
ANISOU  897  HD2 LYS A  63     3061   3061   3061      0      0      0       H  
ATOM    898  HD3 LYS A  63      22.186  13.191  -0.020  1.00 24.17           H  
ANISOU  898  HD3 LYS A  63     3061   3061   3061      0      0      0       H  
ATOM    899  HE2 LYS A  63      23.809  13.470   1.623  1.00 27.96           H  
ANISOU  899  HE2 LYS A  63     3541   3541   3541      0      0      0       H  
ATOM    900  HE3 LYS A  63      23.168  12.313   2.511  1.00 27.96           H  
ANISOU  900  HE3 LYS A  63     3541   3541   3541      0      0      0       H  
ATOM    901  HZ1 LYS A  63      24.469  11.826   0.147  1.00 45.05           H  
ANISOU  901  HZ1 LYS A  63     5706   5706   5706      0      0      0       H  
ATOM    902  HZ2 LYS A  63      25.102  11.681   1.484  1.00 45.05           H  
ANISOU  902  HZ2 LYS A  63     5706   5706   5706      0      0      0       H  
ATOM    903  HZ3 LYS A  63      23.981  10.788   1.092  1.00 45.05           H  
ANISOU  903  HZ3 LYS A  63     5706   5706   5706      0      0      0       H  
ATOM    904  N   LEU A  64      17.641  12.849   2.933  1.00  8.02           N  
ANISOU  904  N   LEU A  64     1054   1124    793   -156   -189     24       N  
ATOM    905  CA  LEU A  64      17.194  12.124   4.119  1.00  7.97           C  
ANISOU  905  CA  LEU A  64     1074   1109    772    -74   -227    -88       C  
ATOM    906  C   LEU A  64      16.614  10.781   3.703  1.00  7.96           C  
ANISOU  906  C   LEU A  64     1118   1079    752   -141   -206    -33       C  
ATOM    907  O   LEU A  64      16.874   9.743   4.315  1.00  8.35           O  
ANISOU  907  O   LEU A  64     1215   1075    804    -80   -207   -123       O  
ATOM    908  CB  LEU A  64      16.171  12.942   4.900  1.00  8.01           C  
ANISOU  908  CB  LEU A  64     1143   1002    824   -149    -88    -79       C  
ATOM    909  CG  LEU A  64      16.715  14.193   5.592  1.00  8.64           C  
ANISOU  909  CG  LEU A  64     1360   1069    774   -144   -250   -126       C  
ATOM    910  CD1 LEU A  64      15.541  15.040   6.079  1.00 10.48           C  
ANISOU  910  CD1 LEU A  64     1716   1236    932    139   -220   -159       C  
ATOM    911  CD2 LEU A  64      17.656  13.831   6.737  1.00  8.94           C  
ANISOU  911  CD2 LEU A  64     1529   1011    772   -183   -309    -76       C  
ATOM    912  H   LEU A  64      17.339  13.661   2.779  1.00  9.62           H  
ANISOU  912  H   LEU A  64     1218   1218   1218      0      0      0       H  
ATOM    913  HA  LEU A  64      17.985  11.959   4.708  1.00  9.57           H  
ANISOU  913  HA  LEU A  64     1212   1212   1212      0      0      0       H  
ATOM    914  HB2 LEU A  64      15.452  13.217   4.278  1.00  9.62           H  
ANISOU  914  HB2 LEU A  64     1218   1218   1218      0      0      0       H  
ATOM    915  HB3 LEU A  64      15.763  12.358   5.587  1.00  9.62           H  
ANISOU  915  HB3 LEU A  64     1218   1218   1218      0      0      0       H  
ATOM    916  HG  LEU A  64      17.229  14.726   4.920  1.00 10.37           H  
ANISOU  916  HG  LEU A  64     1313   1313   1313      0      0      0       H  
ATOM    917 HD11 LEU A  64      14.959  15.257   5.322  1.00 15.72           H  
ANISOU  917 HD11 LEU A  64     1991   1991   1991      0      0      0       H  
ATOM    918 HD12 LEU A  64      15.033  14.538   6.750  1.00 15.72           H  
ANISOU  918 HD12 LEU A  64     1991   1991   1991      0      0      0       H  
ATOM    919 HD13 LEU A  64      15.880  15.868   6.479  1.00 15.72           H  
ANISOU  919 HD13 LEU A  64     1991   1991   1991      0      0      0       H  
ATOM    920 HD21 LEU A  64      18.384  13.270   6.396  1.00 13.41           H  
ANISOU  920 HD21 LEU A  64     1698   1698   1698      0      0      0       H  
ATOM    921 HD22 LEU A  64      18.029  14.649   7.125  1.00 13.41           H  
ANISOU  921 HD22 LEU A  64     1698   1698   1698      0      0      0       H  
ATOM    922 HD23 LEU A  64      17.159  13.340   7.424  1.00 13.41           H  
ANISOU  922 HD23 LEU A  64     1698   1698   1698      0      0      0       H  
ATOM    923  N   ALA A  65      15.727  10.789   2.695  1.00  7.96           N  
ANISOU  923  N   ALA A  65      932   1130    887   -222   -161   -132       N  
ATOM    924  CA  ALA A  65      15.084   9.537   2.249  1.00  8.52           C  
ANISOU  924  CA  ALA A  65     1037   1228    893   -224   -132   -163       C  
ATOM    925  C   ALA A  65      16.076   8.569   1.670  1.00  8.48           C  
ANISOU  925  C   ALA A  65     1133   1211    799   -178   -152   -124       C  
ATOM    926  O   ALA A  65      15.985   7.376   1.920  1.00  9.58           O  
ANISOU  926  O   ALA A  65     1372   1058   1122   -264    -18   -131       O  
ATOM    927  CB  ALA A  65      13.992   9.865   1.269  1.00  9.03           C  
ANISOU  927  CB  ALA A  65      943   1351   1052   -275   -123   -230       C  
ATOM    928  H   ALA A  65      15.528  11.548   2.296  1.00  9.55           H  
ANISOU  928  H   ALA A  65     1210   1210   1210      0      0      0       H  
ATOM    929  HA  ALA A  65      14.663   9.106   3.047  1.00 10.23           H  
ANISOU  929  HA  ALA A  65     1296   1296   1296      0      0      0       H  
ATOM    930  HB1 ALA A  65      13.372  10.507   1.674  1.00 13.54           H  
ANISOU  930  HB1 ALA A  65     1715   1715   1715      0      0      0       H  
ATOM    931  HB2 ALA A  65      14.385  10.256   0.461  1.00 13.54           H  
ANISOU  931  HB2 ALA A  65     1715   1715   1715      0      0      0       H  
ATOM    932  HB3 ALA A  65      13.507   9.046   1.034  1.00 13.54           H  
ANISOU  932  HB3 ALA A  65     1715   1715   1715      0      0      0       H  
ATOM    933  N   GLN A  66      17.073   9.051   0.932  1.00  8.41           N  
ANISOU  933  N   GLN A  66     1103   1161    853   -207   -126   -113       N  
ATOM    934  CA  GLN A  66      18.089   8.185   0.368  1.00  9.08           C  
ANISOU  934  CA  GLN A  66     1188   1316    861   -127    -88   -159       C  
ATOM    935  C   GLN A  66      18.863   7.461   1.456  1.00  8.84           C  
ANISOU  935  C   GLN A  66     1100   1252    923   -139    -87   -221       C  
ATOM    936  O   GLN A  66      19.341   6.346   1.273  1.00 10.11           O  
ANISOU  936  O   GLN A  66     1436   1271   1040    -22   -134   -233       O  
ATOM    937  CB  GLN A  66      19.086   8.992  -0.459  1.00  9.51           C  
ANISOU  937  CB  GLN A  66     1276   1290    959   -142    -59    -67       C  
ATOM    938  CG  GLN A  66      18.535   9.510  -1.757  1.00 10.10           C  
ANISOU  938  CG  GLN A  66     1329   1522    892   -214   -108    -89       C  
ATOM    939  CD  GLN A  66      19.444  10.433  -2.532  1.00 13.19           C  
ANISOU  939  CD  GLN A  66     1555   2080   1254   -468    -12    262       C  
ATOM    940  OE1 GLN A  66      20.420  10.925  -1.981  1.00 16.88           O  
ANISOU  940  OE1 GLN A  66     1719   2790   1746   -903   -115    499       O  
ATOM    941  NE2 GLN A  66      19.112  10.682  -3.757  1.00 17.08           N  
ANISOU  941  NE2 GLN A  66     2321   2556   1452   -592   -129    611       N  
ATOM    942  H   GLN A  66      17.118   9.917   0.783  1.00 10.09           H  
ANISOU  942  H   GLN A  66     1278   1278   1278      0      0      0       H  
ATOM    943  HA  GLN A  66      17.648   7.509  -0.222  1.00 10.90           H  
ANISOU  943  HA  GLN A  66     1381   1381   1381      0      0      0       H  
ATOM    944  HB2 GLN A  66      19.399   9.760   0.082  1.00 11.41           H  
ANISOU  944  HB2 GLN A  66     1445   1445   1445      0      0      0       H  
ATOM    945  HB3 GLN A  66      19.872   8.423  -0.653  1.00 11.41           H  
ANISOU  945  HB3 GLN A  66     1445   1445   1445      0      0      0       H  
ATOM    946  HG2 GLN A  66      18.313   8.736  -2.333  1.00 12.12           H  
ANISOU  946  HG2 GLN A  66     1535   1535   1535      0      0      0       H  
ATOM    947  HG3 GLN A  66      17.690   9.991  -1.568  1.00 12.12           H  
ANISOU  947  HG3 GLN A  66     1535   1535   1535      0      0      0       H  
ATOM    948 HE21 GLN A  66      19.599  11.232  -4.241  1.00 20.49           H  
ANISOU  948 HE21 GLN A  66     2595   2595   2595      0      0      0       H  
ATOM    949 HE22 GLN A  66      18.400  10.301  -4.106  1.00 20.49           H  
ANISOU  949 HE22 GLN A  66     2595   2595   2595      0      0      0       H  
ATOM    950  N   GLU A  67      19.101   8.184   2.565  1.00  8.59           N  
ANISOU  950  N   GLU A  67     1054   1257    873    -55    -93   -177       N  
ATOM    951  CA  GLU A  67      19.939   7.656   3.647  1.00  9.13           C  
ANISOU  951  CA  GLU A  67     1088   1307    987    -76   -202   -132       C  
ATOM    952  C   GLU A  67      19.121   7.001   4.755  1.00  9.04           C  
ANISOU  952  C   GLU A  67     1204   1268    878     24   -113   -224       C  
ATOM    953  O   GLU A  67      19.688   6.503   5.728  1.00 10.39           O  
ANISOU  953  O   GLU A  67     1520   1265   1065    -64   -274     73       O  
ATOM    954  CB  GLU A  67      20.796   8.820   4.226  1.00 10.11           C  
ANISOU  954  CB  GLU A  67     1143   1596   1008   -123   -187   -243       C  
ATOM    955  CG  GLU A  67      21.747   9.433   3.229  1.00 11.44           C  
ANISOU  955  CG  GLU A  67     1078   1891   1271   -326   -219    -51       C  
ATOM    956  CD  GLU A  67      22.847   8.535   2.762  1.00 16.93           C  
ANISOU  956  CD  GLU A  67     1444   3019   1808    128    145   -271       C  
ATOM    957  OE1 GLU A  67      23.125   7.483   3.396  1.00 17.90           O  
ANISOU  957  OE1 GLU A  67     1639   2949   2044    591   -207   -517       O  
ATOM    958  OE2 GLU A  67      23.511   8.957   1.803  1.00 27.39           O  
ANISOU  958  OE2 GLU A  67     3005   4207   2939     53   1509     40       O  
ATOM    959  H   GLU A  67      18.748   8.987   2.643  1.00 10.31           H  
ANISOU  959  H   GLU A  67     1306   1306   1306      0      0      0       H  
ATOM    960  HA  GLU A  67      20.557   6.969   3.262  1.00 10.95           H  
ANISOU  960  HA  GLU A  67     1387   1387   1387      0      0      0       H  
ATOM    961  HB2 GLU A  67      20.189   9.526   4.562  1.00 12.13           H  
ANISOU  961  HB2 GLU A  67     1536   1536   1536      0      0      0       H  
ATOM    962  HB3 GLU A  67      21.317   8.480   4.996  1.00 12.13           H  
ANISOU  962  HB3 GLU A  67     1536   1536   1536      0      0      0       H  
ATOM    963  HG2 GLU A  67      21.228   9.728   2.441  1.00 13.73           H  
ANISOU  963  HG2 GLU A  67     1739   1739   1739      0      0      0       H  
ATOM    964  HG3 GLU A  67      22.153  10.238   3.638  1.00 13.73           H  
ANISOU  964  HG3 GLU A  67     1739   1739   1739      0      0      0       H  
ATOM    965  N   GLY A  68      17.812   7.015   4.654  1.00  8.57           N  
ANISOU  965  N   GLY A  68     1197   1032    947   -142    -16   -109       N  
ATOM    966  CA  GLY A  68      16.991   6.441   5.715  1.00  9.41           C  
ANISOU  966  CA  GLY A  68     1493   1105    888   -300     51   -236       C  
ATOM    967  C   GLY A  68      17.054   7.279   6.999  1.00  9.05           C  
ANISOU  967  C   GLY A  68     1413   1097    841   -292    -64   -161       C  
ATOM    968  O   GLY A  68      16.966   6.674   8.083  1.00 10.09           O  
ANISOU  968  O   GLY A  68     1716   1078    946   -268     55    -81       O  
ATOM    969  H   GLY A  68      17.430   7.372   3.946  1.00 10.28           H  
ANISOU  969  H   GLY A  68     1302   1302   1302      0      0      0       H  
ATOM    970  HA2 GLY A  68      16.052   6.384   5.407  1.00 11.29           H  
ANISOU  970  HA2 GLY A  68     1430   1430   1430      0      0      0       H  
ATOM    971  HA3 GLY A  68      17.305   5.522   5.909  1.00 11.29           H  
ANISOU  971  HA3 GLY A  68     1430   1430   1430      0      0      0       H  
ATOM    972  N   LEU A  69      17.284   8.555   6.886  1.00  8.19           N  
ANISOU  972  N   LEU A  69     1174   1014    846   -166   -158   -124       N  
ATOM    973  CA  LEU A  69      17.447   9.444   8.053  1.00  8.01           C  
ANISOU  973  CA  LEU A  69     1197    944    829   -228    -90    -82       C  
ATOM    974  C   LEU A  69      16.205  10.276   8.266  1.00  8.45           C  
ANISOU  974  C   LEU A  69     1168   1115    848   -200    -87    -84       C  
ATOM    975  O   LEU A  69      15.412  10.575   7.368  1.00  8.82           O  
ANISOU  975  O   LEU A  69     1184   1238    848   -181   -207    -72       O  
ATOM    976  CB  LEU A  69      18.646  10.334   7.864  1.00  8.48           C  
ANISOU  976  CB  LEU A  69     1161   1070    911   -171   -118    -15       C  
ATOM    977  CG  LEU A  69      20.002   9.656   7.790  1.00  8.67           C  
ANISOU  977  CG  LEU A  69     1175   1110    927   -186   -149    -69       C  
ATOM    978  CD1 LEU A  69      21.086  10.619   7.393  1.00  9.71           C  
ANISOU  978  CD1 LEU A  69     1226   1248   1125   -281     98   -206       C  
ATOM    979  CD2 LEU A  69      20.354   9.029   9.147  1.00 11.73           C  
ANISOU  979  CD2 LEU A  69     1257   1844   1246    -96   -303    396       C  
ATOM    980  H   LEU A  69      17.344   8.903   6.080  1.00  9.83           H  
ANISOU  980  H   LEU A  69     1245   1245   1245      0      0      0       H  
ATOM    981  HA  LEU A  69      17.595   8.879   8.865  1.00  9.62           H  
ANISOU  981  HA  LEU A  69     1218   1218   1218      0      0      0       H  
ATOM    982  HB2 LEU A  69      18.516  10.851   7.029  1.00 10.18           H  
ANISOU  982  HB2 LEU A  69     1289   1289   1289      0      0      0       H  
ATOM    983  HB3 LEU A  69      18.668  10.983   8.611  1.00 10.18           H  
ANISOU  983  HB3 LEU A  69     1289   1289   1289      0      0      0       H  
ATOM    984  HG  LEU A  69      19.956   8.929   7.106  1.00 10.40           H  
ANISOU  984  HG  LEU A  69     1317   1317   1317      0      0      0       H  
ATOM    985 HD11 LEU A  69      20.879  11.000   6.514  1.00 14.57           H  
ANISOU  985 HD11 LEU A  69     1845   1845   1845      0      0      0       H  
ATOM    986 HD12 LEU A  69      21.143  11.339   8.055  1.00 14.57           H  
ANISOU  986 HD12 LEU A  69     1845   1845   1845      0      0      0       H  
ATOM    987 HD13 LEU A  69      21.943  10.146   7.350  1.00 14.57           H  
ANISOU  987 HD13 LEU A  69     1845   1845   1845      0      0      0       H  
ATOM    988 HD21 LEU A  69      19.658   8.388   9.402  1.00 17.60           H  
ANISOU  988 HD21 LEU A  69     2229   2229   2229      0      0      0       H  
ATOM    989 HD22 LEU A  69      21.215   8.566   9.079  1.00 17.60           H  
ANISOU  989 HD22 LEU A  69     2229   2229   2229      0      0      0       H  
ATOM    990 HD23 LEU A  69      20.415   9.733   9.827  1.00 17.60           H  
ANISOU  990 HD23 LEU A  69     2229   2229   2229      0      0      0       H  
ATOM    991  N   PHE A  70      16.094  10.771   9.519  1.00  8.41           N  
ANISOU  991  N   PHE A  70     1177   1014    927    -72   -276   -154       N  
ATOM    992  CA  PHE A  70      15.118  11.742   9.962  1.00  7.82           C  
ANISOU  992  CA  PHE A  70      957   1075    866   -168   -167   -136       C  
ATOM    993  C   PHE A  70      15.899  12.868  10.670  1.00  7.21           C  
ANISOU  993  C   PHE A  70      804   1032    835   -142    -70    -51       C  
ATOM    994  O   PHE A  70      16.839  12.600  11.409  1.00  7.61           O  
ANISOU  994  O   PHE A  70      931    922    967   -160   -235    -37       O  
ATOM    995  CB  PHE A  70      14.168  11.097  10.935  1.00  8.96           C  
ANISOU  995  CB  PHE A  70     1089   1168   1061   -342   -123   -180       C  
ATOM    996  CG  PHE A  70      13.197  12.089  11.532  1.00  8.44           C  
ANISOU  996  CG  PHE A  70      916   1195   1017   -314    -75     -6       C  
ATOM    997  CD1 PHE A  70      12.128  12.583  10.803  1.00 10.08           C  
ANISOU  997  CD1 PHE A  70      974   1852    909   -199    -79   -138       C  
ATOM    998  CD2 PHE A  70      13.394  12.607  12.822  1.00  7.86           C  
ANISOU  998  CD2 PHE A  70      878    985   1051   -275    -53     66       C  
ATOM    999  CE1 PHE A  70      11.295  13.546  11.322  1.00 10.61           C  
ANISOU  999  CE1 PHE A  70      927   1977   1029      1    -30     79       C  
ATOM   1000  CE2 PHE A  70      12.579  13.528  13.340  1.00  8.15           C  
ANISOU 1000  CE2 PHE A  70      969   1161    892   -282     10    -15       C  
ATOM   1001  CZ  PHE A  70      11.507  14.024  12.608  1.00  9.76           C  
ANISOU 1001  CZ  PHE A  70      871   1564   1180   -128    127     33       C  
ATOM   1002  H   PHE A  70      16.667  10.477  10.119  1.00 10.10           H  
ANISOU 1002  H   PHE A  70     1279   1279   1279      0      0      0       H  
ATOM   1003  HA  PHE A  70      14.615  12.109   9.180  1.00  9.38           H  
ANISOU 1003  HA  PHE A  70     1188   1188   1188      0      0      0       H  
ATOM   1004  HB2 PHE A  70      13.660  10.386  10.470  1.00 10.75           H  
ANISOU 1004  HB2 PHE A  70     1362   1362   1362      0      0      0       H  
ATOM   1005  HB3 PHE A  70      14.687  10.673  11.663  1.00 10.75           H  
ANISOU 1005  HB3 PHE A  70     1362   1362   1362      0      0      0       H  
ATOM   1006  HD1 PHE A  70      11.968  12.250   9.928  1.00 12.10           H  
ANISOU 1006  HD1 PHE A  70     1532   1532   1532      0      0      0       H  
ATOM   1007  HD2 PHE A  70      14.127  12.294  13.340  1.00  9.44           H  
ANISOU 1007  HD2 PHE A  70     1196   1196   1196      0      0      0       H  
ATOM   1008  HE1 PHE A  70      10.575  13.883  10.801  1.00 12.74           H  
ANISOU 1008  HE1 PHE A  70     1614   1614   1614      0      0      0       H  
ATOM   1009  HE2 PHE A  70      12.734  13.849  14.221  1.00  9.78           H  
ANISOU 1009  HE2 PHE A  70     1239   1239   1239      0      0      0       H  
ATOM   1010  HZ  PHE A  70      10.929  14.679  12.982  1.00 11.71           H  
ANISOU 1010  HZ  PHE A  70     1483   1483   1483      0      0      0       H  
ATOM   1011  N   GLN A  71      15.499  14.113  10.409  1.00  7.59           N  
ANISOU 1011  N   GLN A  71      923   1104    786     -9    -75    -75       N  
ATOM   1012  CA  GLN A  71      16.178  15.261  10.978  1.00  7.98           C  
ANISOU 1012  CA  GLN A  71      937    960   1058   -108    185    -41       C  
ATOM   1013  C   GLN A  71      15.140  16.096  11.776  1.00  6.60           C  
ANISOU 1013  C   GLN A  71      622    946    876   -155     26     39       C  
ATOM   1014  O   GLN A  71      13.992  16.280  11.398  1.00  7.71           O  
ANISOU 1014  O   GLN A  71      760   1150    946   -119    -86   -137       O  
ATOM   1015  CB  GLN A  71      16.648  16.024   9.757  1.00 15.41           C  
ANISOU 1015  CB  GLN A  71     2020   1437   2252    132   1379    362       C  
ATOM   1016  CG  GLN A  71      16.889  17.394   9.677  1.00 14.61           C  
ANISOU 1016  CG  GLN A  71     2541   1384   1489    303    855    426       C  
ATOM   1017  CD  GLN A  71      17.410  17.858   8.359  1.00 11.85           C  
ANISOU 1017  CD  GLN A  71     1997   1211   1186    -53    393     50       C  
ATOM   1018  OE1 GLN A  71      18.620  17.662   8.151  1.00 12.04           O  
ANISOU 1018  OE1 GLN A  71     1859   1578   1026    -74    255     46       O  
ATOM   1019  NE2 GLN A  71      16.557  18.439   7.538  1.00 11.17           N  
ANISOU 1019  NE2 GLN A  71     1675   1316   1148   -306    305     14       N  
ATOM   1020  H   GLN A  71      14.807  14.240   9.880  1.00  9.11           H  
ANISOU 1020  H   GLN A  71     1154   1154   1154      0      0      0       H  
ATOM   1021  HA  GLN A  71      16.947  14.984  11.555  1.00  9.57           H  
ANISOU 1021  HA  GLN A  71     1212   1212   1212      0      0      0       H  
ATOM   1022  HB2 GLN A  71      17.490  15.587   9.476  1.00 18.49           H  
ANISOU 1022  HB2 GLN A  71     2342   2342   2342      0      0      0       H  
ATOM   1023  HB3 GLN A  71      15.986  15.827   9.047  1.00 18.49           H  
ANISOU 1023  HB3 GLN A  71     2342   2342   2342      0      0      0       H  
ATOM   1024  HG2 GLN A  71      16.045  17.875   9.870  1.00 17.53           H  
ANISOU 1024  HG2 GLN A  71     2220   2220   2220      0      0      0       H  
ATOM   1025  HG3 GLN A  71      17.541  17.642  10.380  1.00 17.53           H  
ANISOU 1025  HG3 GLN A  71     2220   2220   2220      0      0      0       H  
ATOM   1026 HE21 GLN A  71      16.831  18.732   6.755  1.00 13.40           H  
ANISOU 1026 HE21 GLN A  71     1697   1697   1697      0      0      0       H  
ATOM   1027 HE22 GLN A  71      15.714  18.533   7.774  1.00 13.40           H  
ANISOU 1027 HE22 GLN A  71     1697   1697   1697      0      0      0       H  
ATOM   1028  N   PHE A  72      15.640  16.681  12.864  1.00  6.66           N  
ANISOU 1028  N   PHE A  72      611    932    924    -95     36    -55       N  
ATOM   1029  CA  PHE A  72      14.804  17.560  13.667  1.00  6.13           C  
ANISOU 1029  CA  PHE A  72      377    944    952    -28    -19    -40       C  
ATOM   1030  C   PHE A  72      15.650  18.654  14.282  1.00  5.97           C  
ANISOU 1030  C   PHE A  72      435   1010    769    -89    -17     30       C  
ATOM   1031  O   PHE A  72      16.790  18.434  14.674  1.00  6.29           O  
ANISOU 1031  O   PHE A  72      410    952    967    -66     14     -5       O  
ATOM   1032  CB  PHE A  72      14.013  16.804  14.746  1.00  6.88           C  
ANISOU 1032  CB  PHE A  72      460    976   1112    -99     97    -83       C  
ATOM   1033  CG  PHE A  72      14.825  16.004  15.737  1.00  6.81           C  
ANISOU 1033  CG  PHE A  72      578   1029    917   -238    163      1       C  
ATOM   1034  CD1 PHE A  72      15.311  14.727  15.461  1.00  7.31           C  
ANISOU 1034  CD1 PHE A  72      614   1089   1006   -136     27     52       C  
ATOM   1035  CD2 PHE A  72      15.131  16.539  16.994  1.00  7.68           C  
ANISOU 1035  CD2 PHE A  72      602   1236   1010   -223    186    -28       C  
ATOM   1036  CE1 PHE A  72      15.981  13.986  16.407  1.00  8.44           C  
ANISOU 1036  CE1 PHE A  72      679   1212   1238   -188     51    193       C  
ATOM   1037  CE2 PHE A  72      15.783  15.791  17.933  1.00  9.09           C  
ANISOU 1037  CE2 PHE A  72      828   1676    863   -180    133     41       C  
ATOM   1038  CZ  PHE A  72      16.213  14.514  17.643  1.00  8.65           C  
ANISOU 1038  CZ  PHE A  72      609   1590   1006   -136    108    318       C  
ATOM   1039  H   PHE A  72      16.476  16.537  13.096  1.00  7.99           H  
ANISOU 1039  H   PHE A  72     1012   1012   1012      0      0      0       H  
ATOM   1040  HA  PHE A  72      14.143  17.994  13.054  1.00  7.36           H  
ANISOU 1040  HA  PHE A  72      932    932    932      0      0      0       H  
ATOM   1041  HB2 PHE A  72      13.471  17.461  15.250  1.00  8.25           H  
ANISOU 1041  HB2 PHE A  72     1045   1045   1045      0      0      0       H  
ATOM   1042  HB3 PHE A  72      13.384  16.187  14.293  1.00  8.25           H  
ANISOU 1042  HB3 PHE A  72     1045   1045   1045      0      0      0       H  
ATOM   1043  HD1 PHE A  72      15.176  14.359  14.595  1.00  8.77           H  
ANISOU 1043  HD1 PHE A  72     1111   1111   1111      0      0      0       H  
ATOM   1044  HD2 PHE A  72      14.883  17.434  17.197  1.00  9.22           H  
ANISOU 1044  HD2 PHE A  72     1168   1168   1168      0      0      0       H  
ATOM   1045  HE1 PHE A  72      16.281  13.109  16.200  1.00 10.13           H  
ANISOU 1045  HE1 PHE A  72     1283   1283   1283      0      0      0       H  
ATOM   1046  HE2 PHE A  72      15.941  16.155  18.796  1.00 10.91           H  
ANISOU 1046  HE2 PHE A  72     1382   1382   1382      0      0      0       H  
ATOM   1047  HZ  PHE A  72      16.669  14.004  18.301  1.00 10.38           H  
ANISOU 1047  HZ  PHE A  72     1315   1315   1315      0      0      0       H  
ATOM   1048  N   PRO A  73      15.065  19.870  14.380  1.00  6.02           N  
ANISOU 1048  N   PRO A  73      478    986    768    -78     36    -38       N  
ATOM   1049  CA  PRO A  73      15.802  21.018  14.934  1.00  5.94           C  
ANISOU 1049  CA  PRO A  73      446    994    760      3      6    -14       C  
ATOM   1050  C   PRO A  73      15.753  20.996  16.467  1.00  5.99           C  
ANISOU 1050  C   PRO A  73      395   1018    807    -15      9     42       C  
ATOM   1051  O   PRO A  73      14.799  20.502  17.042  1.00  6.92           O  
ANISOU 1051  O   PRO A  73      519   1210    834   -158    123     -4       O  
ATOM   1052  CB  PRO A  73      15.040  22.207  14.347  1.00  6.41           C  
ANISOU 1052  CB  PRO A  73      622    992    761    -45    -24     43       C  
ATOM   1053  CG  PRO A  73      13.625  21.716  14.297  1.00  6.93           C  
ANISOU 1053  CG  PRO A  73      563   1136    868     -8    -47    -14       C  
ATOM   1054  CD  PRO A  73      13.749  20.269  13.869  1.00  6.39           C  
ANISOU 1054  CD  PRO A  73      466    955    947    -68    -71     48       C  
ATOM   1055  HA  PRO A  73      16.749  21.015  14.613  1.00  7.12           H  
ANISOU 1055  HA  PRO A  73      902    902    902      0      0      0       H  
ATOM   1056  HB2 PRO A  73      15.121  23.004  14.928  1.00  7.69           H  
ANISOU 1056  HB2 PRO A  73      974    974    974      0      0      0       H  
ATOM   1057  HB3 PRO A  73      15.372  22.431  13.442  1.00  7.69           H  
ANISOU 1057  HB3 PRO A  73      974    974    974      0      0      0       H  
ATOM   1058  HG2 PRO A  73      13.195  21.786  15.186  1.00  8.31           H  
ANISOU 1058  HG2 PRO A  73     1052   1052   1052      0      0      0       H  
ATOM   1059  HG3 PRO A  73      13.094  22.235  13.641  1.00  8.31           H  
ANISOU 1059  HG3 PRO A  73     1052   1052   1052      0      0      0       H  
ATOM   1060  HD2 PRO A  73      13.030  19.718  14.267  1.00  7.67           H  
ANISOU 1060  HD2 PRO A  73      971    971    971      0      0      0       H  
ATOM   1061  HD3 PRO A  73      13.710  20.186  12.883  1.00  7.67           H  
ANISOU 1061  HD3 PRO A  73      971    971    971      0      0      0       H  
ATOM   1062  N   THR A  74      16.758  21.625  17.060  1.00  5.81           N  
ANISOU 1062  N   THR A  74      428   1007    717    -77     53     11       N  
ATOM   1063  CA  THR A  74      16.838  21.680  18.519  1.00  6.31           C  
ANISOU 1063  CA  THR A  74      636    988    715    -80     16      7       C  
ATOM   1064  C   THR A  74      16.742  23.093  19.090  1.00  6.00           C  
ANISOU 1064  C   THR A  74      500   1010    715    -46     36      0       C  
ATOM   1065  O   THR A  74      15.902  23.297  19.968  1.00  8.57           O  
ANISOU 1065  O   THR A  74      806   1176   1194   -214    339   -234       O  
ATOM   1066  CB  THR A  74      18.119  21.023  19.025  1.00  6.35           C  
ANISOU 1066  CB  THR A  74      570    999    785    -42     49    -25       C  
ATOM   1067  OG1 THR A  74      19.136  21.717  18.355  1.00  6.93           O  
ANISOU 1067  OG1 THR A  74      556   1125    888    -49     59     68       O  
ATOM   1068  CG2 THR A  74      18.106  19.523  18.772  1.00  7.32           C  
ANISOU 1068  CG2 THR A  74      784    993    937    -24     65     42       C  
ATOM   1069  H   THR A  74      17.381  22.011  16.573  1.00  6.97           H  
ANISOU 1069  H   THR A  74      883    883    883      0      0      0       H  
ATOM   1070  HA  THR A  74      16.067  21.156  18.882  1.00  7.57           H  
ANISOU 1070  HA  THR A  74      959    959    959      0      0      0       H  
ATOM   1071  HB  THR A  74      18.205  21.187  20.008  1.00  7.62           H  
ANISOU 1071  HB  THR A  74      965    965    965      0      0      0       H  
ATOM   1072  HG1 THR A  74      19.883  21.399  18.572  1.00 10.40           H  
ANISOU 1072  HG1 THR A  74     1317   1317   1317      0      0      0       H  
ATOM   1073 HG21 THR A  74      18.027  19.355  17.810  1.00 10.99           H  
ANISOU 1073 HG21 THR A  74     1392   1392   1392      0      0      0       H  
ATOM   1074 HG22 THR A  74      18.938  19.127  19.106  1.00 10.99           H  
ANISOU 1074 HG22 THR A  74     1392   1392   1392      0      0      0       H  
ATOM   1075 HG23 THR A  74      17.343  19.120  19.237  1.00 10.99           H  
ANISOU 1075 HG23 THR A  74     1392   1392   1392      0      0      0       H  
ATOM   1076  N   VAL A  75      17.607  24.007  18.672  1.00  6.14           N  
ANISOU 1076  N   VAL A  75      637    924    715    -34     90    -52       N  
ATOM   1077  CA  VAL A  75      17.721  25.367  19.236  1.00  6.78           C  
ANISOU 1077  CA  VAL A  75      873    914    726    -71     31     10       C  
ATOM   1078  C   VAL A  75      17.977  26.330  18.093  1.00  5.93           C  
ANISOU 1078  C   VAL A  75      523    949    728     60     97     -2       C  
ATOM   1079  O   VAL A  75      18.302  25.932  16.954  1.00  6.73           O  
ANISOU 1079  O   VAL A  75      823    909    761    -17     96    -11       O  
ATOM   1080  CB  VAL A  75      18.847  25.455  20.281  1.00  7.04           C  
ANISOU 1080  CB  VAL A  75      935    966    707   -146     29    -17       C  
ATOM   1081  CG1 VAL A  75      18.539  24.559  21.484  1.00  8.68           C  
ANISOU 1081  CG1 VAL A  75     1085   1329    804   -106    -48    169       C  
ATOM   1082  CG2 VAL A  75      20.216  25.151  19.656  1.00  7.97           C  
ANISOU 1082  CG2 VAL A  75      878   1092    982    -51    -68     12       C  
ATOM   1083  H   VAL A  75      18.150  23.789  18.014  1.00  7.37           H  
ANISOU 1083  H   VAL A  75      933    933    933      0      0      0       H  
ATOM   1084  HA  VAL A  75      16.854  25.608  19.673  1.00  8.14           H  
ANISOU 1084  HA  VAL A  75     1031   1031   1031      0      0      0       H  
ATOM   1085  HB  VAL A  75      18.874  26.398  20.611  1.00  8.44           H  
ANISOU 1085  HB  VAL A  75     1069   1069   1069      0      0      0       H  
ATOM   1086 HG11 VAL A  75      17.687  24.830  21.884  1.00 13.03           H  
ANISOU 1086 HG11 VAL A  75     1650   1650   1650      0      0      0       H  
ATOM   1087 HG12 VAL A  75      18.479  23.626  21.189  1.00 13.03           H  
ANISOU 1087 HG12 VAL A  75     1650   1650   1650      0      0      0       H  
ATOM   1088 HG13 VAL A  75      19.254  24.646  22.148  1.00 13.03           H  
ANISOU 1088 HG13 VAL A  75     1650   1650   1650      0      0      0       H  
ATOM   1089 HG21 VAL A  75      20.350  25.722  18.870  1.00 11.95           H  
ANISOU 1089 HG21 VAL A  75     1513   1513   1513      0      0      0       H  
ATOM   1090 HG22 VAL A  75      20.922  25.329  20.312  1.00 11.95           H  
ANISOU 1090 HG22 VAL A  75     1513   1513   1513      0      0      0       H  
ATOM   1091 HG23 VAL A  75      20.250  24.210  19.385  1.00 11.95           H  
ANISOU 1091 HG23 VAL A  75     1513   1513   1513      0      0      0       H  
ATOM   1092  N   ILE A  76      17.907  27.617  18.400  1.00  6.02           N  
ANISOU 1092  N   ILE A  76      640    890    702    -74     50     15       N  
ATOM   1093  CA  ILE A  76      18.241  28.688  17.468  1.00  5.74           C  
ANISOU 1093  CA  ILE A  76      566    831    731    -32     41    -35       C  
ATOM   1094  C   ILE A  76      19.433  29.448  18.035  1.00  5.80           C  
ANISOU 1094  C   ILE A  76      458   1074    617    -49     33     19       C  
ATOM   1095  O   ILE A  76      19.397  29.940  19.165  1.00  7.92           O  
ANISOU 1095  O   ILE A  76      763   1357    816   -261    120   -185       O  
ATOM   1096  CB  ILE A  76      17.050  29.608  17.234  1.00  6.29           C  
ANISOU 1096  CB  ILE A  76      523    987    822    -34      5     35       C  
ATOM   1097  CG1 ILE A  76      15.843  28.861  16.670  1.00  7.90           C  
ANISOU 1097  CG1 ILE A  76      612   1088   1227    -69   -176     24       C  
ATOM   1098  CG2 ILE A  76      17.427  30.805  16.374  1.00  7.85           C  
ANISOU 1098  CG2 ILE A  76      778    990   1141     -6    -52    184       C  
ATOM   1099  CD1 ILE A  76      14.510  29.576  16.799  1.00  9.56           C  
ANISOU 1099  CD1 ILE A  76      650   1360   1534    105   -192     22       C  
ATOM   1100  H   ILE A  76      17.645  27.837  19.211  1.00  7.23           H  
ANISOU 1100  H   ILE A  76      916    916    916      0      0      0       H  
ATOM   1101  HA  ILE A  76      18.507  28.281  16.594  1.00  6.89           H  
ANISOU 1101  HA  ILE A  76      873    873    873      0      0      0       H  
ATOM   1102  HB  ILE A  76      16.779  29.966  18.127  1.00  7.55           H  
ANISOU 1102  HB  ILE A  76      956    956    956      0      0      0       H  
ATOM   1103 HG12 ILE A  76      16.009  28.680  15.710  1.00  9.48           H  
ANISOU 1103 HG12 ILE A  76     1201   1201   1201      0      0      0       H  
ATOM   1104 HG13 ILE A  76      15.775  27.987  17.129  1.00  9.48           H  
ANISOU 1104 HG13 ILE A  76     1201   1201   1201      0      0      0       H  
ATOM   1105 HG21 ILE A  76      18.138  31.314  16.816  1.00 11.77           H  
ANISOU 1105 HG21 ILE A  76     1491   1491   1491      0      0      0       H  
ATOM   1106 HG22 ILE A  76      17.743  30.493  15.500  1.00 11.77           H  
ANISOU 1106 HG22 ILE A  76     1491   1491   1491      0      0      0       H  
ATOM   1107 HG23 ILE A  76      16.642  31.380  16.251  1.00 11.77           H  
ANISOU 1107 HG23 ILE A  76     1491   1491   1491      0      0      0       H  
ATOM   1108 HD11 ILE A  76      14.556  30.440  16.339  1.00 14.35           H  
ANISOU 1108 HD11 ILE A  76     1817   1817   1817      0      0      0       H  
ATOM   1109 HD12 ILE A  76      13.805  29.028  16.396  1.00 14.35           H  
ANISOU 1109 HD12 ILE A  76     1817   1817   1817      0      0      0       H  
ATOM   1110 HD13 ILE A  76      14.308  29.721  17.747  1.00 14.35           H  
ANISOU 1110 HD13 ILE A  76     1817   1817   1817      0      0      0       H  
ATOM   1111  N   GLY A  77      20.512  29.545  17.269  1.00  6.35           N  
ANISOU 1111  N   GLY A  77      576   1052    727   -101    -24    -77       N  
ATOM   1112  CA  GLY A  77      21.657  30.335  17.661  1.00  6.94           C  
ANISOU 1112  CA  GLY A  77      586   1259    728   -176    -13      2       C  
ATOM   1113  C   GLY A  77      21.977  31.400  16.627  1.00  5.77           C  
ANISOU 1113  C   GLY A  77      562    914    660    -29     39   -105       C  
ATOM   1114  O   GLY A  77      21.253  31.590  15.658  1.00  7.16           O  
ANISOU 1114  O   GLY A  77      785    960    910   -176   -219     36       O  
ATOM   1115  H   GLY A  77      20.531  29.117  16.501  1.00  7.63           H  
ANISOU 1115  H   GLY A  77      966    966    966      0      0      0       H  
ATOM   1116  HA2 GLY A  77      21.474  30.768  18.532  1.00  8.33           H  
ANISOU 1116  HA2 GLY A  77     1055   1055   1055      0      0      0       H  
ATOM   1117  HA3 GLY A  77      22.441  29.742  17.774  1.00  8.33           H  
ANISOU 1117  HA3 GLY A  77     1055   1055   1055      0      0      0       H  
ATOM   1118  N   GLY A  78      23.066  32.086  16.870  1.00  6.43           N  
ANISOU 1118  N   GLY A  78      584   1090    709   -129    -26     -3       N  
ATOM   1119  CA  GLY A  78      23.494  33.182  16.010  1.00  6.27           C  
ANISOU 1119  CA  GLY A  78      498    989    837     25    -12     16       C  
ATOM   1120  C   GLY A  78      24.971  33.102  15.790  1.00  5.82           C  
ANISOU 1120  C   GLY A  78      476    871    811    -37    -58    -81       C  
ATOM   1121  O   GLY A  78      25.726  32.740  16.686  1.00  6.49           O  
ANISOU 1121  O   GLY A  78      440   1212    754     18      9    -38       O  
ATOM   1122  H   GLY A  78      23.553  31.878  17.573  1.00  7.72           H  
ANISOU 1122  H   GLY A  78      978    978    978      0      0      0       H  
ATOM   1123  HA2 GLY A  78      23.023  33.129  15.141  1.00  7.52           H  
ANISOU 1123  HA2 GLY A  78      952    952    952      0      0      0       H  
ATOM   1124  HA3 GLY A  78      23.266  34.048  16.433  1.00  7.52           H  
ANISOU 1124  HA3 GLY A  78      952    952    952      0      0      0       H  
ATOM   1125  N   VAL A  79      25.389  33.473  14.581  1.00  6.14           N  
ANISOU 1125  N   VAL A  79      474    967    835    -58    -14     73       N  
ATOM   1126  CA  VAL A  79      26.761  33.588  14.226  1.00  6.08           C  
ANISOU 1126  CA  VAL A  79      533    910    811    -19     29     81       C  
ATOM   1127  C   VAL A  79      27.177  35.047  14.353  1.00  6.03           C  
ANISOU 1127  C   VAL A  79      518    949    769     -7     33     -8       C  
ATOM   1128  O   VAL A  79      26.482  35.928  13.807  1.00  6.62           O  
ANISOU 1128  O   VAL A  79      588    920    945      4     38     41       O  
ATOM   1129  CB  VAL A  79      27.027  33.079  12.793  1.00  6.69           C  
ANISOU 1129  CB  VAL A  79      685    906    889    -21     69     47       C  
ATOM   1130  CG1 VAL A  79      28.486  33.152  12.445  1.00  7.47           C  
ANISOU 1130  CG1 VAL A  79      695   1049   1023    -33    241    -56       C  
ATOM   1131  CG2 VAL A  79      26.480  31.669  12.593  1.00  7.36           C  
ANISOU 1131  CG2 VAL A  79      761    884   1083    -29    -28   -114       C  
ATOM   1132  H   VAL A  79      24.783  33.657  13.969  1.00  7.37           H  
ANISOU 1132  H   VAL A  79      933    933    933      0      0      0       H  
ATOM   1133  HA  VAL A  79      27.303  33.044  14.865  1.00  7.30           H  
ANISOU 1133  HA  VAL A  79      925    925    925      0      0      0       H  
ATOM   1134  HB  VAL A  79      26.537  33.683  12.164  1.00  8.03           H  
ANISOU 1134  HB  VAL A  79     1017   1017   1017      0      0      0       H  
ATOM   1135 HG11 VAL A  79      28.805  34.071  12.566  1.00 11.20           H  
ANISOU 1135 HG11 VAL A  79     1418   1418   1418      0      0      0       H  
ATOM   1136 HG12 VAL A  79      28.992  32.551  13.031  1.00 11.20           H  
ANISOU 1136 HG12 VAL A  79     1418   1418   1418      0      0      0       H  
ATOM   1137 HG13 VAL A  79      28.614  32.883  11.512  1.00 11.20           H  
ANISOU 1137 HG13 VAL A  79     1418   1418   1418      0      0      0       H  
ATOM   1138 HG21 VAL A  79      25.529  31.651  12.829  1.00 11.04           H  
ANISOU 1138 HG21 VAL A  79     1398   1398   1398      0      0      0       H  
ATOM   1139 HG22 VAL A  79      26.588  31.406  11.656  1.00 11.04           H  
ANISOU 1139 HG22 VAL A  79     1398   1398   1398      0      0      0       H  
ATOM   1140 HG23 VAL A  79      26.970  31.044  13.167  1.00 11.04           H  
ANISOU 1140 HG23 VAL A  79     1398   1398   1398      0      0      0       H  
ATOM   1141  N   VAL A  80      28.285  35.293  15.035  1.00  6.16           N  
ANISOU 1141  N   VAL A  80      580    842    859    -49     58     63       N  
ATOM   1142  CA  VAL A  80      28.810  36.645  15.221  1.00  6.01           C  
ANISOU 1142  CA  VAL A  80      496    899    830    -11     21      4       C  
ATOM   1143  C   VAL A  80      30.213  36.698  14.709  1.00  5.58           C  
ANISOU 1143  C   VAL A  80      467    842    757     32     68     72       C  
ATOM   1144  O   VAL A  80      30.885  35.687  14.474  1.00  6.43           O  
ANISOU 1144  O   VAL A  80      510    959    914    -34    135     -9       O  
ATOM   1145  CB  VAL A  80      28.729  37.109  16.701  1.00  6.52           C  
ANISOU 1145  CB  VAL A  80      715    886    815     10    136     24       C  
ATOM   1146  CG1 VAL A  80      27.295  36.951  17.193  1.00  8.23           C  
ANISOU 1146  CG1 VAL A  80      696   1472    883    165    152     60       C  
ATOM   1147  CG2 VAL A  80      29.708  36.371  17.595  1.00  6.94           C  
ANISOU 1147  CG2 VAL A  80      699   1091    780     68     59    -55       C  
ATOM   1148  H   VAL A  80      28.722  34.617  15.390  1.00  7.39           H  
ANISOU 1148  H   VAL A  80      936    936    936      0      0      0       H  
ATOM   1149  HA  VAL A  80      28.256  37.270  14.670  1.00  7.21           H  
ANISOU 1149  HA  VAL A  80      913    913    913      0      0      0       H  
ATOM   1150  HB  VAL A  80      28.958  38.082  16.732  1.00  7.83           H  
ANISOU 1150  HB  VAL A  80      992    992    992      0      0      0       H  
ATOM   1151 HG11 VAL A  80      26.685  37.403  16.574  1.00 12.35           H  
ANISOU 1151 HG11 VAL A  80     1564   1564   1564      0      0      0       H  
ATOM   1152 HG12 VAL A  80      27.068  35.998  17.238  1.00 12.35           H  
ANISOU 1152 HG12 VAL A  80     1564   1564   1564      0      0      0       H  
ATOM   1153 HG13 VAL A  80      27.209  37.349  18.085  1.00 12.35           H  
ANISOU 1153 HG13 VAL A  80     1564   1564   1564      0      0      0       H  
ATOM   1154 HG21 VAL A  80      29.537  35.407  17.541  1.00 10.41           H  
ANISOU 1154 HG21 VAL A  80     1318   1318   1318      0      0      0       H  
ATOM   1155 HG22 VAL A  80      30.624  36.557  17.300  1.00 10.41           H  
ANISOU 1155 HG22 VAL A  80     1318   1318   1318      0      0      0       H  
ATOM   1156 HG23 VAL A  80      29.596  36.671  18.521  1.00 10.41           H  
ANISOU 1156 HG23 VAL A  80     1318   1318   1318      0      0      0       H  
ATOM   1157  N   LEU A  81      30.691  37.929  14.557  1.00  6.09           N  
ANISOU 1157  N   LEU A  81      479    939    841    -31     56    -82       N  
ATOM   1158  CA  LEU A  81      32.065  38.194  14.184  1.00  6.28           C  
ANISOU 1158  CA  LEU A  81      521    987    821   -107     48    -26       C  
ATOM   1159  C   LEU A  81      32.795  38.606  15.463  1.00  6.57           C  
ANISOU 1159  C   LEU A  81      553   1036    847    -63     23    -26       C  
ATOM   1160  O   LEU A  81      32.632  39.706  15.973  1.00  7.62           O  
ANISOU 1160  O   LEU A  81      789    971   1063     -1   -101   -172       O  
ATOM   1161  CB  LEU A  81      32.170  39.292  13.126  1.00  7.43           C  
ANISOU 1161  CB  LEU A  81      923    970    859   -173     48     43       C  
ATOM   1162  CG  LEU A  81      31.689  38.870  11.733  1.00  7.68           C  
ANISOU 1162  CG  LEU A  81      900   1115    832    -62    113    164       C  
ATOM   1163  CD1 LEU A  81      32.403  37.649  11.214  1.00  8.61           C  
ANISOU 1163  CD1 LEU A  81     1338    984    869    -14     72    -20       C  
ATOM   1164  CD2 LEU A  81      30.186  38.686  11.639  1.00  9.61           C  
ANISOU 1164  CD2 LEU A  81      991   1753    817    -69   -105     64       C  
ATOM   1165  H   LEU A  81      30.150  38.611  14.689  1.00  7.31           H  
ANISOU 1165  H   LEU A  81      926    926    926      0      0      0       H  
ATOM   1166  HA  LEU A  81      32.476  37.355  13.828  1.00  7.54           H  
ANISOU 1166  HA  LEU A  81      955    955    955      0      0      0       H  
ATOM   1167  HB2 LEU A  81      31.638  40.072  13.423  1.00  8.91           H  
ANISOU 1167  HB2 LEU A  81     1128   1128   1128      0      0      0       H  
ATOM   1168  HB3 LEU A  81      33.115  39.582  13.061  1.00  8.91           H  
ANISOU 1168  HB3 LEU A  81     1128   1128   1128      0      0      0       H  
ATOM   1169  HG  LEU A  81      31.922  39.620  11.113  1.00  9.22           H  
ANISOU 1169  HG  LEU A  81     1168   1168   1168      0      0      0       H  
ATOM   1170 HD11 LEU A  81      33.372  37.780  11.290  1.00 12.91           H  
ANISOU 1170 HD11 LEU A  81     1635   1635   1635      0      0      0       H  
ATOM   1171 HD12 LEU A  81      32.137  36.867  11.741  1.00 12.91           H  
ANISOU 1171 HD12 LEU A  81     1635   1635   1635      0      0      0       H  
ATOM   1172 HD13 LEU A  81      32.166  37.506  10.274  1.00 12.91           H  
ANISOU 1172 HD13 LEU A  81     1635   1635   1635      0      0      0       H  
ATOM   1173 HD21 LEU A  81      29.736  39.484  11.987  1.00 14.41           H  
ANISOU 1173 HD21 LEU A  81     1825   1825   1825      0      0      0       H  
ATOM   1174 HD22 LEU A  81      29.931  38.551  10.702  1.00 14.41           H  
ANISOU 1174 HD22 LEU A  81     1825   1825   1825      0      0      0       H  
ATOM   1175 HD23 LEU A  81      29.919  37.904  12.166  1.00 14.41           H  
ANISOU 1175 HD23 LEU A  81     1825   1825   1825      0      0      0       H  
ATOM   1176  N   ALA A  82      33.552  37.648  15.988  1.00  6.67           N  
ANISOU 1176  N   ALA A  82      644    994    835    -68    -44   -114       N  
ATOM   1177  CA  ALA A  82      34.476  37.894  17.091  1.00  7.30           C  
ANISOU 1177  CA  ALA A  82      614   1161    929   -126   -101   -121       C  
ATOM   1178  C   ALA A  82      35.652  38.627  16.522  1.00  7.49           C  
ANISOU 1178  C   ALA A  82      701   1145    930    -50    -53   -129       C  
ATOM   1179  O   ALA A  82      36.215  38.271  15.475  1.00  8.36           O  
ANISOU 1179  O   ALA A  82      854   1272    972   -232    128   -163       O  
ATOM   1180  CB  ALA A  82      34.877  36.625  17.728  1.00  7.99           C  
ANISOU 1180  CB  ALA A  82      813   1191    958   -196   -125     16       C  
ATOM   1181  H   ALA A  82      33.493  36.834  15.658  1.00  8.01           H  
ANISOU 1181  H   ALA A  82     1014   1014   1014      0      0      0       H  
ATOM   1182  HA  ALA A  82      34.027  38.473  17.770  1.00  8.76           H  
ANISOU 1182  HA  ALA A  82     1109   1109   1109      0      0      0       H  
ATOM   1183  HB1 ALA A  82      35.313  36.050  17.065  1.00 11.99           H  
ANISOU 1183  HB1 ALA A  82     1519   1519   1519      0      0      0       H  
ATOM   1184  HB2 ALA A  82      35.502  36.810  18.460  1.00 11.99           H  
ANISOU 1184  HB2 ALA A  82     1519   1519   1519      0      0      0       H  
ATOM   1185  HB3 ALA A  82      34.084  36.172  18.083  1.00 11.99           H  
ANISOU 1185  HB3 ALA A  82     1519   1519   1519      0      0      0       H  
ATOM   1186  N   VAL A  83      36.111  39.669  17.255  1.00  7.99           N  
ANISOU 1186  N   VAL A  83      809   1174    976   -214    -52    -81       N  
ATOM   1187  CA  VAL A  83      37.193  40.516  16.771  1.00  8.38           C  
ANISOU 1187  CA  VAL A  83      783   1145   1177   -165    -45    -83       C  
ATOM   1188  C   VAL A  83      38.166  40.775  17.909  1.00  8.96           C  
ANISOU 1188  C   VAL A  83      845   1183   1291   -290    -67   -107       C  
ATOM   1189  O   VAL A  83      37.818  40.720  19.094  1.00 10.78           O  
ANISOU 1189  O   VAL A  83     1080   1718   1195   -342   -122   -215       O  
ATOM   1190  CB  VAL A  83      36.657  41.837  16.202  1.00  9.06           C  
ANISOU 1190  CB  VAL A  83      980   1079   1299   -150     29   -108       C  
ATOM   1191  CG1 VAL A  83      35.810  41.606  14.947  1.00  9.16           C  
ANISOU 1191  CG1 VAL A  83      815   1297   1281     45      0     91       C  
ATOM   1192  CG2 VAL A  83      35.863  42.684  17.196  1.00 10.22           C  
ANISOU 1192  CG2 VAL A  83     1286   1209   1292     89     80     31       C  
ATOM   1193  H   VAL A  83      35.747  39.838  18.038  1.00  9.58           H  
ANISOU 1193  H   VAL A  83     1213   1213   1213      0      0      0       H  
ATOM   1194  HA  VAL A  83      37.677  40.029  16.044  1.00 10.06           H  
ANISOU 1194  HA  VAL A  83     1274   1274   1274      0      0      0       H  
ATOM   1195  HB  VAL A  83      37.450  42.379  15.924  1.00 10.88           H  
ANISOU 1195  HB  VAL A  83     1378   1378   1378      0      0      0       H  
ATOM   1196 HG11 VAL A  83      36.318  41.068  14.304  1.00 13.73           H  
ANISOU 1196 HG11 VAL A  83     1739   1739   1739      0      0      0       H  
ATOM   1197 HG12 VAL A  83      34.987  41.132  15.190  1.00 13.73           H  
ANISOU 1197 HG12 VAL A  83     1739   1739   1739      0      0      0       H  
ATOM   1198 HG13 VAL A  83      35.582  42.469  14.542  1.00 13.73           H  
ANISOU 1198 HG13 VAL A  83     1739   1739   1739      0      0      0       H  
ATOM   1199 HG21 VAL A  83      36.410  42.853  17.991  1.00 15.33           H  
ANISOU 1199 HG21 VAL A  83     1942   1942   1942      0      0      0       H  
ATOM   1200 HG22 VAL A  83      35.622  43.537  16.778  1.00 15.33           H  
ANISOU 1200 HG22 VAL A  83     1942   1942   1942      0      0      0       H  
ATOM   1201 HG23 VAL A  83      35.048  42.205  17.455  1.00 15.33           H  
ANISOU 1201 HG23 VAL A  83     1942   1942   1942      0      0      0       H  
ATOM   1202  N   ASN A  84      39.366  41.104  17.499  1.00  9.27           N  
ANISOU 1202  N   ASN A  84      858   1359   1217   -216   -106   -122       N  
ATOM   1203  CA  ASN A  84      40.427  41.511  18.421  1.00 10.33           C  
ANISOU 1203  CA  ASN A  84      871   1409   1547   -372   -221   -212       C  
ATOM   1204  C   ASN A  84      40.982  42.818  17.881  1.00 11.34           C  
ANISOU 1204  C   ASN A  84      904   1408   1888   -273   -162   -189       C  
ATOM   1205  O   ASN A  84      41.854  42.807  17.022  1.00 12.38           O  
ANISOU 1205  O   ASN A  84     1030   1578   1979   -152    -54     43       O  
ATOM   1206  CB  ASN A  84      41.454  40.416  18.554  1.00 10.90           C  
ANISOU 1206  CB  ASN A  84      861   1417   1761   -390   -270   -100       C  
ATOM   1207  CG  ASN A  84      42.490  40.653  19.589  1.00 10.82           C  
ANISOU 1207  CG  ASN A  84      914   1399   1697   -297   -179   -189       C  
ATOM   1208  OD1 ASN A  84      42.744  41.788  19.963  1.00 15.28           O  
ANISOU 1208  OD1 ASN A  84     1632   1384   2648   -303  -1023   -266       O  
ATOM   1209  ND2 ASN A  84      43.193  39.609  20.015  1.00 11.90           N  
ANISOU 1209  ND2 ASN A  84     1191   1488   1731   -251   -437   -216       N  
ATOM   1210  H   ASN A  84      39.541  41.079  16.637  1.00 11.12           H  
ANISOU 1210  H   ASN A  84     1408   1408   1408      0      0      0       H  
ATOM   1211  HA  ASN A  84      40.023  41.682  19.319  1.00 12.40           H  
ANISOU 1211  HA  ASN A  84     1570   1570   1570      0      0      0       H  
ATOM   1212  HB2 ASN A  84      40.986  39.569  18.765  1.00 13.08           H  
ANISOU 1212  HB2 ASN A  84     1657   1657   1657      0      0      0       H  
ATOM   1213  HB3 ASN A  84      41.904  40.298  17.680  1.00 13.08           H  
ANISOU 1213  HB3 ASN A  84     1657   1657   1657      0      0      0       H  
ATOM   1214 HD21 ASN A  84      43.859  39.728  20.579  1.00 14.28           H  
ANISOU 1214 HD21 ASN A  84     1809   1809   1809      0      0      0       H  
ATOM   1215 HD22 ASN A  84      42.993  38.800  19.734  1.00 14.28           H  
ANISOU 1215 HD22 ASN A  84     1809   1809   1809      0      0      0       H  
ATOM   1216  N   ILE A  85      40.388  43.937  18.251  1.00 13.25           N  
ANISOU 1216  N   ILE A  85     1411   1254   2245   -342     41   -283       N  
ATOM   1217  CA  ILE A  85      40.710  45.241  17.630  1.00 14.82           C  
ANISOU 1217  CA  ILE A  85     1917   1364   2210   -619    251   -223       C  
ATOM   1218  C   ILE A  85      41.238  46.196  18.696  1.00 18.98           C  
ANISOU 1218  C   ILE A  85     2476   1784   2775   -956    253   -667       C  
ATOM   1219  O   ILE A  85      40.489  46.526  19.609  1.00 19.55           O  
ANISOU 1219  O   ILE A  85     3127   1767   2350   -713    275   -637       O  
ATOM   1220  CB  ILE A  85      39.556  45.907  16.902  1.00 15.60           C  
ANISOU 1220  CB  ILE A  85     2186   1136   2461   -392    349    -33       C  
ATOM   1221  CG1 ILE A  85      39.031  44.974  15.853  1.00 14.31           C  
ANISOU 1221  CG1 ILE A  85     1933   1474   1894   -268    231    153       C  
ATOM   1222  CG2 ILE A  85      40.074  47.232  16.285  1.00 20.44           C  
ANISOU 1222  CG2 ILE A  85     2775   1335   3465   -474    577    288       C  
ATOM   1223  CD1 ILE A  85      37.745  45.438  15.275  1.00 16.24           C  
ANISOU 1223  CD1 ILE A  85     2376   1896   1747    315    203    460       C  
ATOM   1224  H   ILE A  85      39.780  43.907  18.887  1.00 15.90           H  
ANISOU 1224  H   ILE A  85     2014   2014   2014      0      0      0       H  
ATOM   1225  HA  ILE A  85      41.443  45.090  16.967  1.00 17.78           H  
ANISOU 1225  HA  ILE A  85     2252   2252   2252      0      0      0       H  
ATOM   1226  HB  ILE A  85      38.828  46.110  17.556  1.00 18.73           H  
ANISOU 1226  HB  ILE A  85     2372   2372   2372      0      0      0       H  
ATOM   1227 HG12 ILE A  85      39.701  44.890  15.129  1.00 17.17           H  
ANISOU 1227 HG12 ILE A  85     2175   2175   2175      0      0      0       H  
ATOM   1228 HG13 ILE A  85      38.903  44.077  16.253  1.00 17.17           H  
ANISOU 1228 HG13 ILE A  85     2175   2175   2175      0      0      0       H  
ATOM   1229 HG21 ILE A  85      40.437  47.803  16.995  1.00 30.66           H  
ANISOU 1229 HG21 ILE A  85     3883   3883   3883      0      0      0       H  
ATOM   1230 HG22 ILE A  85      40.778  47.035  15.632  1.00 30.66           H  
ANISOU 1230 HG22 ILE A  85     3883   3883   3883      0      0      0       H  
ATOM   1231 HG23 ILE A  85      39.335  47.695  15.839  1.00 30.66           H  
ANISOU 1231 HG23 ILE A  85     3883   3883   3883      0      0      0       H  
ATOM   1232 HD11 ILE A  85      37.073  45.507  15.985  1.00 24.37           H  
ANISOU 1232 HD11 ILE A  85     3086   3086   3086      0      0      0       H  
ATOM   1233 HD12 ILE A  85      37.872  46.316  14.858  1.00 24.37           H  
ANISOU 1233 HD12 ILE A  85     3086   3086   3086      0      0      0       H  
ATOM   1234 HD13 ILE A  85      37.440  44.796  14.599  1.00 24.37           H  
ANISOU 1234 HD13 ILE A  85     3086   3086   3086      0      0      0       H  
ATOM   1235  N   PRO A  86      42.490  46.544  18.579  1.00 25.48           N  
ANISOU 1235  N   PRO A  86     2428   3217   3797  -1026    152  -1853       N  
ATOM   1236  CA  PRO A  86      43.074  47.465  19.577  1.00 27.73           C  
ANISOU 1236  CA  PRO A  86     2868   3367   4041  -1300     87  -1832       C  
ATOM   1237  C   PRO A  86      42.249  48.718  19.827  1.00 27.75           C  
ANISOU 1237  C   PRO A  86     3570   2864   3848  -1455    160  -1785       C  
ATOM   1238  O   PRO A  86      41.810  49.316  18.836  1.00 30.57           O  
ANISOU 1238  O   PRO A  86     4532   2814   3983  -1266    648  -1265       O  
ATOM   1239  CB  PRO A  86      44.371  47.930  18.910  1.00 29.84           C  
ANISOU 1239  CB  PRO A  86     2984   3571   4502  -1594     16  -1423       C  
ATOM   1240  CG  PRO A  86      44.719  46.619  18.259  1.00 29.53           C  
ANISOU 1240  CG  PRO A  86     2456   4105   4380  -1105     83  -1640       C  
ATOM   1241  CD  PRO A  86      43.496  46.207  17.515  1.00 26.90           C  
ANISOU 1241  CD  PRO A  86     2291   3703   3974   -969    326  -1721       C  
ATOM   1242  HA  PRO A  86      43.265  46.986  20.434  1.00 33.28           H  
ANISOU 1242  HA  PRO A  86     4215   4215   4215      0      0      0       H  
ATOM   1243  HB2 PRO A  86      44.217  48.651  18.249  1.00 35.80           H  
ANISOU 1243  HB2 PRO A  86     4534   4534   4534      0      0      0       H  
ATOM   1244  HB3 PRO A  86      45.052  48.217  19.569  1.00 35.80           H  
ANISOU 1244  HB3 PRO A  86     4534   4534   4534      0      0      0       H  
ATOM   1245  HG2 PRO A  86      45.484  46.729  17.640  1.00 35.43           H  
ANISOU 1245  HG2 PRO A  86     4487   4487   4487      0      0      0       H  
ATOM   1246  HG3 PRO A  86      44.957  45.943  18.942  1.00 35.43           H  
ANISOU 1246  HG3 PRO A  86     4487   4487   4487      0      0      0       H  
ATOM   1247  HD2 PRO A  86      43.362  46.739  16.691  1.00 32.28           H  
ANISOU 1247  HD2 PRO A  86     4088   4088   4088      0      0      0       H  
ATOM   1248  HD3 PRO A  86      43.499  45.242  17.295  1.00 32.28           H  
ANISOU 1248  HD3 PRO A  86     4088   4088   4088      0      0      0       H  
ATOM   1249  N   GLY A  87      41.890  48.901  21.096  1.00 29.00           N  
ANISOU 1249  N   GLY A  87     3916   3023   3808   -997     18  -1715       N  
ATOM   1250  CA  GLY A  87      41.304  50.187  21.485  1.00 27.46           C  
ANISOU 1250  CA  GLY A  87     3992   2828   3356  -1161    365  -1360       C  
ATOM   1251  C   GLY A  87      39.796  50.220  21.279  1.00 27.01           C  
ANISOU 1251  C   GLY A  87     4055   2596   3357   -996    358  -1424       C  
ATOM   1252  O   GLY A  87      39.201  51.251  21.702  1.00 31.69           O  
ANISOU 1252  O   GLY A  87     4377   3184   4182   -902    945  -2122       O  
ATOM   1253  H   GLY A  87      42.003  48.262  21.690  1.00 34.80           H  
ANISOU 1253  H   GLY A  87     4407   4407   4407      0      0      0       H  
ATOM   1254  HA2 GLY A  87      41.505  50.361  22.439  1.00 32.95           H  
ANISOU 1254  HA2 GLY A  87     4173   4173   4173      0      0      0       H  
ATOM   1255  HA3 GLY A  87      41.720  50.909  20.950  1.00 32.95           H  
ANISOU 1255  HA3 GLY A  87     4173   4173   4173      0      0      0       H  
ATOM   1256  N   LEU A  88      39.166  49.174  20.862  1.00 26.55           N  
ANISOU 1256  N   LEU A  88     4067   2544   3227  -1101    108  -1040       N  
ATOM   1257  CA  LEU A  88      37.709  49.115  20.779  1.00 24.35           C  
ANISOU 1257  CA  LEU A  88     4077   2133   2815   -820   -105   -497       C  
ATOM   1258  C   LEU A  88      37.145  48.090  21.769  1.00 26.67           C  
ANISOU 1258  C   LEU A  88     4149   2730   3004  -1020    -42   -247       C  
ATOM   1259  O   LEU A  88      37.813  47.070  21.940  1.00 30.49           O  
ANISOU 1259  O   LEU A  88     4833   2768   3699   -791    582    347       O  
ATOM   1260  CB  LEU A  88      37.306  48.599  19.392  1.00 26.87           C  
ANISOU 1260  CB  LEU A  88     4747   2385   2825     -5   -602   -640       C  
ATOM   1261  CG  LEU A  88      36.617  49.556  18.462  1.00 30.83           C  
ANISOU 1261  CG  LEU A  88     5596   2192   3635    166  -1235   -675       C  
ATOM   1262  CD1 LEU A  88      37.096  50.989  18.514  1.00 32.96           C  
ANISOU 1262  CD1 LEU A  88     5364   2473   4377   -229  -2111   -389       C  
ATOM   1263  CD2 LEU A  88      36.554  48.986  17.054  1.00 30.34           C  
ANISOU 1263  CD2 LEU A  88     4820   2824   3599    314  -1743   -667       C  
ATOM   1264  H   LEU A  88      39.632  48.469  20.618  1.00 31.86           H  
ANISOU 1264  H   LEU A  88     4035   4035   4035      0      0      0       H  
ATOM   1265  HA  LEU A  88      37.312  50.018  20.945  1.00 29.22           H  
ANISOU 1265  HA  LEU A  88     3701   3701   3701      0      0      0       H  
ATOM   1266  HB2 LEU A  88      38.125  48.273  18.941  1.00 32.24           H  
ANISOU 1266  HB2 LEU A  88     4083   4083   4083      0      0      0       H  
ATOM   1267  HB3 LEU A  88      36.712  47.818  19.520  1.00 32.24           H  
ANISOU 1267  HB3 LEU A  88     4083   4083   4083      0      0      0       H  
ATOM   1268  HG  LEU A  88      35.668  49.586  18.775  1.00 36.99           H  
ANISOU 1268  HG  LEU A  88     4685   4685   4685      0      0      0       H  
ATOM   1269 HD11 LEU A  88      37.996  51.019  18.900  1.00 49.44           H  
ANISOU 1269 HD11 LEU A  88     6262   6262   6262      0      0      0       H  
ATOM   1270 HD12 LEU A  88      37.117  51.359  17.607  1.00 49.44           H  
ANISOU 1270 HD12 LEU A  88     6262   6262   6262      0      0      0       H  
ATOM   1271 HD13 LEU A  88      36.485  51.518  19.068  1.00 49.44           H  
ANISOU 1271 HD13 LEU A  88     6262   6262   6262      0      0      0       H  
ATOM   1272 HD21 LEU A  88      37.278  48.337  16.932  1.00 45.51           H  
ANISOU 1272 HD21 LEU A  88     5764   5764   5764      0      0      0       H  
ATOM   1273 HD22 LEU A  88      35.691  48.541  16.920  1.00 45.51           H  
ANISOU 1273 HD22 LEU A  88     5764   5764   5764      0      0      0       H  
ATOM   1274 HD23 LEU A  88      36.652  49.711  16.403  1.00 45.51           H  
ANISOU 1274 HD23 LEU A  88     5764   5764   5764      0      0      0       H  
ATOM   1275  N   LYS A  89      35.954  48.380  22.284  1.00 26.83           N  
ANISOU 1275  N   LYS A  89     3694   3445   2805  -1153   -500   -159       N  
ATOM   1276  CA  LYS A  89      35.355  47.402  23.197  1.00 26.73           C  
ANISOU 1276  CA  LYS A  89     3705   3624   2577  -1184   -371   -270       C  
ATOM   1277  C   LYS A  89      34.308  46.575  22.507  1.00 21.83           C  
ANISOU 1277  C   LYS A  89     3096   3199   1793   -697   -215    120       C  
ATOM   1278  O   LYS A  89      33.952  46.862  21.357  1.00 19.88           O  
ANISOU 1278  O   LYS A  89     2668   2822   1878    145     17    124       O  
ATOM   1279  CB  LYS A  89      34.783  48.115  24.390  1.00 30.14           C  
ANISOU 1279  CB  LYS A  89     4314   3998   2858  -1184   -219   -706       C  
ATOM   1280  CG  LYS A  89      33.681  49.109  24.202  1.00 35.25           C  
ANISOU 1280  CG  LYS A  89     4939   4698   3425   -471   -254  -1084       C  
ATOM   1281  CD  LYS A  89      33.551  50.054  25.399  1.00 39.20           C  
ANISOU 1281  CD  LYS A  89     5486   5177   3863   -260   -314  -1529       C  
ATOM   1282  CE  LYS A  89      33.274  51.481  24.992  1.00 42.15           C  
ANISOU 1282  CE  LYS A  89     5754   5239   4626    333   -188  -1679       C  
ATOM   1283  NZ  LYS A  89      31.802  51.732  24.792  1.00 48.71           N  
ANISOU 1283  NZ  LYS A  89     5864   6436   5751    843   -151  -1869       N  
ATOM   1284  H   LYS A  89      35.541  49.131  22.085  1.00 32.20           H  
ANISOU 1284  H   LYS A  89     4078   4078   4078      0      0      0       H  
ATOM   1285  HA  LYS A  89      36.078  46.788  23.516  1.00 32.08           H  
ANISOU 1285  HA  LYS A  89     4063   4063   4063      0      0      0       H  
ATOM   1286  HB2 LYS A  89      34.455  47.425  25.019  1.00 36.17           H  
ANISOU 1286  HB2 LYS A  89     4581   4581   4581      0      0      0       H  
ATOM   1287  HB3 LYS A  89      35.530  48.584  24.841  1.00 36.17           H  
ANISOU 1287  HB3 LYS A  89     4581   4581   4581      0      0      0       H  
ATOM   1288  HG2 LYS A  89      33.857  49.640  23.385  1.00 42.30           H  
ANISOU 1288  HG2 LYS A  89     5357   5357   5357      0      0      0       H  
ATOM   1289  HG3 LYS A  89      32.826  48.626  24.073  1.00 42.30           H  
ANISOU 1289  HG3 LYS A  89     5357   5357   5357      0      0      0       H  
ATOM   1290  HD2 LYS A  89      32.817  49.736  25.982  1.00 47.04           H  
ANISOU 1290  HD2 LYS A  89     5958   5958   5958      0      0      0       H  
ATOM   1291  HD3 LYS A  89      34.389  50.025  25.925  1.00 47.04           H  
ANISOU 1291  HD3 LYS A  89     5958   5958   5958      0      0      0       H  
ATOM   1292  HE2 LYS A  89      33.617  52.092  25.692  1.00 50.58           H  
ANISOU 1292  HE2 LYS A  89     6406   6406   6406      0      0      0       H  
ATOM   1293  HE3 LYS A  89      33.757  51.681  24.151  1.00 50.58           H  
ANISOU 1293  HE3 LYS A  89     6406   6406   6406      0      0      0       H  
ATOM   1294  HZ1 LYS A  89      31.354  51.542  25.560  1.00 73.07           H  
ANISOU 1294  HZ1 LYS A  89     9254   9254   9254      0      0      0       H  
ATOM   1295  HZ2 LYS A  89      31.671  52.606  24.572  1.00 73.07           H  
ANISOU 1295  HZ2 LYS A  89     9254   9254   9254      0      0      0       H  
ATOM   1296  HZ3 LYS A  89      31.493  51.201  24.121  1.00 73.07           H  
ANISOU 1296  HZ3 LYS A  89     9254   9254   9254      0      0      0       H  
ATOM   1297  N   SER A  90      33.812  45.552  23.208  1.00 20.30           N  
ANISOU 1297  N   SER A  90     2975   2743   1804   -412    -64    -42       N  
ATOM   1298  CA  SER A  90      32.850  44.697  22.567  1.00 17.54           C  
ANISOU 1298  CA  SER A  90     2925   2044   1530    169     54   -453       C  
ATOM   1299  C   SER A  90      31.596  45.469  22.140  1.00 15.89           C  
ANISOU 1299  C   SER A  90     2569   1755   1564   -131    368   -519       C  
ATOM   1300  O   SER A  90      31.166  46.347  22.861  1.00 19.06           O  
ANISOU 1300  O   SER A  90     2910   2381   1773    280    163   -761       O  
ATOM   1301  CB  SER A  90      32.480  43.539  23.523  1.00 18.38           C  
ANISOU 1301  CB  SER A  90     3078   2126   1606    -95   -101   -447       C  
ATOM   1302  OG  SER A  90      31.614  42.636  22.843  1.00 18.66           O  
ANISOU 1302  OG  SER A  90     2672   1944   2299    330   -326   -800       O  
ATOM   1303  H   SER A  90      34.066  45.405  24.038  1.00 24.36           H  
ANISOU 1303  H   SER A  90     3085   3085   3085      0      0      0       H  
ATOM   1304  HA  SER A  90      33.273  44.306  21.749  1.00 21.05           H  
ANISOU 1304  HA  SER A  90     2666   2666   2666      0      0      0       H  
ATOM   1305  HB2 SER A  90      33.300  43.066  23.812  1.00 22.05           H  
ANISOU 1305  HB2 SER A  90     2793   2793   2793      0      0      0       H  
ATOM   1306  HB3 SER A  90      32.028  43.898  24.327  1.00 22.05           H  
ANISOU 1306  HB3 SER A  90     2793   2793   2793      0      0      0       H  
ATOM   1307  HG  SER A  90      32.003  42.334  22.163  1.00 27.99           H  
ANISOU 1307  HG  SER A  90     3545   3545   3545      0      0      0       H  
ATOM   1308  N   GLY A  91      31.106  45.170  20.975  1.00 15.70           N  
ANISOU 1308  N   GLY A  91     2263   1961   1593   -202    297   -411       N  
ATOM   1309  CA  GLY A  91      29.837  45.689  20.507  1.00 17.16           C  
ANISOU 1309  CA  GLY A  91     2248   2113   1999    -78    311   -720       C  
ATOM   1310  C   GLY A  91      29.908  47.056  19.881  1.00 18.17           C  
ANISOU 1310  C   GLY A  91     2607   2319   1806    100     20   -403       C  
ATOM   1311  O   GLY A  91      28.924  47.622  19.441  1.00 25.25           O  
ANISOU 1311  O   GLY A  91     3169   3115   3073    775   -370   -589       O  
ATOM   1312  H   GLY A  91      31.562  44.630  20.450  1.00 18.84           H  
ANISOU 1312  H   GLY A  91     2386   2386   2386      0      0      0       H  
ATOM   1313  HA2 GLY A  91      29.462  45.057  19.844  1.00 20.60           H  
ANISOU 1313  HA2 GLY A  91     2609   2609   2609      0      0      0       H  
ATOM   1314  HA3 GLY A  91      29.209  45.726  21.272  1.00 20.60           H  
ANISOU 1314  HA3 GLY A  91     2609   2609   2609      0      0      0       H  
ATOM   1315  N   GLU A  92      31.105  47.660  19.827  1.00 17.45           N  
ANISOU 1315  N   GLU A  92     2906   1940   1620     85    390   -323       N  
ATOM   1316  CA  GLU A  92      31.206  49.008  19.339  1.00 20.43           C  
ANISOU 1316  CA  GLU A  92     3640   2036   1894     17    376   -223       C  
ATOM   1317  C   GLU A  92      31.200  49.014  17.808  1.00 18.77           C  
ANISOU 1317  C   GLU A  92     3306   1854   1795   -101    316   -139       C  
ATOM   1318  O   GLU A  92      30.588  49.913  17.259  1.00 26.31           O  
ANISOU 1318  O   GLU A  92     5249   2312   2188   1056    686    105       O  
ATOM   1319  CB  GLU A  92      32.511  49.657  19.834  1.00 24.14           C  
ANISOU 1319  CB  GLU A  92     4409   2327   2209   -594    -28   -439       C  
ATOM   1320  CG  GLU A  92      32.396  50.057  21.286  1.00 30.99           C  
ANISOU 1320  CG  GLU A  92     5013   3997   2473   -888    158   -883       C  
ATOM   1321  CD  GLU A  92      33.491  51.093  21.584  1.00 36.49           C  
ANISOU 1321  CD  GLU A  92     5594   4407   3522  -1120   -111  -1875       C  
ATOM   1322  OE1 GLU A  92      34.658  50.917  21.146  1.00 40.60           O  
ANISOU 1322  OE1 GLU A  92     5396   4602   5046  -1487    289   -765       O  
ATOM   1323  OE2 GLU A  92      33.171  52.080  22.272  1.00 51.54           O  
ANISOU 1323  OE2 GLU A  92     7663   4453   6984   -385   -283  -2848       O  
ATOM   1324  H   GLU A  92      31.827  47.231  20.090  1.00 20.94           H  
ANISOU 1324  H   GLU A  92     2652   2652   2652      0      0      0       H  
ATOM   1325  HA  GLU A  92      30.427  49.538  19.673  1.00 24.51           H  
ANISOU 1325  HA  GLU A  92     3104   3104   3104      0      0      0       H  
ATOM   1326  HB2 GLU A  92      33.259  49.017  19.727  1.00 28.97           H  
ANISOU 1326  HB2 GLU A  92     3669   3669   3669      0      0      0       H  
ATOM   1327  HB3 GLU A  92      32.710  50.457  19.286  1.00 28.97           H  
ANISOU 1327  HB3 GLU A  92     3669   3669   3669      0      0      0       H  
ATOM   1328  HG2 GLU A  92      31.503  50.446  21.461  1.00 37.19           H  
ANISOU 1328  HG2 GLU A  92     4710   4710   4710      0      0      0       H  
ATOM   1329  HG3 GLU A  92      32.511  49.264  21.867  1.00 37.19           H  
ANISOU 1329  HG3 GLU A  92     4710   4710   4710      0      0      0       H  
ATOM   1330  N   LEU A  93      31.892  48.084  17.166  1.00 14.48           N  
ANISOU 1330  N   LEU A  93     2249   1566   1550   -501    -51    -75       N  
ATOM   1331  CA  LEU A  93      32.012  48.183  15.731  1.00 11.95           C  
ANISOU 1331  CA  LEU A  93     1618   1265   1545   -472    -84     24       C  
ATOM   1332  C   LEU A  93      30.721  47.670  15.080  1.00 10.40           C  
ANISOU 1332  C   LEU A  93     1387   1028   1439   -192    141    -47       C  
ATOM   1333  O   LEU A  93      30.213  46.610  15.508  1.00 11.54           O  
ANISOU 1333  O   LEU A  93     1340   1073   1865   -273    111     76       O  
ATOM   1334  CB  LEU A  93      33.186  47.360  15.209  1.00 13.24           C  
ANISOU 1334  CB  LEU A  93     1407   1584   1914   -322   -134    138       C  
ATOM   1335  CG  LEU A  93      33.608  47.655  13.774  1.00 14.53           C  
ANISOU 1335  CG  LEU A  93     1380   2008   1995   -134     91    160       C  
ATOM   1336  CD1 LEU A  93      34.384  48.924  13.712  1.00 16.10           C  
ANISOU 1336  CD1 LEU A  93     2072   1745   2151   -223    256    210       C  
ATOM   1337  CD2 LEU A  93      34.484  46.551  13.176  1.00 17.90           C  
ANISOU 1337  CD2 LEU A  93     1949   1905   2778   -477    466   -471       C  
ATOM   1338  H   LEU A  93      32.269  47.421  17.605  1.00 17.38           H  
ANISOU 1338  H   LEU A  93     2201   2201   2201      0      0      0       H  
ATOM   1339  HA  LEU A  93      32.147  49.141  15.480  1.00 14.34           H  
ANISOU 1339  HA  LEU A  93     1816   1816   1816      0      0      0       H  
ATOM   1340  HB2 LEU A  93      33.964  47.514  15.801  1.00 15.89           H  
ANISOU 1340  HB2 LEU A  93     2012   2012   2012      0      0      0       H  
ATOM   1341  HB3 LEU A  93      32.949  46.401  15.274  1.00 15.89           H  
ANISOU 1341  HB3 LEU A  93     2012   2012   2012      0      0      0       H  
ATOM   1342  HG  LEU A  93      32.787  47.753  13.212  1.00 17.43           H  
ANISOU 1342  HG  LEU A  93     2208   2208   2208      0      0      0       H  
ATOM   1343 HD11 LEU A  93      33.835  49.660  14.053  1.00 24.16           H  
ANISOU 1343 HD11 LEU A  93     3060   3060   3060      0      0      0       H  
ATOM   1344 HD12 LEU A  93      35.193  48.839  14.259  1.00 24.16           H  
ANISOU 1344 HD12 LEU A  93     3060   3060   3060      0      0      0       H  
ATOM   1345 HD13 LEU A  93      34.636  49.107  12.783  1.00 24.16           H  
ANISOU 1345 HD13 LEU A  93     3060   3060   3060      0      0      0       H  
ATOM   1346 HD21 LEU A  93      34.004  45.697  13.213  1.00 26.84           H  
ANISOU 1346 HD21 LEU A  93     3399   3399   3399      0      0      0       H  
ATOM   1347 HD22 LEU A  93      34.692  46.769  12.243  1.00 26.84           H  
ANISOU 1347 HD22 LEU A  93     3399   3399   3399      0      0      0       H  
ATOM   1348 HD23 LEU A  93      35.316  46.481  13.689  1.00 26.84           H  
ANISOU 1348 HD23 LEU A  93     3399   3399   3399      0      0      0       H  
ATOM   1349  N   VAL A  94      30.262  48.361  14.056  1.00  9.54           N  
ANISOU 1349  N   VAL A  94     1282   1039   1213   -229    175    -99       N  
ATOM   1350  CA  VAL A  94      29.179  47.884  13.195  1.00 10.53           C  
ANISOU 1350  CA  VAL A  94     1117   1466   1317   -154    257   -210       C  
ATOM   1351  C   VAL A  94      29.778  47.502  11.829  1.00  9.47           C  
ANISOU 1351  C   VAL A  94     1256   1071   1181   -166    236    -51       C  
ATOM   1352  O   VAL A  94      30.589  48.262  11.275  1.00 10.48           O  
ANISOU 1352  O   VAL A  94     1353   1117   1416   -221    253   -155       O  
ATOM   1353  CB  VAL A  94      28.121  48.977  12.980  1.00 15.67           C  
ANISOU 1353  CB  VAL A  94     1505   2446   1854    528    -91   -749       C  
ATOM   1354  CG1 VAL A  94      26.988  48.420  12.128  1.00 22.64           C  
ANISOU 1354  CG1 VAL A  94     1299   3351   3741    931   -528  -1716       C  
ATOM   1355  CG2 VAL A  94      27.628  49.590  14.272  1.00 15.69           C  
ANISOU 1355  CG2 VAL A  94     2324   1498   1992    204    659    -71       C  
ATOM   1356  H   VAL A  94      30.623  49.145  13.882  1.00 11.45           H  
ANISOU 1356  H   VAL A  94     1450   1450   1450      0      0      0       H  
ATOM   1357  HA  VAL A  94      28.751  47.081  13.610  1.00 12.63           H  
ANISOU 1357  HA  VAL A  94     1600   1600   1600      0      0      0       H  
ATOM   1358  HB  VAL A  94      28.555  49.708  12.453  1.00 18.80           H  
ANISOU 1358  HB  VAL A  94     2381   2381   2381      0      0      0       H  
ATOM   1359 HG11 VAL A  94      27.345  48.115  11.268  1.00 33.97           H  
ANISOU 1359 HG11 VAL A  94     4302   4302   4302      0      0      0       H  
ATOM   1360 HG12 VAL A  94      26.569  47.667  12.594  1.00 33.97           H  
ANISOU 1360 HG12 VAL A  94     4302   4302   4302      0      0      0       H  
ATOM   1361 HG13 VAL A  94      26.320  49.121  11.975  1.00 33.97           H  
ANISOU 1361 HG13 VAL A  94     4302   4302   4302      0      0      0       H  
ATOM   1362 HG21 VAL A  94      28.382  49.989  14.754  1.00 23.54           H  
ANISOU 1362 HG21 VAL A  94     2981   2981   2981      0      0      0       H  
ATOM   1363 HG22 VAL A  94      26.964  50.282  14.073  1.00 23.54           H  
ANISOU 1363 HG22 VAL A  94     2981   2981   2981      0      0      0       H  
ATOM   1364 HG23 VAL A  94      27.217  48.894  14.828  1.00 23.54           H  
ANISOU 1364 HG23 VAL A  94     2981   2981   2981      0      0      0       H  
ATOM   1365  N   LEU A  95      29.351  46.365  11.286  1.00  8.98           N  
ANISOU 1365  N   LEU A  95     1208    961   1160    -75    191      7       N  
ATOM   1366  CA  LEU A  95      29.624  46.009   9.912  1.00  8.51           C  
ANISOU 1366  CA  LEU A  95      965   1040   1149    -61    217    -19       C  
ATOM   1367  C   LEU A  95      28.310  45.789   9.212  1.00  8.46           C  
ANISOU 1367  C   LEU A  95      917    991   1226    -91    167     27       C  
ATOM   1368  O   LEU A  95      27.306  45.471   9.833  1.00  9.50           O  
ANISOU 1368  O   LEU A  95     1089   1234   1198   -144    149    132       O  
ATOM   1369  CB  LEU A  95      30.549  44.761   9.789  1.00  8.70           C  
ANISOU 1369  CB  LEU A  95      870   1108   1247    -70    197      7       C  
ATOM   1370  CG  LEU A  95      31.948  44.969  10.341  1.00  9.74           C  
ANISOU 1370  CG  LEU A  95      953   1287   1371    -80    113    -74       C  
ATOM   1371  CD1 LEU A  95      32.699  43.631  10.445  1.00 10.20           C  
ANISOU 1371  CD1 LEU A  95      983   1352   1443      3    145    -70       C  
ATOM   1372  CD2 LEU A  95      32.722  45.976   9.537  1.00 10.81           C  
ANISOU 1372  CD2 LEU A  95      909   1355   1741   -151    263    -43       C  
ATOM   1373  H   LEU A  95      28.884  45.808  11.783  1.00 10.78           H  
ANISOU 1373  H   LEU A  95     1365   1365   1365      0      0      0       H  
ATOM   1374  HA  LEU A  95      30.083  46.783   9.476  1.00 10.22           H  
ANISOU 1374  HA  LEU A  95     1294   1294   1294      0      0      0       H  
ATOM   1375  HB2 LEU A  95      30.128  44.004  10.268  1.00 10.44           H  
ANISOU 1375  HB2 LEU A  95     1322   1322   1322      0      0      0       H  
ATOM   1376  HB3 LEU A  95      30.618  44.510   8.833  1.00 10.44           H  
ANISOU 1376  HB3 LEU A  95     1322   1322   1322      0      0      0       H  
ATOM   1377  HG  LEU A  95      31.854  45.334  11.267  1.00 11.69           H  
ANISOU 1377  HG  LEU A  95     1481   1481   1481      0      0      0       H  
ATOM   1378 HD11 LEU A  95      32.209  43.027  11.041  1.00 15.29           H  
ANISOU 1378 HD11 LEU A  95     1937   1937   1937      0      0      0       H  
ATOM   1379 HD12 LEU A  95      32.769  43.226   9.555  1.00 15.29           H  
ANISOU 1379 HD12 LEU A  95     1937   1937   1937      0      0      0       H  
ATOM   1380 HD13 LEU A  95      33.597  43.787  10.804  1.00 15.29           H  
ANISOU 1380 HD13 LEU A  95     1937   1937   1937      0      0      0       H  
ATOM   1381 HD21 LEU A  95      32.789  45.670   8.608  1.00 16.21           H  
ANISOU 1381 HD21 LEU A  95     2053   2053   2053      0      0      0       H  
ATOM   1382 HD22 LEU A  95      32.260  46.840   9.563  1.00 16.21           H  
ANISOU 1382 HD22 LEU A  95     2053   2053   2053      0      0      0       H  
ATOM   1383 HD23 LEU A  95      33.621  46.074   9.914  1.00 16.21           H  
ANISOU 1383 HD23 LEU A  95     2053   2053   2053      0      0      0       H  
ATOM   1384  N   ASP A  96      28.299  45.946   7.887  1.00  9.34           N  
ANISOU 1384  N   ASP A  96     1031   1258   1174    -89    236    -12       N  
ATOM   1385  CA  ASP A  96      27.220  45.477   7.060  1.00  9.47           C  
ANISOU 1385  CA  ASP A  96     1094   1210   1205     40    162    -75       C  
ATOM   1386  C   ASP A  96      27.675  44.297   6.213  1.00  8.39           C  
ANISOU 1386  C   ASP A  96      911   1108   1089     31    150     94       C  
ATOM   1387  O   ASP A  96      28.851  43.893   6.246  1.00  8.95           O  
ANISOU 1387  O   ASP A  96      895   1320   1102     33    111    142       O  
ATOM   1388  CB  ASP A  96      26.629  46.615   6.245  1.00 10.72           C  
ANISOU 1388  CB  ASP A  96     1359   1278   1336    228    144    -24       C  
ATOM   1389  CG  ASP A  96      27.485  47.189   5.179  1.00 11.06           C  
ANISOU 1389  CG  ASP A  96     1625   1110   1364    130    157    -36       C  
ATOM   1390  OD1 ASP A  96      28.576  46.605   4.911  1.00 11.50           O  
ANISOU 1390  OD1 ASP A  96     1629   1284   1346    167    328    172       O  
ATOM   1391  OD2 ASP A  96      27.125  48.207   4.551  1.00 13.81           O  
ANISOU 1391  OD2 ASP A  96     1793   1420   1904    282    110    340       O  
ATOM   1392  H   ASP A  96      28.979  46.353   7.504  1.00 11.21           H  
ANISOU 1392  H   ASP A  96     1420   1420   1420      0      0      0       H  
ATOM   1393  HA  ASP A  96      26.500  45.144   7.670  1.00 11.36           H  
ANISOU 1393  HA  ASP A  96     1439   1439   1439      0      0      0       H  
ATOM   1394  HB2 ASP A  96      25.793  46.291   5.826  1.00 12.86           H  
ANISOU 1394  HB2 ASP A  96     1629   1629   1629      0      0      0       H  
ATOM   1395  HB3 ASP A  96      26.384  47.344   6.868  1.00 12.86           H  
ANISOU 1395  HB3 ASP A  96     1629   1629   1629      0      0      0       H  
ATOM   1396  N   GLY A  97      26.733  43.695   5.501  1.00  8.43           N  
ANISOU 1396  N   GLY A  97      830   1130   1164     99    162     62       N  
ATOM   1397  CA  GLY A  97      27.016  42.470   4.764  1.00  9.46           C  
ANISOU 1397  CA  GLY A  97     1163   1083   1259     89    196      6       C  
ATOM   1398  C   GLY A  97      28.025  42.682   3.661  1.00  8.60           C  
ANISOU 1398  C   GLY A  97     1047   1082   1058     81     78    -78       C  
ATOM   1399  O   GLY A  97      28.923  41.887   3.489  1.00  9.35           O  
ANISOU 1399  O   GLY A  97     1101   1075   1287     74    214    112       O  
ATOM   1400  H   GLY A  97      25.924  44.041   5.472  1.00 10.12           H  
ANISOU 1400  H   GLY A  97     1282   1282   1282      0      0      0       H  
ATOM   1401  HA2 GLY A  97      27.360  41.786   5.392  1.00 11.35           H  
ANISOU 1401  HA2 GLY A  97     1437   1437   1437      0      0      0       H  
ATOM   1402  HA3 GLY A  97      26.174  42.125   4.372  1.00 11.35           H  
ANISOU 1402  HA3 GLY A  97     1437   1437   1437      0      0      0       H  
ATOM   1403  N   LYS A  98      27.851  43.748   2.901  1.00  8.88           N  
ANISOU 1403  N   LYS A  98     1059   1256    977    199     35     57       N  
ATOM   1404  CA  LYS A  98      28.740  43.993   1.765  1.00 10.06           C  
ANISOU 1404  CA  LYS A  98     1254   1489    983    208     25    117       C  
ATOM   1405  C   LYS A  98      30.163  44.138   2.252  1.00  8.73           C  
ANISOU 1405  C   LYS A  98     1194   1058    983    103    140    215       C  
ATOM   1406  O   LYS A  98      31.083  43.548   1.701  1.00  9.13           O  
ANISOU 1406  O   LYS A  98     1195   1174   1015    134    128    109       O  
ATOM   1407  CB  LYS A  98      28.290  45.241   1.021  1.00 12.41           C  
ANISOU 1407  CB  LYS A  98     1551   1650   1397    338    -24    448       C  
ATOM   1408  CG  LYS A  98      29.231  45.833   0.012  1.00 17.85           C  
ANISOU 1408  CG  LYS A  98     2518   2539   1558    164    285    753       C  
ATOM   1409  CD  LYS A  98      29.505  44.895  -1.087  1.00 19.57           C  
ANISOU 1409  CD  LYS A  98     2530   2737   1984    503    591    578       C  
ATOM   1410  CE  LYS A  98      30.097  45.533  -2.321  1.00 19.04           C  
ANISOU 1410  CE  LYS A  98     2607   2631   1818    109    725     89       C  
ATOM   1411  NZ  LYS A  98      31.328  46.360  -2.145  1.00 18.25           N  
ANISOU 1411  NZ  LYS A  98     3177   1871   1714     42    101    491       N  
ATOM   1412  H   LYS A  98      27.200  44.312   3.079  1.00 10.66           H  
ANISOU 1412  H   LYS A  98     1350   1350   1350      0      0      0       H  
ATOM   1413  HA  LYS A  98      28.691  43.211   1.143  1.00 12.07           H  
ANISOU 1413  HA  LYS A  98     1529   1529   1529      0      0      0       H  
ATOM   1414  HB2 LYS A  98      27.442  45.028   0.556  1.00 14.89           H  
ANISOU 1414  HB2 LYS A  98     1886   1886   1886      0      0      0       H  
ATOM   1415  HB3 LYS A  98      28.087  45.939   1.693  1.00 14.89           H  
ANISOU 1415  HB3 LYS A  98     1886   1886   1886      0      0      0       H  
ATOM   1416  HG2 LYS A  98      28.837  46.663  -0.356  1.00 21.42           H  
ANISOU 1416  HG2 LYS A  98     2713   2713   2713      0      0      0       H  
ATOM   1417  HG3 LYS A  98      30.082  46.071   0.459  1.00 21.42           H  
ANISOU 1417  HG3 LYS A  98     2713   2713   2713      0      0      0       H  
ATOM   1418  HD2 LYS A  98      30.128  44.199  -0.760  1.00 23.48           H  
ANISOU 1418  HD2 LYS A  98     2974   2974   2974      0      0      0       H  
ATOM   1419  HD3 LYS A  98      28.659  44.446  -1.337  1.00 23.48           H  
ANISOU 1419  HD3 LYS A  98     2974   2974   2974      0      0      0       H  
ATOM   1420  HE2 LYS A  98      30.304  44.813  -2.968  1.00 22.85           H  
ANISOU 1420  HE2 LYS A  98     2894   2894   2894      0      0      0       H  
ATOM   1421  HE3 LYS A  98      29.402  46.106  -2.733  1.00 22.85           H  
ANISOU 1421  HE3 LYS A  98     2894   2894   2894      0      0      0       H  
ATOM   1422  HZ1 LYS A  98      31.978  45.857  -1.754  1.00 27.37           H  
ANISOU 1422  HZ1 LYS A  98     3466   3466   3466      0      0      0       H  
ATOM   1423  HZ2 LYS A  98      31.617  46.651  -2.958  1.00 27.37           H  
ANISOU 1423  HZ2 LYS A  98     3466   3466   3466      0      0      0       H  
ATOM   1424  HZ3 LYS A  98      31.139  47.076  -1.616  1.00 27.37           H  
ANISOU 1424  HZ3 LYS A  98     3466   3466   3466      0      0      0       H  
ATOM   1425  N   THR A  99      30.347  44.973   3.280  1.00  8.75           N  
ANISOU 1425  N   THR A  99     1109   1031   1100    165    217    136       N  
ATOM   1426  CA  THR A  99      31.697  45.235   3.772  1.00  9.53           C  
ANISOU 1426  CA  THR A  99     1225   1125   1181    -29    187    219       C  
ATOM   1427  C   THR A  99      32.281  44.029   4.464  1.00  8.41           C  
ANISOU 1427  C   THR A  99      971   1079   1066   -103    151    112       C  
ATOM   1428  O   THR A  99      33.457  43.712   4.294  1.00  9.24           O  
ANISOU 1428  O   THR A  99     1060   1190   1174   -110    287     46       O  
ATOM   1429  CB  THR A  99      31.694  46.454   4.709  1.00 10.73           C  
ANISOU 1429  CB  THR A  99     1343   1248   1384     89    151     24       C  
ATOM   1430  OG1 THR A  99      31.236  47.578   3.944  1.00 17.16           O  
ANISOU 1430  OG1 THR A  99     3089   1095   2177    219   -893    -47       O  
ATOM   1431  CG2 THR A  99      33.046  46.782   5.253  1.00 12.26           C  
ANISOU 1431  CG2 THR A  99     1353   1618   1573    -77    121   -138       C  
ATOM   1432  H   THR A  99      29.657  45.364   3.659  1.00 10.49           H  
ANISOU 1432  H   THR A  99     1329   1329   1329      0      0      0       H  
ATOM   1433  HA  THR A  99      32.276  45.451   2.985  1.00 11.44           H  
ANISOU 1433  HA  THR A  99     1449   1449   1449      0      0      0       H  
ATOM   1434  HB  THR A  99      31.063  46.288   5.466  1.00 12.87           H  
ANISOU 1434  HB  THR A  99     1630   1630   1630      0      0      0       H  
ATOM   1435  HG1 THR A  99      30.472  47.414   3.636  1.00 25.75           H  
ANISOU 1435  HG1 THR A  99     3261   3261   3261      0      0      0       H  
ATOM   1436 HG21 THR A  99      33.388  46.017   5.762  1.00 18.40           H  
ANISOU 1436 HG21 THR A  99     2330   2330   2330      0      0      0       H  
ATOM   1437 HG22 THR A  99      33.657  46.981   4.513  1.00 18.40           H  
ANISOU 1437 HG22 THR A  99     2330   2330   2330      0      0      0       H  
ATOM   1438 HG23 THR A  99      32.980  47.563   5.842  1.00 18.40           H  
ANISOU 1438 HG23 THR A  99     2330   2330   2330      0      0      0       H  
ATOM   1439  N   LEU A 100      31.471  43.287   5.212  1.00  8.65           N  
ANISOU 1439  N   LEU A 100     1076   1164    966    173    328    201       N  
ATOM   1440  CA  LEU A 100      31.957  42.017   5.775  1.00  8.10           C  
ANISOU 1440  CA  LEU A 100      892   1111    999     13    126    185       C  
ATOM   1441  C   LEU A 100      32.438  41.080   4.667  1.00  7.58           C  
ANISOU 1441  C   LEU A 100      849   1004    957    -41    104    252       C  
ATOM   1442  O   LEU A 100      33.490  40.462   4.765  1.00  8.45           O  
ANISOU 1442  O   LEU A 100      925   1177   1031     33    175    217       O  
ATOM   1443  CB  LEU A 100      30.810  41.385   6.569  1.00  8.33           C  
ANISOU 1443  CB  LEU A 100      934   1154    998     84    201    174       C  
ATOM   1444  CG  LEU A 100      31.188  40.038   7.211  1.00  8.30           C  
ANISOU 1444  CG  LEU A 100     1086   1067    922     63    251    114       C  
ATOM   1445  CD1 LEU A 100      32.319  40.139   8.160  1.00  9.52           C  
ANISOU 1445  CD1 LEU A 100     1390   1229    910    134     86     62       C  
ATOM   1446  CD2 LEU A 100      29.896  39.471   7.850  1.00  9.81           C  
ANISOU 1446  CD2 LEU A 100     1283   1251   1100     71    395    232       C  
ATOM   1447  H   LEU A 100      30.648  43.554   5.370  1.00 10.38           H  
ANISOU 1447  H   LEU A 100     1315   1315   1315      0      0      0       H  
ATOM   1448  HA  LEU A 100      32.718  42.206   6.395  1.00  9.72           H  
ANISOU 1448  HA  LEU A 100     1231   1231   1231      0      0      0       H  
ATOM   1449  HB2 LEU A 100      30.528  42.012   7.281  1.00  9.99           H  
ANISOU 1449  HB2 LEU A 100     1265   1265   1265      0      0      0       H  
ATOM   1450  HB3 LEU A 100      30.038  41.247   5.964  1.00  9.99           H  
ANISOU 1450  HB3 LEU A 100     1265   1265   1265      0      0      0       H  
ATOM   1451  HG  LEU A 100      31.462  39.417   6.477  1.00  9.96           H  
ANISOU 1451  HG  LEU A 100     1261   1261   1261      0      0      0       H  
ATOM   1452 HD11 LEU A 100      32.086  40.762   8.880  1.00 14.29           H  
ANISOU 1452 HD11 LEU A 100     1810   1810   1810      0      0      0       H  
ATOM   1453 HD12 LEU A 100      32.506  39.256   8.540  1.00 14.29           H  
ANISOU 1453 HD12 LEU A 100     1810   1810   1810      0      0      0       H  
ATOM   1454 HD13 LEU A 100      33.113  40.467   7.688  1.00 14.29           H  
ANISOU 1454 HD13 LEU A 100     1810   1810   1810      0      0      0       H  
ATOM   1455 HD21 LEU A 100      29.211  39.361   7.158  1.00 14.71           H  
ANISOU 1455 HD21 LEU A 100     1863   1863   1863      0      0      0       H  
ATOM   1456 HD22 LEU A 100      30.088  38.603   8.261  1.00 14.71           H  
ANISOU 1456 HD22 LEU A 100     1863   1863   1863      0      0      0       H  
ATOM   1457 HD23 LEU A 100      29.571  40.092   8.535  1.00 14.71           H  
ANISOU 1457 HD23 LEU A 100     1863   1863   1863      0      0      0       H  
ATOM   1458  N   GLY A 101      31.652  40.977   3.590  1.00  7.82           N  
ANISOU 1458  N   GLY A 101      927   1047    924     18    143    183       N  
ATOM   1459  CA  GLY A 101      32.094  40.172   2.479  1.00  8.13           C  
ANISOU 1459  CA  GLY A 101     1000   1116    898     47    214    178       C  
ATOM   1460  C   GLY A 101      33.393  40.658   1.882  1.00  8.10           C  
ANISOU 1460  C   GLY A 101      996   1135    869     -4    138     91       C  
ATOM   1461  O   GLY A 101      34.266  39.866   1.536  1.00  8.74           O  
ANISOU 1461  O   GLY A 101      971   1167   1101     18    245    203       O  
ATOM   1462  H   GLY A 101      30.878  41.394   3.560  1.00  9.38           H  
ANISOU 1462  H   GLY A 101     1188   1188   1188      0      0      0       H  
ATOM   1463  HA2 GLY A 101      32.210  39.237   2.784  1.00  9.76           H  
ANISOU 1463  HA2 GLY A 101     1236   1236   1236      0      0      0       H  
ATOM   1464  HA3 GLY A 101      31.395  40.177   1.779  1.00  9.76           H  
ANISOU 1464  HA3 GLY A 101     1236   1236   1236      0      0      0       H  
ATOM   1465  N   ASP A 102      33.558  41.987   1.773  1.00  8.42           N  
ANISOU 1465  N   ASP A 102      981   1157    983     13    264    139       N  
ATOM   1466  CA  ASP A 102      34.817  42.559   1.246  1.00  8.96           C  
ANISOU 1466  CA  ASP A 102      990   1247   1084     -8    265    171       C  
ATOM   1467  C   ASP A 102      36.007  42.292   2.140  1.00  8.78           C  
ANISOU 1467  C   ASP A 102      976   1204   1074    -69    314    263       C  
ATOM   1468  O   ASP A 102      37.110  42.119   1.647  1.00  9.47           O  
ANISOU 1468  O   ASP A 102     1031   1318   1161    -51    333    270       O  
ATOM   1469  CB  ASP A 102      34.596  44.021   0.908  1.00  9.73           C  
ANISOU 1469  CB  ASP A 102     1212   1170   1224   -105    213    218       C  
ATOM   1470  CG  ASP A 102      33.744  44.304  -0.302  1.00 11.00           C  
ANISOU 1470  CG  ASP A 102     1625   1285   1166    195    277    290       C  
ATOM   1471  OD1 ASP A 102      33.531  43.375  -1.109  1.00 11.07           O  
ANISOU 1471  OD1 ASP A 102     1488   1435   1180     54    158    259       O  
ATOM   1472  OD2 ASP A 102      33.297  45.441  -0.411  1.00 14.20           O  
ANISOU 1472  OD2 ASP A 102     2217   1327   1717    360     89    301       O  
ATOM   1473  H   ASP A 102      32.907  42.526   2.019  1.00 10.11           H  
ANISOU 1473  H   ASP A 102     1280   1280   1280      0      0      0       H  
ATOM   1474  HA  ASP A 102      35.001  42.092   0.381  1.00 10.75           H  
ANISOU 1474  HA  ASP A 102     1362   1362   1362      0      0      0       H  
ATOM   1475  HB2 ASP A 102      34.178  44.460   1.691  1.00 11.68           H  
ANISOU 1475  HB2 ASP A 102     1479   1479   1479      0      0      0       H  
ATOM   1476  HB3 ASP A 102      35.481  44.444   0.770  1.00 11.68           H  
ANISOU 1476  HB3 ASP A 102     1479   1479   1479      0      0      0       H  
ATOM   1477  N   ILE A 103      35.785  42.217   3.464  1.00  8.63           N  
ANISOU 1477  N   ILE A 103      993   1170   1037    -24    220    113       N  
ATOM   1478  CA  ILE A 103      36.837  41.759   4.358  1.00  9.04           C  
ANISOU 1478  CA  ILE A 103      986   1250   1113    -21    176    122       C  
ATOM   1479  C   ILE A 103      37.208  40.301   4.086  1.00  8.34           C  
ANISOU 1479  C   ILE A 103      859   1202   1029    -74    380    149       C  
ATOM   1480  O   ILE A 103      38.390  39.994   3.942  1.00  9.30           O  
ANISOU 1480  O   ILE A 103      870   1307   1271   -113    231    188       O  
ATOM   1481  CB  ILE A 103      36.421  41.966   5.834  1.00  8.90           C  
ANISOU 1481  CB  ILE A 103     1005   1283   1011    -63    226     99       C  
ATOM   1482  CG1 ILE A 103      36.319  43.467   6.163  1.00 10.00           C  
ANISOU 1482  CG1 ILE A 103     1158   1326   1220   -146    140    -18       C  
ATOM   1483  CG2 ILE A 103      37.354  41.268   6.775  1.00 10.13           C  
ANISOU 1483  CG2 ILE A 103     1076   1524   1154    -69    113    175       C  
ATOM   1484  CD1 ILE A 103      35.588  43.772   7.446  1.00 10.85           C  
ANISOU 1484  CD1 ILE A 103     1289   1509   1222   -172    100   -125       C  
ATOM   1485  H   ILE A 103      35.001  42.445   3.791  1.00 10.36           H  
ANISOU 1485  H   ILE A 103     1312   1312   1312      0      0      0       H  
ATOM   1486  HA  ILE A 103      37.648  42.317   4.187  1.00 10.84           H  
ANISOU 1486  HA  ILE A 103     1373   1373   1373      0      0      0       H  
ATOM   1487  HB  ILE A 103      35.512  41.566   5.953  1.00 10.68           H  
ANISOU 1487  HB  ILE A 103     1353   1353   1353      0      0      0       H  
ATOM   1488 HG12 ILE A 103      37.233  43.842   6.222  1.00 12.00           H  
ANISOU 1488 HG12 ILE A 103     1520   1520   1520      0      0      0       H  
ATOM   1489 HG13 ILE A 103      35.855  43.925   5.417  1.00 12.00           H  
ANISOU 1489 HG13 ILE A 103     1520   1520   1520      0      0      0       H  
ATOM   1490 HG21 ILE A 103      37.415  40.321   6.531  1.00 15.19           H  
ANISOU 1490 HG21 ILE A 103     1924   1924   1924      0      0      0       H  
ATOM   1491 HG22 ILE A 103      38.243  41.678   6.718  1.00 15.19           H  
ANISOU 1491 HG22 ILE A 103     1924   1924   1924      0      0      0       H  
ATOM   1492 HG23 ILE A 103      37.015  41.349   7.691  1.00 15.19           H  
ANISOU 1492 HG23 ILE A 103     1924   1924   1924      0      0      0       H  
ATOM   1493 HD11 ILE A 103      34.678  43.410   7.398  1.00 16.27           H  
ANISOU 1493 HD11 ILE A 103     2061   2061   2061      0      0      0       H  
ATOM   1494 HD12 ILE A 103      36.063  43.361   8.199  1.00 16.27           H  
ANISOU 1494 HD12 ILE A 103     2061   2061   2061      0      0      0       H  
ATOM   1495 HD13 ILE A 103      35.547  44.743   7.576  1.00 16.27           H  
ANISOU 1495 HD13 ILE A 103     2061   2061   2061      0      0      0       H  
ATOM   1496  N   TYR A 104      36.207  39.446   3.998  1.00  8.06           N  
ANISOU 1496  N   TYR A 104      767   1254    968    -74    135    213       N  
ATOM   1497  CA  TYR A 104      36.468  38.020   3.726  1.00  8.07           C  
ANISOU 1497  CA  TYR A 104      765   1148   1078    -23    201    219       C  
ATOM   1498  C   TYR A 104      36.985  37.759   2.303  1.00  8.44           C  
ANISOU 1498  C   TYR A 104      844   1245   1036      1    182    182       C  
ATOM   1499  O   TYR A 104      37.629  36.764   2.073  1.00  9.66           O  
ANISOU 1499  O   TYR A 104     1057   1369   1154    130    309    326       O  
ATOM   1500  CB  TYR A 104      35.220  37.169   4.085  1.00  7.87           C  
ANISOU 1500  CB  TYR A 104      798   1172    947    -33    196    185       C  
ATOM   1501  CG  TYR A 104      35.321  36.769   5.545  1.00  7.20           C  
ANISOU 1501  CG  TYR A 104      596   1100    973    -57     81    153       C  
ATOM   1502  CD1 TYR A 104      34.981  37.619   6.575  1.00  7.39           C  
ANISOU 1502  CD1 TYR A 104      723   1023    994     -3     74     99       C  
ATOM   1503  CD2 TYR A 104      35.799  35.507   5.897  1.00  7.65           C  
ANISOU 1503  CD2 TYR A 104      733   1036   1066    -56     98     46       C  
ATOM   1504  CE1 TYR A 104      35.108  37.266   7.913  1.00  7.43           C  
ANISOU 1504  CE1 TYR A 104      738    985   1031    -91     60    126       C  
ATOM   1505  CE2 TYR A 104      35.983  35.139   7.221  1.00  7.32           C  
ANISOU 1505  CE2 TYR A 104      702   1027    982     -6    174    161       C  
ATOM   1506  CZ  TYR A 104      35.644  36.027   8.219  1.00  7.08           C  
ANISOU 1506  CZ  TYR A 104      547   1058   1017    -51      5     86       C  
ATOM   1507  OH  TYR A 104      35.871  35.717   9.537  1.00  7.80           O  
ANISOU 1507  OH  TYR A 104      811   1163    915    -64     14    120       O  
ATOM   1508  H   TYR A 104      35.380  39.728   4.102  1.00  9.68           H  
ANISOU 1508  H   TYR A 104     1226   1226   1226      0      0      0       H  
ATOM   1509  HA  TYR A 104      37.196  37.738   4.351  1.00  9.69           H  
ANISOU 1509  HA  TYR A 104     1227   1227   1227      0      0      0       H  
ATOM   1510  HB2 TYR A 104      34.395  37.696   3.933  1.00  9.44           H  
ANISOU 1510  HB2 TYR A 104     1196   1196   1196      0      0      0       H  
ATOM   1511  HB3 TYR A 104      35.184  36.362   3.513  1.00  9.44           H  
ANISOU 1511  HB3 TYR A 104     1196   1196   1196      0      0      0       H  
ATOM   1512  HD1 TYR A 104      34.647  38.483   6.362  1.00  8.87           H  
ANISOU 1512  HD1 TYR A 104     1123   1123   1123      0      0      0       H  
ATOM   1513  HD2 TYR A 104      36.005  34.883   5.211  1.00  9.18           H  
ANISOU 1513  HD2 TYR A 104     1163   1163   1163      0      0      0       H  
ATOM   1514  HE1 TYR A 104      34.833  37.860   8.601  1.00  8.92           H  
ANISOU 1514  HE1 TYR A 104     1130   1130   1130      0      0      0       H  
ATOM   1515  HE2 TYR A 104      36.338  34.285   7.438  1.00  8.78           H  
ANISOU 1515  HE2 TYR A 104     1112   1112   1112      0      0      0       H  
ATOM   1516  HH  TYR A 104      36.192  34.943   9.591  1.00 11.69           H  
ANISOU 1516  HH  TYR A 104     1481   1481   1481      0      0      0       H  
ATOM   1517  N   LEU A 105      36.772  38.704   1.378  1.00  8.83           N  
ANISOU 1517  N   LEU A 105     1010   1223   1039     58    319    196       N  
ATOM   1518  CA  LEU A 105      37.389  38.576   0.039  1.00  9.02           C  
ANISOU 1518  CA  LEU A 105     1075   1271    998      0    286    235       C  
ATOM   1519  C   LEU A 105      38.839  39.019   0.039  1.00  9.91           C  
ANISOU 1519  C   LEU A 105      984   1483   1207     97    388    234       C  
ATOM   1520  O   LEU A 105      39.528  38.816  -0.955  1.00 12.50           O  
ANISOU 1520  O   LEU A 105     1176   1994   1463     70    595     19       O  
ATOM   1521  CB  LEU A 105      36.576  39.415  -0.953  1.00  8.89           C  
ANISOU 1521  CB  LEU A 105      993   1245   1056     88    343    230       C  
ATOM   1522  CG  LEU A 105      35.248  38.874  -1.394  1.00  8.95           C  
ANISOU 1522  CG  LEU A 105     1127   1100   1091     41    265    263       C  
ATOM   1523  CD1 LEU A 105      34.406  39.968  -2.036  1.00 10.70           C  
ANISOU 1523  CD1 LEU A 105     1301   1454   1210    309     72     99       C  
ATOM   1524  CD2 LEU A 105      35.395  37.660  -2.279  1.00 10.43           C  
ANISOU 1524  CD2 LEU A 105     1455   1257   1152    119    170    125       C  
ATOM   1525  H   LEU A 105      36.266  39.400   1.566  1.00 10.59           H  
ANISOU 1525  H   LEU A 105     1341   1341   1341      0      0      0       H  
ATOM   1526  HA  LEU A 105      37.347  37.618  -0.242  1.00 10.83           H  
ANISOU 1526  HA  LEU A 105     1372   1372   1372      0      0      0       H  
ATOM   1527  HB2 LEU A 105      36.423  40.304  -0.547  1.00 10.67           H  
ANISOU 1527  HB2 LEU A 105     1351   1351   1351      0      0      0       H  
ATOM   1528  HB3 LEU A 105      37.132  39.554  -1.761  1.00 10.67           H  
ANISOU 1528  HB3 LEU A 105     1351   1351   1351      0      0      0       H  
ATOM   1529  HG  LEU A 105      34.764  38.579  -0.570  1.00 10.74           H  
ANISOU 1529  HG  LEU A 105     1360   1360   1360      0      0      0       H  
ATOM   1530 HD11 LEU A 105      34.306  40.714  -1.409  1.00 16.05           H  
ANISOU 1530 HD11 LEU A 105     2033   2033   2033      0      0      0       H  
ATOM   1531 HD12 LEU A 105      34.847  40.284  -2.852  1.00 16.05           H  
ANISOU 1531 HD12 LEU A 105     2033   2033   2033      0      0      0       H  
ATOM   1532 HD13 LEU A 105      33.522  39.610  -2.261  1.00 16.05           H  
ANISOU 1532 HD13 LEU A 105     2033   2033   2033      0      0      0       H  
ATOM   1533 HD21 LEU A 105      35.888  36.963  -1.797  1.00 15.64           H  
ANISOU 1533 HD21 LEU A 105     1981   1981   1981      0      0      0       H  
ATOM   1534 HD22 LEU A 105      34.508  37.324  -2.523  1.00 15.64           H  
ANISOU 1534 HD22 LEU A 105     1981   1981   1981      0      0      0       H  
ATOM   1535 HD23 LEU A 105      35.887  37.905  -3.090  1.00 15.64           H  
ANISOU 1535 HD23 LEU A 105     1981   1981   1981      0      0      0       H  
ATOM   1536  N   GLY A 106      39.297  39.689   1.085  1.00 10.11           N  
ANISOU 1536  N   GLY A 106      907   1486   1353    -46    264    176       N  
ATOM   1537  CA  GLY A 106      40.657  40.243   1.147  1.00 11.82           C  
ANISOU 1537  CA  GLY A 106     1022   1906   1452   -182    394    207       C  
ATOM   1538  C   GLY A 106      40.792  41.611   0.542  1.00 12.70           C  
ANISOU 1538  C   GLY A 106     1322   1660   1725   -169    683     -6       C  
ATOM   1539  O   GLY A 106      41.912  42.107   0.318  1.00 15.38           O  
ANISOU 1539  O   GLY A 106     1378   1984   2339   -239    750    369       O  
ATOM   1540  H   GLY A 106      38.764  39.808   1.775  1.00 12.13           H  
ANISOU 1540  H   GLY A 106     1536   1536   1536      0      0      0       H  
ATOM   1541  HA2 GLY A 106      40.940  40.285   2.094  1.00 14.18           H  
ANISOU 1541  HA2 GLY A 106     1796   1796   1796      0      0      0       H  
ATOM   1542  HA3 GLY A 106      41.273  39.626   0.677  1.00 14.18           H  
ANISOU 1542  HA3 GLY A 106     1796   1796   1796      0      0      0       H  
ATOM   1543  N   LYS A 107      39.676  42.256   0.192  1.00 12.21           N  
ANISOU 1543  N   LYS A 107     1351   1598   1576   -218    705    232       N  
ATOM   1544  CA  LYS A 107      39.693  43.561  -0.441  1.00 13.76           C  
ANISOU 1544  CA  LYS A 107     1852   1574   1674   -216    790    251       C  
ATOM   1545  C   LYS A 107      39.968  44.656   0.548  1.00 14.52           C  
ANISOU 1545  C   LYS A 107     2146   1657   1579   -400    755    233       C  
ATOM   1546  O   LYS A 107      40.450  45.715   0.235  1.00 20.75           O  
ANISOU 1546  O   LYS A 107     3367   2158   2165  -1200   1114     90       O  
ATOM   1547  CB  LYS A 107      38.397  43.860  -1.131  1.00 13.39           C  
ANISOU 1547  CB  LYS A 107     2039   1417   1505    -54    737    263       C  
ATOM   1548  CG  LYS A 107      38.086  43.010  -2.326  1.00 14.89           C  
ANISOU 1548  CG  LYS A 107     2115   1691   1714   -260    712    203       C  
ATOM   1549  CD  LYS A 107      36.669  43.173  -2.855  1.00 16.78           C  
ANISOU 1549  CD  LYS A 107     2366   1801   2052   -387    332    347       C  
ATOM   1550  CE  LYS A 107      36.193  44.531  -3.256  1.00 20.03           C  
ANISOU 1550  CE  LYS A 107     2869   2251   2302     -3    427    799       C  
ATOM   1551  NZ  LYS A 107      36.883  44.824  -4.551  1.00 24.20           N  
ANISOU 1551  NZ  LYS A 107     3809   2811   2348   -149    620   1022       N  
ATOM   1552  H   LYS A 107      38.900  41.874   0.352  1.00 14.65           H  
ANISOU 1552  H   LYS A 107     1855   1855   1855      0      0      0       H  
ATOM   1553  HA  LYS A 107      40.422  43.568  -1.126  1.00 16.52           H  
ANISOU 1553  HA  LYS A 107     2092   2092   2092      0      0      0       H  
ATOM   1554  HB2 LYS A 107      37.663  43.756  -0.475  1.00 16.06           H  
ANISOU 1554  HB2 LYS A 107     2034   2034   2034      0      0      0       H  
ATOM   1555  HB3 LYS A 107      38.407  44.808  -1.416  1.00 16.06           H  
ANISOU 1555  HB3 LYS A 107     2034   2034   2034      0      0      0       H  
ATOM   1556  HG2 LYS A 107      38.723  43.235  -3.050  1.00 17.87           H  
ANISOU 1556  HG2 LYS A 107     2263   2263   2263      0      0      0       H  
ATOM   1557  HG3 LYS A 107      38.228  42.060  -2.086  1.00 17.87           H  
ANISOU 1557  HG3 LYS A 107     2263   2263   2263      0      0      0       H  
ATOM   1558  HD2 LYS A 107      36.575  42.580  -3.642  1.00 20.14           H  
ANISOU 1558  HD2 LYS A 107     2551   2551   2551      0      0      0       H  
ATOM   1559  HD3 LYS A 107      36.051  42.834  -2.160  1.00 20.14           H  
ANISOU 1559  HD3 LYS A 107     2551   2551   2551      0      0      0       H  
ATOM   1560  HE2 LYS A 107      35.210  44.536  -3.375  1.00 24.04           H  
ANISOU 1560  HE2 LYS A 107     3045   3045   3045      0      0      0       H  
ATOM   1561  HE3 LYS A 107      36.435  45.204  -2.571  1.00 24.04           H  
ANISOU 1561  HE3 LYS A 107     3045   3045   3045      0      0      0       H  
ATOM   1562  HZ1 LYS A 107      37.783  44.749  -4.439  1.00 36.30           H  
ANISOU 1562  HZ1 LYS A 107     4597   4597   4597      0      0      0       H  
ATOM   1563  HZ2 LYS A 107      36.606  44.232  -5.184  1.00 36.30           H  
ANISOU 1563  HZ2 LYS A 107     4597   4597   4597      0      0      0       H  
ATOM   1564  HZ3 LYS A 107      36.680  45.670  -4.818  1.00 36.30           H  
ANISOU 1564  HZ3 LYS A 107     4597   4597   4597      0      0      0       H  
ATOM   1565  N   ILE A 108      39.569  44.470   1.798  1.00 15.51           N  
ANISOU 1565  N   ILE A 108     2375   1754   1616   -357    858    126       N  
ATOM   1566  CA  ILE A 108      39.722  45.411   2.888  1.00 14.01           C  
ANISOU 1566  CA  ILE A 108     2105   1478   1609   -274    618    203       C  
ATOM   1567  C   ILE A 108      40.783  44.860   3.806  1.00 16.28           C  
ANISOU 1567  C   ILE A 108     2283   2034   1715    253    649     95       C  
ATOM   1568  O   ILE A 108      40.568  43.751   4.339  1.00 18.67           O  
ANISOU 1568  O   ILE A 108     2576   2363   1979    240    335    570       O  
ATOM   1569  CB  ILE A 108      38.377  45.713   3.568  1.00 14.52           C  
ANISOU 1569  CB  ILE A 108     2143   1481   1758   -183    591    116       C  
ATOM   1570  CG1 ILE A 108      37.392  46.409   2.640  1.00 15.98           C  
ANISOU 1570  CG1 ILE A 108     2158   1846   1919    -67    584    106       C  
ATOM   1571  CG2 ILE A 108      38.657  46.511   4.837  1.00 16.89           C  
ANISOU 1571  CG2 ILE A 108     2482   1935   1842   -144    574   -140       C  
ATOM   1572  CD1 ILE A 108      35.985  46.668   3.162  1.00 18.00           C  
ANISOU 1572  CD1 ILE A 108     2135   2197   2336     43    531   -225       C  
ATOM   1573  H   ILE A 108      39.176  43.705   1.982  1.00 18.61           H  
ANISOU 1573  H   ILE A 108     2357   2357   2357      0      0      0       H  
ATOM   1574  HA  ILE A 108      40.068  46.267   2.504  1.00 16.82           H  
ANISOU 1574  HA  ILE A 108     2130   2130   2130      0      0      0       H  
ATOM   1575  HB  ILE A 108      37.972  44.841   3.842  1.00 17.43           H  
ANISOU 1575  HB  ILE A 108     2208   2208   2208      0      0      0       H  
ATOM   1576 HG12 ILE A 108      37.784  47.279   2.378  1.00 19.18           H  
ANISOU 1576 HG12 ILE A 108     2429   2429   2429      0      0      0       H  
ATOM   1577 HG13 ILE A 108      37.314  45.864   1.817  1.00 19.18           H  
ANISOU 1577 HG13 ILE A 108     2429   2429   2429      0      0      0       H  
ATOM   1578 HG21 ILE A 108      39.294  46.019   5.398  1.00 25.34           H  
ANISOU 1578 HG21 ILE A 108     3209   3209   3209      0      0      0       H  
ATOM   1579 HG22 ILE A 108      39.038  47.382   4.599  1.00 25.34           H  
ANISOU 1579 HG22 ILE A 108     3209   3209   3209      0      0      0       H  
ATOM   1580 HG23 ILE A 108      37.821  46.643   5.331  1.00 25.34           H  
ANISOU 1580 HG23 ILE A 108     3209   3209   3209      0      0      0       H  
ATOM   1581 HD11 ILE A 108      35.587  45.825   3.461  1.00 26.99           H  
ANISOU 1581 HD11 ILE A 108     3418   3418   3418      0      0      0       H  
ATOM   1582 HD12 ILE A 108      36.027  47.295   3.915  1.00 26.99           H  
ANISOU 1582 HD12 ILE A 108     3418   3418   3418      0      0      0       H  
ATOM   1583 HD13 ILE A 108      35.437  47.053   2.447  1.00 26.99           H  
ANISOU 1583 HD13 ILE A 108     3418   3418   3418      0      0      0       H  
ATOM   1584  N   LYS A 109      41.926  45.508   3.989  1.00 17.18           N  
ANISOU 1584  N   LYS A 109     2526   2188   1653    221    162     33       N  
ATOM   1585  CA  LYS A 109      43.040  44.944   4.735  1.00 18.58           C  
ANISOU 1585  CA  LYS A 109     2624   2652   1611    219    133    215       C  
ATOM   1586  C   LYS A 109      43.340  45.476   6.097  1.00 14.67           C  
ANISOU 1586  C   LYS A 109     1692   2034   1711   -260    393    242       C  
ATOM   1587  O   LYS A 109      44.106  44.877   6.835  1.00 14.74           O  
ANISOU 1587  O   LYS A 109     1984   1838   1639   -436    280    263       O  
ATOM   1588  CB  LYS A 109      44.281  45.035   3.819  1.00 24.35           C  
ANISOU 1588  CB  LYS A 109     2856   4269   1900   1102    581    218       C  
ATOM   1589  CG  LYS A 109      44.105  44.104   2.600  1.00 27.87           C  
ANISOU 1589  CG  LYS A 109     3185   5173   1970   1146    282    -91       C  
ATOM   1590  CD  LYS A 109      45.061  44.393   1.472  1.00 32.42           C  
ANISOU 1590  CD  LYS A 109     3708   5906   2400    828    866   -452       C  
ATOM   1591  CE  LYS A 109      44.565  43.616   0.262  1.00 32.25           C  
ANISOU 1591  CE  LYS A 109     3351   6314   2285    615    811   -360       C  
ATOM   1592  NZ  LYS A 109      43.592  44.394  -0.547  1.00 36.09           N  
ANISOU 1592  NZ  LYS A 109     3453   6661   3261   -512    392   1167       N  
ATOM   1593  H   LYS A 109      42.014  46.313   3.645  1.00 20.62           H  
ANISOU 1593  H   LYS A 109     2612   2612   2612      0      0      0       H  
ATOM   1594  HA  LYS A 109      42.841  43.970   4.848  1.00 22.30           H  
ANISOU 1594  HA  LYS A 109     2824   2824   2824      0      0      0       H  
ATOM   1595  HB2 LYS A 109      44.401  45.968   3.512  1.00 29.23           H  
ANISOU 1595  HB2 LYS A 109     3702   3702   3702      0      0      0       H  
ATOM   1596  HB3 LYS A 109      45.089  44.770   4.327  1.00 29.23           H  
ANISOU 1596  HB3 LYS A 109     3702   3702   3702      0      0      0       H  
ATOM   1597  HG2 LYS A 109      44.232  43.167   2.894  1.00 33.44           H  
ANISOU 1597  HG2 LYS A 109     4235   4235   4235      0      0      0       H  
ATOM   1598  HG3 LYS A 109      43.179  44.191   2.264  1.00 33.44           H  
ANISOU 1598  HG3 LYS A 109     4235   4235   4235      0      0      0       H  
ATOM   1599  HD2 LYS A 109      45.077  45.363   1.275  1.00 38.91           H  
ANISOU 1599  HD2 LYS A 109     4928   4928   4928      0      0      0       H  
ATOM   1600  HD3 LYS A 109      45.976  44.104   1.715  1.00 38.91           H  
ANISOU 1600  HD3 LYS A 109     4928   4928   4928      0      0      0       H  
ATOM   1601  HE2 LYS A 109      45.339  43.373  -0.306  1.00 38.70           H  
ANISOU 1601  HE2 LYS A 109     4901   4901   4901      0      0      0       H  
ATOM   1602  HE3 LYS A 109      44.137  42.777   0.567  1.00 38.70           H  
ANISOU 1602  HE3 LYS A 109     4901   4901   4901      0      0      0       H  
ATOM   1603  HZ1 LYS A 109      43.965  45.188  -0.790  1.00 54.14           H  
ANISOU 1603  HZ1 LYS A 109     6857   6857   6857      0      0      0       H  
ATOM   1604  HZ2 LYS A 109      43.370  43.922  -1.293  1.00 54.14           H  
ANISOU 1604  HZ2 LYS A 109     6857   6857   6857      0      0      0       H  
ATOM   1605  HZ3 LYS A 109      42.843  44.550  -0.053  1.00 54.14           H  
ANISOU 1605  HZ3 LYS A 109     6857   6857   6857      0      0      0       H  
ATOM   1606  N   LYS A 110      42.806  46.705   6.382  1.00 15.77           N  
ANISOU 1606  N   LYS A 110     2077   2043   1725   -163    659    383       N  
ATOM   1607  CA  LYS A 110      43.079  47.344   7.662  1.00 15.56           C  
ANISOU 1607  CA  LYS A 110     1964   1836   1964   -470    578    225       C  
ATOM   1608  C   LYS A 110      41.789  47.756   8.362  1.00 13.37           C  
ANISOU 1608  C   LYS A 110     1862   1372   1719   -356    333    219       C  
ATOM   1609  O   LYS A 110      40.834  48.130   7.672  1.00 13.83           O  
ANISOU 1609  O   LYS A 110     2080   1452   1593   -407    259    195       O  
ATOM   1610  CB  LYS A 110      43.968  48.581   7.543  1.00 19.84           C  
ANISOU 1610  CB  LYS A 110     2288   2395   2670   -852    767    305       C  
ATOM   1611  CG  LYS A 110      45.381  48.230   7.047  1.00 24.88           C  
ANISOU 1611  CG  LYS A 110     2367   3407   3445   -974   1237    407       C  
ATOM   1612  CD  LYS A 110      46.279  49.498   7.165  1.00 30.66           C  
ANISOU 1612  CD  LYS A 110     2635   4270   4458  -1596    989    -28       C  
ATOM   1613  CE  LYS A 110      47.743  49.028   7.092  1.00 33.45           C  
ANISOU 1613  CE  LYS A 110     2654   4657   5083  -1552    729   -298       C  
ATOM   1614  NZ  LYS A 110      48.338  48.737   8.440  1.00 41.71           N  
ANISOU 1614  NZ  LYS A 110     3573   6413   5471   -349    420     19       N  
ATOM   1615  H   LYS A 110      42.297  47.110   5.789  1.00 18.93           H  
ANISOU 1615  H   LYS A 110     2398   2398   2398      0      0      0       H  
ATOM   1616  HA  LYS A 110      43.549  46.681   8.244  1.00 18.67           H  
ANISOU 1616  HA  LYS A 110     2365   2365   2365      0      0      0       H  
ATOM   1617  HB2 LYS A 110      43.552  49.222   6.914  1.00 23.81           H  
ANISOU 1617  HB2 LYS A 110     3016   3016   3016      0      0      0       H  
ATOM   1618  HB3 LYS A 110      44.033  49.021   8.427  1.00 23.81           H  
ANISOU 1618  HB3 LYS A 110     3016   3016   3016      0      0      0       H  
ATOM   1619  HG2 LYS A 110      45.759  47.497   7.595  1.00 29.86           H  
ANISOU 1619  HG2 LYS A 110     3782   3782   3782      0      0      0       H  
ATOM   1620  HG3 LYS A 110      45.344  47.929   6.105  1.00 29.86           H  
ANISOU 1620  HG3 LYS A 110     3782   3782   3782      0      0      0       H  
ATOM   1621  HD2 LYS A 110      46.083  50.126   6.426  1.00 36.80           H  
ANISOU 1621  HD2 LYS A 110     4661   4661   4661      0      0      0       H  
ATOM   1622  HD3 LYS A 110      46.110  49.960   8.024  1.00 36.80           H  
ANISOU 1622  HD3 LYS A 110     4661   4661   4661      0      0      0       H  
ATOM   1623  HE2 LYS A 110      47.791  48.210   6.535  1.00 40.14           H  
ANISOU 1623  HE2 LYS A 110     5084   5084   5084      0      0      0       H  
ATOM   1624  HE3 LYS A 110      48.283  49.728   6.646  1.00 40.14           H  
ANISOU 1624  HE3 LYS A 110     5084   5084   5084      0      0      0       H  
ATOM   1625  HZ1 LYS A 110      47.812  48.139   8.881  1.00 62.57           H  
ANISOU 1625  HZ1 LYS A 110     7925   7925   7925      0      0      0       H  
ATOM   1626  HZ2 LYS A 110      49.171  48.387   8.335  1.00 62.57           H  
ANISOU 1626  HZ2 LYS A 110     7925   7925   7925      0      0      0       H  
ATOM   1627  HZ3 LYS A 110      48.391  49.507   8.921  1.00 62.57           H  
ANISOU 1627  HZ3 LYS A 110     7925   7925   7925      0      0      0       H  
ATOM   1628  N   TRP A 111      41.804  47.777   9.703  1.00 12.56           N  
ANISOU 1628  N   TRP A 111     1311   1619   1725   -510    203    194       N  
ATOM   1629  CA  TRP A 111      40.554  48.107  10.402  1.00 12.59           C  
ANISOU 1629  CA  TRP A 111     1628   1379   1658   -404    266     -5       C  
ATOM   1630  C   TRP A 111      40.116  49.571  10.278  1.00 13.58           C  
ANISOU 1630  C   TRP A 111     1923   1423   1687   -410    499    204       C  
ATOM   1631  O   TRP A 111      38.927  49.848  10.528  1.00 13.83           O  
ANISOU 1631  O   TRP A 111     1794   1322   2008   -390    418    110       O  
ATOM   1632  CB  TRP A 111      40.736  47.757  11.879  1.00 12.66           C  
ANISOU 1632  CB  TRP A 111     1642   1401   1650   -538    125     56       C  
ATOM   1633  CG  TRP A 111      40.595  46.297  12.135  1.00 11.87           C  
ANISOU 1633  CG  TRP A 111     1247   1448   1703   -482    295     70       C  
ATOM   1634  CD1 TRP A 111      41.561  45.389  12.431  1.00 11.65           C  
ANISOU 1634  CD1 TRP A 111     1113   1593   1611   -440    -12   -116       C  
ATOM   1635  CD2 TRP A 111      39.365  45.565  11.983  1.00 10.44           C  
ANISOU 1635  CD2 TRP A 111     1086   1350   1433   -306    156     73       C  
ATOM   1636  NE1 TRP A 111      41.015  44.160  12.568  1.00 11.80           N  
ANISOU 1636  NE1 TRP A 111     1062   1615   1695   -377    -78    242       N  
ATOM   1637  CE2 TRP A 111      39.680  44.244  12.278  1.00 10.69           C  
ANISOU 1637  CE2 TRP A 111     1000   1400   1560   -338     40    236       C  
ATOM   1638  CE3 TRP A 111      38.056  45.890  11.650  1.00 11.06           C  
ANISOU 1638  CE3 TRP A 111     1261   1206   1632   -182     17    146       C  
ATOM   1639  CZ2 TRP A 111      38.728  43.207  12.250  1.00 12.28           C  
ANISOU 1639  CZ2 TRP A 111     1167   1373   2010   -377    -89    262       C  
ATOM   1640  CZ3 TRP A 111      37.088  44.889  11.614  1.00 12.78           C  
ANISOU 1640  CZ3 TRP A 111     1102   1458   2177   -248   -168    163       C  
ATOM   1641  CH2 TRP A 111      37.452  43.553  11.919  1.00 12.37           C  
ANISOU 1641  CH2 TRP A 111     1130   1331   2124   -325   -135    206       C  
ATOM   1642  H   TRP A 111      42.540  47.599  10.151  1.00 15.07           H  
ANISOU 1642  H   TRP A 111     1909   1909   1909      0      0      0       H  
ATOM   1643  HA  TRP A 111      39.826  47.530  10.031  1.00 15.11           H  
ANISOU 1643  HA  TRP A 111     1914   1914   1914      0      0      0       H  
ATOM   1644  HB2 TRP A 111      41.632  48.053  12.175  1.00 15.20           H  
ANISOU 1644  HB2 TRP A 111     1925   1925   1925      0      0      0       H  
ATOM   1645  HB3 TRP A 111      40.062  48.246  12.414  1.00 15.20           H  
ANISOU 1645  HB3 TRP A 111     1925   1925   1925      0      0      0       H  
ATOM   1646  HD1 TRP A 111      42.485  45.588  12.527  1.00 13.98           H  
ANISOU 1646  HD1 TRP A 111     1771   1771   1771      0      0      0       H  
ATOM   1647  HE1 TRP A 111      41.445  43.429  12.804  1.00 14.16           H  
ANISOU 1647  HE1 TRP A 111     1793   1793   1793      0      0      0       H  
ATOM   1648  HE3 TRP A 111      37.822  46.789  11.448  1.00 13.27           H  
ANISOU 1648  HE3 TRP A 111     1681   1681   1681      0      0      0       H  
ATOM   1649  HZ2 TRP A 111      38.963  42.309  12.451  1.00 14.74           H  
ANISOU 1649  HZ2 TRP A 111     1867   1867   1867      0      0      0       H  
ATOM   1650  HZ3 TRP A 111      36.190  45.100  11.388  1.00 15.34           H  
ANISOU 1650  HZ3 TRP A 111     1943   1943   1943      0      0      0       H  
ATOM   1651  HH2 TRP A 111      36.785  42.877  11.892  1.00 14.85           H  
ANISOU 1651  HH2 TRP A 111     1881   1881   1881      0      0      0       H  
ATOM   1652  N   ASP A 112      40.980  50.457   9.791  1.00 14.44           N  
ANISOU 1652  N   ASP A 112     1878   1412   2061   -522    509    282       N  
ATOM   1653  CA  ASP A 112      40.578  51.871   9.588  1.00 15.07           C  
ANISOU 1653  CA  ASP A 112     2093   1384   2109   -634    492    221       C  
ATOM   1654  C   ASP A 112      40.324  52.153   8.100  1.00 14.91           C  
ANISOU 1654  C   ASP A 112     2017   1374   2135   -317    505    239       C  
ATOM   1655  O   ASP A 112      40.252  53.327   7.695  1.00 17.32           O  
ANISOU 1655  O   ASP A 112     2744   1339   2335   -435    713    384       O  
ATOM   1656  CB  ASP A 112      41.609  52.792  10.196  1.00 16.58           C  
ANISOU 1656  CB  ASP A 112     2342   1510   2292   -822    430    227       C  
ATOM   1657  CG  ASP A 112      42.956  52.723   9.505  1.00 17.98           C  
ANISOU 1657  CG  ASP A 112     2183   1972   2505   -866    359    592       C  
ATOM   1658  OD1 ASP A 112      43.258  51.833   8.714  1.00 20.15           O  
ANISOU 1658  OD1 ASP A 112     2435   2088   2944   -755    928    527       O  
ATOM   1659  OD2 ASP A 112      43.866  53.546   9.816  1.00 21.73           O  
ANISOU 1659  OD2 ASP A 112     2590   2832   2631  -1466    273    602       O  
ATOM   1660  H   ASP A 112      41.798  50.202   9.587  1.00 17.33           H  
ANISOU 1660  H   ASP A 112     2195   2195   2195      0      0      0       H  
ATOM   1661  HA  ASP A 112      39.717  52.015  10.076  1.00 18.09           H  
ANISOU 1661  HA  ASP A 112     2291   2291   2291      0      0      0       H  
ATOM   1662  HB2 ASP A 112      41.273  53.722  10.153  1.00 19.89           H  
ANISOU 1662  HB2 ASP A 112     2519   2519   2519      0      0      0       H  
ATOM   1663  HB3 ASP A 112      41.726  52.557  11.151  1.00 19.89           H  
ANISOU 1663  HB3 ASP A 112     2519   2519   2519      0      0      0       H  
ATOM   1664  N   ASP A 113      40.068  51.127   7.325  1.00 15.39           N  
ANISOU 1664  N   ASP A 113     2404   1385   1914   -255    682    231       N  
ATOM   1665  CA  ASP A 113      39.595  51.282   5.960  1.00 16.26           C  
ANISOU 1665  CA  ASP A 113     2396   1601   2031   -327    574    240       C  
ATOM   1666  C   ASP A 113      38.448  52.231   5.865  1.00 14.93           C  
ANISOU 1666  C   ASP A 113     2236   1470   1825   -516    604    247       C  
ATOM   1667  O   ASP A 113      37.536  52.183   6.693  1.00 15.39           O  
ANISOU 1667  O   ASP A 113     2362   1516   1825   -443    691    162       O  
ATOM   1668  CB  ASP A 113      39.221  49.903   5.386  1.00 16.90           C  
ANISOU 1668  CB  ASP A 113     2947   1548   1767   -234    303    394       C  
ATOM   1669  CG  ASP A 113      38.920  49.945   3.898  1.00 18.42           C  
ANISOU 1669  CG  ASP A 113     3186   1844   1796     16    270    288       C  
ATOM   1670  OD1 ASP A 113      37.784  50.297   3.517  1.00 20.31           O  
ANISOU 1670  OD1 ASP A 113     3470   2173   1885    202     95    427       O  
ATOM   1671  OD2 ASP A 113      39.822  49.581   3.106  1.00 22.98           O  
ANISOU 1671  OD2 ASP A 113     3543   3036   1938     21    849    622       O  
ATOM   1672  H   ASP A 113      40.186  50.315   7.644  1.00 18.47           H  
ANISOU 1672  H   ASP A 113     2339   2339   2339      0      0      0       H  
ATOM   1673  HA  ASP A 113      40.347  51.650   5.413  1.00 19.52           H  
ANISOU 1673  HA  ASP A 113     2472   2472   2472      0      0      0       H  
ATOM   1674  HB2 ASP A 113      39.969  49.274   5.546  1.00 20.28           H  
ANISOU 1674  HB2 ASP A 113     2568   2568   2568      0      0      0       H  
ATOM   1675  HB3 ASP A 113      38.427  49.559   5.866  1.00 20.28           H  
ANISOU 1675  HB3 ASP A 113     2568   2568   2568      0      0      0       H  
ATOM   1676  N   GLU A 114      38.385  53.042   4.835  1.00 16.90           N  
ANISOU 1676  N   GLU A 114     2740   1513   2009   -320    741    389       N  
ATOM   1677  CA  GLU A 114      37.285  53.991   4.684  1.00 18.65           C  
ANISOU 1677  CA  GLU A 114     2884   1469   2558   -249    907    622       C  
ATOM   1678  C   GLU A 114      35.905  53.347   4.692  1.00 17.33           C  
ANISOU 1678  C   GLU A 114     2789   1502   2131   -126    866    438       C  
ATOM   1679  O   GLU A 114      34.943  53.967   5.167  1.00 16.79           O  
ANISOU 1679  O   GLU A 114     2899   1410   1913   -102    708    255       O  
ATOM   1680  CB  GLU A 114      37.516  54.850   3.426  1.00 22.59           C  
ANISOU 1680  CB  GLU A 114     3212   2340   2819   -226    894   1201       C  
ATOM   1681  CG  GLU A 114      37.585  54.079   2.146  1.00 28.19           C  
ANISOU 1681  CG  GLU A 114     4282   3591   2575   -139    394    972       C  
ATOM   1682  CD  GLU A 114      36.214  53.910   1.465  1.00 34.49           C  
ANISOU 1682  CD  GLU A 114     4401   4464   3915    318    -67    -11       C  
ATOM   1683  OE1 GLU A 114      35.312  54.468   2.151  1.00 44.01           O  
ANISOU 1683  OE1 GLU A 114     4509   6116   5685    710    470   -543       O  
ATOM   1684  OE2 GLU A 114      36.109  53.164   0.447  1.00 38.63           O  
ANISOU 1684  OE2 GLU A 114     5586   4714   4016   -309   -434    -94       O  
ATOM   1685  H   GLU A 114      39.017  53.013   4.223  1.00 20.28           H  
ANISOU 1685  H   GLU A 114     2568   2568   2568      0      0      0       H  
ATOM   1686  HA  GLU A 114      37.323  54.609   5.470  1.00 22.38           H  
ANISOU 1686  HA  GLU A 114     2834   2834   2834      0      0      0       H  
ATOM   1687  HB2 GLU A 114      36.783  55.512   3.357  1.00 27.11           H  
ANISOU 1687  HB2 GLU A 114     3434   3434   3434      0      0      0       H  
ATOM   1688  HB3 GLU A 114      38.362  55.352   3.538  1.00 27.11           H  
ANISOU 1688  HB3 GLU A 114     3434   3434   3434      0      0      0       H  
ATOM   1689  HG2 GLU A 114      38.198  54.545   1.524  1.00 33.83           H  
ANISOU 1689  HG2 GLU A 114     4285   4285   4285      0      0      0       H  
ATOM   1690  HG3 GLU A 114      37.965  53.184   2.331  1.00 33.83           H  
ANISOU 1690  HG3 GLU A 114     4285   4285   4285      0      0      0       H  
ATOM   1691  N   ALA A 115      35.752  52.137   4.136  1.00 16.71           N  
ANISOU 1691  N   ALA A 115     2780   1440   1971    -34    777    393       N  
ATOM   1692  CA  ALA A 115      34.416  51.543   4.147  1.00 16.10           C  
ANISOU 1692  CA  ALA A 115     2714   1611   1641     39    382    324       C  
ATOM   1693  C   ALA A 115      33.972  51.207   5.588  1.00 14.39           C  
ANISOU 1693  C   ALA A 115     2281   1335   1716   -148    315    381       C  
ATOM   1694  O   ALA A 115      32.770  51.311   5.907  1.00 15.96           O  
ANISOU 1694  O   ALA A 115     2192   1677   2047   -237    245    350       O  
ATOM   1695  CB  ALA A 115      34.301  50.313   3.316  1.00 18.32           C  
ANISOU 1695  CB  ALA A 115     3191   1843   1756     29     45    150       C  
ATOM   1696  H   ALA A 115      36.434  51.713   3.776  1.00 20.05           H  
ANISOU 1696  H   ALA A 115     2539   2539   2539      0      0      0       H  
ATOM   1697  HA  ALA A 115      33.778  52.220   3.781  1.00 19.32           H  
ANISOU 1697  HA  ALA A 115     2447   2447   2447      0      0      0       H  
ATOM   1698  HB1 ALA A 115      34.592  50.509   2.401  1.00 27.49           H  
ANISOU 1698  HB1 ALA A 115     3482   3482   3482      0      0      0       H  
ATOM   1699  HB2 ALA A 115      34.866  49.609   3.696  1.00 27.49           H  
ANISOU 1699  HB2 ALA A 115     3482   3482   3482      0      0      0       H  
ATOM   1700  HB3 ALA A 115      33.368  50.013   3.305  1.00 27.49           H  
ANISOU 1700  HB3 ALA A 115     3482   3482   3482      0      0      0       H  
ATOM   1701  N   ILE A 116      34.902  50.805   6.432  1.00 13.62           N  
ANISOU 1701  N   ILE A 116     2220   1212   1615   -186    311    205       N  
ATOM   1702  CA  ILE A 116      34.625  50.554   7.842  1.00 12.81           C  
ANISOU 1702  CA  ILE A 116     1831   1322   1595   -297    236    140       C  
ATOM   1703  C   ILE A 116      34.394  51.851   8.611  1.00 13.44           C  
ANISOU 1703  C   ILE A 116     2047   1318   1617   -317    387    186       C  
ATOM   1704  O   ILE A 116      33.438  52.015   9.388  1.00 13.82           O  
ANISOU 1704  O   ILE A 116     1960   1308   1853   -379    389    223       O  
ATOM   1705  CB  ILE A 116      35.709  49.710   8.485  1.00 12.47           C  
ANISOU 1705  CB  ILE A 116     1816   1305   1500   -306    333    149       C  
ATOM   1706  CG1 ILE A 116      35.905  48.364   7.743  1.00 12.95           C  
ANISOU 1706  CG1 ILE A 116     1650   1372   1778   -282    351      0       C  
ATOM   1707  CG2 ILE A 116      35.372  49.455   9.951  1.00 12.49           C  
ANISOU 1707  CG2 ILE A 116     1600   1509   1518   -399    245    140       C  
ATOM   1708  CD1 ILE A 116      37.047  47.507   8.198  1.00 13.42           C  
ANISOU 1708  CD1 ILE A 116     1836   1389   1748   -253    244    116       C  
ATOM   1709  H   ILE A 116      35.720  50.683   6.133  1.00 16.34           H  
ANISOU 1709  H   ILE A 116     2069   2069   2069      0      0      0       H  
ATOM   1710  HA  ILE A 116      33.776  50.028   7.887  1.00 15.38           H  
ANISOU 1710  HA  ILE A 116     1948   1948   1948      0      0      0       H  
ATOM   1711  HB  ILE A 116      36.569  50.219   8.445  1.00 14.96           H  
ANISOU 1711  HB  ILE A 116     1895   1895   1895      0      0      0       H  
ATOM   1712 HG12 ILE A 116      35.070  47.838   7.831  1.00 15.55           H  
ANISOU 1712 HG12 ILE A 116     1969   1969   1969      0      0      0       H  
ATOM   1713 HG13 ILE A 116      36.030  48.558   6.780  1.00 15.55           H  
ANISOU 1713 HG13 ILE A 116     1969   1969   1969      0      0      0       H  
ATOM   1714 HG21 ILE A 116      35.293  50.311  10.422  1.00 18.73           H  
ANISOU 1714 HG21 ILE A 116     2372   2372   2372      0      0      0       H  
ATOM   1715 HG22 ILE A 116      34.523  48.969  10.012  1.00 18.73           H  
ANISOU 1715 HG22 ILE A 116     2372   2372   2372      0      0      0       H  
ATOM   1716 HG23 ILE A 116      36.084  48.921  10.362  1.00 18.73           H  
ANISOU 1716 HG23 ILE A 116     2372   2372   2372      0      0      0       H  
ATOM   1717 HD11 ILE A 116      36.931  47.285   9.145  1.00 20.13           H  
ANISOU 1717 HD11 ILE A 116     2549   2549   2549      0      0      0       H  
ATOM   1718 HD12 ILE A 116      37.067  46.682   7.669  1.00 20.13           H  
ANISOU 1718 HD12 ILE A 116     2549   2549   2549      0      0      0       H  
ATOM   1719 HD13 ILE A 116      37.889  47.994   8.077  1.00 20.13           H  
ANISOU 1719 HD13 ILE A 116     2549   2549   2549      0      0      0       H  
ATOM   1720  N   ALA A 117      35.200  52.881   8.331  1.00 15.06           N  
ANISOU 1720  N   ALA A 117     2420   1338   1824   -514    689    -10       N  
ATOM   1721  CA  ALA A 117      35.022  54.172   8.986  1.00 15.84           C  
ANISOU 1721  CA  ALA A 117     2349   1425   2095   -510    683    -47       C  
ATOM   1722  C   ALA A 117      33.635  54.721   8.668  1.00 16.09           C  
ANISOU 1722  C   ALA A 117     2618   1285   2060   -376    598    -46       C  
ATOM   1723  O   ALA A 117      33.015  55.315   9.516  1.00 17.40           O  
ANISOU 1723  O   ALA A 117     2763   1250   2436   -194    841    -30       O  
ATOM   1724  CB  ALA A 117      36.073  55.173   8.510  1.00 19.04           C  
ANISOU 1724  CB  ALA A 117     2887   1545   2625   -925   1011   -255       C  
ATOM   1725  H   ALA A 117      35.846  52.778   7.743  1.00 18.08           H  
ANISOU 1725  H   ALA A 117     2290   2290   2290      0      0      0       H  
ATOM   1726  HA  ALA A 117      35.108  54.052   9.975  1.00 19.00           H  
ANISOU 1726  HA  ALA A 117     2406   2406   2406      0      0      0       H  
ATOM   1727  HB1 ALA A 117      36.968  54.823   8.702  1.00 28.56           H  
ANISOU 1727  HB1 ALA A 117     3617   3617   3617      0      0      0       H  
ATOM   1728  HB2 ALA A 117      35.977  55.313   7.545  1.00 28.56           H  
ANISOU 1728  HB2 ALA A 117     3617   3617   3617      0      0      0       H  
ATOM   1729  HB3 ALA A 117      35.948  56.025   8.978  1.00 28.56           H  
ANISOU 1729  HB3 ALA A 117     3617   3617   3617      0      0      0       H  
ATOM   1730  N   LYS A 118      33.189  54.572   7.383  1.00 16.84           N  
ANISOU 1730  N   LYS A 118     2859   1215   2167   -366    399    180       N  
ATOM   1731  CA  LYS A 118      31.893  55.119   7.030  1.00 18.38           C  
ANISOU 1731  CA  LYS A 118     3153   1438   2219   -137    361    488       C  
ATOM   1732  C   LYS A 118      30.746  54.510   7.796  1.00 16.61           C  
ANISOU 1732  C   LYS A 118     2781   1166   2207   -134    217    174       C  
ATOM   1733  O   LYS A 118      29.724  55.167   8.046  1.00 18.66           O  
ANISOU 1733  O   LYS A 118     3233   1296   2387    252    500    341       O  
ATOM   1734  CB  LYS A 118      31.555  55.076   5.556  1.00 23.09           C  
ANISOU 1734  CB  LYS A 118     4173   2179   2203    143    137    923       C  
ATOM   1735  CG  LYS A 118      32.174  54.138   4.583  1.00 29.20           C  
ANISOU 1735  CG  LYS A 118     5495   2893   2431    -11    -55      5       C  
ATOM   1736  CD  LYS A 118      31.131  53.919   3.437  1.00 30.56           C  
ANISOU 1736  CD  LYS A 118     5816   2315   3192   -157   -636    316       C  
ATOM   1737  CE  LYS A 118      30.070  52.899   3.878  1.00 31.26           C  
ANISOU 1737  CE  LYS A 118     5779   2098   3708     19   -555    395       C  
ATOM   1738  NZ  LYS A 118      30.573  51.521   4.053  1.00 20.22           N  
ANISOU 1738  NZ  LYS A 118     3020   2471   2001    190    -55    601       N  
ATOM   1739  H   LYS A 118      33.678  54.154   6.783  1.00 20.21           H  
ANISOU 1739  H   LYS A 118     2560   2560   2560      0      0      0       H  
ATOM   1740  HA  LYS A 118      31.918  56.086   7.284  1.00 22.05           H  
ANISOU 1740  HA  LYS A 118     2793   2793   2793      0      0      0       H  
ATOM   1741  HB2 LYS A 118      30.577  54.929   5.499  1.00 27.70           H  
ANISOU 1741  HB2 LYS A 118     3508   3508   3508      0      0      0       H  
ATOM   1742  HB3 LYS A 118      31.721  55.988   5.207  1.00 27.70           H  
ANISOU 1742  HB3 LYS A 118     3508   3508   3508      0      0      0       H  
ATOM   1743  HG2 LYS A 118      33.010  54.523   4.218  1.00 35.04           H  
ANISOU 1743  HG2 LYS A 118     4438   4438   4438      0      0      0       H  
ATOM   1744  HG3 LYS A 118      32.388  53.278   5.023  1.00 35.04           H  
ANISOU 1744  HG3 LYS A 118     4438   4438   4438      0      0      0       H  
ATOM   1745  HD2 LYS A 118      30.693  54.779   3.216  1.00 36.67           H  
ANISOU 1745  HD2 LYS A 118     4644   4644   4644      0      0      0       H  
ATOM   1746  HD3 LYS A 118      31.592  53.590   2.626  1.00 36.67           H  
ANISOU 1746  HD3 LYS A 118     4644   4644   4644      0      0      0       H  
ATOM   1747  HE2 LYS A 118      29.677  53.202   4.734  1.00 37.52           H  
ANISOU 1747  HE2 LYS A 118     4752   4752   4752      0      0      0       H  
ATOM   1748  HE3 LYS A 118      29.345  52.886   3.204  1.00 37.52           H  
ANISOU 1748  HE3 LYS A 118     4752   4752   4752      0      0      0       H  
ATOM   1749  HZ1 LYS A 118      31.360  51.541   4.510  1.00 30.33           H  
ANISOU 1749  HZ1 LYS A 118     3841   3841   3841      0      0      0       H  
ATOM   1750  HZ2 LYS A 118      29.964  51.032   4.519  1.00 30.33           H  
ANISOU 1750  HZ2 LYS A 118     3841   3841   3841      0      0      0       H  
ATOM   1751  HZ3 LYS A 118      30.707  51.141   3.237  1.00 30.33           H  
ANISOU 1751  HZ3 LYS A 118     3841   3841   3841      0      0      0       H  
ATOM   1752  N   LEU A 119      30.862  53.221   8.119  1.00 14.60           N  
ANISOU 1752  N   LEU A 119     2107   1341   1963    -43    262    370       N  
ATOM   1753  CA  LEU A 119      29.870  52.518   8.930  1.00 14.11           C  
ANISOU 1753  CA  LEU A 119     2083   1274   1873   -215    302     45       C  
ATOM   1754  C   LEU A 119      29.963  52.895  10.398  1.00 14.86           C  
ANISOU 1754  C   LEU A 119     2288   1276   1941   -397    287     11       C  
ATOM   1755  O   LEU A 119      29.011  52.589  11.141  1.00 16.07           O  
ANISOU 1755  O   LEU A 119     2189   1579   2187   -287    560   -150       O  
ATOM   1756  CB  LEU A 119      30.018  51.031   8.772  1.00 13.38           C  
ANISOU 1756  CB  LEU A 119     1955   1264   1740   -303    -18     59       C  
ATOM   1757  CG  LEU A 119      29.619  50.447   7.438  1.00 14.33           C  
ANISOU 1757  CG  LEU A 119     2161   1498   1652      5      5   -130       C  
ATOM   1758  CD1 LEU A 119      30.242  49.083   7.215  1.00 14.18           C  
ANISOU 1758  CD1 LEU A 119     2167   1333   1755    -74    267     40       C  
ATOM   1759  CD2 LEU A 119      28.091  50.326   7.368  1.00 21.31           C  
ANISOU 1759  CD2 LEU A 119     2253   2460   3184    499  -1068   -524       C  
ATOM   1760  H   LEU A 119      31.565  52.776   7.833  1.00 17.52           H  
ANISOU 1760  H   LEU A 119     2219   2219   2219      0      0      0       H  
ATOM   1761  HA  LEU A 119      28.962  52.776   8.600  1.00 16.94           H  
ANISOU 1761  HA  LEU A 119     2145   2145   2145      0      0      0       H  
ATOM   1762  HB2 LEU A 119      30.965  50.797   8.940  1.00 16.06           H  
ANISOU 1762  HB2 LEU A 119     2034   2034   2034      0      0      0       H  
ATOM   1763  HB3 LEU A 119      29.477  50.592   9.474  1.00 16.06           H  
ANISOU 1763  HB3 LEU A 119     2034   2034   2034      0      0      0       H  
ATOM   1764  HG  LEU A 119      29.926  51.063   6.712  1.00 17.20           H  
ANISOU 1764  HG  LEU A 119     2178   2178   2178      0      0      0       H  
ATOM   1765 HD11 LEU A 119      29.960  48.474   7.930  1.00 21.27           H  
ANISOU 1765 HD11 LEU A 119     2694   2694   2694      0      0      0       H  
ATOM   1766 HD12 LEU A 119      29.950  48.728   6.349  1.00 21.27           H  
ANISOU 1766 HD12 LEU A 119     2694   2694   2694      0      0      0       H  
ATOM   1767 HD13 LEU A 119      31.219  49.164   7.222  1.00 21.27           H  
ANISOU 1767 HD13 LEU A 119     2694   2694   2694      0      0      0       H  
ATOM   1768 HD21 LEU A 119      27.775  49.751   8.096  1.00 31.97           H  
ANISOU 1768 HD21 LEU A 119     4049   4049   4049      0      0      0       H  
ATOM   1769 HD22 LEU A 119      27.689  51.215   7.456  1.00 31.97           H  
ANISOU 1769 HD22 LEU A 119     4049   4049   4049      0      0      0       H  
ATOM   1770 HD23 LEU A 119      27.834  49.934   6.508  1.00 31.97           H  
ANISOU 1770 HD23 LEU A 119     4049   4049   4049      0      0      0       H  
ATOM   1771  N   ASN A 120      31.075  53.512  10.808  1.00 13.96           N  
ANISOU 1771  N   ASN A 120     2082   1264   1825   -260    419    -71       N  
ATOM   1772  CA  ASN A 120      31.383  53.771  12.194  1.00 15.04           C  
ANISOU 1772  CA  ASN A 120     2547   1254   1771   -459    398    -79       C  
ATOM   1773  C   ASN A 120      31.870  55.202  12.336  1.00 17.78           C  
ANISOU 1773  C   ASN A 120     3426   1303   1857   -671    337    -57       C  
ATOM   1774  O   ASN A 120      32.975  55.447  12.781  1.00 19.84           O  
ANISOU 1774  O   ASN A 120     3562   1488   2302   -976    229   -243       O  
ATOM   1775  CB  ASN A 120      32.435  52.815  12.715  1.00 14.69           C  
ANISOU 1775  CB  ASN A 120     2348   1297   1800   -724    159    -95       C  
ATOM   1776  CG  ASN A 120      31.851  51.406  12.711  1.00 14.06           C  
ANISOU 1776  CG  ASN A 120     2410   1222   1577   -577    213    -81       C  
ATOM   1777  OD1 ASN A 120      31.212  50.974  13.667  1.00 12.60           O  
ANISOU 1777  OD1 ASN A 120     1963   1138   1569   -435    296   -181       O  
ATOM   1778  ND2 ASN A 120      32.072  50.687  11.619  1.00 12.69           N  
ANISOU 1778  ND2 ASN A 120     2041   1212   1449   -641    279     -6       N  
ATOM   1779  H   ASN A 120      31.652  53.776  10.198  1.00 16.75           H  
ANISOU 1779  H   ASN A 120     2121   2121   2121      0      0      0       H  
ATOM   1780  HA  ASN A 120      30.550  53.659  12.736  1.00 18.04           H  
ANISOU 1780  HA  ASN A 120     2285   2285   2285      0      0      0       H  
ATOM   1781  HB2 ASN A 120      33.239  52.850  12.138  1.00 17.63           H  
ANISOU 1781  HB2 ASN A 120     2233   2233   2233      0      0      0       H  
ATOM   1782  HB3 ASN A 120      32.699  53.070  13.634  1.00 17.63           H  
ANISOU 1782  HB3 ASN A 120     2233   2233   2233      0      0      0       H  
ATOM   1783 HD21 ASN A 120      31.756  49.868  11.561  1.00 15.23           H  
ANISOU 1783 HD21 ASN A 120     1929   1929   1929      0      0      0       H  
ATOM   1784 HD22 ASN A 120      32.534  51.029  10.953  1.00 15.23           H  
ANISOU 1784 HD22 ASN A 120     1929   1929   1929      0      0      0       H  
ATOM   1785  N   PRO A 121      31.079  56.168  11.950  1.00 20.89           N  
ANISOU 1785  N   PRO A 121     3747   1209   2786   -339    489   -299       N  
ATOM   1786  CA  PRO A 121      31.640  57.529  11.871  1.00 24.24           C  
ANISOU 1786  CA  PRO A 121     4581   1270   3131   -525    -87    -20       C  
ATOM   1787  C   PRO A 121      32.051  58.046  13.224  1.00 27.11           C  
ANISOU 1787  C   PRO A 121     4946   1643   3456   -397   -346   -500       C  
ATOM   1788  O   PRO A 121      32.955  58.890  13.311  1.00 31.70           O  
ANISOU 1788  O   PRO A 121     4781   2326   4641   -601   -234  -1101       O  
ATOM   1789  CB  PRO A 121      30.509  58.293  11.225  1.00 25.49           C  
ANISOU 1789  CB  PRO A 121     4794   1477   3175   -192    -45    -50       C  
ATOM   1790  CG  PRO A 121      29.253  57.550  11.476  1.00 25.34           C  
ANISOU 1790  CG  PRO A 121     4504   1559   3325    118     90    -52       C  
ATOM   1791  CD  PRO A 121      29.686  56.120  11.521  1.00 22.42           C  
ANISOU 1791  CD  PRO A 121     3831   1470   3009    -66    199   -389       C  
ATOM   1792  HA  PRO A 121      32.432  57.528  11.261  1.00 29.09           H  
ANISOU 1792  HA  PRO A 121     3684   3684   3684      0      0      0       H  
ATOM   1793  HB2 PRO A 121      30.448  59.203  11.611  1.00 30.59           H  
ANISOU 1793  HB2 PRO A 121     3874   3874   3874      0      0      0       H  
ATOM   1794  HB3 PRO A 121      30.666  58.376  10.251  1.00 30.59           H  
ANISOU 1794  HB3 PRO A 121     3874   3874   3874      0      0      0       H  
ATOM   1795  HG2 PRO A 121      28.845  57.824  12.335  1.00 30.40           H  
ANISOU 1795  HG2 PRO A 121     3850   3850   3850      0      0      0       H  
ATOM   1796  HG3 PRO A 121      28.601  57.700  10.747  1.00 30.40           H  
ANISOU 1796  HG3 PRO A 121     3850   3850   3850      0      0      0       H  
ATOM   1797  HD2 PRO A 121      29.137  55.607  12.166  1.00 26.91           H  
ANISOU 1797  HD2 PRO A 121     3408   3408   3408      0      0      0       H  
ATOM   1798  HD3 PRO A 121      29.607  55.700  10.628  1.00 26.91           H  
ANISOU 1798  HD3 PRO A 121     3408   3408   3408      0      0      0       H  
ATOM   1799  N   GLY A 122      31.545  57.612  14.381  1.00 28.02           N  
ANISOU 1799  N   GLY A 122     5096   2114   3174    136    -59   -811       N  
ATOM   1800  CA  GLY A 122      32.182  58.298  15.530  1.00 32.39           C  
ANISOU 1800  CA  GLY A 122     5149   3305   3548    260    -42  -1432       C  
ATOM   1801  C   GLY A 122      33.430  57.664  16.090  1.00 31.69           C  
ANISOU 1801  C   GLY A 122     4649   3522   3573     -7      1  -1878       C  
ATOM   1802  O   GLY A 122      34.000  58.097  17.109  1.00 37.87           O  
ANISOU 1802  O   GLY A 122     5873   4111   4049    823   -732  -2590       O  
ATOM   1803  H   GLY A 122      30.917  56.999  14.452  1.00 33.62           H  
ANISOU 1803  H   GLY A 122     4258   4258   4258      0      0      0       H  
ATOM   1804  HA2 GLY A 122      32.404  59.222  15.253  1.00 38.87           H  
ANISOU 1804  HA2 GLY A 122     4923   4923   4923      0      0      0       H  
ATOM   1805  HA3 GLY A 122      31.516  58.362  16.260  1.00 38.87           H  
ANISOU 1805  HA3 GLY A 122     4923   4923   4923      0      0      0       H  
ATOM   1806  N   LEU A 123      33.945  56.637  15.425  1.00 27.04           N  
ANISOU 1806  N   LEU A 123     3918   2842   3260   -599    172  -1577       N  
ATOM   1807  CA  LEU A 123      34.852  55.750  16.119  1.00 25.72           C  
ANISOU 1807  CA  LEU A 123     3841   2797   2893   -860    378  -1294       C  
ATOM   1808  C   LEU A 123      36.290  55.995  15.652  1.00 26.75           C  
ANISOU 1808  C   LEU A 123     3734   3044   3134   -815    336  -1319       C  
ATOM   1809  O   LEU A 123      36.453  56.093  14.444  1.00 28.56           O  
ANISOU 1809  O   LEU A 123     3696   3552   3335  -1006    333   -270       O  
ATOM   1810  CB  LEU A 123      34.565  54.308  15.709  1.00 27.49           C  
ANISOU 1810  CB  LEU A 123     4469   2648   3069  -1023    471  -1028       C  
ATOM   1811  CG  LEU A 123      33.785  53.418  16.622  1.00 26.98           C  
ANISOU 1811  CG  LEU A 123     4894   2695   2410   -702    156   -614       C  
ATOM   1812  CD1 LEU A 123      33.943  52.005  16.085  1.00 24.22           C  
ANISOU 1812  CD1 LEU A 123     4455   2372   2149   -182   -486    -10       C  
ATOM   1813  CD2 LEU A 123      34.220  53.536  18.086  1.00 29.02           C  
ANISOU 1813  CD2 LEU A 123     5243   2569   2941   -538   -853   -470       C  
ATOM   1814  H   LEU A 123      33.740  56.499  14.581  1.00 32.45           H  
ANISOU 1814  H   LEU A 123     4110   4110   4110      0      0      0       H  
ATOM   1815  HA  LEU A 123      34.774  55.863  17.110  1.00 30.87           H  
ANISOU 1815  HA  LEU A 123     3910   3910   3910      0      0      0       H  
ATOM   1816  HB2 LEU A 123      34.086  54.336  14.843  1.00 32.98           H  
ANISOU 1816  HB2 LEU A 123     4177   4177   4177      0      0      0       H  
ATOM   1817  HB3 LEU A 123      35.436  53.869  15.542  1.00 32.98           H  
ANISOU 1817  HB3 LEU A 123     4177   4177   4177      0      0      0       H  
ATOM   1818  HG  LEU A 123      32.819  53.673  16.560  1.00 32.38           H  
ANISOU 1818  HG  LEU A 123     4101   4101   4101      0      0      0       H  
ATOM   1819 HD11 LEU A 123      33.594  51.962  15.170  1.00 36.33           H  
ANISOU 1819 HD11 LEU A 123     4601   4601   4601      0      0      0       H  
ATOM   1820 HD12 LEU A 123      34.892  51.760  16.084  1.00 36.33           H  
ANISOU 1820 HD12 LEU A 123     4601   4601   4601      0      0      0       H  
ATOM   1821 HD13 LEU A 123      33.445  51.382  16.654  1.00 36.33           H  
ANISOU 1821 HD13 LEU A 123     4601   4601   4601      0      0      0       H  
ATOM   1822 HD21 LEU A 123      35.189  53.399  18.150  1.00 43.53           H  
ANISOU 1822 HD21 LEU A 123     5513   5513   5513      0      0      0       H  
ATOM   1823 HD22 LEU A 123      33.993  54.427  18.424  1.00 43.53           H  
ANISOU 1823 HD22 LEU A 123     5513   5513   5513      0      0      0       H  
ATOM   1824 HD23 LEU A 123      33.758  52.856  18.619  1.00 43.53           H  
ANISOU 1824 HD23 LEU A 123     5513   5513   5513      0      0      0       H  
ATOM   1825  N   LYS A 124      37.194  55.929  16.616  1.00 27.91           N  
ANISOU 1825  N   LYS A 124     3879   3154   3310   -309    200  -1404       N  
ATOM   1826  CA  LYS A 124      38.625  55.959  16.272  1.00 27.25           C  
ANISOU 1826  CA  LYS A 124     3848   3036   3214   -390    124  -1311       C  
ATOM   1827  C   LYS A 124      39.113  54.537  16.024  1.00 26.32           C  
ANISOU 1827  C   LYS A 124     3854   2865   3034   -420    510   -962       C  
ATOM   1828  O   LYS A 124      38.974  53.622  16.836  1.00 32.21           O  
ANISOU 1828  O   LYS A 124     5707   3622   2609    272    129   -484       O  
ATOM   1829  CB  LYS A 124      39.387  56.661  17.397  1.00 31.66           C  
ANISOU 1829  CB  LYS A 124     4712   3363   3658   -838   -419  -1371       C  
ATOM   1830  CG  LYS A 124      38.760  57.997  17.742  1.00 34.78           C  
ANISOU 1830  CG  LYS A 124     6069   3104   3715   -674   -619  -1255       C  
ATOM   1831  CD  LYS A 124      39.177  59.154  16.851  1.00 41.00           C  
ANISOU 1831  CD  LYS A 124     7099   3851   4241   -585   -620   -424       C  
ATOM   1832  CE  LYS A 124      38.039  59.742  16.016  1.00 42.11           C  
ANISOU 1832  CE  LYS A 124     7502   4145   3956   -753  -1053   -646       C  
ATOM   1833  NZ  LYS A 124      38.205  59.425  14.545  1.00 48.17           N  
ANISOU 1833  NZ  LYS A 124     8956   4863   4030  -1546  -1006  -1027       N  
ATOM   1834  H   LYS A 124      36.942  55.867  17.457  1.00 33.49           H  
ANISOU 1834  H   LYS A 124     4242   4242   4242      0      0      0       H  
ATOM   1835  HA  LYS A 124      38.739  56.487  15.431  1.00 32.70           H  
ANISOU 1835  HA  LYS A 124     4142   4142   4142      0      0      0       H  
ATOM   1836  HB2 LYS A 124      39.391  56.083  18.200  1.00 37.99           H  
ANISOU 1836  HB2 LYS A 124     4811   4811   4811      0      0      0       H  
ATOM   1837  HB3 LYS A 124      40.326  56.802  17.118  1.00 37.99           H  
ANISOU 1837  HB3 LYS A 124     4811   4811   4811      0      0      0       H  
ATOM   1838  HG2 LYS A 124      37.775  57.904  17.695  1.00 41.74           H  
ANISOU 1838  HG2 LYS A 124     5286   5286   5286      0      0      0       H  
ATOM   1839  HG3 LYS A 124      38.994  58.222  18.677  1.00 41.74           H  
ANISOU 1839  HG3 LYS A 124     5286   5286   5286      0      0      0       H  
ATOM   1840  HD2 LYS A 124      39.558  59.870  17.418  1.00 49.20           H  
ANISOU 1840  HD2 LYS A 124     6231   6231   6231      0      0      0       H  
ATOM   1841  HD3 LYS A 124      39.891  58.842  16.240  1.00 49.20           H  
ANISOU 1841  HD3 LYS A 124     6231   6231   6231      0      0      0       H  
ATOM   1842  HE2 LYS A 124      37.176  59.375  16.334  1.00 50.53           H  
ANISOU 1842  HE2 LYS A 124     6400   6400   6400      0      0      0       H  
ATOM   1843  HE3 LYS A 124      38.016  60.724  16.139  1.00 50.53           H  
ANISOU 1843  HE3 LYS A 124     6400   6400   6400      0      0      0       H  
ATOM   1844  HZ1 LYS A 124      38.221  58.522  14.429  1.00 72.25           H  
ANISOU 1844  HZ1 LYS A 124     9151   9151   9151      0      0      0       H  
ATOM   1845  HZ2 LYS A 124      37.509  59.778  14.078  1.00 72.25           H  
ANISOU 1845  HZ2 LYS A 124     9151   9151   9151      0      0      0       H  
ATOM   1846  HZ3 LYS A 124      38.985  59.783  14.244  1.00 72.25           H  
ANISOU 1846  HZ3 LYS A 124     9151   9151   9151      0      0      0       H  
ATOM   1847  N   LEU A 125      39.392  54.296  14.735  1.00 22.08           N  
ANISOU 1847  N   LEU A 125     2766   2274   3142   -762    839   -664       N  
ATOM   1848  CA  LEU A 125      39.784  52.961  14.293  1.00 19.60           C  
ANISOU 1848  CA  LEU A 125     2378   2096   2790   -865    409   -601       C  
ATOM   1849  C   LEU A 125      41.276  52.828  14.174  1.00 17.52           C  
ANISOU 1849  C   LEU A 125     2398   1634   2461   -900    213   -344       C  
ATOM   1850  O   LEU A 125      41.893  53.795  13.709  1.00 19.19           O  
ANISOU 1850  O   LEU A 125     2333   1909   2871   -738    208    156       O  
ATOM   1851  CB  LEU A 125      39.129  52.623  12.954  1.00 19.39           C  
ANISOU 1851  CB  LEU A 125     2132   2278   2776   -896    462   -401       C  
ATOM   1852  CG  LEU A 125      37.599  52.606  12.912  1.00 19.30           C  
ANISOU 1852  CG  LEU A 125     2168   2195   2791   -597    408   -344       C  
ATOM   1853  CD1 LEU A 125      37.013  52.503  11.526  1.00 19.84           C  
ANISOU 1853  CD1 LEU A 125     2308   2239   2803   -635    353   -373       C  
ATOM   1854  CD2 LEU A 125      37.035  51.475  13.735  1.00 23.91           C  
ANISOU 1854  CD2 LEU A 125     2651   3286   2923  -1577    327    -18       C  
ATOM   1855  H   LEU A 125      39.338  54.949  14.148  1.00 26.50           H  
ANISOU 1855  H   LEU A 125     3356   3356   3356      0      0      0       H  
ATOM   1856  HA  LEU A 125      39.465  52.301  14.973  1.00 23.52           H  
ANISOU 1856  HA  LEU A 125     2979   2979   2979      0      0      0       H  
ATOM   1857  HB2 LEU A 125      39.447  53.278  12.284  1.00 23.27           H  
ANISOU 1857  HB2 LEU A 125     2947   2947   2947      0      0      0       H  
ATOM   1858  HB3 LEU A 125      39.454  51.731  12.671  1.00 23.27           H  
ANISOU 1858  HB3 LEU A 125     2947   2947   2947      0      0      0       H  
ATOM   1859  HG  LEU A 125      37.276  53.463  13.313  1.00 23.16           H  
ANISOU 1859  HG  LEU A 125     2933   2933   2933      0      0      0       H  
ATOM   1860 HD11 LEU A 125      37.322  53.259  10.984  1.00 29.75           H  
ANISOU 1860 HD11 LEU A 125     3768   3768   3768      0      0      0       H  
ATOM   1861 HD12 LEU A 125      37.302  51.664  11.111  1.00 29.75           H  
ANISOU 1861 HD12 LEU A 125     3768   3768   3768      0      0      0       H  
ATOM   1862 HD13 LEU A 125      36.035  52.520  11.583  1.00 29.75           H  
ANISOU 1862 HD13 LEU A 125     3768   3768   3768      0      0      0       H  
ATOM   1863 HD21 LEU A 125      37.371  51.539  14.653  1.00 35.87           H  
ANISOU 1863 HD21 LEU A 125     4543   4543   4543      0      0      0       H  
ATOM   1864 HD22 LEU A 125      36.056  51.531  13.741  1.00 35.87           H  
ANISOU 1864 HD22 LEU A 125     4543   4543   4543      0      0      0       H  
ATOM   1865 HD23 LEU A 125      37.310  50.618  13.346  1.00 35.87           H  
ANISOU 1865 HD23 LEU A 125     4543   4543   4543      0      0      0       H  
ATOM   1866  N   PRO A 126      41.899  51.762  14.608  1.00 19.25           N  
ANISOU 1866  N   PRO A 126     2427   1788   2917  -1010    156     28       N  
ATOM   1867  CA  PRO A 126      43.363  51.618  14.506  1.00 17.75           C  
ANISOU 1867  CA  PRO A 126     2419   1702   2456   -937    -76   -133       C  
ATOM   1868  C   PRO A 126      43.799  51.224  13.105  1.00 17.12           C  
ANISOU 1868  C   PRO A 126     2352   1709   2283  -1155    -69    110       C  
ATOM   1869  O   PRO A 126      43.085  50.592  12.322  1.00 18.48           O  
ANISOU 1869  O   PRO A 126     2513   1973   2365  -1215   -111    -84       O  
ATOM   1870  CB  PRO A 126      43.675  50.498  15.464  1.00 18.73           C  
ANISOU 1870  CB  PRO A 126     2589   2156   2195   -999    -83     53       C  
ATOM   1871  CG  PRO A 126      42.464  49.616  15.413  1.00 19.73           C  
ANISOU 1871  CG  PRO A 126     2447   2300   2566   -940     76    474       C  
ATOM   1872  CD  PRO A 126      41.287  50.536  15.175  1.00 19.83           C  
ANISOU 1872  CD  PRO A 126     2523   2063   2761   -951    101    290       C  
ATOM   1873  HA  PRO A 126      43.818  52.462  14.791  1.00 21.30           H  
ANISOU 1873  HA  PRO A 126     2698   2698   2698      0      0      0       H  
ATOM   1874  HB2 PRO A 126      44.484  50.005  15.178  1.00 22.47           H  
ANISOU 1874  HB2 PRO A 126     2846   2846   2846      0      0      0       H  
ATOM   1875  HB3 PRO A 126      43.819  50.847  16.380  1.00 22.47           H  
ANISOU 1875  HB3 PRO A 126     2846   2846   2846      0      0      0       H  
ATOM   1876  HG2 PRO A 126      42.545  48.958  14.677  1.00 23.68           H  
ANISOU 1876  HG2 PRO A 126     2999   2999   2999      0      0      0       H  
ATOM   1877  HG3 PRO A 126      42.355  49.125  16.266  1.00 23.68           H  
ANISOU 1877  HG3 PRO A 126     2999   2999   2999      0      0      0       H  
ATOM   1878  HD2 PRO A 126      40.645  50.133  14.539  1.00 23.79           H  
ANISOU 1878  HD2 PRO A 126     3013   3013   3013      0      0      0       H  
ATOM   1879  HD3 PRO A 126      40.817  50.736  16.024  1.00 23.79           H  
ANISOU 1879  HD3 PRO A 126     3013   3013   3013      0      0      0       H  
ATOM   1880  N   SER A 127      45.071  51.511  12.843  1.00 17.86           N  
ANISOU 1880  N   SER A 127     2249   1885   2486   -971   -100     28       N  
ATOM   1881  CA  SER A 127      45.727  51.127  11.600  1.00 19.00           C  
ANISOU 1881  CA  SER A 127     2395   2270   2377   -802     78    462       C  
ATOM   1882  C   SER A 127      46.321  49.730  11.696  1.00 20.42           C  
ANISOU 1882  C   SER A 127     2142   2363   3061   -548    408    399       C  
ATOM   1883  O   SER A 127      47.537  49.628  11.488  1.00 27.97           O  
ANISOU 1883  O   SER A 127     2240   3469   4655   -513    897    540       O  
ATOM   1884  CB  SER A 127      46.884  52.129  11.278  1.00 20.35           C  
ANISOU 1884  CB  SER A 127     2760   2431   2351  -1061     95    252       C  
ATOM   1885  OG  SER A 127      46.258  53.383  11.152  1.00 32.05           O  
ANISOU 1885  OG  SER A 127     4960   2389   4529   -777   -343    960       O  
ATOM   1886  H   SER A 127      45.537  51.952  13.446  1.00 21.44           H  
ANISOU 1886  H   SER A 127     2715   2715   2715      0      0      0       H  
ATOM   1887  HA  SER A 127      45.058  51.148  10.856  1.00 22.80           H  
ANISOU 1887  HA  SER A 127     2888   2888   2888      0      0      0       H  
ATOM   1888  HB2 SER A 127      47.550  52.141  12.010  1.00 24.43           H  
ANISOU 1888  HB2 SER A 127     3094   3094   3094      0      0      0       H  
ATOM   1889  HB3 SER A 127      47.340  51.878  10.436  1.00 24.43           H  
ANISOU 1889  HB3 SER A 127     3094   3094   3094      0      0      0       H  
ATOM   1890  HG  SER A 127      45.671  53.344  10.552  1.00 48.08           H  
ANISOU 1890  HG  SER A 127     6089   6089   6089      0      0      0       H  
ATOM   1891  N   GLN A 128      45.532  48.772  12.109  1.00 17.99           N  
ANISOU 1891  N   GLN A 128     1838   1915   2915   -597    -89   -188       N  
ATOM   1892  CA  GLN A 128      45.830  47.407  12.429  1.00 15.72           C  
ANISOU 1892  CA  GLN A 128     1551   1927   2345   -508    -11   -266       C  
ATOM   1893  C   GLN A 128      45.439  46.538  11.244  1.00 14.53           C  
ANISOU 1893  C   GLN A 128     1247   1854   2282   -703    102   -144       C  
ATOM   1894  O   GLN A 128      44.298  46.641  10.732  1.00 15.50           O  
ANISOU 1894  O   GLN A 128     1386   2295   2061   -552     30    -32       O  
ATOM   1895  CB  GLN A 128      45.083  46.965  13.680  1.00 16.05           C  
ANISOU 1895  CB  GLN A 128     1513   2149   2285   -234     10   -182       C  
ATOM   1896  CG  GLN A 128      45.310  45.535  14.138  1.00 18.59           C  
ANISOU 1896  CG  GLN A 128     2209   2125   2555   -398   -342      1       C  
ATOM   1897  CD  GLN A 128      46.621  45.177  14.779  1.00 19.50           C  
ANISOU 1897  CD  GLN A 128     2381   2125   2718    157   -253   -226       C  
ATOM   1898  OE1 GLN A 128      47.335  44.199  14.496  1.00 21.36           O  
ANISOU 1898  OE1 GLN A 128     2970   2307   2640    445    686    355       O  
ATOM   1899  NE2 GLN A 128      47.055  46.057  15.661  1.00 24.48           N  
ANISOU 1899  NE2 GLN A 128     3212   3041   2820   1101  -1449   -588       N  
ATOM   1900  H   GLN A 128      44.688  49.001  12.204  1.00 21.59           H  
ANISOU 1900  H   GLN A 128     2734   2734   2734      0      0      0       H  
ATOM   1901  HA  GLN A 128      46.813  47.318  12.589  1.00 18.86           H  
ANISOU 1901  HA  GLN A 128     2389   2389   2389      0      0      0       H  
ATOM   1902  HB2 GLN A 128      45.337  47.570  14.421  1.00 19.26           H  
ANISOU 1902  HB2 GLN A 128     2439   2439   2439      0      0      0       H  
ATOM   1903  HB3 GLN A 128      44.113  47.087  13.519  1.00 19.26           H  
ANISOU 1903  HB3 GLN A 128     2439   2439   2439      0      0      0       H  
ATOM   1904  HG2 GLN A 128      44.591  45.309  14.780  1.00 22.31           H  
ANISOU 1904  HG2 GLN A 128     2826   2826   2826      0      0      0       H  
ATOM   1905  HG3 GLN A 128      45.191  44.947  13.350  1.00 22.31           H  
ANISOU 1905  HG3 GLN A 128     2826   2826   2826      0      0      0       H  
ATOM   1906 HE21 GLN A 128      47.842  45.948  16.041  1.00 29.38           H  
ANISOU 1906 HE21 GLN A 128     3721   3721   3721      0      0      0       H  
ATOM   1907 HE22 GLN A 128      46.559  46.753  15.870  1.00 29.38           H  
ANISOU 1907 HE22 GLN A 128     3721   3721   3721      0      0      0       H  
ATOM   1908  N   ASN A 129      46.370  45.685  10.852  1.00 15.31           N  
ANISOU 1908  N   ASN A 129     1180   2282   2211   -826    357   -384       N  
ATOM   1909  CA  ASN A 129      46.009  44.699   9.828  1.00 14.06           C  
ANISOU 1909  CA  ASN A 129     1396   1980   1833   -741    165    -44       C  
ATOM   1910  C   ASN A 129      44.838  43.816  10.287  1.00 12.53           C  
ANISOU 1910  C   ASN A 129     1439   1625   1578   -670     70    -91       C  
ATOM   1911  O   ASN A 129      44.816  43.380  11.426  1.00 13.21           O  
ANISOU 1911  O   ASN A 129     1283   2080   1535   -717    169     25       O  
ATOM   1912  CB  ASN A 129      47.167  43.763   9.499  1.00 14.95           C  
ANISOU 1912  CB  ASN A 129     1623   2200   1716   -400    187    104       C  
ATOM   1913  CG  ASN A 129      48.433  44.330   8.980  1.00 15.58           C  
ANISOU 1913  CG  ASN A 129     1361   2645   1769   -184     -6    334       C  
ATOM   1914  OD1 ASN A 129      49.542  43.692   8.999  1.00 22.18           O  
ANISOU 1914  OD1 ASN A 129     1663   3332   3224    230     78    499       O  
ATOM   1915  ND2 ASN A 129      48.320  45.481   8.392  1.00 15.30           N  
ANISOU 1915  ND2 ASN A 129     1302   2433   1933   -458    267    296       N  
ATOM   1916  H   ASN A 129      47.180  45.708  11.195  1.00 18.37           H  
ANISOU 1916  H   ASN A 129     2327   2327   2327      0      0      0       H  
ATOM   1917  HA  ASN A 129      45.740  45.184   8.995  1.00 16.87           H  
ANISOU 1917  HA  ASN A 129     2137   2137   2137      0      0      0       H  
ATOM   1918  HB2 ASN A 129      47.382  43.256  10.321  1.00 17.94           H  
ANISOU 1918  HB2 ASN A 129     2272   2272   2272      0      0      0       H  
ATOM   1919  HB3 ASN A 129      46.839  43.108   8.833  1.00 17.94           H  
ANISOU 1919  HB3 ASN A 129     2272   2272   2272      0      0      0       H  
ATOM   1920 HD21 ASN A 129      49.016  45.843   7.994  1.00 18.36           H  
ANISOU 1920 HD21 ASN A 129     2325   2325   2325      0      0      0       H  
ATOM   1921 HD22 ASN A 129      47.546  45.901   8.392  1.00 18.36           H  
ANISOU 1921 HD22 ASN A 129     2325   2325   2325      0      0      0       H  
ATOM   1922  N   ILE A 130      43.910  43.569   9.330  1.00 11.97           N  
ANISOU 1922  N   ILE A 130     1190   1708   1536   -566    213     43       N  
ATOM   1923  CA  ILE A 130      42.870  42.581   9.625  1.00 10.61           C  
ANISOU 1923  CA  ILE A 130     1009   1591   1331   -439    119     33       C  
ATOM   1924  C   ILE A 130      43.441  41.194   9.401  1.00 10.71           C  
ANISOU 1924  C   ILE A 130      783   1629   1557   -222    193      6       C  
ATOM   1925  O   ILE A 130      44.042  40.909   8.368  1.00 13.34           O  
ANISOU 1925  O   ILE A 130     1534   1801   1608   -205    436    138       O  
ATOM   1926  CB  ILE A 130      41.658  42.793   8.731  1.00 10.79           C  
ANISOU 1926  CB  ILE A 130     1133   1353   1514   -301     95     75       C  
ATOM   1927  CG1 ILE A 130      41.081  44.205   8.882  1.00 11.20           C  
ANISOU 1927  CG1 ILE A 130     1507   1287   1356   -347    149     86       C  
ATOM   1928  CG2 ILE A 130      40.595  41.729   9.032  1.00 11.08           C  
ANISOU 1928  CG2 ILE A 130      962   1328   1815   -347    101    117       C  
ATOM   1929  CD1 ILE A 130      39.833  44.498   8.029  1.00 11.69           C  
ANISOU 1929  CD1 ILE A 130     1300   1318   1714   -181    218     -6       C  
ATOM   1930  H   ILE A 130      43.931  43.989   8.557  1.00 14.36           H  
ANISOU 1930  H   ILE A 130     1819   1819   1819      0      0      0       H  
ATOM   1931  HA  ILE A 130      42.593  42.671  10.581  1.00 12.73           H  
ANISOU 1931  HA  ILE A 130     1612   1612   1612      0      0      0       H  
ATOM   1932  HB  ILE A 130      41.950  42.678   7.782  1.00 12.95           H  
ANISOU 1932  HB  ILE A 130     1640   1640   1640      0      0      0       H  
ATOM   1933 HG12 ILE A 130      40.852  44.350   9.834  1.00 13.44           H  
ANISOU 1933 HG12 ILE A 130     1702   1702   1702      0      0      0       H  
ATOM   1934 HG13 ILE A 130      41.786  44.858   8.642  1.00 13.44           H  
ANISOU 1934 HG13 ILE A 130     1702   1702   1702      0      0      0       H  
ATOM   1935 HG21 ILE A 130      40.984  40.837   8.917  1.00 16.62           H  
ANISOU 1935 HG21 ILE A 130     2105   2105   2105      0      0      0       H  
ATOM   1936 HG22 ILE A 130      40.282  41.833   9.955  1.00 16.62           H  
ANISOU 1936 HG22 ILE A 130     2105   2105   2105      0      0      0       H  
ATOM   1937 HG23 ILE A 130      39.840  41.839   8.417  1.00 16.62           H  
ANISOU 1937 HG23 ILE A 130     2105   2105   2105      0      0      0       H  
ATOM   1938 HD11 ILE A 130      39.118  43.874   8.271  1.00 17.54           H  
ANISOU 1938 HD11 ILE A 130     2221   2221   2221      0      0      0       H  
ATOM   1939 HD12 ILE A 130      39.535  45.417   8.192  1.00 17.54           H  
ANISOU 1939 HD12 ILE A 130     2221   2221   2221      0      0      0       H  
ATOM   1940 HD13 ILE A 130      40.053  44.390   7.080  1.00 17.54           H  
ANISOU 1940 HD13 ILE A 130     2221   2221   2221      0      0      0       H  
ATOM   1941  N   ALA A 131      43.296  40.306  10.398  1.00 10.53           N  
ANISOU 1941  N   ALA A 131      809   1504   1590   -428    210    -30       N  
ATOM   1942  CA  ALA A 131      43.704  38.925  10.300  1.00 10.64           C  
ANISOU 1942  CA  ALA A 131      735   1505   1701   -287    219     13       C  
ATOM   1943  C   ALA A 131      42.435  38.083  10.199  1.00  9.25           C  
ANISOU 1943  C   ALA A 131      634   1341   1455   -170    238     38       C  
ATOM   1944  O   ALA A 131      41.756  37.852  11.186  1.00 10.12           O  
ANISOU 1944  O   ALA A 131      841   1517   1390   -396    285   -149       O  
ATOM   1945  CB  ALA A 131      44.535  38.546  11.508  1.00 12.00           C  
ANISOU 1945  CB  ALA A 131      766   1853   1827   -226     57    -12       C  
ATOM   1946  H   ALA A 131      42.933  40.581  11.151  1.00 12.64           H  
ANISOU 1946  H   ALA A 131     1601   1601   1601      0      0      0       H  
ATOM   1947  HA  ALA A 131      44.250  38.801   9.472  1.00 12.76           H  
ANISOU 1947  HA  ALA A 131     1616   1616   1616      0      0      0       H  
ATOM   1948  HB1 ALA A 131      44.005  38.671  12.322  1.00 18.00           H  
ANISOU 1948  HB1 ALA A 131     2280   2280   2280      0      0      0       H  
ATOM   1949  HB2 ALA A 131      44.807  37.608  11.436  1.00 18.00           H  
ANISOU 1949  HB2 ALA A 131     2280   2280   2280      0      0      0       H  
ATOM   1950  HB3 ALA A 131      45.333  39.115  11.547  1.00 18.00           H  
ANISOU 1950  HB3 ALA A 131     2280   2280   2280      0      0      0       H  
ATOM   1951  N   VAL A 132      42.074  37.692   8.988  1.00  8.98           N  
ANISOU 1951  N   VAL A 132      541   1414   1371   -135    277    261       N  
ATOM   1952  CA  VAL A 132      40.837  36.934   8.759  1.00  8.11           C  
ANISOU 1952  CA  VAL A 132      578   1236   1192    -83    168     94       C  
ATOM   1953  C   VAL A 132      41.034  35.499   9.255  1.00  8.14           C  
ANISOU 1953  C   VAL A 132      660   1295   1060     -7    233    163       C  
ATOM   1954  O   VAL A 132      42.025  34.872   8.905  1.00 10.34           O  
ANISOU 1954  O   VAL A 132      836   1412   1582    130    465    302       O  
ATOM   1955  CB  VAL A 132      40.417  37.001   7.282  1.00  9.02           C  
ANISOU 1955  CB  VAL A 132      903   1148   1291   -130    208    197       C  
ATOM   1956  CG1 VAL A 132      39.216  36.115   7.018  1.00  9.48           C  
ANISOU 1956  CG1 VAL A 132      731   1607   1174   -146    -82    137       C  
ATOM   1957  CG2 VAL A 132      40.097  38.427   6.854  1.00 10.29           C  
ANISOU 1957  CG2 VAL A 132     1199   1279   1334    113    277    309       C  
ATOM   1958  H   VAL A 132      42.588  37.891   8.302  1.00 10.77           H  
ANISOU 1958  H   VAL A 132     1364   1364   1364      0      0      0       H  
ATOM   1959  HA  VAL A 132      40.112  37.353   9.306  1.00  9.73           H  
ANISOU 1959  HA  VAL A 132     1232   1232   1232      0      0      0       H  
ATOM   1960  HB  VAL A 132      41.178  36.670   6.725  1.00 10.82           H  
ANISOU 1960  HB  VAL A 132     1370   1370   1370      0      0      0       H  
ATOM   1961 HG11 VAL A 132      39.421  35.197   7.291  1.00 14.22           H  
ANISOU 1961 HG11 VAL A 132     1801   1801   1801      0      0      0       H  
ATOM   1962 HG12 VAL A 132      38.448  36.445   7.530  1.00 14.22           H  
ANISOU 1962 HG12 VAL A 132     1801   1801   1801      0      0      0       H  
ATOM   1963 HG13 VAL A 132      39.002  36.132   6.062  1.00 14.22           H  
ANISOU 1963 HG13 VAL A 132     1801   1801   1801      0      0      0       H  
ATOM   1964 HG21 VAL A 132      40.860  39.008   7.057  1.00 15.43           H  
ANISOU 1964 HG21 VAL A 132     1954   1954   1954      0      0      0       H  
ATOM   1965 HG22 VAL A 132      39.919  38.446   5.891  1.00 15.43           H  
ANISOU 1965 HG22 VAL A 132     1954   1954   1954      0      0      0       H  
ATOM   1966 HG23 VAL A 132      39.307  38.744   7.339  1.00 15.43           H  
ANISOU 1966 HG23 VAL A 132     1954   1954   1954      0      0      0       H  
ATOM   1967  N   VAL A 133      40.047  34.990   9.956  1.00  7.55           N  
ANISOU 1967  N   VAL A 133      674   1025   1100    -43    144    -29       N  
ATOM   1968  CA  VAL A 133      39.993  33.618  10.427  1.00  7.22           C  
ANISOU 1968  CA  VAL A 133      531   1197    948   -121     27     92       C  
ATOM   1969  C   VAL A 133      38.725  32.991   9.926  1.00  6.42           C  
ANISOU 1969  C   VAL A 133      427   1039    912     -7    -47     88       C  
ATOM   1970  O   VAL A 133      37.635  33.574   9.957  1.00  7.24           O  
ANISOU 1970  O   VAL A 133      572   1102   1010    -25      9     69       O  
ATOM   1971  CB  VAL A 133      40.075  33.543  11.974  1.00  7.73           C  
ANISOU 1971  CB  VAL A 133      614   1305    945   -178    -57     20       C  
ATOM   1972  CG1 VAL A 133      40.161  32.106  12.429  1.00  8.00           C  
ANISOU 1972  CG1 VAL A 133      819   1223    924   -107    -73     97       C  
ATOM   1973  CG2 VAL A 133      41.282  34.337  12.483  1.00  8.86           C  
ANISOU 1973  CG2 VAL A 133      770   1298   1215   -190   -210    -38       C  
ATOM   1974  H   VAL A 133      39.371  35.517  10.154  1.00  9.06           H  
ANISOU 1974  H   VAL A 133     1147   1147   1147      0      0      0       H  
ATOM   1975  HA  VAL A 133      40.769  33.119  10.043  1.00  8.67           H  
ANISOU 1975  HA  VAL A 133     1098   1098   1098      0      0      0       H  
ATOM   1976  HB  VAL A 133      39.245  33.948  12.356  1.00  9.27           H  
ANISOU 1976  HB  VAL A 133     1174   1174   1174      0      0      0       H  
ATOM   1977 HG11 VAL A 133      39.396  31.605  12.077  1.00 12.00           H  
ANISOU 1977 HG11 VAL A 133     1520   1520   1520      0      0      0       H  
ATOM   1978 HG12 VAL A 133      40.993  31.707  12.098  1.00 12.00           H  
ANISOU 1978 HG12 VAL A 133     1520   1520   1520      0      0      0       H  
ATOM   1979 HG13 VAL A 133      40.150  32.072  13.409  1.00 12.00           H  
ANISOU 1979 HG13 VAL A 133     1520   1520   1520      0      0      0       H  
ATOM   1980 HG21 VAL A 133      41.212  35.267  12.181  1.00 13.29           H  
ANISOU 1980 HG21 VAL A 133     1683   1683   1683      0      0      0       H  
ATOM   1981 HG22 VAL A 133      41.300  34.312  13.463  1.00 13.29           H  
ANISOU 1981 HG22 VAL A 133     1683   1683   1683      0      0      0       H  
ATOM   1982 HG23 VAL A 133      42.106  33.940  12.131  1.00 13.29           H  
ANISOU 1982 HG23 VAL A 133     1683   1683   1683      0      0      0       H  
ATOM   1983  N   ARG A 134      38.845  31.738   9.456  1.00  6.81           N  
ANISOU 1983  N   ARG A 134      489   1161    874    -63      6     71       N  
ATOM   1984  CA  ARG A 134      37.740  30.966   8.921  1.00  6.40           C  
ANISOU 1984  CA  ARG A 134      485   1057    831    -92     68     28       C  
ATOM   1985  C   ARG A 134      37.891  29.534   9.369  1.00  6.03           C  
ANISOU 1985  C   ARG A 134      422   1092    721    -27      4     34       C  
ATOM   1986  O   ARG A 134      38.887  29.165  10.016  1.00  7.32           O  
ANISOU 1986  O   ARG A 134      548   1151   1014    -66     -4    158       O  
ATOM   1987  CB  ARG A 134      37.645  31.163   7.399  1.00  7.23           C  
ANISOU 1987  CB  ARG A 134      571   1250    857      2     52    220       C  
ATOM   1988  CG  ARG A 134      38.940  30.887   6.640  1.00  8.22           C  
ANISOU 1988  CG  ARG A 134      858   1278    909     71    186    117       C  
ATOM   1989  CD  ARG A 134      39.234  29.387   6.496  1.00  8.73           C  
ANISOU 1989  CD  ARG A 134      876   1342   1019    163    245    162       C  
ATOM   1990  NE  ARG A 134      40.525  29.235   5.836  1.00 12.71           N  
ANISOU 1990  NE  ARG A 134     1565   1446   1699    239    965    228       N  
ATOM   1991  CZ  ARG A 134      41.071  28.050   5.611  1.00 15.25           C  
ANISOU 1991  CZ  ARG A 134     1903   1577   2171    298   1457    213       C  
ATOM   1992  NH1 ARG A 134      40.383  26.956   5.853  1.00 13.60           N  
ANISOU 1992  NH1 ARG A 134     1942   1378   1719    333   1044     54       N  
ATOM   1993  NH2 ARG A 134      42.293  27.983   5.096  1.00 27.83           N  
ANISOU 1993  NH2 ARG A 134     2601   2080   5632    395   2943     73       N  
ATOM   1994  H   ARG A 134      39.641  31.364   9.473  1.00  8.17           H  
ANISOU 1994  H   ARG A 134     1035   1035   1035      0      0      0       H  
ATOM   1995  HA  ARG A 134      36.898  31.322   9.326  1.00  7.68           H  
ANISOU 1995  HA  ARG A 134      973    973    973      0      0      0       H  
ATOM   1996  HB2 ARG A 134      36.938  30.566   7.046  1.00  8.67           H  
ANISOU 1996  HB2 ARG A 134     1098   1098   1098      0      0      0       H  
ATOM   1997  HB3 ARG A 134      37.365  32.096   7.218  1.00  8.67           H  
ANISOU 1997  HB3 ARG A 134     1098   1098   1098      0      0      0       H  
ATOM   1998  HG2 ARG A 134      38.880  31.293   5.739  1.00  9.86           H  
ANISOU 1998  HG2 ARG A 134     1249   1249   1249      0      0      0       H  
ATOM   1999  HG3 ARG A 134      39.693  31.319   7.117  1.00  9.86           H  
ANISOU 1999  HG3 ARG A 134     1249   1249   1249      0      0      0       H  
ATOM   2000  HD2 ARG A 134      39.257  28.958   7.388  1.00 10.48           H  
ANISOU 2000  HD2 ARG A 134     1327   1327   1327      0      0      0       H  
ATOM   2001  HD3 ARG A 134      38.526  28.953   5.958  1.00 10.48           H  
ANISOU 2001  HD3 ARG A 134     1327   1327   1327      0      0      0       H  
ATOM   2002  HE  ARG A 134      40.957  29.957   5.578  1.00 15.25           H  
ANISOU 2002  HE  ARG A 134     1931   1931   1931      0      0      0       H  
ATOM   2003 HH11 ARG A 134      39.562  27.013   6.164  1.00 16.31           H  
ANISOU 2003 HH11 ARG A 134     2066   2066   2066      0      0      0       H  
ATOM   2004 HH12 ARG A 134      40.743  26.167   5.704  1.00 16.31           H  
ANISOU 2004 HH12 ARG A 134     2066   2066   2066      0      0      0       H  
ATOM   2005 HH21 ARG A 134      42.745  28.722   4.938  1.00 33.40           H  
ANISOU 2005 HH21 ARG A 134     4230   4230   4230      0      0      0       H  
ATOM   2006 HH22 ARG A 134      42.651  27.200   4.912  1.00 33.40           H  
ANISOU 2006 HH22 ARG A 134     4230   4230   4230      0      0      0       H  
ATOM   2007  N   ARG A 135      36.943  28.656   9.053  1.00  6.31           N  
ANISOU 2007  N   ARG A 135      656   1011    671    -53     43     -1       N  
ATOM   2008  CA  ARG A 135      37.033  27.265   9.500  1.00  6.12           C  
ANISOU 2008  CA  ARG A 135      577   1034    658    -21     57    -17       C  
ATOM   2009  C   ARG A 135      37.918  26.416   8.550  1.00  7.21           C  
ANISOU 2009  C   ARG A 135      706   1039    928     26     96    -26       C  
ATOM   2010  O   ARG A 135      37.818  26.527   7.334  1.00  8.59           O  
ANISOU 2010  O   ARG A 135     1171   1235    775     78    231    -89       O  
ATOM   2011  CB  ARG A 135      35.650  26.648   9.573  1.00  5.93           C  
ANISOU 2011  CB  ARG A 135      525    964    708    -10      6      2       C  
ATOM   2012  CG  ARG A 135      34.777  27.220  10.665  1.00  6.09           C  
ANISOU 2012  CG  ARG A 135      433    998    828    -38     29    -25       C  
ATOM   2013  CD  ARG A 135      35.232  26.776  12.050  1.00  5.87           C  
ANISOU 2013  CD  ARG A 135      510    912    753    -23      0      4       C  
ATOM   2014  NE  ARG A 135      34.819  25.388  12.298  1.00  5.83           N  
ANISOU 2014  NE  ARG A 135      386    979    797      0     56     14       N  
ATOM   2015  CZ  ARG A 135      33.637  25.010  12.668  1.00  5.61           C  
ANISOU 2015  CZ  ARG A 135      385   1042    651     27     29     61       C  
ATOM   2016  NH1 ARG A 135      32.728  25.877  13.085  1.00  5.92           N  
ANISOU 2016  NH1 ARG A 135      397   1050    746    -33     95    -11       N  
ATOM   2017  NH2 ARG A 135      33.341  23.683  12.695  1.00  5.81           N  
ANISOU 2017  NH2 ARG A 135      327   1003    823    -45      9     23       N  
ATOM   2018  H   ARG A 135      36.254  28.915   8.570  1.00  7.57           H  
ANISOU 2018  H   ARG A 135      959    959    959      0      0      0       H  
ATOM   2019  HA  ARG A 135      37.439  27.249  10.414  1.00  7.35           H  
ANISOU 2019  HA  ARG A 135      931    931    931      0      0      0       H  
ATOM   2020  HB2 ARG A 135      35.197  26.779   8.703  1.00  7.11           H  
ANISOU 2020  HB2 ARG A 135      900    900    900      0      0      0       H  
ATOM   2021  HB3 ARG A 135      35.744  25.674   9.719  1.00  7.11           H  
ANISOU 2021  HB3 ARG A 135      900    900    900      0      0      0       H  
ATOM   2022  HG2 ARG A 135      34.799  28.209  10.616  1.00  7.31           H  
ANISOU 2022  HG2 ARG A 135      926    926    926      0      0      0       H  
ATOM   2023  HG3 ARG A 135      33.842  26.929  10.520  1.00  7.31           H  
ANISOU 2023  HG3 ARG A 135      926    926    926      0      0      0       H  
ATOM   2024  HD2 ARG A 135      36.218  26.846  12.114  1.00  7.04           H  
ANISOU 2024  HD2 ARG A 135      892    892    892      0      0      0       H  
ATOM   2025  HD3 ARG A 135      34.836  27.369  12.736  1.00  7.04           H  
ANISOU 2025  HD3 ARG A 135      892    892    892      0      0      0       H  
ATOM   2026  HE  ARG A 135      35.426  24.760  12.187  1.00  7.00           H  
ANISOU 2026  HE  ARG A 135      887    887    887      0      0      0       H  
ATOM   2027 HH11 ARG A 135      32.920  26.735  13.117  1.00  7.10           H  
ANISOU 2027 HH11 ARG A 135      899    899    899      0      0      0       H  
ATOM   2028 HH12 ARG A 135      31.931  25.595  13.331  1.00  7.10           H  
ANISOU 2028 HH12 ARG A 135      899    899    899      0      0      0       H  
ATOM   2029 HH21 ARG A 135      33.950  23.092  12.463  1.00  6.97           H  
ANISOU 2029 HH21 ARG A 135      883    883    883      0      0      0       H  
ATOM   2030 HH22 ARG A 135      32.540  23.416  12.945  1.00  6.97           H  
ANISOU 2030 HH22 ARG A 135      883    883    883      0      0      0       H  
ATOM   2031  N   ALA A 136      38.707  25.588   9.171  1.00  7.01           N  
ANISOU 2031  N   ALA A 136      632   1090    875     22    144    -42       N  
ATOM   2032  CA  ALA A 136      39.475  24.563   8.489  1.00  8.62           C  
ANISOU 2032  CA  ALA A 136      720   1127   1345     73    308    -46       C  
ATOM   2033  C   ALA A 136      38.645  23.303   8.187  1.00  8.39           C  
ANISOU 2033  C   ALA A 136      826   1170   1112     -1    224    -71       C  
ATOM   2034  O   ALA A 136      38.890  22.645   7.154  1.00 13.41           O  
ANISOU 2034  O   ALA A 136     2289   1304   1375   -251    823   -333       O  
ATOM   2035  CB  ALA A 136      40.675  24.154   9.327  1.00 10.69           C  
ANISOU 2035  CB  ALA A 136      711   1235   2016     63    -23   -171       C  
ATOM   2036  H   ALA A 136      38.778  25.652  10.045  1.00  8.41           H  
ANISOU 2036  H   ALA A 136     1065   1065   1065      0      0      0       H  
ATOM   2037  HA  ALA A 136      39.807  24.939   7.624  1.00 10.34           H  
ANISOU 2037  HA  ALA A 136     1310   1310   1310      0      0      0       H  
ATOM   2038  HB1 ALA A 136      41.216  24.945   9.532  1.00 16.04           H  
ANISOU 2038  HB1 ALA A 136     2031   2031   2031      0      0      0       H  
ATOM   2039  HB2 ALA A 136      40.366  23.745  10.162  1.00 16.04           H  
ANISOU 2039  HB2 ALA A 136     2031   2031   2031      0      0      0       H  
ATOM   2040  HB3 ALA A 136      41.217  23.508   8.828  1.00 16.04           H  
ANISOU 2040  HB3 ALA A 136     2031   2031   2031      0      0      0       H  
ATOM   2041  N   ASP A 137      37.780  22.955   9.052  1.00  7.87           N  
ANISOU 2041  N   ASP A 137      664   1215   1038     22    152   -129       N  
ATOM   2042  CA  ASP A 137      36.957  21.757   8.990  1.00  7.12           C  
ANISOU 2042  CA  ASP A 137      585   1060    992     78     38   -149       C  
ATOM   2043  C   ASP A 137      35.637  22.005   8.313  1.00  6.96           C  
ANISOU 2043  C   ASP A 137      629   1001    949     69     81   -100       C  
ATOM   2044  O   ASP A 137      35.129  23.116   8.232  1.00  7.46           O  
ANISOU 2044  O   ASP A 137      713    970   1082     42     15    -46       O  
ATOM   2045  CB  ASP A 137      36.769  21.209  10.398  1.00  7.96           C  
ANISOU 2045  CB  ASP A 137      934   1061    953    107     71    -50       C  
ATOM   2046  CG  ASP A 137      36.154  22.140  11.419  1.00  7.66           C  
ANISOU 2046  CG  ASP A 137      784   1069    985     80      2    -78       C  
ATOM   2047  OD1 ASP A 137      36.584  23.325  11.437  1.00  7.26           O  
ANISOU 2047  OD1 ASP A 137      664   1077    950     80    -16   -112       O  
ATOM   2048  OD2 ASP A 137      35.263  21.700  12.191  1.00  8.23           O  
ANISOU 2048  OD2 ASP A 137      847   1081   1123    104     97    -19       O  
ATOM   2049  H   ASP A 137      37.671  23.483   9.747  1.00  9.44           H  
ANISOU 2049  H   ASP A 137     1196   1196   1196      0      0      0       H  
ATOM   2050  HA  ASP A 137      37.451  21.071   8.456  1.00  8.54           H  
ANISOU 2050  HA  ASP A 137     1082   1082   1082      0      0      0       H  
ATOM   2051  HB2 ASP A 137      36.202  20.399  10.340  1.00  9.55           H  
ANISOU 2051  HB2 ASP A 137     1210   1210   1210      0      0      0       H  
ATOM   2052  HB3 ASP A 137      37.654  20.923  10.737  1.00  9.55           H  
ANISOU 2052  HB3 ASP A 137     1210   1210   1210      0      0      0       H  
ATOM   2053  N   GLY A 138      35.018  20.909   7.843  1.00  7.05           N  
ANISOU 2053  N   GLY A 138      513   1031   1067     58     -5    -73       N  
ATOM   2054  CA  GLY A 138      33.724  20.980   7.185  1.00  6.86           C  
ANISOU 2054  CA  GLY A 138      468   1173    902     56     95   -142       C  
ATOM   2055  C   GLY A 138      32.649  21.379   8.211  1.00  6.26           C  
ANISOU 2055  C   GLY A 138      569   1008    742     69     61     -2       C  
ATOM   2056  O   GLY A 138      32.437  20.672   9.204  1.00  7.38           O  
ANISOU 2056  O   GLY A 138      840   1039    854    208    145     62       O  
ATOM   2057  H   GLY A 138      35.407  20.126   7.937  1.00  8.46           H  
ANISOU 2057  H   GLY A 138     1071   1071   1071      0      0      0       H  
ATOM   2058  HA2 GLY A 138      33.756  21.648   6.455  1.00  8.24           H  
ANISOU 2058  HA2 GLY A 138     1044   1044   1044      0      0      0       H  
ATOM   2059  HA3 GLY A 138      33.501  20.100   6.790  1.00  8.24           H  
ANISOU 2059  HA3 GLY A 138     1044   1044   1044      0      0      0       H  
ATOM   2060  N   SER A 139      31.984  22.494   7.957  1.00  5.73           N  
ANISOU 2060  N   SER A 139      499    942    682     40     28    -19       N  
ATOM   2061  CA  SER A 139      31.308  23.215   9.016  1.00  5.34           C  
ANISOU 2061  CA  SER A 139      451    903    623     14     45    -23       C  
ATOM   2062  C   SER A 139      29.947  23.734   8.616  1.00  5.33           C  
ANISOU 2062  C   SER A 139      446    783    745    -83     42    -68       C  
ATOM   2063  O   SER A 139      29.800  24.463   7.604  1.00  5.94           O  
ANISOU 2063  O   SER A 139      562    974    664     49     42     29       O  
ATOM   2064  CB  SER A 139      32.224  24.391   9.391  1.00  5.58           C  
ANISOU 2064  CB  SER A 139      383    927    756     -3      1     14       C  
ATOM   2065  OG  SER A 139      31.569  25.373  10.168  1.00  5.67           O  
ANISOU 2065  OG  SER A 139      532    912    656    -14     68     34       O  
ATOM   2066  H   SER A 139      31.952  22.802   7.133  1.00  6.87           H  
ANISOU 2066  H   SER A 139      870    870    870      0      0      0       H  
ATOM   2067  HA  SER A 139      31.208  22.613   9.809  1.00  6.40           H  
ANISOU 2067  HA  SER A 139      811    811    811      0      0      0       H  
ATOM   2068  HB2 SER A 139      33.002  24.045   9.897  1.00  6.69           H  
ANISOU 2068  HB2 SER A 139      847    847    847      0      0      0       H  
ATOM   2069  HB3 SER A 139      32.565  24.811   8.562  1.00  6.69           H  
ANISOU 2069  HB3 SER A 139      847    847    847      0      0      0       H  
ATOM   2070  HG  SER A 139      31.261  25.019  10.865  1.00  8.50           H  
ANISOU 2070  HG  SER A 139     1077   1077   1077      0      0      0       H  
ATOM   2071  N   GLY A 140      28.981  23.489   9.467  1.00  5.64           N  
ANISOU 2071  N   GLY A 140      479    934    678    -47      1     32       N  
ATOM   2072  CA  GLY A 140      27.658  24.090   9.324  1.00  5.63           C  
ANISOU 2072  CA  GLY A 140      465    937    683    -26      6    -36       C  
ATOM   2073  C   GLY A 140      27.651  25.579   9.622  1.00  5.44           C  
ANISOU 2073  C   GLY A 140      394    940    683    -51     82    -22       C  
ATOM   2074  O   GLY A 140      26.865  26.323   9.013  1.00  6.00           O  
ANISOU 2074  O   GLY A 140      581    886    755     58    -22     22       O  
ATOM   2075  H   GLY A 140      29.134  22.947  10.143  1.00  6.77           H  
ANISOU 2075  H   GLY A 140      857    857    857      0      0      0       H  
ATOM   2076  HA2 GLY A 140      27.337  23.945   8.399  1.00  6.75           H  
ANISOU 2076  HA2 GLY A 140      855    855    855      0      0      0       H  
ATOM   2077  HA3 GLY A 140      27.029  23.635   9.938  1.00  6.75           H  
ANISOU 2077  HA3 GLY A 140      855    855    855      0      0      0       H  
ATOM   2078  N   THR A 141      28.509  26.021  10.514  1.00  5.22           N  
ANISOU 2078  N   THR A 141      460    806    667    -15     32     37       N  
ATOM   2079  CA  THR A 141      28.645  27.457  10.758  1.00  5.58           C  
ANISOU 2079  CA  THR A 141      482    845    739      0     68     40       C  
ATOM   2080  C   THR A 141      29.169  28.132   9.475  1.00  5.34           C  
ANISOU 2080  C   THR A 141      418    917    644    -49    -46      9       C  
ATOM   2081  O   THR A 141      28.705  29.185   9.080  1.00  5.72           O  
ANISOU 2081  O   THR A 141      514    872    735     49      2     -1       O  
ATOM   2082  CB  THR A 141      29.567  27.754  11.956  1.00  5.48           C  
ANISOU 2082  CB  THR A 141      511    840    678     20     12    -17       C  
ATOM   2083  OG1 THR A 141      29.123  27.027  13.123  1.00  5.60           O  
ANISOU 2083  OG1 THR A 141      567    879    631   -104     98     -8       O  
ATOM   2084  CG2 THR A 141      29.456  29.230  12.329  1.00  6.42           C  
ANISOU 2084  CG2 THR A 141      757    796    825    -35     39    -17       C  
ATOM   2085  H   THR A 141      29.003  25.451  10.967  1.00  6.26           H  
ANISOU 2085  H   THR A 141      793    793    793      0      0      0       H  
ATOM   2086  HA  THR A 141      27.739  27.828  10.960  1.00  6.69           H  
ANISOU 2086  HA  THR A 141      847    847    847      0      0      0       H  
ATOM   2087  HB  THR A 141      30.513  27.519  11.736  1.00  6.57           H  
ANISOU 2087  HB  THR A 141      832    832    832      0      0      0       H  
ATOM   2088  HG1 THR A 141      29.156  26.202  12.969  1.00  8.41           H  
ANISOU 2088  HG1 THR A 141     1065   1065   1065      0      0      0       H  
ATOM   2089 HG21 THR A 141      28.529  29.438  12.568  1.00  9.63           H  
ANISOU 2089 HG21 THR A 141     1220   1220   1220      0      0      0       H  
ATOM   2090 HG22 THR A 141      30.040  29.419  13.093  1.00  9.63           H  
ANISOU 2090 HG22 THR A 141     1220   1220   1220      0      0      0       H  
ATOM   2091 HG23 THR A 141      29.728  29.782  11.566  1.00  9.63           H  
ANISOU 2091 HG23 THR A 141     1220   1220   1220      0      0      0       H  
ATOM   2092  N   SER A 142      30.138  27.479   8.817  1.00  5.43           N  
ANISOU 2092  N   SER A 142      392    941    678      7     18     68       N  
ATOM   2093  CA  SER A 142      30.575  27.996   7.519  1.00  5.63           C  
ANISOU 2093  CA  SER A 142      490    924    673     -7     66     87       C  
ATOM   2094  C   SER A 142      29.441  27.989   6.511  1.00  5.67           C  
ANISOU 2094  C   SER A 142      628    827    646     51     57     20       C  
ATOM   2095  O   SER A 142      29.321  28.953   5.715  1.00  6.08           O  
ANISOU 2095  O   SER A 142      737    868    647     70     36     82       O  
ATOM   2096  CB  SER A 142      31.699  27.155   6.921  1.00  5.91           C  
ANISOU 2096  CB  SER A 142      537    949    705     13     42    128       C  
ATOM   2097  OG  SER A 142      32.853  27.275   7.694  1.00  5.95           O  
ANISOU 2097  OG  SER A 142      442    964    801    -16     49    -40       O  
ATOM   2098  H   SER A 142      30.504  26.755   9.158  1.00  6.51           H  
ANISOU 2098  H   SER A 142      825    825    825      0      0      0       H  
ATOM   2099  HA  SER A 142      30.899  28.935   7.635  1.00  6.76           H  
ANISOU 2099  HA  SER A 142      856    856    856      0      0      0       H  
ATOM   2100  HB2 SER A 142      31.420  26.205   6.886  1.00  7.09           H  
ANISOU 2100  HB2 SER A 142      898    898    898      0      0      0       H  
ATOM   2101  HB3 SER A 142      31.885  27.456   5.997  1.00  7.09           H  
ANISOU 2101  HB3 SER A 142      898    898    898      0      0      0       H  
ATOM   2102  HG  SER A 142      33.454  26.781   7.378  1.00  8.93           H  
ANISOU 2102  HG  SER A 142     1131   1131   1131      0      0      0       H  
ATOM   2103  N   PHE A 143      28.606  26.968   6.500  1.00  5.74           N  
ANISOU 2103  N   PHE A 143      469    954    704     16     40     53       N  
ATOM   2104  CA  PHE A 143      27.482  26.927   5.575  1.00  6.12           C  
ANISOU 2104  CA  PHE A 143      565    961    742     40      4     11       C  
ATOM   2105  C   PHE A 143      26.551  28.119   5.824  1.00  5.83           C  
ANISOU 2105  C   PHE A 143      507    898    755    -24    -22     38       C  
ATOM   2106  O   PHE A 143      26.149  28.801   4.878  1.00  6.81           O  
ANISOU 2106  O   PHE A 143      701    988    836      8    -54     89       O  
ATOM   2107  CB  PHE A 143      26.750  25.582   5.731  1.00  6.54           C  
ANISOU 2107  CB  PHE A 143      675    899    850    -28    -99     50       C  
ATOM   2108  CG  PHE A 143      25.625  25.447   4.746  1.00  9.10           C  
ANISOU 2108  CG  PHE A 143      970   1000   1402    -91   -473     96       C  
ATOM   2109  CD1 PHE A 143      25.928  24.994   3.462  1.00 13.14           C  
ANISOU 2109  CD1 PHE A 143     1893   1758   1218   -437   -577   -124       C  
ATOM   2110  CD2 PHE A 143      24.346  25.799   5.032  1.00 11.90           C  
ANISOU 2110  CD2 PHE A 143      920   1088   2404    -42   -538     91       C  
ATOM   2111  CE1 PHE A 143      24.981  24.824   2.463  1.00 14.66           C  
ANISOU 2111  CE1 PHE A 143     1874   2031   1526    -24   -722    -82       C  
ATOM   2112  CE2 PHE A 143      23.313  25.706   4.030  1.00 13.52           C  
ANISOU 2112  CE2 PHE A 143     1151   1404   2454    -84   -685    -68       C  
ATOM   2113  CZ  PHE A 143      23.720  25.278   2.783  1.00 15.54           C  
ANISOU 2113  CZ  PHE A 143     1860   1698   2202    -15   -677    122       C  
ATOM   2114  H   PHE A 143      28.729  26.301   7.061  1.00  6.89           H  
ANISOU 2114  H   PHE A 143      873    873    873      0      0      0       H  
ATOM   2115  HA  PHE A 143      27.836  26.989   4.642  1.00  7.34           H  
ANISOU 2115  HA  PHE A 143      930    930    930      0      0      0       H  
ATOM   2116  HB2 PHE A 143      27.393  24.842   5.596  1.00  7.85           H  
ANISOU 2116  HB2 PHE A 143      994    994    994      0      0      0       H  
ATOM   2117  HB3 PHE A 143      26.390  25.510   6.650  1.00  7.85           H  
ANISOU 2117  HB3 PHE A 143      994    994    994      0      0      0       H  
ATOM   2118  HD1 PHE A 143      26.834  24.791   3.260  1.00 15.77           H  
ANISOU 2118  HD1 PHE A 143     1997   1997   1997      0      0      0       H  
ATOM   2119  HD2 PHE A 143      24.128  26.110   5.903  1.00 14.28           H  
ANISOU 2119  HD2 PHE A 143     1809   1809   1809      0      0      0       H  
ATOM   2120  HE1 PHE A 143      25.186  24.426   1.625  1.00 17.59           H  
ANISOU 2120  HE1 PHE A 143     2228   2228   2228      0      0      0       H  
ATOM   2121  HE2 PHE A 143      22.408  25.926   4.217  1.00 16.22           H  
ANISOU 2121  HE2 PHE A 143     2054   2054   2054      0      0      0       H  
ATOM   2122  HZ  PHE A 143      23.075  25.298   2.085  1.00 18.65           H  
ANISOU 2122  HZ  PHE A 143     2362   2362   2362      0      0      0       H  
ATOM   2123  N   VAL A 144      26.212  28.391   7.079  1.00  5.76           N  
ANISOU 2123  N   VAL A 144      447    843    844      3     48     50       N  
ATOM   2124  CA  VAL A 144      25.346  29.522   7.407  1.00  6.29           C  
ANISOU 2124  CA  VAL A 144      463   1006    864    -19     42      8       C  
ATOM   2125  C   VAL A 144      26.039  30.836   7.029  1.00  5.69           C  
ANISOU 2125  C   VAL A 144      536    883    690     21     -9      5       C  
ATOM   2126  O   VAL A 144      25.397  31.716   6.433  1.00  6.36           O  
ANISOU 2126  O   VAL A 144      666    954    737     84    -50     30       O  
ATOM   2127  CB  VAL A 144      24.999  29.472   8.899  1.00  6.38           C  
ANISOU 2127  CB  VAL A 144      470    991    902     88    176    138       C  
ATOM   2128  CG1 VAL A 144      24.258  30.715   9.308  1.00  7.82           C  
ANISOU 2128  CG1 VAL A 144      992    893   1014    137    304    116       C  
ATOM   2129  CG2 VAL A 144      24.195  28.227   9.248  1.00  8.61           C  
ANISOU 2129  CG2 VAL A 144      870    978   1341    118    497    159       C  
ATOM   2130  H   VAL A 144      26.516  27.880   7.728  1.00  6.91           H  
ANISOU 2130  H   VAL A 144      875    875    875      0      0      0       H  
ATOM   2131  HA  VAL A 144      24.500  29.442   6.879  1.00  7.55           H  
ANISOU 2131  HA  VAL A 144      956    956    956      0      0      0       H  
ATOM   2132  HB  VAL A 144      25.856  29.440   9.414  1.00  7.65           H  
ANISOU 2132  HB  VAL A 144      969    969    969      0      0      0       H  
ATOM   2133 HG11 VAL A 144      24.811  31.502   9.119  1.00 11.74           H  
ANISOU 2133 HG11 VAL A 144     1487   1487   1487      0      0      0       H  
ATOM   2134 HG12 VAL A 144      23.420  30.777   8.804  1.00 11.74           H  
ANISOU 2134 HG12 VAL A 144     1487   1487   1487      0      0      0       H  
ATOM   2135 HG13 VAL A 144      24.060  30.677  10.267  1.00 11.74           H  
ANISOU 2135 HG13 VAL A 144     1487   1487   1487      0      0      0       H  
ATOM   2136 HG21 VAL A 144      24.698  27.428   8.985  1.00 12.91           H  
ANISOU 2136 HG21 VAL A 144     1635   1635   1635      0      0      0       H  
ATOM   2137 HG22 VAL A 144      24.029  28.205  10.213  1.00 12.91           H  
ANISOU 2137 HG22 VAL A 144     1635   1635   1635      0      0      0       H  
ATOM   2138 HG23 VAL A 144      23.339  28.247   8.770  1.00 12.91           H  
ANISOU 2138 HG23 VAL A 144     1635   1635   1635      0      0      0       H  
ATOM   2139  N   PHE A 145      27.290  30.966   7.391  1.00  5.67           N  
ANISOU 2139  N   PHE A 145      576    809    714      3      5     65       N  
ATOM   2140  CA  PHE A 145      28.006  32.210   7.192  1.00  5.59           C  
ANISOU 2140  CA  PHE A 145      519    881    671     35     80     41       C  
ATOM   2141  C   PHE A 145      28.125  32.527   5.690  1.00  5.83           C  
ANISOU 2141  C   PHE A 145      480    964    715     80     12     56       C  
ATOM   2142  O   PHE A 145      27.913  33.666   5.244  1.00  6.66           O  
ANISOU 2142  O   PHE A 145      829    909    730     53    -33    100       O  
ATOM   2143  CB  PHE A 145      29.380  32.113   7.834  1.00  5.95           C  
ANISOU 2143  CB  PHE A 145      520    929    755    -22     11     42       C  
ATOM   2144  CG  PHE A 145      30.172  33.404   7.785  1.00  6.03           C  
ANISOU 2144  CG  PHE A 145      559    931    745    -31      6    127       C  
ATOM   2145  CD1 PHE A 145      29.751  34.496   8.529  1.00  7.26           C  
ANISOU 2145  CD1 PHE A 145      895    982    814   -170     43     33       C  
ATOM   2146  CD2 PHE A 145      31.305  33.501   7.028  1.00  7.50           C  
ANISOU 2146  CD2 PHE A 145      583   1327    870    -40     67    160       C  
ATOM   2147  CE1 PHE A 145      30.463  35.663   8.532  1.00  8.61           C  
ANISOU 2147  CE1 PHE A 145     1077   1080   1032   -274      0      9       C  
ATOM   2148  CE2 PHE A 145      32.025  34.718   7.036  1.00  8.00           C  
ANISOU 2148  CE2 PHE A 145      505   1390   1069    -59      2    358       C  
ATOM   2149  CZ  PHE A 145      31.585  35.783   7.783  1.00  8.34           C  
ANISOU 2149  CZ  PHE A 145      825   1184   1081   -163   -130    216       C  
ATOM   2150  H   PHE A 145      27.705  30.285   7.763  1.00  6.80           H  
ANISOU 2150  H   PHE A 145      861    861    861      0      0      0       H  
ATOM   2151  HA  PHE A 145      27.497  32.948   7.635  1.00  6.71           H  
ANISOU 2151  HA  PHE A 145      850    850    850      0      0      0       H  
ATOM   2152  HB2 PHE A 145      29.271  31.842   8.780  1.00  7.13           H  
ANISOU 2152  HB2 PHE A 145      903    903    903      0      0      0       H  
ATOM   2153  HB3 PHE A 145      29.897  31.404   7.376  1.00  7.13           H  
ANISOU 2153  HB3 PHE A 145      903    903    903      0      0      0       H  
ATOM   2154  HD1 PHE A 145      28.956  34.432   9.045  1.00  8.72           H  
ANISOU 2154  HD1 PHE A 145     1104   1104   1104      0      0      0       H  
ATOM   2155  HD2 PHE A 145      31.603  32.765   6.506  1.00  9.00           H  
ANISOU 2155  HD2 PHE A 145     1140   1140   1140      0      0      0       H  
ATOM   2156  HE1 PHE A 145      30.169  36.394   9.062  1.00 10.33           H  
ANISOU 2156  HE1 PHE A 145     1308   1308   1308      0      0      0       H  
ATOM   2157  HE2 PHE A 145      32.819  34.799   6.522  1.00  9.60           H  
ANISOU 2157  HE2 PHE A 145     1216   1216   1216      0      0      0       H  
ATOM   2158  HZ  PHE A 145      32.066  36.602   7.774  1.00 10.00           H  
ANISOU 2158  HZ  PHE A 145     1267   1267   1267      0      0      0       H  
ATOM   2159  N   THR A 146      28.540  31.534   4.903  1.00  6.36           N  
ANISOU 2159  N   THR A 146      828    885    646     58     78     74       N  
ATOM   2160  CA  THR A 146      28.668  31.736   3.458  1.00  6.89           C  
ANISOU 2160  CA  THR A 146      901    968    684     -9     21    120       C  
ATOM   2161  C   THR A 146      27.314  31.856   2.785  1.00  7.28           C  
ANISOU 2161  C   THR A 146      935   1003    760     88     21      7       C  
ATOM   2162  O   THR A 146      27.227  32.620   1.796  1.00  9.16           O  
ANISOU 2162  O   THR A 146     1309   1339    746    309     -2    257       O  
ATOM   2163  CB  THR A 146      29.512  30.646   2.811  1.00  7.20           C  
ANISOU 2163  CB  THR A 146      912    994    761     54     91    113       C  
ATOM   2164  OG1 THR A 146      28.888  29.371   2.917  1.00  6.78           O  
ANISOU 2164  OG1 THR A 146      812    969    733     93      4     79       O  
ATOM   2165  CG2 THR A 146      30.938  30.616   3.365  1.00  8.02           C  
ANISOU 2165  CG2 THR A 146      863   1238    871    -34    170     42       C  
ATOM   2166  H   THR A 146      28.738  30.752   5.255  1.00  7.64           H  
ANISOU 2166  H   THR A 146      968    968    968      0      0      0       H  
ATOM   2167  HA  THR A 146      29.146  32.604   3.320  1.00  8.27           H  
ANISOU 2167  HA  THR A 146     1047   1047   1047      0      0      0       H  
ATOM   2168  HB  THR A 146      29.578  30.862   1.837  1.00  8.64           H  
ANISOU 2168  HB  THR A 146     1094   1094   1094      0      0      0       H  
ATOM   2169  HG1 THR A 146      29.430  28.821   3.249  1.00 10.18           H  
ANISOU 2169  HG1 THR A 146     1289   1289   1289      0      0      0       H  
ATOM   2170 HG21 THR A 146      30.909  30.455   4.331  1.00 12.03           H  
ANISOU 2170 HG21 THR A 146     1524   1524   1524      0      0      0       H  
ATOM   2171 HG22 THR A 146      31.443  29.899   2.929  1.00 12.03           H  
ANISOU 2171 HG22 THR A 146     1524   1524   1524      0      0      0       H  
ATOM   2172 HG23 THR A 146      31.374  31.477   3.191  1.00 12.03           H  
ANISOU 2172 HG23 THR A 146     1524   1524   1524      0      0      0       H  
ATOM   2173  N   SER A 147      26.275  31.227   3.304  1.00  7.36           N  
ANISOU 2173  N   SER A 147      933    986    810    103    -54     66       N  
ATOM   2174  CA  SER A 147      24.933  31.452   2.807  1.00  7.79           C  
ANISOU 2174  CA  SER A 147      911    978    998    150   -174    -52       C  
ATOM   2175  C   SER A 147      24.571  32.929   2.960  1.00  7.55           C  
ANISOU 2175  C   SER A 147      964   1046    789    154    -45     57       C  
ATOM   2176  O   SER A 147      24.000  33.559   2.058  1.00  8.66           O  
ANISOU 2176  O   SER A 147     1165   1178    868    223   -241     55       O  
ATOM   2177  CB  SER A 147      23.932  30.589   3.523  1.00  8.70           C  
ANISOU 2177  CB  SER A 147     1035   1053   1136    -57   -242    -30       C  
ATOM   2178  OG  SER A 147      24.011  29.215   3.217  1.00 10.08           O  
ANISOU 2178  OG  SER A 147     1243   1013   1480     69   -530    -56       O  
ATOM   2179  H   SER A 147      26.400  30.661   3.965  1.00  8.84           H  
ANISOU 2179  H   SER A 147     1120   1120   1120      0      0      0       H  
ATOM   2180  HA  SER A 147      24.913  31.221   1.835  1.00  9.35           H  
ANISOU 2180  HA  SER A 147     1184   1184   1184      0      0      0       H  
ATOM   2181  HB2 SER A 147      24.059  30.702   4.498  1.00 10.44           H  
ANISOU 2181  HB2 SER A 147     1322   1322   1322      0      0      0       H  
ATOM   2182  HB3 SER A 147      23.023  30.909   3.301  1.00 10.44           H  
ANISOU 2182  HB3 SER A 147     1322   1322   1322      0      0      0       H  
ATOM   2183  HG  SER A 147      24.772  28.925   3.424  1.00 15.12           H  
ANISOU 2183  HG  SER A 147     1915   1915   1915      0      0      0       H  
ATOM   2184  N   TYR A 148      24.896  33.488   4.118  1.00  7.04           N  
ANISOU 2184  N   TYR A 148      810    995    804    101    -60     13       N  
ATOM   2185  CA  TYR A 148      24.664  34.913   4.365  1.00  7.28           C  
ANISOU 2185  CA  TYR A 148      961    994    744     14     21     73       C  
ATOM   2186  C   TYR A 148      25.487  35.788   3.422  1.00  7.19           C  
ANISOU 2186  C   TYR A 148      907   1085    673    144     58     16       C  
ATOM   2187  O   TYR A 148      24.959  36.687   2.760  1.00  7.81           O  
ANISOU 2187  O   TYR A 148     1076   1027    793    227     -2    125       O  
ATOM   2188  CB  TYR A 148      24.941  35.260   5.845  1.00  7.04           C  
ANISOU 2188  CB  TYR A 148      732   1074    803     39     65     61       C  
ATOM   2189  CG  TYR A 148      24.876  36.731   6.082  1.00  6.76           C  
ANISOU 2189  CG  TYR A 148      742   1040    724    119    112    112       C  
ATOM   2190  CD1 TYR A 148      23.658  37.390   6.082  1.00  7.26           C  
ANISOU 2190  CD1 TYR A 148      766   1080    844     61    125     74       C  
ATOM   2191  CD2 TYR A 148      26.008  37.476   6.305  1.00  7.58           C  
ANISOU 2191  CD2 TYR A 148      827   1088    894     56     70     80       C  
ATOM   2192  CE1 TYR A 148      23.585  38.777   6.261  1.00  7.38           C  
ANISOU 2192  CE1 TYR A 148      747   1119    868    135    207     45       C  
ATOM   2193  CE2 TYR A 148      25.965  38.859   6.493  1.00  7.97           C  
ANISOU 2193  CE2 TYR A 148      857   1116    980    -12    172     56       C  
ATOM   2194  CZ  TYR A 148      24.718  39.482   6.456  1.00  7.82           C  
ANISOU 2194  CZ  TYR A 148      917   1061    919     25    184     76       C  
ATOM   2195  OH  TYR A 148      24.705  40.851   6.625  1.00  9.20           O  
ANISOU 2195  OH  TYR A 148     1063   1133   1215     38    122    -85       O  
ATOM   2196  H   TYR A 148      25.257  32.994   4.750  1.00  8.45           H  
ANISOU 2196  H   TYR A 148     1070   1070   1070      0      0      0       H  
ATOM   2197  HA  TYR A 148      23.698  35.099   4.186  1.00  8.74           H  
ANISOU 2197  HA  TYR A 148     1107   1107   1107      0      0      0       H  
ATOM   2198  HB2 TYR A 148      24.274  34.806   6.418  1.00  8.45           H  
ANISOU 2198  HB2 TYR A 148     1070   1070   1070      0      0      0       H  
ATOM   2199  HB3 TYR A 148      25.838  34.927   6.097  1.00  8.45           H  
ANISOU 2199  HB3 TYR A 148     1070   1070   1070      0      0      0       H  
ATOM   2200  HD1 TYR A 148      22.858  36.893   5.959  1.00  8.71           H  
ANISOU 2200  HD1 TYR A 148     1103   1103   1103      0      0      0       H  
ATOM   2201  HD2 TYR A 148      26.850  37.035   6.331  1.00  9.10           H  
ANISOU 2201  HD2 TYR A 148     1153   1153   1153      0      0      0       H  
ATOM   2202  HE1 TYR A 148      22.744  39.218   6.244  1.00  8.86           H  
ANISOU 2202  HE1 TYR A 148     1122   1122   1122      0      0      0       H  
ATOM   2203  HE2 TYR A 148      26.759  39.359   6.641  1.00  9.57           H  
ANISOU 2203  HE2 TYR A 148     1212   1212   1212      0      0      0       H  
ATOM   2204  HH  TYR A 148      23.914  41.131   6.585  1.00 13.80           H  
ANISOU 2204  HH  TYR A 148     1748   1748   1748      0      0      0       H  
ATOM   2205  N   LEU A 149      26.800  35.522   3.349  1.00  6.95           N  
ANISOU 2205  N   LEU A 149      968    949    658    169     65     80       N  
ATOM   2206  CA  LEU A 149      27.622  36.350   2.487  1.00  7.28           C  
ANISOU 2206  CA  LEU A 149      925    930    842     63     90     51       C  
ATOM   2207  C   LEU A 149      27.151  36.371   1.051  1.00  7.86           C  
ANISOU 2207  C   LEU A 149     1025   1084    806    140     30    160       C  
ATOM   2208  O   LEU A 149      27.203  37.391   0.392  1.00  8.62           O  
ANISOU 2208  O   LEU A 149     1173   1113    911     75     48    213       O  
ATOM   2209  CB  LEU A 149      29.091  35.960   2.537  1.00  7.59           C  
ANISOU 2209  CB  LEU A 149      917   1159    738      4     81    101       C  
ATOM   2210  CG  LEU A 149      29.818  36.230   3.873  1.00  7.89           C  
ANISOU 2210  CG  LEU A 149      897   1294    731    -65    160    105       C  
ATOM   2211  CD1 LEU A 149      31.285  35.879   3.718  1.00  8.82           C  
ANISOU 2211  CD1 LEU A 149      846   1499    924    -43     38    168       C  
ATOM   2212  CD2 LEU A 149      29.675  37.641   4.328  1.00  9.72           C  
ANISOU 2212  CD2 LEU A 149     1104   1388   1110   -158    129   -207       C  
ATOM   2213  H   LEU A 149      27.154  34.863   3.813  1.00  8.34           H  
ANISOU 2213  H   LEU A 149     1056   1056   1056      0      0      0       H  
ATOM   2214  HA  LEU A 149      27.556  37.286   2.830  1.00  8.74           H  
ANISOU 2214  HA  LEU A 149     1107   1107   1107      0      0      0       H  
ATOM   2215  HB2 LEU A 149      29.163  34.994   2.334  1.00  9.11           H  
ANISOU 2215  HB2 LEU A 149     1154   1154   1154      0      0      0       H  
ATOM   2216  HB3 LEU A 149      29.567  36.449   1.820  1.00  9.11           H  
ANISOU 2216  HB3 LEU A 149     1154   1154   1154      0      0      0       H  
ATOM   2217  HG  LEU A 149      29.424  35.633   4.572  1.00  9.46           H  
ANISOU 2217  HG  LEU A 149     1198   1198   1198      0      0      0       H  
ATOM   2218 HD11 LEU A 149      31.672  36.411   2.991  1.00 13.23           H  
ANISOU 2218 HD11 LEU A 149     1676   1676   1676      0      0      0       H  
ATOM   2219 HD12 LEU A 149      31.758  36.075   4.554  1.00 13.23           H  
ANISOU 2219 HD12 LEU A 149     1676   1676   1676      0      0      0       H  
ATOM   2220 HD13 LEU A 149      31.372  34.926   3.508  1.00 13.23           H  
ANISOU 2220 HD13 LEU A 149     1676   1676   1676      0      0      0       H  
ATOM   2221 HD21 LEU A 149      30.034  38.243   3.644  1.00 14.58           H  
ANISOU 2221 HD21 LEU A 149     1847   1847   1847      0      0      0       H  
ATOM   2222 HD22 LEU A 149      28.727  37.842   4.476  1.00 14.58           H  
ANISOU 2222 HD22 LEU A 149     1847   1847   1847      0      0      0       H  
ATOM   2223 HD23 LEU A 149      30.170  37.766   5.165  1.00 14.58           H  
ANISOU 2223 HD23 LEU A 149     1847   1847   1847      0      0      0       H  
ATOM   2224  N   ALA A 150      26.703  35.211   0.554  1.00  7.94           N  
ANISOU 2224  N   ALA A 150     1157   1131    655    153     31    168       N  
ATOM   2225  CA  ALA A 150      26.210  35.165  -0.837  1.00  8.62           C  
ANISOU 2225  CA  ALA A 150     1091   1335    768    107      0    121       C  
ATOM   2226  C   ALA A 150      25.027  36.044  -1.051  1.00  8.92           C  
ANISOU 2226  C   ALA A 150     1307   1165    834    164    -81    134       C  
ATOM   2227  O   ALA A 150      24.798  36.506  -2.203  1.00 10.15           O  
ANISOU 2227  O   ALA A 150     1383   1585    792    258     62    285       O  
ATOM   2228  CB  ALA A 150      25.941  33.711  -1.215  1.00  9.53           C  
ANISOU 2228  CB  ALA A 150     1409   1332    791    217    -60      9       C  
ATOM   2229  H   ALA A 150      26.703  34.484   1.051  1.00  9.53           H  
ANISOU 2229  H   ALA A 150     1207   1207   1207      0      0      0       H  
ATOM   2230  HA  ALA A 150      26.944  35.499  -1.428  1.00 10.34           H  
ANISOU 2230  HA  ALA A 150     1310   1310   1310      0      0      0       H  
ATOM   2231  HB1 ALA A 150      26.752  33.181  -1.072  1.00 14.29           H  
ANISOU 2231  HB1 ALA A 150     1810   1810   1810      0      0      0       H  
ATOM   2232  HB2 ALA A 150      25.217  33.357  -0.658  1.00 14.29           H  
ANISOU 2232  HB2 ALA A 150     1810   1810   1810      0      0      0       H  
ATOM   2233  HB3 ALA A 150      25.680  33.662  -2.159  1.00 14.29           H  
ANISOU 2233  HB3 ALA A 150     1810   1810   1810      0      0      0       H  
ATOM   2234  N   LYS A 151      24.191  36.297  -0.043  1.00  8.48           N  
ANISOU 2234  N   LYS A 151     1096   1212    835     85    -19    130       N  
ATOM   2235  CA  LYS A 151      23.047  37.173  -0.180  1.00  8.90           C  
ANISOU 2235  CA  LYS A 151     1114   1237    946     68     76    125       C  
ATOM   2236  C   LYS A 151      23.442  38.647  -0.266  1.00  8.98           C  
ANISOU 2236  C   LYS A 151     1066   1276    987     24     54    215       C  
ATOM   2237  O   LYS A 151      22.667  39.438  -0.770  1.00 11.51           O  
ANISOU 2237  O   LYS A 151     1466   1460   1338     76   -252    448       O  
ATOM   2238  CB  LYS A 151      22.085  37.006   1.003  1.00  8.67           C  
ANISOU 2238  CB  LYS A 151      922   1346    946    -44    -39    129       C  
ATOM   2239  CG  LYS A 151      21.417  35.659   1.034  1.00  8.21           C  
ANISOU 2239  CG  LYS A 151      953   1164    927    108     38     97       C  
ATOM   2240  CD  LYS A 151      20.443  35.514   2.200  1.00  8.68           C  
ANISOU 2240  CD  LYS A 151      978   1311    928     48    -27     58       C  
ATOM   2241  CE  LYS A 151      19.690  34.231   2.186  1.00  8.95           C  
ANISOU 2241  CE  LYS A 151     1101   1283    931    -73      9     65       C  
ATOM   2242  NZ  LYS A 151      18.573  34.202   3.217  1.00  9.96           N  
ANISOU 2242  NZ  LYS A 151     1226   1473    993    -93     73     62       N  
ATOM   2243  H   LYS A 151      24.340  35.915   0.736  1.00 10.18           H  
ANISOU 2243  H   LYS A 151     1289   1289   1289      0      0      0       H  
ATOM   2244  HA  LYS A 151      22.561  36.928  -1.019  1.00 10.67           H  
ANISOU 2244  HA  LYS A 151     1351   1351   1351      0      0      0       H  
ATOM   2245  HB2 LYS A 151      22.586  37.136   1.847  1.00 10.41           H  
ANISOU 2245  HB2 LYS A 151     1318   1318   1318      0      0      0       H  
ATOM   2246  HB3 LYS A 151      21.389  37.709   0.954  1.00 10.41           H  
ANISOU 2246  HB3 LYS A 151     1318   1318   1318      0      0      0       H  
ATOM   2247  HG2 LYS A 151      20.928  35.521   0.184  1.00  9.86           H  
ANISOU 2247  HG2 LYS A 151     1249   1249   1249      0      0      0       H  
ATOM   2248  HG3 LYS A 151      22.111  34.956   1.103  1.00  9.86           H  
ANISOU 2248  HG3 LYS A 151     1249   1249   1249      0      0      0       H  
ATOM   2249  HD2 LYS A 151      20.947  35.581   3.050  1.00 10.42           H  
ANISOU 2249  HD2 LYS A 151     1320   1320   1320      0      0      0       H  
ATOM   2250  HD3 LYS A 151      19.798  36.265   2.174  1.00 10.42           H  
ANISOU 2250  HD3 LYS A 151     1320   1320   1320      0      0      0       H  
ATOM   2251  HE2 LYS A 151      19.304  34.092   1.285  1.00 10.73           H  
ANISOU 2251  HE2 LYS A 151     1359   1359   1359      0      0      0       H  
ATOM   2252  HE3 LYS A 151      20.317  33.486   2.365  1.00 10.73           H  
ANISOU 2252  HE3 LYS A 151     1359   1359   1359      0      0      0       H  
ATOM   2253  HZ1 LYS A 151      18.920  34.351   4.045  1.00 14.94           H  
ANISOU 2253  HZ1 LYS A 151     1892   1892   1892      0      0      0       H  
ATOM   2254  HZ2 LYS A 151      17.963  34.849   3.023  1.00 14.94           H  
ANISOU 2254  HZ2 LYS A 151     1892   1892   1892      0      0      0       H  
ATOM   2255  HZ3 LYS A 151      18.166  33.388   3.201  1.00 14.94           H  
ANISOU 2255  HZ3 LYS A 151     1892   1892   1892      0      0      0       H  
ATOM   2256  N   VAL A 152      24.521  39.016   0.394  1.00  8.77           N  
ANISOU 2256  N   VAL A 152     1123   1219    909     89     61     71       N  
ATOM   2257  CA  VAL A 152      24.879  40.409   0.622  1.00  8.27           C  
ANISOU 2257  CA  VAL A 152      940   1110   1013    235     63     64       C  
ATOM   2258  C   VAL A 152      26.113  40.862  -0.132  1.00  8.45           C  
ANISOU 2258  C   VAL A 152     1184   1062    888    209    105     99       C  
ATOM   2259  O   VAL A 152      26.446  42.082  -0.080  1.00 10.12           O  
ANISOU 2259  O   VAL A 152     1414   1138   1199    115    270     38       O  
ATOM   2260  CB  VAL A 152      24.987  40.736   2.123  1.00  8.34           C  
ANISOU 2260  CB  VAL A 152     1078   1052    960    119    150     32       C  
ATOM   2261  CG1 VAL A 152      23.655  40.519   2.822  1.00 10.04           C  
ANISOU 2261  CG1 VAL A 152     1160   1412   1149     62    306     19       C  
ATOM   2262  CG2 VAL A 152      26.072  39.860   2.778  1.00  8.46           C  
ANISOU 2262  CG2 VAL A 152     1253    931    952    153     16     74       C  
ATOM   2263  H   VAL A 152      25.051  38.390   0.713  1.00 10.53           H  
ANISOU 2263  H   VAL A 152     1334   1334   1334      0      0      0       H  
ATOM   2264  HA  VAL A 152      24.118  40.955   0.270  1.00  9.92           H  
ANISOU 2264  HA  VAL A 152     1256   1256   1256      0      0      0       H  
ATOM   2265  HB  VAL A 152      25.248  41.696   2.223  1.00 10.01           H  
ANISOU 2265  HB  VAL A 152     1268   1268   1268      0      0      0       H  
ATOM   2266 HG11 VAL A 152      22.969  41.076   2.397  1.00 15.06           H  
ANISOU 2266 HG11 VAL A 152     1907   1907   1907      0      0      0       H  
ATOM   2267 HG12 VAL A 152      23.399  39.576   2.752  1.00 15.06           H  
ANISOU 2267 HG12 VAL A 152     1907   1907   1907      0      0      0       H  
ATOM   2268 HG13 VAL A 152      23.738  40.767   3.767  1.00 15.06           H  
ANISOU 2268 HG13 VAL A 152     1907   1907   1907      0      0      0       H  
ATOM   2269 HG21 VAL A 152      26.928  40.006   2.323  1.00 12.70           H  
ANISOU 2269 HG21 VAL A 152     1608   1608   1608      0      0      0       H  
ATOM   2270 HG22 VAL A 152      26.160  40.101   3.724  1.00 12.70           H  
ANISOU 2270 HG22 VAL A 152     1608   1608   1608      0      0      0       H  
ATOM   2271 HG23 VAL A 152      25.819  38.917   2.703  1.00 12.70           H  
ANISOU 2271 HG23 VAL A 152     1608   1608   1608      0      0      0       H  
ATOM   2272  N   ASN A 153      26.810  39.988  -0.800  1.00  8.13           N  
ANISOU 2272  N   ASN A 153     1009   1106    899    134    109    177       N  
ATOM   2273  CA  ASN A 153      28.017  40.399  -1.521  1.00  8.49           C  
ANISOU 2273  CA  ASN A 153     1095   1114    935    188    162    165       C  
ATOM   2274  C   ASN A 153      28.046  39.548  -2.772  1.00  8.65           C  
ANISOU 2274  C   ASN A 153      979   1304    921     59     58    121       C  
ATOM   2275  O   ASN A 153      28.291  38.321  -2.760  1.00  9.31           O  
ANISOU 2275  O   ASN A 153     1397   1183    871    122    146    137       O  
ATOM   2276  CB  ASN A 153      29.249  40.199  -0.624  1.00  8.49           C  
ANISOU 2276  CB  ASN A 153     1106   1165    875    218    130    150       C  
ATOM   2277  CG  ASN A 153      30.504  40.716  -1.287  1.00  8.73           C  
ANISOU 2277  CG  ASN A 153     1109   1166    961    193    109     88       C  
ATOM   2278  OD1 ASN A 153      30.858  40.201  -2.357  1.00  9.25           O  
ANISOU 2278  OD1 ASN A 153     1199   1250    979    169    316     58       O  
ATOM   2279  ND2 ASN A 153      31.161  41.692  -0.673  1.00  9.32           N  
ANISOU 2279  ND2 ASN A 153     1144   1228   1080     99    187     56       N  
ATOM   2280  H   ASN A 153      26.554  39.147  -0.819  1.00  9.76           H  
ANISOU 2280  H   ASN A 153     1236   1236   1236      0      0      0       H  
ATOM   2281  HA  ASN A 153      27.942  41.363  -1.775  1.00 10.18           H  
ANISOU 2281  HA  ASN A 153     1289   1289   1289      0      0      0       H  
ATOM   2282  HB2 ASN A 153      29.111  40.674   0.233  1.00 10.19           H  
ANISOU 2282  HB2 ASN A 153     1291   1291   1291      0      0      0       H  
ATOM   2283  HB3 ASN A 153      29.356  39.235  -0.425  1.00 10.19           H  
ANISOU 2283  HB3 ASN A 153     1291   1291   1291      0      0      0       H  
ATOM   2284 HD21 ASN A 153      31.900  42.014  -1.025  1.00 11.18           H  
ANISOU 2284 HD21 ASN A 153     1416   1416   1416      0      0      0       H  
ATOM   2285 HD22 ASN A 153      30.857  42.017   0.086  1.00 11.18           H  
ANISOU 2285 HD22 ASN A 153     1416   1416   1416      0      0      0       H  
ATOM   2286  N   GLU A 154      27.806  40.222  -3.937  1.00  9.80           N  
ANISOU 2286  N   GLU A 154     1444   1307    882    328    100    153       N  
ATOM   2287  CA  GLU A 154      27.685  39.519  -5.184  1.00 10.84           C  
ANISOU 2287  CA  GLU A 154     1558   1650    810    479      7     77       C  
ATOM   2288  C   GLU A 154      29.013  38.886  -5.621  1.00  9.91           C  
ANISOU 2288  C   GLU A 154     1457   1405    810    318     73    178       C  
ATOM   2289  O   GLU A 154      29.057  37.790  -6.212  1.00 10.33           O  
ANISOU 2289  O   GLU A 154     1591   1360    877    314    166    133       O  
ATOM   2290  CB  GLU A 154      27.178  40.473  -6.279  1.00 13.97           C  
ANISOU 2290  CB  GLU A 154     2331   2014    833    893    -87    -17       C  
ATOM   2291  CG  GLU A 154      25.715  40.957  -6.296  1.00 21.85           C  
ANISOU 2291  CG  GLU A 154     2456   2796   2847   1107   -199    938       C  
ATOM   2292  CD  GLU A 154      25.463  41.217  -7.860  1.00 25.50           C  
ANISOU 2292  CD  GLU A 154     3505   2908   3035   1305   -978    679       C  
ATOM   2293  OE1 GLU A 154      25.584  40.099  -8.493  1.00 32.44           O  
ANISOU 2293  OE1 GLU A 154     5023   3583   3416   2171   -353     98       O  
ATOM   2294  OE2 GLU A 154      25.896  42.319  -8.204  1.00 25.23           O  
ANISOU 2294  OE2 GLU A 154     3264   3555   2529   1232   -216   1055       O  
ATOM   2295  H   GLU A 154      27.724  41.098  -3.923  1.00 11.76           H  
ANISOU 2295  H   GLU A 154     1489   1489   1489      0      0      0       H  
ATOM   2296  HA  GLU A 154      27.012  38.788  -5.068  1.00 13.01           H  
ANISOU 2296  HA  GLU A 154     1648   1648   1648      0      0      0       H  
ATOM   2297  HB2 GLU A 154      27.751  41.279  -6.250  1.00 16.77           H  
ANISOU 2297  HB2 GLU A 154     2124   2124   2124      0      0      0       H  
ATOM   2298  HB3 GLU A 154      27.348  40.033  -7.149  1.00 16.77           H  
ANISOU 2298  HB3 GLU A 154     2124   2124   2124      0      0      0       H  
ATOM   2299  HG2 GLU A 154      25.102  40.264  -5.943  1.00 26.23           H  
ANISOU 2299  HG2 GLU A 154     3322   3322   3322      0      0      0       H  
ATOM   2300  HG3 GLU A 154      25.605  41.788  -5.770  1.00 26.23           H  
ANISOU 2300  HG3 GLU A 154     3322   3322   3322      0      0      0       H  
ATOM   2301  N   GLU A 155      30.096  39.597  -5.357  1.00  9.92           N  
ANISOU 2301  N   GLU A 155     1534   1236    906    313    164    207       N  
ATOM   2302  CA  GLU A 155      31.390  39.027  -5.700  1.00  9.75           C  
ANISOU 2302  CA  GLU A 155     1454   1211    949    238    182    202       C  
ATOM   2303  C   GLU A 155      31.646  37.719  -4.946  1.00  9.45           C  
ANISOU 2303  C   GLU A 155     1399   1202    902    273    213    177       C  
ATOM   2304  O   GLU A 155      32.133  36.729  -5.529  1.00 10.40           O  
ANISOU 2304  O   GLU A 155     1595   1289    970    432    347    210       O  
ATOM   2305  CB  GLU A 155      32.490  40.056  -5.448  1.00 10.36           C
[truncated: 419,662 more chars]
