# Supplementary material for: Modeling of loops in proteins: a multi-method approach
Source: BMC Struct Biol. 2010 Feb 11;10:5. doi: 10.1186/1472-6807-10-5 (PMC2837870; doi:10.1186/1472-6807-10-5)
Supplement: Additional file 1 — Student t-test. Results from two sample paired t-test of Table 2. [file 1472-6807-10-5-S1.GZ › loop_test_data/1izl_21-43.pdb]

ATOM      1  N   TRP A   1      51.348  46.819  36.005  1.00 46.91           N
ATOM      2  CA  TRP A   1      52.713  46.410  35.565  1.00 46.91           C
ATOM      3  C   TRP A   1      53.813  47.145  36.330  1.00 46.91           C
ATOM      4  O   TRP A   1      54.928  46.638  36.466  1.00 46.91           O
ATOM      5  CB  TRP A   1      52.880  46.653  34.063  1.00 46.91           C
ATOM      6  N   PHE A   2      53.504  48.354  36.791  1.00 46.91           N
ATOM      7  CA  PHE A   2      54.457  49.165  37.542  1.00 46.91           C
ATOM      8  C   PHE A   2      54.742  48.550  38.909  1.00 46.91           C
ATOM      9  O   PHE A   2      55.900  48.351  39.283  1.00 46.91           O
ATOM     10  CB  PHE A   2      53.920  50.589  37.710  1.00 46.91           C
ATOM     11  N   GLY A   3      53.678  48.273  39.658  1.00 46.91           N
ATOM     12  CA  GLY A   3      53.825  47.680  40.975  1.00 46.91           C
ATOM     13  C   GLY A   3      53.764  46.166  40.925  1.00 46.91           C
ATOM     14  O   GLY A   3      52.749  45.593  40.531  1.00 46.91           O
ATOM     15  N   VAL A   4      54.861  45.519  41.307  1.00 46.91           N
ATOM     16  CA  VAL A   4      54.931  44.062  41.307  1.00 46.91           C
ATOM     17  C   VAL A   4      54.297  43.493  42.576  1.00 46.91           C
ATOM     18  O   VAL A   4      54.992  43.157  43.539  1.00 46.91           O
ATOM     19  CB  VAL A   4      56.389  43.571  41.197  1.00 46.91           C
ATOM     20  N   ILE A   5      52.971  43.394  42.567  1.00 46.91           N
ATOM     21  CA  ILE A   5      52.217  42.873  43.703  1.00 46.91           C
ATOM     22  C   ILE A   5      50.806  42.475  43.283  1.00 46.91           C
ATOM     23  O   ILE A   5      50.248  41.509  43.801  1.00 46.91           O
ATOM     24  CB  ILE A   5      52.116  43.915  44.836  1.00 46.91           C
ATOM     25  N   MET A   6      50.237  43.229  42.346  1.00 46.91           N
ATOM     26  CA  MET A   6      48.889  42.977  41.845  1.00 46.91           C
ATOM     27  C   MET A   6      48.782  41.638  41.117  1.00 46.91           C
ATOM     28  O   MET A   6      47.701  41.046  41.046  1.00 46.91           O
ATOM     29  CB  MET A   6      48.452  44.104  40.910  1.00 46.91           C
ATOM     30  N   ILE A   7      49.891  41.187  40.538  1.00 46.91           N
ATOM     31  CA  ILE A   7      49.918  39.918  39.821  1.00 46.91           C
ATOM     32  C   ILE A   7      50.048  38.736  40.774  1.00 46.91           C
ATOM     33  O   ILE A   7      49.837  37.587  40.385  1.00 46.91           O
ATOM     34  CB  ILE A   7      51.082  39.878  38.809  1.00 46.91           C
ATOM     35  N   PRO A   8      50.434  39.006  42.028  1.00 46.91           N
ATOM     36  CA  PRO A   8      50.613  37.999  43.080  1.00 46.91           C
ATOM     37  C   PRO A   8      49.538  38.072  44.165  1.00 46.91           C
ATOM     38  O   PRO A   8      49.559  37.294  45.123  1.00 46.91           O
ATOM     39  CB  PRO A   8      51.996  38.328  43.651  1.00 46.91           C
ATOM     40  N   THR A   9      48.612  39.013  44.017  1.00 46.91           N
ATOM     41  CA  THR A   9      47.527  39.190  44.975  1.00 46.91           C
ATOM     42  C   THR A   9      46.183  38.812  44.366  1.00 46.91           C
ATOM     43  O   THR A   9      45.422  38.044  44.953  1.00 46.91           O
ATOM     44  CB  THR A   9      47.454  40.644  45.476  1.00 46.91           C
ATOM     45  N   LEU A  10      45.894  39.369  43.193  1.00 46.91           N
ATOM     46  CA  LEU A  10      44.643  39.101  42.492  1.00 46.91           C
ATOM     47  C   LEU A  10      44.585  37.675  41.949  1.00 46.91           C
ATOM     48  O   LEU A  10      43.503  37.147  41.685  1.00 46.91           O
ATOM     49  CB  LEU A  10      44.455  40.100  41.346  1.00 46.91           C
ATOM     50  N   LEU A  11      45.754  37.077  41.740  1.00 46.91           N
ATOM     51  CA  LEU A  11      45.846  35.715  41.227  1.00 46.91           C
ATOM     52  C   LEU A  11      45.683  34.692  42.349  1.00 46.91           C
ATOM     53  O   LEU A  11      45.191  33.586  42.124  1.00 46.91           O
ATOM     54  CB  LEU A  11      47.188  35.503  40.524  1.00 46.91           C
ATOM     55  N   ALA A  12      46.142  35.056  43.543  1.00 46.91           N
ATOM     56  CA  ALA A  12      46.049  34.185  44.708  1.00 46.91           C
ATOM     57  C   ALA A  12      44.689  34.309  45.392  1.00 46.91           C
ATOM     58  O   ALA A  12      44.285  33.426  46.149  1.00 46.91           O
ATOM     59  CB  ALA A  12      47.167  34.504  45.690  1.00 46.91           C
ATOM     60  N   ALA A  13      44.006  35.424  45.146  1.00 46.91           N
ATOM     61  CA  ALA A  13      42.692  35.676  45.732  1.00 46.91           C
ATOM     62  C   ALA A  13      41.568  35.272  44.781  1.00 46.91           C
ATOM     63  O   ALA A  13      40.388  35.471  45.078  1.00 46.91           O
ATOM     64  CB  ALA A  13      42.560  37.144  46.108  1.00 46.91           C
ATOM     65  N   THR A  14      41.940  34.740  43.623  1.00 46.91           N
ATOM     66  CA  THR A  14      40.973  34.306  42.624  1.00 46.91           C
ATOM     67  C   THR A  14      41.050  32.796  42.429  1.00 46.91           C
ATOM     68  O   THR A  14      40.072  32.163  42.024  1.00 46.91           O
ATOM     69  CB  THR A  14      41.219  34.993  41.272  1.00 46.91           C
ATOM     70  N   ILE A  15      42.233  32.234  42.669  1.00 46.91           N
ATOM     71  CA  ILE A  15      42.456  30.802  42.536  1.00 46.91           C
ATOM     72  C   ILE A  15      42.060  30.089  43.825  1.00 46.91           C
ATOM     73  O   ILE A  15      41.635  28.933  43.800  1.00 46.91           O
ATOM     74  CB  ILE A  15      43.936  30.493  42.230  1.00 46.91           C
ATOM     75  N   CYS A  16      42.255  30.772  44.949  1.00 46.91           N
ATOM     76  CA  CYS A  16      41.916  30.232  46.261  1.00 46.91           C
ATOM     77  C   CYS A  16      40.430  30.437  46.543  1.00 46.91           C
ATOM     78  O   CYS A  16      39.855  29.768  47.403  1.00 46.91           O
ATOM     79  CB  CYS A  16      42.745  30.921  47.346  1.00 46.91           C
ATOM     80  N   PHE A  17      39.830  31.391  45.837  1.00 46.91           N
ATOM     81  CA  PHE A  17      38.415  31.706  45.985  1.00 46.91           C
ATOM     82  C   PHE A  17      37.580  30.699  45.198  1.00 46.91           C
ATOM     83  O   PHE A  17      36.471  30.347  45.601  1.00 46.91           O
ATOM     84  CB  PHE A  17      38.148  33.127  45.478  1.00 46.91           C
ATOM     85  CG  PHE A  17      36.802  33.671  45.866  1.00 46.91           C
ATOM     86  CD1 PHE A  17      36.614  34.269  47.109  1.00 46.91           C
ATOM     87  CD2 PHE A  17      35.728  33.606  44.985  1.00 46.91           C
ATOM     88  CE1 PHE A  17      35.376  34.794  47.468  1.00 46.91           C
ATOM     89  CE2 PHE A  17      34.485  34.128  45.334  1.00 46.91           C
ATOM     90  CZ  PHE A  17      34.308  34.723  46.578  1.00 46.91           C
ATOM     91  N   VAL A  18      38.106  30.277  44.052  1.00 46.91           N
ATOM     92  CA  VAL A  18      37.427  29.312  43.194  1.00 46.91           C
ATOM     93  C   VAL A  18      37.645  27.883  43.695  1.00 46.91           C
ATOM     94  O   VAL A  18      36.936  26.959  43.290  1.00 46.91           O
ATOM     95  CB  VAL A  18      37.928  29.407  41.740  1.00 46.91           C
ATOM     96  N   ILE A  19      38.654  27.708  44.544  1.00 46.91           N
ATOM     97  CA  ILE A  19      38.979  26.403  45.109  1.00 46.91           C
ATOM     98  C   ILE A  19      38.180  26.119  46.378  1.00 46.91           C
ATOM     99  O   ILE A  19      37.886  24.964  46.688  1.00 46.91           O
ATOM    100  CB  ILE A  19      40.481  26.296  45.437  1.00 46.91           C
ATOM    101  N   ALA A  20      37.875  27.174  47.127  1.00 46.91           N
ATOM    102  CA  ALA A  20      37.115  27.050  48.366  1.00 46.91           C
ATOM    103  C   ALA A  20      35.627  26.860  48.092  1.00 46.91           C
ATOM    104  O   ALA A  20      34.951  26.099  48.787  1.00 46.91           O
ATOM    105  CB  ALA A  20      37.337  28.276  49.245  1.00 46.91           C
ATOM    106  N   PHE A  21      35.121  27.568  47.085  1.00 46.91           N
ATOM    107  CA  PHE A  21      33.713  27.495  46.707  1.00 46.91           C
ATOM    108  C   PHE A  21      33.337  26.150  46.089  1.00 46.91           C
ATOM    109  O   PHE A  21      32.153  25.811  45.998  1.00 46.91           O
ATOM    110  CB  PHE A  21      33.368  28.627  45.735  1.00 46.91           C
ATOM    111  N   ILE A  22      34.338  25.407  45.627  1.00 46.91           N
ATOM    112  CA  ILE A  22      34.108  24.099  45.021  1.00 46.91           C
ATOM    113  C   ILE A  22      34.013  23.013  46.087  1.00 46.91           C
ATOM    114  O   ILE A  22      33.436  21.948  45.855  1.00 46.91           O
ATOM    115  CB  ILE A  22      35.241  23.730  44.044  1.00 46.91           C
ATOM    116  N   ALA A  23      34.599  23.284  47.249  1.00 46.91           N
ATOM    117  CA  ALA A  23      34.601  22.339  48.359  1.00 46.91           C
ATOM    118  C   ALA A  23      33.322  22.370  49.194  1.00 46.91           C
ATOM    119  O   ALA A  23      33.207  21.641  50.186  1.00 46.91           O
ATOM    120  CB  ALA A  23      35.810  22.586  49.246  1.00 46.91           C
ATOM    121  N   ALA A  24      32.360  23.194  48.790  1.00 46.91           N
ATOM    122  CA  ALA A  24      31.104  23.313  49.524  1.00 46.91           C
ATOM    123  C   ALA A  24      29.875  22.993  48.672  1.00 46.91           C
ATOM    124  O   ALA A  24      28.763  23.423  48.984  1.00 46.91           O
ATOM    125  CB  ALA A  24      30.984  24.708  50.125  1.00 46.91           C
ATOM    126  N   PRO A  25      30.058  22.196  47.606  1.00 46.91           N
ATOM    127  CA  PRO A  25      28.987  21.791  46.687  1.00 46.91           C
ATOM    128  C   PRO A  25      28.000  20.815  47.321  1.00 46.91           C
ATOM    129  O   PRO A  25      27.191  20.190  46.630  1.00 46.91           O
ATOM    130  CB  PRO A  25      29.741  21.154  45.520  1.00 46.91           C
ATOM    131  N   PRO A  26      28.095  20.630  48.647  1.00 46.91           N
ATOM    132  CA  PRO A  26      27.220  19.735  49.404  1.00 46.91           C
ATOM    133  C   PRO A  26      25.843  20.377  49.546  1.00 46.91           C
ATOM    134  O   PRO A  26      24.822  19.686  49.527  1.00 46.91           O
ATOM    135  CB  PRO A  26      27.923  19.615  50.755  1.00 46.91           C
ATOM    136  N   VAL A  27      25.828  21.703  49.661  1.00 46.91           N
ATOM    137  CA  VAL A  27      24.587  22.457  49.802  1.00 46.91           C
ATOM    138  C   VAL A  27      24.769  23.938  49.466  1.00 46.91           C
ATOM    139  O   VAL A  27      24.564  24.806  50.317  1.00 46.91           O
ATOM    140  CB  VAL A  27      24.024  22.341  51.233  1.00 46.91           C
ATOM    141  N   ASP A  28      25.121  24.220  48.215  1.00 46.91           N
ATOM    142  CA  ASP A  28      25.327  25.594  47.764  1.00 46.91           C
ATOM    143  C   ASP A  28      24.085  26.185  47.103  1.00 46.91           C
ATOM    144  O   ASP A  28      23.468  27.107  47.637  1.00 46.91           O
ATOM    145  CB  ASP A  28      26.507  25.658  46.788  1.00 46.91           C
ATOM    146  N   ILE A  29      23.723  25.635  45.943  1.00 46.91           N
ATOM    147  CA  ILE A  29      22.572  26.090  45.162  1.00 46.91           C
ATOM    148  C   ILE A  29      22.755  27.532  44.683  1.00 46.91           C
ATOM    149  O   ILE A  29      21.781  28.217  44.356  1.00 46.91           O
ATOM    150  CB  ILE A  29      21.254  25.977  45.968  1.00 46.91           C
ATOM    151  N   ASP A  30      24.018  27.949  44.580  1.00 46.91           N
ATOM    152  CA  ASP A  30      24.397  29.295  44.152  1.00 46.91           C
ATOM    153  C   ASP A  30      23.681  30.360  44.979  1.00 46.91           C
ATOM    154  O   ASP A  30      22.816  31.086  44.480  1.00 46.91           O
ATOM    155  CB  ASP A  30      24.128  29.499  42.657  1.00 46.91           C
ATOM    156  N   GLY A  31      24.062  30.453  46.246  1.00 46.91           N
ATOM    157  CA  GLY A  31      23.449  31.423  47.131  1.00 46.91           C
ATOM    158  C   GLY A  31      24.083  31.493  48.506  1.00 46.91           C
ATOM    159  O   GLY A  31      24.691  32.504  48.855  1.00 46.91           O
ATOM    160  N   ILE A  32      23.927  30.431  49.291  1.00 46.91           N
ATOM    161  CA  ILE A  32      24.474  30.386  50.645  1.00 46.91           C
ATOM    162  C   ILE A  32      25.868  29.774  50.731  1.00 46.91           C
ATOM    163  O   ILE A  32      26.856  30.489  50.905  1.00 46.91           O
ATOM    164  CB  ILE A  32      23.537  29.620  51.602  1.00 46.91           C
ATOM    165  N   ARG A  33      25.934  28.447  50.635  1.00 46.91           N
ATOM    166  CA  ARG A  33      27.191  27.701  50.708  1.00 46.91           C
ATOM    167  C   ARG A  33      27.903  27.892  52.054  1.00 46.91           C
ATOM    168  O   ARG A  33      27.262  28.225  53.054  1.00 46.91           O
ATOM    169  CB  ARG A  33      28.110  28.081  49.538  1.00 46.91           C
ATOM    170  N   GLU A  34      29.214  27.641  52.082  1.00 46.91           N
ATOM    171  CA  GLU A  34      30.038  27.773  53.292  1.00 46.91           C
ATOM    172  C   GLU A  34      29.410  27.132  54.533  1.00 46.91           C
ATOM    173  O   GLU A  34      29.266  27.769  55.578  1.00 46.91           O
ATOM    174  CB  GLU A  34      30.368  29.245  53.561  1.00 46.91           C
ATOM    175  N   PRO A  35      29.057  25.842  54.437  1.00 46.91           N
ATOM    176  CA  PRO A  35      28.442  25.094  55.537  1.00 46.91           C
ATOM    177  C   PRO A  35      29.402  24.620  56.631  1.00 46.91           C
ATOM    178  O   PRO A  35      29.024  23.808  57.477  1.00 46.91           O
ATOM    179  CB  PRO A  35      27.771  23.915  54.830  1.00 46.91           C
ATOM    180  N   VAL A  36      30.643  25.100  56.605  1.00 46.91           N
ATOM    181  CA  VAL A  36      31.624  24.714  57.617  1.00 46.91           C
ATOM    182  C   VAL A  36      31.744  25.785  58.702  1.00 46.91           C
ATOM    183  O   VAL A  36      32.643  26.625  58.657  1.00 46.91           O
ATOM    184  CB  VAL A  36      33.016  24.465  56.996  1.00 46.91           C
ATOM    185  N   SER A  37      30.829  25.755  59.668  1.00 46.91           N
ATOM    186  CA  SER A  37      30.832  26.720  60.765  1.00 46.91           C
ATOM    187  C   SER A  37      29.865  26.318  61.877  1.00 46.91           C
ATOM    188  O   SER A  37      29.318  27.170  62.579  1.00 46.91           O
ATOM    189  CB  SER A  37      30.482  28.119  60.246  1.00 46.91           C
ATOM    190  N   GLY A  38      29.644  25.015  62.019  1.00 46.91           N
ATOM    191  CA  GLY A  38      28.750  24.519  63.049  1.00 46.91           C
ATOM    192  C   GLY A  38      29.499  23.671  64.057  1.00 46.91           C
ATOM    193  O   GLY A  38      29.163  22.505  64.278  1.00 46.91           O
ATOM    194  N   SER A  39      30.526  24.255  64.666  1.00 46.91           N
ATOM    195  CA  SER A  39      31.336  23.554  65.652  1.00 46.91           C
ATOM    196  C   SER A  39      32.043  24.540  66.570  1.00 46.91           C
ATOM    197  O   SER A  39      32.949  25.254  66.144  1.00 46.91           O
ATOM    198  CB  SER A  39      32.368  22.667  64.949  1.00 46.91           C
ATOM    199  N   LEU A  40      31.636  24.540  67.837  1.00 46.91           N
ATOM    200  CA  LEU A  40      32.196  25.419  68.866  1.00 46.91           C
ATOM    201  C   LEU A  40      31.780  26.883  68.720  1.00 46.91           C
ATOM    202  O   LEU A  40      31.161  27.442  69.628  1.00 46.91           O
ATOM    203  CB  LEU A  40      33.727  25.307  68.913  1.00 46.91           C
ATOM    204  N   LEU A  41      32.125  27.495  67.591  1.00 46.91           N
ATOM    205  CA  LEU A  41      31.791  28.896  67.335  1.00 46.91           C
ATOM    206  C   LEU A  41      31.899  29.254  65.854  1.00 46.91           C
ATOM    207  O   LEU A  41      32.243  28.413  65.022  1.00 46.91           O
ATOM    208  CB  LEU A  41      32.700  29.815  68.151  1.00 46.91           C
ATOM    209  N   TYR A  42      31.605  30.514  65.537  1.00 46.91           N
ATOM    210  CA  TYR A  42      31.662  31.009  64.165  1.00 46.91           C
ATOM    211  C   TYR A  42      33.085  31.108  63.609  1.00 46.91           C
ATOM    212  O   TYR A  42      33.327  30.746  62.457  1.00 46.91           O
ATOM    213  CB  TYR A  42      30.951  32.364  64.053  1.00 46.91           C
ATOM    214  CG  TYR A  42      29.436  32.276  64.054  1.00 46.91           C
ATOM    215  CD1 TYR A  42      28.700  32.513  65.216  1.00 46.91           C
ATOM    216  CD2 TYR A  42      28.740  31.957  62.888  1.00 46.91           C
ATOM    217  CE1 TYR A  42      27.303  32.436  65.214  1.00 46.91           C
ATOM    218  CE2 TYR A  42      27.349  31.877  62.876  1.00 46.91           C
ATOM    219  CZ  TYR A  42      26.636  32.115  64.039  1.00 46.91           C
ATOM    220  OH  TYR A  42      25.261  32.024  64.014  1.00 46.91           O
ATOM    221  N   GLY A  43      34.021  31.587  64.426  1.00 46.91           N
ATOM    222  CA  GLY A  43      35.398  31.711  63.973  1.00 46.91           C
ATOM    223  C   GLY A  43      36.341  32.379  64.957  1.00 46.91           C
ATOM    224  O   GLY A  43      37.294  33.048  64.554  1.00 46.91           O
ATOM    225  N   ASN A  44      36.093  32.178  66.248  1.00 46.91           N
ATOM    226  CA  ASN A  44      36.920  32.767  67.298  1.00 46.91           C
ATOM    227  C   ASN A  44      38.304  32.124  67.376  1.00 46.91           C
ATOM    228  O   ASN A  44      38.444  30.972  67.796  1.00 46.91           O
ATOM    229  CB  ASN A  44      36.214  32.651  68.651  1.00 46.91           C
ATOM    230  N   ASN A  45      39.326  32.888  67.002  1.00 46.91           N
ATOM    231  CA  ASN A  45      40.703  32.399  67.022  1.00 46.91           C
ATOM    232  C   ASN A  45      41.655  33.403  67.670  1.00 46.91           C
ATOM    233  O   ASN A  45      42.736  33.030  68.131  1.00 46.91           O
ATOM    234  CB  ASN A  45      41.175  32.085  65.601  1.00 46.91           C
ATOM    235  N   ILE A  46      41.240  34.668  67.713  1.00 46.91           N
ATOM    236  CA  ILE A  46      42.035  35.749  68.296  1.00 46.91           C
ATOM    237  C   ILE A  46      43.389  35.917  67.601  1.00 46.91           C
ATOM    238  O   ILE A  46      44.445  35.835  68.234  1.00 46.91           O
ATOM    239  CB  ILE A  46      42.254  35.539  69.813  1.00 46.91           C
ATOM    240  N   ILE A  47      43.341  36.148  66.292  1.00 46.91           N
ATOM    241  CA  ILE A  47      44.545  36.331  65.489  1.00 46.91           C
ATOM    242  C   ILE A  47      45.151  37.719  65.701  1.00 46.91           C
ATOM    243  O   ILE A  47      44.558  38.730  65.323  1.00 46.91           O
ATOM    244  CB  ILE A  47      44.247  36.133  63.989  1.00 46.91           C
ATOM    245  N   THR A  48      46.353  37.752  66.272  1.00 46.91           N
ATOM    246  CA  THR A  48      47.068  39.002  66.549  1.00 46.91           C
ATOM    247  C   THR A  48      46.442  39.798  67.695  1.00 46.91           C
ATOM    248  O   THR A  48      45.328  39.505  68.132  1.00 46.91           O
ATOM    249  CB  THR A  48      47.155  39.904  65.301  1.00 46.91           C
ATOM    250  N   GLY A  49      47.169  40.799  68.185  1.00 46.91           N
ATOM    251  CA  GLY A  49      46.663  41.606  69.282  1.00 46.91           C
ATOM    252  C   GLY A  49      47.096  43.060  69.257  1.00 46.91           C
ATOM    253  O   GLY A  49      48.279  43.362  69.427  1.00 46.91           O
ATOM    254  N   ALA A  50      46.119  43.951  69.102  1.00 46.91           N
ATOM    255  CA  ALA A  50      46.336  45.398  69.060  1.00 46.91           C
ATOM    256  C   ALA A  50      47.114  45.879  67.838  1.00 46.91           C
ATOM    257  O   ALA A  50      48.336  45.743  67.778  1.00 46.91           O
ATOM    258  CB  ALA A  50      47.008  45.879  70.350  1.00 46.91           C
ATOM    259  N   VAL A  51      46.395  46.493  66.905  1.00 46.91           N
ATOM    260  CA  VAL A  51      46.979  47.019  65.672  1.00 46.91           C
ATOM    261  C   VAL A  51      47.641  45.930  64.832  1.00 46.91           C
ATOM    262  O   VAL A  51      48.599  46.188  64.096  1.00 46.91           O
ATOM    263  CB  VAL A  51      48.000  48.142  65.962  1.00 46.91           C
ATOM    264  N   VAL A  52      47.092  44.720  64.925  1.00 46.91           N
ATOM    265  CA  VAL A  52      47.588  43.557  64.194  1.00 46.91           C
ATOM    266  C   VAL A  52      49.024  43.184  64.563  1.00 46.91           C
ATOM    267  O   VAL A  52      49.656  43.829  65.400  1.00 46.91           O
ATOM    268  CB  VAL A  52      47.485  43.760  62.664  1.00 46.91           C
ATOM    269  N   PRO A  53      49.534  42.090  63.976  1.00 46.91           N
ATOM    270  CA  PRO A  53      50.899  41.630  64.247  1.00 46.91           C
ATOM    271  C   PRO A  53      51.923  42.571  63.620  1.00 46.91           C
ATOM    272  O   PRO A  53      51.742  43.038  62.493  1.00 46.91           O
ATOM    273  CB  PRO A  53      50.942  40.247  63.596  1.00 46.91           C
ATOM    274  N   SER A  54      52.999  42.842  64.350  1.00 46.91           N
ATOM    275  CA  SER A  54      54.048  43.730  63.864  1.00 46.91           C
ATOM    276  C   SER A  54      55.389  43.416  64.515  1.00 46.91           C
ATOM    277  O   SER A  54      56.437  43.533  63.879  1.00 46.91           O
ATOM    278  CB  SER A  54      53.668  45.190  64.128  1.00 46.91           C
ATOM    279  N   SER A  55      55.354  43.043  65.791  1.00 46.91           N
ATOM    280  CA  SER A  55      56.570  42.706  66.523  1.00 46.91           C
ATOM    281  C   SER A  55      56.955  41.255  66.253  1.00 46.91           C
ATOM    282  O   SER A  55      56.182  40.336  66.537  1.00 46.91           O
ATOM    283  CB  SER A  55      56.365  42.917  68.023  1.00 46.91           C
ATOM    284  N   ASN A  56      58.155  41.055  65.717  1.00 46.91           N
ATOM    285  CA  ASN A  56      58.645  39.717  65.404  1.00 46.91           C
ATOM    286  C   ASN A  56      60.171  39.657  65.394  1.00 46.91           C
ATOM    287  O   ASN A  56      60.790  40.642  64.939  1.00 46.91           O
ATOM    288  CB  ASN A  56      58.098  39.255  64.051  1.00 46.91           C
ATOM    289  N   HIS A  57      48.944  33.544  64.107  1.00 46.91           N
ATOM    290  CA  HIS A  57      48.411  34.426  63.040  1.00 46.91           C
ATOM    291  C   HIS A  57      47.658  33.636  61.969  1.00 46.91           C
ATOM    292  O   HIS A  57      46.632  34.086  61.466  1.00 46.91           O
ATOM    293  CB  HIS A  57      49.549  35.226  62.400  1.00 46.91           C
ATOM    294  CG  HIS A  57      49.098  36.156  61.310  1.00 46.91           C
ATOM    295  ND1 HIS A  57      49.621  36.116  60.035  1.00 46.91           N
ATOM    296  CD2 HIS A  57      48.173  37.146  61.303  1.00 46.91           C
ATOM    297  CE1 HIS A  57      49.038  37.040  59.289  1.00 46.91           C
ATOM    298  NE2 HIS A  57      48.155  37.679  60.036  1.00 46.91           N
ATOM    299  N   PHE A  58      48.192  32.465  61.623  1.00 46.91           N
ATOM    300  CA  PHE A  58      47.600  31.581  60.620  1.00 46.91           C
ATOM    301  C   PHE A  58      47.381  32.258  59.265  1.00 46.91           C
ATOM    302  O   PHE A  58      46.349  32.885  59.032  1.00 46.91           O
ATOM    303  CB  PHE A  58      46.277  30.999  61.135  1.00 46.91           C
ATOM    304  N   TYR A  59      48.373  32.149  58.388  1.00 46.91           N
ATOM    305  CA  TYR A  59      48.294  32.733  57.053  1.00 46.91           C
ATOM    306  C   TYR A  59      49.100  31.894  56.063  1.00 46.91           C
ATOM    307  O   TYR A  59      48.611  30.887  55.551  1.00 46.91           O
ATOM    308  CB  TYR A  59      48.797  34.180  57.065  1.00 46.91           C
ATOM    309  N   PRO A  60      50.346  32.304  55.776  1.00 46.91           N
ATOM    310  CA  PRO A  60      51.192  31.556  54.837  1.00 46.91           C
ATOM    311  C   PRO A  60      51.696  30.249  55.449  1.00 46.91           C
ATOM    312  O   PRO A  60      52.053  29.313  54.730  1.00 46.91           O
ATOM    313  CB  PRO A  60      52.347  32.520  54.557  1.00 46.91           C
ATOM    314  N   ILE A  61      51.766  30.217  56.777  1.00 46.91           N
ATOM    315  CA  ILE A  61      52.220  29.038  57.506  1.00 46.91           C
ATOM    316  C   ILE A  61      51.085  28.477  58.357  1.00 46.91           C
ATOM    317  O   ILE A  61      50.867  28.921  59.488  1.00 46.91           O
ATOM    318  CB  ILE A  61      53.419  29.369  58.416  1.00 46.91           C
ATOM    319  N   TRP A  62      50.374  27.497  57.806  1.00 46.91           N
ATOM    320  CA  TRP A  62      49.251  26.868  58.495  1.00 46.91           C
ATOM    321  C   TRP A  62      49.677  26.175  59.790  1.00 46.91           C
ATOM    322  O   TRP A  62      49.080  26.396  60.845  1.00 46.91           O
ATOM    323  CB  TRP A  62      48.557  25.851  57.583  1.00 46.91           C
ATOM    324  CG  TRP A  62      48.113  26.379  56.240  1.00 46.91           C
ATOM    325  CD1 TRP A  62      48.494  25.909  55.017  1.00 46.91           C
ATOM    326  CD2 TRP A  62      47.167  27.432  55.988  1.00 46.91           C
ATOM    327  NE1 TRP A  62      47.843  26.594  54.019  1.00 46.91           N
ATOM    328  CE2 TRP A  62      47.024  27.534  54.585  1.00 46.91           C
ATOM    329  CE3 TRP A  62      46.428  28.296  56.807  1.00 46.91           C
ATOM    330  CZ2 TRP A  62      46.169  28.465  53.983  1.00 46.91           C
ATOM    331  CZ3 TRP A  62      45.575  29.225  56.205  1.00 46.91           C
ATOM    332  CH2 TRP A  62      45.456  29.299  54.806  1.00 46.91           C
ATOM    333  N   GLU A  63      50.718  25.348  59.703  1.00 46.91           N
ATOM    334  CA  GLU A  63      51.234  24.604  60.853  1.00 46.91           C
ATOM    335  C   GLU A  63      50.188  23.610  61.368  1.00 46.91           C
ATOM    336  O   GLU A  63      49.595  22.879  60.576  1.00 46.91           O
ATOM    337  CB  GLU A  63      51.675  25.562  61.968  1.00 46.91           C
ATOM    338  N   ALA A  64      49.989  23.570  62.686  1.00 46.91           N
ATOM    339  CA  ALA A  64      49.015  22.677  63.317  1.00 46.91           C
ATOM    340  C   ALA A  64      49.126  21.228  62.837  1.00 46.91           C
ATOM    341  O   ALA A  64      49.932  20.455  63.362  1.00 46.91           O
ATOM    342  CB  ALA A  64      47.596  23.211  63.102  1.00 46.91           C
ATOM    343  N   ALA A  65      48.286  20.858  61.873  1.00 46.91           N
ATOM    344  CA  ALA A  65      48.287  19.513  61.309  1.00 46.91           C
ATOM    345  C   ALA A  65      48.562  19.585  59.808  1.00 46.91           C
ATOM    346  O   ALA A  65      49.693  19.359  59.366  1.00 46.91           O
ATOM    347  CB  ALA A  65      46.948  18.827  61.574  1.00 46.91           C
ATOM    348  N   SER A  66      47.520  19.879  59.031  1.00 46.91           N
ATOM    349  CA  SER A  66      47.625  19.994  57.577  1.00 46.91           C
ATOM    350  C   SER A  66      46.275  20.323  56.944  1.00 46.91           C
ATOM    351  O   SER A  66      46.022  21.464  56.557  1.00 46.91           O
ATOM    352  CB  SER A  66      48.177  18.704  56.967  1.00 46.91           C
ATOM    353  N   LEU A  67      45.427  19.307  56.803  1.00 46.91           N
ATOM    354  CA  LEU A  67      44.106  19.484  56.211  1.00 46.91           C
ATOM    355  C   LEU A  67      43.038  19.826  57.248  1.00 46.91           C
ATOM    356  O   LEU A  67      41.958  20.302  56.897  1.00 46.91           O
ATOM    357  CB  LEU A  67      43.697  18.223  55.443  1.00 46.91           C
ATOM    358  N   ASP A  68      43.322  19.532  58.514  1.00 46.91           N
ATOM    359  CA  ASP A  68      42.382  19.817  59.594  1.00 46.91           C
ATOM    360  C   ASP A  68      42.499  21.262  60.083  1.00 46.91           C
ATOM    361  O   ASP A  68      41.714  21.705  60.926  1.00 46.91           O
ATOM    362  CB  ASP A  68      42.606  18.850  60.761  1.00 46.91           C
ATOM    363  N   GLU A  69      43.497  21.975  59.569  1.00 46.91           N
ATOM    364  CA  GLU A  69      43.731  23.367  59.942  1.00 46.91           C
ATOM    365  C   GLU A  69      43.004  24.332  59.012  1.00 46.91           C
ATOM    366  O   GLU A  69      42.416  25.317  59.461  1.00 46.91           O
ATOM    367  CB  GLU A  69      45.231  23.669  59.933  1.00 46.91           C
ATOM    368  N   TRP A  70      43.065  24.053  57.713  1.00 46.91           N
ATOM    369  CA  TRP A  70      42.421  24.891  56.707  1.00 46.91           C
ATOM    370  C   TRP A  70      40.902  24.709  56.664  1.00 46.91           C
ATOM    371  O   TRP A  70      40.210  25.417  55.929  1.00 46.91           O
ATOM    372  CB  TRP A  70      43.017  24.602  55.326  1.00 46.91           C
ATOM    373  N   LEU A  71      40.393  23.739  57.418  1.00 46.91           N
ATOM    374  CA  LEU A  71      38.958  23.474  57.459  1.00 46.91           C
ATOM    375  C   LEU A  71      38.341  23.895  58.794  1.00 46.91           C
ATOM    376  O   LEU A  71      37.335  23.326  59.234  1.00 46.91           O
ATOM    377  CB  LEU A  71      38.683  21.992  57.194  1.00 46.91           C
ATOM    378  N   TYR A  72      38.943  24.894  59.431  1.00 46.91           N
ATOM    379  CA  TYR A  72      38.461  25.396  60.712  1.00 46.91           C
ATOM    380  C   TYR A  72      38.442  26.922  60.738  1.00 46.91           C
ATOM    381  O   TYR A  72      39.431  27.568  60.387  1.00 46.91           O
ATOM    382  CB  TYR A  72      39.335  24.866  61.850  1.00 46.91           C
ATOM    383  N   ASN A  73      37.321  27.484  61.182  1.00 46.91           N
ATOM    384  CA  ASN A  73      37.143  28.933  61.267  1.00 46.91           C
ATOM    385  C   ASN A  73      37.344  29.621  59.914  1.00 46.91           C
ATOM    386  O   ASN A  73      36.824  29.158  58.896  1.00 46.91           O
ATOM    387  CB  ASN A  73      38.083  29.530  62.323  1.00 46.91           C
ATOM    388  N   GLY A  74      38.081  30.731  59.912  1.00 46.91           N
ATOM    389  CA  GLY A  74      38.334  31.461  58.681  1.00 46.91           C
ATOM    390  C   GLY A  74      39.030  30.618  57.630  1.00 46.91           C
ATOM    391  O   GLY A  74      38.629  30.614  56.463  1.00 46.91           O
ATOM    392  N   GLY A  75      40.075  29.909  58.042  1.00 46.91           N
ATOM    393  CA  GLY A  75      40.813  29.062  57.122  1.00 46.91           C
ATOM    394  C   GLY A  75      41.524  29.828  56.023  1.00 46.91           C
ATOM    395  O   GLY A  75      42.465  30.576  56.294  1.00 46.91           O
ATOM    396  N   PRO A  76      41.104  29.645  54.761  1.00 46.91           N
ATOM    397  CA  PRO A  76      41.666  30.292  53.571  1.00 46.91           C
ATOM    398  C   PRO A  76      41.356  31.785  53.466  1.00 46.91           C
ATOM    399  O   PRO A  76      41.970  32.492  52.665  1.00 46.91           O
ATOM    400  CB  PRO A  76      41.033  29.518  52.414  1.00 46.91           C
ATOM    401  N   TYR A  77      40.383  32.252  54.245  1.00 46.91           N
ATOM    402  CA  TYR A  77      39.997  33.660  54.228  1.00 46.91           C
ATOM    403  C   TYR A  77      41.072  34.547  54.855  1.00 46.91           C
ATOM    404  O   TYR A  77      41.147  35.741  54.567  1.00 46.91           O
ATOM    405  CB  TYR A  77      38.663  33.862  54.956  1.00 46.91           C
ATOM    406  CG  TYR A  77      38.026  35.213  54.705  1.00 46.91           C
ATOM    407  CD1 TYR A  77      37.970  36.180  55.708  1.00 46.91           C
ATOM    408  CD2 TYR A  77      37.487  35.526  53.457  1.00 46.91           C
ATOM    409  CE1 TYR A  77      37.392  37.428  55.475  1.00 46.91           C
ATOM    410  CE2 TYR A  77      36.907  36.767  53.214  1.00 46.91           C
ATOM    411  CZ  TYR A  77      36.863  37.713  54.224  1.00 46.91           C
ATOM    412  OH  TYR A  77      36.292  38.942  53.977  1.00 46.91           O
ATOM    413  N   GLN A  78      41.883  33.961  55.730  1.00 46.91           N
ATOM    414  CA  GLN A  78      42.957  34.688  56.400  1.00 46.91           C
ATOM    415  C   GLN A  78      44.045  35.104  55.409  1.00 46.91           C
ATOM    416  O   GLN A  78      44.773  36.074  55.639  1.00 46.91           O
ATOM    417  CB  GLN A  78      43.562  33.828  57.511  1.00 46.91           C
ATOM    418  N   LEU A  79      44.172  34.341  54.327  1.00 46.91           N
ATOM    419  CA  LEU A  79      45.156  34.618  53.287  1.00 46.91           C
ATOM    420  C   LEU A  79      44.549  35.503  52.199  1.00 46.91           C
ATOM    421  O   LEU A  79      45.248  36.311  51.584  1.00 46.91           O
ATOM    422  CB  LEU A  79      45.658  33.309  52.672  1.00 46.91           C
ATOM    423  N   ILE A  80      43.253  35.322  51.953  1.00 46.91           N
ATOM    424  CA  ILE A  80      42.529  36.086  50.941  1.00 46.91           C
ATOM    425  C   ILE A  80      42.305  37.537  51.360  1.00 46.91           C
ATOM    426  O   ILE A  80      42.300  38.437  50.518  1.00 46.91           O
ATOM    427  CB  ILE A  80      41.162  35.446  50.631  1.00 46.91           C
ATOM    428  N   ILE A  81      42.084  37.749  52.654  1.00 46.91           N
ATOM    429  CA  ILE A  81      41.864  39.087  53.194  1.00 46.91           C
ATOM    430  C   ILE A  81      43.142  39.911  53.092  1.00 46.91           C
ATOM    431  O   ILE A  81      43.098  41.134  52.949  1.00 46.91           O
ATOM    432  CB  ILE A  81      41.425  39.033  54.670  1.00 46.91           C
ATOM    433  N   PHE A  82      44.282  39.234  53.206  1.00 46.91           N
ATOM    434  CA  PHE A  82      45.581  39.888  53.114  1.00 46.91           C
ATOM    435  C   PHE A  82      45.855  40.331  51.679  1.00 46.91           C
ATOM    436  O   PHE A  82      46.708  41.186  51.435  1.00 46.91           O
ATOM    437  CB  PHE A  82      46.686  38.939  53.585  1.00 46.91           C
ATOM    438  N   HIS A  83      45.148  39.717  50.733  1.00 46.91           N
ATOM    439  CA  HIS A  83      45.298  40.037  49.319  1.00 46.91           C
ATOM    440  C   HIS A  83      44.439  41.225  48.907  1.00 46.91           C
ATOM    441  O   HIS A  83      44.690  41.843  47.872  1.00 46.91           O
ATOM    442  CB  HIS A  83      44.945  38.823  48.459  1.00 46.91           C
ATOM    443  CG  HIS A  83      45.831  37.639  48.691  1.00 46.91           C
ATOM    444  ND1 HIS A  83      47.121  37.757  49.162  1.00 46.91           N
ATOM    445  CD2 HIS A  83      45.610  36.315  48.522  1.00 46.91           C
ATOM    446  CE1 HIS A  83      47.656  36.554  49.274  1.00 46.91           C
ATOM    447  NE2 HIS A  83      46.762  35.662  48.892  1.00 46.91           N
ATOM    448  N   PHE A  84      43.404  41.515  49.690  1.00 46.91           N
ATOM    449  CA  PHE A  84      42.516  42.637  49.404  1.00 46.91           C
ATOM    450  C   PHE A  84      43.208  43.969  49.675  1.00 46.91           C
ATOM    451  O   PHE A  84      42.902  44.976  49.036  1.00 46.91           O
ATOM    452  CB  PHE A  84      41.226  42.534  50.224  1.00 46.91           C
ATOM    453  CG  PHE A  84      40.292  41.445  49.764  1.00 46.91           C
ATOM    454  CD1 PHE A  84      39.577  40.691  50.688  1.00 46.91           C
ATOM    455  CD2 PHE A  84      40.123  41.177  48.408  1.00 46.91           C
ATOM    456  CE1 PHE A  84      38.704  39.685  50.270  1.00 46.91           C
ATOM    457  CE2 PHE A  84      39.253  40.175  47.979  1.00 46.91           C
ATOM    458  CZ  PHE A  84      38.543  39.428  48.913  1.00 46.91           C
ATOM    459  N   LEU A  85      44.120  43.978  50.643  1.00 46.91           N
ATOM    460  CA  LEU A  85      44.861  45.185  50.992  1.00 46.91           C
ATOM    461  C   LEU A  85      46.009  45.399  50.007  1.00 46.91           C
ATOM    462  O   LEU A  85      46.511  46.515  49.854  1.00 46.91           O
ATOM    463  CB  LEU A  85      45.411  45.080  52.416  1.00 46.91           C
ATOM    464  N   LEU A  86      46.447  44.312  49.378  1.00 46.91           N
ATOM    465  CA  LEU A  86      47.530  44.350  48.404  1.00 46.91           C
ATOM    466  C   LEU A  86      46.991  44.533  46.988  1.00 46.91           C
ATOM    467  O   LEU A  86      47.670  45.086  46.122  1.00 46.91           O
ATOM    468  CB  LEU A  86      48.351  43.061  48.479  1.00 46.91           C
ATOM    469  N   GLY A  87      45.780  44.032  46.758  1.00 46.91           N
ATOM    470  CA  GLY A  87      45.156  44.137  45.453  1.00 46.91           C
ATOM    471  C   GLY A  87      44.493  45.481  45.222  1.00 46.91           C
ATOM    472  O   GLY A  87      44.538  46.013  44.112  1.00 46.91           O
ATOM    473  N   ALA A  88      43.841  46.008  46.255  1.00 46.91           N
ATOM    474  CA  ALA A  88      43.172  47.300  46.167  1.00 46.91           C
ATOM    475  C   ALA A  88      44.193  48.430  46.162  1.00 46.91           C
ATOM    476  O   ALA A  88      43.977  49.471  45.545  1.00 46.91           O
ATOM    477  CB  ALA A  88      42.201  47.470  47.327  1.00 46.91           C
ATOM    478  N   SER A  89      45.285  48.231  46.894  1.00 46.91           N
ATOM    479  CA  SER A  89      46.349  49.223  46.977  1.00 46.91           C
ATOM    480  C   SER A  89      47.117  49.281  45.660  1.00 46.91           C
ATOM    481  O   SER A  89      47.693  50.315  45.310  1.00 46.91           O
ATOM    482  CB  SER A  89      47.302  48.880  48.122  1.00 46.91           C
ATOM    483  N   CYS A  90      47.157  48.150  44.963  1.00 46.91           N
ATOM    484  CA  CYS A  90      47.833  48.042  43.677  1.00 46.91           C
ATOM    485  C   CYS A  90      46.896  48.481  42.554  1.00 46.91           C
ATOM    486  O   CYS A  90      47.345  48.860  41.474  1.00 46.91           O
ATOM    487  CB  CYS A  90      48.291  46.601  43.445  1.00 46.91           C
ATOM    488  N   TYR A  91      45.593  48.392  42.809  1.00 46.91           N
ATOM    489  CA  TYR A  91      44.579  48.786  41.838  1.00 46.91           C
ATOM    490  C   TYR A  91      44.448  50.307  41.793  1.00 46.91           C
ATOM    491  O   TYR A  91      43.807  50.860  40.895  1.00 46.91           O
ATOM    492  CB  TYR A  91      43.227  48.165  42.196  1.00 46.91           C
ATOM    493  N   MET A  92      45.019  50.968  42.795  1.00 46.91           N
ATOM    494  CA  MET A  92      44.996  52.424  42.896  1.00 46.91           C
ATOM    495  C   MET A  92      46.390  52.994  42.653  1.00 46.91           C
ATOM    496  O   MET A  92      46.536  54.157  42.274  1.00 46.91           O
ATOM    497  CB  MET A  92      44.505  52.849  44.280  1.00 46.91           C
ATOM    498  N   GLY A  93      47.407  52.184  42.934  1.00 46.91           N
ATOM    499  CA  GLY A  93      48.781  52.609  42.739  1.00 46.91           C
ATOM    500  C   GLY A  93      49.212  52.512  41.288  1.00 46.91           C
ATOM    501  O   GLY A  93      49.997  53.334  40.813  1.00 46.91           O
ATOM    502  N   ARG A  94      48.737  51.477  40.600  1.00 46.91           N
ATOM    503  CA  ARG A  94      49.057  51.265  39.192  1.00 46.91           C
ATOM    504  C   ARG A  94      48.129  52.083  38.300  1.00 46.91           C
ATOM    505  O   ARG A  94      48.426  52.311  37.126  1.00 46.91           O
ATOM    506  CB  ARG A  94      48.948  49.780  38.836  1.00 46.91           C
ATOM    507  N   GLN A  95      46.981  52.473  38.847  1.00 46.91           N
ATOM    508  CA  GLN A  95      46.009  53.272  38.112  1.00 46.91           C
ATOM    509  C   GLN A  95      46.494  54.718  38.025  1.00 46.91           C
ATOM    510  O   GLN A  95      46.225  55.416  37.046  1.00 46.91           O
ATOM    511  CB  GLN A  95      44.646  53.226  38.806  1.00 46.91           C
ATOM    512  N   TRP A  96      47.188  55.163  39.069  1.00 46.91           N
ATOM    513  CA  TRP A  96      47.728  56.516  39.135  1.00 46.91           C
ATOM    514  C   TRP A  96      49.132  56.592  38.541  1.00 46.91           C
ATOM    515  O   TRP A  96      49.762  57.653  38.551  1.00 46.91           O
ATOM    516  CB  TRP A  96      47.748  57.003  40.586  1.00 46.91           C
ATOM    517  N   GLU A  97      49.629  55.457  38.060  1.00 46.91           N
ATOM    518  CA  GLU A  97      50.956  55.380  37.458  1.00 46.91           C
ATOM    519  C   GLU A  97      50.848  55.169  35.951  1.00 46.91           C
ATOM    520  O   GLU A  97      51.760  55.516  35.198  1.00 46.91           O
ATOM    521  CB  GLU A  97      51.753  54.236  38.085  1.00 46.91           C
ATOM    522  N   LEU A  98      49.750  54.552  35.525  1.00 46.91           N
ATOM    523  CA  LEU A  98      49.502  54.295  34.113  1.00 46.91           C
ATOM    524  C   LEU A  98      48.532  55.342  33.570  1.00 46.91           C
ATOM    525  O   LEU A  98      47.726  55.060  32.676  1.00 46.91           O
ATOM    526  CB  LEU A  98      48.926  52.889  33.925  1.00 46.91           C
ATOM    527  N   SER A  99      48.626  56.553  34.110  1.00 46.91           N
ATOM    528  CA  SER A  99      47.773  57.662  33.705  1.00 46.91           C
ATOM    529  C   SER A  99      48.590  58.946  33.607  1.00 46.91           C
ATOM    530  O   SER A  99      48.422  59.731  32.672  1.00 46.91           O
ATOM    531  CB  SER A  99      46.645  57.851  34.717  1.00 46.91           C
ATOM    532  N   TYR A 100      49.460  59.159  34.589  1.00 46.91           N
ATOM    533  CA  TYR A 100      50.314  60.341  34.626  1.00 46.91           C
ATOM    534  C   TYR A 100      51.603  60.100  33.845  1.00 46.91           C
ATOM    535  O   TYR A 100      52.174  61.029  33.272  1.00 46.91           O
ATOM    536  CB  TYR A 100      50.648  60.705  36.074  1.00 46.91           C
ATOM    537  N   ARG A 101      52.083  58.862  33.878  1.00 46.91           N
ATOM    538  CA  ARG A 101      53.304  58.491  33.174  1.00 46.91           C
ATOM    539  C   ARG A 101      53.001  58.070  31.738  1.00 46.91           C
ATOM    540  O   ARG A 101      53.889  58.074  30.880  1.00 46.91           O
ATOM    541  CB  ARG A 101      54.017  57.358  33.914  1.00 46.91           C
ATOM    542  N   LEU A 102      51.752  57.684  31.492  1.00 46.91           N
ATOM    543  CA  LEU A 102      51.308  57.262  30.168  1.00 46.91           C
ATOM    544  C   LEU A 102      50.925  58.458  29.299  1.00 46.91           C
ATOM    545  O   LEU A 102      51.034  58.404  28.071  1.00 46.91           O
ATOM    546  CB  LEU A 102      50.119  56.308  30.290  1.00 46.91           C
ATOM    547  N   GLY A 103      50.467  59.528  29.939  1.00 46.91           N
ATOM    548  CA  GLY A 103      50.075  60.720  29.210  1.00 46.91           C
ATOM    549  C   GLY A 103      49.840  61.907  30.122  1.00 46.91           C
ATOM    550  O   GLY A 103      50.781  62.614  30.492  1.00 46.91           O
ATOM    551  N   MET A 104      48.576  62.151  30.454  1.00 46.91           N
ATOM    552  CA  MET A 104      48.205  63.259  31.326  1.00 46.91           C
ATOM    553  C   MET A 104      46.819  63.028  31.914  1.00 46.91           C
ATOM    554  O   MET A 104      45.804  63.355  31.289  1.00 46.91           O
ATOM    555  CB  MET A 104      48.230  64.582  30.551  1.00 46.91           C
ATOM    556  N   ARG A 105      46.782  62.482  33.126  1.00 46.91           N
ATOM    557  CA  ARG A 105      45.525  62.200  33.808  1.00 46.91           C
ATOM    558  C   ARG A 105      45.723  62.124  35.322  1.00 46.91           C
ATOM    559  O   ARG A 105      45.732  61.040  35.907  1.00 46.91           O
ATOM    560  CB  ARG A 105      44.924  60.890  33.291  1.00 46.91           C
ATOM    561  N   PRO A 106      45.895  63.287  35.971  1.00 46.91           N
ATOM    562  CA  PRO A 106      46.097  63.392  37.420  1.00 46.91           C
ATOM    563  C   PRO A 106      44.836  63.059  38.214  1.00 46.91           C
ATOM    564  O   PRO A 106      43.717  63.313  37.757  1.00 46.91           O
ATOM    565  CB  PRO A 106      46.516  64.849  37.615  1.00 46.91           C
ATOM    566  N   TRP A 107      45.036  62.548  39.428  1.00 46.91           N
ATOM    567  CA  TRP A 107      43.947  62.154  40.322  1.00 46.91           C
ATOM    568  C   TRP A 107      43.071  61.084  39.664  1.00 46.91           C
ATOM    569  O   TRP A 107      43.568  60.269  38.884  1.00 46.91           O
ATOM    570  CB  TRP A 107      43.106  63.370  40.739  1.00 46.91           C
ATOM    571  CG  TRP A 107      43.893  64.465  41.403  1.00 46.91           C
ATOM    572  CD1 TRP A 107      44.739  64.348  42.469  1.00 46.91           C
ATOM    573  CD2 TRP A 107      43.908  65.849  41.033  1.00 46.91           C
ATOM    574  NE1 TRP A 107      45.281  65.573  42.785  1.00 46.91           N
ATOM    575  CE2 TRP A 107      44.786  66.513  41.919  1.00 46.91           C
ATOM    576  CE3 TRP A 107      43.260  66.596  40.039  1.00 46.91           C
ATOM    577  CZ2 TRP A 107      45.037  67.887  41.839  1.00 46.91           C
ATOM    578  CZ3 TRP A 107      43.509  67.962  39.959  1.00 46.91           C
ATOM    579  CH2 TRP A 107      44.391  68.591  40.855  1.00 46.91           C
ATOM    580  N   ILE A 108      41.779  61.080  39.990  1.00 46.91           N
ATOM    581  CA  ILE A 108      40.827  60.110  39.442  1.00 46.91           C
ATOM    582  C   ILE A 108      41.164  58.667  39.826  1.00 46.91           C
ATOM    583  O   ILE A 108      40.497  57.725  39.390  1.00 46.91           O
ATOM    584  CB  ILE A 108      40.729  60.212  37.903  1.00 46.91           C
ATOM    585  N   CYS A 109      42.200  58.506  40.644  1.00 46.91           N
ATOM    586  CA  CYS A 109      42.634  57.194  41.103  1.00 46.91           C
ATOM    587  C   CYS A 109      42.525  57.136  42.621  1.00 46.91           C
ATOM    588  O   CYS A 109      42.188  56.099  43.189  1.00 46.91           O
ATOM    589  CB  CYS A 109      44.077  56.928  40.670  1.00 46.91           C
ATOM    590  N   VAL A 110      42.835  58.255  43.271  1.00 46.91           N
ATOM    591  CA  VAL A 110      42.759  58.348  44.725  1.00 46.91           C
ATOM    592  C   VAL A 110      41.308  58.543  45.158  1.00 46.91           C
ATOM    593  O   VAL A 110      40.938  58.215  46.285  1.00 46.91           O
ATOM    594  CB  VAL A 110      43.597  59.529  45.254  1.00 46.91           C
ATOM    595  N   ALA A 111      40.508  59.117  44.264  1.00 46.91           N
ATOM    596  CA  ALA A 111      39.095  59.364  44.526  1.00 46.91           C
ATOM    597  C   ALA A 111      38.250  58.144  44.169  1.00 46.91           C
ATOM    598  O   ALA A 111      37.312  57.802  44.887  1.00 46.91           O
ATOM    599  CB  ALA A 111      38.622  60.581  43.742  1.00 46.91           C
ATOM    600  N   TYR A 112      38.570  57.511  43.045  1.00 46.91           N
ATOM    601  CA  TYR A 112      37.845  56.326  42.594  1.00 46.91           C
ATOM    602  C   TYR A 112      38.129  55.133  43.503  1.00 46.91           C
ATOM    603  O   TYR A 112      37.301  54.228  43.632  1.00 46.91           O
ATOM    604  CB  TYR A 112      38.226  55.984  41.151  1.00 46.91           C
ATOM    605  N   SER A 113      39.320  55.119  44.092  1.00 46.91           N
ATOM    606  CA  SER A 113      39.723  54.047  44.994  1.00 46.91           C
ATOM    607  C   SER A 113      39.113  54.245  46.377  1.00 46.91           C
ATOM    608  O   SER A 113      39.126  53.334  47.204  1.00 46.91           O
ATOM    609  CB  SER A 113      41.245  53.987  45.109  1.00 46.91           C
ATOM    610  N   ALA A 114      38.612  55.450  46.635  1.00 59.16           N
ATOM    611  CA  ALA A 114      37.990  55.768  47.915  1.00 59.97           C
ATOM    612  C   ALA A 114      36.733  54.929  48.122  1.00 60.48           C
ATOM    613  O   ALA A 114      36.334  54.660  49.256  1.00 59.14           O
ATOM    614  CB  ALA A 114      37.655  57.251  47.985  1.00 58.16           C
ATOM    615  N   PRO A 115      36.088  54.518  47.020  1.00 46.91           N
ATOM    616  CA  PRO A 115      34.868  53.706  46.972  1.00 46.91           C
ATOM    617  C   PRO A 115      35.174  52.210  47.016  1.00 46.91           C
ATOM    618  O   PRO A 115      34.378  51.420  47.531  1.00 46.91           O
ATOM    619  CB  PRO A 115      34.233  54.101  45.638  1.00 46.91           C
ATOM    620  N   LEU A 116      36.305  51.824  46.434  1.00 46.91           N
ATOM    621  CA  LEU A 116      36.725  50.427  46.408  1.00 46.91           C
ATOM    622  C   LEU A 116      37.314  50.023  47.756  1.00 46.91           C
ATOM    623  O   LEU A 116      37.017  48.944  48.272  1.00 46.91           O
ATOM    624  CB  LEU A 116      37.757  50.202  45.300  1.00 46.91           C
ATOM    625  N   ALA A 117      38.167  50.885  48.301  1.00 46.91           N
ATOM    626  CA  ALA A 117      38.805  50.642  49.589  1.00 46.91           C
ATOM    627  C   ALA A 117      37.911  51.092  50.744  1.00 46.91           C
ATOM    628  O   ALA A 117      38.366  51.209  51.883  1.00 46.91           O
ATOM    629  CB  ALA A 117      40.151  51.355  49.651  1.00 46.91           C
ATOM    630  N   SER A 118      36.650  51.382  50.435  1.00 46.91           N
ATOM    631  CA  SER A 118      35.688  51.814  51.444  1.00 46.91           C
ATOM    632  C   SER A 118      35.075  50.600  52.133  1.00 46.91           C
ATOM    633  O   SER A 118      34.734  50.650  53.314  1.00 46.91           O
ATOM    634  CB  SER A 118      34.582  52.655  50.803  1.00 46.91           C
ATOM    635  N   ALA A 119      34.899  49.526  51.370  1.00 46.91           N
ATOM    636  CA  ALA A 119      34.337  48.288  51.894  1.00 46.91           C
ATOM    637  C   ALA A 119      35.443  47.276  52.172  1.00 46.91           C
ATOM    638  O   ALA A 119      35.279  46.380  52.997  1.00 46.91           O
ATOM    639  CB  ALA A 119      33.329  47.712  50.907  1.00 46.91           C
ATOM    640  N   PHE A 120      36.553  47.411  51.452  1.00 46.91           N
ATOM    641  CA  PHE A 120      37.698  46.518  51.609  1.00 46.91           C
ATOM    642  C   PHE A 120      38.445  46.791  52.911  1.00 46.91           C
ATOM    643  O   PHE A 120      38.851  45.862  53.610  1.00 46.91           O
ATOM    644  CB  PHE A 120      38.653  46.670  50.422  1.00 46.91           C
ATOM    645  N   ALA A 121      38.659  48.070  53.206  1.00 46.91           N
ATOM    646  CA  ALA A 121      39.355  48.473  54.423  1.00 46.91           C
ATOM    647  C   ALA A 121      38.416  48.460  55.625  1.00 46.91           C
ATOM    648  O   ALA A 121      38.860  48.577  56.767  1.00 46.91           O
ATOM    649  CB  ALA A 121      39.965  49.857  54.246  1.00 46.91           C
ATOM    650  N   VAL A 122      37.119  48.356  55.354  1.00 46.91           N
ATOM    651  CA  VAL A 122      36.106  48.323  56.403  1.00 46.91           C
ATOM    652  C   VAL A 122      36.037  46.948  57.060  1.00 46.91           C
ATOM    653  O   VAL A 122      35.589  46.816  58.200  1.00 46.91           O
ATOM    654  CB  VAL A 122      34.713  48.674  55.846  1.00 46.91           C
ATOM    655  N   PHE A 123      36.450  45.923  56.322  1.00 46.91           N
ATOM    656  CA  PHE A 123      36.441  44.556  56.832  1.00 46.91           C
ATOM    657  C   PHE A 123      37.654  44.300  57.724  1.00 46.91           C
ATOM    658  O   PHE A 123      37.645  43.388  58.552  1.00 46.91           O
ATOM    659  CB  PHE A 123      36.422  43.552  55.671  1.00 46.91           C
ATOM    660  CG  PHE A 123      35.237  43.698  54.749  1.00 46.91           C
ATOM    661  CD1 PHE A 123      35.268  43.144  53.472  1.00 46.91           C
ATOM    662  CD2 PHE A 123      34.094  44.388  55.150  1.00 46.91           C
ATOM    663  CE1 PHE A 123      34.180  43.274  52.609  1.00 46.91           C
ATOM    664  CE2 PHE A 123      33.002  44.523  54.294  1.00 46.91           C
ATOM    665  CZ  PHE A 123      33.046  43.965  53.021  1.00 46.91           C
ATOM    666  N   LEU A 124      38.700  45.100  57.541  1.00 46.91           N
ATOM    667  CA  LEU A 124      39.925  44.966  58.322  1.00 46.91           C
ATOM    668  C   LEU A 124      39.972  45.939  59.497  1.00 46.91           C
ATOM    669  O   LEU A 124      40.582  45.648  60.529  1.00 46.91           O
ATOM    670  CB  LEU A 124      41.146  45.180  57.425  1.00 46.91           C
ATOM    671  N   ILE A 125      39.366  47.110  59.317  1.00 46.91           N
ATOM    672  CA  ILE A 125      39.329  48.138  60.352  1.00 46.91           C
ATOM    673  C   ILE A 125      38.423  47.750  61.516  1.00 46.91           C
ATOM    674  O   ILE A 125      38.670  48.140  62.658  1.00 46.91           O
ATOM    675  CB  ILE A 125      38.844  49.487  59.786  1.00 46.91           C
ATOM    676  N   TYR A 126      37.362  47.009  61.209  1.00 46.91           N
ATOM    677  CA  TYR A 126      36.403  46.560  62.215  1.00 46.91           C
ATOM    678  C   TYR A 126      37.053  45.633  63.243  1.00 46.91           C
ATOM    679  O   TYR A 126      36.850  45.785  64.449  1.00 46.91           O
ATOM    680  CB  TYR A 126      35.224  45.859  61.531  1.00 46.91           C
ATOM    681  CG  TYR A 126      34.100  45.464  62.463  1.00 46.91           C
ATOM    682  CD1 TYR A 126      33.441  46.417  63.242  1.00 46.91           C
ATOM    683  CD2 TYR A 126      33.703  44.132  62.576  1.00 46.91           C
ATOM    684  CE1 TYR A 126      32.421  46.051  64.114  1.00 46.91           C
ATOM    685  CE2 TYR A 126      32.684  43.755  63.444  1.00 46.91           C
ATOM    686  CZ  TYR A 126      32.048  44.719  64.212  1.00 46.91           C
ATOM    687  OH  TYR A 126      31.045  44.350  65.080  1.00 46.91           O
ATOM    688  N   PRO A 127      37.828  44.646  62.769  1.00 46.91           N
ATOM    689  CA  PRO A 127      38.523  43.674  63.620  1.00 46.91           C
ATOM    690  C   PRO A 127      39.615  44.324  64.473  1.00 46.91           C
ATOM    691  O   PRO A 127      40.058  43.755  65.472  1.00 46.91           O
ATOM    692  CB  PRO A 127      39.118  42.687  62.614  1.00 46.91           C
ATOM    693  N   ILE A 128      40.062  45.506  64.058  1.00 46.91           N
ATOM    694  CA  ILE A 128      41.102  46.233  64.780  1.00 46.91           C
ATOM    695  C   ILE A 128      40.570  46.972  66.007  1.00 46.91           C
ATOM    696  O   ILE A 128      41.339  47.593  66.749  1.00 46.91           O
ATOM    697  CB  ILE A 128      41.816  47.245  63.861  1.00 46.91           C
ATOM    698  N   GLY A 129      39.259  46.909  66.218  1.00 46.91           N
ATOM    699  CA  GLY A 129      38.658  47.580  67.355  1.00 46.91           C
ATOM    700  C   GLY A 129      37.879  46.649  68.266  1.00 46.91           C
ATOM    701  O   GLY A 129      38.111  46.621  69.479  1.00 46.91           O
ATOM    702  N   GLN A 130      36.955  45.893  67.684  1.00 46.91           N
ATOM    703  CA  GLN A 130      36.118  44.960  68.433  1.00 46.91           C
ATOM    704  C   GLN A 130      36.810  43.633  68.740  1.00 46.91           C
ATOM    705  O   GLN A 130      37.155  43.354  69.893  1.00 46.91           O
ATOM    706  CB  GLN A 130      34.814  44.701  67.673  1.00 46.91           C
ATOM    707  N   GLY A 131      36.984  42.809  67.710  1.00 46.91           N
ATOM    708  CA  GLY A 131      37.626  41.519  67.885  1.00 46.91           C
ATOM    709  C   GLY A 131      38.585  41.191  66.758  1.00 46.91           C
ATOM    710  O   GLY A 131      38.188  41.113  65.596  1.00 46.91           O
ATOM    711  N   SER A 132      39.848  40.976  67.109  1.00 46.91           N
ATOM    712  CA  SER A 132      40.879  40.663  66.123  1.00 46.91           C
ATOM    713  C   SER A 132      40.810  39.228  65.602  1.00 46.91           C
ATOM    714  O   SER A 132      41.733  38.765  64.932  1.00 46.91           O
ATOM    715  CB  SER A 132      42.267  40.934  66.707  1.00 46.91           C
ATOM    716  N   PHE A 133      39.722  38.529  65.916  1.00 46.91           N
ATOM    717  CA  PHE A 133      39.535  37.148  65.475  1.00 46.91           C
ATOM    718  C   PHE A 133      39.424  37.051  63.951  1.00 46.91           C
ATOM    719  O   PHE A 133      40.434  37.080  63.246  1.00 46.91           O
ATOM    720  CB  PHE A 133      38.296  36.544  66.143  1.00 46.91           C
ATOM    721  N   SER A 134      38.199  36.928  63.450  1.00 46.91           N
ATOM    722  CA  SER A 134      37.952  36.830  62.013  1.00 46.91           C
ATOM    723  C   SER A 134      36.460  36.783  61.696  1.00 46.91           C
ATOM    724  O   SER A 134      36.069  36.479  60.567  1.00 46.91           O
ATOM    725  CB  SER A 134      38.639  35.589  61.432  1.00 46.91           C
ATOM    726  N   ASP A 135      35.636  37.066  62.700  1.00 46.91           N
ATOM    727  CA  ASP A 135      34.185  37.059  62.539  1.00 46.91           C
ATOM    728  C   ASP A 135      33.700  38.334  61.843  1.00 46.91           C
ATOM    729  O   ASP A 135      34.316  39.397  61.966  1.00 46.91           O
ATOM    730  CB  ASP A 135      33.504  36.904  63.903  1.00 46.91           C
ATOM    731  CG  ASP A 135      31.995  36.795  63.795  1.00 46.91           C
ATOM    732  OD1 ASP A 135      31.298  37.707  64.286  1.00 46.91           O
ATOM    733  OD2 ASP A 135      31.504  35.794  63.229  1.00 46.91           O
ATOM    734  N   GLY A 136      32.605  38.210  61.096  1.00 46.91           N
ATOM    735  CA  GLY A 136      32.047  39.341  60.378  1.00 46.91           C
ATOM    736  C   GLY A 136      31.707  38.924  58.961  1.00 46.91           C
ATOM    737  O   GLY A 136      30.543  38.692  58.627  1.00 46.91           O
ATOM    738  N   MET A 137      32.730  38.861  58.114  1.00 46.91           N
ATOM    739  CA  MET A 137      32.547  38.448  56.730  1.00 46.91           C
ATOM    740  C   MET A 137      32.629  36.926  56.672  1.00 46.91           C
ATOM    741  O   MET A 137      33.668  36.336  56.976  1.00 46.91           O
ATOM    742  CB  MET A 137      33.628  39.065  55.840  1.00 46.91           C
ATOM    743  N   PRO A 138      31.514  36.271  56.312  1.00 46.91           N
ATOM    744  CA  PRO A 138      31.428  34.810  56.210  1.00 46.91           C
ATOM    745  C   PRO A 138      32.509  34.235  55.303  1.00 46.91           C
ATOM    746  O   PRO A 138      32.816  34.805  54.254  1.00 46.91           O
ATOM    747  CB  PRO A 138      30.035  34.576  55.627  1.00 46.91           C
ATOM    748  N   LEU A 139      33.084  33.110  55.720  1.00 46.91           N
ATOM    749  CA  LEU A 139      34.130  32.442  54.956  1.00 46.91           C
ATOM    750  C   LEU A 139      33.601  32.031  53.586  1.00 46.91           C
ATOM    751  O   LEU A 139      32.490  31.511  53.471  1.00 46.91           O
ATOM    752  CB  LEU A 139      34.630  31.208  55.711  1.00 46.91           C
ATOM    753  N   GLY A 140      34.409  32.252  52.554  1.00 46.91           N
ATOM    754  CA  GLY A 140      33.998  31.906  51.206  1.00 46.91           C
ATOM    755  C   GLY A 140      33.311  33.063  50.508  1.00 46.91           C
ATOM    756  O   GLY A 140      33.466  33.242  49.300  1.00 46.91           O
ATOM    757  N   ILE A 141      32.560  33.852  51.274  1.00 46.91           N
ATOM    758  CA  ILE A 141      31.831  35.016  50.769  1.00 46.91           C
ATOM    759  C   ILE A 141      30.779  34.673  49.716  1.00 46.91           C
ATOM    760  O   ILE A 141      31.095  34.474  48.543  1.00 46.91           O
ATOM    761  CB  ILE A 141      32.789  36.087  50.200  1.00 46.91           C
ATOM    762  N   SER A 142      29.517  34.646  50.135  1.00 46.91           N
ATOM    763  CA  SER A 142      28.414  34.330  49.231  1.00 46.91           C
ATOM    764  C   SER A 142      27.145  35.083  49.614  1.00 46.91           C
ATOM    765  O   SER A 142      26.579  34.863  50.687  1.00 46.91           O
ATOM    766  CB  SER A 142      28.143  32.823  49.225  1.00 46.91           C
ATOM    767  N   GLY A 143      26.709  35.979  48.733  1.00 46.91           N
ATOM    768  CA  GLY A 143      25.509  36.756  48.994  1.00 46.91           C
ATOM    769  C   GLY A 143      25.726  37.867  50.003  1.00 46.91           C
ATOM    770  O   GLY A 143      25.403  39.025  49.735  1.00 46.91           O
ATOM    771  N   THR A 144      26.294  37.513  51.154  1.00 46.91           N
ATOM    772  CA  THR A 144      26.571  38.457  52.234  1.00 46.91           C
ATOM    773  C   THR A 144      25.299  39.068  52.821  1.00 46.91           C
ATOM    774  O   THR A 144      25.036  40.262  52.662  1.00 46.91           O
ATOM    775  CB  THR A 144      27.524  39.585  51.780  1.00 46.91           C
ATOM    776  N   PHE A 145      24.500  38.229  53.472  1.00 46.91           N
ATOM    777  CA  PHE A 145      23.261  38.671  54.100  1.00 46.91           C
ATOM    778  C   PHE A 145      23.426  38.817  55.609  1.00 46.91           C
ATOM    779  O   PHE A 145      22.509  39.255  56.304  1.00 46.91           O
ATOM    780  CB  PHE A 145      22.121  37.696  53.786  1.00 46.91           C
ATOM    781  CG  PHE A 145      21.605  37.804  52.383  1.00 46.91           C
ATOM    782  CD1 PHE A 145      21.994  36.892  51.407  1.00 46.91           C
ATOM    783  CD2 PHE A 145      20.733  38.829  52.031  1.00 46.91           C
ATOM    784  CE1 PHE A 145      21.524  37.001  50.100  1.00 46.91           C
ATOM    785  CE2 PHE A 145      20.258  38.949  50.728  1.00 46.91           C
ATOM    786  CZ  PHE A 145      20.654  38.033  49.760  1.00 46.91           C
ATOM    787  N   ASN A 146      24.589  38.409  56.112  1.00 46.91           N
ATOM    788  CA  ASN A 146      24.894  38.502  57.535  1.00 46.91           C
ATOM    789  C   ASN A 146      25.330  39.921  57.890  1.00 46.91           C
ATOM    790  O   ASN A 146      25.127  40.379  59.011  1.00 46.91           O
ATOM    791  CB  ASN A 146      25.999  37.512  57.909  1.00 46.91           C
ATOM    792  N   PHE A 147      25.957  40.598  56.931  1.00 46.91           N
ATOM    793  CA  PHE A 147      26.417  41.970  57.125  1.00 46.91           C
ATOM    794  C   PHE A 147      25.288  42.969  56.874  1.00 46.91           C
ATOM    795  O   PHE A 147      25.528  44.168  56.709  1.00 46.91           O
ATOM    796  CB  PHE A 147      27.599  42.272  56.197  1.00 46.91           C
ATOM    797  CG  PHE A 147      28.909  42.449  56.914  1.00 46.91           C
ATOM    798  CD1 PHE A 147      30.077  41.898  56.399  1.00 46.91           C
ATOM    799  CD2 PHE A 147      28.979  43.178  58.098  1.00 46.91           C
ATOM    800  CE1 PHE A 147      31.297  42.071  57.051  1.00 46.91           C
ATOM    801  CE2 PHE A 147      30.194  43.356  58.758  1.00 46.91           C
ATOM    802  CZ  PHE A 147      31.355  42.800  58.232  1.00 46.91           C
ATOM    803  N   MET A 148      24.065  42.454  56.787  1.00 46.91           N
ATOM    804  CA  MET A 148      22.882  43.275  56.564  1.00 46.91           C
ATOM    805  C   MET A 148      21.888  43.053  57.701  1.00 46.91           C
ATOM    806  O   MET A 148      20.839  43.702  57.761  1.00 46.91           O
ATOM    807  CB  MET A 148      22.231  42.913  55.226  1.00 46.91           C
ATOM    808  N   ILE A 149      22.219  42.115  58.584  1.00 46.91           N
ATOM    809  CA  ILE A 149      21.383  41.780  59.729  1.00 46.91           C
ATOM    810  C   ILE A 149      22.126  42.045  61.037  1.00 46.91           C
ATOM    811  O   ILE A 149      21.547  42.567  61.989  1.00 46.91           O
ATOM    812  CB  ILE A 149      20.960  40.299  59.698  1.00 46.91           C
ATOM    813  N   VAL A 150      23.393  41.643  61.086  1.00 46.91           N
ATOM    814  CA  VAL A 150      24.219  41.842  62.271  1.00 46.91           C
ATOM    815  C   VAL A 150      24.595  43.313  62.401  1.00 46.91           C
ATOM    816  O   VAL A 150      24.561  43.876  63.494  1.00 46.91           O
ATOM    817  CB  VAL A 150      25.510  41.003  62.208  1.00 46.91           C
ATOM    818  N   PHE A 151      24.948  43.928  61.275  1.00 46.91           N
ATOM    819  CA  PHE A 151      25.329  45.337  61.247  1.00 46.91           C
ATOM    820  C   PHE A 151      24.121  46.244  61.467  1.00 46.91           C
ATOM    821  O   PHE A 151      24.205  47.460  61.285  1.00 46.91           O
ATOM    822  CB  PHE A 151      26.001  45.676  59.913  1.00 46.91           C
ATOM    823  N   GLN A 152      22.983  45.636  61.788  1.00 46.91           N
ATOM    824  CA  GLN A 152      21.752  46.371  62.040  1.00 46.91           C
ATOM    825  C   GLN A 152      21.507  46.483  63.543  1.00 46.91           C
ATOM    826  O   GLN A 152      21.028  47.510  64.025  1.00 46.91           O
ATOM    827  CB  GLN A 152      20.568  45.661  61.377  1.00 46.91           C
ATOM    828  N   ALA A 153      21.801  45.407  64.268  1.00 46.91           N
ATOM    829  CA  ALA A 153      21.616  45.368  65.715  1.00 46.91           C
ATOM    830  C   ALA A 153      22.702  46.159  66.439  1.00 46.91           C
ATOM    831  O   ALA A 153      22.421  47.189  67.057  1.00 46.91           O
ATOM    832  CB  ALA A 153      21.592  43.927  66.202  1.00 46.91           C
ATOM    833  N   GLU A 154      23.930  45.652  66.398  1.00 46.91           N
ATOM    834  CA  GLU A 154      25.060  46.318  67.034  1.00 46.91           C
ATOM    835  C   GLU A 154      26.301  46.304  66.142  1.00 46.91           C
ATOM    836  O   GLU A 154      26.227  45.918  64.974  1.00 46.91           O
ATOM    837  CB  GLU A 154      25.354  45.721  68.418  1.00 46.91           C
ATOM    838  CG  GLU A 154      25.596  44.219  68.468  1.00 46.91           C
ATOM    839  CD  GLU A 154      25.901  43.743  69.876  1.00 46.91           C
ATOM    840  OE1 GLU A 154      27.094  43.691  70.244  1.00 46.91           O
ATOM    841  OE2 GLU A 154      24.947  43.440  70.628  1.00 46.91           O
ATOM    842  N   HIS A 155      27.431  46.756  66.685  1.00 46.91           N
ATOM    843  CA  HIS A 155      28.691  46.825  65.938  1.00 46.91           C
ATOM    844  C   HIS A 155      28.547  47.820  64.784  1.00 46.91           C
ATOM    845  O   HIS A 155      29.333  47.818  63.836  1.00 46.91           O
ATOM    846  CB  HIS A 155      29.080  45.443  65.396  1.00 46.91           C
ATOM    847  N   ASN A 156      27.544  48.683  64.906  1.00 46.91           N
ATOM    848  CA  ASN A 156      27.206  49.712  63.926  1.00 46.91           C
ATOM    849  C   ASN A 156      25.856  50.248  64.378  1.00 46.91           C
ATOM    850  O   ASN A 156      25.552  51.437  64.228  1.00 46.91           O
ATOM    851  CB  ASN A 156      27.072  49.111  62.521  1.00 46.91           C
ATOM    852  N   ILE A 157      25.074  49.347  64.970  1.00 46.91           N
ATOM    853  CA  ILE A 157      23.746  49.637  65.489  1.00 46.91           C
ATOM    854  C   ILE A 157      22.791  50.174  64.430  1.00 46.91           C
ATOM    855  O   ILE A 157      23.040  50.053  63.226  1.00 46.91           O
ATOM    856  CB  ILE A 157      23.814  50.623  66.678  1.00 46.91           C
ATOM    857  N   LEU A 158      21.682  50.742  64.891  1.00 46.91           N
ATOM    858  CA  LEU A 158      20.676  51.297  64.002  1.00 46.91           C
ATOM    859  C   LEU A 158      21.226  52.459  63.186  1.00 46.91           C
ATOM    860  O   LEU A 158      21.622  53.491  63.736  1.00 46.91           O
ATOM    861  CB  LEU A 158      19.456  51.757  64.801  1.00 46.91           C
ATOM    862  N   MET A 159      21.262  52.272  61.870  1.00 46.91           N
ATOM    863  CA  MET A 159      21.749  53.294  60.954  1.00 46.91           C
ATOM    864  C   MET A 159      20.746  54.446  60.941  1.00 46.91           C
ATOM    865  O   MET A 159      19.573  54.251  60.610  1.00 46.91           O
ATOM    866  CB  MET A 159      21.891  52.703  59.549  1.00 46.91           C
ATOM    867  N   HIS A 160      21.208  55.642  61.301  1.00 46.91           N
ATOM    868  CA  HIS A 160      20.343  56.820  61.339  1.00 46.91           C
ATOM    869  C   HIS A 160      21.119  58.106  61.620  1.00 46.91           C
ATOM    870  O   HIS A 160      20.564  59.081  62.134  1.00 46.91           O
ATOM    871  CB  HIS A 160      19.253  56.641  62.401  1.00 46.91           C
ATOM    872  N   PRO A 161      22.416  58.124  61.277  1.00 46.91           N
ATOM    873  CA  PRO A 161      23.303  59.276  61.476  1.00 46.91           C
ATOM    874  C   PRO A 161      24.184  59.542  60.257  1.00 46.91           C
ATOM    875  O   PRO A 161      23.857  60.386  59.423  1.00 46.91           O
ATOM    876  CB  PRO A 161      24.136  58.873  62.696  1.00 46.91           C
ATOM    877  N   PHE A 162      25.312  58.838  60.180  1.00 46.91           N
ATOM    878  CA  PHE A 162      26.242  58.988  59.067  1.00 46.91           C
ATOM    879  C   PHE A 162      25.950  57.995  57.948  1.00 46.91           C
ATOM    880  O   PHE A 162      26.219  58.276  56.783  1.00 46.91           O
ATOM    881  CB  PHE A 162      27.685  58.832  59.550  1.00 46.91           C
ATOM    882  N   HIS A 163      25.416  56.831  58.307  1.00 46.91           N
ATOM    883  CA  HIS A 163      25.082  55.806  57.321  1.00 46.91           C
ATOM    884  C   HIS A 163      23.770  56.131  56.605  1.00 46.91           C
ATOM    885  O   HIS A 163      23.337  55.396  55.715  1.00 46.91           O
ATOM    886  CB  HIS A 163      24.997  54.428  57.986  1.00 46.91           C
ATOM    887  N   GLN A 164      23.114  57.204  57.038  1.00 46.91           N
ATOM    888  CA  GLN A 164      21.862  57.644  56.429  1.00 46.91           C
ATOM    889  C   GLN A 164      22.144  58.674  55.334  1.00 46.91           C
ATOM    890  O   GLN A 164      21.249  59.043  54.570  1.00 46.91           O
ATOM    891  CB  GLN A 164      20.933  58.241  57.488  1.00 46.91           C
ATOM    892  N   LEU A 165      23.382  59.159  55.294  1.00 46.91           N
ATOM    893  CA  LEU A 165      23.810  60.142  54.302  1.00 46.91           C
ATOM    894  C   LEU A 165      24.397  59.460  53.070  1.00 46.91           C
ATOM    895  O   LEU A 165      24.083  59.831  51.938  1.00 46.91           O
ATOM    896  CB  LEU A 165      24.853  61.086  54.906  1.00 46.91           C
ATOM    897  N   GLY A 166      25.263  58.479  53.307  1.00 46.91           N
ATOM    898  CA  GLY A 166      25.901  57.755  52.222  1.00 46.91           C
ATOM    899  C   GLY A 166      24.995  56.798  51.466  1.00 46.91           C
ATOM    900  O   GLY A 166      25.219  56.536  50.284  1.00 46.91           O
ATOM    901  N   VAL A 167      23.998  56.240  52.148  1.00 46.91           N
ATOM    902  CA  VAL A 167      23.071  55.306  51.514  1.00 46.91           C
ATOM    903  C   VAL A 167      22.066  56.018  50.608  1.00 46.91           C
ATOM    904  O   VAL A 167      21.382  55.376  49.804  1.00 46.91           O
ATOM    905  CB  VAL A 167      22.299  54.478  52.561  1.00 46.91           C
ATOM    906  N   ALA A 168      21.945  57.331  50.777  1.00 46.91           N
ATOM    907  CA  ALA A 168      21.029  58.135  49.976  1.00 46.91           C
ATOM    908  C   ALA A 168      21.731  58.751  48.767  1.00 46.91           C
ATOM    909  O   ALA A 168      21.077  59.266  47.856  1.00 46.91           O
ATOM    910  CB  ALA A 168      20.403  59.227  50.837  1.00 46.91           C
ATOM    911  N   GLY A 169      23.060  58.728  48.788  1.00 46.91           N
ATOM    912  CA  GLY A 169      23.840  59.281  47.695  1.00 46.91           C
ATOM    913  C   GLY A 169      24.180  58.251  46.635  1.00 46.91           C
ATOM    914  O   GLY A 169      24.186  58.558  45.441  1.00 46.91           O
ATOM    915  N   VAL A 170      24.488  57.033  47.071  1.00 46.91           N
ATOM    916  CA  VAL A 170      24.833  55.947  46.157  1.00 46.91           C
ATOM    917  C   VAL A 170      23.597  55.396  45.448  1.00 46.91           C
ATOM    918  O   VAL A 170      23.688  54.891  44.326  1.00 46.91           O
ATOM    919  CB  VAL A 170      25.536  54.794  46.900  1.00 46.91           C
ATOM    920  N   PHE A 171      22.457  55.444  46.130  1.00 46.91           N
ATOM    921  CA  PHE A 171      21.202  54.960  45.568  1.00 46.91           C
ATOM    922  C   PHE A 171      20.487  56.069  44.802  1.00 46.91           C
ATOM    923  O   PHE A 171      19.835  55.814  43.785  1.00 46.91           O
ATOM    924  CB  PHE A 171      20.293  54.425  46.678  1.00 46.91           C
ATOM    925  N   GLY A 172      20.571  57.287  45.329  1.00 46.91           N
ATOM    926  CA  GLY A 172      19.941  58.429  44.691  1.00 46.91           C
ATOM    927  C   GLY A 172      20.756  58.957  43.526  1.00 46.91           C
ATOM    928  O   GLY A 172      20.229  59.659  42.659  1.00 46.91           O
ATOM    929  N   GLY A 173      22.051  58.651  43.532  1.00 46.91           N
ATOM    930  CA  GLY A 173      22.935  59.089  42.468  1.00 46.91           C
ATOM    931  C   GLY A 173      22.868  58.169  41.264  1.00 46.91           C
ATOM    932  O   GLY A 173      23.359  58.509  40.185  1.00 46.91           O
ATOM    933  N   ALA A 174      22.302  56.982  41.462  1.00 46.91           N
ATOM    934  CA  ALA A 174      22.157  56.006  40.389  1.00 46.91           C
ATOM    935  C   ALA A 174      20.948  56.364  39.529  1.00 46.91           C
ATOM    936  O   ALA A 174      20.841  55.932  38.380  1.00 46.91           O
ATOM    937  CB  ALA A 174      21.996  54.607  40.970  1.00 46.91           C
ATOM    938  N   LEU A 175      20.022  57.120  40.113  1.00 46.91           N
ATOM    939  CA  LEU A 175      18.815  57.551  39.420  1.00 46.91           C
ATOM    940  C   LEU A 175      19.018  58.914  38.766  1.00 46.91           C
ATOM    941  O   LEU A 175      18.356  59.243  37.779  1.00 46.91           O
ATOM    942  CB  LEU A 175      17.639  57.615  40.399  1.00 46.91           C
ATOM    943  N   PHE A 176      19.902  59.720  39.349  1.00 46.91           N
ATOM    944  CA  PHE A 176      20.201  61.048  38.831  1.00 46.91           C
ATOM    945  C   PHE A 176      21.181  60.969  37.664  1.00 46.91           C
ATOM    946  O   PHE A 176      21.128  61.783  36.740  1.00 46.91           O
ATOM    947  CB  PHE A 176      20.783  61.930  39.938  1.00 46.91           C
ATOM    948  N   CYS A 177      22.098  60.008  37.738  1.00 46.91           N
ATOM    949  CA  CYS A 177      23.096  59.805  36.695  1.00 46.91           C
ATOM    950  C   CYS A 177      22.498  59.031  35.524  1.00 46.91           C
ATOM    951  O   CYS A 177      23.033  59.058  34.413  1.00 46.91           O
ATOM    952  CB  CYS A 177      24.303  59.050  37.256  1.00 46.91           C
ATOM    953  N   ALA A 178      21.415  58.306  35.791  1.00 46.91           N
ATOM    954  CA  ALA A 178      20.730  57.529  34.766  1.00 46.91           C
ATOM    955  C   ALA A 178      19.987  58.471  33.823  1.00 46.91           C
ATOM    956  O   ALA A 178      19.764  58.149  32.654  1.00 46.91           O
ATOM    957  CB  ALA A 178      19.758  56.550  35.409  1.00 46.91           C
ATOM    958  N   MET A 179      19.578  59.618  34.356  1.00 46.91           N
ATOM    959  CA  MET A 179      18.865  60.626  33.583  1.00 46.91           C
ATOM    960  C   MET A 179      19.853  61.532  32.852  1.00 46.91           C
ATOM    961  O   MET A 179      19.584  61.986  31.740  1.00 46.91           O
ATOM    962  CB  MET A 179      17.972  61.464  34.500  1.00 46.91           C
ATOM    963  N   HIS A 180      20.982  61.808  33.499  1.00 46.91           N
ATOM    964  CA  HIS A 180      22.022  62.659  32.929  1.00 46.91           C
ATOM    965  C   HIS A 180      22.732  61.970  31.767  1.00 46.91           C
ATOM    966  O   HIS A 180      23.156  62.622  30.812  1.00 46.91           O
ATOM    967  CB  HIS A 180      23.038  63.044  34.007  1.00 46.91           C
ATOM    968  N   GLY A 181      22.903  60.656  31.880  1.00 46.91           N
ATOM    969  CA  GLY A 181      23.554  59.895  30.831  1.00 46.91           C
ATOM    970  C   GLY A 181      22.584  59.491  29.738  1.00 46.91           C
ATOM    971  O   GLY A 181      22.985  58.921  28.719  1.00 46.91           O
ATOM    972  N   SER A 182      21.302  59.760  29.963  1.00 46.91           N
ATOM    973  CA  SER A 182      20.257  59.432  29.001  1.00 46.91           C
ATOM    974  C   SER A 182      19.873  60.644  28.158  1.00 46.91           C
ATOM    975  O   SER A 182      19.445  60.500  27.010  1.00 46.91           O
ATOM    976  CB  SER A 182      19.022  58.898  29.725  1.00 46.91           C
ATOM    977  N   LEU A 183      19.985  61.831  28.749  1.00 46.91           N
ATOM    978  CA  LEU A 183      19.658  63.076  28.064  1.00 46.91           C
ATOM    979  C   LEU A 183      20.745  63.432  27.056  1.00 46.91           C
ATOM    980  O   LEU A 183      20.453  63.734  25.898  1.00 46.91           O
ATOM    981  CB  LEU A 183      19.497  64.212  29.076  1.00 46.91           C
ATOM    982  N   VAL A 184      21.995  63.402  27.511  1.00 46.91           N
ATOM    983  CA  VAL A 184      23.141  63.714  26.664  1.00 46.91           C
ATOM    984  C   VAL A 184      23.298  62.682  25.551  1.00 46.91           C
ATOM    985  O   VAL A 184      23.699  63.014  24.436  1.00 46.91           O
ATOM    986  CB  VAL A 184      24.444  63.765  27.484  1.00 46.91           C
ATOM    987  N   THR A 185      23.008  61.425  25.867  1.00 46.91           N
ATOM    988  CA  THR A 185      23.109  60.346  24.891  1.00 46.91           C
ATOM    989  C   THR A 185      21.922  60.362  23.930  1.00 46.91           C
ATOM    990  O   THR A 185      21.866  59.574  22.983  1.00 46.91           O
ATOM    991  CB  THR A 185      23.174  58.973  25.579  1.00 46.91           C
ATOM    992  N   SER A 186      20.961  61.240  24.202  1.00 46.91           N
ATOM    993  CA  SER A 186      19.772  61.373  23.370  1.00 46.91           C
ATOM    994  C   SER A 186      19.998  62.379  22.245  1.00 46.91           C
ATOM    995  O   SER A 186      19.513  62.191  21.128  1.00 46.91           O
ATOM    996  CB  SER A 186      18.578  61.808  24.222  1.00 46.91           C
ATOM    997  N   SER A 187      20.720  63.454  22.551  1.00 46.91           N
ATOM    998  CA  SER A 187      21.012  64.498  21.574  1.00 46.91           C
ATOM    999  C   SER A 187      22.063  65.470  22.099  1.00 46.91           C
ATOM   1000  O   SER A 187      21.739  66.417  22.817  1.00 46.91           O
ATOM   1001  CB  SER A 187      19.735  65.266  21.222  1.00 46.91           C
ATOM   1002  N   LEU A 188      23.313  65.252  21.705  1.00 46.91           N
ATOM   1003  CA  LEU A 188      24.418  66.106  22.134  1.00 46.91           C
ATOM   1004  C   LEU A 188      25.609  65.979  21.184  1.00 46.91           C
ATOM   1005  O   LEU A 188      25.436  65.967  19.963  1.00 46.91           O
ATOM   1006  CB  LEU A 188      24.836  65.751  23.564  1.00 46.91           C
ATOM   1007  N   ILE A 189      26.816  65.921  21.743  1.00 46.91           N
ATOM   1008  CA  ILE A 189      28.030  65.795  20.943  1.00 46.91           C
ATOM   1009  C   ILE A 189      28.470  64.335  20.834  1.00 46.91           C
ATOM   1010  O   ILE A 189      29.629  63.998  21.097  1.00 46.91           O
ATOM   1011  CB  ILE A 189      29.180  66.636  21.535  1.00 46.91           C
ATOM   1012  N   ARG A 190      27.532  63.474  20.452  1.00 46.91           N
ATOM   1013  CA  ARG A 190      27.796  62.047  20.298  1.00 46.91           C
ATOM   1014  C   ARG A 190      26.997  61.481  19.126  1.00 46.91           C
ATOM   1015  O   ARG A 190      27.298  60.398  18.620  1.00 46.91           O
ATOM   1016  CB  ARG A 190      27.434  61.300  21.584  1.00 46.91           C
ATOM   1017  N   GLU A 191      25.972  62.224  18.715  1.00 46.91           N
ATOM   1018  CA  GLU A 191      25.100  61.850  17.606  1.00 46.91           C
ATOM   1019  C   GLU A 191      24.187  63.039  17.297  1.00 46.91           C
ATOM   1020  O   GLU A 191      24.667  64.110  16.916  1.00 46.91           O
ATOM   1021  CB  GLU A 191      24.267  60.615  17.970  1.00 46.91           C
ATOM   1022  N   THR A 192      22.878  62.850  17.459  1.00 46.91           N
ATOM   1023  CA  THR A 192      21.893  63.904  17.218  1.00 46.91           C
ATOM   1024  C   THR A 192      21.889  64.461  15.795  1.00 46.91           C
ATOM   1025  O   THR A 192      21.082  65.335  15.470  1.00 46.91           O
ATOM   1026  CB  THR A 192      22.090  65.080  18.196  1.00 46.91           C
ATOM   1027  N   THR A 193      22.773  63.947  14.948  1.00 46.91           N
ATOM   1028  CA  THR A 193      22.875  64.405  13.569  1.00 46.91           C
ATOM   1029  C   THR A 193      23.660  63.410  12.723  1.00 46.91           C
ATOM   1030  O   THR A 193      24.501  63.797  11.907  1.00 46.91           O
ATOM   1031  CB  THR A 193      23.564  65.783  13.490  1.00 46.91           C
ATOM   1032  N   GLU A 194      23.375  62.126  12.917  1.00 46.91           N
ATOM   1033  CA  GLU A 194      24.049  61.067  12.174  1.00 46.91           C
ATOM   1034  C   GLU A 194      23.037  60.028  11.692  1.00 46.91           C
ATOM   1035  O   GLU A 194      22.278  60.282  10.755  1.00 46.91           O
ATOM   1036  CB  GLU A 194      25.126  60.410  13.045  1.00 46.91           C
ATOM   1037  N   THR A 195      23.023  58.863  12.334  1.00 46.91           N
ATOM   1038  CA  THR A 195      22.102  57.794  11.966  1.00 46.91           C
ATOM   1039  C   THR A 195      20.699  58.057  12.504  1.00 46.91           C
ATOM   1040  O   THR A 195      20.472  58.030  13.716  1.00 46.91           O
ATOM   1041  CB  THR A 195      22.586  56.430  12.488  1.00 46.91           C
ATOM   1042  N   GLU A 196      19.765  58.314  11.595  1.00 46.91           N
ATOM   1043  CA  GLU A 196      18.376  58.581  11.956  1.00 46.91           C
ATOM   1044  C   GLU A 196      17.462  58.271  10.772  1.00 46.91           C
ATOM   1045  O   GLU A 196      16.453  58.946  10.552  1.00 46.91           O
ATOM   1046  CB  GLU A 196      18.207  60.042  12.385  1.00 46.91           C
ATOM   1047  N   SER A 197      17.833  57.249  10.007  1.00 46.91           N
ATOM   1048  CA  SER A 197      17.065  56.832   8.842  1.00 46.91           C
ATOM   1049  C   SER A 197      16.063  55.737   9.200  1.00 46.91           C
ATOM   1050  O   SER A 197      15.793  54.841   8.394  1.00 46.91           O
ATOM   1051  CB  SER A 197      18.008  56.339   7.742  1.00 46.91           C
ATOM   1052  N   ALA A 198      15.502  55.828  10.404  1.00 46.91           N
ATOM   1053  CA  ALA A 198      14.528  54.856  10.902  1.00 46.91           C
ATOM   1054  C   ALA A 198      15.112  53.445  10.986  1.00 46.91           C
ATOM   1055  O   ALA A 198      14.378  52.455  10.979  1.00 46.91           O
ATOM   1056  CB  ALA A 198      13.270  54.868  10.032  1.00 46.91           C
ATOM   1057  N   ASN A 199      16.436  53.369  11.092  1.00 46.91           N
ATOM   1058  CA  ASN A 199      17.148  52.098  11.185  1.00 46.91           C
ATOM   1059  C   ASN A 199      18.579  52.345  11.673  1.00 46.91           C
ATOM   1060  O   ASN A 199      18.792  52.669  12.843  1.00 46.91           O
ATOM   1061  CB  ASN A 199      17.158  51.389   9.826  1.00 46.91           C
ATOM   1062  N   TYR A 200      19.552  52.199  10.777  1.00 46.91           N
ATOM   1063  CA  TYR A 200      20.955  52.412  11.123  1.00 46.91           C
ATOM   1064  C   TYR A 200      21.754  52.985   9.953  1.00 46.91           C
ATOM   1065  O   TYR A 200      22.425  52.257   9.219  1.00 46.91           O
ATOM   1066  CB  TYR A 200      21.596  51.113  11.648  1.00 46.91           C
ATOM   1067  CG  TYR A 200      21.299  49.863  10.841  1.00 46.91           C
ATOM   1068  CD1 TYR A 200      22.249  49.325   9.973  1.00 46.91           C
ATOM   1069  CD2 TYR A 200      20.079  49.198  10.972  1.00 46.91           C
ATOM   1070  CE1 TYR A 200      21.995  48.157   9.257  1.00 46.91           C
ATOM   1071  CE2 TYR A 200      19.813  48.028  10.262  1.00 46.91           C
ATOM   1072  CZ  TYR A 200      20.775  47.513   9.407  1.00 46.91           C
ATOM   1073  OH  TYR A 200      20.522  46.354   8.707  1.00 46.91           O
ATOM   1074  N   GLY A 201      21.663  54.300   9.783  1.00 46.91           N
ATOM   1075  CA  GLY A 201      22.372  54.966   8.705  1.00 46.91           C
ATOM   1076  C   GLY A 201      23.857  55.158   8.960  1.00 46.91           C
ATOM   1077  O   GLY A 201      24.318  55.080  10.101  1.00 46.91           O
ATOM   1078  N   TYR A 202      24.603  55.413   7.888  1.00 46.91           N
ATOM   1079  CA  TYR A 202      26.046  55.624   7.972  1.00 46.91           C
ATOM   1080  C   TYR A 202      26.379  56.896   8.752  1.00 46.91           C
ATOM   1081  O   TYR A 202      25.918  57.984   8.402  1.00 46.91           O
ATOM   1082  CB  TYR A 202      26.648  55.701   6.565  1.00 46.91           C
ATOM   1083  N   LYS A 203      27.190  56.752   9.797  1.00 46.91           N
ATOM   1084  CA  LYS A 203      27.586  57.880  10.640  1.00 46.91           C
ATOM   1085  C   LYS A 203      28.956  58.457  10.283  1.00 46.91           C
ATOM   1086  O   LYS A 203      29.885  57.717   9.941  1.00 46.91           O
ATOM   1087  CB  LYS A 203      27.571  57.462  12.112  1.00 46.91           C
ATOM   1088  N   PHE A 204      29.080  59.777  10.403  1.00 46.91           N
ATOM   1089  CA  PHE A 204      30.330  60.472  10.096  1.00 46.91           C
ATOM   1090  C   PHE A 204      30.512  61.742  10.928  1.00 46.91           C
ATOM   1091  O   PHE A 204      29.638  62.614  10.953  1.00 46.91           O
ATOM   1092  CB  PHE A 204      30.390  60.817   8.605  1.00 46.91           C
ATOM   1093  N   GLY A 205      31.656  61.836  11.604  1.00 46.91           N
ATOM   1094  CA  GLY A 205      31.947  62.994  12.429  1.00 46.91           C
ATOM   1095  C   GLY A 205      32.807  64.017  11.708  1.00 46.91           C
ATOM   1096  O   GLY A 205      32.556  65.232  11.867  1.00 46.91           O
ATOM   1097  N   ALA A 206      24.955  70.375  19.755  1.00 46.91           N
ATOM   1098  CA  ALA A 206      23.695  70.234  20.547  1.00 46.91           C
ATOM   1099  C   ALA A 206      23.966  70.084  22.044  1.00 46.91           C
ATOM   1100  O   ALA A 206      23.059  70.231  22.861  1.00 46.91           O
ATOM   1101  CB  ALA A 206      22.889  69.044  20.040  1.00 46.91           C
ATOM   1102  N   HIS A 207      25.221  69.808  22.392  1.00 46.91           N
ATOM   1103  CA  HIS A 207      25.626  69.626  23.784  1.00 46.91           C
ATOM   1104  C   HIS A 207      25.604  70.938  24.576  1.00 46.91           C
ATOM   1105  O   HIS A 207      25.553  70.929  25.808  1.00 46.91           O
ATOM   1106  CB  HIS A 207      27.028  69.011  23.831  1.00 46.91           C
ATOM   1107  CG  HIS A 207      27.308  68.225  25.076  1.00 46.91           C
ATOM   1108  ND1 HIS A 207      27.051  68.709  26.341  1.00 46.91           N
ATOM   1109  CD2 HIS A 207      27.822  66.983  25.248  1.00 46.91           C
ATOM   1110  CE1 HIS A 207      27.392  67.802  27.237  1.00 46.91           C
ATOM   1111  NE2 HIS A 207      27.864  66.745  26.601  1.00 46.91           N
ATOM   1112  N   GLY A 208      25.679  72.059  23.863  1.00 46.91           N
ATOM   1113  CA  GLY A 208      25.666  73.358  24.514  1.00 46.91           C
ATOM   1114  C   GLY A 208      24.281  73.964  24.654  1.00 46.91           C
ATOM   1115  O   GLY A 208      24.118  75.001  25.301  1.00 46.91           O
ATOM   1116  N   TYR A 209      23.294  73.350  24.011  1.00 46.91           N
ATOM   1117  CA  TYR A 209      21.919  73.833  24.065  1.00 46.91           C
ATOM   1118  C   TYR A 209      21.019  72.908  24.881  1.00 46.91           C
ATOM   1119  O   TYR A 209      19.985  73.334  25.395  1.00 46.91           O
ATOM   1120  CB  TYR A 209      21.355  73.985  22.651  1.00 46.91           C
ATOM   1121  N   PHE A 210      21.399  71.637  24.960  1.00 46.91           N
ATOM   1122  CA  PHE A 210      20.633  70.646  25.711  1.00 46.91           C
ATOM   1123  C   PHE A 210      21.073  70.568  27.173  1.00 46.91           C
ATOM   1124  O   PHE A 210      20.532  69.778  27.948  1.00 46.91           O
ATOM   1125  CB  PHE A 210      20.763  69.269  25.054  1.00 46.91           C
ATOM   1126  N   GLY A 211      22.069  71.371  27.534  1.00 46.91           N
ATOM   1127  CA  GLY A 211      22.561  71.373  28.900  1.00 46.91           C
ATOM   1128  C   GLY A 211      21.924  72.430  29.783  1.00 46.91           C
ATOM   1129  O   GLY A 211      22.264  72.542  30.963  1.00 46.91           O
ATOM   1130  N   ARG A 212      21.010  73.212  29.215  1.00 46.91           N
ATOM   1131  CA  ARG A 212      20.332  74.269  29.958  1.00 46.91           C
ATOM   1132  C   ARG A 212      18.843  74.353  29.627  1.00 46.91           C
ATOM   1133  O   ARG A 212      18.111  75.143  30.227  1.00 46.91           O
ATOM   1134  CB  ARG A 212      20.996  75.618  29.679  1.00 46.91           C
ATOM   1135  N   LEU A 213      18.407  73.566  28.649  1.00 46.91           N
ATOM   1136  CA  LEU A 213      17.007  73.555  28.241  1.00 46.91           C
ATOM   1137  C   LEU A 213      16.256  72.364  28.830  1.00 46.91           C
ATOM   1138  O   LEU A 213      15.048  72.437  29.065  1.00 46.91           O
ATOM   1139  CB  LEU A 213      16.900  73.535  26.714  1.00 46.91           C
ATOM   1140  N   ILE A 214      16.970  71.259  29.031  1.00 46.91           N
ATOM   1141  CA  ILE A 214      16.385  70.042  29.582  1.00 46.91           C
ATOM   1142  C   ILE A 214      16.486  69.981  31.105  1.00 46.91           C
ATOM   1143  O   ILE A 214      15.581  69.472  31.773  1.00 46.91           O
ATOM   1144  CB  ILE A 214      17.053  68.786  28.988  1.00 46.91           C
ATOM   1145  N   PHE A 215      17.604  70.458  31.645  1.00 46.91           N
ATOM   1146  CA  PHE A 215      17.824  70.461  33.088  1.00 46.91           C
ATOM   1147  C   PHE A 215      17.420  71.797  33.708  1.00 46.91           C
ATOM   1148  O   PHE A 215      18.032  72.254  34.677  1.00 46.91           O
ATOM   1149  CB  PHE A 215      19.294  70.163  33.398  1.00 46.91           C
ATOM   1150  N   GLN A 216      16.381  72.409  33.148  1.00 46.91           N
ATOM   1151  CA  GLN A 216      15.884  73.695  33.623  1.00 46.91           C
ATOM   1152  C   GLN A 216      15.033  73.567  34.890  1.00 46.91           C
ATOM   1153  O   GLN A 216      15.454  72.957  35.878  1.00 46.91           O
ATOM   1154  CB  GLN A 216      15.083  74.384  32.513  1.00 46.91           C
ATOM   1155  N   TYR A 217      13.833  74.147  34.848  1.00 46.91           N
ATOM   1156  CA  TYR A 217      12.891  74.130  35.966  1.00 46.91           C
ATOM   1157  C   TYR A 217      13.329  74.965  37.168  1.00 46.91           C
ATOM   1158  O   TYR A 217      12.529  75.219  38.072  1.00 46.91           O
ATOM   1159  CB  TYR A 217      12.583  72.691  36.405  1.00 46.91           C
ATOM   1160  CG  TYR A 217      11.776  71.904  35.395  1.00 46.91           C
ATOM   1161  CD1 TYR A 217      12.366  70.892  34.636  1.00 46.91           C
ATOM   1162  CD2 TYR A 217      10.424  72.177  35.193  1.00 46.91           C
ATOM   1163  CE1 TYR A 217      11.626  70.171  33.697  1.00 46.91           C
ATOM   1164  CE2 TYR A 217       9.678  71.466  34.260  1.00 46.91           C
ATOM   1165  CZ  TYR A 217      10.283  70.465  33.515  1.00 46.91           C
ATOM   1166  OH  TYR A 217       9.532  69.771  32.591  1.00 46.91           O
ATOM   1167  N   ALA A 218      14.580  75.417  37.165  1.00 46.91           N
ATOM   1168  CA  ALA A 218      15.113  76.219  38.262  1.00 46.91           C
ATOM   1169  C   ALA A 218      16.454  76.854  37.910  1.00 46.91           C
ATOM   1170  O   ALA A 218      16.750  77.972  38.341  1.00 46.91           O
ATOM   1171  CB  ALA A 218      15.249  75.366  39.521  1.00 46.91           C
ATOM   1172  N   SER A 219      17.266  76.134  37.141  1.00 46.91           N
ATOM   1173  CA  SER A 219      18.581  76.619  36.735  1.00 46.91           C
ATOM   1174  C   SER A 219      19.189  75.730  35.649  1.00 46.91           C
ATOM   1175  O   SER A 219      18.571  75.504  34.608  1.00 46.91           O
ATOM   1176  CB  SER A 219      19.516  76.676  37.947  1.00 46.91           C
ATOM   1177  N   PHE A 220      20.413  75.262  35.891  1.00 46.91           N
ATOM   1178  CA  PHE A 220      21.145  74.396  34.966  1.00 46.91           C
ATOM   1179  C   PHE A 220      22.514  74.032  35.540  1.00 46.91           C
ATOM   1180  O   PHE A 220      22.816  74.335  36.700  1.00 46.91           O
ATOM   1181  CB  PHE A 220      21.328  75.086  33.608  1.00 46.91           C
ATOM   1182  N   ASN A 221      23.335  73.373  34.726  1.00 46.91           N
ATOM   1183  CA  ASN A 221      24.678  72.965  35.129  1.00 46.91           C
ATOM   1184  C   ASN A 221      25.588  74.181  35.302  1.00 46.91           C
ATOM   1185  O   ASN A 221      26.398  74.235  36.228  1.00 46.91           O
ATOM   1186  CB  ASN A 221      25.274  72.012  34.090  1.00 46.91           C
ATOM   1187  N   ASN A 222      25.444  75.150  34.398  1.00 46.91           N
ATOM   1188  CA  ASN A 222      26.228  76.384  34.415  1.00 46.91           C
ATOM   1189  C   ASN A 222      27.738  76.147  34.378  1.00 46.91           C
ATOM   1190  O   ASN A 222      28.524  77.038  34.716  1.00 46.91           O
ATOM   1191  CB  ASN A 222      25.861  77.235  35.636  1.00 46.91           C
ATOM   1192  N   SER A 223      28.142  74.958  33.940  1.00 46.91           N
ATOM   1193  CA  SER A 223      29.555  74.605  33.862  1.00 46.91           C
ATOM   1194  C   SER A 223      29.788  73.337  33.050  1.00 46.91           C
ATOM   1195  O   SER A 223      28.991  72.399  33.095  1.00 46.91           O
ATOM   1196  CB  SER A 223      30.140  74.432  35.266  1.00 46.91           C
ATOM   1197  N   ARG A 224      30.884  73.329  32.297  1.00 46.91           N
ATOM   1198  CA  ARG A 224      31.249  72.181  31.473  1.00 46.91           C
ATOM   1199  C   ARG A 224      31.777  71.043  32.343  1.00 46.91           C
ATOM   1200  O   ARG A 224      31.823  69.891  31.912  1.00 46.91           O
ATOM   1201  CB  ARG A 224      32.311  72.586  30.448  1.00 46.91           C
ATOM   1202  N   SER A 225      32.218  71.387  33.549  1.00 46.91           N
ATOM   1203  CA  SER A 225      32.744  70.402  34.485  1.00 46.91           C
ATOM   1204  C   SER A 225      31.826  70.242  35.693  1.00 46.91           C
ATOM   1205  O   SER A 225      32.246  69.743  36.739  1.00 46.91           O
ATOM   1206  CB  SER A 225      34.147  70.805  34.944  1.00 46.91           C
ATOM   1207  N   LEU A 226      30.590  70.715  35.560  1.00 46.91           N
ATOM   1208  CA  LEU A 226      29.605  70.613  36.632  1.00 46.91           C
ATOM   1209  C   LEU A 226      29.056  69.194  36.693  1.00 46.91           C
ATOM   1210  O   LEU A 226      28.610  68.734  37.743  1.00 46.91           O
ATOM   1211  CB  LEU A 226      28.460  71.601  36.403  1.00 46.91           C
ATOM   1212  N   HIS A 227      29.059  68.521  35.545  1.00 46.91           N
ATOM   1213  CA  HIS A 227      28.573  67.151  35.448  1.00 46.91           C
ATOM   1214  C   HIS A 227      29.601  66.189  36.037  1.00 46.91           C
ATOM   1215  O   HIS A 227      29.261  65.084  36.458  1.00 46.91           O
ATOM   1216  CB  HIS A 227      28.296  66.792  33.988  1.00 46.91           C
ATOM   1217  N   PHE A 228      30.866  66.599  36.005  1.00 46.91           N
ATOM   1218  CA  PHE A 228      31.958  65.798  36.545  1.00 46.91           C
ATOM   1219  C   PHE A 228      32.054  65.999  38.057  1.00 46.91           C
ATOM   1220  O   PHE A 228      32.671  65.197  38.761  1.00 46.91           O
ATOM   1221  CB  PHE A 228      33.279  66.190  35.875  1.00 46.91           C
ATOM   1222  N   PHE A 229      31.484  67.102  38.533  1.00 46.91           N
ATOM   1223  CA  PHE A 229      31.475  67.430  39.955  1.00 46.91           C
ATOM   1224  C   PHE A 229      30.325  66.711  40.652  1.00 46.91           C
ATOM   1225  O   PHE A 229      30.296  66.611  41.881  1.00 46.91           O
ATOM   1226  CB  PHE A 229      31.330  68.941  40.150  1.00 46.91           C
ATOM   1227  N   LEU A 230      29.347  66.272  39.864  1.00 46.91           N
ATOM   1228  CA  LEU A 230      28.193  65.554  40.392  1.00 46.91           C
ATOM   1229  C   LEU A 230      28.488  64.059  40.435  1.00 46.91           C
ATOM   1230  O   LEU A 230      27.991  63.345  41.304  1.00 46.91           O
ATOM   1231  CB  LEU A 230      26.960  65.817  39.524  1.00 46.91           C
ATOM   1232  N   ALA A 231      29.268  63.590  39.464  1.00 46.91           N
ATOM   1233  CA  ALA A 231      29.642  62.184  39.379  1.00 46.91           C
ATOM   1234  C   ALA A 231      30.728  61.848  40.399  1.00 46.91           C
ATOM   1235  O   ALA A 231      30.875  60.692  40.802  1.00 46.91           O
ATOM   1236  CB  ALA A 231      30.121  61.853  37.972  1.00 46.91           C
ATOM   1237  N   ALA A 232      31.516  62.854  40.767  1.00 46.91           N
ATOM   1238  CA  ALA A 232      32.591  62.686  41.738  1.00 46.91           C
ATOM   1239  C   ALA A 232      32.058  62.793  43.165  1.00 46.91           C
ATOM   1240  O   ALA A 232      32.729  62.392  44.116  1.00 46.91           O
ATOM   1241  CB  ALA A 232      33.676  63.728  41.505  1.00 46.91           C
ATOM   1242  N   TRP A 233      30.874  63.382  43.306  1.00 46.91           N
ATOM   1243  CA  TRP A 233      30.242  63.547  44.610  1.00 46.91           C
ATOM   1244  C   TRP A 233      29.556  62.260  45.062  1.00 46.91           C
ATOM   1245  O   TRP A 233      29.338  62.053  46.256  1.00 46.91           O
ATOM   1246  CB  TRP A 233      29.228  64.691  44.566  1.00 46.91           C
ATOM   1247  N   ARG A 234      29.173  61.428  44.098  1.00 46.91           N
ATOM   1248  CA  ARG A 234      28.522  60.154  44.388  1.00 46.91           C
ATOM   1249  C   ARG A 234      29.571  59.080  44.669  1.00 46.91           C
ATOM   1250  O   ARG A 234      29.239  57.938  44.992  1.00 46.91           O
ATOM   1251  CB  ARG A 234      27.644  59.729  43.208  1.00 46.91           C
ATOM   1252  N   VAL A 235      30.838  59.450  44.505  1.00 46.91           N
ATOM   1253  CA  VAL A 235      31.954  58.541  44.735  1.00 46.91           C
ATOM   1254  C   VAL A 235      32.849  59.036  45.870  1.00 46.91           C
ATOM   1255  O   VAL A 235      33.854  58.403  46.196  1.00 46.91           O
ATOM   1256  CB  VAL A 235      32.807  58.376  43.462  1.00 46.91           C
ATOM   1257  N   VAL A 236      32.484  60.170  46.461  1.00 46.91           N
ATOM   1258  CA  VAL A 236      33.254  60.750  47.556  1.00 46.91           C
ATOM   1259  C   VAL A 236      32.356  61.128  48.732  1.00 46.91           C
ATOM   1260  O   VAL A 236      32.738  60.962  49.892  1.00 46.91           O
ATOM   1261  CB  VAL A 236      34.029  61.999  47.097  1.00 46.91           C
ATOM   1262  N   GLY A 237      31.188  61.685  48.426  1.00 46.91           N
ATOM   1263  CA  GLY A 237      30.253  62.070  49.468  1.00 46.91           C
ATOM   1264  C   GLY A 237      29.560  60.866  50.079  1.00 46.91           C
ATOM   1265  O   GLY A 237      29.125  60.913  51.231  1.00 46.91           O
ATOM   1266  N   VAL A 238      29.438  59.800  49.293  1.00 46.91           N
ATOM   1267  CA  VAL A 238      28.797  58.567  49.737  1.00 46.91           C
ATOM   1268  C   VAL A 238      29.823  57.490  50.081  1.00 46.91           C
ATOM   1269  O   VAL A 238      29.498  56.497  50.736  1.00 46.91           O
ATOM   1270  CB  VAL A 238      27.848  58.012  48.658  1.00 46.91           C
ATOM   1271  N   TRP A 239      31.050  57.669  49.598  1.00 46.91           N
ATOM   1272  CA  TRP A 239      32.126  56.718  49.854  1.00 46.91           C
ATOM   1273  C   TRP A 239      32.737  56.937  51.234  1.00 46.91           C
ATOM   1274  O   TRP A 239      32.882  55.994  52.012  1.00 46.91           O
ATOM   1275  CB  TRP A 239      33.210  56.839  48.783  1.00 46.91           C
ATOM   1276  N   PHE A 240      33.118  58.180  51.516  1.00 46.91           N
ATOM   1277  CA  PHE A 240      33.714  58.532  52.801  1.00 46.91           C
ATOM   1278  C   PHE A 240      32.713  58.462  53.953  1.00 46.91           C
ATOM   1279  O   PHE A 240      33.103  58.484  55.121  1.00 46.91           O
ATOM   1280  CB  PHE A 240      34.336  59.932  52.739  1.00 46.91           C
ATOM   1281  CG  PHE A 240      35.612  59.997  51.944  1.00 46.91           C
ATOM   1282  CD1 PHE A 240      36.833  59.703  52.543  1.00 46.91           C
ATOM   1283  CD2 PHE A 240      35.597  60.372  50.604  1.00 46.91           C
ATOM   1284  CE1 PHE A 240      38.022  59.775  51.818  1.00 46.91           C
ATOM   1285  CE2 PHE A 240      36.779  60.448  49.869  1.00 46.91           C
ATOM   1286  CZ  PHE A 240      37.994  60.152  50.479  1.00 46.91           C
ATOM   1287  N   ALA A 241      31.426  58.437  53.618  1.00 46.91           N
ATOM   1288  CA  ALA A 241      30.368  58.356  54.621  1.00 46.91           C
ATOM   1289  C   ALA A 241      30.152  56.903  55.032  1.00 46.91           C
ATOM   1290  O   ALA A 241      29.915  56.607  56.205  1.00 46.91           O
ATOM   1291  CB  ALA A 241      29.078  58.947  54.074  1.00 46.91           C
ATOM   1292  N   ALA A 242      30.215  56.005  54.051  1.00 46.91           N
ATOM   1293  CA  ALA A 242      30.040  54.578  54.288  1.00 46.91           C
ATOM   1294  C   ALA A 242      31.251  54.017  55.028  1.00 46.91           C
ATOM   1295  O   ALA A 242      31.115  53.137  55.882  1.00 46.91           O
ATOM   1296  CB  ALA A 242      29.847  53.848  52.964  1.00 46.91           C
ATOM   1297  N   LEU A 243      32.432  54.499  54.658  1.00 46.91           N
ATOM   1298  CA  LEU A 243      33.678  54.069  55.280  1.00 46.91           C
ATOM   1299  C   LEU A 243      33.867  54.774  56.620  1.00 46.91           C
ATOM   1300  O   LEU A 243      34.498  54.235  57.531  1.00 46.91           O
ATOM   1301  CB  LEU A 243      34.863  54.375  54.360  1.00 46.91           C
ATOM   1302  N   GLY A 244      33.345  55.993  56.718  1.00 46.91           N
ATOM   1303  CA  GLY A 244      33.457  56.763  57.944  1.00 46.91           C
ATOM   1304  C   GLY A 244      32.575  56.233  59.058  1.00 46.91           C
ATOM   1305  O   GLY A 244      32.960  56.270  60.229  1.00 46.91           O
ATOM   1306  N   ILE A 245      31.379  55.775  58.699  1.00 46.91           N
ATOM   1307  CA  ILE A 245      30.432  55.229  59.666  1.00 46.91           C
ATOM   1308  C   ILE A 245      30.836  53.825  60.104  1.00 46.91           C
ATOM   1309  O   ILE A 245      30.513  53.397  61.211  1.00 46.91           O
ATOM   1310  CB  ILE A 245      29.008  55.165  59.082  1.00 46.91           C
ATOM   1311  N   SER A 246      31.500  53.101  59.209  1.00 46.91           N
ATOM   1312  CA  SER A 246      31.953  51.746  59.495  1.00 46.91           C
ATOM   1313  C   SER A 246      33.235  51.757  60.319  1.00 46.91           C
ATOM   1314  O   SER A 246      33.447  50.891  61.166  1.00 46.91           O
ATOM   1315  CB  SER A 246      32.184  50.980  58.190  1.00 46.91           C
ATOM   1316  N   THR A 247      34.096  52.734  60.051  1.00 46.91           N
ATOM   1317  CA  THR A 247      35.365  52.870  60.760  1.00 46.91           C
ATOM   1318  C   THR A 247      35.167  53.328  62.202  1.00 46.91           C
ATOM   1319  O   THR A 247      36.056  53.164  63.044  1.00 46.91           O
ATOM   1320  CB  THR A 247      36.293  53.871  60.052  1.00 46.91           C
ATOM   1321  N   MET A 248      34.030  53.962  62.466  1.00 46.91           N
ATOM   1322  CA  MET A 248      33.706  54.439  63.803  1.00 46.91           C
ATOM   1323  C   MET A 248      32.907  53.387  64.571  1.00 46.91           C
ATOM   1324  O   MET A 248      32.854  53.415  65.801  1.00 46.91           O
ATOM   1325  CB  MET A 248      32.913  55.746  63.720  1.00 46.91           C
ATOM   1326  N   ALA A 249      32.291  52.467  63.834  1.00 46.91           N
ATOM   1327  CA  ALA A 249      31.483  51.406  64.422  1.00 46.91           C
ATOM   1328  C   ALA A 249      32.319  50.235  64.941  1.00 46.91           C
ATOM   1329  O   ALA A 249      32.196  49.105  64.465  1.00 46.91           O
ATOM   1330  CB  ALA A 249      30.455  50.918  63.412  1.00 46.91           C
ATOM   1331  N   PHE A 250      33.178  50.513  65.918  1.00 46.91           N
ATOM   1332  CA  PHE A 250      34.030  49.486  66.507  1.00 46.91           C
ATOM   1333  C   PHE A 250      33.495  49.056  67.869  1.00 46.91           C
ATOM   1334  O   PHE A 250      33.419  47.866  68.168  1.00 46.91           O
ATOM   1335  CB  PHE A 250      35.461  50.008  66.658  1.00 46.91           C
ATOM   1336  N   ASN A 251      33.148  50.040  68.691  1.00 46.91           N
ATOM   1337  CA  ASN A 251      32.620  49.794  70.026  1.00 46.91           C
ATOM   1338  C   ASN A 251      31.780  50.985  70.473  1.00 46.91           C
ATOM   1339  O   ASN A 251      30.867  50.846  71.290  1.00 46.91           O
ATOM   1340  CB  ASN A 251      33.770  49.587  71.015  1.00 46.91           C
ATOM   1341  N   LEU A 252      32.129  52.160  69.956  1.00 46.91           N
ATOM   1342  CA  LEU A 252      31.440  53.405  70.275  1.00 46.91           C
ATOM   1343  C   LEU A 252      30.102  53.546  69.550  1.00 46.91           C
ATOM   1344  O   LEU A 252      29.068  53.772  70.185  1.00 46.91           O
ATOM   1345  CB  LEU A 252      32.337  54.601  69.937  1.00 46.91           C
ATOM   1346  N   ASN A 253      30.141  53.427  68.224  1.00 46.91           N
ATOM   1347  CA  ASN A 253      28.957  53.544  67.369  1.00 46.91           C
ATOM   1348  C   ASN A 253      28.219  54.871  67.576  1.00 46.91           C
ATOM   1349  O   ASN A 253      28.841  55.902  67.853  1.00 46.91           O
ATOM   1350  CB  ASN A 253      28.009  52.359  67.592  1.00 46.91           C
ATOM   1351  N   GLY A 254      26.899  54.843  67.423  1.00 46.91           N
ATOM   1352  CA  GLY A 254      26.103  56.043  67.596  1.00 46.91           C
ATOM   1353  C   GLY A 254      24.647  55.696  67.821  1.00 46.91           C
ATOM   1354  O   GLY A 254      24.196  55.616  68.966  1.00 46.91           O
ATOM   1355  N   PHE A 255      23.918  55.507  66.723  1.00 46.91           N
ATOM   1356  CA  PHE A 255      22.499  55.152  66.741  1.00 46.91           C
ATOM   1357  C   PHE A 255      21.557  56.268  67.183  1.00 46.91           C
ATOM   1358  O   PHE A 255      20.615  56.608  66.462  1.00 46.91           O
ATOM   1359  CB  PHE A 255      22.262  53.906  67.599  1.00 46.91           C
ATOM   1360  N   ASN A 256      21.820  56.849  68.353  1.00 46.91           N
ATOM   1361  CA  ASN A 256      20.988  57.918  68.906  1.00 46.91           C
ATOM   1362  C   ASN A 256      19.553  57.430  69.113  1.00 46.91           C
ATOM   1363  O   ASN A 256      19.337  56.280  69.497  1.00 46.91           O
ATOM   1364  CB  ASN A 256      21.018  59.151  67.996  1.00 46.91           C
ATOM   1365  N   PHE A 257      18.584  58.315  68.877  1.00 46.91           N
ATOM   1366  CA  PHE A 257      17.158  58.006  69.019  1.00 46.91           C
ATOM   1367  C   PHE A 257      16.751  57.662  70.458  1.00 46.91           C
ATOM   1368  O   PHE A 257      16.050  58.440  71.106  1.00 46.91           O
ATOM   1369  CB  PHE A 257      16.742  56.884  68.061  1.00 46.91           C
ATOM   1370  N   ASN A 258      17.210  56.511  70.947  1.00 46.91           N
ATOM   1371  CA  ASN A 258      16.918  56.033  72.298  1.00 46.91           C
ATOM   1372  C   ASN A 258      15.443  55.694  72.502  1.00 46.91           C
ATOM   1373  O   ASN A 258      15.049  54.531  72.401  1.00 46.91           O
ATOM   1374  CB  ASN A 258      17.385  57.045  73.351  1.00 46.91           C
ATOM   1375  N   HIS A 259      14.640  56.706  72.820  1.00 46.91           N
ATOM   1376  CA  HIS A 259      13.208  56.525  73.041  1.00 46.91           C
ATOM   1377  C   HIS A 259      12.531  57.860  73.308  1.00 46.91           C
ATOM   1378  O   HIS A 259      12.936  58.605  74.203  1.00 46.91           O
ATOM   1379  CB  HIS A 259      12.958  55.586  74.225  1.00 46.91           C
ATOM   1380  N   SER A 260      11.517  58.171  72.509  1.00 46.91           N
ATOM   1381  CA  SER A 260      10.773  59.414  72.670  1.00 46.91           C
ATOM   1382  C   SER A 260       9.979  59.328  73.971  1.00 46.91           C
ATOM   1383  O   SER A 260      10.238  60.081  74.908  1.00 46.91           O
ATOM   1384  CB  SER A 260       9.832  59.626  71.484  1.00 46.91           C
ATOM   1385  N   VAL A 261       9.022  58.401  74.007  1.00 46.91           N
ATOM   1386  CA  VAL A 261       8.166  58.146  75.169  1.00 46.91           C
ATOM   1387  C   VAL A 261       7.943  59.324  76.121  1.00 46.91           C
ATOM   1388  O   VAL A 261       8.602  59.432  77.160  1.00 46.91           O
ATOM   1389  CB  VAL A 261       8.688  56.945  75.984  1.00 46.91           C
ATOM   1390  N   ILE A 262       7.008  60.198  75.762  1.00 46.91           N
ATOM   1391  CA  ILE A 262       6.689  61.365  76.582  1.00 46.91           C
ATOM   1392  C   ILE A 262       5.179  61.570  76.681  1.00 46.91           C
ATOM   1393  O   ILE A 262       4.555  62.115  75.766  1.00 46.91           O
ATOM   1394  CB  ILE A 262       7.335  62.645  76.014  1.00 46.91           C
ATOM   1395  N   ASP A 263       4.597  61.121  77.790  1.00 46.91           N
ATOM   1396  CA  ASP A 263       3.159  61.250  78.016  1.00 46.91           C
ATOM   1397  C   ASP A 263       2.814  62.483  78.852  1.00 46.91           C
ATOM   1398  O   ASP A 263       3.648  63.369  79.053  1.00 46.91           O
ATOM   1399  CB  ASP A 263       2.615  59.992  78.699  1.00 46.91           C
ATOM   1400  N   ALA A 264       1.566  62.547  79.310  1.00 46.91           N
ATOM   1401  CA  ALA A 264       1.106  63.660  80.132  1.00 46.91           C
ATOM   1402  C   ALA A 264       1.587  63.495  81.572  1.00 46.91           C
ATOM   1403  O   ALA A 264       2.012  64.461  82.206  1.00 46.91           O
ATOM   1404  CB  ALA A 264      -0.415  63.755  80.087  1.00 46.91           C
ATOM   1405  N   LYS A 265       1.486  62.273  82.089  1.00 46.91           N
ATOM   1406  CA  LYS A 265       1.911  61.967  83.452  1.00 46.91           C
ATOM   1407  C   LYS A 265       3.274  61.278  83.488  1.00 46.91           C
ATOM   1408  O   LYS A 265       3.997  61.366  84.486  1.00 46.91           O
ATOM   1409  CB  LYS A 265       0.870  61.092  84.152  1.00 46.91           C
ATOM   1410  N   GLY A 266       3.613  60.585  82.404  1.00 46.91           N
ATOM   1411  CA  GLY A 266       4.885  59.889  82.331  1.00 46.91           C
ATOM   1412  C   GLY A 266       4.722  58.383  82.275  1.00 46.91           C
ATOM   1413  O   GLY A 266       4.655  57.718  83.311  1.00 46.91           O
ATOM   1414  N   ASN A 267       4.650  57.844  81.062  1.00 46.91           N
ATOM   1415  CA  ASN A 267       4.491  56.408  80.870  1.00 46.91           C
ATOM   1416  C   ASN A 267       5.336  55.902  79.703  1.00 46.91           C
ATOM   1417  O   ASN A 267       6.530  55.633  79.864  1.00 46.91           O
ATOM   1418  CB  ASN A 267       3.014  56.057  80.650  1.00 46.91           C
ATOM   1419  N   VAL A 268       4.709  55.764  78.537  1.00 46.91           N
ATOM   1420  CA  VAL A 268       5.379  55.289  77.329  1.00 46.91           C
ATOM   1421  C   VAL A 268       4.402  55.315  76.154  1.00 46.91           C
ATOM   1422  O   VAL A 268       3.640  54.369  75.944  1.00 46.91           O
ATOM   1423  CB  VAL A 268       5.919  53.851  77.505  1.00 46.91           C
ATOM   1424  N   ILE A 269       4.407  56.424  75.418  1.00 46.91           N
ATOM   1425  CA  ILE A 269       3.530  56.601  74.265  1.00 46.91           C
ATOM   1426  C   ILE A 269       4.016  55.806  73.054  1.00 46.91           C
ATOM   1427  O   ILE A 269       3.213  55.221  72.325  1.00 46.91           O
ATOM   1428  CB  ILE A 269       3.422  58.089  73.874  1.00 46.91           C
ATOM   1429  N   ASN A 270       5.335  55.789  72.859  1.00 46.91           N
ATOM   1430  CA  ASN A 270       5.982  55.088  71.747  1.00 46.91           C
ATOM   1431  C   ASN A 270       5.651  55.689  70.379  1.00 46.91           C
ATOM   1432  O   ASN A 270       4.683  56.441  70.232  1.00 46.91           O
ATOM   1433  CB  ASN A 270       5.645  53.593  71.769  1.00 46.91           C
ATOM   1434  N   THR A 271       6.485  55.380  69.390  1.00 46.91           N
ATOM   1435  CA  THR A 271       6.305  55.882  68.031  1.00 46.91           C
ATOM   1436  C   THR A 271       7.345  55.302  67.078  1.00 46.91           C
ATOM   1437  O   THR A 271       8.289  54.637  67.505  1.00 46.91           O
ATOM   1438  CB  THR A 271       6.422  57.418  67.977  1.00 46.91           C
ATOM   1439  N   TRP A 272       7.167  55.567  65.787  1.00 46.91           N
ATOM   1440  CA  TRP A 272       8.089  55.079  64.765  1.00 46.91           C
ATOM   1441  C   TRP A 272       9.384  55.882  64.763  1.00 46.91           C
ATOM   1442  O   TRP A 272       9.457  56.963  64.169  1.00 46.91           O
ATOM   1443  CB  TRP A 272       7.440  55.146  63.382  1.00 46.91           C
ATOM   1444  CG  TRP A 272       6.300  54.194  63.188  1.00 46.91           C
ATOM   1445  CD1 TRP A 272       5.915  53.186  64.025  1.00 46.91           C
ATOM   1446  CD2 TRP A 272       5.400  54.156  62.076  1.00 46.91           C
ATOM   1447  NE1 TRP A 272       4.831  52.523  63.502  1.00 46.91           N
ATOM   1448  CE2 TRP A 272       4.494  53.099  62.304  1.00 46.91           C
ATOM   1449  CE3 TRP A 272       5.271  54.916  60.904  1.00 46.91           C
ATOM   1450  CZ2 TRP A 272       3.471  52.777  61.406  1.00 46.91           C
ATOM   1451  CZ3 TRP A 272       4.254  54.597  60.010  1.00 46.91           C
ATOM   1452  CH2 TRP A 272       3.368  53.536  60.268  1.00 46.91           C
ATOM   1453  N   ALA A 273      10.399  55.345  65.433  1.00 57.92           N
ATOM   1454  CA  ALA A 273      11.706  55.984  65.530  1.00 57.82           C
ATOM   1455  C   ALA A 273      12.701  55.040  66.192  1.00 58.73           C
ATOM   1456  O   ALA A 273      13.782  54.786  65.655  1.00 57.86           O
ATOM   1457  CB  ALA A 273      11.608  57.283  66.324  1.00 57.10           C
ATOM   1458  N   ASP A 274      12.325  54.529  67.360  1.00 46.91           N
ATOM   1459  CA  ASP A 274      13.167  53.609  68.119  1.00 46.91           C
ATOM   1460  C   ASP A 274      12.325  52.582  68.875  1.00 46.91           C
ATOM   1461  O   ASP A 274      12.844  51.570  69.346  1.00 46.91           O
ATOM   1462  CB  ASP A 274      14.041  54.387  69.107  1.00 46.91           C
ATOM   1463  N   ILE A 275      11.032  52.864  69.015  1.00 46.91           N
ATOM   1464  CA  ILE A 275      10.122  51.963  69.714  1.00 46.91           C
ATOM   1465  C   ILE A 275       9.668  50.817  68.815  1.00 46.91           C
ATOM   1466  O   ILE A 275       9.554  49.673  69.260  1.00 46.91           O
ATOM   1467  CB  ILE A 275       8.881  52.714  70.231  1.00 46.91           C
ATOM   1468  N   ILE A 276       9.370  51.142  67.560  1.00 46.91           N
ATOM   1469  CA  ILE A 276       8.925  50.153  66.585  1.00 46.91           C
ATOM   1470  C   ILE A 276      10.081  49.676  65.708  1.00 46.91           C
ATOM   1471  O   ILE A 276       9.966  48.665  65.010  1.00 46.91           O
ATOM   1472  CB  ILE A 276       7.816  50.721  65.681  1.00 46.91           C
ATOM   1473  N   ASN A 277      11.172  50.436  65.711  1.00 46.91           N
ATOM   1474  CA  ASN A 277      12.352  50.097  64.924  1.00 46.91           C
ATOM   1475  C   ASN A 277      13.189  49.034  65.629  1.00 46.91           C
ATOM   1476  O   ASN A 277      13.708  48.117  64.990  1.00 46.91           O
ATOM   1477  CB  ASN A 277      13.204  51.344  64.679  1.00 46.91           C
ATOM   1478  N   ARG A 278      13.336  49.183  66.942  1.00 46.91           N
ATOM   1479  CA  ARG A 278      14.111  48.246  67.748  1.00 46.91           C
ATOM   1480  C   ARG A 278      13.261  47.083  68.258  1.00 46.91           C
ATOM   1481  O   ARG A 278      13.752  46.222  68.989  1.00 46.91           O
ATOM   1482  CB  ARG A 278      14.760  48.975  68.924  1.00 46.91           C
ATOM   1483  N   ALA A 279      11.980  47.086  67.904  1.00 46.91           N
ATOM   1484  CA  ALA A 279      11.066  46.027  68.318  1.00 46.91           C
ATOM   1485  C   ALA A 279      11.262  44.791  67.448  1.00 46.91           C
ATOM   1486  O   ALA A 279      11.119  43.659  67.916  1.00 46.91           O
ATOM   1487  CB  ALA A 279       9.627  46.511  68.224  1.00 46.91           C
ATOM   1488  N   ASN A 280      11.542  45.018  66.168  1.00 46.91           N
ATOM   1489  CA  ASN A 280      11.756  43.932  65.218  1.00 46.91           C
ATOM   1490  C   ASN A 280      13.241  43.623  65.029  1.00 46.91           C
ATOM   1491  O   ASN A 280      13.601  42.735  64.254  1.00 46.91           O
ATOM   1492  CB  ASN A 280      11.121  44.281  63.870  1.00 46.91           C
ATOM   1493  N   LEU A 281      14.094  44.377  65.714  1.00 46.91           N
ATOM   1494  CA  LEU A 281      15.538  44.185  65.630  1.00 46.91           C
ATOM   1495  C   LEU A 281      16.105  43.727  66.971  1.00 46.91           C
ATOM   1496  O   LEU A 281      17.012  42.896  67.018  1.00 46.91           O
ATOM   1497  CB  LEU A 281      16.220  45.481  65.191  1.00 46.91           C
ATOM   1498  N   GLY A 282      15.576  44.282  68.053  1.00 46.91           N
ATOM   1499  CA  GLY A 282      16.040  43.914  69.382  1.00 46.91           C
ATOM   1500  C   GLY A 282      15.357  42.682  69.946  1.00 46.91           C
ATOM   1501  O   GLY A 282      15.238  42.534  71.168  1.00 46.91           O
ATOM   1502  N   MET A 283      14.913  41.793  69.064  1.00 46.91           N
ATOM   1503  CA  MET A 283      14.242  40.566  69.475  1.00 46.91           C
ATOM   1504  C   MET A 283      14.426  39.465  68.429  1.00 46.91           C
ATOM   1505  O   MET A 283      14.418  38.276  68.764  1.00 46.91           O
ATOM   1506  CB  MET A 283      12.753  40.827  69.702  1.00 46.91           C
ATOM   1507  N   GLU A 284      14.553  39.864  67.170  1.00 46.91           N
ATOM   1508  CA  GLU A 284      14.750  38.918  66.078  1.00 46.91           C
ATOM   1509  C   GLU A 284      16.237  38.792  65.764  1.00 46.91           C
ATOM   1510  O   GLU A 284      16.739  37.691  65.532  1.00 46.91           O
ATOM   1511  CB  GLU A 284      13.988  39.374  64.832  1.00 46.91           C
ATOM   1512  N   VAL A 285      16.923  39.932  65.721  1.00 46.91           N
ATOM   1513  CA  VAL A 285      18.355  39.974  65.447  1.00 46.91           C
ATOM   1514  C   VAL A 285      19.143  39.579  66.694  1.00 46.91           C
ATOM   1515  O   VAL A 285      20.224  38.997  66.594  1.00 46.91           O
ATOM   1516  CB  VAL A 285      18.802  41.376  64.989  1.00 46.91           C
ATOM   1517  N   MET A 286      18.592  39.891  67.865  1.00 46.91           N
ATOM   1518  CA  MET A 286      19.233  39.562  69.136  1.00 46.91           C
ATOM   1519  C   MET A 286      19.095  38.070  69.447  1.00 46.91           C
ATOM   1520  O   MET A 286      19.288  37.639  70.587  1.00 46.91           O
ATOM   1521  CB  MET A 286      18.624  40.393  70.269  1.00 46.91           C
ATOM   1522  N   HIS A 287      18.717  37.298  68.433  1.00 46.91           N
ATOM   1523  CA  HIS A 287      18.549  35.855  68.560  1.00 46.91           C
ATOM   1524  C   HIS A 287      19.650  35.151  67.762  1.00 46.91           C
ATOM   1525  O   HIS A 287      19.368  34.322  66.894  1.00 46.91           O
ATOM   1526  CB  HIS A 287      17.160  35.450  68.046  1.00 46.91           C
ATOM   1527  CG  HIS A 287      16.817  34.011  68.278  1.00 46.91           C
ATOM   1528  ND1 HIS A 287      16.979  33.043  67.311  1.00 46.91           N
ATOM   1529  CD2 HIS A 287      16.319  33.378  69.366  1.00 46.91           C
ATOM   1530  CE1 HIS A 287      16.598  31.874  67.795  1.00 46.91           C
ATOM   1531  NE2 HIS A 287      16.193  32.049  69.040  1.00 46.91           N
ATOM   1532  N   GLU A 288      20.902  35.491  68.058  1.00 46.91           N
ATOM   1533  CA  GLU A 288      22.045  34.898  67.366  1.00 46.91           C
ATOM   1534  C   GLU A 288      22.251  33.437  67.767  1.00 46.91           C
ATOM   1535  O   GLU A 288      22.703  33.145  68.873  1.00 46.91           O
ATOM   1536  CB  GLU A 288      23.323  35.703  67.634  1.00 46.91           C
ATOM   1537  CG  GLU A 288      24.525  35.258  66.801  1.00 46.91           C
ATOM   1538  CD  GLU A 288      25.796  36.006  67.146  1.00 46.91           C
ATOM   1539  OE1 GLU A 288      25.973  37.139  66.653  1.00 46.91           O
ATOM   1540  OE2 GLU A 288      26.621  35.459  67.909  1.00 46.91           O
ATOM   1541  N   ARG A 289      21.865  32.535  66.865  1.00 46.91           N
ATOM   1542  CA  ARG A 289      21.981  31.085  67.041  1.00 46.91           C
ATOM   1543  C   ARG A 289      22.042  30.583  68.485  1.00 46.91           C
ATOM   1544  O   ARG A 289      21.007  30.405  69.134  1.00 46.91           O
ATOM   1545  CB  ARG A 289      23.175  30.553  66.241  1.00 46.91           C
ATOM   1546  N   ASN A 290      23.257  30.317  68.965  1.00 46.91           N
ATOM   1547  CA  ASN A 290      23.490  29.836  70.325  1.00 46.91           C
ATOM   1548  C   ASN A 290      24.984  29.860  70.668  1.00 46.91           C
ATOM   1549  O   ASN A 290      25.650  28.820  70.659  1.00 46.91           O
ATOM   1550  CB  ASN A 290      22.937  28.415  70.495  1.00 46.91           C
ATOM   1551  N   ALA A 291      25.499  31.050  70.967  1.00 46.91           N
ATOM   1552  CA  ALA A 291      26.908  31.227  71.314  1.00 46.91           C
ATOM   1553  C   ALA A 291      27.068  31.717  72.752  1.00 46.91           C
ATOM   1554  O   ALA A 291      27.821  31.135  73.539  1.00 46.91           O
ATOM   1555  CB  ALA A 291      27.573  32.203  70.344  1.00 46.91           C
ATOM   1556  N   HIS A 292      26.358  32.792  73.086  1.00 46.91           N
ATOM   1557  CA  HIS A 292      26.408  33.379  74.420  1.00 46.91           C
ATOM   1558  C   HIS A 292      25.618  32.551  75.433  1.00 46.91           C
ATOM   1559  O   HIS A 292      24.748  31.758  75.063  1.00 46.91           O
ATOM   1560  CB  HIS A 292      25.878  34.816  74.379  1.00 46.91           C
ATOM   1561  N   ASN A 293      25.942  32.724  76.711  1.00 46.91           N
ATOM   1562  CA  ASN A 293      25.277  32.000  77.791  1.00 46.91           C
ATOM   1563  C   ASN A 293      25.589  32.635  79.141  1.00 46.91           C
ATOM   1564  O   ASN A 293      24.720  32.729  80.009  1.00 46.91           O
ATOM   1565  CB  ASN A 293      25.714  30.531  77.801  1.00 46.91           C
ATOM   1566  N   PHE A 294      26.841  33.047  79.316  1.00 46.91           N
ATOM   1567  CA  PHE A 294      27.293  33.674  80.556  1.00 46.91           C
ATOM   1568  C   PHE A 294      26.973  35.164  80.583  1.00 46.91           C
ATOM   1569  O   PHE A 294      26.265  35.643  81.469  1.00 46.91           O
ATOM   1570  CB  PHE A 294      28.800  33.466  80.735  1.00 46.91           C
ATOM   1571  N   PRO A 295      27.522  35.919  79.621  1.00 46.91           N
ATOM   1572  CA  PRO A 295      27.319  37.366  79.502  1.00 46.91           C
ATOM   1573  C   PRO A 295      25.893  37.734  79.083  1.00 46.91           C
ATOM   1574  O   PRO A 295      25.203  36.947  78.434  1.00 46.91           O
ATOM   1575  CB  PRO A 295      28.347  37.778  78.447  1.00 46.91           C
ATOM   1576  N   LEU A 296      25.449  38.916  79.504  1.00 46.91           N
ATOM   1577  CA  LEU A 296      24.112  39.409  79.180  1.00 46.91           C
ATOM   1578  C   LEU A 296      24.169  40.874  78.758  1.00 46.91           C
ATOM   1579  O   LEU A 296      23.222  41.397  78.163  1.00 46.91           O
ATOM   1580  CB  LEU A 296      23.178  39.253  80.384  1.00 46.91           C
ATOM   1581  N   ASP A 297      25.266  41.538  79.112  1.00 46.91           N
ATOM   1582  CA  ASP A 297      25.470  42.943  78.776  1.00 46.91           C
ATOM   1583  C   ASP A 297      25.796  43.126  77.294  1.00 46.91           C
ATOM   1584  O   ASP A 297      25.181  43.950  76.617  1.00 46.91           O
ATOM   1585  CB  ASP A 297      26.590  43.539  79.639  1.00 46.91           C
ATOM   1586  N   LEU A 298      26.783  42.376  76.808  1.00 46.91           N
ATOM   1587  CA  LEU A 298      27.191  42.453  75.408  1.00 46.91           C
ATOM   1588  C   LEU A 298      27.287  41.068  74.783  1.00 46.91           C
ATOM   1589  O   LEU A 298      27.907  40.161  75.350  1.00 46.91           O
ATOM   1590  CB  LEU A 298      28.534  43.178  75.277  1.00 46.91           C
ATOM   1591  N   ALA A 299      26.662  40.914  73.621  1.00 46.91           N
ATOM   1592  CA  ALA A 299      26.661  39.651  72.890  1.00 46.91           C
ATOM   1593  C   ALA A 299      28.027  39.361  72.274  1.00 46.91           C
ATOM   1594  O   ALA A 299      28.830  38.680  72.950  1.00 46.91           O
ATOM   1595  CB  ALA A 299      25.587  39.682  71.801  1.00 46.91           C
