# Supplementary material for: Modeling of loops in proteins: a multi-method approach
Source: BMC Struct Biol. 2010 Feb 11;10:5. doi: 10.1186/1472-6807-10-5 (PMC2837870; doi:10.1186/1472-6807-10-5)
Supplement: Additional file 1 — Student t-test. Results from two sample paired t-test of Table 2. [file 1472-6807-10-5-S1.GZ › loop_test_data/1jez_117-138.pdb]

ATOM      1  N   SER A   1      52.049  18.590  48.823  1.00 51.63           N
ATOM      2  CA  SER A   1      51.344  18.363  47.526  1.00 51.89           C
ATOM      3  C   SER A   1      52.101  19.010  46.353  1.00 50.72           C
ATOM      4  O   SER A   1      52.061  18.496  45.224  1.00 51.09           O
ATOM      5  CB  SER A   1      49.914  18.917  47.601  1.00 52.95           C
ATOM      6  OG  SER A   1      49.182  18.630  46.416  1.00 56.09           O
ATOM      7  N   ILE A   2      52.780  20.132  46.620  1.00 46.99           N
ATOM      8  CA  ILE A   2      53.560  20.835  45.590  1.00 43.48           C
ATOM      9  C   ILE A   2      55.001  20.323  45.584  1.00 40.43           C
ATOM     10  O   ILE A   2      55.762  20.580  46.516  1.00 41.86           O
ATOM     11  CB  ILE A   2      53.624  22.380  45.828  1.00 43.62           C
ATOM     12  CG1 ILE A   2      52.237  23.012  45.685  1.00 43.65           C
ATOM     13  CG2 ILE A   2      54.607  23.022  44.840  1.00 40.47           C
ATOM     14  CD1 ILE A   2      52.231  24.506  45.966  1.00 42.25           C
ATOM     15  N   PRO A   3      55.391  19.590  44.536  1.00 37.34           N
ATOM     16  CA  PRO A   3      56.753  19.047  44.416  1.00 36.04           C
ATOM     17  C   PRO A   3      57.827  20.147  44.349  1.00 34.10           C
ATOM     18  O   PRO A   3      57.611  21.209  43.765  1.00 31.38           O
ATOM     19  CB  PRO A   3      56.691  18.248  43.115  1.00 36.06           C
ATOM     20  CG  PRO A   3      55.245  17.815  43.053  1.00 38.07           C
ATOM     21  CD  PRO A   3      54.513  19.063  43.477  1.00 36.81           C
ATOM     22  N   ASP A   4      58.984  19.903  44.950  1.00 33.59           N
ATOM     23  CA  ASP A   4      60.047  20.908  44.885  1.00 31.95           C
ATOM     24  C   ASP A   4      61.116  20.462  43.916  1.00 29.36           C
ATOM     25  O   ASP A   4      61.361  19.266  43.743  1.00 28.84           O
ATOM     26  CB  ASP A   4      60.720  21.136  46.239  1.00 32.78           C
ATOM     27  CG  ASP A   4      59.756  21.565  47.310  1.00 36.20           C
ATOM     28  OD1 ASP A   4      59.125  22.649  47.176  1.00 35.38           O
ATOM     29  OD2 ASP A   4      59.634  20.795  48.293  1.00 37.42           O
ATOM     30  N   ILE A   5      61.745  21.439  43.279  1.00 26.11           N
ATOM     31  CA  ILE A   5      62.836  21.190  42.357  1.00 24.35           C
ATOM     32  C   ILE A   5      64.089  21.744  43.048  1.00 24.50           C
ATOM     33  O   ILE A   5      64.099  22.882  43.519  1.00 25.13           O
ATOM     34  CB  ILE A   5      62.616  21.941  41.045  1.00 24.12           C
ATOM     35  CG1 ILE A   5      61.274  21.527  40.441  1.00 27.23           C
ATOM     36  CG2 ILE A   5      63.767  21.680  40.097  1.00 26.49           C
ATOM     37  CD1 ILE A   5      60.920  22.274  39.164  1.00 28.35           C
ATOM     38  N   LYS A   6      65.145  20.955  43.134  1.00 24.18           N
ATOM     39  CA  LYS A   6      66.341  21.470  43.765  1.00 23.51           C
ATOM     40  C   LYS A   6      67.193  22.149  42.701  1.00 22.04           C
ATOM     41  O   LYS A   6      67.598  21.529  41.721  1.00 21.08           O
ATOM     42  CB  LYS A   6      67.121  20.349  44.453  1.00 25.37           C
ATOM     43  CG  LYS A   6      68.371  20.820  45.206  1.00 25.14           C
ATOM     44  CD  LYS A   6      68.955  19.682  46.052  1.00 23.92           C
ATOM     45  CE  LYS A   6      70.286  20.068  46.640  1.00 20.86           C
ATOM     46  NZ  LYS A   6      71.024  18.877  47.055  1.00 23.99           N
ATOM     47  N   LEU A   7      67.439  23.437  42.905  1.00 20.15           N
ATOM     48  CA  LEU A   7      68.235  24.235  41.989  1.00 19.41           C
ATOM     49  C   LEU A   7      69.717  23.910  42.151  1.00 20.45           C
ATOM     50  O   LEU A   7      70.129  23.336  43.168  1.00 18.32           O
ATOM     51  CB  LEU A   7      68.009  25.714  42.278  1.00 19.48           C
ATOM     52  CG  LEU A   7      66.577  26.252  42.246  1.00 17.56           C
ATOM     53  CD1 LEU A   7      66.613  27.755  42.509  1.00 16.68           C
ATOM     54  CD2 LEU A   7      65.943  25.966  40.876  1.00 16.20           C
ATOM     55  N   SER A   8      70.511  24.272  41.145  1.00 19.80           N
ATOM     56  CA  SER A   8      71.957  24.038  41.180  1.00 18.21           C
ATOM     57  C   SER A   8      72.623  24.793  42.330  1.00 18.35           C
ATOM     58  O   SER A   8      73.777  24.519  42.692  1.00 18.64           O
ATOM     59  CB  SER A   8      72.611  24.462  39.857  1.00 17.15           C
ATOM     60  OG  SER A   8      72.210  25.766  39.461  1.00 21.23           O
ATOM     61  N   SER A   9      71.904  25.748  42.901  1.00 18.00           N
ATOM     62  CA  SER A   9      72.441  26.526  44.011  1.00 19.38           C
ATOM     63  C   SER A   9      72.297  25.727  45.293  1.00 18.07           C
ATOM     64  O   SER A   9      72.839  26.113  46.321  1.00 17.50           O
ATOM     65  CB  SER A   9      71.656  27.823  44.160  1.00 18.49           C
ATOM     66  OG  SER A   9      70.292  27.504  44.395  1.00 20.52           O
ATOM     67  N   GLY A  10      71.531  24.640  45.226  1.00 17.66           N
ATOM     68  CA  GLY A  10      71.298  23.803  46.395  1.00 18.35           C
ATOM     69  C   GLY A  10      70.006  24.133  47.128  1.00 18.98           C
ATOM     70  O   GLY A  10      69.591  23.410  48.032  1.00 19.37           O
ATOM     71  N   HIS A  11      69.362  25.227  46.744  1.00 18.56           N
ATOM     72  CA  HIS A  11      68.101  25.627  47.370  1.00 20.97           C
ATOM     73  C   HIS A  11      66.917  24.970  46.650  1.00 21.87           C
ATOM     74  O   HIS A  11      66.963  24.774  45.439  1.00 21.32           O
ATOM     75  CB  HIS A  11      67.941  27.145  47.308  1.00 19.13           C
ATOM     76  CG  HIS A  11      69.033  27.893  48.005  1.00 23.19           C
ATOM     77  ND1 HIS A  11      69.159  27.916  49.378  1.00 23.53           N
ATOM     78  CD2 HIS A  11      70.062  28.627  47.519  1.00 22.70           C
ATOM     79  CE1 HIS A  11      70.219  28.632  49.706  1.00 25.53           C
ATOM     80  NE2 HIS A  11      70.786  29.074  48.597  1.00 23.72           N
ATOM     81  N   LEU A  12      65.874  24.620  47.407  1.00 21.82           N
ATOM     82  CA  LEU A  12      64.663  24.013  46.843  1.00 20.07           C
ATOM     83  C   LEU A  12      63.756  25.125  46.352  1.00 20.48           C
ATOM     84  O   LEU A  12      63.688  26.186  46.966  1.00 20.70           O
ATOM     85  CB  LEU A  12      63.900  23.211  47.906  1.00 19.79           C
ATOM     86  CG  LEU A  12      64.510  21.885  48.368  1.00 21.44           C
ATOM     87  CD1 LEU A  12      63.705  21.312  49.533  1.00 20.38           C
ATOM     88  CD2 LEU A  12      64.535  20.913  47.194  1.00 20.84           C
ATOM     89  N   MET A  13      63.062  24.878  45.244  1.00 21.97           N
ATOM     90  CA  MET A  13      62.129  25.844  44.674  1.00 20.61           C
ATOM     91  C   MET A  13      60.822  25.151  44.296  1.00 21.01           C
ATOM     92  O   MET A  13      60.836  24.150  43.586  1.00 22.99           O
ATOM     93  CB  MET A  13      62.710  26.486  43.410  1.00 18.32           C
ATOM     94  CG  MET A  13      61.731  27.456  42.716  1.00 13.61           C
ATOM     95  SD  MET A  13      62.342  28.107  41.132  1.00 18.09           S
ATOM     96  CE  MET A  13      61.706  26.862  39.950  1.00 13.71           C
ATOM     97  N   PRO A  14      59.679  25.675  44.765  1.00 22.04           N
ATOM     98  CA  PRO A  14      58.368  25.090  44.447  1.00 20.30           C
ATOM     99  C   PRO A  14      58.152  24.994  42.923  1.00 22.34           C
ATOM    100  O   PRO A  14      58.408  25.955  42.176  1.00 20.09           O
ATOM    101  CB  PRO A  14      57.396  26.059  45.112  1.00 18.61           C
ATOM    102  CG  PRO A  14      58.162  26.487  46.333  1.00 19.03           C
ATOM    103  CD  PRO A  14      59.541  26.758  45.760  1.00 19.76           C
ATOM    104  N   SER A  15      57.691  23.829  42.473  1.00 20.36           N
ATOM    105  CA  SER A  15      57.455  23.586  41.052  1.00 22.43           C
ATOM    106  C   SER A  15      56.215  24.298  40.532  1.00 22.47           C
ATOM    107  O   SER A  15      55.946  24.289  39.334  1.00 25.08           O
ATOM    108  CB  SER A  15      57.326  22.073  40.784  1.00 17.61           C
ATOM    109  OG  SER A  15      56.213  21.537  41.465  1.00 18.72           O
ATOM    110  N   ILE A  16      55.461  24.913  41.436  1.00 24.34           N
ATOM    111  CA  ILE A  16      54.239  25.612  41.058  1.00 24.10           C
ATOM    112  C   ILE A  16      54.163  26.901  41.852  1.00 23.66           C
ATOM    113  O   ILE A  16      54.169  26.880  43.075  1.00 24.10           O
ATOM    114  CB  ILE A  16      53.001  24.745  41.376  1.00 26.78           C
ATOM    115  CG1 ILE A  16      53.154  23.359  40.719  1.00 28.06           C
ATOM    116  CG2 ILE A  16      51.736  25.462  40.904  1.00 26.80           C
ATOM    117  CD1 ILE A  16      52.152  22.294  41.222  1.00 29.95           C
ATOM    118  N   GLY A  17      54.088  28.025  41.157  1.00 25.54           N
ATOM    119  CA  GLY A  17      54.039  29.298  41.845  1.00 25.90           C
ATOM    120  C   GLY A  17      52.871  30.179  41.477  1.00 27.21           C
ATOM    121  O   GLY A  17      52.088  29.846  40.598  1.00 29.05           O
ATOM    122  N   PHE A  18      52.759  31.311  42.162  1.00 27.69           N
ATOM    123  CA  PHE A  18      51.681  32.265  41.930  1.00 27.57           C
ATOM    124  C   PHE A  18      52.230  33.474  41.180  1.00 26.00           C
ATOM    125  O   PHE A  18      53.084  34.195  41.702  1.00 23.97           O
ATOM    126  CB  PHE A  18      51.091  32.724  43.264  1.00 29.06           C
ATOM    127  CG  PHE A  18      49.869  33.582  43.126  1.00 31.63           C
ATOM    128  CD1 PHE A  18      48.615  33.007  42.977  1.00 31.61           C
ATOM    129  CD2 PHE A  18      49.969  34.972  43.180  1.00 34.16           C
ATOM    130  CE1 PHE A  18      47.471  33.799  42.891  1.00 35.30           C
ATOM    131  CE2 PHE A  18      48.836  35.780  43.093  1.00 34.82           C
ATOM    132  CZ  PHE A  18      47.580  35.194  42.950  1.00 36.10           C
ATOM    133  N   GLY A  19      51.735  33.683  39.960  1.00 24.47           N
ATOM    134  CA  GLY A  19      52.176  34.799  39.146  1.00 24.99           C
ATOM    135  C   GLY A  19      51.680  36.149  39.633  1.00 27.37           C
ATOM    136  O   GLY A  19      50.502  36.329  39.902  1.00 28.04           O
ATOM    137  N   CYS A  20      52.585  37.108  39.756  1.00 27.99           N
ATOM    138  CA  CYS A  20      52.206  38.439  40.208  1.00 29.28           C
ATOM    139  C   CYS A  20      52.079  39.383  39.023  1.00 29.85           C
ATOM    140  O   CYS A  20      51.652  40.523  39.168  1.00 29.07           O
ATOM    141  CB  CYS A  20      53.239  38.963  41.202  1.00 27.65           C
ATOM    142  SG  CYS A  20      53.332  37.916  42.649  1.00 29.14           S
ATOM    143  N   TRP A  21      52.453  38.891  37.848  1.00 33.55           N
ATOM    144  CA  TRP A  21      52.362  39.661  36.617  1.00 37.15           C
ATOM    145  C   TRP A  21      50.921  40.156  36.461  1.00 38.20           C
ATOM    146  O   TRP A  21      49.979  39.373  36.571  1.00 38.69           O
ATOM    147  CB  TRP A  21      52.739  38.774  35.422  1.00 39.95           C
ATOM    148  CG  TRP A  21      52.628  39.476  34.103  1.00 47.39           C
ATOM    149  CD1 TRP A  21      53.425  40.483  33.646  1.00 49.43           C
ATOM    150  CD2 TRP A  21      51.634  39.265  33.091  1.00 50.75           C
ATOM    151  NE1 TRP A  21      52.993  40.918  32.416  1.00 51.02           N
ATOM    152  CE2 TRP A  21      51.894  40.189  32.049  1.00 52.24           C
ATOM    153  CE3 TRP A  21      50.547  38.389  32.963  1.00 53.05           C
ATOM    154  CZ2 TRP A  21      51.107  40.263  30.889  1.00 54.82           C
ATOM    155  CZ3 TRP A  21      49.759  38.461  31.805  1.00 56.05           C
ATOM    156  CH2 TRP A  21      50.047  39.394  30.785  1.00 56.18           C
ATOM    157  N   LYS A  22      50.754  41.453  36.227  1.00 38.83           N
ATOM    158  CA  LYS A  22      49.431  42.049  36.045  1.00 40.94           C
ATOM    159  C   LYS A  22      48.483  42.010  37.246  1.00 41.42           C
ATOM    160  O   LYS A  22      47.266  42.113  37.079  1.00 42.96           O
ATOM    161  CB  LYS A  22      48.732  41.411  34.841  1.00 43.70           C
ATOM    162  CG  LYS A  22      49.382  41.730  33.500  1.00 46.44           C
ATOM    163  CD  LYS A  22      49.394  43.226  33.252  1.00 49.38           C
ATOM    164  CE  LYS A  22      49.829  43.562  31.837  1.00 50.85           C
ATOM    165  NZ  LYS A  22      49.613  45.010  31.585  1.00 51.61           N
ATOM    166  N   LEU A  23      49.026  41.862  38.450  1.00 39.46           N
ATOM    167  CA  LEU A  23      48.203  41.848  39.663  1.00 37.53           C
ATOM    168  C   LEU A  23      47.940  43.329  40.003  1.00 37.17           C
ATOM    169  O   LEU A  23      48.878  44.084  40.260  1.00 34.05           O
ATOM    170  CB  LEU A  23      48.983  41.162  40.788  1.00 35.87           C
ATOM    171  CG  LEU A  23      48.340  40.203  41.787  1.00 34.40           C
ATOM    172  CD1 LEU A  23      47.586  39.104  41.073  1.00 30.49           C
ATOM    173  CD2 LEU A  23      49.447  39.608  42.661  1.00 31.93           C
ATOM    174  N   ALA A  24      46.673  43.745  39.979  1.00 37.12           N
ATOM    175  CA  ALA A  24      46.301  45.139  40.256  1.00 36.04           C
ATOM    176  C   ALA A  24      46.803  45.617  41.616  1.00 36.97           C
ATOM    177  O   ALA A  24      46.539  44.992  42.639  1.00 37.67           O
ATOM    178  CB  ALA A  24      44.788  45.297  40.173  1.00 34.47           C
ATOM    179  N   ASN A  25      47.518  46.737  41.628  1.00 36.98           N
ATOM    180  CA  ASN A  25      48.065  47.258  42.874  1.00 37.47           C
ATOM    181  C   ASN A  25      47.085  47.299  44.045  1.00 37.51           C
ATOM    182  O   ASN A  25      47.453  46.997  45.180  1.00 36.38           O
ATOM    183  CB  ASN A  25      48.658  48.651  42.650  1.00 37.57           C
ATOM    184  CG  ASN A  25      49.942  48.616  41.825  1.00 37.42           C
ATOM    185  OD1 ASN A  25      49.934  48.217  40.664  1.00 39.34           O
ATOM    186  ND2 ASN A  25      51.051  49.030  42.431  1.00 35.97           N
ATOM    187  N   ALA A  26      45.834  47.646  43.772  1.00 37.22           N
ATOM    188  CA  ALA A  26      44.838  47.747  44.835  1.00 36.05           C
ATOM    189  C   ALA A  26      44.488  46.438  45.546  1.00 35.20           C
ATOM    190  O   ALA A  26      44.137  46.459  46.721  1.00 35.39           O
ATOM    191  CB  ALA A  26      43.565  48.399  44.289  1.00 35.74           C
ATOM    192  N   THR A  27      44.588  45.307  44.854  1.00 34.37           N
ATOM    193  CA  THR A  27      44.236  44.021  45.466  1.00 34.00           C
ATOM    194  C   THR A  27      45.388  43.022  45.593  1.00 33.08           C
ATOM    195  O   THR A  27      45.251  41.991  46.249  1.00 33.45           O
ATOM    196  CB  THR A  27      43.098  43.326  44.675  1.00 34.76           C
ATOM    197  OG1 THR A  27      43.527  43.090  43.330  1.00 35.16           O
ATOM    198  CG2 THR A  27      41.848  44.198  44.650  1.00 33.88           C
ATOM    199  N   ALA A  28      46.519  43.329  44.965  1.00 31.70           N
ATOM    200  CA  ALA A  28      47.678  42.445  45.000  1.00 30.13           C
ATOM    201  C   ALA A  28      47.985  41.927  46.401  1.00 30.02           C
ATOM    202  O   ALA A  28      48.300  40.747  46.568  1.00 29.43           O
ATOM    203  CB  ALA A  28      48.890  43.159  44.430  1.00 28.42           C
ATOM    204  N   GLY A  29      47.892  42.808  47.401  1.00 29.86           N
ATOM    205  CA  GLY A  29      48.165  42.419  48.775  1.00 28.76           C
ATOM    206  C   GLY A  29      47.260  41.283  49.209  1.00 29.35           C
ATOM    207  O   GLY A  29      47.727  40.216  49.630  1.00 26.87           O
ATOM    208  N   GLU A  30      45.956  41.519  49.092  1.00 30.46           N
ATOM    209  CA  GLU A  30      44.945  40.527  49.439  1.00 32.25           C
ATOM    210  C   GLU A  30      45.138  39.234  48.669  1.00 31.94           C
ATOM    211  O   GLU A  30      45.140  38.147  49.253  1.00 32.57           O
ATOM    212  CB  GLU A  30      43.540  41.046  49.128  1.00 34.21           C
ATOM    213  CG  GLU A  30      42.800  41.640  50.304  1.00 38.32           C
ATOM    214  CD  GLU A  30      42.639  40.671  51.464  1.00 38.83           C
ATOM    215  OE1 GLU A  30      42.045  39.578  51.285  1.00 37.99           O
ATOM    216  OE2 GLU A  30      43.109  41.020  52.565  1.00 40.47           O
ATOM    217  N   GLN A  31      45.288  39.354  47.354  1.00 31.44           N
ATOM    218  CA  GLN A  31      45.451  38.179  46.513  1.00 30.80           C
ATOM    219  C   GLN A  31      46.662  37.331  46.910  1.00 29.42           C
ATOM    220  O   GLN A  31      46.587  36.100  46.905  1.00 30.50           O
ATOM    221  CB  GLN A  31      45.530  38.598  45.041  1.00 30.78           C
ATOM    222  CG  GLN A  31      44.365  39.491  44.605  1.00 31.63           C
ATOM    223  CD  GLN A  31      44.293  39.662  43.095  1.00 32.53           C
ATOM    224  OE1 GLN A  31      44.121  38.690  42.365  1.00 35.36           O
ATOM    225  NE2 GLN A  31      44.434  40.899  42.622  1.00 32.77           N
ATOM    226  N   VAL A  32      47.774  37.973  47.252  1.00 27.33           N
ATOM    227  CA  VAL A  32      48.968  37.230  47.663  1.00 25.78           C
ATOM    228  C   VAL A  32      48.712  36.552  49.015  1.00 26.37           C
ATOM    229  O   VAL A  32      49.066  35.390  49.224  1.00 24.58           O
ATOM    230  CB  VAL A  32      50.204  38.165  47.767  1.00 24.74           C
ATOM    231  CG1 VAL A  32      51.344  37.468  48.479  1.00 22.11           C
ATOM    232  CG2 VAL A  32      50.648  38.578  46.368  1.00 24.65           C
ATOM    233  N   TYR A  33      48.095  37.292  49.928  1.00 27.93           N
ATOM    234  CA  TYR A  33      47.769  36.772  51.246  1.00 30.20           C
ATOM    235  C   TYR A  33      46.896  35.529  51.099  1.00 31.13           C
ATOM    236  O   TYR A  33      47.203  34.483  51.668  1.00 30.09           O
ATOM    237  CB  TYR A  33      47.020  37.831  52.063  1.00 32.26           C
ATOM    238  CG  TYR A  33      46.468  37.314  53.375  1.00 34.97           C
ATOM    239  CD1 TYR A  33      47.322  36.902  54.401  1.00 35.10           C
ATOM    240  CD2 TYR A  33      45.091  37.217  53.585  1.00 35.77           C
ATOM    241  CE1 TYR A  33      46.821  36.406  55.601  1.00 36.27           C
ATOM    242  CE2 TYR A  33      44.579  36.718  54.785  1.00 37.17           C
ATOM    243  CZ  TYR A  33      45.450  36.314  55.786  1.00 37.40           C
ATOM    244  OH  TYR A  33      44.953  35.809  56.968  1.00 38.58           O
ATOM    245  N   GLN A  34      45.813  35.650  50.330  1.00 31.61           N
ATOM    246  CA  GLN A  34      44.897  34.534  50.119  1.00 32.21           C
ATOM    247  C   GLN A  34      45.602  33.374  49.432  1.00 33.54           C
ATOM    248  O   GLN A  34      45.335  32.205  49.739  1.00 34.79           O
ATOM    249  CB  GLN A  34      43.679  34.959  49.274  1.00 34.03           C
ATOM    250  CG  GLN A  34      42.673  35.928  49.934  1.00 33.95           C
ATOM    251  CD  GLN A  34      42.297  35.547  51.371  1.00 35.91           C
ATOM    252  OE1 GLN A  34      42.296  34.373  51.736  1.00 38.02           O
ATOM    253  NE2 GLN A  34      41.969  36.549  52.186  1.00 35.74           N
ATOM    254  N   ALA A  35      46.500  33.688  48.501  1.00 32.86           N
ATOM    255  CA  ALA A  35      47.233  32.642  47.791  1.00 32.49           C
ATOM    256  C   ALA A  35      48.040  31.826  48.786  1.00 31.68           C
ATOM    257  O   ALA A  35      48.117  30.600  48.684  1.00 31.23           O
ATOM    258  CB  ALA A  35      48.165  33.252  46.741  1.00 32.56           C
ATOM    259  N   ILE A  36      48.646  32.514  49.748  1.00 30.93           N
ATOM    260  CA  ILE A  36      49.435  31.840  50.759  1.00 31.12           C
ATOM    261  C   ILE A  36      48.519  30.959  51.603  1.00 32.75           C
ATOM    262  O   ILE A  36      48.919  29.873  52.024  1.00 35.05           O
ATOM    263  CB  ILE A  36      50.177  32.845  51.676  1.00 30.18           C
ATOM    264  CG1 ILE A  36      51.175  33.660  50.849  1.00 30.63           C
ATOM    265  CG2 ILE A  36      50.915  32.095  52.779  1.00 32.33           C
ATOM    266  CD1 ILE A  36      51.990  34.663  51.646  1.00 28.68           C
ATOM    267  N   LYS A  37      47.296  31.422  51.855  1.00 33.19           N
ATOM    268  CA  LYS A  37      46.355  30.625  52.632  1.00 34.70           C
ATOM    269  C   LYS A  37      45.942  29.434  51.787  1.00 34.03           C
ATOM    270  O   LYS A  37      45.788  28.332  52.299  1.00 36.04           O
ATOM    271  CB  LYS A  37      45.114  31.434  53.024  1.00 36.18           C
ATOM    272  CG  LYS A  37      45.385  32.554  54.009  1.00 39.97           C
ATOM    273  CD  LYS A  37      44.099  33.218  54.514  1.00 44.01           C
ATOM    274  CE  LYS A  37      43.391  32.367  55.569  1.00 44.83           C
ATOM    275  NZ  LYS A  37      42.160  33.019  56.102  1.00 43.18           N
ATOM    276  N   ALA A  38      45.778  29.649  50.488  1.00 32.32           N
ATOM    277  CA  ALA A  38      45.392  28.561  49.607  1.00 32.30           C
ATOM    278  C   ALA A  38      46.553  27.591  49.411  1.00 33.80           C
ATOM    279  O   ALA A  38      46.457  26.646  48.627  1.00 32.82           O
ATOM    280  CB  ALA A  38      44.928  29.103  48.271  1.00 32.63           C
ATOM    281  N   GLY A  39      47.657  27.835  50.118  1.00 33.46           N
ATOM    282  CA  GLY A  39      48.799  26.948  50.023  1.00 31.68           C
ATOM    283  C   GLY A  39      49.927  27.302  49.070  1.00 31.69           C
ATOM    284  O   GLY A  39      50.876  26.529  48.933  1.00 31.13           O
ATOM    285  N   TYR A  40      49.843  28.439  48.389  1.00 31.00           N
ATOM    286  CA  TYR A  40      50.934  28.822  47.499  1.00 29.15           C
ATOM    287  C   TYR A  40      52.149  29.253  48.324  1.00 28.07           C
ATOM    288  O   TYR A  40      52.005  29.873  49.378  1.00 24.48           O
ATOM    289  CB  TYR A  40      50.496  29.951  46.565  1.00 31.38           C
ATOM    290  CG  TYR A  40      49.625  29.471  45.418  1.00 34.73           C
ATOM    291  CD1 TYR A  40      48.304  29.086  45.629  1.00 34.89           C
ATOM    292  CD2 TYR A  40      50.145  29.366  44.125  1.00 35.59           C
ATOM    293  CE1 TYR A  40      47.520  28.607  44.579  1.00 36.76           C
ATOM    294  CE2 TYR A  40      49.379  28.893  43.076  1.00 35.48           C
ATOM    295  CZ  TYR A  40      48.066  28.512  43.306  1.00 37.30           C
ATOM    296  OH  TYR A  40      47.309  28.039  42.258  1.00 38.02           O
ATOM    297  N   ARG A  41      53.347  28.907  47.852  1.00 27.90           N
ATOM    298  CA  ARG A  41      54.572  29.265  48.560  1.00 24.91           C
ATOM    299  C   ARG A  41      55.546  30.087  47.717  1.00 24.11           C
ATOM    300  O   ARG A  41      56.276  30.928  48.252  1.00 21.93           O
ATOM    301  CB  ARG A  41      55.240  27.999  49.105  1.00 25.98           C
ATOM    302  CG  ARG A  41      54.427  27.329  50.229  1.00 26.17           C
ATOM    303  CD  ARG A  41      54.428  28.208  51.488  1.00 29.58           C
ATOM    304  NE  ARG A  41      53.586  27.683  52.562  1.00 28.62           N
ATOM    305  CZ  ARG A  41      52.286  27.932  52.694  1.00 29.62           C
ATOM    306  NH1 ARG A  41      51.658  28.712  51.814  1.00 29.51           N
ATOM    307  NH2 ARG A  41      51.613  27.401  53.715  1.00 27.87           N
ATOM    308  N   LEU A  42      55.561  29.857  46.404  1.00 23.83           N
ATOM    309  CA  LEU A  42      56.427  30.630  45.508  1.00 22.57           C
ATOM    310  C   LEU A  42      55.646  31.769  44.845  1.00 22.66           C
ATOM    311  O   LEU A  42      54.520  31.574  44.372  1.00 22.55           O
ATOM    312  CB  LEU A  42      57.030  29.751  44.401  1.00 21.45           C
ATOM    313  CG  LEU A  42      58.000  30.513  43.483  1.00 21.15           C
ATOM    314  CD1 LEU A  42      58.965  29.559  42.862  1.00 21.15           C
ATOM    315  CD2 LEU A  42      57.242  31.287  42.397  1.00 21.88           C
ATOM    316  N   PHE A  43      56.244  32.955  44.814  1.00 19.97           N
ATOM    317  CA  PHE A  43      55.619  34.099  44.170  1.00 20.46           C
ATOM    318  C   PHE A  43      56.590  34.679  43.173  1.00 20.50           C
ATOM    319  O   PHE A  43      57.694  35.110  43.514  1.00 22.87           O
ATOM    320  CB  PHE A  43      55.170  35.136  45.201  1.00 20.69           C
ATOM    321  CG  PHE A  43      54.146  34.598  46.149  1.00 21.58           C
ATOM    322  CD1 PHE A  43      54.530  33.799  47.222  1.00 21.52           C
ATOM    323  CD2 PHE A  43      52.789  34.764  45.890  1.00 21.80           C
ATOM    324  CE1 PHE A  43      53.575  33.160  48.021  1.00 22.50           C
ATOM    325  CE2 PHE A  43      51.821  34.127  46.684  1.00 21.33           C
ATOM    326  CZ  PHE A  43      52.219  33.322  47.748  1.00 21.57           C
ATOM    327  N   ASP A  44      56.164  34.646  41.919  1.00 20.89           N
ATOM    328  CA  ASP A  44      56.955  35.114  40.796  1.00 19.54           C
ATOM    329  C   ASP A  44      56.625  36.579  40.523  1.00 19.29           C
ATOM    330  O   ASP A  44      55.570  36.907  39.972  1.00 20.33           O
ATOM    331  CB  ASP A  44      56.629  34.239  39.580  1.00 19.14           C
ATOM    332  CG  ASP A  44      57.499  34.544  38.397  1.00 19.42           C
ATOM    333  OD1 ASP A  44      58.618  33.984  38.326  1.00 15.61           O
ATOM    334  OD2 ASP A  44      57.059  35.357  37.551  1.00 18.95           O
ATOM    335  N   GLY A  45      57.529  37.460  40.933  1.00 18.00           N
ATOM    336  CA  GLY A  45      57.312  38.873  40.737  1.00 14.07           C
ATOM    337  C   GLY A  45      58.380  39.476  39.862  1.00 15.75           C
ATOM    338  O   GLY A  45      59.205  38.775  39.273  1.00 16.62           O
ATOM    339  N   ALA A  46      58.385  40.796  39.789  1.00 16.64           N
ATOM    340  CA  ALA A  46      59.365  41.475  38.964  1.00 14.59           C
ATOM    341  C   ALA A  46      59.277  42.972  39.189  1.00 15.08           C
ATOM    342  O   ALA A  46      58.222  43.492  39.525  1.00 14.84           O
ATOM    343  CB  ALA A  46      59.105  41.152  37.489  1.00 15.01           C
ATOM    344  N   GLU A  47      60.398  43.656  39.009  1.00 15.85           N
ATOM    345  CA  GLU A  47      60.425  45.091  39.160  1.00 15.97           C
ATOM    346  C   GLU A  47      59.458  45.704  38.159  1.00 17.51           C
ATOM    347  O   GLU A  47      58.698  46.609  38.502  1.00 19.90           O
ATOM    348  CB  GLU A  47      61.845  45.612  38.925  1.00 16.47           C
ATOM    349  CG  GLU A  47      62.770  45.301  40.089  1.00 16.32           C
ATOM    350  CD  GLU A  47      64.225  45.323  39.713  1.00 18.08           C
ATOM    351  OE1 GLU A  47      64.538  45.608  38.540  1.00 17.24           O
ATOM    352  OE2 GLU A  47      65.061  45.049  40.601  1.00 19.51           O
ATOM    353  N   ASP A  48      59.455  45.190  36.933  1.00 19.34           N
ATOM    354  CA  ASP A  48      58.591  45.734  35.892  1.00 20.49           C
ATOM    355  C   ASP A  48      57.092  45.615  36.142  1.00 21.30           C
ATOM    356  O   ASP A  48      56.310  46.355  35.540  1.00 23.86           O
ATOM    357  CB  ASP A  48      58.924  45.100  34.540  1.00 22.10           C
ATOM    358  CG  ASP A  48      58.208  45.791  33.383  1.00 25.48           C
ATOM    359  OD1 ASP A  48      58.445  46.996  33.163  1.00 18.77           O
ATOM    360  OD2 ASP A  48      57.404  45.123  32.696  1.00 27.53           O
ATOM    361  N   TYR A  49      56.688  44.707  37.024  1.00 19.87           N
ATOM    362  CA  TYR A  49      55.273  44.505  37.315  1.00 21.60           C
ATOM    363  C   TYR A  49      54.675  45.666  38.106  1.00 20.95           C
ATOM    364  O   TYR A  49      53.457  45.793  38.198  1.00 22.11           O
ATOM    365  CB  TYR A  49      55.042  43.178  38.067  1.00 20.55           C
ATOM    366  CG  TYR A  49      55.498  41.928  37.318  1.00 22.14           C
ATOM    367  CD1 TYR A  49      55.823  41.970  35.959  1.00 21.28           C
ATOM    368  CD2 TYR A  49      55.585  40.694  37.974  1.00 20.16           C
ATOM    369  CE1 TYR A  49      56.227  40.811  35.275  1.00 21.74           C
ATOM    370  CE2 TYR A  49      55.977  39.539  37.303  1.00 19.84           C
ATOM    371  CZ  TYR A  49      56.298  39.600  35.959  1.00 22.60           C
ATOM    372  OH  TYR A  49      56.709  38.455  35.315  1.00 21.39           O
ATOM    373  N   GLY A  50      55.543  46.502  38.665  1.00 19.52           N
ATOM    374  CA  GLY A  50      55.118  47.673  39.416  1.00 19.33           C
ATOM    375  C   GLY A  50      54.272  47.458  40.657  1.00 20.97           C
ATOM    376  O   GLY A  50      53.615  48.389  41.109  1.00 20.90           O
ATOM    377  N   ASN A  51      54.311  46.259  41.235  1.00 20.00           N
ATOM    378  CA  ASN A  51      53.497  45.960  42.398  1.00 19.05           C
ATOM    379  C   ASN A  51      54.219  45.186  43.507  1.00 20.13           C
ATOM    380  O   ASN A  51      53.563  44.576  44.352  1.00 18.73           O
ATOM    381  CB  ASN A  51      52.271  45.154  41.953  1.00 22.09           C
ATOM    382  CG  ASN A  51      52.658  43.860  41.238  1.00 24.81           C
ATOM    383  OD1 ASN A  51      53.824  43.444  41.278  1.00 23.10           O
ATOM    384  ND2 ASN A  51      51.683  43.213  40.588  1.00 23.26           N
ATOM    385  N   GLU A  52      55.553  45.210  43.509  1.00 20.49           N
ATOM    386  CA  GLU A  52      56.338  44.499  44.518  1.00 21.13           C
ATOM    387  C   GLU A  52      56.039  44.969  45.942  1.00 23.52           C
ATOM    388  O   GLU A  52      56.101  44.182  46.900  1.00 23.72           O
ATOM    389  CB  GLU A  52      57.831  44.647  44.211  1.00 19.46           C
ATOM    390  CG  GLU A  52      58.199  44.007  42.889  1.00 20.97           C
ATOM    391  CD  GLU A  52      59.662  43.607  42.781  1.00 22.21           C
ATOM    392  OE1 GLU A  52      60.558  44.485  42.754  1.00 20.11           O
ATOM    393  OE2 GLU A  52      59.909  42.392  42.712  1.00 21.63           O
ATOM    394  N   LYS A  53      55.708  46.251  46.084  1.00 22.80           N
ATOM    395  CA  LYS A  53      55.377  46.802  47.394  1.00 23.43           C
ATOM    396  C   LYS A  53      54.141  46.062  47.948  1.00 23.46           C
ATOM    397  O   LYS A  53      54.146  45.593  49.082  1.00 23.12           O
ATOM    398  CB  LYS A  53      55.128  48.315  47.253  1.00 22.67           C
ATOM    399  CG  LYS A  53      54.787  49.085  48.533  1.00 25.60           C
ATOM    400  CD  LYS A  53      53.345  48.847  48.975  1.00 26.08           C
ATOM    401  CE  LYS A  53      52.930  49.810  50.070  1.00 26.15           C
ATOM    402  NZ  LYS A  53      51.617  49.415  50.652  1.00 30.10           N
ATOM    403  N   GLU A  54      53.098  45.942  47.130  1.00 23.98           N
ATOM    404  CA  GLU A  54      51.862  45.267  47.523  1.00 24.20           C
ATOM    405  C   GLU A  54      52.062  43.766  47.733  1.00 25.36           C
ATOM    406  O   GLU A  54      51.412  43.159  48.589  1.00 25.84           O
ATOM    407  CB  GLU A  54      50.764  45.488  46.465  1.00 26.61           C
ATOM    408  CG  GLU A  54      50.308  46.939  46.304  1.00 29.31           C
ATOM    409  CD  GLU A  54      51.325  47.821  45.581  1.00 31.58           C
ATOM    410  OE1 GLU A  54      52.393  47.316  45.175  1.00 30.68           O
ATOM    411  OE2 GLU A  54      51.049  49.030  45.414  1.00 34.31           O
ATOM    412  N   VAL A  55      52.933  43.155  46.935  1.00 22.93           N
ATOM    413  CA  VAL A  55      53.197  41.736  47.102  1.00 22.50           C
ATOM    414  C   VAL A  55      53.882  41.557  48.468  1.00 21.97           C
ATOM    415  O   VAL A  55      53.592  40.613  49.194  1.00 21.61           O
ATOM    416  CB  VAL A  55      54.103  41.184  45.963  1.00 21.87           C
ATOM    417  CG1 VAL A  55      54.633  39.810  46.328  1.00 19.60           C
ATOM    418  CG2 VAL A  55      53.310  41.110  44.653  1.00 17.85           C
ATOM    419  N   GLY A  56      54.783  42.474  48.811  1.00 22.00           N
ATOM    420  CA  GLY A  56      55.456  42.401  50.096  1.00 22.89           C
ATOM    421  C   GLY A  56      54.421  42.513  51.204  1.00 24.09           C
ATOM    422  O   GLY A  56      54.540  41.856  52.252  1.00 22.33           O
ATOM    423  N   ASP A  57      53.400  43.341  50.971  1.00 23.40           N
ATOM    424  CA  ASP A  57      52.334  43.524  51.954  1.00 26.35           C
ATOM    425  C   ASP A  57      51.671  42.192  52.290  1.00 27.42           C
ATOM    426  O   ASP A  57      51.560  41.838  53.463  1.00 29.41           O
ATOM    427  CB  ASP A  57      51.264  44.498  51.438  1.00 26.51           C
ATOM    428  CG  ASP A  57      51.717  45.935  51.490  1.00 26.50           C
ATOM    429  OD1 ASP A  57      52.616  46.233  52.289  1.00 30.57           O
ATOM    430  OD2 ASP A  57      51.173  46.776  50.753  1.00 27.51           O
ATOM    431  N   GLY A  58      51.236  41.463  51.259  1.00 26.24           N
ATOM    432  CA  GLY A  58      50.592  40.175  51.465  1.00 26.23           C
ATOM    433  C   GLY A  58      51.480  39.197  52.221  1.00 28.07           C
ATOM    434  O   GLY A  58      51.045  38.522  53.158  1.00 27.23           O
ATOM    435  N   VAL A  59      52.740  39.118  51.815  1.00 27.74           N
ATOM    436  CA  VAL A  59      53.670  38.230  52.472  1.00 27.18           C
ATOM    437  C   VAL A  59      53.839  38.625  53.940  1.00 27.51           C
ATOM    438  O   VAL A  59      53.790  37.768  54.826  1.00 24.80           O
ATOM    439  CB  VAL A  59      55.026  38.247  51.750  1.00 28.62           C
ATOM    440  CG1 VAL A  59      56.087  37.508  52.567  1.00 27.92           C
ATOM    441  CG2 VAL A  59      54.875  37.588  50.394  1.00 27.90           C
ATOM    442  N   LYS A  60      54.008  39.921  54.198  1.00 27.15           N
ATOM    443  CA  LYS A  60      54.188  40.398  55.566  1.00 27.21           C
ATOM    444  C   LYS A  60      53.007  40.064  56.486  1.00 27.90           C
ATOM    445  O   LYS A  60      53.200  39.701  57.645  1.00 25.69           O
ATOM    446  CB  LYS A  60      54.439  41.905  55.578  1.00 28.98           C
ATOM    447  CG  LYS A  60      54.683  42.462  56.969  1.00 26.02           C
ATOM    448  CD  LYS A  60      55.059  43.919  56.906  1.00 25.93           C
ATOM    449  CE  LYS A  60      55.707  44.357  58.205  1.00 28.28           C
ATOM    450  NZ  LYS A  60      54.775  44.181  59.347  1.00 29.56           N
ATOM    451  N   ARG A  61      51.788  40.185  55.972  1.00 27.84           N
ATOM    452  CA  ARG A  61      50.620  39.867  56.775  1.00 29.53           C
ATOM    453  C   ARG A  61      50.634  38.386  57.133  1.00 31.38           C
ATOM    454  O   ARG A  61      50.441  38.007  58.298  1.00 32.86           O
ATOM    455  CB  ARG A  61      49.340  40.194  56.011  1.00 31.13           C
ATOM    456  CG  ARG A  61      48.066  39.829  56.751  1.00 32.99           C
ATOM    457  CD  ARG A  61      46.849  40.206  55.925  1.00 34.58           C
ATOM    458  NE  ARG A  61      45.603  39.709  56.500  1.00 37.48           N
ATOM    459  CZ  ARG A  61      44.413  39.830  55.914  1.00 38.92           C
ATOM    460  NH1 ARG A  61      44.313  40.435  54.736  1.00 38.03           N
ATOM    461  NH2 ARG A  61      43.326  39.338  56.498  1.00 37.83           N
ATOM    462  N   ALA A  62      50.869  37.545  56.131  1.00 30.68           N
ATOM    463  CA  ALA A  62      50.914  36.109  56.358  1.00 31.39           C
ATOM    464  C   ALA A  62      51.946  35.787  57.440  1.00 30.90           C
ATOM    465  O   ALA A  62      51.693  34.991  58.340  1.00 29.79           O
ATOM    466  CB  ALA A  62      51.265  35.388  55.064  1.00 31.54           C
ATOM    467  N   ILE A  63      53.103  36.431  57.360  1.00 30.15           N
ATOM    468  CA  ILE A  63      54.159  36.194  58.328  1.00 30.90           C
ATOM    469  C   ILE A  63      53.799  36.755  59.696  1.00 34.04           C
ATOM    470  O   ILE A  63      53.929  36.063  60.712  1.00 32.82           O
ATOM    471  CB  ILE A  63      55.496  36.803  57.847  1.00 30.18           C
ATOM    472  CG1 ILE A  63      55.962  36.073  56.580  1.00 29.71           C
ATOM    473  CG2 ILE A  63      56.551  36.700  58.941  1.00 29.11           C
ATOM    474  CD1 ILE A  63      57.289  36.547  56.028  1.00 28.14           C
ATOM    475  N   ASP A  64      53.342  38.006  59.731  1.00 35.43           N
ATOM    476  CA  ASP A  64      52.978  38.599  61.010  1.00 36.27           C
ATOM    477  C   ASP A  64      51.923  37.745  61.688  1.00 36.39           C
ATOM    478  O   ASP A  64      51.988  37.526  62.886  1.00 38.83           O
ATOM    479  CB  ASP A  64      52.462  40.028  60.840  1.00 36.02           C
ATOM    480  CG  ASP A  64      53.566  41.008  60.513  1.00 34.79           C
ATOM    481  OD1 ASP A  64      54.684  40.843  61.029  1.00 35.12           O
ATOM    482  OD2 ASP A  64      53.309  41.954  59.747  1.00 37.02           O
ATOM    483  N   GLU A  65      50.959  37.254  60.920  1.00 36.66           N
ATOM    484  CA  GLU A  65      49.909  36.408  61.474  1.00 35.91           C
ATOM    485  C   GLU A  65      50.379  35.006  61.880  1.00 37.66           C
ATOM    486  O   GLU A  65      49.657  34.288  62.570  1.00 39.61           O
ATOM    487  CB  GLU A  65      48.764  36.281  60.474  1.00 34.42           C
ATOM    488  CG  GLU A  65      47.866  37.495  60.443  1.00 34.31           C
ATOM    489  CD  GLU A  65      46.761  37.373  59.433  1.00 33.84           C
ATOM    490  OE1 GLU A  65      46.439  36.233  59.050  1.00 33.57           O
ATOM    491  OE2 GLU A  65      46.202  38.417  59.034  1.00 35.94           O
ATOM    492  N   GLY A  66      51.572  34.607  61.451  1.00 37.02           N
ATOM    493  CA  GLY A  66      52.073  33.285  61.799  1.00 35.23           C
ATOM    494  C   GLY A  66      51.664  32.153  60.861  1.00 34.16           C
ATOM    495  O   GLY A  66      51.785  30.978  61.212  1.00 33.66           O
ATOM    496  N   LEU A  67      51.178  32.493  59.672  1.00 31.43           N
ATOM    497  CA  LEU A  67      50.773  31.481  58.707  1.00 31.11           C
ATOM    498  C   LEU A  67      51.995  30.751  58.127  1.00 30.42           C
ATOM    499  O   LEU A  67      51.922  29.568  57.803  1.00 32.01           O
ATOM    500  CB  LEU A  67      49.962  32.115  57.572  1.00 31.19           C
ATOM    501  CG  LEU A  67      48.743  32.971  57.944  1.00 34.67           C
ATOM    502  CD1 LEU A  67      47.920  33.220  56.684  1.00 33.44           C
ATOM    503  CD2 LEU A  67      47.886  32.275  58.999  1.00 34.60           C
ATOM    504  N   VAL A  68      53.109  31.463  57.987  1.00 28.09           N
ATOM    505  CA  VAL A  68      54.354  30.887  57.480  1.00 26.93           C
ATOM    506  C   VAL A  68      55.502  31.740  57.985  1.00 26.98           C
ATOM    507  O   VAL A  68      55.298  32.851  58.472  1.00 26.31           O
ATOM    508  CB  VAL A  68      54.479  30.919  55.923  1.00 27.15           C
ATOM    509  CG1 VAL A  68      53.386  30.080  55.258  1.00 27.57           C
ATOM    510  CG2 VAL A  68      54.447  32.374  55.432  1.00 25.67           C
ATOM    511  N   LYS A  69      56.710  31.215  57.853  1.00 25.96           N
ATOM    512  CA  LYS A  69      57.898  31.955  58.218  1.00 25.23           C
ATOM    513  C   LYS A  69      58.512  32.349  56.878  1.00 23.60           C
ATOM    514  O   LYS A  69      58.265  31.690  55.864  1.00 22.23           O
ATOM    515  CB  LYS A  69      58.878  31.077  58.997  1.00 25.40           C
ATOM    516  CG  LYS A  69      58.422  30.729  60.406  1.00 30.82           C
ATOM    517  CD  LYS A  69      59.560  30.093  61.217  1.00 35.81           C
ATOM    518  CE  LYS A  69      59.115  29.711  62.645  1.00 36.54           C
ATOM    519  NZ  LYS A  69      60.202  28.970  63.376  1.00 37.43           N
ATOM    520  N   ARG A  70      59.296  33.421  56.875  1.00 21.82           N
ATOM    521  CA  ARG A  70      59.960  33.890  55.665  1.00 21.97           C
ATOM    522  C   ARG A  70      60.664  32.751  54.919  1.00 22.60           C
ATOM    523  O   ARG A  70      60.651  32.708  53.684  1.00 20.40           O
ATOM    524  CB  ARG A  70      60.994  34.963  56.028  1.00 22.52           C
ATOM    525  CG  ARG A  70      61.988  35.316  54.923  1.00 21.14           C
ATOM    526  CD  ARG A  70      61.311  36.030  53.773  1.00 20.39           C
ATOM    527  NE  ARG A  70      62.206  36.230  52.636  1.00 20.14           N
ATOM    528  CZ  ARG A  70      62.312  35.391  51.609  1.00 22.24           C
ATOM    529  NH1 ARG A  70      61.571  34.291  51.584  1.00 20.51           N
ATOM    530  NH2 ARG A  70      63.148  35.659  50.602  1.00 19.71           N
ATOM    531  N   GLU A  71      61.278  31.836  55.669  1.00 21.23           N
ATOM    532  CA  GLU A  71      62.015  30.729  55.063  1.00 23.77           C
ATOM    533  C   GLU A  71      61.138  29.654  54.418  1.00 25.25           C
ATOM    534  O   GLU A  71      61.649  28.707  53.817  1.00 24.90           O
ATOM    535  CB  GLU A  71      62.978  30.098  56.080  1.00 21.73           C
ATOM    536  CG  GLU A  71      64.028  31.074  56.580  1.00 21.81           C
ATOM    537  CD  GLU A  71      63.599  31.831  57.834  1.00 22.01           C
ATOM    538  OE1 GLU A  71      62.402  32.086  58.007  1.00 21.57           O
ATOM    539  OE2 GLU A  71      64.473  32.186  58.649  1.00 26.88           O
ATOM    540  N   GLU A  72      59.824  29.805  54.536  1.00 25.00           N
ATOM    541  CA  GLU A  72      58.912  28.861  53.906  1.00 27.21           C
ATOM    542  C   GLU A  72      58.353  29.478  52.623  1.00 27.70           C
ATOM    543  O   GLU A  72      57.638  28.823  51.856  1.00 30.11           O
ATOM    544  CB  GLU A  72      57.766  28.515  54.849  1.00 25.89           C
ATOM    545  CG  GLU A  72      58.153  27.588  55.970  1.00 26.82           C
ATOM    546  CD  GLU A  72      57.008  27.357  56.920  1.00 27.63           C
ATOM    547  OE1 GLU A  72      56.632  28.312  57.628  1.00 27.98           O
ATOM    548  OE2 GLU A  72      56.477  26.227  56.954  1.00 32.07           O
ATOM    549  N   ILE A  73      58.682  30.746  52.401  1.00 26.11           N
ATOM    550  CA  ILE A  73      58.221  31.479  51.228  1.00 24.78           C
ATOM    551  C   ILE A  73      59.390  31.644  50.250  1.00 24.08           C
ATOM    552  O   ILE A  73      60.524  31.893  50.665  1.00 25.34           O
ATOM    553  CB  ILE A  73      57.690  32.878  51.638  1.00 24.81           C
ATOM    554  CG1 ILE A  73      56.428  32.729  52.500  1.00 24.52           C
ATOM    555  CG2 ILE A  73      57.430  33.730  50.402  1.00 25.57           C
ATOM    556  CD1 ILE A  73      55.229  32.159  51.772  1.00 19.36           C
ATOM    557  N   PHE A  74      59.111  31.475  48.961  1.00 22.81           N
ATOM    558  CA  PHE A  74      60.125  31.607  47.916  1.00 21.66           C
ATOM    559  C   PHE A  74      59.743  32.825  47.070  1.00 22.65           C
ATOM    560  O   PHE A  74      58.703  32.853  46.388  1.00 20.95           O
ATOM    561  CB  PHE A  74      60.190  30.332  47.054  1.00 18.69           C
ATOM    562  CG  PHE A  74      61.379  30.276  46.128  1.00 18.87           C
ATOM    563  CD1 PHE A  74      61.466  31.127  45.021  1.00 19.32           C
ATOM    564  CD2 PHE A  74      62.421  29.371  46.362  1.00 19.21           C
ATOM    565  CE1 PHE A  74      62.569  31.082  44.160  1.00 18.35           C
ATOM    566  CE2 PHE A  74      63.529  29.313  45.508  1.00 17.94           C
ATOM    567  CZ  PHE A  74      63.605  30.171  44.402  1.00 20.18           C
ATOM    568  N   LEU A  75      60.579  33.850  47.155  1.00 21.37           N
ATOM    569  CA  LEU A  75      60.333  35.075  46.420  1.00 19.29           C
ATOM    570  C   LEU A  75      61.246  35.215  45.228  1.00 16.45           C
ATOM    571  O   LEU A  75      62.475  35.197  45.351  1.00 14.03           O
ATOM    572  CB  LEU A  75      60.511  36.294  47.321  1.00 18.51           C
ATOM    573  CG  LEU A  75      59.611  36.361  48.553  1.00 21.62           C
ATOM    574  CD1 LEU A  75      59.924  37.651  49.297  1.00 19.43           C
ATOM    575  CD2 LEU A  75      58.131  36.294  48.141  1.00 19.65           C
ATOM    576  N   THR A  76      60.622  35.344  44.065  1.00 16.13           N
ATOM    577  CA  THR A  76      61.360  35.551  42.837  1.00 16.36           C
ATOM    578  C   THR A  76      61.094  36.970  42.361  1.00 15.40           C
ATOM    579  O   THR A  76      59.963  37.444  42.414  1.00 17.19           O
ATOM    580  CB  THR A  76      60.903  34.607  41.723  1.00 16.56           C
ATOM    581  OG1 THR A  76      61.291  33.265  42.036  1.00 16.51           O
ATOM    582  CG2 THR A  76      61.514  35.035  40.389  1.00 15.12           C
ATOM    583  N   SER A  77      62.140  37.655  41.921  1.00 14.71           N
ATOM    584  CA  SER A  77      61.987  38.987  41.365  1.00 14.48           C
ATOM    585  C   SER A  77      62.899  39.022  40.155  1.00 14.33           C
ATOM    586  O   SER A  77      63.674  38.091  39.941  1.00 14.72           O
ATOM    587  CB  SER A  77      62.389  40.079  42.358  1.00 15.88           C
ATOM    588  OG  SER A  77      62.122  41.347  41.785  1.00 16.85           O
ATOM    589  N   LYS A  78      62.831  40.083  39.362  1.00 13.62           N
ATOM    590  CA  LYS A  78      63.664  40.147  38.161  1.00 14.10           C
ATOM    591  C   LYS A  78      64.243  41.537  37.941  1.00 14.16           C
ATOM    592  O   LYS A  78      63.544  42.539  38.112  1.00 14.08           O
ATOM    593  CB  LYS A  78      62.828  39.731  36.928  1.00 15.73           C
ATOM    594  CG  LYS A  78      61.945  38.477  37.134  1.00 12.84           C
ATOM    595  CD  LYS A  78      61.057  38.228  35.908  1.00 16.91           C
ATOM    596  CE  LYS A  78      60.153  37.008  36.062  1.00 12.95           C
ATOM    597  NZ  LYS A  78      59.067  37.277  36.996  1.00 17.02           N
ATOM    598  N   LEU A  79      65.522  41.581  37.577  1.00 14.21           N
ATOM    599  CA  LEU A  79      66.236  42.836  37.311  1.00 15.97           C
ATOM    600  C   LEU A  79      65.788  43.404  35.972  1.00 16.94           C
ATOM    601  O   LEU A  79      66.031  42.791  34.933  1.00 16.17           O
ATOM    602  CB  LEU A  79      67.754  42.591  37.244  1.00 14.93           C
ATOM    603  CG  LEU A  79      68.609  43.822  36.908  1.00 13.24           C
ATOM    604  CD1 LEU A  79      68.730  44.704  38.154  1.00 11.32           C
ATOM    605  CD2 LEU A  79      69.987  43.402  36.446  1.00 11.18           C
ATOM    606  N   TRP A  80      65.157  44.573  35.985  1.00 17.08           N
ATOM    607  CA  TRP A  80      64.694  45.148  34.730  1.00 18.99           C
ATOM    608  C   TRP A  80      65.849  45.685  33.872  1.00 17.81           C
ATOM    609  O   TRP A  80      66.961  45.907  34.362  1.00 15.23           O
ATOM    610  CB  TRP A  80      63.618  46.218  34.973  1.00 16.72           C
ATOM    611  CG  TRP A  80      63.043  46.776  33.697  1.00 20.03           C
ATOM    612  CD1 TRP A  80      63.165  48.056  33.242  1.00 18.66           C
ATOM    613  CD2 TRP A  80      62.274  46.067  32.704  1.00 17.79           C
ATOM    614  NE1 TRP A  80      62.524  48.189  32.039  1.00 17.54           N
ATOM    615  CE2 TRP A  80      61.968  46.992  31.682  1.00 17.82           C
ATOM    616  CE3 TRP A  80      61.816  44.745  32.584  1.00 16.14           C
ATOM    617  CZ2 TRP A  80      61.217  46.642  30.543  1.00 18.52           C
ATOM    618  CZ3 TRP A  80      61.067  44.392  31.458  1.00 15.83           C
ATOM    619  CH2 TRP A  80      60.774  45.340  30.452  1.00 18.40           C
ATOM    620  N   ASN A  81      65.548  45.863  32.586  1.00 17.94           N
ATOM    621  CA  ASN A  81      66.487  46.289  31.543  1.00 15.84           C
ATOM    622  C   ASN A  81      67.300  47.543  31.757  1.00 14.54           C
ATOM    623  O   ASN A  81      68.408  47.654  31.244  1.00 14.47           O
ATOM    624  CB  ASN A  81      65.738  46.412  30.205  1.00 16.40           C
ATOM    625  CG  ASN A  81      64.914  45.170  29.878  1.00 17.01           C
ATOM    626  OD1 ASN A  81      65.144  44.099  30.437  1.00 15.58           O
ATOM    627  ND2 ASN A  81      63.954  45.310  28.962  1.00 15.22           N
ATOM    628  N   ASN A  82      66.759  48.496  32.497  1.00 16.13           N
ATOM    629  CA  ASN A  82      67.479  49.743  32.730  1.00 18.49           C
ATOM    630  C   ASN A  82      68.616  49.591  33.738  1.00 17.88           C
ATOM    631  O   ASN A  82      69.475  50.461  33.833  1.00 17.40           O
ATOM    632  CB  ASN A  82      66.531  50.827  33.257  1.00 16.13           C
ATOM    633  CG  ASN A  82      65.468  51.218  32.252  1.00 20.46           C
ATOM    634  OD1 ASN A  82      64.523  50.468  31.996  1.00 18.17           O
ATOM    635  ND2 ASN A  82      65.624  52.402  31.669  1.00 18.77           N
ATOM    636  N   TYR A  83      68.624  48.474  34.459  1.00 18.36           N
ATOM    637  CA  TYR A  83      69.591  48.259  35.513  1.00 17.47           C
ATOM    638  C   TYR A  83      70.703  47.240  35.288  1.00 18.53           C
ATOM    639  O   TYR A  83      71.181  46.624  36.253  1.00 20.59           O
ATOM    640  CB  TYR A  83      68.816  47.922  36.785  1.00 16.86           C
ATOM    641  CG  TYR A  83      67.548  48.743  36.936  1.00 15.75           C
ATOM    642  CD1 TYR A  83      67.589  50.149  36.893  1.00 14.92           C
ATOM    643  CD2 TYR A  83      66.314  48.126  37.164  1.00 15.08           C
ATOM    644  CE1 TYR A  83      66.426  50.924  37.085  1.00 11.40           C
ATOM    645  CE2 TYR A  83      65.146  48.886  37.360  1.00 12.79           C
ATOM    646  CZ  TYR A  83      65.219  50.287  37.320  1.00 13.97           C
ATOM    647  OH  TYR A  83      64.100  51.040  37.545  1.00 12.58           O
ATOM    648  N   HIS A  84      71.130  47.075  34.039  1.00 15.76           N
ATOM    649  CA  HIS A  84      72.196  46.134  33.720  1.00 15.38           C
ATOM    650  C   HIS A  84      73.627  46.586  34.085  1.00 17.48           C
ATOM    651  O   HIS A  84      74.489  45.754  34.376  1.00 17.61           O
ATOM    652  CB  HIS A  84      72.129  45.751  32.233  1.00 13.67           C
ATOM    653  CG  HIS A  84      71.069  44.735  31.933  1.00 12.75           C
ATOM    654  ND1 HIS A  84      71.280  43.665  31.089  1.00 10.19           N
ATOM    655  CD2 HIS A  84      69.800  44.607  32.400  1.00  7.88           C
ATOM    656  CE1 HIS A  84      70.190  42.920  31.048  1.00 10.24           C
ATOM    657  NE2 HIS A  84      69.277  43.470  31.833  1.00 14.23           N
ATOM    658  N   ASP A  85      73.880  47.892  34.066  1.00 18.64           N
ATOM    659  CA  ASP A  85      75.206  48.426  34.405  1.00 19.33           C
ATOM    660  C   ASP A  85      75.498  48.023  35.856  1.00 19.20           C
ATOM    661  O   ASP A  85      74.716  48.329  36.753  1.00 16.23           O
ATOM    662  CB  ASP A  85      75.187  49.953  34.266  1.00 22.94           C
ATOM    663  CG  ASP A  85      76.582  50.559  34.192  1.00 24.76           C
ATOM    664  OD1 ASP A  85      77.570  49.825  34.405  1.00 26.84           O
ATOM    665  OD2 ASP A  85      76.687  51.775  33.923  1.00 22.77           O
ATOM    666  N   PRO A  86      76.624  47.326  36.103  1.00 18.69           N
ATOM    667  CA  PRO A  86      76.982  46.889  37.459  1.00 20.24           C
ATOM    668  C   PRO A  86      76.691  47.859  38.598  1.00 23.09           C
ATOM    669  O   PRO A  86      76.162  47.454  39.633  1.00 24.93           O
ATOM    670  CB  PRO A  86      78.464  46.567  37.336  1.00 20.04           C
ATOM    671  CG  PRO A  86      78.547  46.012  35.943  1.00 18.60           C
ATOM    672  CD  PRO A  86      77.686  46.975  35.146  1.00 17.63           C
ATOM    673  N   LYS A  87      77.007  49.136  38.416  1.00 24.56           N
ATOM    674  CA  LYS A  87      76.773  50.111  39.486  1.00 27.37           C
ATOM    675  C   LYS A  87      75.292  50.363  39.802  1.00 26.30           C
ATOM    676  O   LYS A  87      74.975  50.995  40.806  1.00 27.20           O
ATOM    677  CB  LYS A  87      77.451  51.444  39.141  1.00 29.36           C
ATOM    678  CG  LYS A  87      76.728  52.272  38.088  1.00 32.52           C
ATOM    679  CD  LYS A  87      77.630  53.381  37.534  1.00 35.29           C
ATOM    680  CE  LYS A  87      76.853  54.336  36.628  1.00 38.22           C
ATOM    681  NZ  LYS A  87      77.735  55.316  35.909  1.00 39.12           N
ATOM    682  N   ASN A  88      74.392  49.871  38.953  1.00 24.26           N
ATOM    683  CA  ASN A  88      72.958  50.073  39.143  1.00 21.65           C
ATOM    684  C   ASN A  88      72.200  48.803  39.552  1.00 20.58           C
ATOM    685  O   ASN A  88      71.072  48.864  40.047  1.00 18.63           O
ATOM    686  CB  ASN A  88      72.350  50.631  37.853  1.00 21.62           C
ATOM    687  CG  ASN A  88      72.970  51.960  37.441  1.00 25.36           C
ATOM    688  OD1 ASN A  88      73.277  52.191  36.252  1.00 25.58           O
ATOM    689  ND2 ASN A  88      73.157  52.845  38.415  1.00 21.85           N
ATOM    690  N   VAL A  89      72.808  47.648  39.314  1.00 18.73           N
ATOM    691  CA  VAL A  89      72.181  46.393  39.678  1.00 17.14           C
ATOM    692  C   VAL A  89      71.743  46.405  41.139  1.00 19.08           C
ATOM    693  O   VAL A  89      70.572  46.128  41.439  1.00 19.13           O
ATOM    694  CB  VAL A  89      73.139  45.231  39.441  1.00 14.41           C
ATOM    695  CG1 VAL A  89      72.521  43.945  39.938  1.00 11.93           C
ATOM    696  CG2 VAL A  89      73.466  45.145  37.933  1.00 18.24           C
ATOM    697  N   GLU A  90      72.667  46.742  42.047  1.00 18.84           N
ATOM    698  CA  GLU A  90      72.327  46.779  43.474  1.00 19.68           C
ATOM    699  C   GLU A  90      71.257  47.837  43.779  1.00 18.71           C
ATOM    700  O   GLU A  90      70.400  47.651  44.643  1.00 18.19           O
ATOM    701  CB  GLU A  90      73.576  47.019  44.322  1.00 20.58           C
ATOM    702  CG  GLU A  90      73.261  47.178  45.806  1.00 27.45           C
ATOM    703  CD  GLU A  90      74.397  46.742  46.716  1.00 29.00           C
ATOM    704  OE1 GLU A  90      75.569  47.044  46.413  1.00 31.43           O
ATOM    705  OE2 GLU A  90      74.111  46.106  47.751  1.00 32.93           O
ATOM    706  N   THR A  91      71.308  48.955  43.069  1.00 17.97           N
ATOM    707  CA  THR A  91      70.306  49.992  43.260  1.00 19.62           C
ATOM    708  C   THR A  91      68.918  49.386  43.017  1.00 19.27           C
ATOM    709  O   THR A  91      67.991  49.557  43.818  1.00 18.78           O
ATOM    710  CB  THR A  91      70.548  51.144  42.282  1.00 18.68           C
ATOM    711  OG1 THR A  91      71.826  51.713  42.563  1.00 20.56           O
ATOM    712  CG2 THR A  91      69.486  52.210  42.420  1.00 19.58           C
ATOM    713  N   ALA A  92      68.786  48.657  41.910  1.00 17.68           N
ATOM    714  CA  ALA A  92      67.512  48.020  41.581  1.00 16.64           C
ATOM    715  C   ALA A  92      67.161  46.941  42.611  1.00 15.72           C
ATOM    716  O   ALA A  92      66.005  46.835  43.031  1.00 14.42           O
ATOM    717  CB  ALA A  92      67.569  47.417  40.171  1.00 14.33           C
ATOM    718  N   LEU A  93      68.150  46.147  43.025  1.00 14.91           N
ATOM    719  CA  LEU A  93      67.875  45.094  44.004  1.00 17.53           C
ATOM    720  C   LEU A  93      67.364  45.683  45.315  1.00 17.19           C
ATOM    721  O   LEU A  93      66.396  45.187  45.887  1.00 17.80           O
ATOM    722  CB  LEU A  93      69.120  44.238  44.272  1.00 16.57           C
ATOM    723  CG  LEU A  93      68.937  43.095  45.290  1.00 14.97           C
ATOM    724  CD1 LEU A  93      67.891  42.095  44.779  1.00 12.89           C
ATOM    725  CD2 LEU A  93      70.277  42.392  45.545  1.00 11.87           C
ATOM    726  N   ASN A  94      67.993  46.764  45.775  1.00 19.41           N
ATOM    727  CA  ASN A  94      67.570  47.396  47.026  1.00 20.03           C
ATOM    728  C   ASN A  94      66.130  47.874  46.934  1.00 19.23           C
ATOM    729  O   ASN A  94      65.366  47.753  47.888  1.00 20.75           O
ATOM    730  CB  ASN A  94      68.483  48.579  47.394  1.00 21.80           C
ATOM    731  CG  ASN A  94      69.843  48.136  47.918  1.00 25.50           C
ATOM    732  OD1 ASN A  94      70.088  46.941  48.153  1.00 24.66           O
ATOM    733  ND2 ASN A  94      70.734  49.102  48.114  1.00 24.71           N
ATOM    734  N   LYS A  95      65.764  48.430  45.784  1.00 18.62           N
ATOM    735  CA  LYS A  95      64.408  48.903  45.583  1.00 15.78           C
ATOM    736  C   LYS A  95      63.465  47.696  45.711  1.00 16.64           C
ATOM    737  O   LYS A  95      62.451  47.760  46.411  1.00 15.84           O
ATOM    738  CB  LYS A  95      64.302  49.576  44.210  1.00 13.87           C
ATOM    739  CG  LYS A  95      62.890  49.939  43.766  1.00 15.81           C
ATOM    740  CD  LYS A  95      62.125  50.759  44.818  1.00 14.52           C
ATOM    741  CE  LYS A  95      60.733  51.121  44.284  1.00 13.60           C
ATOM    742  NZ  LYS A  95      59.819  51.680  45.326  1.00 11.92           N
ATOM    743  N   THR A  96      63.817  46.589  45.053  1.00 17.64           N
ATOM    744  CA  THR A  96      63.014  45.366  45.135  1.00 17.37           C
ATOM    745  C   THR A  96      62.905  44.836  46.581  1.00 16.16           C
ATOM    746  O   THR A  96      61.819  44.484  47.040  1.00 16.91           O
ATOM    747  CB  THR A  96      63.602  44.228  44.237  1.00 16.73           C
ATOM    748  OG1 THR A  96      63.422  44.557  42.855  1.00 15.42           O
ATOM    749  CG2 THR A  96      62.905  42.896  44.519  1.00 15.00           C
ATOM    750  N   LEU A  97      64.026  44.788  47.296  1.00 17.12           N
ATOM    751  CA  LEU A  97      64.026  44.284  48.676  1.00 16.25           C
ATOM    752  C   LEU A  97      63.196  45.161  49.606  1.00 18.30           C
ATOM    753  O   LEU A  97      62.414  44.649  50.421  1.00 18.78           O
ATOM    754  CB  LEU A  97      65.467  44.151  49.203  1.00 16.55           C
ATOM    755  CG  LEU A  97      66.318  43.064  48.504  1.00 17.34           C
ATOM    756  CD1 LEU A  97      67.786  43.259  48.849  1.00 17.05           C
ATOM    757  CD2 LEU A  97      65.857  41.664  48.930  1.00 17.46           C
ATOM    758  N   ALA A  98      63.331  46.477  49.464  1.00 16.43           N
ATOM    759  CA  ALA A  98      62.578  47.402  50.310  1.00 17.33           C
ATOM    760  C   ALA A  98      61.082  47.373  49.992  1.00 19.09           C
ATOM    761  O   ALA A  98      60.257  47.610  50.881  1.00 20.58           O
ATOM    762  CB  ALA A  98      63.119  48.827  50.155  1.00 17.09           C
ATOM    763  N   ASP A  99      60.720  47.129  48.731  1.00 18.08           N
ATOM    764  CA  ASP A  99      59.300  47.052  48.381  1.00 17.40           C
ATOM    765  C   ASP A  99      58.755  45.740  48.966  1.00 16.95           C
ATOM    766  O   ASP A  99      57.718  45.712  49.613  1.00 16.40           O
ATOM    767  CB  ASP A  99      59.094  47.042  46.863  1.00 17.63           C
ATOM    768  CG  ASP A  99      59.314  48.412  46.216  1.00 21.81           C
ATOM    769  OD1 ASP A  99      59.298  49.446  46.931  1.00 21.22           O
ATOM    770  OD2 ASP A  99      59.484  48.450  44.974  1.00 20.73           O
ATOM    771  N   LEU A 100      59.480  44.654  48.723  1.00 17.65           N
ATOM    772  CA  LEU A 100      59.102  43.345  49.221  1.00 18.21           C
ATOM    773  C   LEU A 100      59.245  43.271  50.751  1.00 21.64           C
ATOM    774  O   LEU A 100      58.615  42.426  51.382  1.00 21.47           O
ATOM    775  CB  LEU A 100      59.967  42.270  48.565  1.00 15.95           C
ATOM    776  CG  LEU A 100      59.677  41.962  47.086  1.00 16.65           C
ATOM    777  CD1 LEU A 100      60.646  40.883  46.598  1.00 10.34           C
ATOM    778  CD2 LEU A 100      58.211  41.503  46.903  1.00 13.85           C
ATOM    779  N   LYS A 101      60.060  44.166  51.328  1.00 20.54           N
ATOM    780  CA  LYS A 101      60.291  44.218  52.774  1.00 21.10           C
ATOM    781  C   LYS A 101      60.972  42.960  53.303  1.00 19.45           C
ATOM    782  O   LYS A 101      60.537  42.363  54.295  1.00 19.75           O
ATOM    783  CB  LYS A 101      58.972  44.399  53.536  1.00 22.55           C
ATOM    784  CG  LYS A 101      58.192  45.651  53.204  1.00 24.77           C
ATOM    785  CD  LYS A 101      56.765  45.463  53.721  1.00 27.49           C
ATOM    786  CE  LYS A 101      55.799  46.440  53.103  1.00 30.20           C
ATOM    787  NZ  LYS A 101      55.736  46.360  51.624  1.00 27.51           N
ATOM    788  N   VAL A 102      62.039  42.552  52.636  1.00 18.25           N
ATOM    789  CA  VAL A 102      62.771  41.370  53.041  1.00 15.29           C
ATOM    790  C   VAL A 102      64.230  41.704  52.898  1.00 17.33           C
ATOM    791  O   VAL A 102      64.576  42.673  52.197  1.00 17.62           O
ATOM    792  CB  VAL A 102      62.424  40.150  52.140  1.00 13.22           C
ATOM    793  CG1 VAL A 102      61.012  39.687  52.418  1.00 15.74           C
ATOM    794  CG2 VAL A 102      62.567  40.518  50.679  1.00 14.14           C
ATOM    795  N   ASP A 103      65.080  40.917  53.560  1.00 14.56           N
ATOM    796  CA  ASP A 103      66.524  41.121  53.506  1.00 15.63           C
ATOM    797  C   ASP A 103      67.138  40.451  52.291  1.00 15.96           C
ATOM    798  O   ASP A 103      68.260  40.752  51.918  1.00 13.54           O
ATOM    799  CB  ASP A 103      67.188  40.569  54.774  1.00 20.29           C
ATOM    800  CG  ASP A 103      66.674  41.239  56.042  1.00 26.50           C
ATOM    801  OD1 ASP A 103      66.744  42.484  56.130  1.00 27.66           O
ATOM    802  OD2 ASP A 103      66.191  40.519  56.947  1.00 32.55           O
ATOM    803  N   TYR A 104      66.405  39.527  51.675  1.00 17.36           N
ATOM    804  CA  TYR A 104      66.923  38.835  50.500  1.00 17.95           C
ATOM    805  C   TYR A 104      65.787  38.249  49.677  1.00 16.63           C
ATOM    806  O   TYR A 104      64.681  38.066  50.179  1.00 15.11           O
ATOM    807  CB  TYR A 104      67.876  37.709  50.930  1.00 17.13           C
ATOM    808  CG  TYR A 104      67.189  36.599  51.712  1.00 18.39           C
ATOM    809  CD1 TYR A 104      66.485  35.584  51.051  1.00 16.36           C
ATOM    810  CD2 TYR A 104      67.192  36.595  53.112  1.00 17.42           C
ATOM    811  CE1 TYR A 104      65.798  34.600  51.754  1.00 17.62           C
ATOM    812  CE2 TYR A 104      66.505  35.614  53.827  1.00 18.46           C
ATOM    813  CZ  TYR A 104      65.807  34.622  53.138  1.00 18.74           C
ATOM    814  OH  TYR A 104      65.093  33.674  53.827  1.00 23.27           O
ATOM    815  N   VAL A 105      66.053  38.011  48.396  1.00 19.31           N
ATOM    816  CA  VAL A 105      65.057  37.365  47.534  1.00 19.25           C
ATOM    817  C   VAL A 105      65.618  35.975  47.297  1.00 17.50           C
ATOM    818  O   VAL A 105      66.830  35.763  47.365  1.00 18.45           O
ATOM    819  CB  VAL A 105      64.859  38.071  46.171  1.00 18.10           C
ATOM    820  CG1 VAL A 105      64.075  39.347  46.375  1.00 20.51           C
ATOM    821  CG2 VAL A 105      66.192  38.347  45.506  1.00 16.76           C
ATOM    822  N   ASP A 106      64.741  35.021  47.046  1.00 18.51           N
ATOM    823  CA  ASP A 106      65.186  33.662  46.816  1.00 18.20           C
ATOM    824  C   ASP A 106      65.752  33.495  45.419  1.00 17.04           C
ATOM    825  O   ASP A 106      66.698  32.730  45.214  1.00 17.26           O
ATOM    826  CB  ASP A 106      64.020  32.719  47.063  1.00 18.88           C
ATOM    827  CG  ASP A 106      63.592  32.716  48.520  1.00 18.80           C
ATOM    828  OD1 ASP A 106      64.280  32.067  49.334  1.00 19.19           O
ATOM    829  OD2 ASP A 106      62.585  33.380  48.849  1.00 18.40           O
ATOM    830  N   LEU A 107      65.187  34.234  44.466  1.00 15.72           N
ATOM    831  CA  LEU A 107      65.634  34.158  43.082  1.00 16.84           C
ATOM    832  C   LEU A 107      65.536  35.514  42.395  1.00 17.50           C
ATOM    833  O   LEU A 107      64.495  36.191  42.451  1.00 18.86           O
ATOM    834  CB  LEU A 107      64.796  33.128  42.305  1.00 15.32           C
ATOM    835  CG  LEU A 107      65.121  32.833  40.829  1.00 16.73           C
ATOM    836  CD1 LEU A 107      66.483  32.150  40.703  1.00 12.08           C
ATOM    837  CD2 LEU A 107      64.036  31.915  40.253  1.00 14.05           C
ATOM    838  N   PHE A 108      66.630  35.901  41.747  1.00 16.32           N
ATOM    839  CA  PHE A 108      66.679  37.155  41.033  1.00 16.18           C
ATOM    840  C   PHE A 108      67.128  36.830  39.608  1.00 15.49           C
ATOM    841  O   PHE A 108      68.213  36.299  39.400  1.00 15.46           O
ATOM    842  CB  PHE A 108      67.651  38.119  41.730  1.00 15.02           C
ATOM    843  CG  PHE A 108      67.370  39.556  41.438  1.00 15.87           C
ATOM    844  CD1 PHE A 108      66.061  40.050  41.523  1.00 17.38           C
ATOM    845  CD2 PHE A 108      68.411  40.439  41.116  1.00 13.17           C
ATOM    846  CE1 PHE A 108      65.790  41.422  41.293  1.00 18.07           C
ATOM    847  CE2 PHE A 108      68.153  41.801  40.884  1.00 14.52           C
ATOM    848  CZ  PHE A 108      66.849  42.293  40.973  1.00 13.99           C
ATOM    849  N   LEU A 109      66.286  37.150  38.625  1.00 14.44           N
ATOM    850  CA  LEU A 109      66.602  36.842  37.238  1.00 13.69           C
ATOM    851  C   LEU A 109      66.885  38.066  36.399  1.00 14.29           C
ATOM    852  O   LEU A 109      66.322  39.135  36.642  1.00 15.52           O
ATOM    853  CB  LEU A 109      65.417  36.120  36.588  1.00 14.46           C
ATOM    854  CG  LEU A 109      64.777  34.957  37.331  1.00 16.90           C
ATOM    855  CD1 LEU A 109      63.464  34.591  36.627  1.00 15.69           C
ATOM    856  CD2 LEU A 109      65.764  33.764  37.373  1.00 13.89           C
ATOM    857  N   ILE A 110      67.761  37.920  35.413  1.00 13.30           N
ATOM    858  CA  ILE A 110      67.985  39.026  34.479  1.00 15.14           C
ATOM    859  C   ILE A 110      66.690  38.946  33.629  1.00 16.33           C
ATOM    860  O   ILE A 110      66.452  37.960  32.898  1.00 14.41           O
ATOM    861  CB  ILE A 110      69.256  38.795  33.626  1.00 14.47           C
ATOM    862  CG1 ILE A 110      70.496  39.008  34.509  1.00 11.21           C
ATOM    863  CG2 ILE A 110      69.256  39.727  32.383  1.00 13.24           C
ATOM    864  CD1 ILE A 110      71.809  38.785  33.779  1.00 11.85           C
ATOM    865  N   HIS A 111      65.836  39.959  33.754  1.00 14.56           N
ATOM    866  CA  HIS A 111      64.560  39.900  33.055  1.00 15.84           C
ATOM    867  C   HIS A 111      64.660  39.705  31.547  1.00 14.49           C
ATOM    868  O   HIS A 111      63.917  38.902  30.977  1.00 14.89           O
ATOM    869  CB  HIS A 111      63.698  41.121  33.407  1.00 15.04           C
ATOM    870  CG  HIS A 111      62.226  40.871  33.285  1.00 14.95           C
ATOM    871  ND1 HIS A 111      61.282  41.636  33.938  1.00 14.16           N
ATOM    872  CD2 HIS A 111      61.533  39.956  32.560  1.00 15.45           C
ATOM    873  CE1 HIS A 111      60.072  41.206  33.619  1.00 15.31           C
ATOM    874  NE2 HIS A 111      60.197  40.188  32.782  1.00 14.63           N
ATOM    875  N   PHE A 112      65.592  40.409  30.915  1.00 14.76           N
ATOM    876  CA  PHE A 112      65.804  40.308  29.468  1.00 15.54           C
ATOM    877  C   PHE A 112      67.259  40.518  29.115  1.00 16.50           C
ATOM    878  O   PHE A 112      67.962  41.266  29.792  1.00 17.78           O
ATOM    879  CB  PHE A 112      64.997  41.385  28.718  1.00 14.97           C
ATOM    880  CG  PHE A 112      63.567  41.043  28.526  1.00 13.00           C
ATOM    881  CD1 PHE A 112      63.158  40.319  27.412  1.00 13.16           C
ATOM    882  CD2 PHE A 112      62.620  41.425  29.465  1.00 15.46           C
ATOM    883  CE1 PHE A 112      61.816  39.981  27.237  1.00 14.70           C
ATOM    884  CE2 PHE A 112      61.271  41.091  29.298  1.00 12.62           C
ATOM    885  CZ  PHE A 112      60.870  40.369  28.183  1.00 12.33           C
ATOM    886  N   PRO A 113      67.742  39.848  28.051  1.00 16.65           N
ATOM    887  CA  PRO A 113      69.148  40.072  27.699  1.00 15.41           C
ATOM    888  C   PRO A 113      69.193  41.368  26.863  1.00 16.00           C
ATOM    889  O   PRO A 113      69.652  41.381  25.716  1.00 16.20           O
ATOM    890  CB  PRO A 113      69.506  38.829  26.894  1.00 15.52           C
ATOM    891  CG  PRO A 113      68.186  38.453  26.226  1.00 13.35           C
ATOM    892  CD  PRO A 113      67.172  38.690  27.326  1.00 13.97           C
ATOM    893  N   ILE A 114      68.718  42.447  27.484  1.00 15.54           N
ATOM    894  CA  ILE A 114      68.598  43.777  26.883  1.00 16.28           C
ATOM    895  C   ILE A 114      69.032  44.883  27.879  1.00 17.51           C
ATOM    896  O   ILE A 114      68.555  44.929  29.017  1.00 16.15           O
ATOM    897  CB  ILE A 114      67.114  44.008  26.472  1.00 15.22           C
ATOM    898  CG1 ILE A 114      66.707  42.948  25.442  1.00 16.45           C
ATOM    899  CG2 ILE A 114      66.918  45.402  25.930  1.00 12.72           C
ATOM    900  CD1 ILE A 114      65.239  42.949  25.083  1.00 15.97           C
ATOM    901  N   ALA A 115      69.935  45.768  27.461  1.00 17.48           N
ATOM    902  CA  ALA A 115      70.378  46.833  28.365  1.00 17.23           C
ATOM    903  C   ALA A 115      69.886  48.237  27.989  1.00 16.92           C
ATOM    904  O   ALA A 115      70.503  48.901  27.142  1.00 18.04           O
ATOM    905  CB  ALA A 115      71.902  46.836  28.474  1.00 15.52           C
ATOM    906  N   PHE A 116      68.775  48.672  28.600  1.00 13.87           N
ATOM    907  CA  PHE A 116      68.236  50.015  28.358  1.00 15.20           C
ATOM    908  C   PHE A 116      69.125  50.980  29.156  1.00 18.34           C
ATOM    909  O   PHE A 116      69.738  50.592  30.168  1.00 18.60           O
ATOM    910  CB  PHE A 116      66.809  50.175  28.905  1.00 13.84           C
ATOM    911  CG  PHE A 116      65.732  49.447  28.128  1.00 15.22           C
ATOM    912  CD1 PHE A 116      65.934  49.022  26.818  1.00 15.23           C
ATOM    913  CD2 PHE A 116      64.473  49.259  28.705  1.00 14.74           C
ATOM    914  CE1 PHE A 116      64.899  48.425  26.097  1.00 15.69           C
ATOM    915  CE2 PHE A 116      63.443  48.673  28.005  1.00 16.48           C
ATOM    916  CZ  PHE A 116      63.653  48.250  26.686  1.00 17.85           C
ATOM    917  N   LYS A 117      69.209  52.228  28.710  1.00 19.76           N
ATOM    918  CA  LYS A 117      69.990  53.223  29.439  1.00 20.17           C
ATOM    919  C   LYS A 117      69.390  53.390  30.847  1.00 19.94           C
ATOM    920  O   LYS A 117      68.161  53.456  31.004  1.00 17.69           O
ATOM    921  CB  LYS A 117      69.932  54.568  28.718  1.00 26.18           C
ATOM    922  CG  LYS A 117      70.780  55.643  29.383  1.00 29.48           C
ATOM    923  CD  LYS A 117      70.469  57.017  28.827  1.00 35.52           C
ATOM    924  CE  LYS A 117      71.412  58.063  29.403  1.00 35.71           C
ATOM    925  NZ  LYS A 117      70.862  59.424  29.177  1.00 40.30           N
ATOM    926  N   PHE A 118      70.245  53.463  31.864  1.00 18.84           N
ATOM    927  CA  PHE A 118      69.772  53.627  33.250  1.00 19.27           C
ATOM    928  C   PHE A 118      68.857  54.836  33.444  1.00 18.97           C
ATOM    929  O   PHE A 118      69.066  55.880  32.845  1.00 18.78           O
ATOM    930  CB  PHE A 118      70.955  53.787  34.219  1.00 20.58           C
ATOM    931  CG  PHE A 118      70.538  54.044  35.653  1.00 20.78           C
ATOM    932  CD1 PHE A 118      69.851  53.074  36.380  1.00 19.19           C
ATOM    933  CD2 PHE A 118      70.809  55.267  36.264  1.00 21.90           C
ATOM    934  CE1 PHE A 118      69.435  53.323  37.698  1.00 23.79           C
ATOM    935  CE2 PHE A 118      70.399  55.527  37.585  1.00 22.26           C
ATOM    936  CZ  PHE A 118      69.712  54.558  38.303  1.00 20.45           C
ATOM    937  N   VAL A 119      67.852  54.677  34.294  1.00 18.79           N
ATOM    938  CA  VAL A 119      66.927  55.749  34.628  1.00 19.10           C
ATOM    939  C   VAL A 119      66.789  55.735  36.149  1.00 20.14           C
ATOM    940  O   VAL A 119      66.431  54.716  36.730  1.00 21.12           O
ATOM    941  CB  VAL A 119      65.516  55.526  34.013  1.00 21.50           C
ATOM    942  CG1 VAL A 119      64.536  56.557  34.569  1.00 15.70           C
ATOM    943  CG2 VAL A 119      65.583  55.628  32.486  1.00 21.94           C
ATOM    944  N   PRO A 120      67.085  56.862  36.816  1.00 20.93           N
ATOM    945  CA  PRO A 120      66.972  56.915  38.282  1.00 19.70           C
ATOM    946  C   PRO A 120      65.579  56.482  38.741  1.00 21.58           C
ATOM    947  O   PRO A 120      64.579  56.761  38.065  1.00 22.18           O
ATOM    948  CB  PRO A 120      67.260  58.376  38.597  1.00 19.94           C
ATOM    949  CG  PRO A 120      68.259  58.755  37.498  1.00 20.13           C
ATOM    950  CD  PRO A 120      67.656  58.107  36.269  1.00 18.59           C
ATOM    951  N   ILE A 121      65.524  55.796  39.883  1.00 20.16           N
ATOM    952  CA  ILE A 121      64.269  55.311  40.439  1.00 20.56           C
ATOM    953  C   ILE A 121      63.275  56.458  40.632  1.00 24.09           C
ATOM    954  O   ILE A 121      62.091  56.339  40.295  1.00 22.48           O
ATOM    955  CB  ILE A 121      64.518  54.596  41.803  1.00 21.24           C
ATOM    956  CG1 ILE A 121      65.353  53.327  41.591  1.00 22.70           C
ATOM    957  CG2 ILE A 121      63.201  54.268  42.498  1.00 19.71           C
ATOM    958  CD1 ILE A 121      64.682  52.272  40.762  1.00 23.91           C
ATOM    959  N   GLU A 122      63.757  57.563  41.195  1.00 25.85           N
ATOM    960  CA  GLU A 122      62.907  58.718  41.433  1.00 28.41           C
ATOM    961  C   GLU A 122      62.492  59.434  40.144  1.00 28.78           C
ATOM    962  O   GLU A 122      61.634  60.313  40.186  1.00 28.91           O
ATOM    963  CB  GLU A 122      63.597  59.708  42.386  1.00 28.99           C
ATOM    964  CG  GLU A 122      63.571  59.282  43.855  1.00 28.37           C
ATOM    965  CD  GLU A 122      62.154  59.195  44.418  1.00 30.05           C
ATOM    966  OE1 GLU A 122      61.291  59.998  44.008  1.00 31.20           O
ATOM    967  OE2 GLU A 122      61.898  58.334  45.288  1.00 32.34           O
ATOM    968  N   GLU A 123      63.092  59.078  39.006  1.00 27.55           N
ATOM    969  CA  GLU A 123      62.688  59.723  37.765  1.00 27.37           C
ATOM    970  C   GLU A 123      61.449  59.010  37.231  1.00 27.19           C
ATOM    971  O   GLU A 123      60.487  59.640  36.794  1.00 29.13           O
ATOM    972  CB  GLU A 123      63.794  59.696  36.707  1.00 26.73           C
ATOM    973  CG  GLU A 123      63.416  60.573  35.513  1.00 28.06           C
ATOM    974  CD  GLU A 123      64.423  60.568  34.380  1.00 29.31           C
ATOM    975  OE1 GLU A 123      65.611  60.264  34.615  1.00 27.68           O
ATOM    976  OE2 GLU A 123      64.016  60.900  33.246  1.00 28.91           O
ATOM    977  N   LYS A 124      61.477  57.689  37.248  1.00 25.53           N
ATOM    978  CA  LYS A 124      60.322  56.925  36.802  1.00 24.53           C
ATOM    979  C   LYS A 124      60.468  55.496  37.255  1.00 21.98           C
ATOM    980  O   LYS A 124      61.491  54.878  36.988  1.00 23.65           O
ATOM    981  CB  LYS A 124      60.169  56.940  35.275  1.00 23.30           C
ATOM    982  CG  LYS A 124      58.818  56.363  34.857  1.00 24.05           C
ATOM    983  CD  LYS A 124      58.681  56.110  33.365  1.00 26.23           C
ATOM    984  CE  LYS A 124      57.291  55.534  33.044  1.00 26.81           C
ATOM    985  NZ  LYS A 124      57.276  54.770  31.761  1.00 28.19           N
ATOM    986  N   TYR A 125      59.458  54.980  37.946  1.00 19.48           N
ATOM    987  CA  TYR A 125      59.495  53.596  38.398  1.00 20.15           C
ATOM    988  C   TYR A 125      58.122  52.957  38.462  1.00 18.37           C
ATOM    989  O   TYR A 125      57.211  53.519  39.046  1.00 19.77           O
ATOM    990  CB  TYR A 125      60.134  53.480  39.791  1.00 19.54           C
ATOM    991  CG  TYR A 125      60.459  52.041  40.139  1.00 18.64           C
ATOM    992  CD1 TYR A 125      61.640  51.461  39.704  1.00 17.27           C
ATOM    993  CD2 TYR A 125      59.555  51.247  40.853  1.00 17.88           C
ATOM    994  CE1 TYR A 125      61.929  50.129  39.962  1.00 17.73           C
ATOM    995  CE2 TYR A 125      59.831  49.911  41.112  1.00 18.78           C
ATOM    996  CZ  TYR A 125      61.026  49.362  40.658  1.00 17.41           C
ATOM    997  OH  TYR A 125      61.305  48.045  40.880  1.00 17.43           O
ATOM    998  N   PRO A 126      57.938  51.794  37.817  1.00 20.31           N
ATOM    999  CA  PRO A 126      58.975  51.104  37.038  1.00 20.23           C
ATOM   1000  C   PRO A 126      59.106  51.874  35.728  1.00 20.92           C
ATOM   1001  O   PRO A 126      58.112  52.376  35.201  1.00 20.51           O
ATOM   1002  CB  PRO A 126      58.410  49.684  36.844  1.00 20.02           C
ATOM   1003  CG  PRO A 126      56.922  49.852  36.955  1.00 20.36           C
ATOM   1004  CD  PRO A 126      56.763  50.922  38.045  1.00 18.68           C
ATOM   1005  N   PRO A 127      60.331  51.992  35.195  1.00 20.75           N
ATOM   1006  CA  PRO A 127      60.543  52.727  33.940  1.00 21.87           C
ATOM   1007  C   PRO A 127      59.962  52.099  32.659  1.00 22.33           C
ATOM   1008  O   PRO A 127      59.690  52.813  31.696  1.00 25.30           O
ATOM   1009  CB  PRO A 127      62.068  52.867  33.882  1.00 19.20           C
ATOM   1010  CG  PRO A 127      62.532  51.583  34.498  1.00 17.05           C
ATOM   1011  CD  PRO A 127      61.598  51.438  35.701  1.00 16.78           C
ATOM   1012  N   GLY A 128      59.774  50.781  32.630  1.00 22.23           N
ATOM   1013  CA  GLY A 128      59.237  50.162  31.423  1.00 20.81           C
ATOM   1014  C   GLY A 128      60.154  50.395  30.224  1.00 21.33           C
ATOM   1015  O   GLY A 128      61.358  50.134  30.314  1.00 20.02           O
ATOM   1016  N   PHE A 129      59.606  50.898  29.112  1.00 20.62           N
ATOM   1017  CA  PHE A 129      60.403  51.158  27.904  1.00 19.48           C
ATOM   1018  C   PHE A 129      61.028  52.551  27.901  1.00 18.21           C
ATOM   1019  O   PHE A 129      61.726  52.933  26.964  1.00 16.81           O
ATOM   1020  CB  PHE A 129      59.554  50.977  26.637  1.00 18.82           C
ATOM   1021  CG  PHE A 129      59.066  49.571  26.431  1.00 21.49           C
ATOM   1022  CD1 PHE A 129      59.805  48.485  26.910  1.00 21.20           C
ATOM   1023  CD2 PHE A 129      57.868  49.325  25.745  1.00 23.61           C
ATOM   1024  CE1 PHE A 129      59.359  47.170  26.711  1.00 22.53           C
ATOM   1025  CE2 PHE A 129      57.409  48.012  25.539  1.00 22.58           C
ATOM   1026  CZ  PHE A 129      58.152  46.935  26.021  1.00 22.06           C
ATOM   1027  N   TYR A 130      60.774  53.307  28.958  1.00 17.06           N
ATOM   1028  CA  TYR A 130      61.336  54.646  29.078  1.00 16.86           C
ATOM   1029  C   TYR A 130      62.851  54.553  29.271  1.00 18.72           C
ATOM   1030  O   TYR A 130      63.346  53.807  30.133  1.00 17.34           O
ATOM   1031  CB  TYR A 130      60.702  55.371  30.265  1.00 18.37           C
ATOM   1032  CG  TYR A 130      61.267  56.754  30.496  1.00 21.33           C
ATOM   1033  CD1 TYR A 130      61.036  57.781  29.573  1.00 20.68           C
ATOM   1034  CD2 TYR A 130      62.047  57.033  31.617  1.00 18.66           C
ATOM   1035  CE1 TYR A 130      61.562  59.042  29.756  1.00 19.60           C
ATOM   1036  CE2 TYR A 130      62.578  58.298  31.811  1.00 19.90           C
ATOM   1037  CZ  TYR A 130      62.327  59.296  30.868  1.00 20.04           C
ATOM   1038  OH  TYR A 130      62.845  60.553  31.035  1.00 23.83           O
ATOM   1039  N   CYS A 131      63.594  55.300  28.465  1.00 18.08           N
ATOM   1040  CA  CYS A 131      65.040  55.262  28.576  1.00 20.17           C
ATOM   1041  C   CYS A 131      65.643  56.632  28.807  1.00 20.72           C
ATOM   1042  O   CYS A 131      66.771  56.891  28.388  1.00 22.73           O
ATOM   1043  CB  CYS A 131      65.648  54.634  27.317  1.00 22.04           C
ATOM   1044  SG  CYS A 131      65.100  52.941  27.049  1.00 24.06           S
ATOM   1045  N   GLY A 132      64.884  57.498  29.473  1.00 21.84           N
ATOM   1046  CA  GLY A 132      65.343  58.844  29.764  1.00 24.45           C
ATOM   1047  C   GLY A 132      65.400  59.814  28.592  1.00 28.48           C
ATOM   1048  O   GLY A 132      66.172  60.770  28.622  1.00 29.88           O
ATOM   1049  N   ASP A 133      64.587  59.596  27.561  1.00 29.61           N
ATOM   1050  CA  ASP A 133      64.611  60.501  26.412  1.00 30.12           C
ATOM   1051  C   ASP A 133      63.343  60.353  25.603  1.00 28.34           C
ATOM   1052  O   ASP A 133      63.328  59.714  24.548  1.00 27.92           O
ATOM   1053  CB  ASP A 133      65.851  60.221  25.545  1.00 31.60           C
ATOM   1054  CG  ASP A 133      65.965  61.162  24.351  1.00 35.29           C
ATOM   1055  OD1 ASP A 133      65.440  62.297  24.415  1.00 34.28           O
ATOM   1056  OD2 ASP A 133      66.598  60.763  23.347  1.00 38.89           O
ATOM   1057  N   GLY A 134      62.277  60.947  26.130  1.00 30.23           N
ATOM   1058  CA  GLY A 134      60.981  60.896  25.492  1.00 29.37           C
ATOM   1059  C   GLY A 134      60.575  59.458  25.299  1.00 30.72           C
ATOM   1060  O   GLY A 134      60.667  58.659  26.220  1.00 31.89           O
ATOM   1061  N   ASN A 135      60.136  59.115  24.097  1.00 30.29           N
ATOM   1062  CA  ASN A 135      59.734  57.751  23.830  1.00 30.15           C
ATOM   1063  C   ASN A 135      60.804  56.971  23.110  1.00 27.73           C
ATOM   1064  O   ASN A 135      60.541  55.867  22.631  1.00 28.16           O
ATOM   1065  CB  ASN A 135      58.464  57.733  22.998  1.00 34.04           C
ATOM   1066  CG  ASN A 135      57.302  58.309  23.734  1.00 37.14           C
ATOM   1067  OD1 ASN A 135      56.906  57.801  24.786  1.00 39.15           O
ATOM   1068  ND2 ASN A 135      56.739  59.384  23.196  1.00 40.67           N
ATOM   1069  N   ASN A 136      62.001  57.542  23.031  1.00 26.21           N
ATOM   1070  CA  ASN A 136      63.102  56.880  22.351  1.00 25.93           C
ATOM   1071  C   ASN A 136      63.747  55.808  23.195  1.00 25.81           C
ATOM   1072  O   ASN A 136      63.866  55.929  24.421  1.00 24.88           O
ATOM   1073  CB  ASN A 136      64.174  57.880  21.922  1.00 26.58           C
ATOM   1074  CG  ASN A 136      63.625  58.963  21.000  1.00 30.84           C
ATOM   1075  OD1 ASN A 136      62.874  58.679  20.073  1.00 30.66           O
ATOM   1076  ND2 ASN A 136      64.003  60.212  21.255  1.00 31.07           N
ATOM   1077  N   PHE A 137      64.145  54.736  22.526  1.00 24.66           N
ATOM   1078  CA  PHE A 137      64.822  53.650  23.196  1.00 22.98           C
ATOM   1079  C   PHE A 137      66.295  54.029  23.129  1.00 22.75           C
ATOM   1080  O   PHE A 137      66.778  54.435  22.071  1.00 22.36           O
ATOM   1081  CB  PHE A 137      64.599  52.324  22.459  1.00 22.45           C
ATOM   1082  CG  PHE A 137      63.256  51.687  22.724  1.00 22.77           C
ATOM   1083  CD1 PHE A 137      62.133  52.035  21.962  1.00 23.73           C
ATOM   1084  CD2 PHE A 137      63.118  50.713  23.715  1.00 21.17           C
ATOM   1085  CE1 PHE A 137      60.896  51.418  22.180  1.00 22.32           C
ATOM   1086  CE2 PHE A 137      61.888  50.088  23.948  1.00 21.02           C
ATOM   1087  CZ  PHE A 137      60.771  50.436  23.181  1.00 21.87           C
ATOM   1088  N   VAL A 138      66.989  53.925  24.259  1.00 20.90           N
ATOM   1089  CA  VAL A 138      68.415  54.215  24.340  1.00 19.82           C
ATOM   1090  C   VAL A 138      69.032  53.015  25.066  1.00 21.59           C
ATOM   1091  O   VAL A 138      68.500  52.553  26.082  1.00 22.42           O
ATOM   1092  CB  VAL A 138      68.695  55.513  25.144  1.00 20.94           C
ATOM   1093  CG1 VAL A 138      70.169  55.869  25.061  1.00 19.38           C
ATOM   1094  CG2 VAL A 138      67.853  56.658  24.598  1.00 20.63           C
ATOM   1095  N   TYR A 139      70.158  52.519  24.562  1.00 19.81           N
ATOM   1096  CA  TYR A 139      70.784  51.347  25.159  1.00 20.34           C
ATOM   1097  C   TYR A 139      72.121  51.653  25.828  1.00 20.95           C
ATOM   1098  O   TYR A 139      72.645  52.755  25.678  1.00 21.71           O
ATOM   1099  CB  TYR A 139      70.939  50.271  24.062  1.00 19.53           C
ATOM   1100  CG  TYR A 139      69.594  49.895  23.425  1.00 19.66           C
ATOM   1101  CD1 TYR A 139      68.734  48.991  24.047  1.00 19.13           C
ATOM   1102  CD2 TYR A 139      69.155  50.502  22.241  1.00 21.38           C
ATOM   1103  CE1 TYR A 139      67.467  48.690  23.516  1.00 18.26           C
ATOM   1104  CE2 TYR A 139      67.872  50.210  21.694  1.00 21.35           C
ATOM   1105  CZ  TYR A 139      67.039  49.301  22.344  1.00 20.83           C
ATOM   1106  OH  TYR A 139      65.778  49.010  21.854  1.00 18.37           O
ATOM   1107  N   GLU A 140      72.648  50.680  26.579  1.00 18.94           N
ATOM   1108  CA  GLU A 140      73.948  50.800  27.252  1.00 20.40           C
ATOM   1109  C   GLU A 140      74.834  49.645  26.815  1.00 19.09           C
ATOM   1110  O   GLU A 140      74.367  48.514  26.686  1.00 19.89           O
ATOM   1111  CB  GLU A 140      73.826  50.701  28.785  1.00 19.73           C
ATOM   1112  CG  GLU A 140      72.954  51.725  29.450  1.00 22.67           C
ATOM   1113  CD  GLU A 140      73.133  51.750  30.964  1.00 20.40           C
ATOM   1114  OE1 GLU A 140      73.200  50.676  31.602  1.00 20.58           O
ATOM   1115  OE2 GLU A 140      73.189  52.861  31.513  1.00 19.52           O
ATOM   1116  N   ASP A 141      76.116  49.908  26.610  1.00 20.33           N
ATOM   1117  CA  ASP A 141      77.029  48.846  26.218  1.00 20.81           C
ATOM   1118  C   ASP A 141      77.486  48.027  27.430  1.00 20.13           C
ATOM   1119  O   ASP A 141      78.630  48.113  27.878  1.00 17.24           O
ATOM   1120  CB  ASP A 141      78.228  49.425  25.476  1.00 22.76           C
ATOM   1121  CG  ASP A 141      77.856  49.936  24.099  1.00 26.66           C
ATOM   1122  OD1 ASP A 141      76.817  49.491  23.555  1.00 24.92           O
ATOM   1123  OD2 ASP A 141      78.611  50.769  23.557  1.00 30.94           O
ATOM   1124  N   VAL A 142      76.569  47.230  27.964  1.00 19.60           N
ATOM   1125  CA  VAL A 142      76.889  46.402  29.109  1.00 18.15           C
ATOM   1126  C   VAL A 142      76.675  44.929  28.785  1.00 18.58           C
ATOM   1127  O   VAL A 142      75.541  44.453  28.716  1.00 19.26           O
ATOM   1128  CB  VAL A 142      76.037  46.792  30.339  1.00 18.90           C
ATOM   1129  CG1 VAL A 142      76.420  45.929  31.541  1.00 17.51           C
ATOM   1130  CG2 VAL A 142      76.262  48.280  30.683  1.00 17.82           C
ATOM   1131  N   PRO A 143      77.772  44.192  28.565  1.00 17.15           N
ATOM   1132  CA  PRO A 143      77.697  42.762  28.255  1.00 18.13           C
ATOM   1133  C   PRO A 143      76.998  42.028  29.404  1.00 17.50           C
ATOM   1134  O   PRO A 143      77.074  42.445  30.573  1.00 16.80           O
ATOM   1135  CB  PRO A 143      79.164  42.347  28.127  1.00 15.46           C
ATOM   1136  CG  PRO A 143      79.855  43.596  27.726  1.00 17.28           C
ATOM   1137  CD  PRO A 143      79.166  44.667  28.542  1.00 17.24           C
ATOM   1138  N   ILE A 144      76.324  40.936  29.061  1.00 17.48           N
ATOM   1139  CA  ILE A 144      75.595  40.127  30.036  1.00 15.28           C
ATOM   1140  C   ILE A 144      76.473  39.658  31.204  1.00 15.55           C
ATOM   1141  O   ILE A 144      76.035  39.670  32.354  1.00 16.31           O
ATOM   1142  CB  ILE A 144      74.981  38.876  29.357  1.00 14.02           C
ATOM   1143  CG1 ILE A 144      73.877  39.293  28.377  1.00 13.70           C
ATOM   1144  CG2 ILE A 144      74.450  37.917  30.410  1.00 13.43           C
ATOM   1145  CD1 ILE A 144      72.683  39.951  29.035  1.00 15.82           C
ATOM   1146  N   LEU A 145      77.698  39.225  30.911  1.00 15.56           N
ATOM   1147  CA  LEU A 145      78.580  38.749  31.970  1.00 18.11           C
ATOM   1148  C   LEU A 145      78.888  39.845  33.012  1.00 18.63           C
ATOM   1149  O   LEU A 145      79.067  39.547  34.200  1.00 20.58           O
ATOM   1150  CB  LEU A 145      79.879  38.153  31.383  1.00 16.52           C
ATOM   1151  CG  LEU A 145      80.776  37.377  32.381  1.00 20.12           C
ATOM   1152  CD1 LEU A 145      79.994  36.237  33.033  1.00 18.26           C
ATOM   1153  CD2 LEU A 145      82.020  36.820  31.681  1.00 15.89           C
ATOM   1154  N   GLU A 146      78.926  41.105  32.591  1.00 18.16           N
ATOM   1155  CA  GLU A 146      79.183  42.179  33.544  1.00 19.06           C
ATOM   1156  C   GLU A 146      78.037  42.266  34.541  1.00 17.66           C
ATOM   1157  O   GLU A 146      78.227  42.453  35.736  1.00 18.91           O
ATOM   1158  CB  GLU A 146      79.348  43.516  32.820  1.00 21.72           C
ATOM   1159  CG  GLU A 146      80.718  43.701  32.243  1.00 24.90           C
ATOM   1160  CD  GLU A 146      81.782  43.584  33.316  1.00 31.47           C
ATOM   1161  OE1 GLU A 146      81.803  44.450  34.218  1.00 35.13           O
ATOM   1162  OE2 GLU A 146      82.585  42.627  33.271  1.00 33.44           O
ATOM   1163  N   THR A 147      76.829  42.124  34.037  1.00 19.12           N
ATOM   1164  CA  THR A 147      75.654  42.167  34.885  1.00 16.75           C
ATOM   1165  C   THR A 147      75.647  40.940  35.789  1.00 17.10           C
ATOM   1166  O   THR A 147      75.264  41.028  36.953  1.00 15.27           O
ATOM   1167  CB  THR A 147      74.389  42.136  34.035  1.00 16.57           C
ATOM   1168  OG1 THR A 147      74.415  43.239  33.132  1.00 17.72           O
ATOM   1169  CG2 THR A 147      73.142  42.182  34.911  1.00 15.62           C
ATOM   1170  N   TRP A 148      76.047  39.796  35.227  1.00 17.83           N
ATOM   1171  CA  TRP A 148      76.071  38.536  35.971  1.00 19.46           C
ATOM   1172  C   TRP A 148      77.064  38.577  37.136  1.00 20.56           C
ATOM   1173  O   TRP A 148      76.733  38.175  38.250  1.00 22.84           O
ATOM   1174  CB  TRP A 148      76.406  37.363  35.044  1.00 15.45           C
ATOM   1175  CG  TRP A 148      76.173  36.044  35.705  1.00 18.80           C
ATOM   1176  CD1 TRP A 148      77.120  35.198  36.220  1.00 17.14           C
ATOM   1177  CD2 TRP A 148      74.901  35.434  35.975  1.00 16.66           C
ATOM   1178  NE1 TRP A 148      76.519  34.105  36.792  1.00 16.08           N
ATOM   1179  CE2 TRP A 148      75.158  34.219  36.653  1.00 18.70           C
ATOM   1180  CE3 TRP A 148      73.574  35.797  35.711  1.00 15.25           C
ATOM   1181  CZ2 TRP A 148      74.124  33.354  37.069  1.00 18.12           C
ATOM   1182  CZ3 TRP A 148      72.543  34.943  36.127  1.00 17.87           C
ATOM   1183  CH2 TRP A 148      72.827  33.733  36.797  1.00 17.96           C
ATOM   1184  N   LYS A 149      78.277  39.060  36.880  1.00 21.44           N
ATOM   1185  CA  LYS A 149      79.282  39.161  37.940  1.00 21.88           C
ATOM   1186  C   LYS A 149      78.733  40.040  39.074  1.00 21.15           C
ATOM   1187  O   LYS A 149      78.958  39.754  40.243  1.00 20.97           O
ATOM   1188  CB  LYS A 149      80.594  39.747  37.401  1.00 22.12           C
ATOM   1189  CG  LYS A 149      81.374  38.791  36.506  1.00 28.27           C
ATOM   1190  CD  LYS A 149      82.583  39.479  35.872  1.00 31.33           C
ATOM   1191  CE  LYS A 149      83.407  38.521  34.992  1.00 34.74           C
ATOM   1192  NZ  LYS A 149      83.931  37.310  35.717  1.00 35.87           N
ATOM   1193  N   ALA A 150      78.001  41.098  38.724  1.00 20.70           N
ATOM   1194  CA  ALA A 150      77.423  41.972  39.731  1.00 19.66           C
ATOM   1195  C   ALA A 150      76.457  41.148  40.582  1.00 19.48           C
ATOM   1196  O   ALA A 150      76.453  41.262  41.811  1.00 18.13           O
ATOM   1197  CB  ALA A 150      76.685  43.149  39.072  1.00 19.10           C
ATOM   1198  N   LEU A 151      75.647  40.310  39.932  1.00 18.54           N
ATOM   1199  CA  LEU A 151      74.701  39.466  40.671  1.00 17.88           C
ATOM   1200  C   LEU A 151      75.433  38.426  41.531  1.00 15.51           C
ATOM   1201  O   LEU A 151      74.986  38.107  42.616  1.00 16.52           O
ATOM   1202  CB  LEU A 151      73.734  38.754  39.720  1.00 17.25           C
ATOM   1203  CG  LEU A 151      72.794  39.670  38.908  1.00 20.37           C
ATOM   1204  CD1 LEU A 151      72.053  38.852  37.873  1.00 15.17           C
ATOM   1205  CD2 LEU A 151      71.820  40.378  39.826  1.00 17.15           C
ATOM   1206  N   GLU A 152      76.540  37.884  41.040  1.00 15.38           N
ATOM   1207  CA  GLU A 152      77.288  36.908  41.823  1.00 17.81           C
ATOM   1208  C   GLU A 152      77.751  37.574  43.114  1.00 19.13           C
ATOM   1209  O   GLU A 152      77.653  36.989  44.190  1.00 18.16           O
ATOM   1210  CB  GLU A 152      78.484  36.372  41.030  1.00 17.78           C
ATOM   1211  CG  GLU A 152      78.071  35.363  39.941  1.00 18.39           C
ATOM   1212  CD  GLU A 152      79.191  35.058  38.974  1.00 18.75           C
ATOM   1213  OE1 GLU A 152      80.055  35.952  38.777  1.00 18.60           O
ATOM   1214  OE2 GLU A 152      79.199  33.941  38.400  1.00 15.53           O
ATOM   1215  N   LYS A 153      78.212  38.819  43.012  1.00 19.92           N
ATOM   1216  CA  LYS A 153      78.654  39.536  44.198  1.00 21.47           C
ATOM   1217  C   LYS A 153      77.504  39.743  45.175  1.00 20.97           C
ATOM   1218  O   LYS A 153      77.713  39.717  46.377  1.00 19.92           O
ATOM   1219  CB  LYS A 153      79.267  40.883  43.818  1.00 25.30           C
ATOM   1220  CG  LYS A 153      80.535  40.756  42.997  1.00 30.50           C
ATOM   1221  CD  LYS A 153      81.107  42.130  42.675  1.00 38.18           C
ATOM   1222  CE  LYS A 153      82.405  42.035  41.874  1.00 40.63           C
ATOM   1223  NZ  LYS A 153      83.168  43.326  41.909  1.00 43.73           N
ATOM   1224  N   LEU A 154      76.285  39.942  44.671  1.00 20.32           N
ATOM   1225  CA  LEU A 154      75.162  40.139  45.574  1.00 20.66           C
ATOM   1226  C   LEU A 154      74.740  38.837  46.254  1.00 21.55           C
ATOM   1227  O   LEU A 154      74.119  38.857  47.323  1.00 22.27           O
ATOM   1228  CB  LEU A 154      73.993  40.802  44.838  1.00 21.40           C
ATOM   1229  CG  LEU A 154      74.387  42.255  44.503  1.00 23.24           C
ATOM   1230  CD1 LEU A 154      73.377  42.882  43.554  1.00 21.73           C
ATOM   1231  CD2 LEU A 154      74.518  43.062  45.814  1.00 20.47           C
ATOM   1232  N   VAL A 155      75.071  37.705  45.639  1.00 19.88           N
ATOM   1233  CA  VAL A 155      74.766  36.425  46.255  1.00 20.24           C
ATOM   1234  C   VAL A 155      75.764  36.273  47.415  1.00 19.16           C
ATOM   1235  O   VAL A 155      75.398  35.873  48.512  1.00 19.20           O
ATOM   1236  CB  VAL A 155      74.964  35.243  45.283  1.00 21.65           C
ATOM   1237  CG1 VAL A 155      74.923  33.923  46.069  1.00 20.49           C
ATOM   1238  CG2 VAL A 155      73.876  35.254  44.205  1.00 22.60           C
ATOM   1239  N   ALA A 156      77.028  36.589  47.153  1.00 18.10           N
ATOM   1240  CA  ALA A 156      78.058  36.515  48.186  1.00 21.21           C
ATOM   1241  C   ALA A 156      77.683  37.447  49.359  1.00 22.37           C
ATOM   1242  O   ALA A 156      77.960  37.137  50.518  1.00 24.23           O
ATOM   1243  CB  ALA A 156      79.434  36.906  47.605  1.00 15.54           C
ATOM   1244  N   ALA A 157      77.039  38.572  49.056  1.00 20.60           N
ATOM   1245  CA  ALA A 157      76.627  39.511  50.096  1.00 21.92           C
ATOM   1246  C   ALA A 157      75.385  39.027  50.851  1.00 22.93           C
ATOM   1247  O   ALA A 157      74.935  39.689  51.792  1.00 26.39           O
ATOM   1248  CB  ALA A 157      76.352  40.895  49.492  1.00 19.32           C
ATOM   1249  N   GLY A 158      74.820  37.891  50.440  1.00 20.94           N
ATOM   1250  CA  GLY A 158      73.643  37.369  51.126  1.00 18.32           C
ATOM   1251  C   GLY A 158      72.321  38.066  50.827  1.00 19.28           C
ATOM   1252  O   GLY A 158      71.372  37.933  51.596  1.00 18.39           O
ATOM   1253  N   LYS A 159      72.234  38.794  49.712  1.00 17.80           N
ATOM   1254  CA  LYS A 159      70.995  39.498  49.362  1.00 18.61           C
ATOM   1255  C   LYS A 159      70.127  38.742  48.346  1.00 17.00           C
ATOM   1256  O   LYS A 159      68.979  39.118  48.081  1.00 16.73           O
ATOM   1257  CB  LYS A 159      71.326  40.900  48.836  1.00 22.32           C
ATOM   1258  CG  LYS A 159      71.642  41.928  49.928  1.00 24.60           C
ATOM   1259  CD  LYS A 159      72.653  42.958  49.423  1.00 27.28           C
ATOM   1260  CE  LYS A 159      72.500  44.322  50.090  1.00 27.26           C
ATOM   1261  NZ  LYS A 159      71.494  45.195  49.415  1.00 26.26           N
ATOM   1262  N   ILE A 160      70.687  37.674  47.792  1.00 16.21           N
ATOM   1263  CA  ILE A 160      69.999  36.821  46.827  1.00 18.09           C
ATOM   1264  C   ILE A 160      70.480  35.393  47.081  1.00 19.99           C
ATOM   1265  O   ILE A 160      71.691  35.152  47.191  1.00 20.00           O
ATOM   1266  CB  ILE A 160      70.385  37.131  45.357  1.00 17.78           C
ATOM   1267  CG1 ILE A 160      70.108  38.588  44.997  1.00 16.85           C
ATOM   1268  CG2 ILE A 160      69.611  36.206  44.434  1.00 18.04           C
ATOM   1269  CD1 ILE A 160      70.796  39.006  43.707  1.00 13.87           C
ATOM   1270  N   LYS A 161      69.552  34.444  47.156  1.00 20.30           N
ATOM   1271  CA  LYS A 161      69.950  33.056  47.370  1.00 20.75           C
ATOM   1272  C   LYS A 161      70.333  32.333  46.065  1.00 20.05           C
ATOM   1273  O   LYS A 161      71.344  31.627  46.025  1.00 20.43           O
ATOM   1274  CB  LYS A 161      68.854  32.305  48.126  1.00 23.01           C
ATOM   1275  CG  LYS A 161      68.795  32.690  49.608  1.00 27.75           C
ATOM   1276  CD  LYS A 161      67.925  31.734  50.419  1.00 32.85           C
ATOM   1277  CE  LYS A 161      67.945  32.083  51.911  1.00 36.09           C
ATOM   1278  NZ  LYS A 161      66.880  31.366  52.679  1.00 38.07           N
ATOM   1279  N   SER A 162      69.551  32.524  45.000  1.00 17.51           N
ATOM   1280  CA  SER A 162      69.847  31.896  43.704  1.00 16.72           C
ATOM   1281  C   SER A 162      69.651  32.904  42.548  1.00 16.45           C
ATOM   1282  O   SER A 162      68.774  33.767  42.608  1.00 16.95           O
ATOM   1283  CB  SER A 162      68.925  30.683  43.477  1.00 13.85           C
ATOM   1284  OG  SER A 162      68.919  29.797  44.583  1.00 14.74           O
ATOM   1285  N   ILE A 163      70.463  32.800  41.501  1.00 16.40           N
ATOM   1286  CA  ILE A 163      70.317  33.700  40.362  1.00 15.49           C
ATOM   1287  C   ILE A 163      70.067  32.939  39.067  1.00 17.11           C
ATOM   1288  O   ILE A 163      70.465  31.769  38.914  1.00 13.66           O
ATOM   1289  CB  ILE A 163      71.550  34.636  40.189  1.00 13.81           C
ATOM   1290  CG1 ILE A 163      72.844  33.840  40.340  1.00 12.35           C
ATOM   1291  CG2 ILE A 163      71.493  35.764  41.208  1.00 12.92           C
ATOM   1292  CD1 ILE A 163      74.111  34.718  40.246  1.00 13.24           C
ATOM   1293  N   GLY A 164      69.406  33.623  38.131  1.00 16.67           N
ATOM   1294  CA  GLY A 164      69.077  33.017  36.857  1.00 15.62           C
ATOM   1295  C   GLY A 164      68.782  34.045  35.783  1.00 16.73           C
ATOM   1296  O   GLY A 164      69.029  35.235  35.962  1.00 15.75           O
ATOM   1297  N   VAL A 165      68.243  33.587  34.661  1.00 16.56           N
ATOM   1298  CA  VAL A 165      67.951  34.483  33.553  1.00 14.64           C
ATOM   1299  C   VAL A 165      66.602  34.149  32.926  1.00 16.67           C
ATOM   1300  O   VAL A 165      66.109  33.015  33.056  1.00 17.11           O
ATOM   1301  CB  VAL A 165      69.083  34.386  32.466  1.00 14.22           C
ATOM   1302  CG1 VAL A 165      70.449  34.733  33.084  1.00  9.67           C
ATOM   1303  CG2 VAL A 165      69.120  32.970  31.855  1.00 13.55           C
ATOM   1304  N   SER A 166      65.998  35.142  32.271  1.00 16.27           N
ATOM   1305  CA  SER A 166      64.710  34.961  31.587  1.00 15.70           C
ATOM   1306  C   SER A 166      64.893  35.359  30.145  1.00 14.77           C
ATOM   1307  O   SER A 166      65.738  36.201  29.825  1.00 14.59           O
ATOM   1308  CB  SER A 166      63.597  35.869  32.141  1.00 11.12           C
ATOM   1309  OG  SER A 166      63.434  35.740  33.529  1.00 20.63           O
ATOM   1310  N   ASN A 167      64.114  34.732  29.271  1.00 15.36           N
ATOM   1311  CA  ASN A 167      64.134  35.097  27.863  1.00 15.34           C
ATOM   1312  C   ASN A 167      65.492  35.031  27.185  1.00 15.00           C
ATOM   1313  O   ASN A 167      65.774  35.839  26.303  1.00 12.88           O
ATOM   1314  CB  ASN A 167      63.561  36.506  27.746  1.00 14.65           C
ATOM   1315  CG  ASN A 167      62.261  36.644  28.496  1.00 16.07           C
ATOM   1316  OD1 ASN A 167      62.010  37.639  29.210  1.00 17.32           O
ATOM   1317  ND2 ASN A 167      61.409  35.635  28.343  1.00 15.19           N
ATOM   1318  N   PHE A 168      66.332  34.084  27.607  1.00 13.37           N
ATOM   1319  CA  PHE A 168      67.651  33.913  26.997  1.00 14.91           C
ATOM   1320  C   PHE A 168      67.587  32.790  25.965  1.00 17.74           C
ATOM   1321  O   PHE A 168      67.044  31.714  26.246  1.00 18.06           O
ATOM   1322  CB  PHE A 168      68.717  33.494  28.036  1.00 14.42           C
ATOM   1323  CG  PHE A 168      69.494  34.642  28.652  1.00 15.59           C
ATOM   1324  CD1 PHE A 168      68.841  35.762  29.164  1.00 15.71           C
ATOM   1325  CD2 PHE A 168      70.892  34.566  28.766  1.00 15.26           C
ATOM   1326  CE1 PHE A 168      69.559  36.788  29.784  1.00 14.93           C
ATOM   1327  CE2 PHE A 168      71.628  35.585  29.387  1.00 13.51           C
ATOM   1328  CZ  PHE A 168      70.959  36.697  29.897  1.00 14.51           C
ATOM   1329  N   PRO A 169      68.082  33.042  24.741  1.00 17.94           N
ATOM   1330  CA  PRO A 169      68.055  31.955  23.757  1.00 18.40           C
ATOM   1331  C   PRO A 169      69.263  31.036  24.076  1.00 19.15           C
ATOM   1332  O   PRO A 169      70.132  31.399  24.890  1.00 16.23           O
ATOM   1333  CB  PRO A 169      68.202  32.686  22.406  1.00 18.74           C
ATOM   1334  CG  PRO A 169      68.879  33.985  22.770  1.00 19.32           C
ATOM   1335  CD  PRO A 169      68.218  34.358  24.077  1.00 16.99           C
ATOM   1336  N   GLY A 170      69.305  29.865  23.439  1.00 17.67           N
ATOM   1337  CA  GLY A 170      70.381  28.903  23.648  1.00 15.52           C
ATOM   1338  C   GLY A 170      71.839  29.339  23.498  1.00 16.72           C
ATOM   1339  O   GLY A 170      72.651  29.003  24.347  1.00 17.10           O
ATOM   1340  N   ALA A 171      72.194  30.051  22.429  1.00 15.73           N
ATOM   1341  CA  ALA A 171      73.576  30.482  22.241  1.00 17.16           C
ATOM   1342  C   ALA A 171      74.039  31.444  23.347  1.00 18.36           C
ATOM   1343  O   ALA A 171      75.202  31.447  23.742  1.00 17.27           O
ATOM   1344  CB  ALA A 171      73.745  31.158  20.876  1.00 17.22           C
ATOM   1345  N   LEU A 172      73.113  32.255  23.836  1.00 18.74           N
ATOM   1346  CA  LEU A 172      73.426  33.218  24.864  1.00 17.87           C
ATOM   1347  C   LEU A 172      73.588  32.513  26.204  1.00 17.80           C
ATOM   1348  O   LEU A 172      74.528  32.802  26.948  1.00 17.79           O
ATOM   1349  CB  LEU A 172      72.319  34.262  24.930  1.00 18.59           C
ATOM   1350  CG  LEU A 172      72.689  35.610  25.532  1.00 19.61           C
ATOM   1351  CD1 LEU A 172      73.755  36.268  24.671  1.00 17.49           C
ATOM   1352  CD2 LEU A 172      71.432  36.484  25.622  1.00 14.23           C
ATOM   1353  N   LEU A 173      72.678  31.588  26.510  1.00 15.07           N
ATOM   1354  CA  LEU A 173      72.765  30.840  27.761  1.00 17.02           C
ATOM   1355  C   LEU A 173      74.090  30.077  27.752  1.00 18.70           C
ATOM   1356  O   LEU A 173      74.825  30.094  28.742  1.00 20.34           O
ATOM   1357  CB  LEU A 173      71.594  29.858  27.910  1.00 16.16           C
ATOM   1358  CG  LEU A 173      71.742  28.819  29.039  1.00 17.70           C
ATOM   1359  CD1 LEU A 173      71.867  29.519  30.372  1.00 16.37           C
ATOM   1360  CD2 LEU A 173      70.535  27.855  29.064  1.00 16.85           C
ATOM   1361  N   LEU A 174      74.396  29.430  26.625  1.00 16.52           N
ATOM   1362  CA  LEU A 174      75.650  28.691  26.486  1.00 18.91           C
ATOM   1363  C   LEU A 174      76.869  29.575  26.819  1.00 18.86           C
ATOM   1364  O   LEU A 174      77.724  29.182  27.611  1.00 18.85           O
ATOM   1365  CB  LEU A 174      75.795  28.144  25.054  1.00 15.38           C
ATOM   1366  CG  LEU A 174      77.092  27.395  24.715  1.00 17.18           C
ATOM   1367  CD1 LEU A 174      77.228  26.131  25.558  1.00 12.25           C
ATOM   1368  CD2 LEU A 174      77.089  27.026  23.226  1.00 17.67           C
ATOM   1369  N   ASP A 175      76.952  30.762  26.214  1.00 16.31           N
ATOM   1370  CA  ASP A 175      78.083  31.645  26.481  1.00 17.67           C
ATOM   1371  C   ASP A 175      78.155  32.088  27.951  1.00 16.44           C
ATOM   1372  O   ASP A 175      79.239  32.182  28.511  1.00 17.94           O
ATOM   1373  CB  ASP A 175      78.040  32.878  25.567  1.00 19.65           C
ATOM   1374  CG  ASP A 175      79.352  33.637  25.559  1.00 19.84           C
ATOM   1375  OD1 ASP A 175      80.401  33.001  25.328  1.00 20.95           O
ATOM   1376  OD2 ASP A 175      79.343  34.864  25.784  1.00 21.16           O
ATOM   1377  N   LEU A 176      77.010  32.371  28.565  1.00 15.99           N
ATOM   1378  CA  LEU A 176      76.984  32.760  29.972  1.00 15.91           C
ATOM   1379  C   LEU A 176      77.566  31.623  30.832  1.00 17.59           C
ATOM   1380  O   LEU A 176      78.357  31.876  31.737  1.00 19.06           O
ATOM   1381  CB  LEU A 176      75.556  33.064  30.424  1.00 14.72           C
ATOM   1382  CG  LEU A 176      75.377  33.446  31.903  1.00 15.84           C
ATOM   1383  CD1 LEU A 176      76.241  34.653  32.221  1.00 13.08           C
ATOM   1384  CD2 LEU A 176      73.915  33.740  32.209  1.00 13.76           C
ATOM   1385  N   LEU A 177      77.163  30.382  30.552  1.00 16.31           N
ATOM   1386  CA  LEU A 177      77.672  29.213  31.278  1.00 18.82           C
ATOM   1387  C   LEU A 177      79.201  29.162  31.254  1.00 18.35           C
ATOM   1388  O   LEU A 177      79.826  28.658  32.191  1.00 19.40           O
ATOM   1389  CB  LEU A 177      77.126  27.920  30.670  1.00 17.35           C
ATOM   1390  CG  LEU A 177      75.672  27.579  30.999  1.00 19.61           C
ATOM   1391  CD1 LEU A 177      75.188  26.478  30.060  1.00 18.83           C
ATOM   1392  CD2 LEU A 177      75.554  27.157  32.466  1.00 19.55           C
ATOM   1393  N   ARG A 178      79.791  29.687  30.180  1.00 16.87           N
ATOM   1394  CA  ARG A 178      81.241  29.721  30.026  1.00 17.88           C
ATOM   1395  C   ARG A 178      81.945  30.728  30.940  1.00 19.21           C
ATOM   1396  O   ARG A 178      83.093  30.512  31.307  1.00 20.99           O
ATOM   1397  CB  ARG A 178      81.623  30.059  28.596  1.00 16.56           C
ATOM   1398  CG  ARG A 178      81.207  29.046  27.556  1.00 21.04           C
ATOM   1399  CD  ARG A 178      81.558  29.579  26.176  1.00 22.08           C
ATOM   1400  NE  ARG A 178      81.075  28.696  25.127  1.00 24.07           N
ATOM   1401  CZ  ARG A 178      80.450  29.109  24.028  1.00 22.51           C
ATOM   1402  NH1 ARG A 178      80.228  30.403  23.824  1.00 19.77           N
ATOM   1403  NH2 ARG A 178      80.030  28.215  23.144  1.00 22.74           N
ATOM   1404  N   GLY A 179      81.288  31.832  31.291  1.00 19.36           N
ATOM   1405  CA  GLY A 179      81.955  32.815  32.139  1.00 19.35           C
ATOM   1406  C   GLY A 179      81.441  32.929  33.562  1.00 18.74           C
ATOM   1407  O   GLY A 179      82.045  33.611  34.390  1.00 20.91           O
ATOM   1408  N   ALA A 180      80.340  32.252  33.863  1.00 17.28           N
ATOM   1409  CA  ALA A 180      79.748  32.323  35.201  1.00 19.64           C
ATOM   1410  C   ALA A 180      80.403  31.420  36.245  1.00 21.34           C
ATOM   1411  O   ALA A 180      80.712  30.246  35.982  1.00 20.88           O
ATOM   1412  CB  ALA A 180      78.264  32.002  35.136  1.00 15.41           C
ATOM   1413  N   THR A 181      80.600  31.979  37.436  1.00 20.70           N
ATOM   1414  CA  THR A 181      81.165  31.222  38.548  1.00 20.31           C
ATOM   1415  C   THR A 181      79.973  30.561  39.228  1.00 20.11           C
ATOM   1416  O   THR A 181      80.028  29.387  39.579  1.00 21.38           O
ATOM   1417  CB  THR A 181      81.939  32.156  39.497  1.00 20.78           C
ATOM   1418  OG1 THR A 181      82.997  32.776  38.748  1.00 15.74           O
ATOM   1419  CG2 THR A 181      82.541  31.378  40.666  1.00 18.45           C
ATOM   1420  N   ILE A 182      78.893  31.311  39.422  1.00 19.49           N
ATOM   1421  CA  ILE A 182      77.673  30.719  39.972  1.00 19.26           C
ATOM   1422  C   ILE A 182      76.803  30.516  38.727  1.00 21.25           C
ATOM   1423  O   ILE A 182      76.307  31.481  38.140  1.00 20.52           O
ATOM   1424  CB  ILE A 182      76.930  31.655  40.951  1.00 20.05           C
ATOM   1425  CG1 ILE A 182      77.786  31.917  42.197  1.00 18.64           C
ATOM   1426  CG2 ILE A 182      75.626  31.010  41.380  1.00 17.70           C
ATOM   1427  CD1 ILE A 182      77.158  32.893  43.188  1.00 20.20           C
ATOM   1428  N   LYS A 183      76.656  29.267  38.302  1.00 21.13           N
ATOM   1429  CA  LYS A 183      75.866  28.960  37.114  1.00 20.87           C
ATOM   1430  C   LYS A 183      74.440  29.438  37.234  1.00 20.12           C
ATOM   1431  O   LYS A 183      73.834  29.330  38.295  1.00 20.00           O
ATOM   1432  CB  LYS A 183      75.815  27.447  36.854  1.00 22.22           C
ATOM   1433  CG  LYS A 183      77.173  26.778  36.703  1.00 24.88           C
ATOM   1434  CD  LYS A 183      78.014  27.452  35.634  1.00 24.01           C
ATOM   1435  CE  LYS A 183      79.384  26.805  35.538  1.00 24.92           C
ATOM   1436  NZ  LYS A 183      80.270  27.539  34.600  1.00 28.48           N
ATOM   1437  N   PRO A 184      73.883  29.987  36.146  1.00 19.63           N
ATOM   1438  CA  PRO A 184      72.489  30.446  36.210  1.00 19.38           C
ATOM   1439  C   PRO A 184      71.643  29.222  36.587  1.00 20.05           C
ATOM   1440  O   PRO A 184      71.656  28.210  35.881  1.00 19.86           O
ATOM   1441  CB  PRO A 184      72.220  30.940  34.794  1.00 19.25           C
ATOM   1442  CG  PRO A 184      73.201  30.136  33.952  1.00 20.59           C
ATOM   1443  CD  PRO A 184      74.444  30.167  34.801  1.00 18.83           C
ATOM   1444  N   ALA A 185      70.933  29.320  37.707  1.00 19.51           N
ATOM   1445  CA  ALA A 185      70.130  28.223  38.235  1.00 21.12           C
ATOM   1446  C   ALA A 185      68.797  28.011  37.541  1.00 22.42           C
ATOM   1447  O   ALA A 185      68.247  26.894  37.517  1.00 21.32           O
ATOM   1448  CB  ALA A 185      69.889  28.458  39.719  1.00 21.63           C
ATOM   1449  N   VAL A 186      68.270  29.095  36.991  1.00 20.44           N
ATOM   1450  CA  VAL A 186      66.988  29.039  36.335  1.00 18.14           C
ATOM   1451  C   VAL A 186      66.982  29.766  34.997  1.00 18.40           C
ATOM   1452  O   VAL A 186      67.680  30.766  34.818  1.00 15.55           O
ATOM   1453  CB  VAL A 186      65.885  29.665  37.241  1.00 18.70           C
ATOM   1454  CG1 VAL A 186      64.623  29.934  36.427  1.00 19.07           C
ATOM   1455  CG2 VAL A 186      65.556  28.732  38.395  1.00 15.44           C
ATOM   1456  N   LEU A 187      66.203  29.218  34.062  1.00 17.14           N
ATOM   1457  CA  LEU A 187      65.980  29.819  32.766  1.00 15.92           C
ATOM   1458  C   LEU A 187      64.459  29.929  32.711  1.00 17.90           C
ATOM   1459  O   LEU A 187      63.747  28.911  32.680  1.00 18.58           O
ATOM   1460  CB  LEU A 187      66.452  28.934  31.611  1.00 15.67           C
ATOM   1461  CG  LEU A 187      65.894  29.380  30.236  1.00 15.35           C
ATOM   1462  CD1 LEU A 187      66.446  30.761  29.846  1.00 10.34           C
ATOM   1463  CD2 LEU A 187      66.250  28.343  29.174  1.00 12.08           C
ATOM   1464  N   GLN A 188      63.952  31.153  32.748  1.00 15.72           N
ATOM   1465  CA  GLN A 188      62.525  31.346  32.655  1.00 16.27           C
ATOM   1466  C   GLN A 188      62.236  31.799  31.234  1.00 18.12           C
ATOM   1467  O   GLN A 188      62.810  32.789  30.771  1.00 17.98           O
ATOM   1468  CB  GLN A 188      62.035  32.416  33.624  1.00 15.66           C
ATOM   1469  CG  GLN A 188      60.569  32.748  33.405  1.00 16.95           C
ATOM   1470  CD  GLN A 188      60.054  33.765  34.400  1.00 21.88           C
ATOM   1471  OE1 GLN A 188      60.071  34.965  34.135  1.00 24.93           O
ATOM   1472  NE2 GLN A 188      59.620  33.293  35.569  1.00 19.65           N
ATOM   1473  N   VAL A 189      61.363  31.071  30.540  1.00 19.55           N
ATOM   1474  CA  VAL A 189      61.010  31.428  29.162  1.00 19.72           C
ATOM   1475  C   VAL A 189      59.545  31.234  28.870  1.00 19.68           C
ATOM   1476  O   VAL A 189      58.830  30.537  29.586  1.00 18.51           O
ATOM   1477  CB  VAL A 189      61.793  30.593  28.086  1.00 19.68           C
ATOM   1478  CG1 VAL A 189      63.248  31.046  28.023  1.00 13.99           C
ATOM   1479  CG2 VAL A 189      61.681  29.082  28.388  1.00 16.02           C
ATOM   1480  N   GLU A 190      59.106  31.888  27.808  1.00 21.04           N
ATOM   1481  CA  GLU A 190      57.739  31.762  27.351  1.00 18.93           C
ATOM   1482  C   GLU A 190      57.679  30.301  26.909  1.00 17.40           C
ATOM   1483  O   GLU A 190      58.523  29.836  26.119  1.00 16.54           O
ATOM   1484  CB  GLU A 190      57.497  32.681  26.160  1.00 19.08           C
ATOM   1485  CG  GLU A 190      56.045  32.669  25.721  1.00 21.47           C
ATOM   1486  CD  GLU A 190      55.814  33.439  24.442  1.00 20.94           C
ATOM   1487  OE1 GLU A 190      56.575  34.402  24.163  1.00 18.44           O
ATOM   1488  OE2 GLU A 190      54.860  33.076  23.727  1.00 20.91           O
ATOM   1489  N   HIS A 191      56.689  29.578  27.406  1.00 14.76           N
ATOM   1490  CA  HIS A 191      56.587  28.165  27.092  1.00 16.30           C
ATOM   1491  C   HIS A 191      55.135  27.670  27.081  1.00 18.85           C
ATOM   1492  O   HIS A 191      54.414  27.810  28.072  1.00 19.99           O
ATOM   1493  CB  HIS A 191      57.410  27.382  28.116  1.00 14.02           C
ATOM   1494  CG  HIS A 191      57.436  25.910  27.873  1.00 13.29           C
ATOM   1495  ND1 HIS A 191      58.148  25.340  26.841  1.00 16.38           N
ATOM   1496  CD2 HIS A 191      56.837  24.889  28.527  1.00 13.82           C
ATOM   1497  CE1 HIS A 191      57.991  24.029  26.871  1.00 16.36           C
ATOM   1498  NE2 HIS A 191      57.201  23.729  27.887  1.00 19.53           N
ATOM   1499  N   HIS A 192      54.724  27.094  25.953  1.00 19.11           N
ATOM   1500  CA  HIS A 192      53.373  26.581  25.777  1.00 20.15           C
ATOM   1501  C   HIS A 192      53.329  25.749  24.490  1.00 22.93           C
ATOM   1502  O   HIS A 192      54.288  25.745  23.716  1.00 23.22           O
ATOM   1503  CB  HIS A 192      52.373  27.741  25.724  1.00 20.13           C
ATOM   1504  CG  HIS A 192      52.735  28.810  24.742  1.00 23.54           C
ATOM   1505  ND1 HIS A 192      52.703  28.611  23.377  1.00 21.73           N
ATOM   1506  CD2 HIS A 192      53.191  30.074  24.928  1.00 24.30           C
ATOM   1507  CE1 HIS A 192      53.130  29.704  22.768  1.00 26.03           C
ATOM   1508  NE2 HIS A 192      53.432  30.607  23.686  1.00 22.22           N
ATOM   1509  N   PRO A 193      52.223  25.016  24.252  1.00 24.51           N
ATOM   1510  CA  PRO A 193      52.091  24.180  23.043  1.00 24.20           C
ATOM   1511  C   PRO A 193      52.405  24.822  21.683  1.00 24.02           C
ATOM   1512  O   PRO A 193      52.724  24.101  20.735  1.00 23.31           O
ATOM   1513  CB  PRO A 193      50.656  23.672  23.127  1.00 24.13           C
ATOM   1514  CG  PRO A 193      50.456  23.527  24.624  1.00 26.55           C
ATOM   1515  CD  PRO A 193      51.089  24.800  25.174  1.00 23.12           C
ATOM   1516  N   TYR A 194      52.320  26.150  21.571  1.00 24.18           N
ATOM   1517  CA  TYR A 194      52.635  26.807  20.295  1.00 27.09           C
ATOM   1518  C   TYR A 194      54.088  27.296  20.245  1.00 26.94           C
ATOM   1519  O   TYR A 194      54.554  27.749  19.192  1.00 25.41           O
ATOM   1520  CB  TYR A 194      51.716  28.005  20.009  1.00 28.91           C
ATOM   1521  CG  TYR A 194      50.222  27.713  19.986  1.00 35.06           C
ATOM   1522  CD1 TYR A 194      49.712  26.525  19.445  1.00 37.50           C
ATOM   1523  CD2 TYR A 194      49.311  28.657  20.469  1.00 37.74           C
ATOM   1524  CE1 TYR A 194      48.319  26.294  19.391  1.00 41.24           C
ATOM   1525  CE2 TYR A 194      47.933  28.440  20.419  1.00 40.47           C
ATOM   1526  CZ  TYR A 194      47.440  27.264  19.884  1.00 41.97           C
ATOM   1527  OH  TYR A 194      46.070  27.074  19.856  1.00 44.04           O
ATOM   1528  N   LEU A 195      54.783  27.232  21.387  1.00 24.85           N
ATOM   1529  CA  LEU A 195      56.188  27.640  21.476  1.00 24.09           C
ATOM   1530  C   LEU A 195      56.860  26.668  22.432  1.00 23.24           C
ATOM   1531  O   LEU A 195      57.108  26.993  23.594  1.00 21.51           O
ATOM   1532  CB  LEU A 195      56.326  29.075  21.999  1.00 23.36           C
ATOM   1533  CG  LEU A 195      57.765  29.594  22.196  1.00 24.27           C
ATOM   1534  CD1 LEU A 195      58.544  29.498  20.888  1.00 23.95           C
ATOM   1535  CD2 LEU A 195      57.734  31.021  22.685  1.00 20.96           C
ATOM   1536  N   GLN A 196      57.164  25.477  21.923  1.00 20.98           N
ATOM   1537  CA  GLN A 196      57.737  24.419  22.745  1.00 20.40           C
ATOM   1538  C   GLN A 196      59.246  24.409  22.887  1.00 19.84           C
ATOM   1539  O   GLN A 196      59.774  23.907  23.892  1.00 18.86           O
ATOM   1540  CB  GLN A 196      57.250  23.061  22.223  1.00 20.51           C
ATOM   1541  CG  GLN A 196      55.740  22.985  22.175  1.00 21.56           C
ATOM   1542  CD  GLN A 196      55.221  21.621  21.770  1.00 26.07           C
ATOM   1543  OE1 GLN A 196      55.823  20.587  22.089  1.00 24.07           O
ATOM   1544  NE2 GLN A 196      54.081  21.608  21.079  1.00 25.77           N
ATOM   1545  N   GLN A 197      59.926  24.958  21.886  1.00 17.84           N
ATOM   1546  CA  GLN A 197      61.377  25.020  21.862  1.00 18.45           C
ATOM   1547  C   GLN A 197      62.006  23.815  22.587  1.00 19.71           C
ATOM   1548  O   GLN A 197      62.781  23.989  23.528  1.00 20.82           O
ATOM   1549  CB  GLN A 197      61.836  26.336  22.507  1.00 19.74           C
ATOM   1550  CG  GLN A 197      61.157  27.581  21.937  1.00 16.62           C
ATOM   1551  CD  GLN A 197      61.685  28.881  22.541  1.00 18.25           C
ATOM   1552  OE1 GLN A 197      62.520  29.560  21.944  1.00 19.24           O
ATOM   1553  NE2 GLN A 197      61.200  29.227  23.733  1.00 13.42           N
ATOM   1554  N   PRO A 198      61.693  22.575  22.141  1.00 20.45           N
ATOM   1555  CA  PRO A 198      62.222  21.342  22.751  1.00 19.62           C
ATOM   1556  C   PRO A 198      63.751  21.220  22.818  1.00 18.34           C
ATOM   1557  O   PRO A 198      64.290  20.590  23.728  1.00 18.48           O
ATOM   1558  CB  PRO A 198      61.577  20.231  21.909  1.00 19.14           C
ATOM   1559  CG  PRO A 198      61.509  20.864  20.549  1.00 20.59           C
ATOM   1560  CD  PRO A 198      60.989  22.265  20.880  1.00 20.78           C
ATOM   1561  N   LYS A 199      64.458  21.813  21.866  1.00 18.76           N
ATOM   1562  CA  LYS A 199      65.917  21.736  21.891  1.00 18.58           C
ATOM   1563  C   LYS A 199      66.497  22.652  22.987  1.00 18.45           C
ATOM   1564  O   LYS A 199      67.467  22.297  23.651  1.00 17.15           O
ATOM   1565  CB  LYS A 199      66.481  22.118  20.530  1.00 19.28           C
ATOM   1566  CG  LYS A 199      66.027  21.185  19.416  1.00 23.45           C
ATOM   1567  CD  LYS A 199      66.520  21.630  18.040  1.00 22.54           C
ATOM   1568  CE  LYS A 199      66.126  20.594  16.974  1.00 24.47           C
ATOM   1569  NZ  LYS A 199      66.564  20.944  15.590  1.00 23.59           N
ATOM   1570  N   LEU A 200      65.902  23.828  23.168  1.00 18.44           N
ATOM   1571  CA  LEU A 200      66.365  24.751  24.196  1.00 18.56           C
ATOM   1572  C   LEU A 200      66.139  24.126  25.575  1.00 19.96           C
ATOM   1573  O   LEU A 200      67.024  24.144  26.429  1.00 18.79           O
ATOM   1574  CB  LEU A 200      65.615  26.081  24.122  1.00 17.44           C
ATOM   1575  CG  LEU A 200      66.013  27.084  25.219  1.00 19.55           C
ATOM   1576  CD1 LEU A 200      67.474  27.495  25.032  1.00 17.77           C
ATOM   1577  CD2 LEU A 200      65.095  28.303  25.188  1.00 18.87           C
ATOM   1578  N   ILE A 201      64.946  23.585  25.787  1.00 19.40           N
ATOM   1579  CA  ILE A 201      64.609  22.954  27.063  1.00 21.99           C
ATOM   1580  C   ILE A 201      65.622  21.843  27.387  1.00 22.66           C
ATOM   1581  O   ILE A 201      66.173  21.784  28.493  1.00 21.53           O
ATOM   1582  CB  ILE A 201      63.183  22.330  27.000  1.00 23.61           C
ATOM   1583  CG1 ILE A 201      62.144  23.421  26.684  1.00 24.18           C
ATOM   1584  CG2 ILE A 201      62.860  21.585  28.299  1.00 22.75           C
ATOM   1585  CD1 ILE A 201      61.984  24.488  27.728  1.00 22.01           C
ATOM   1586  N   GLU A 202      65.865  20.978  26.397  1.00 22.24           N
ATOM   1587  CA  GLU A 202      66.765  19.848  26.548  1.00 20.95           C
ATOM   1588  C   GLU A 202      68.188  20.247  26.898  1.00 20.33           C
ATOM   1589  O   GLU A 202      68.802  19.682  27.799  1.00 19.21           O
ATOM   1590  CB  GLU A 202      66.765  19.021  25.272  1.00 24.15           C
ATOM   1591  CG  GLU A 202      67.557  17.728  25.366  1.00 31.91           C
ATOM   1592  CD  GLU A 202      67.490  16.941  24.075  1.00 37.29           C
ATOM   1593  OE1 GLU A 202      66.355  16.688  23.607  1.00 40.44           O
ATOM   1594  OE2 GLU A 202      68.559  16.586  23.529  1.00 36.76           O
ATOM   1595  N   PHE A 203      68.721  21.208  26.164  1.00 19.44           N
ATOM   1596  CA  PHE A 203      70.065  21.679  26.435  1.00 17.81           C
ATOM   1597  C   PHE A 203      70.197  22.272  27.847  1.00 17.54           C
ATOM   1598  O   PHE A 203      71.175  22.013  28.542  1.00 16.84           O
ATOM   1599  CB  PHE A 203      70.483  22.771  25.447  1.00 15.87           C
ATOM   1600  CG  PHE A 203      71.676  23.564  25.928  1.00 15.71           C
ATOM   1601  CD1 PHE A 203      72.948  22.987  25.948  1.00 16.98           C
ATOM   1602  CD2 PHE A 203      71.516  24.855  26.436  1.00 17.95           C
ATOM   1603  CE1 PHE A 203      74.047  23.684  26.470  1.00 18.88           C
ATOM   1604  CE2 PHE A 203      72.611  25.570  26.967  1.00 16.33           C
ATOM   1605  CZ  PHE A 203      73.871  24.985  26.984  1.00 18.56           C
ATOM   1606  N   ALA A 204      69.224  23.088  28.246  1.00 15.97           N
ATOM   1607  CA  ALA A 204      69.256  23.735  29.553  1.00 19.22           C
ATOM   1608  C   ALA A 204      69.210  22.726  30.689  1.00 20.11           C
ATOM   1609  O   ALA A 204      70.013  22.786  31.627  1.00 19.86           O
ATOM   1610  CB  ALA A 204      68.094  24.725  29.678  1.00 18.91           C
ATOM   1611  N   GLN A 205      68.273  21.790  30.600  1.00 22.07           N
ATOM   1612  CA  GLN A 205      68.139  20.778  31.644  1.00 23.47           C
ATOM   1613  C   GLN A 205      69.375  19.894  31.778  1.00 23.05           C
ATOM   1614  O   GLN A 205      69.763  19.550  32.895  1.00 23.50           O
ATOM   1615  CB  GLN A 205      66.896  19.924  31.405  1.00 22.36           C
ATOM   1616  CG  GLN A 205      65.595  20.727  31.414  1.00 22.21           C
ATOM   1617  CD  GLN A 205      64.388  19.820  31.286  1.00 23.12           C
ATOM   1618  OE1 GLN A 205      64.402  18.888  30.491  1.00 22.63           O
ATOM   1619  NE2 GLN A 205      63.342  20.084  32.063  1.00 22.56           N
ATOM   1620  N   LYS A 206      69.999  19.539  30.655  1.00 24.12           N
ATOM   1621  CA  LYS A 206      71.204  18.712  30.693  1.00 24.81           C
ATOM   1622  C   LYS A 206      72.382  19.478  31.293  1.00 24.87           C
ATOM   1623  O   LYS A 206      73.311  18.889  31.858  1.00 25.67           O
ATOM   1624  CB  LYS A 206      71.574  18.244  29.292  1.00 28.80           C
ATOM   1625  CG  LYS A 206      70.638  17.190  28.738  1.00 35.01           C
ATOM   1626  CD  LYS A 206      71.211  16.614  27.461  1.00 40.19           C
ATOM   1627  CE  LYS A 206      70.327  15.533  26.857  1.00 40.13           C
ATOM   1628  NZ  LYS A 206      70.983  14.997  25.626  1.00 42.24           N
ATOM   1629  N   ALA A 207      72.340  20.797  31.158  1.00 22.17           N
ATOM   1630  CA  ALA A 207      73.380  21.661  31.692  1.00 20.87           C
ATOM   1631  C   ALA A 207      73.112  21.970  33.179  1.00 20.11           C
ATOM   1632  O   ALA A 207      73.800  22.789  33.775  1.00 21.01           O
ATOM   1633  CB  ALA A 207      73.428  22.968  30.876  1.00 17.24           C
ATOM   1634  N   GLY A 208      72.112  21.319  33.772  1.00 19.87           N
ATOM   1635  CA  GLY A 208      71.792  21.575  35.167  1.00 20.71           C
ATOM   1636  C   GLY A 208      70.850  22.746  35.451  1.00 20.84           C
ATOM   1637  O   GLY A 208      70.416  22.934  36.587  1.00 21.19           O
ATOM   1638  N   VAL A 209      70.528  23.537  34.428  1.00 20.62           N
ATOM   1639  CA  VAL A 209      69.621  24.679  34.580  1.00 18.02           C
ATOM   1640  C   VAL A 209      68.167  24.212  34.734  1.00 20.19           C
ATOM   1641  O   VAL A 209      67.731  23.298  34.033  1.00 21.36           O
ATOM   1642  CB  VAL A 209      69.699  25.596  33.339  1.00 18.59           C
ATOM   1643  CG1 VAL A 209      68.869  26.870  33.549  1.00 11.13           C
ATOM   1644  CG2 VAL A 209      71.158  25.923  33.038  1.00 13.95           C
ATOM   1645  N   THR A 210      67.424  24.835  35.647  1.00 18.57           N
ATOM   1646  CA  THR A 210      66.029  24.488  35.868  1.00 16.42           C
ATOM   1647  C   THR A 210      65.159  25.426  35.043  1.00 18.76           C
ATOM   1648  O   THR A 210      65.375  26.638  35.024  1.00 15.86           O
ATOM   1649  CB  THR A 210      65.613  24.630  37.353  1.00 17.66           C
ATOM   1650  OG1 THR A 210      66.280  23.635  38.136  1.00 19.09           O
ATOM   1651  CG2 THR A 210      64.100  24.454  37.511  1.00 14.94           C
ATOM   1652  N   ILE A 211      64.173  24.852  34.360  1.00 19.43           N
ATOM   1653  CA  ILE A 211      63.266  25.627  33.527  1.00 19.48           C
ATOM   1654  C   ILE A 211      61.975  26.043  34.225  1.00 19.12           C
ATOM   1655  O   ILE A 211      61.332  25.239  34.889  1.00 21.08           O
ATOM   1656  CB  ILE A 211      62.814  24.834  32.264  1.00 21.10           C
ATOM   1657  CG1 ILE A 211      64.024  24.300  31.494  1.00 19.78           C
ATOM   1658  CG2 ILE A 211      61.945  25.735  31.374  1.00 19.13           C
ATOM   1659  CD1 ILE A 211      64.904  25.363  30.917  1.00 21.71           C
ATOM   1660  N   THR A 212      61.611  27.309  34.075  1.00 18.33           N
ATOM   1661  CA  THR A 212      60.342  27.795  34.592  1.00 19.61           C
ATOM   1662  C   THR A 212      59.585  28.375  33.392  1.00 18.79           C
ATOM   1663  O   THR A 212      60.115  29.190  32.631  1.00 17.60           O
ATOM   1664  CB  THR A 212      60.484  28.904  35.663  1.00 21.94           C
ATOM   1665  OG1 THR A 212      60.990  28.337  36.879  1.00 24.59           O
ATOM   1666  CG2 THR A 212      59.113  29.523  35.942  1.00 21.28           C
ATOM   1667  N   ALA A 213      58.341  27.949  33.228  1.00 19.46           N
ATOM   1668  CA  ALA A 213      57.525  28.415  32.123  1.00 20.32           C
ATOM   1669  C   ALA A 213      56.528  29.509  32.506  1.00 21.10           C
ATOM   1670  O   ALA A 213      55.952  29.487  33.585  1.00 18.54           O
ATOM   1671  CB  ALA A 213      56.762  27.217  31.503  1.00 16.87           C
ATOM   1672  N   TYR A 214      56.339  30.474  31.614  1.00 24.07           N
ATOM   1673  CA  TYR A 214      55.325  31.493  31.837  1.00 26.59           C
ATOM   1674  C   TYR A 214      54.425  31.449  30.613  1.00 29.15           C
ATOM   1675  O   TYR A 214      54.852  31.032  29.528  1.00 27.75           O
ATOM   1676  CB  TYR A 214      55.918  32.886  32.075  1.00 23.60           C
ATOM   1677  CG  TYR A 214      56.638  33.560  30.927  1.00 23.51           C
ATOM   1678  CD1 TYR A 214      55.938  34.248  29.934  1.00 21.54           C
ATOM   1679  CD2 TYR A 214      58.027  33.598  30.899  1.00 21.78           C
ATOM   1680  CE1 TYR A 214      56.614  34.971  28.948  1.00 22.09           C
ATOM   1681  CE2 TYR A 214      58.706  34.305  29.932  1.00 24.86           C
ATOM   1682  CZ  TYR A 214      57.999  34.996  28.958  1.00 23.95           C
ATOM   1683  OH  TYR A 214      58.706  35.710  28.019  1.00 23.34           O
ATOM   1684  N   SER A 215      53.174  31.845  30.818  1.00 32.12           N
ATOM   1685  CA  SER A 215      52.134  31.813  29.797  1.00 35.95           C
ATOM   1686  C   SER A 215      51.784  30.362  29.445  1.00 34.69           C
ATOM   1687  O   SER A 215      51.871  29.960  28.293  1.00 35.43           O
ATOM   1688  CB  SER A 215      52.559  32.581  28.550  1.00 36.46           C
ATOM   1689  OG  SER A 215      52.217  33.948  28.691  1.00 42.64           O
ATOM   1690  N   THR A 216      42.860  29.685  20.849  1.00 71.10           N
ATOM   1691  CA  THR A 216      42.943  29.380  22.275  1.00 71.44           C
ATOM   1692  C   THR A 216      43.176  27.893  22.535  1.00 71.01           C
ATOM   1693  O   THR A 216      42.416  27.043  22.066  1.00 71.04           O
ATOM   1694  CB  THR A 216      41.664  29.835  23.012  1.00 71.48           C
ATOM   1695  OG1 THR A 216      41.630  31.267  23.045  1.00 72.07           O
ATOM   1696  CG2 THR A 216      41.629  29.294  24.440  1.00 71.06           C
ATOM   1697  N   LEU A 217      44.229  27.602  23.296  1.00 70.00           N
ATOM   1698  CA  LEU A 217      44.625  26.238  23.645  1.00 69.26           C
ATOM   1699  C   LEU A 217      43.615  25.465  24.489  1.00 68.66           C
ATOM   1700  O   LEU A 217      43.778  24.267  24.727  1.00 68.38           O
ATOM   1701  CB  LEU A 217      45.971  26.266  24.367  1.00 69.03           C
ATOM   1702  CG  LEU A 217      47.173  26.616  23.493  1.00 68.05           C
ATOM   1703  CD1 LEU A 217      48.338  27.046  24.369  1.00 68.58           C
ATOM   1704  CD2 LEU A 217      47.531  25.416  22.629  1.00 67.42           C
ATOM   1705  N   PHE A 218      42.579  26.150  24.951  1.00 68.32           N
ATOM   1706  CA  PHE A 218      41.543  25.503  25.744  1.00 67.79           C
ATOM   1707  C   PHE A 218      40.484  24.909  24.809  1.00 67.15           C
ATOM   1708  O   PHE A 218      39.743  23.998  25.187  1.00 67.19           O
ATOM   1709  CB  PHE A 218      40.906  26.521  26.696  1.00 68.33           C
ATOM   1710  CG  PHE A 218      41.756  26.849  27.895  1.00 68.89           C
ATOM   1711  CD1 PHE A 218      43.124  27.069  27.761  1.00 69.08           C
ATOM   1712  CD2 PHE A 218      41.185  26.950  29.160  1.00 68.99           C
ATOM   1713  CE1 PHE A 218      43.912  27.384  28.870  1.00 69.34           C
ATOM   1714  CE2 PHE A 218      41.964  27.266  30.275  1.00 69.47           C
ATOM   1715  CZ  PHE A 218      43.331  27.482  30.128  1.00 68.87           C
ATOM   1716  N   ALA A 219      40.437  25.422  23.580  1.00 65.44           N
ATOM   1717  CA  ALA A 219      39.476  24.972  22.578  1.00 63.40           C
ATOM   1718  C   ALA A 219      40.085  23.984  21.590  1.00 62.36           C
ATOM   1719  O   ALA A 219      39.359  23.300  20.862  1.00 61.73           O
ATOM   1720  CB  ALA A 219      38.914  26.176  21.824  1.00 62.94           C
ATOM   1721  N   HIS A 220      41.415  23.910  21.566  1.00 60.37           N
ATOM   1722  CA  HIS A 220      42.108  23.009  20.649  1.00 57.88           C
ATOM   1723  C   HIS A 220      41.677  21.560  20.854  1.00 55.02           C
ATOM   1724  O   HIS A 220      41.606  21.082  21.984  1.00 54.35           O
ATOM   1725  CB  HIS A 220      43.627  23.111  20.824  1.00 58.87           C
ATOM   1726  CG  HIS A 220      44.395  22.546  19.671  1.00 58.78           C
ATOM   1727  ND1 HIS A 220      44.709  23.289  18.552  1.00 59.10           N
ATOM   1728  CD2 HIS A 220      44.835  21.290  19.424  1.00 59.26           C
ATOM   1729  CE1 HIS A 220      45.306  22.513  17.665  1.00 60.04           C
ATOM   1730  NE2 HIS A 220      45.394  21.295  18.169  1.00 59.65           N
ATOM   1731  N   ASP A 221      41.412  20.862  19.752  1.00 51.99           N
ATOM   1732  CA  ASP A 221      40.969  19.474  19.812  1.00 48.80           C
ATOM   1733  C   ASP A 221      41.956  18.514  20.469  1.00 45.12           C
ATOM   1734  O   ASP A 221      41.544  17.638  21.238  1.00 43.08           O
ATOM   1735  CB  ASP A 221      40.601  18.973  18.411  1.00 51.70           C
ATOM   1736  CG  ASP A 221      39.359  19.656  17.857  1.00 55.15           C
ATOM   1737  OD1 ASP A 221      38.343  19.713  18.586  1.00 56.13           O
ATOM   1738  OD2 ASP A 221      39.393  20.129  16.695  1.00 55.83           O
ATOM   1739  N   THR A 222      43.247  18.663  20.174  1.00 39.49           N
ATOM   1740  CA  THR A 222      44.242  17.787  20.782  1.00 37.13           C
ATOM   1741  C   THR A 222      44.194  17.891  22.305  1.00 35.22           C
ATOM   1742  O   THR A 222      44.159  16.872  22.994  1.00 34.64           O
ATOM   1743  CB  THR A 222      45.673  18.122  20.320  1.00 35.43           C
ATOM   1744  OG1 THR A 222      45.792  17.864  18.920  1.00 37.87           O
ATOM   1745  CG2 THR A 222      46.686  17.265  21.060  1.00 34.67           C
ATOM   1746  N   ILE A 223      44.186  19.122  22.820  1.00 33.64           N
ATOM   1747  CA  ILE A 223      44.149  19.364  24.264  1.00 33.51           C
ATOM   1748  C   ILE A 223      42.812  18.934  24.859  1.00 33.31           C
ATOM   1749  O   ILE A 223      42.774  18.281  25.904  1.00 32.72           O
ATOM   1750  CB  ILE A 223      44.400  20.873  24.604  1.00 33.43           C
ATOM   1751  CG1 ILE A 223      45.771  21.315  24.071  1.00 32.12           C
ATOM   1752  CG2 ILE A 223      44.340  21.093  26.118  1.00 31.71           C
ATOM   1753  CD1 ILE A 223      46.947  20.560  24.680  1.00 29.84           C
ATOM   1754  N   LYS A 224      41.723  19.307  24.192  1.00 34.14           N
ATOM   1755  CA  LYS A 224      40.375  18.935  24.625  1.00 34.58           C
ATOM   1756  C   LYS A 224      40.254  17.417  24.710  1.00 32.91           C
ATOM   1757  O   LYS A 224      39.743  16.879  25.687  1.00 33.44           O
ATOM   1758  CB  LYS A 224      39.326  19.449  23.633  1.00 37.07           C
ATOM   1759  CG  LYS A 224      38.799  20.848  23.903  1.00 41.14           C
ATOM   1760  CD  LYS A 224      37.724  21.226  22.885  1.00 46.06           C
ATOM   1761  CE  LYS A 224      37.146  22.613  23.161  1.00 50.13           C
ATOM   1762  NZ  LYS A 224      36.182  23.064  22.098  1.00 52.99           N
ATOM   1763  N   ALA A 225      40.734  16.737  23.676  1.00 31.05           N
ATOM   1764  CA  ALA A 225      40.674  15.282  23.604  1.00 31.14           C
ATOM   1765  C   ALA A 225      41.468  14.600  24.706  1.00 30.65           C
ATOM   1766  O   ALA A 225      41.013  13.616  25.293  1.00 30.42           O
ATOM   1767  CB  ALA A 225      41.176  14.804  22.227  1.00 29.70           C
ATOM   1768  N   ILE A 226      42.663  15.114  24.977  1.00 31.08           N
ATOM   1769  CA  ILE A 226      43.508  14.531  26.010  1.00 31.68           C
ATOM   1770  C   ILE A 226      42.940  14.838  27.379  1.00 31.44           C
ATOM   1771  O   ILE A 226      43.062  14.033  28.295  1.00 34.53           O
ATOM   1772  CB  ILE A 226      44.961  15.032  25.895  1.00 32.48           C
ATOM   1773  CG1 ILE A 226      45.555  14.523  24.576  1.00 31.71           C
ATOM   1774  CG2 ILE A 226      45.790  14.542  27.080  1.00 30.52           C
ATOM   1775  CD1 ILE A 226      46.996  14.903  24.350  1.00 34.30           C
ATOM   1776  N   ALA A 227      42.293  15.989  27.503  1.00 32.87           N
ATOM   1777  CA  ALA A 227      41.663  16.397  28.759  1.00 33.11           C
ATOM   1778  C   ALA A 227      40.509  15.445  29.039  1.00 34.10           C
ATOM   1779  O   ALA A 227      40.368  14.920  30.142  1.00 33.33           O
ATOM   1780  CB  ALA A 227      41.136  17.814  28.640  1.00 31.13           C
ATOM   1781  N   ALA A 228      39.681  15.237  28.018  1.00 35.23           N
ATOM   1782  CA  ALA A 228      38.531  14.351  28.128  1.00 35.78           C
ATOM   1783  C   ALA A 228      39.003  12.934  28.403  1.00 34.83           C
ATOM   1784  O   ALA A 228      38.374  12.198  29.152  1.00 35.46           O
ATOM   1785  CB  ALA A 228      37.708  14.393  26.844  1.00 35.06           C
ATOM   1786  N   LYS A 229      40.128  12.559  27.810  1.00 34.97           N
ATOM   1787  CA  LYS A 229      40.650  11.222  28.018  1.00 35.45           C
ATOM   1788  C   LYS A 229      40.952  10.914  29.494  1.00 36.12           C
ATOM   1789  O   LYS A 229      40.690   9.807  29.965  1.00 34.16           O
ATOM   1790  CB  LYS A 229      41.912  11.013  27.185  1.00 36.16           C
ATOM   1791  CG  LYS A 229      42.114   9.558  26.802  1.00 38.62           C
ATOM   1792  CD  LYS A 229      43.530   9.055  27.040  1.00 38.99           C
ATOM   1793  CE  LYS A 229      44.525   9.653  26.070  1.00 38.16           C
ATOM   1794  NZ  LYS A 229      45.780   8.860  26.116  1.00 38.49           N
ATOM   1795  N   TYR A 230      41.502  11.888  30.219  1.00 36.20           N
ATOM   1796  CA  TYR A 230      41.852  11.689  31.629  1.00 38.13           C
ATOM   1797  C   TYR A 230      40.819  12.284  32.579  1.00 39.35           C
ATOM   1798  O   TYR A 230      40.964  12.217  33.801  1.00 40.01           O
ATOM   1799  CB  TYR A 230      43.245  12.285  31.915  1.00 36.30           C
ATOM   1800  CG  TYR A 230      44.343  11.578  31.152  1.00 35.79           C
ATOM   1801  CD1 TYR A 230      44.626  10.237  31.401  1.00 34.47           C
ATOM   1802  CD2 TYR A 230      45.043  12.219  30.126  1.00 36.15           C
ATOM   1803  CE1 TYR A 230      45.565   9.540  30.647  1.00 34.80           C
ATOM   1804  CE2 TYR A 230      45.998  11.524  29.361  1.00 35.88           C
ATOM   1805  CZ  TYR A 230      46.245  10.181  29.631  1.00 35.53           C
ATOM   1806  OH  TYR A 230      47.151   9.459  28.884  1.00 36.89           O
ATOM   1807  N   ASN A 231      39.770  12.859  32.009  1.00 40.86           N
ATOM   1808  CA  ASN A 231      38.717  13.466  32.804  1.00 41.37           C
ATOM   1809  C   ASN A 231      39.319  14.601  33.617  1.00 39.89           C
ATOM   1810  O   ASN A 231      39.090  14.713  34.827  1.00 39.55           O
ATOM   1811  CB  ASN A 231      38.078  12.425  33.730  1.00 44.59           C
ATOM   1812  CG  ASN A 231      36.799  12.927  34.380  1.00 48.22           C
ATOM   1813  OD1 ASN A 231      35.948  13.523  33.716  1.00 50.52           O
ATOM   1814  ND2 ASN A 231      36.652  12.679  35.680  1.00 50.19           N
ATOM   1815  N   LYS A 232      40.099  15.433  32.930  1.00 37.70           N
ATOM   1816  CA  LYS A 232      40.754  16.595  33.528  1.00 35.71           C
ATOM   1817  C   LYS A 232      40.386  17.814  32.708  1.00 35.35           C
ATOM   1818  O   LYS A 232      39.829  17.682  31.626  1.00 36.26           O
ATOM   1819  CB  LYS A 232      42.272  16.425  33.500  1.00 34.75           C
ATOM   1820  CG  LYS A 232      42.843  15.792  34.742  1.00 36.95           C
ATOM   1821  CD  LYS A 232      42.434  14.349  34.883  1.00 40.00           C
ATOM   1822  CE  LYS A 232      42.805  13.808  36.258  1.00 41.47           C
ATOM   1823  NZ  LYS A 232      42.185  14.605  37.361  1.00 40.77           N
ATOM   1824  N   THR A 233      40.686  19.003  33.213  1.00 34.84           N
ATOM   1825  CA  THR A 233      40.394  20.211  32.454  1.00 35.54           C
ATOM   1826  C   THR A 233      41.549  20.435  31.470  1.00 34.30           C
ATOM   1827  O   THR A 233      42.594  19.790  31.559  1.00 34.03           O
ATOM   1828  CB  THR A 233      40.254  21.468  33.371  1.00 35.67           C
ATOM   1829  OG1 THR A 233      41.539  21.857  33.875  1.00 39.25           O
ATOM   1830  CG2 THR A 233      39.348  21.162  34.546  1.00 37.20           C
ATOM   1831  N   PRO A 234      41.348  21.309  30.477  1.00 34.00           N
ATOM   1832  CA  PRO A 234      42.432  21.559  29.527  1.00 33.26           C
ATOM   1833  C   PRO A 234      43.611  22.224  30.246  1.00 32.26           C
ATOM   1834  O   PRO A 234      44.777  21.961  29.930  1.00 31.37           O
ATOM   1835  CB  PRO A 234      41.773  22.470  28.499  1.00 33.72           C
ATOM   1836  CG  PRO A 234      40.381  21.903  28.445  1.00 34.32           C
ATOM   1837  CD  PRO A 234      40.055  21.743  29.918  1.00 33.66           C
ATOM   1838  N   ALA A 235      43.298  23.074  31.221  1.00 30.69           N
ATOM   1839  CA  ALA A 235      44.326  23.761  31.991  1.00 29.33           C
ATOM   1840  C   ALA A 235      45.162  22.725  32.739  1.00 29.18           C
ATOM   1841  O   ALA A 235      46.399  22.800  32.766  1.00 28.28           O
ATOM   1842  CB  ALA A 235      43.681  24.742  32.975  1.00 29.01           C
ATOM   1843  N   GLU A 236      44.491  21.751  33.341  1.00 28.59           N
ATOM   1844  CA  GLU A 236      45.198  20.709  34.063  1.00 30.39           C
ATOM   1845  C   GLU A 236      46.159  19.952  33.150  1.00 32.12           C
ATOM   1846  O   GLU A 236      47.280  19.618  33.548  1.00 33.02           O
ATOM   1847  CB  GLU A 236      44.204  19.741  34.696  1.00 32.73           C
ATOM   1848  CG  GLU A 236      43.461  20.314  35.903  1.00 33.61           C
ATOM   1849  CD  GLU A 236      42.543  19.292  36.544  1.00 36.04           C
ATOM   1850  OE1 GLU A 236      41.690  18.727  35.831  1.00 36.98           O
ATOM   1851  OE2 GLU A 236      42.671  19.048  37.760  1.00 37.37           O
ATOM   1852  N   VAL A 237      45.727  19.684  31.919  1.00 32.46           N
ATOM   1853  CA  VAL A 237      46.578  18.977  30.963  1.00 31.33           C
ATOM   1854  C   VAL A 237      47.798  19.830  30.591  1.00 29.64           C
ATOM   1855  O   VAL A 237      48.911  19.325  30.523  1.00 28.63           O
ATOM   1856  CB  VAL A 237      45.806  18.621  29.655  1.00 31.90           C
ATOM   1857  CG1 VAL A 237      46.753  17.953  28.648  1.00 26.64           C
ATOM   1858  CG2 VAL A 237      44.632  17.704  29.979  1.00 32.16           C
ATOM   1859  N   LEU A 238      47.586  21.119  30.344  1.00 28.16           N
ATOM   1860  CA  LEU A 238      48.700  22.003  29.990  1.00 29.04           C
ATOM   1861  C   LEU A 238      49.734  22.108  31.128  1.00 28.48           C
ATOM   1862  O   LEU A 238      50.938  22.075  30.884  1.00 28.20           O
ATOM   1863  CB  LEU A 238      48.177  23.395  29.611  1.00 28.53           C
ATOM   1864  CG  LEU A 238      47.360  23.526  28.316  1.00 30.32           C
ATOM   1865  CD1 LEU A 238      46.390  24.687  28.448  1.00 32.33           C
ATOM   1866  CD2 LEU A 238      48.270  23.726  27.119  1.00 29.98           C
ATOM   1867  N   LEU A 239      49.274  22.211  32.373  1.00 29.49           N
ATOM   1868  CA  LEU A 239      50.211  22.311  33.490  1.00 28.38           C
ATOM   1869  C   LEU A 239      50.956  20.999  33.697  1.00 27.83           C
ATOM   1870  O   LEU A 239      52.160  21.012  33.940  1.00 29.99           O
ATOM   1871  CB  LEU A 239      49.492  22.720  34.785  1.00 28.05           C
ATOM   1872  CG  LEU A 239      48.768  24.069  34.701  1.00 29.68           C
ATOM   1873  CD1 LEU A 239      48.009  24.328  35.991  1.00 28.32           C
ATOM   1874  CD2 LEU A 239      49.763  25.185  34.409  1.00 27.56           C
ATOM   1875  N   ARG A 240      50.259  19.869  33.590  1.00 26.73           N
ATOM   1876  CA  ARG A 240      50.915  18.574  33.769  1.00 24.43           C
ATOM   1877  C   ARG A 240      51.882  18.297  32.615  1.00 22.97           C
ATOM   1878  O   ARG A 240      52.897  17.638  32.781  1.00 23.34           O
ATOM   1879  CB  ARG A 240      49.875  17.452  33.854  1.00 25.56           C
ATOM   1880  CG  ARG A 240      50.459  16.070  34.155  1.00 26.41           C
ATOM   1881  CD  ARG A 240      50.800  15.898  35.647  1.00 28.74           C
ATOM   1882  NE  ARG A 240      51.443  14.607  35.896  1.00 27.44           N
ATOM   1883  CZ  ARG A 240      52.734  14.455  36.152  1.00 27.18           C
ATOM   1884  NH1 ARG A 240      53.525  15.511  36.216  1.00 31.46           N
ATOM   1885  NH2 ARG A 240      53.248  13.247  36.283  1.00 28.32           N
ATOM   1886  N   TRP A 241      51.556  18.807  31.439  1.00 23.11           N
ATOM   1887  CA  TRP A 241      52.400  18.622  30.267  1.00 22.04           C
ATOM   1888  C   TRP A 241      53.803  19.174  30.565  1.00 21.02           C
ATOM   1889  O   TRP A 241      54.810  18.608  30.151  1.00 19.41           O
ATOM   1890  CB  TRP A 241      51.774  19.357  29.077  1.00 20.43           C
ATOM   1891  CG  TRP A 241      52.661  19.478  27.873  1.00 22.21           C
ATOM   1892  CD1 TRP A 241      53.071  18.472  27.036  1.00 21.66           C
ATOM   1893  CD2 TRP A 241      53.201  20.694  27.336  1.00 20.81           C
ATOM   1894  NE1 TRP A 241      53.832  18.997  26.005  1.00 22.45           N
ATOM   1895  CE2 TRP A 241      53.923  20.355  26.169  1.00 21.20           C
ATOM   1896  CE3 TRP A 241      53.140  22.035  27.727  1.00 18.78           C
ATOM   1897  CZ2 TRP A 241      54.574  21.312  25.392  1.00 21.24           C
ATOM   1898  CZ3 TRP A 241      53.788  22.984  26.951  1.00 19.63           C
ATOM   1899  CH2 TRP A 241      54.493  22.619  25.800  1.00 20.01           C
ATOM   1900  N   ALA A 242      53.861  20.278  31.296  1.00 21.29           N
ATOM   1901  CA  ALA A 242      55.144  20.870  31.643  1.00 22.42           C
ATOM   1902  C   ALA A 242      55.717  20.215  32.910  1.00 22.41           C
ATOM   1903  O   ALA A 242      56.870  19.791  32.928  1.00 20.82           O
ATOM   1904  CB  ALA A 242      54.987  22.381  31.853  1.00 21.98           C
ATOM   1905  N   ALA A 243      54.896  20.126  33.953  1.00 23.21           N
ATOM   1906  CA  ALA A 243      55.320  19.540  35.224  1.00 24.57           C
ATOM   1907  C   ALA A 243      55.938  18.169  35.033  1.00 24.92           C
ATOM   1908  O   ALA A 243      56.997  17.860  35.575  1.00 23.17           O
ATOM   1909  CB  ALA A 243      54.125  19.439  36.187  1.00 24.03           C
ATOM   1910  N   GLN A 244      55.280  17.341  34.242  1.00 26.22           N
ATOM   1911  CA  GLN A 244      55.778  15.997  34.032  1.00 26.32           C
ATOM   1912  C   GLN A 244      57.176  15.974  33.418  1.00 26.95           C
ATOM   1913  O   GLN A 244      57.916  15.012  33.607  1.00 26.59           O
ATOM   1914  CB  GLN A 244      54.797  15.209  33.162  1.00 27.57           C
ATOM   1915  CG  GLN A 244      54.955  13.704  33.291  1.00 26.42           C
ATOM   1916  CD  GLN A 244      53.920  12.949  32.489  1.00 25.27           C
ATOM   1917  OE1 GLN A 244      52.738  13.304  32.484  1.00 24.27           O
ATOM   1918  NE2 GLN A 244      54.354  11.893  31.815  1.00 24.11           N
ATOM   1919  N   ARG A 245      57.552  17.029  32.696  1.00 25.65           N
ATOM   1920  CA  ARG A 245      58.870  17.060  32.080  1.00 24.21           C
ATOM   1921  C   ARG A 245      59.859  17.842  32.948  1.00 24.70           C
ATOM   1922  O   ARG A 245      60.919  18.267  32.473  1.00 25.55           O
ATOM   1923  CB  ARG A 245      58.791  17.662  30.669  1.00 25.15           C
ATOM   1924  CG  ARG A 245      57.905  16.869  29.691  1.00 25.13           C
ATOM   1925  CD  ARG A 245      57.032  17.813  28.839  1.00 25.18           C
ATOM   1926  NE  ARG A 245      57.857  18.688  28.033  1.00 26.83           N
ATOM   1927  CZ  ARG A 245      57.615  19.969  27.770  1.00 25.38           C
ATOM   1928  NH1 ARG A 245      56.539  20.599  28.237  1.00 23.59           N
ATOM   1929  NH2 ARG A 245      58.492  20.629  27.038  1.00 27.49           N
ATOM   1930  N   GLY A 246      59.499  18.027  34.217  1.00 23.29           N
ATOM   1931  CA  GLY A 246      60.362  18.716  35.166  1.00 22.86           C
ATOM   1932  C   GLY A 246      60.436  20.232  35.071  1.00 23.29           C
ATOM   1933  O   GLY A 246      61.405  20.823  35.543  1.00 23.00           O
ATOM   1934  N   ILE A 247      59.403  20.853  34.494  1.00 20.93           N
ATOM   1935  CA  ILE A 247      59.356  22.295  34.301  1.00 18.80           C
ATOM   1936  C   ILE A 247      58.444  22.970  35.302  1.00 18.91           C
ATOM   1937  O   ILE A 247      57.262  22.633  35.380  1.00 20.86           O
ATOM   1938  CB  ILE A 247      58.835  22.636  32.883  1.00 18.96           C
ATOM   1939  CG1 ILE A 247      59.728  21.976  31.830  1.00 21.16           C
ATOM   1940  CG2 ILE A 247      58.796  24.149  32.686  1.00 21.69           C
ATOM   1941  CD1 ILE A 247      59.188  22.048  30.405  1.00 17.38           C
ATOM   1942  N   ALA A 248      58.977  23.930  36.059  1.00 17.34           N
ATOM   1943  CA  ALA A 248      58.166  24.652  37.046  1.00 18.37           C
ATOM   1944  C   ALA A 248      57.188  25.529  36.296  1.00 17.77           C
ATOM   1945  O   ALA A 248      57.495  26.025  35.210  1.00 19.81           O
ATOM   1946  CB  ALA A 248      59.045  25.536  37.971  1.00 11.83           C
ATOM   1947  N   VAL A 249      56.023  25.738  36.884  1.00 18.80           N
ATOM   1948  CA  VAL A 249      55.013  26.564  36.247  1.00 24.20           C
ATOM   1949  C   VAL A 249      54.451  27.654  37.142  1.00 28.15           C
ATOM   1950  O   VAL A 249      54.419  27.536  38.369  1.00 26.48           O
ATOM   1951  CB  VAL A 249      53.818  25.723  35.764  1.00 22.60           C
ATOM   1952  CG1 VAL A 249      54.262  24.748  34.685  1.00 22.44           C
ATOM   1953  CG2 VAL A 249      53.216  24.977  36.953  1.00 21.96           C
ATOM   1954  N   ILE A 250      54.007  28.718  36.485  1.00 35.34           N
ATOM   1955  CA  ILE A 250      53.383  29.870  37.121  1.00 42.90           C
ATOM   1956  C   ILE A 250      52.029  29.932  36.408  1.00 47.35           C
ATOM   1957  O   ILE A 250      51.920  30.533  35.342  1.00 49.20           O
ATOM   1958  CB  ILE A 250      54.173  31.170  36.817  1.00 43.10           C
ATOM   1959  CG1 ILE A 250      55.581  31.080  37.409  1.00 43.18           C
ATOM   1960  CG2 ILE A 250      53.412  32.380  37.352  1.00 45.02           C
ATOM   1961  CD1 ILE A 250      55.608  30.729  38.876  1.00 40.63           C
ATOM   1962  N   PRO A 251      50.992  29.291  36.970  1.00 51.39           N
ATOM   1963  CA  PRO A 251      49.667  29.296  36.338  1.00 56.41           C
ATOM   1964  C   PRO A 251      49.163  30.654  35.841  1.00 62.29           C
ATOM   1965  O   PRO A 251      49.117  31.634  36.599  1.00 62.24           O
ATOM   1966  CB  PRO A 251      48.774  28.696  37.417  1.00 54.76           C
ATOM   1967  CG  PRO A 251      49.689  27.711  38.071  1.00 53.16           C
ATOM   1968  CD  PRO A 251      50.969  28.506  38.215  1.00 51.80           C
ATOM   1969  N   LYS A 252      48.784  30.689  34.561  1.00 67.63           N
ATOM   1970  CA  LYS A 252      48.266  31.892  33.910  1.00 73.10           C
ATOM   1971  C   LYS A 252      46.987  32.432  34.550  1.00 76.62           C
ATOM   1972  O   LYS A 252      46.719  33.634  34.480  1.00 77.47           O
ATOM   1973  CB  LYS A 252      48.002  31.629  32.419  1.00 73.74           C
ATOM   1974  CG  LYS A 252      49.250  31.572  31.553  1.00 75.02           C
ATOM   1975  CD  LYS A 252      48.922  31.575  30.062  1.00 76.54           C
ATOM   1976  CE  LYS A 252      48.322  30.259  29.589  1.00 78.23           C
ATOM   1977  NZ  LYS A 252      48.241  30.213  28.093  1.00 80.09           N
ATOM   1978  N   SER A 253      46.194  31.554  35.160  1.00 80.67           N
ATOM   1979  CA  SER A 253      44.952  31.984  35.801  1.00 84.81           C
ATOM   1980  C   SER A 253      45.153  32.247  37.292  1.00 87.38           C
ATOM   1981  O   SER A 253      45.969  33.088  37.678  1.00 87.72           O
ATOM   1982  CB  SER A 253      43.841  30.936  35.600  1.00 85.05           C
ATOM   1983  OG  SER A 253      44.106  29.730  36.299  1.00 85.91           O
ATOM   1984  N   ASN A 254      44.402  31.517  38.113  1.00 90.65           N
ATOM   1985  CA  ASN A 254      44.434  31.621  39.571  1.00 93.77           C
ATOM   1986  C   ASN A 254      43.327  32.524  40.100  1.00 95.32           C
ATOM   1987  O   ASN A 254      43.509  33.233  41.095  1.00 95.37           O
ATOM   1988  CB  ASN A 254      45.796  32.116  40.077  1.00 94.48           C
ATOM   1989  CG  ASN A 254      46.911  31.121  39.816  1.00 95.28           C
ATOM   1990  OD1 ASN A 254      47.281  30.874  38.668  1.00 96.11           O
ATOM   1991  ND2 ASN A 254      47.449  30.539  40.882  1.00 95.05           N
ATOM   1992  N   LEU A 255      42.184  32.504  39.416  1.00 97.07           N
ATOM   1993  CA  LEU A 255      41.023  33.280  39.842  1.00 98.30           C
ATOM   1994  C   LEU A 255      40.643  32.631  41.172  1.00 98.87           C
ATOM   1995  O   LEU A 255      40.428  31.422  41.224  1.00 99.33           O
ATOM   1996  CB  LEU A 255      39.880  33.125  38.832  1.00 98.16           C
ATOM   1997  CG  LEU A 255      38.514  33.707  39.207  1.00 98.28           C
ATOM   1998  CD1 LEU A 255      38.619  35.212  39.403  1.00 98.48           C
ATOM   1999  CD2 LEU A 255      37.514  33.384  38.112  1.00 98.24           C
ATOM   2000  N   PRO A 256      40.558  33.424  42.257  1.00 98.90           N
ATOM   2001  CA  PRO A 256      40.215  32.942  43.600  1.00 98.33           C
ATOM   2002  C   PRO A 256      39.796  31.470  43.759  1.00 97.34           C
ATOM   2003  O   PRO A 256      40.364  30.751  44.584  1.00 97.13           O
ATOM   2004  CB  PRO A 256      39.147  33.932  44.032  1.00 98.72           C
ATOM   2005  CG  PRO A 256      39.764  35.228  43.557  1.00 99.17           C
ATOM   2006  CD  PRO A 256      40.354  34.885  42.178  1.00 99.08           C
ATOM   2007  N   GLU A 257      38.818  31.018  42.977  1.00 96.01           N
ATOM   2008  CA  GLU A 257      38.363  29.630  43.061  1.00 94.25           C
ATOM   2009  C   GLU A 257      39.391  28.646  42.493  1.00 92.54           C
ATOM   2010  O   GLU A 257      39.636  27.585  43.071  1.00 92.52           O
ATOM   2011  CB  GLU A 257      37.030  29.458  42.322  1.00 95.36           C
ATOM   2012  CG  GLU A 257      36.548  30.694  41.572  1.00 97.04           C
ATOM   2013  CD  GLU A 257      36.182  31.836  42.500  1.00 98.09           C
ATOM   2014  OE1 GLU A 257      35.312  31.634  43.376  1.00 98.85           O
ATOM   2015  OE2 GLU A 257      36.762  32.935  42.355  1.00 98.57           O
ATOM   2016  N   ARG A 258      39.989  29.011  41.362  1.00 90.14           N
ATOM   2017  CA  ARG A 258      40.983  28.180  40.689  1.00 87.23           C
ATOM   2018  C   ARG A 258      42.308  28.047  41.436  1.00 84.30           C
ATOM   2019  O   ARG A 258      43.198  27.328  40.987  1.00 83.92           O
ATOM   2020  CB  ARG A 258      41.266  28.733  39.292  1.00 88.82           C
ATOM   2021  CG  ARG A 258      40.048  28.840  38.396  1.00 90.52           C
ATOM   2022  CD  ARG A 258      40.436  29.407  37.041  1.00 92.48           C
ATOM   2023  NE  ARG A 258      39.281  29.611  36.172  1.00 93.48           N
ATOM   2024  CZ  ARG A 258      39.346  30.159  34.962  1.00 94.14           C
ATOM   2025  NH1 ARG A 258      40.513  30.561  34.474  1.00 93.86           N
ATOM   2026  NH2 ARG A 258      38.241  30.312  34.242  1.00 94.68           N
ATOM   2027  N   LEU A 259      42.449  28.737  42.563  1.00 81.26           N
ATOM   2028  CA  LEU A 259      43.688  28.668  43.334  1.00 77.82           C
ATOM   2029  C   LEU A 259      44.095  27.231  43.658  1.00 76.05           C
ATOM   2030  O   LEU A 259      45.130  26.758  43.193  1.00 75.27           O
ATOM   2031  CB  LEU A 259      43.567  29.473  44.635  1.00 76.77           C
ATOM   2032  CG  LEU A 259      43.557  31.004  44.537  1.00 76.21           C
ATOM   2033  CD1 LEU A 259      43.521  31.615  45.934  1.00 74.95           C
ATOM   2034  CD2 LEU A 259      44.791  31.478  43.792  1.00 75.28           C
ATOM   2035  N   VAL A 260      43.279  26.539  44.450  1.00 74.32           N
ATOM   2036  CA  VAL A 260      43.573  25.159  44.835  1.00 72.50           C
ATOM   2037  C   VAL A 260      43.687  24.222  43.634  1.00 71.76           C
ATOM   2038  O   VAL A 260      44.502  23.301  43.624  1.00 70.76           O
ATOM   2039  CB  VAL A 260      42.500  24.615  45.808  1.00 71.93           C
ATOM   2040  CG1 VAL A 260      42.700  23.126  46.038  1.00 70.26           C
ATOM   2041  CG2 VAL A 260      42.584  25.363  47.130  1.00 70.69           C
ATOM   2042  N   GLN A 261      42.874  24.467  42.617  1.00 71.55           N
ATOM   2043  CA  GLN A 261      42.898  23.643  41.418  1.00 71.35           C
ATOM   2044  C   GLN A 261      44.225  23.729  40.665  1.00 69.80           C
ATOM   2045  O   GLN A 261      44.847  22.704  40.369  1.00 69.12           O
ATOM   2046  CB  GLN A 261      41.770  24.063  40.486  1.00 73.62           C
ATOM   2047  CG  GLN A 261      40.411  24.024  41.131  1.00 77.76           C
ATOM   2048  CD  GLN A 261      39.327  24.429  40.167  1.00 79.95           C
ATOM   2049  OE1 GLN A 261      39.270  25.581  39.731  1.00 81.74           O
ATOM   2050  NE2 GLN A 261      38.462  23.483  39.816  1.00 80.58           N
ATOM   2051  N   ASN A 262      44.648  24.956  40.362  1.00 67.19           N
ATOM   2052  CA  ASN A 262      45.881  25.200  39.622  1.00 65.15           C
ATOM   2053  C   ASN A 262      47.165  24.730  40.305  1.00 63.78           C
ATOM   2054  O   ASN A 262      48.251  24.937  39.766  1.00 62.64           O
ATOM   2055  CB  ASN A 262      46.025  26.694  39.297  1.00 65.82           C
ATOM   2056  CG  ASN A 262      44.921  27.216  38.392  1.00 66.22           C
ATOM   2057  OD1 ASN A 262      44.601  26.613  37.366  1.00 66.39           O
ATOM   2058  ND2 ASN A 262      44.343  28.355  38.762  1.00 66.38           N
ATOM   2059  N   ARG A 263      47.057  24.109  41.478  1.00 62.81           N
ATOM   2060  CA  ARG A 263      48.252  23.645  42.186  1.00 62.42           C
ATOM   2061  C   ARG A 263      48.188  22.176  42.615  1.00 60.65           C
ATOM   2062  O   ARG A 263      49.101  21.674  43.281  1.00 60.02           O
ATOM   2063  CB  ARG A 263      48.514  24.516  43.422  1.00 64.78           C
ATOM   2064  CG  ARG A 263      47.709  24.122  44.654  1.00 67.74           C
ATOM   2065  CD  ARG A 263      48.184  24.878  45.882  1.00 70.84           C
ATOM   2066  NE  ARG A 263      47.733  24.253  47.125  1.00 75.13           N
ATOM   2067  CZ  ARG A 263      48.091  23.035  47.534  1.00 76.32           C
ATOM   2068  NH1 ARG A 263      48.910  22.290  46.800  1.00 77.09           N
ATOM   2069  NH2 ARG A 263      47.633  22.562  48.686  1.00 77.00           N
ATOM   2070  N   SER A 264      47.113  21.491  42.238  1.00 57.83           N
ATOM   2071  CA  SER A 264      46.951  20.087  42.590  1.00 55.19           C
ATOM   2072  C   SER A 264      46.523  19.266  41.369  1.00 52.56           C
ATOM   2073  O   SER A 264      45.712  18.337  41.467  1.00 52.42           O
ATOM   2074  CB  SER A 264      45.934  19.957  43.733  1.00 54.92           C
ATOM   2075  OG  SER A 264      44.829  20.825  43.545  1.00 54.37           O
ATOM   2076  N   PHE A 265      47.111  19.617  40.227  1.00 49.01           N
ATOM   2077  CA  PHE A 265      46.836  18.985  38.933  1.00 45.25           C
ATOM   2078  C   PHE A 265      47.715  17.779  38.605  1.00 43.66           C
ATOM   2079  O   PHE A 265      47.569  17.184  37.537  1.00 42.33           O
ATOM   2080  CB  PHE A 265      47.019  20.024  37.826  1.00 44.59           C
ATOM   2081  CG  PHE A 265      48.384  20.660  37.827  1.00 43.39           C
ATOM   2082  CD1 PHE A 265      49.512  19.925  37.452  1.00 42.71           C
ATOM   2083  CD2 PHE A 265      48.554  21.968  38.267  1.00 41.81           C
ATOM   2084  CE1 PHE A 265      50.781  20.484  37.523  1.00 42.06           C
ATOM   2085  CE2 PHE A 265      49.826  22.538  38.342  1.00 41.92           C
ATOM   2086  CZ  PHE A 265      50.940  21.794  37.970  1.00 42.35           C
ATOM   2087  N   ASN A 266      48.642  17.429  39.494  1.00 42.00           N
ATOM   2088  CA  ASN A 266      49.532  16.299  39.233  1.00 41.62           C
ATOM   2089  C   ASN A 266      48.929  14.964  39.666  1.00 42.14           C
ATOM   2090  O   ASN A 266      49.572  14.170  40.359  1.00 43.29           O
ATOM   2091  CB  ASN A 266      50.874  16.518  39.932  1.00 38.72           C
ATOM   2092  CG  ASN A 266      51.630  17.709  39.379  1.00 38.92           C
ATOM   2093  OD1 ASN A 266      52.059  17.701  38.230  1.00 35.48           O
ATOM   2094  ND2 ASN A 266      51.796  18.744  40.200  1.00 38.57           N
ATOM   2095  N   THR A 267      47.705  14.706  39.227  1.00 40.80           N
ATOM   2096  CA  THR A 267      47.014  13.479  39.593  1.00 40.93           C
ATOM   2097  C   THR A 267      46.873  12.443  38.470  1.00 40.70           C
ATOM   2098  O   THR A 267      46.107  11.487  38.612  1.00 42.85           O
ATOM   2099  CB  THR A 267      45.621  13.811  40.134  1.00 40.55           C
ATOM   2100  OG1 THR A 267      44.864  14.477  39.115  1.00 39.16           O
ATOM   2101  CG2 THR A 267      45.735  14.730  41.354  1.00 40.04           C
ATOM   2102  N   PHE A 268      47.597  12.634  37.366  1.00 37.41           N
ATOM   2103  CA  PHE A 268      47.559  11.702  36.237  1.00 35.19           C
ATOM   2104  C   PHE A 268      48.822  11.819  35.391  1.00 33.15           C
ATOM   2105  O   PHE A 268      49.553  12.789  35.510  1.00 33.61           O
ATOM   2106  CB  PHE A 268      46.344  11.978  35.346  1.00 35.42           C
ATOM   2107  CG  PHE A 268      46.388  13.308  34.654  1.00 34.87           C
ATOM   2108  CD1 PHE A 268      46.045  14.473  35.332  1.00 33.40           C
ATOM   2109  CD2 PHE A 268      46.790  13.400  33.322  1.00 34.07           C
ATOM   2110  CE1 PHE A 268      46.101  15.721  34.690  1.00 33.41           C
ATOM   2111  CE2 PHE A 268      46.849  14.641  32.674  1.00 34.37           C
ATOM   2112  CZ  PHE A 268      46.504  15.802  33.359  1.00 31.99           C
ATOM   2113  N   ASP A 269      49.076  10.838  34.531  1.00 32.00           N
ATOM   2114  CA  ASP A 269      50.254  10.885  33.679  1.00 31.36           C
ATOM   2115  C   ASP A 269      49.950  10.887  32.185  1.00 32.00           C
ATOM   2116  O   ASP A 269      49.055  10.182  31.718  1.00 31.06           O
ATOM   2117  CB  ASP A 269      51.191   9.715  33.978  1.00 32.93           C
ATOM   2118  CG  ASP A 269      51.682   9.712  35.417  1.00 34.73           C
ATOM   2119  OD1 ASP A 269      52.059  10.788  35.929  1.00 35.37           O
ATOM   2120  OD2 ASP A 269      51.697   8.630  36.035  1.00 36.19           O
ATOM   2121  N   LEU A 270      50.691  11.708  31.445  1.00 30.08           N
ATOM   2122  CA  LEU A 270      50.548  11.773  29.999  1.00 29.09           C
ATOM   2123  C   LEU A 270      51.479  10.696  29.480  1.00 28.07           C
ATOM   2124  O   LEU A 270      52.501  10.412  30.107  1.00 28.05           O
ATOM   2125  CB  LEU A 270      50.996  13.136  29.459  1.00 26.40           C
ATOM   2126  CG  LEU A 270      50.121  14.321  29.864  1.00 26.38           C
ATOM   2127  CD1 LEU A 270      50.756  15.604  29.370  1.00 23.57           C
ATOM   2128  CD2 LEU A 270      48.706  14.138  29.296  1.00 25.32           C
ATOM   2129  N   THR A 271      51.135  10.103  28.341  1.00 26.52           N
ATOM   2130  CA  THR A 271      51.958   9.052  27.751  1.00 27.26           C
ATOM   2131  C   THR A 271      52.817   9.584  26.622  1.00 26.95           C
ATOM   2132  O   THR A 271      52.685  10.728  26.202  1.00 25.35           O
ATOM   2133  CB  THR A 271      51.095   7.935  27.146  1.00 28.06           C
ATOM   2134  OG1 THR A 271      50.361   8.476  26.044  1.00 29.59           O
ATOM   2135  CG2 THR A 271      50.107   7.373  28.188  1.00 27.19           C
ATOM   2136  N   LYS A 272      53.690   8.726  26.118  1.00 28.93           N
ATOM   2137  CA  LYS A 272      54.554   9.087  25.008  1.00 30.80           C
ATOM   2138  C   LYS A 272      53.681   9.561  23.846  1.00 31.96           C
ATOM   2139  O   LYS A 272      53.972  10.581  23.213  1.00 30.55           O
ATOM   2140  CB  LYS A 272      55.376   7.869  24.597  1.00 33.97           C
ATOM   2141  CG  LYS A 272      56.192   8.039  23.334  1.00 40.97           C
ATOM   2142  CD  LYS A 272      56.955   6.753  23.036  1.00 44.84           C
ATOM   2143  CE  LYS A 272      57.660   6.806  21.688  1.00 46.52           C
ATOM   2144  NZ  LYS A 272      58.437   5.556  21.464  1.00 48.23           N
ATOM   2145  N   GLU A 273      52.603   8.824  23.579  1.00 31.25           N
ATOM   2146  CA  GLU A 273      51.689   9.176  22.497  1.00 33.16           C
ATOM   2147  C   GLU A 273      51.069  10.551  22.731  1.00 31.53           C
ATOM   2148  O   GLU A 273      50.960  11.349  21.799  1.00 30.59           O
ATOM   2149  CB  GLU A 273      50.581   8.126  22.344  1.00 35.81           C
ATOM   2150  CG  GLU A 273      51.066   6.749  21.916  1.00 39.34           C
ATOM   2151  CD  GLU A 273      51.856   6.041  23.011  1.00 44.45           C
ATOM   2152  OE1 GLU A 273      51.377   6.019  24.167  1.00 45.10           O
ATOM   2153  OE2 GLU A 273      52.946   5.499  22.716  1.00 45.71           O
ATOM   2154  N   ASP A 274      50.660  10.822  23.967  1.00 29.59           N
ATOM   2155  CA  ASP A 274      50.086  12.122  24.300  1.00 30.52           C
ATOM   2156  C   ASP A 274      51.102  13.228  23.983  1.00 31.22           C
ATOM   2157  O   ASP A 274      50.776  14.224  23.326  1.00 30.99           O
ATOM   2158  CB  ASP A 274      49.709  12.194  25.782  1.00 29.11           C
ATOM   2159  CG  ASP A 274      48.524  11.312  26.132  1.00 30.38           C
ATOM   2160  OD1 ASP A 274      47.566  11.259  25.339  1.00 30.29           O
ATOM   2161  OD2 ASP A 274      48.538  10.685  27.208  1.00 31.86           O
ATOM   2162  N   PHE A 275      52.335  13.044  24.449  1.00 30.68           N
ATOM   2163  CA  PHE A 275      53.395  14.017  24.201  1.00 31.44           C
ATOM   2164  C   PHE A 275      53.661  14.229  22.705  1.00 30.56           C
ATOM   2165  O   PHE A 275      53.910  15.348  22.267  1.00 30.20           O
ATOM   2166  CB  PHE A 275      54.689  13.575  24.897  1.00 29.78           C
ATOM   2167  CG  PHE A 275      54.706  13.849  26.373  1.00 29.42           C
ATOM   2168  CD1 PHE A 275      54.757  15.158  26.849  1.00 27.83           C
ATOM   2169  CD2 PHE A 275      54.722  12.804  27.287  1.00 30.04           C
ATOM   2170  CE1 PHE A 275      54.832  15.422  28.220  1.00 29.83           C
ATOM   2171  CE2 PHE A 275      54.796  13.059  28.669  1.00 32.24           C
ATOM   2172  CZ  PHE A 275      54.853  14.374  29.131  1.00 28.80           C
ATOM   2173  N   GLU A 276      53.618  13.158  21.922  1.00 31.13           N
ATOM   2174  CA  GLU A 276      53.866  13.284  20.484  1.00 31.55           C
ATOM   2175  C   GLU A 276      52.723  14.052  19.842  1.00 30.69           C
ATOM   2176  O   GLU A 276      52.929  14.815  18.896  1.00 29.45           O
ATOM   2177  CB  GLU A 276      53.993  11.909  19.843  1.00 33.17           C
ATOM   2178  CG  GLU A 276      55.002  11.007  20.539  1.00 35.99           C
ATOM   2179  CD  GLU A 276      55.058   9.611  19.939  1.00 38.81           C
ATOM   2180  OE1 GLU A 276      53.984   9.067  19.586  1.00 37.29           O
ATOM   2181  OE2 GLU A 276      56.173   9.055  19.839  1.00 39.96           O
ATOM   2182  N   GLU A 277      51.517  13.852  20.370  1.00 30.11           N
ATOM   2183  CA  GLU A 277      50.347  14.548  19.854  1.00 30.80           C
ATOM   2184  C   GLU A 277      50.455  16.035  20.138  1.00 29.86           C
ATOM   2185  O   GLU A 277      50.254  16.866  19.250  1.00 30.34           O
ATOM   2186  CB  GLU A 277      49.061  13.979  20.469  1.00 33.01           C
ATOM   2187  CG  GLU A 277      48.613  12.656  19.824  1.00 35.71           C
ATOM   2188  CD  GLU A 277      48.358  12.804  18.325  1.00 36.77           C
ATOM   2189  OE1 GLU A 277      47.426  13.544  17.952  1.00 38.91           O
ATOM   2190  OE2 GLU A 277      49.092  12.195  17.520  1.00 36.73           O
ATOM   2191  N   ILE A 278      50.786  16.376  21.376  1.00 28.49           N
ATOM   2192  CA  ILE A 278      50.923  17.777  21.743  1.00 27.26           C
ATOM   2193  C   ILE A 278      52.091  18.430  20.991  1.00 24.94           C
ATOM   2194  O   ILE A 278      52.009  19.585  20.605  1.00 24.45           O
ATOM   2195  CB  ILE A 278      51.073  17.903  23.273  1.00 28.02           C
ATOM   2196  CG1 ILE A 278      49.811  17.328  23.929  1.00 26.93           C
ATOM   2197  CG2 ILE A 278      51.248  19.356  23.685  1.00 27.60           C
ATOM   2198  CD1 ILE A 278      49.881  17.200  25.430  1.00 29.52           C
ATOM   2199  N   ALA A 279      53.155  17.677  20.745  1.00 23.87           N
ATOM   2200  CA  ALA A 279      54.318  18.205  20.021  1.00 26.64           C
ATOM   2201  C   ALA A 279      53.964  18.745  18.634  1.00 29.41           C
ATOM   2202  O   ALA A 279      54.676  19.596  18.095  1.00 29.97           O
ATOM   2203  CB  ALA A 279      55.395  17.123  19.880  1.00 24.05           C
ATOM   2204  N   LYS A 280      52.878  18.244  18.048  1.00 29.06           N
ATOM   2205  CA  LYS A 280      52.472  18.693  16.722  1.00 30.30           C
ATOM   2206  C   LYS A 280      51.884  20.105  16.748  1.00 30.01           C
ATOM   2207  O   LYS A 280      51.744  20.741  15.711  1.00 29.75           O
ATOM   2208  CB  LYS A 280      51.456  17.718  16.124  1.00 32.87           C
ATOM   2209  CG  LYS A 280      51.975  16.294  16.003  1.00 35.70           C
ATOM   2210  CD  LYS A 280      50.887  15.344  15.533  1.00 39.33           C
ATOM   2211  CE  LYS A 280      51.434  13.940  15.320  1.00 39.24           C
ATOM   2212  NZ  LYS A 280      50.387  13.014  14.799  1.00 40.94           N
ATOM   2213  N   LEU A 281      51.542  20.601  17.931  1.00 28.36           N
ATOM   2214  CA  LEU A 281      50.989  21.935  18.026  1.00 26.69           C
ATOM   2215  C   LEU A 281      52.067  23.013  17.936  1.00 26.67           C
ATOM   2216  O   LEU A 281      51.764  24.178  17.710  1.00 28.53           O
ATOM   2217  CB  LEU A 281      50.222  22.095  19.333  1.00 28.06           C
ATOM   2218  CG  LEU A 281      49.136  21.069  19.685  1.00 31.48           C
ATOM   2219  CD1 LEU A 281      48.205  21.686  20.730  1.00 29.93           C
ATOM   2220  CD2 LEU A 281      48.339  20.674  18.446  1.00 32.76           C
ATOM   2221  N   ASP A 282      53.328  22.619  18.077  1.00 26.82           N
ATOM   2222  CA  ASP A 282      54.449  23.562  18.064  1.00 26.37           C
ATOM   2223  C   ASP A 282      54.658  24.319  16.754  1.00 27.10           C
ATOM   2224  O   ASP A 282      55.276  23.807  15.826  1.00 27.16           O
ATOM   2225  CB  ASP A 282      55.744  22.826  18.464  1.00 25.46           C
ATOM   2226  CG  ASP A 282      56.930  23.777  18.686  1.00 26.35           C
ATOM   2227  OD1 ASP A 282      56.715  24.978  18.980  1.00 21.03           O
ATOM   2228  OD2 ASP A 282      58.080  23.306  18.581  1.00 26.33           O
ATOM   2229  N   ILE A 283      54.166  25.554  16.694  1.00 28.20           N
ATOM   2230  CA  ILE A 283      54.313  26.368  15.479  1.00 29.80           C
ATOM   2231  C   ILE A 283      55.308  27.518  15.633  1.00 29.71           C
ATOM   2232  O   ILE A 283      55.442  28.354  14.739  1.00 29.93           O
ATOM   2233  CB  ILE A 283      52.954  26.971  15.029  1.00 30.91           C
ATOM   2234  CG1 ILE A 283      52.317  27.744  16.188  1.00 30.52           C
ATOM   2235  CG2 ILE A 283      52.036  25.861  14.521  1.00 29.90           C
ATOM   2236  CD1 ILE A 283      51.012  28.435  15.826  1.00 33.76           C
ATOM   2237  N   GLY A 284      55.997  27.564  16.769  1.00 28.71           N
ATOM   2238  CA  GLY A 284      56.963  28.620  16.989  1.00 27.11           C
ATOM   2239  C   GLY A 284      56.326  29.994  17.127  1.00 27.00           C
ATOM   2240  O   GLY A 284      56.884  30.982  16.672  1.00 25.48           O
ATOM   2241  N   LEU A 285      55.157  30.058  17.754  1.00 27.24           N
ATOM   2242  CA  LEU A 285      54.467  31.328  17.949  1.00 27.34           C
ATOM   2243  C   LEU A 285      54.896  31.936  19.288  1.00 26.45           C
ATOM   2244  O   LEU A 285      54.585  31.409  20.359  1.00 26.33           O
ATOM   2245  CB  LEU A 285      52.952  31.117  17.932  1.00 29.04           C
ATOM   2246  CG  LEU A 285      52.100  32.355  18.197  1.00 29.92           C
ATOM   2247  CD1 LEU A 285      52.349  33.383  17.096  1.00 33.72           C
ATOM   2248  CD2 LEU A 285      50.630  31.974  18.252  1.00 31.49           C
ATOM   2249  N   ARG A 286      55.605  33.052  19.199  1.00 24.96           N
ATOM   2250  CA  ARG A 286      56.134  33.764  20.352  1.00 23.67           C
ATOM   2251  C   ARG A 286      55.366  35.065  20.579  1.00 22.37           C
ATOM   2252  O   ARG A 286      55.469  35.990  19.786  1.00 23.45           O
ATOM   2253  CB  ARG A 286      57.625  34.059  20.098  1.00 23.63           C
ATOM   2254  CG  ARG A 286      58.347  34.814  21.199  1.00 19.84           C
ATOM   2255  CD  ARG A 286      59.753  35.204  20.763  1.00 20.72           C
ATOM   2256  NE  ARG A 286      60.614  34.077  20.375  1.00 19.40           N
ATOM   2257  CZ  ARG A 286      61.075  33.135  21.200  1.00 18.97           C
ATOM   2258  NH1 ARG A 286      60.765  33.151  22.497  1.00 17.51           N
ATOM   2259  NH2 ARG A 286      61.860  32.171  20.727  1.00 16.40           N
ATOM   2260  N   PHE A 287      54.607  35.134  21.662  1.00 21.77           N
ATOM   2261  CA  PHE A 287      53.825  36.329  21.981  1.00 24.39           C
ATOM   2262  C   PHE A 287      54.670  37.439  22.634  1.00 25.80           C
ATOM   2263  O   PHE A 287      54.364  38.624  22.506  1.00 25.75           O
ATOM   2264  CB  PHE A 287      52.669  35.960  22.923  1.00 24.96           C
ATOM   2265  CG  PHE A 287      51.615  35.074  22.295  1.00 30.08           C
ATOM   2266  CD1 PHE A 287      50.549  35.629  21.572  1.00 32.13           C
ATOM   2267  CD2 PHE A 287      51.682  33.688  22.422  1.00 30.44           C
ATOM   2268  CE1 PHE A 287      49.563  34.813  20.989  1.00 31.66           C
ATOM   2269  CE2 PHE A 287      50.704  32.860  21.844  1.00 33.59           C
ATOM   2270  CZ  PHE A 287      49.641  33.429  21.125  1.00 32.81           C
ATOM   2271  N   ASN A 288      55.732  37.062  23.336  1.00 25.41           N
ATOM   2272  CA  ASN A 288      56.560  38.057  24.010  1.00 25.61           C
ATOM   2273  C   ASN A 288      57.862  38.181  23.240  1.00 23.70           C
ATOM   2274  O   ASN A 288      58.821  37.448  23.483  1.00 22.00           O
ATOM   2275  CB  ASN A 288      56.788  37.621  25.459  1.00 29.95           C
ATOM   2276  CG  ASN A 288      57.436  38.701  26.302  1.00 33.48           C
ATOM   2277  OD1 ASN A 288      57.273  39.896  26.040  1.00 33.79           O
ATOM   2278  ND2 ASN A 288      58.164  38.285  27.336  1.00 33.55           N
ATOM   2279  N   ASP A 289      57.881  39.119  22.299  1.00 22.21           N
ATOM   2280  CA  ASP A 289      59.035  39.302  21.430  1.00 21.27           C
ATOM   2281  C   ASP A 289      59.547  40.738  21.359  1.00 20.38           C
ATOM   2282  O   ASP A 289      58.874  41.620  20.851  1.00 20.98           O
ATOM   2283  CB  ASP A 289      58.671  38.825  20.017  1.00 20.31           C
ATOM   2284  CG  ASP A 289      59.872  38.734  19.080  1.00 19.15           C
ATOM   2285  OD1 ASP A 289      60.943  39.316  19.355  1.00 19.58           O
ATOM   2286  OD2 ASP A 289      59.731  38.072  18.032  1.00 22.30           O
ATOM   2287  N   PRO A 290      60.760  40.975  21.876  1.00 20.25           N
ATOM   2288  CA  PRO A 290      61.409  42.292  21.881  1.00 19.07           C
ATOM   2289  C   PRO A 290      61.602  42.836  20.463  1.00 19.50           C
ATOM   2290  O   PRO A 290      61.950  44.011  20.287  1.00 19.21           O
ATOM   2291  CB  PRO A 290      62.743  42.020  22.579  1.00 19.28           C
ATOM   2292  CG  PRO A 290      62.378  40.923  23.549  1.00 20.35           C
ATOM   2293  CD  PRO A 290      61.517  40.010  22.695  1.00 17.18           C
ATOM   2294  N   TRP A 291      61.393  41.994  19.447  1.00 18.00           N
ATOM   2295  CA  TRP A 291      61.528  42.475  18.070  1.00 17.71           C
ATOM   2296  C   TRP A 291      60.432  43.503  17.824  1.00 19.62           C
ATOM   2297  O   TRP A 291      60.606  44.456  17.056  1.00 19.03           O
ATOM   2298  CB  TRP A 291      61.375  41.349  17.043  1.00 17.86           C
ATOM   2299  CG  TRP A 291      61.572  41.838  15.636  1.00 15.05           C
ATOM   2300  CD1 TRP A 291      60.598  42.143  14.721  1.00 17.77           C
ATOM   2301  CD2 TRP A 291      62.818  42.177  15.018  1.00 16.12           C
ATOM   2302  NE1 TRP A 291      61.165  42.657  13.569  1.00 18.95           N
ATOM   2303  CE2 TRP A 291      62.524  42.690  13.725  1.00 16.13           C
ATOM   2304  CE3 TRP A 291      64.154  42.107  15.430  1.00 15.84           C
ATOM   2305  CZ2 TRP A 291      63.517  43.127  12.849  1.00 15.65           C
ATOM   2306  CZ3 TRP A 291      65.150  42.545  14.552  1.00 17.18           C
ATOM   2307  CH2 TRP A 291      64.823  43.048  13.276  1.00 16.73           C
ATOM   2308  N   ASP A 292      59.306  43.296  18.494  1.00 19.31           N
ATOM   2309  CA  ASP A 292      58.173  44.185  18.370  1.00 22.52           C
ATOM   2310  C   ASP A 292      58.371  45.505  19.102  1.00 24.00           C
ATOM   2311  O   ASP A 292      57.709  46.489  18.785  1.00 23.46           O
ATOM   2312  CB  ASP A 292      56.906  43.513  18.895  1.00 24.49           C
ATOM   2313  CG  ASP A 292      56.536  42.265  18.107  1.00 28.60           C
ATOM   2314  OD1 ASP A 292      56.836  42.201  16.889  1.00 30.22           O
ATOM   2315  OD2 ASP A 292      55.930  41.359  18.706  1.00 28.30           O
ATOM   2316  N   TRP A 293      59.284  45.543  20.069  1.00 22.60           N
ATOM   2317  CA  TRP A 293      59.493  46.780  20.817  1.00 21.88           C
ATOM   2318  C   TRP A 293      60.280  47.788  20.005  1.00 22.13           C
ATOM   2319  O   TRP A 293      59.856  48.927  19.817  1.00 20.24           O
ATOM   2320  CB  TRP A 293      60.290  46.552  22.106  1.00 20.34           C
ATOM   2321  CG  TRP A 293      59.788  45.502  23.019  1.00 19.56           C
ATOM   2322  CD1 TRP A 293      58.629  44.781  22.910  1.00 19.08           C
ATOM   2323  CD2 TRP A 293      60.459  45.015  24.176  1.00 19.98           C
ATOM   2324  NE1 TRP A 293      58.546  43.866  23.928  1.00 16.45           N
ATOM   2325  CE2 TRP A 293      59.657  43.987  24.722  1.00 19.89           C
ATOM   2326  CE3 TRP A 293      61.667  45.342  24.805  1.00 17.72           C
ATOM   2327  CZ2 TRP A 293      60.028  43.279  25.876  1.00 18.69           C
ATOM   2328  CZ3 TRP A 293      62.035  44.637  25.947  1.00 21.23           C
ATOM   2329  CH2 TRP A 293      61.216  43.616  26.468  1.00 19.10           C
ATOM   2330  N   ASP A 294      61.447  47.352  19.546  1.00 21.16           N
ATOM   2331  CA  ASP A 294      62.342  48.218  18.807  1.00 19.70           C
ATOM   2332  C   ASP A 294      63.283  47.394  17.933  1.00 18.21           C
ATOM   2333  O   ASP A 294      64.460  47.714  17.812  1.00 17.34           O
ATOM   2334  CB  ASP A 294      63.126  49.061  19.827  1.00 19.25           C
ATOM   2335  CG  ASP A 294      63.964  50.130  19.183  1.00 20.57           C
ATOM   2336  OD1 ASP A 294      63.438  50.817  18.273  1.00 21.19           O
ATOM   2337  OD2 ASP A 294      65.139  50.291  19.594  1.00 17.65           O
ATOM   2338  N   ASN A 295      62.742  46.346  17.314  1.00 17.82           N
ATOM   2339  CA  ASN A 295      63.519  45.458  16.453  1.00 17.73           C
ATOM   2340  C   ASN A 295      64.777  44.966  17.201  1.00 16.90           C
ATOM   2341  O   ASN A 295      65.885  44.969  16.655  1.00 16.09           O
ATOM   2342  CB  ASN A 295      63.930  46.170  15.151  1.00 19.25           C
ATOM   2343  CG  ASN A 295      62.745  46.427  14.181  1.00 23.69           C
ATOM   2344  OD1 ASN A 295      62.928  47.043  13.137  1.00 26.45           O
ATOM   2345  ND2 ASN A 295      61.557  45.952  14.520  1.00 24.26           N
ATOM   2346  N   ILE A 296      64.593  44.564  18.455  1.00 16.38           N
ATOM   2347  CA  ILE A 296      65.683  44.045  19.288  1.00 16.55           C
ATOM   2348  C   ILE A 296      65.797  42.573  18.916  1.00 16.85           C
ATOM   2349  O   ILE A 296      64.905  41.781  19.192  1.00 18.42           O
ATOM   2350  CB  ILE A 296      65.354  44.189  20.775  1.00 17.86           C
ATOM   2351  CG1 ILE A 296      65.113  45.665  21.108  1.00 16.71           C
ATOM   2352  CG2 ILE A 296      66.495  43.606  21.624  1.00 19.23           C
ATOM   2353  CD1 ILE A 296      64.579  45.881  22.524  1.00 13.20           C
ATOM   2354  N   PRO A 297      66.913  42.189  18.289  1.00 17.40           N
ATOM   2355  CA  PRO A 297      67.215  40.838  17.818  1.00 17.60           C
ATOM   2356  C   PRO A 297      67.454  39.715  18.814  1.00 18.23           C
ATOM   2357  O   PRO A 297      68.299  38.862  18.573  1.00 18.44           O
ATOM   2358  CB  PRO A 297      68.439  41.067  16.947  1.00 19.10           C
ATOM   2359  CG  PRO A 297      69.200  42.058  17.792  1.00 16.97           C
ATOM   2360  CD  PRO A 297      68.112  43.047  18.207  1.00 17.32           C
ATOM   2361  N   ILE A 298      66.716  39.683  19.911  1.00 18.96           N
ATOM   2362  CA  ILE A 298      66.933  38.628  20.881  1.00 17.53           C
ATOM   2363  C   ILE A 298      66.602  37.245  20.362  1.00 18.75           C
ATOM   2364  O   ILE A 298      67.320  36.286  20.661  1.00 17.62           O
ATOM   2365  CB  ILE A 298      66.126  38.850  22.158  1.00 16.18           C
ATOM   2366  CG1 ILE A 298      66.537  40.187  22.809  1.00 17.64           C
ATOM   2367  CG2 ILE A 298      66.308  37.654  23.074  1.00 11.39           C
ATOM   2368  CD1 ILE A 298      68.070  40.433  22.902  1.00 15.44           C
ATOM   2369  N   PHE A 299      65.526  37.134  19.584  1.00 17.05           N
ATOM   2370  CA  PHE A 299      65.130  35.824  19.084  1.00 17.77           C
ATOM   2371  C   PHE A 299      65.299  35.564  17.590  1.00 16.96           C
ATOM   2372  O   PHE A 299      64.595  34.718  17.048  1.00 17.93           O
ATOM   2373  CB  PHE A 299      63.680  35.522  19.495  1.00 15.60           C
ATOM   2374  CG  PHE A 299      63.465  35.483  20.987  1.00 19.24           C
ATOM   2375  CD1 PHE A 299      64.074  34.506  21.770  1.00 17.10           C
ATOM   2376  CD2 PHE A 299      62.676  36.446  21.619  1.00 19.70           C
ATOM   2377  CE1 PHE A 299      63.906  34.492  23.157  1.00 17.93           C
ATOM   2378  CE2 PHE A 299      62.502  36.440  23.014  1.00 17.92           C
ATOM   2379  CZ  PHE A 299      63.122  35.459  23.779  1.00 16.67           C
ATOM   2380  N   VAL A 300      66.237  36.255  16.940  1.00 17.03           N
ATOM   2381  CA  VAL A 300      66.471  36.077  15.499  1.00 19.15           C
ATOM   2382  C   VAL A 300      67.884  35.617  15.185  1.00 21.00           C
ATOM   2383  O   VAL A 300      68.166  35.354  13.995  1.00 22.60           O
ATOM   2384  CB  VAL A 300      66.212  37.383  14.687  1.00 17.60           C
ATOM   2385  CG1 VAL A 300      64.863  37.963  15.080  1.00 21.19           C
ATOM   2386  CG2 VAL A 300      67.328  38.388  14.913  1.00 16.10           C
ATOM   2387  OXT VAL A 300      68.695  35.535  16.130  1.00 24.56           O
